# Supplementary material for: Spatiotemporal dynamics of multidrug resistant bacteria on intensive care unit surfaces
Source: Nat Commun. 2019 Oct 8;10:4569. doi: 10.1038/s41467-019-12563-1 (PMC6783542; doi:10.1038/s41467-019-12563-1)
Supplement: Supplementary file 4 — Supplementary Data 1 [file 41467_2019_12563_MOESM4_ESM.xlsx]

## Sheet: SupplementalTable1
Sample	Species	Room	Week	ICU.area	SubmissionName	contigs_greater_than_or_equal_to_0_bp	contigs_greater_than_or_equal_to_1000_bp	contigs_greater_than_or_equal_to_5000_bp	contigs_greater_than_or_equal_to_10000_bp	contigs_greater_than_or_equal_to_25000_bp	contigs_greater_than_or_equal_to_50000_bp	Total_length_greater_than_or_equal_to_0_bp	Total_length_greater_than_or_equal_to_1000_bp	Total_length_greater_than_or_equal_to_5000_bp	Total_length_greater_than_or_equal_to_10000_bp	Total_length_greater_than_or_equal_to_25000_bp	Total_length_greater_than_or_equal_to_50000_bp	contigs	Largest_contig	Total_length	GC_percentage	N50	N75	L50	L75	N_per_100_kbp	ReadType
002	Acinetobacter baumannii	PAK-4	0	nursing call button	AB_002	106	90	55	48	37	23	3984209	3972488	3895533	3840794	3663486	3106510	106	266902	3984209	38.79	131178	65896	11	21	34.39	Illumina
014	Acinetobacter baumannii	PAK-4	0	bedside rail	AB_014	94	80	54	48	35	23	3987184	3976869	3915428	3869927	3672566	3208185	94	257317	3987184	38.79	131178	74123	11	20	27.06	Illumina
020	Acinetobacter baumannii	PAK-4	0	bedside light switch	AB_020	81	72	55	49	33	25	3976988	3970461	3925058	3878820	3582329	3291332	81	260375	3976988	38.82	142907	68020	11	21	45.76	Illumina
023	Acinetobacter baumannii	PAK-4	0	washroom sink	AB_023	99	85	53	47	35	23	3985500	3975252	3906607	3861891	3675249	3206151	99	256753	3985500	38.79	131178	74123	11	20	24.56	Illumina
025	Acinetobacter baumannii	PAK-1	0	nursing call button	AB_025	126	115	86	70	44	28	3854945	3846471	3772441	3660748	3213312	2623321	126	222254	3854945	38.93	77805	40739	17	34	16.63	Illumina
026	Acinetobacter baumannii	PAK-1	0	bedside rail	AB_026	212	195	129	98	49	22	3995216	3982357	3804351	3586927	2750866	1902915	212	232357	3995216	38.84	38460	21583	25	60	38.37	Illumina
029	Acinetobacter baumannii	PAK-1	0	bedside light switch	AB_029	281	255	161	108	49	17	3845327	3825934	3575505	3198685	2220804	1138729	281	119428	3845327	39	28308	14781	39	83	21.38	Illumina
035	Acinetobacter baumannii	PAK-1	0	alcohol foam dispenser	AB_035	71	63	53	46	38	27	4001950	3995887	3968769	3915528	3782955	3346803	71	256890	4001950	38.83	121985	68027	11	22	34.96	Illumina
036	Acinetobacter baumannii	PAK-1	2	nursing call button	AB_036	269	249	154	106	43	21	3964399	3950140	3697507	3367098	2396425	1623400	269	171500	3964399	38.83	37459	14838	30	73	28.53	Illumina
039	Acinetobacter baumannii	PAK-1	2	bedside rail	AB_039	410	350	188	118	48	8	3908069	3864531	3466604	2980046	1879693	561274	410	122040	3908069	39.06	22578	10198	52	114	23.08	Illumina
043	Acinetobacter baumannii	PAK-1	2	bedside light switch	AB_043	132	98	59	50	39	24	3953328	3928466	3853078	3784144	3598261	3011212	132	330611	3953328	38.9	115478	59136	11	24	27.29	Illumina
053	Acinetobacter baumannii	PAK-1	4	washroom sink	AB_053	91	80	60	52	40	28	3968909	3960438	3911316	3851304	3656544	3198668	91	222352	3968909	38.83	106637	64465	13	24	45.65	Illumina
056	Acinetobacter baumannii	PAK-1	6	nursing call button	AB_056	91	80	59	52	38	26	3978580	3970214	3915858	3863623	3625630	3184426	91	250196	3978580	38.82	119291	64710	12	23	50.55	Illumina
062	Acinetobacter baumannii	PAK-1	6	alcohol foam dispenser	AB_062	96	86	62	55	40	27	3980009	3972266	3914500	3861417	3600154	3124277	96	260375	3980009	38.83	102148	58636	12	25	50.45	Illumina
074	Acinetobacter baumannii	PAK-1	12	washroom sink	AB_074	78	71	52	45	36	27	3958429	3953338	3910535	3855728	3709892	3380350	78	255802	3958429	38.84	140410	72885	11	21	48.58	Illumina
077	Acinetobacter baumannii	PAK-2	0	bedside rail	AB_077	85	78	58	49	37	24	3983692	3978471	3927512	3865603	3651977	3163947	85	290132	3983692	38.84	122041	65283	11	22	40.24	Illumina
083	Acinetobacter baumannii	PAK-2	0	washroom sink	AB_083	178	149	89	75	50	26	3952804	3931954	3794993	3698632	3300630	2377629	178	171337	3952804	38.88	64465	38404	20	40	20.34	Illumina
085	Acinetobacter baumannii	PAK-2	0	alcohol foam dispenser	AB_085	94	84	62	54	39	25	3978211	3970532	3914308	3852205	3616708	3111318	94	250322	3978211	38.83	119273	59303	12	23	45.05	Illumina
088	Acinetobacter baumannii	PAK-2	2	nursing call button	AB_088	154	137	93	84	48	20	3951387	3939029	3833693	3773537	3154332	2119499	154	186943	3951387	38.89	63862	31141	18	42	25.31	Illumina
091	Acinetobacter baumannii	PAK-2	2	bedside rail	AB_091	80	73	56	48	34	26	3980622	3975857	3937132	3874933	3622965	3320214	80	260380	3980622	38.83	142907	68020	11	21	40.32	Illumina
094	Acinetobacter baumannii	PAK-2	2	bedside light switch	AB_094	89	80	58	50	38	28	3978931	3971548	3915708	3857914	3656083	3276753	89	260380	3978931	38.83	131072	62683	11	23	43.86	Illumina
095	Acinetobacter baumannii	PAK-2	2	washroom sink	AB_095	42	36	29	28	26	22	3987669	3983426	3967643	3962086	3938787	3782176	42	462190	3987669	38.95	221402	156294	7	12	17.73	Illumina
097	Acinetobacter baumannii	PAK-2	2	alcohol foam dispenser	AB_097	136	122	83	71	50	27	3985209	3974223	3878241	3789174	3425636	2604399	136	197946	3985209	38.84	82163	37152	17	37	42.53	Illumina
098	Acinetobacter baumannii	PAK-2	4	nursing call button	AB_098	122	108	79	70	53	29	3977854	3967723	3893097	3822392	3558967	2739874	122	250196	3977854	38.83	70291	39003	17	35	33.59	Illumina
100	Acinetobacter baumannii	PAK-2	4	bedside rail	AB_100	123	108	81	71	51	28	3974434	3963667	3894314	3812572	3509313	2667098	123	250171	3974434	38.83	69614	41782	18	35	37.19	Illumina
102	Acinetobacter baumannii	PAK-2	4	bedside light switch	AB_102	90	83	60	52	36	26	3977282	3971455	3913184	3850808	3586837	3193300	90	264883	3977282	38.82	131072	59303	11	23	40.73	Illumina
104	Acinetobacter baumannii	PAK-2	4	washroom sink	AB_104	85	79	60	54	38	25	3978610	3973778	3928131	3884896	3599470	3131783	85	260385	3978610	38.82	140403	59303	11	23	45.52	Illumina
107	Acinetobacter baumannii	PAK-2	4	alcohol foam dispenser	AB_107	161	147	106	81	50	25	3971287	3960571	3851667	3666351	3138057	2252516	161	222352	3971287	38.82	59404	29927	21	45	15.51	Illumina
115	Acinetobacter baumannii	PAK-2	6	washroom sink	AB_115	91	82	61	54	39	26	3980452	3973376	3919026	3866631	3609831	3139269	91	260375	3980452	38.83	120828	58636	12	24	45.35	Illumina
126	Acinetobacter baumannii	PAK-2	8	alcohol foam dispenser	AB_126	74	65	53	47	38	26	3927524	3921364	3892629	3850020	3696437	3239006	74	245603	3927524	38.81	140410	68027	10	21	48.48	Illumina
140	Acinetobacter baumannii	PAK-2	12	washroom sink	AB_140	77	68	52	45	36	26	3957744	3950812	3915435	3861543	3703543	3295876	77	255797	3957744	38.84	131178	79110	11	21	45.48	Illumina
145	Acinetobacter baumannii	PAK-3	0	bedside rail	AB_145	103	89	55	49	37	23	3986692	3976105	3898174	3853649	3659162	3112313	103	266798	3986692	38.79	129769	65681	11	21	29.77	Illumina
147	Acinetobacter baumannii	PAK-3	0	bedside light switch	AB_147	72	67	54	46	36	24	3859892	3856227	3827030	3769099	3589949	3111855	72	255796	3859892	38.93	131072	68020	11	21	25.93	Illumina
149	Acinetobacter baumannii	PAK-3	0	washroom sink	AB_149	108	89	57	51	40	24	3988198	3974204	3905919	3861599	3687404	3086140	108	222451	3988198	38.8	122140	59303	12	23	32.3	Illumina
152	Acinetobacter baumannii	PAK-3	0	alcohol foam dispenser	AB_152	56	50	42	39	32	25	3860677	3856856	3841484	3819861	3704572	3429362	56	257029	3860677	38.93	164075	97165	10	18	0.88	Illumina
156	Acinetobacter baumannii	PAK-3	2	bedside rail	AB_156	67	59	43	41	34	26	3979460	3974198	3934453	3915779	3791756	3503367	67	260375	3979460	38.83	161680	96258	11	19	1.28	Illumina
159	Acinetobacter baumannii	PAK-3	2	bedside light switch	AB_159	66	59	44	42	34	27	3979484	3974959	3940143	3921679	3787020	3534833	66	260375	3979484	38.83	161234	96345	11	19	1.41	Illumina
161	Acinetobacter baumannii	PAK-3	2	washroom sink	AB_161	96	83	58	52	37	26	3953725	3944621	3885295	3843096	3606420	3188246	96	257475	3953725	38.88	121386	70782	12	23	5.99	Illumina
165	Acinetobacter baumannii	PAK-3	2	alcohol foam dispenser	AB_165	28	27	21	20	18	14	3988841	3988197	3973561	3968004	3944968	3800659	28	962590	3988841	38.94	347554	191962	4	8	5.49	Illumina
168	Acinetobacter baumannii	PAK-3	4	nursing call button	AB_168	90	81	59	52	37	27	3981110	3974726	3918517	3865849	3626012	3256703	90	250196	3981110	38.82	131072	64999	12	23	47.55	Illumina
170	Acinetobacter baumannii	PAK-3	4	bedside rail	AB_170	84	74	57	50	37	28	3978122	3970664	3929258	3876940	3646803	3305441	84	260375	3978122	38.82	119273	65283	12	23	43.29	Illumina
172	Acinetobacter baumannii	PAK-3	4	bedside light switch	AB_172	87	79	57	50	37	26	3979720	3973101	3917626	3864712	3647626	3241511	87	260375	3979720	38.82	140403	65283	11	22	45	Illumina
186	Acinetobacter baumannii	PAK-3	8	washroom sink	AB_186	87	77	58	51	38	27	3980207	3972918	3923715	3871408	3661559	3238459	87	250196	3980207	38.82	120951	64710	12	23	44.67	Illumina
191	Acinetobacter baumannii	PAK-3	10	nursing call button	AB_191	32	29	25	23	20	17	3774790	3773158	3768340	3755612	3709411	3593586	32	689555	3774790	38.95	271312	151080	5	9	26.25	Illumina
193	Acinetobacter baumannii	PAK-3	10	bedside rail	AB_193	73	67	51	44	35	26	3957289	3952593	3919635	3864309	3706390	3360010	73	255802	3957289	38.84	140410	78693	11	21	40.36	Illumina
194	Acinetobacter baumannii	PAK-3	10	bedside light switch	AB_194	31	29	25	23	20	18	3772371	3771084	3766266	3753538	3707337	3637505	31	689793	3772371	38.94	271312	163153	5	9	21.1	Illumina
203	Acinetobacter baumannii	PAK-3	12	alcohol foam dispenser	AB_203	73	65	50	43	33	26	3959225	3953199	3923735	3868927	3701098	3426210	73	292362	3959225	38.84	143168	79061	10	19	40.72	Illumina
221	Acinetobacter baumannii	PAK-4	2	nursing call button	AB_221	115	95	62	54	37	24	3954451	3940353	3863071	3805451	3510759	3022373	115	246404	3954451	38.88	140410	59342	12	23	38.49	Illumina
230	Acinetobacter baumannii	PAK-4	2	bedside rail	AB_230	109	95	63	52	39	26	3953293	3942466	3868775	3787395	3570686	3048625	109	206991	3953293	38.87	121299	59303	13	25	22.77	Illumina
235	Acinetobacter baumannii	PAK-4	2	bedside light switch	AB_235	94	84	59	50	36	24	4032886	4026953	3975740	3909963	3693482	3286640	94	348017	4032886	39.02	159686	64150	9	20	22.51	Illumina
258	Acinetobacter baumannii	PAK-4	4	nursing call button	AB_258	82	73	59	52	39	28	3969654	3962754	3933756	3883592	3678767	3256792	82	222352	3969654	38.84	120023	70114	13	23	45.39	Illumina
261	Acinetobacter baumannii	PAK-4	4	bedside rail	AB_261	87	79	60	52	40	26	3967845	3961481	3918185	3858694	3660861	3124826	87	222352	3967845	38.83	120023	64399	13	24	47	Illumina
267	Acinetobacter baumannii	PAK-4	4	bedside light switch	AB_267	85	75	59	51	40	28	3968347	3960961	3923850	3863838	3682929	3238603	85	222352	3968347	38.83	120023	64883	13	24	42.76	Illumina
272	Acinetobacter baumannii	PAK-4	4	alcohol foam dispenser	AB_272	92	82	59	53	38	26	3978353	3970337	3909989	3862441	3621368	3205791	92	250196	3978353	38.82	131072	64999	12	23	44.74	Illumina
331	Acinetobacter baumannii	PAK-4	10	alcohol foam dispenser	AB_331	69	63	51	43	34	27	3956751	3952436	3926962	3862132	3712452	3435091	69	255797	3956751	38.84	140410	81066	11	21	35.53	Illumina
347	Acinetobacter baumannii	PAK-1	26	nursing call button	AB_347	219	187	124	98	52	20	3759721	3736910	3577741	3380837	2637889	1448811	219	122469	3759721	38.97	41215	22178	30	60	2.61	Illumina
349	Acinetobacter baumannii	PAK-1	26	bedside rail	AB_349	206	177	122	96	50	21	3764588	3743647	3606172	3407073	2656722	1552675	206	122842	3764588	38.98	43457	22178	29	58	3.05	Illumina
353	Acinetobacter baumannii	PAK-1	26	alcohol foam dispenser	AB_353	17	15	14	13	13	11	3788723	3787615	3783708	3778349	3778349	3707330	17	1115955	3788723	38.73	953912	257719	2	5	0.71	Illumina
359	Acinetobacter baumannii	PAK-1	52	alcohol foam dispenser	AB_359	82	73	55	49	38	26	3939262	3932986	3882043	3838720	3652839	3207149	82	315929	3939262	38.85	131578	59784	10	22	3.27	Illumina
363	Acinetobacter baumannii	PAK-2	26	nursing call button	AB_363	124	111	81	71	46	25	3611233	3601310	3511074	3443486	3044488	2352663	124	235760	3611233	39.02	63622	34077	16	34	3.9	Illumina
364	Acinetobacter baumannii	PAK-2	26	bedside rail	AB_364	49	42	35	31	28	23	3881426	3876720	3857498	3828874	3783608	3590348	49	682633	3881426	38.93	170375	89302	6	13	3.71	Illumina
368	Acinetobacter baumannii	PAK-2	52	bedside rail	AB_368	57	51	43	40	33	27	3935742	3932012	3916640	3895017	3779728	3556645	57	260380	3935742	38.83	164343	79463	10	19	0.81	Illumina
369	Acinetobacter baumannii	PAK-2	52	bedside light switch	AB_369	57	50	43	40	33	26	3861436	3856838	3842590	3820967	3705674	3436626	57	257475	3861436	38.93	138165	97165	10	18	3.37	Illumina
374	Acinetobacter baumannii	PAK-2	52	alcohol foam dispenser	AB_374	77	66	54	48	38	26	3900028	3891838	3854814	3811276	3649145	3196417	77	314214	3900028	38.84	131514	59342	10	22	5.87	Illumina
381	Acinetobacter baumannii	PAK-3	52	nursing call button	AB_381	78	68	55	49	38	25	3898744	3891214	3853138	3809600	3629181	3133971	78	314215	3898744	38.83	131412	59162	10	22	5.92	Illumina
382	Acinetobacter baumannii	PAK-3	52	bedside rail	AB_382	80	70	57	51	39	25	3901202	3893740	3855438	3810330	3613396	3082089	80	261723	3901202	38.83	116944	55941	11	23	5.74	Illumina
387	Acinetobacter baumannii	PAK-3	52	alcohol foam dispenser	AB_387	77	66	54	46	36	25	3956262	3948178	3922002	3867189	3707143	3299136	77	302343	3956262	38.89	134925	66880	10	20	3.26	Illumina
389	Acinetobacter baumannii	PAK-4	26	nursing call button	AB_389	95	79	50	44	38	28	4005096	3994812	3938386	3894498	3800239	3414550	95	222439	4005096	38.83	120093	73947	12	22	1.32	Illumina
390	Acinetobacter baumannii	PAK-4	26	bedside rail	AB_390	73	63	49	44	36	27	3973768	3967063	3938714	3904780	3758191	3425557	73	306793	3973768	39.09	120283	75905	11	21	8.2	Illumina
391	Acinetobacter baumannii	PAK-4	26	bedside light switch	AB_391	98	80	50	44	39	29	4004877	3993223	3932851	3888963	3811156	3443613	98	222439	4004877	38.83	120093	73583	12	22	0.82	Illumina
394	Acinetobacter baumannii	PAK-4	26	alcohol foam dispenser	AB_394	69	61	47	43	34	28	3948453	3943006	3914943	3890022	3732277	3511044	69	306780	3948453	39.05	120185	85995	11	20	5.7	Illumina
396	Acinetobacter baumannii	PAK-4	52	bedside rail	AB_396	82	72	59	53	40	27	3939861	3932344	3890464	3845329	3643790	3155836	82	262366	3939861	38.85	116945	59162	12	24	6.04	Illumina
397	Acinetobacter baumannii	PAK-4	52	bedside light switch	AB_397	83	71	59	53	40	27	3939953	3930959	3893937	3850693	3644598	3149411	83	261979	3939953	38.85	116945	59342	12	24	3.73	Illumina
401	Acinetobacter baumannii	PAK-4	52	alcohol foam dispenser	AB_401	76	67	54	46	36	26	3955796	3949332	3916373	3861408	3700819	3326254	76	330275	3955796	38.89	120634	69467	10	20	3.41	Illumina
US_1	Acinetobacter baumannii	US-1	0	nursing call button	AB_US_1	160	89	58	48	32	24	3952211	3933093	3858221	3790117	3505276	3192887	97	364527	3938252	39.03	137138	63972	10	20	0	Illumina
US_10	Acinetobacter baumannii	US-1	2	bedside rail	AB_US_10	193	122	80	69	42	24	3951343	3929573	3829644	3747425	3275201	2617556	136	364527	3938644	39.04	83937	40905	15	32	25.21	Illumina
US_2	Acinetobacter baumannii	US-1	0	bedside rail	AB_US_2	152	76	51	43	33	23	3954760	3931660	3869609	3816105	3630808	3264742	89	364527	3940726	39.04	158509	70067	9	19	27.18	Illumina
US_6	Acinetobacter baumannii	US-1	0	bedside light switch	AB_US_6	167	90	59	50	35	23	3997786	3973971	3900221	3836542	3592821	3150379	102	364527	3982336	39.05	136175	64745	10	21	0	Illumina
270	Achromobacter sp. 270	PAK-4	4	washroom sink	Achromobacter_270	150	142	126	113	79	56	6949090	6943259	6902090	6806104	6271236	5360456	150	201963	6949090	66.18	85722	51378	28	54	39.93	Illumina
173	Achromobacter denitrificans	PAK-3	4	washroom sink	AD_173	150	137	114	98	70	45	7090436	7081640	7025595	6917728	6448886	5471903	150	317366	7090436	67.34	112628	54307	20	43	16.67	Illumina
174	Alcaligenes faecalis	PAK-3	4	washroom sink	AF_174	16	14	11	10	10	10	4281497	4279828	4271212	4265504	4265504	4265504	16	795482	4281497	56.47	706895	392739	3	6	13.87	Illumina
068	Acinetobacter junii	PAK-1	8	washroom sink	AJ_068	144	126	93	74	46	25	3362463	3349776	3282562	3142059	2685444	1927720	144	164885	3362463	38.66	54401	29726	21	40	31.97	Illumina
082	Acinetobacter johnsonii	PAK-2	0	washroom sink	AJ_082	167	137	93	66	47	26	3562221	3539641	3435952	3245827	2954753	2237055	167	188642	3562221	41.08	63554	32883	19	38	11.9	Illumina
243	Acinetobacter junii	PAK-4	2	washroom sink	AJ_243	45	36	30	28	26	23	3370312	3364513	3355152	3342753	3313106	3202386	45	386393	3370312	38.56	168432	97592	7	13	29.17	Illumina
351	Acinetobacter junii	PAK-1	26	washroom sink	AJ_351	145	122	96	77	52	26	3632923	3615557	3549857	3403219	2949084	2086673	145	150289	3632923	38.72	54609	27994	21	44	10.93	Illumina
356	Acinetobacter junii	PAK-1	52	washroom sink	AJ_356	132	117	94	76	42	22	3382147	3370962	3314832	3182475	2597158	1876253	132	176187	3382147	38.72	55097	28207	19	40	6.5	Illumina
385	Acinetobacter johnsonii	PAK-3	52	washroom sink	AJ_385	199	166	103	78	47	21	3917432	3894328	3732862	3556795	3074212	2129413	199	208570	3917432	41.02	63574	27969	19	43	3.37	Illumina
065	Acinetobacter lwoffii	PAK-1	8	bedside rail	AL_065	230	190	125	95	47	18	3636287	3607145	3458538	3242849	2493463	1459072	230	133059	3636287	42.33	38979	20343	27	58	8.69	Illumina
393	Alcaligenes aquatilis	PAK-4	26	washroom sink	Alcaligenes_393	50	39	27	24	22	17	4226930	4219416	4198894	4178254	4142434	3935569	50	942652	4226930	56.21	332981	123584	4	9	5.02	Illumina
142	Acinetobacter soli	PAK-3	0	nursing call button	AS_142	118	100	60	45	33	23	3588408	3575457	3489224	3391315	3185372	2838999	118	403375	3588408	42.57	99390	53328	9	21	34.22	Illumina
373	Atlantibacter subterranea	PAK-2	52	alcohol foam dispenser	AS_373	44	37	27	25	23	20	4792855	4787760	4767232	4754745	4723318	4596893	44	564725	4792855	55.22	254042	181253	6	12	0.52	Illumina
379	Atlantibacter subterranea	PAK-3	52	nursing call button	AS_379	43	36	26	24	22	19	4793564	4788470	4767942	4755452	4724025	4617606	43	687007	4793564	55.22	298178	172620	6	11	0.48	Illumina
383	Atlantibacter subterranea	PAK-3	52	bedside rail	AS_383	47	40	29	27	25	21	4792290	4787034	4762140	4749650	4718223	4570357	47	687007	4792290	55.22	253933	163286	6	12	4.61	Illumina
175	Acinetobacter variabilis	PAK-3	4	alcohol foam dispenser	AV_175	193	156	109	78	41	24	3344469	3317828	3219127	2998229	2423908	1793744	193	193610	3344469	42.03	52439	20390	22	45	27.6	Illumina
357	Brevundimonas diminuta	PAK-1	52	washroom sink	BD_357	61	33	27	25	23	19	3290901	3272286	3263152	3247414	3199485	3041693	61	346667	3290901	66.88	186133	118660	7	13	3.59	Illumina
322	Superficieibacter electus	PAK-4	10	bedside rail	BP-1	77	68	44	36	30	25	5681009	5673685	5610517	5550574	5456691	5307522	77	650496	5681009	52.4	307945	169137	8	14	14.86	Illumina
323	Superficieibacter electus	PAK-4	10	bedside light switch	BP-2	81	72	45	37	32	26	5685198	5678087	5611853	5550904	5466906	5274296	81	703034	5685198	52.42	308148	130128	8	15	11.05	Illumina
324	Citrobacter freundii	PAK-4	10	washroom sink	CF_324	139	124	73	65	52	34	5417971	5407858	5274072	5225724	5003026	4418499	139	296951	5417971	51.78	119313	78191	15	29	11.37	Illumina
355	Citrobacter farmeri	PAK-1	52	washroom sink	CF_355	19	15	13	13	13	10	5026250	5022980	5017602	5017602	5017602	4916181	19	1853569	5026250	53.26	556410	480624	3	5	4.28	Illumina
071	Escherichia coli	PAK-1	8	alcohol foam dispenser	EC_071	157	127	80	65	49	32	4835391	4813534	4699520	4596747	4346812	3722479	157	237228	4835391	50.54	112425	53011	16	31	14.77	Illumina
073	Enterobacter cloacae	PAK-1	10	alcohol foam dispenser	EC_073	139	120	82	63	50	38	5280376	5267880	5171493	5037145	4837453	4420479	139	509652	5280376	54.62	116763	65368	15	31	3.86	Illumina
119	Escherichia coli	PAK-2	8	nursing call button	EC_119	138	111	64	48	38	26	4839474	4820195	4714986	4606102	4436523	3970039	138	327272	4839474	50.55	132882	86590	11	22	16.92	Illumina
212	Escherichia coli	PAK-4	0	washroom sink	EC_212	193	160	90	72	54	31	5228054	5205022	5049867	4920197	4625501	3766984	193	287688	5228054	50.55	103349	44780	16	35	4.42	Illumina
219	Escherichia coli	PAK-4	0	alcohol foam dispenser	EC_219	195	165	94	78	56	33	5179881	5158345	5002111	4892376	4530038	3641869	195	250392	5179881	50.6	97165	43318	18	39	2.43	Illumina
337	Escherichia coli	PAK-4	12	washroom sink	EC_337	167	133	79	65	52	29	4993557	4968338	4857179	4756532	4536536	3753723	167	401955	4993557	50.61	118581	51236	14	29	16.8	Illumina
340	Escherichia coli	PAK-4	12	washroom sink	EC_340	161	134	76	66	52	26	5153706	5134658	5002263	4928430	4704654	3764039	161	460921	5153706	50.59	134466	44669	12	29	12.59	Illumina
US_14	Escherichia coli	US-1	6	washroom sink	EC_US_14	293	157	99	79	53	36	5200665	5147935	5018254	4880362	4427253	3855131	189	379377	5170571	50.58	88445	43895	17	37	19.55	Illumina
US_18	Escherichia coli	US-1	6	alcohol foam dispenser	EC_US_18	283	155	100	77	54	35	5199017	5151427	5025570	4862319	4465173	3821729	187	379346	5172925	50.58	90182	43720	16	37	33.4	Illumina
006	Enterococcus faecium	PAK-4	0	nursing call button	EF_006	198	175	104	72	34	16	3076444	3059994	2884212	2654662	2029624	1363274	198	224880	3076444	37.51	46376	18377	20	47	31.01	Illumina
028	Enterococcus faecium	PAK-1	0	bedside light switch	EF_028	208	184	113	82	40	12	3048193	3031000	2847674	2626221	1924391	898652	208	133654	3048193	37.53	32693	17771	27	57	6.53	Illumina
033	Enterococcus faecium	PAK-1	0	washroom sink	EF_033	205	180	105	79	41	15	3017527	2999016	2808201	2620391	1981477	1089710	205	135429	3017527	37.55	33314	19173	26	54	29.53	Illumina
034	Enterococcus faecium	PAK-1	0	alcohol foam dispenser	EF_034	226	199	118	89	37	13	3034335	3014087	2822876	2616869	1761338	897360	226	107769	3034335	37.52	30562	15297	29	63	8.6	Illumina
042	Enterococcus faecium	PAK-1	2	bedside light switch	EF_042	168	145	84	62	35	17	2904248	2887826	2750669	2583355	2153458	1506853	168	165304	2904248	37.71	55414	22482	17	37	13.88	Illumina
048	Enterococcus faecium	PAK-1	2	alcohol foam dispenser	EF_048	168	145	83	61	35	17	2904390	2887830	2746058	2580194	2162371	1515015	168	165304	2904390	37.71	56002	22982	16	36	10.19	Illumina
051	Enterococcus faecium	PAK-1	4	nursing call button	EF_051	183	158	94	69	34	18	3018554	3000104	2839666	2660866	2081376	1497743	183	224880	3018554	37.55	47687	20643	19	43	38.46	Illumina
052	Enterococcus faecium	PAK-1	4	bedside rail	EF_052	198	171	101	72	36	18	3063967	3044437	2871140	2662910	2078720	1443518	198	145997	3063967	37.5	46376	19297	20	46	31.69	Illumina
054	Enterococcus faecium	PAK-1	4	washroom sink	EF_054	194	172	99	69	36	18	3065714	3049755	2868338	2655518	2114535	1468079	194	224880	3065714	37.5	46931	20643	20	45	37.77	Illumina
078	Enterococcus faecium	PAK-2	0	bedside rail	EF_078	172	148	89	66	37	19	3038240	3019026	2882791	2716940	2234736	1599715	172	224890	3038240	37.51	52224	23492	18	39	19.55	Illumina
086	Enterococcus faecium	PAK-1	0	bedside rail	EF_086	187	161	96	71	36	17	3050384	3032026	2868981	2693120	2132232	1446920	187	224757	3050384	37.52	46931	20898	19	43	16.33	Illumina
092	Enterococcus faecium	PAK-2	2	bedside rail	EF_092	179	166	94	67	38	21	3049968	3039856	2857013	2656141	2179857	1584669	179	135530	3049968	37.51	52184	21971	20	43	19.67	Illumina
101	Enterococcus faecium	PAK-2	4	bedside rail	EF_101	179	163	95	67	38	21	3051484	3039486	2867037	2659810	2181331	1586143	179	135651	3051484	37.52	52184	21976	20	43	29	Illumina
103	Enterococcus faecium	PAK-2	4	bedside light switch	EF_103	226	189	106	73	38	17	3129163	3102068	2903795	2663960	2077137	1312229	226	134652	3129163	37.49	43213	18377	23	51	12.62	Illumina
108	Enterococcus faecium	PAK-2	4	alcohol foam dispenser	EF_108	201	172	100	72	35	17	3079546	3058763	2885683	2685767	2090423	1442638	201	224880	3079546	37.49	46376	19297	20	45	22.54	Illumina
111	Enterococcus faecium	PAK-2	6	nursing call button	EF_111	192	168	99	69	35	18	3060615	3043205	2875056	2661615	2102456	1496491	192	224880	3060615	37.5	47687	20344	19	44	28.13	Illumina
120	Enterococcus faecium	PAK-2	8	nursing call button	EF_120	184	159	95	71	35	16	3012079	2993868	2835817	2664476	2068439	1358182	184	224880	3012079	37.56	46375	20643	20	44	32.17	Illumina
127	Enterococcus faecium	PAK-2	8	alcohol foam dispenser	EF_127	187	164	97	70	35	16	3012993	2996746	2830476	2636994	2056519	1348239	187	220916	3012993	37.56	46375	19296	20	45	31.99	Illumina
129	Enterococcus faecium	PAK-2	10	nursing call button	EF_129	185	162	97	69	35	18	3053851	3037423	2872926	2676855	2121255	1503796	185	224880	3053851	37.51	47687	20898	19	43	31.63	Illumina
132	Enterococcus faecium	PAK-2	10	bedside light switch	EF_132	189	167	96	68	35	18	3053194	3037301	2861754	2664839	2120592	1503001	189	224880	3053194	37.51	47687	20898	19	43	45.59	Illumina
139	Enterococcus faecium	PAK-2	12	bedside rail	EF_139	189	164	97	68	35	18	3055811	3038561	2873188	2664696	2119498	1502039	189	224880	3055811	37.51	47687	20898	19	43	34.72	Illumina
143	Enterococcus faecium	PAK-3	0	nursing call button	EF_143	175	152	93	70	34	18	3005790	2990184	2848450	2686864	2088946	1505762	175	232185	3005790	37.56	52161	21378	18	42	7.59	Illumina
155	Enterococcus faecium	PAK-3	2	nursing call button	EF_155	172	152	88	65	37	21	2839959	2823918	2669241	2505253	2050865	1469804	172	107703	2839959	37.77	52661	23734	21	41	4.89	Illumina
157	Enterococcus faecium	PAK-3	2	bedside rail	EF_157	189	166	103	73	34	16	3061304	3045627	2892796	2680691	2039298	1373807	189	241398	3061304	37.51	46375	19295	20	46	7.42	Illumina
166	Enterococcus faecium	PAK-3	2	alcohol foam dispenser	EF_166	172	153	97	68	35	18	2906773	2892019	2748142	2532585	2018411	1341465	172	122549	2906773	37.84	46250	19724	21	43	4.71	Illumina
169	Enterococcus faecium	PAK-3	4	nursing call button	EF_169	183	162	93	63	33	16	2837629	2821147	2666388	2442198	1933804	1362172	183	137630	2837629	37.73	47448	19458	18	42	43.35	Illumina
171	Enterococcus faecium	PAK-3	4	bedside rail	EF_171	191	167	92	62	33	17	2844860	2826466	2661173	2438512	1941437	1417253	191	137630	2844860	37.73	47916	19458	18	42	44.29	Illumina
176	Enterococcus faecium	PAK-3	4	alcohol foam dispenser	EF_176	183	158	92	63	33	16	2826124	2806842	2657054	2442138	1933812	1362275	183	137630	2826124	37.74	47392	19458	18	42	46.78	Illumina
181	Enterococcus faecium	PAK-3	6	washroom sink	EF_181	187	166	99	69	35	18	3061491	3045922	2881891	2662409	2103192	1497227	187	224880	3061491	37.5	47687	20643	19	44	38.15	Illumina
205	Enterococcus faecium	PAK-4	0	bedside light switch	EF_205	199	167	100	71	34	16	3053496	3031396	2866253	2659093	2046811	1380461	199	241311	3053496	37.5	46376	20643	20	45	31.73	Illumina
231	Enterococcus faecium	PAK-4	2	bedside rail	EF_231	193	159	87	67	37	17	2925655	2901599	2717947	2567784	2103319	1306660	193	122384	2925655	37.83	47423	21503	21	41	20.44	Illumina
238	Enterococcus faecium	PAK-4	2	bedside light switch	EF_238	187	155	91	65	36	17	2910909	2887396	2723000	2534850	2072763	1306162	187	122384	2910909	37.84	47423	21342	21	41	17.35	Illumina
248	Enterococcus faecium	PAK-4	2	alcohol foam dispenser	EF_248	166	144	83	61	35	17	2874889	2859475	2719590	2553852	2139864	1493244	166	165161	2874889	37.75	55414	23093	16	36	10.44	Illumina
264	Enterococcus faecium	PAK-4	4	bedside rail	EF_264	165	143	83	64	37	20	2867140	2851072	2719778	2584889	2151700	1548717	165	124160	2867140	37.68	53341	25647	18	37	16.95	Illumina
275	Enterococcus faecium	PAK-4	4	alcohol foam dispenser	EF_275	198	170	100	72	36	18	3065277	3044410	2867315	2670153	2086089	1450887	198	145997	3065277	37.51	46376	19297	20	46	31.35	Illumina
292	Enterococcus faecium	PAK-4	6	washroom sink	EF_292	191	161	98	71	35	18	3055883	3034707	2883652	2695108	2107112	1490193	191	224844	3055883	37.53	47625	20464	19	44	14.27	Illumina
313	Enterococcus faecium	PAK-4	8	washroom sink	EF_313	182	158	97	72	36	15	3009839	2992726	2840448	2663028	2068790	1293408	182	224880	3009839	37.55	45098	19568	20	45	18.84	Illumina
325	Enterococcus faecium	PAK-4	10	washroom sink	EF_325	181	161	93	71	40	20	3009251	2994050	2831045	2668586	2177253	1475326	181	129252	3009251	37.55	47705	22167	21	44	16.48	Illumina
334	Enterococcus faecium	PAK-4	12	bedside rail	EF_334	186	164	99	70	35	17	3055653	3039832	2875939	2676408	2098030	1449199	186	224880	3055653	37.52	46931	20898	19	44	18.39	Illumina
354	Enterococcus faecium	PAK-1	52	bedside rail	EF_354	177	155	98	76	37	17	3053629	3038133	2896982	2744818	2113495	1380418	177	135878	3053629	37.56	46375	20748	21	45	8.25	Illumina
358	Enterococcus faecium	PAK-1	52	alcohol foam dispenser	EF_358	181	156	99	70	39	19	2976793	2958884	2825288	2627319	2135836	1425041	181	135756	2976793	37.64	47627	21971	21	44	4.8	Illumina
367	Enterococcus faecium	PAK-2	52	nursing call button	EF_367	199	170	103	73	34	17	3105563	3085378	2920031	2716204	2073573	1447026	199	224844	3105563	37.49	46375	18504	20	46	8.11	Illumina
370	Enterococcus faecium	PAK-2	52	bedside light switch	EF_370	200	172	105	72	34	17	3103780	3084687	2918542	2692712	2060601	1434052	200	225090	3103780	37.48	46375	18504	20	47	7.73	Illumina
375	Enterococcus faecium	PAK-2	52	alcohol foam dispenser	EF_375	185	158	99	76	37	16	3052054	3032814	2885442	2724934	2088690	1318108	185	135617	3052054	37.55	45098	20465	21	46	7.11	Illumina
380	Enterococcus faecium	PAK-3	52	nursing call button	EF_380	178	148	94	68	31	18	2896192	2874783	2732738	2559615	1959707	1478830	178	146856	2896192	37.77	55477	18034	18	41	7.84	Illumina
384	Enterococcus faecium	PAK-3	52	bedside light switch	EF_384	194	168	100	70	34	16	3009603	2992062	2834874	2627424	2037896	1383269	194	224844	3009603	37.61	46375	19295	19	44	1.96	Illumina
386	Enterococcus faecium	PAK-3	52	alcohol foam dispenser	EF_386	188	164	100	70	34	16	3009447	2993131	2845171	2637870	2041404	1386532	188	224967	3009447	37.61	46375	20166	19	44	10.53	Illumina
057	Enterobacter hormaechei	PAK-1	6	nursing call button	EH_057	78	72	60	53	42	34	4901897	4897780	4871935	4814518	4626499	4368827	78	517061	4901897	55.12	133173	83082	12	23	16.22	Illumina
183	Enterobacter hormaechei	PAK-3	6	alcohol foam dispenser	EH_183	68	60	51	47	41	27	4664555	4658615	4641130	4614461	4520101	4038321	68	393604	4664555	55.17	144975	104270	11	20	12.71	Illumina
279	Enterobacter hormaechei	PAK-4	6	nursing call button	EH_279	63	55	48	44	37	24	4665622	4660214	4646350	4619431	4502976	4031609	63	539184	4665622	55.19	216616	104265	8	17	13.44	Illumina
316	Enterobacter hormaechei	PAK-4	8	alcohol foam dispenser	EH_316	76	67	40	35	32	26	4895089	4888251	4818683	4786730	4734922	4519975	76	443071	4895089	54.87	199299	119367	9	17	13.44	Illumina
360	Enterobacter hormaechei	PAK-2	26	nursing call button	EH_360	83	69	51	39	29	23	5189859	5179571	5134324	5047939	4902006	4720644	83	596127	5189859	54.91	219591	163782	8	14	6.59	Illumina
198	Erwinia sp. 198	PAK-3	10	alcohol foam dispenser	Erwinia_198	36	32	24	22	22	19	4534110	4531596	4511435	4500708	4500708	4411943	36	554468	4534110	55.6	285549	177429	6	11	31.58	Illumina
141	Halomonas stevensii	PAK-2	12	washroom sink	HS_141	134	113	76	63	45	22	3640159	3624334	3550497	3452149	3152984	2331643	134	278449	3640159	60.06	78460	38356	15	32	13.85	Illumina
365	Klebsiella oxytoca	PAK-2	26	washroom sink	KO_365	63	54	46	43	38	31	5916943	5910847	5892482	5872286	5765237	5495648	63	470550	5916943	54.85	196767	122159	11	20	3.63	Illumina
008	Klebsiella pneumoniae	PAK-4	0	nursing call button	KP_008	302	279	183	132	68	32	5469159	5451922	5211850	4834694	3801003	2575615	302	164286	5469159	57.19	44998	19318	36	83	5.74	Illumina
017	Klebsiella pneumoniae	PAK-4	0	bedside rail	KP_017	119	112	71	59	42	33	5489697	5484676	5379026	5289277	5026535	4721984	119	542518	5489697	57.25	154227	70865	11	23	13.92	Illumina
030	Klebsiella pneumoniae	PAK-1	0	washroom sink	KP_030	134	115	80	69	49	33	5705905	5691893	5609137	5531792	5197068	4595521	134	389705	5705905	57.08	136150	64645	13	28	2.12	Illumina
040	Klebsiella pneumoniae	PAK-1	2	bedside rail	KP_040	107	95	64	56	43	27	5550855	5541687	5467933	5407357	5196614	4597395	107	627720	5550855	57.12	186462	76135	9	21	7.17	Illumina
044	Klebsiella pneumoniae	PAK-1	2	bedside light switch	KP_044	84	76	52	46	36	23	5555841	5550273	5489267	5446949	5284723	4817622	84	480757	5555841	57.11	236074	133057	9	16	10.98	Illumina
046	Klebsiella pneumoniae	PAK-1	2	washroom sink	KP_046	137	116	70	60	38	30	5717708	5702072	5600162	5530501	5149919	4864995	137	396028	5717708	57.03	174060	80387	11	22	3.62	Illumina
063	Klebsiella pneumoniae	PAK-1	6	alcohol foam dispenser	KP_063	90	76	47	43	34	27	5619081	5609166	5538278	5511493	5346201	5086371	90	428941	5619081	57.09	225666	159137	10	17	9.41	Illumina
084	Klebsiella pneumoniae	PAK-2	0	washroom sink	KP_084	118	106	62	49	37	28	5480130	5470474	5360763	5259488	5052385	4759552	118	362391	5480130	57.22	165210	117809	11	20	11.11	Illumina
089	Klebsiella pneumoniae	PAK-2	2	nursing call button	KP_089	263	142	60	45	37	27	5835380	5752142	5579778	5463344	5337863	5000597	263	668420	5835380	56.83	185635	107978	10	20	17.74	Illumina
093	Klebsiella pneumoniae	PAK-2	2	bedside rail	KP_093	83	78	45	40	31	19	5497909	5494353	5405279	5368084	5211882	4773673	83	484790	5497909	57.16	292481	143438	8	14	11.2	Illumina
109	Klebsiella pneumoniae	PAK-2	4	alcohol foam dispenser	KP_109	86	78	46	42	33	23	5495800	5490100	5406474	5377644	5221443	4853853	86	484966	5495800	57.16	258488	133410	8	15	11.1	Illumina
116	Klebsiella pneumoniae	PAK-2	6	washroom sink	KP_116	91	84	50	46	37	22	5566290	5561333	5477872	5450457	5300349	4755628	91	480960	5566290	57.11	236313	133199	8	16	12.76	Illumina
121	Klebsiella pneumoniae	PAK-2	8	bedside rail	KP_121	74	67	44	41	34	27	5703827	5698768	5633480	5607326	5479886	5238277	74	506063	5703827	56.99	214739	121866	9	16	5.58	Illumina
123	Klebsiella pneumoniae	PAK-2	8	bedside light switch	KP_123	73	64	41	39	33	26	5703443	5697093	5632640	5615767	5497122	5246831	73	505720	5703443	56.99	214739	121862	8	16	7.28	Illumina
135	Klebsiella pneumoniae	PAK-2	10	washroom sink	KP_135	105	97	61	48	38	26	5570335	5564730	5477373	5386673	5243080	4868076	105	474965	5570335	57.07	180721	123819	9	18	10.97	Illumina
136	Klebsiella pneumoniae	PAK-2	10	alcohol foam dispenser	KP_136	109	97	63	45	34	24	5572942	5565258	5483307	5358750	5176494	4819840	109	593373	5572942	57.07	188633	123582	9	18	16.65	Illumina
144	Klebsiella pneumoniae	PAK-3	0	nursing call button	KP_144	102	89	57	45	33	27	5473518	5463807	5382525	5297932	5097496	4892856	102	434350	5473518	57.23	259525	107139	9	17	5.86	Illumina
158	Klebsiella pneumoniae	PAK-3	2	bedside rail	KP_158	78	64	44	40	33	25	5806330	5796117	5735157	5702949	5570920	5257386	78	697854	5806330	57.18	255622	158793	8	15	3.31	Illumina
160	Klebsiella pneumoniae	PAK-3	2	bedside light switch	KP_160	102	88	66	58	39	30	5817696	5807816	5757880	5706530	5408517	5108428	102	518041	5817696	56.73	189543	94245	11	20	9.45	Illumina
184	Klebsiella pneumoniae	PAK-3	6	alcohol foam dispenser	KP_184	163	116	52	33	24	19	5657297	5623987	5474039	5338354	5192027	5035668	163	1219381	5657297	57.03	359922	166333	5	12	10.64	Illumina
195	Klebsiella pneumoniae	PAK-3	10	bedside light switch	KP_195	104	95	57	39	31	24	5572205	5566193	5476891	5348251	5230031	5024018	104	593343	5572205	57.07	210775	134173	8	16	9.51	Illumina
208	Klebsiella pneumoniae	PAK-4	0	bedside light switch	KP_208	109	98	55	44	33	25	5484769	5477266	5376894	5294728	5106850	4821212	109	371644	5484769	57.22	259604	132853	9	17	7.35	Illumina
215	Klebsiella pneumoniae	PAK-4	0	washroom sink	KP_215	149	78	54	48	39	26	5595275	5551239	5489988	5447540	5299141	4834603	149	386903	5595275	57.01	236309	100604	10	18	9.56	Illumina
241	Klebsiella pneumoniae	PAK-4	2	bedside light switch	KP_241	91	83	55	48	38	24	5557689	5551837	5485096	5430947	5262674	4759177	91	481315	5557689	57.11	236308	133121	9	17	14.43	Illumina
280	Klebsiella pneumoniae	PAK-4	6	nursing call button	KP_280	109	82	47	34	27	20	5665463	5646828	5562353	5466929	5357496	5124390	109	1219744	5665463	57.02	374572	174236	5	12	2.98	Illumina
301	Klebsiella pneumoniae	PAK-4	8	nursing call button	KP_301	96	87	64	59	51	36	5708060	5701838	5637430	5602673	5460489	4883841	96	487970	5708060	57.05	137732	77208	13	27	6.83	Illumina
307	Klebsiella pneumoniae	PAK-4	8	bedside rail	KP_307	81	74	53	48	42	30	5707241	5702516	5642875	5607274	5494188	5019522	81	534039	5707241	57.02	196715	99400	11	21	9.74	Illumina
310	Klebsiella pneumoniae	PAK-4	8	bedside light switch	KP_310	85	78	60	54	46	31	5705984	5700694	5646259	5603798	5454155	4894202	85	697972	5705984	57.02	170728	78461	11	22	8.71	Illumina
317	Klebsiella pneumoniae	PAK-4	8	alcohol foam dispenser	KP_317	80	74	53	49	42	32	5706770	5702588	5642821	5615687	5490271	5119084	80	698916	5706770	57.02	214690	97926	10	20	8.24	Illumina
320	Klebsiella pneumoniae	PAK-4	10	nursing call button	KP_320	71	66	54	48	42	34	5334378	5331006	5306175	5266261	5163885	4856691	71	359152	5334378	57.46	172872	93523	11	22	6.32	Illumina
328	Klebsiella pneumoniae	PAK-4	10	washroom sink	KP_328	86	74	51	47	40	27	5561595	5553434	5488656	5455164	5323284	4860975	86	636210	5561595	57.16	242778	96271	8	17	15.16	Illumina
343	Klebsiella pneumoniae	PAK-4	12	washroom sink	KP_343	89	82	59	53	45	34	5662506	5657572	5592646	5550360	5404002	5007939	89	437306	5662506	57.1	169674	81493	12	23	10.15	Illumina
346	Klebsiella pneumoniae	PAK-4	12	alcohol foam dispenser	KP_346	86	78	55	50	41	31	5665869	5660302	5594908	5561523	5387076	5015964	86	500627	5665869	57.11	196715	99219	11	21	11.3	Illumina
146	Klebsiella quasipneumoniae	PAK-3	0	bedside rail	KQ_146	79	67	50	43	32	25	5594073	5585556	5542571	5487825	5297942	5055961	79	601893	5594073	57.21	254837	136712	7	15	3.95	Illumina
244	Ochrobactrum anthropi	PAK-4	2	washroom sink	OA_244	79	66	45	37	30	21	5020564	5011268	4952860	4894200	4774319	4438479	79	1063111	5020564	56.06	246939	139659	5	12	5.92	Illumina
392	Ochrobactrum anthropi	PAK-4	26	washroom sink	OA_392	41	33	24	22	20	13	5066712	5061258	5038900	5023194	4990019	4738677	41	1080236	5066712	56.45	458212	287887	4	7	2.13	Illumina
011	Pseudomonas aeruginosa	PAK-4	0	nursing call button	PA_011	218	184	137	116	79	41	7054341	7029476	6924460	6765768	6145118	4658772	218	219499	7054341	66.12	87191	44610	25	55	32.97	Illumina
032	Pseudomonas aeruginosa	PAK-1	0	washroom sink	PA_032	136	114	76	64	51	38	6793955	6777715	6703207	6615036	6394410	5927792	136	574072	6793955	66	180075	84412	13	26	26.54	Illumina
038	Pseudomonas aeruginosa	PAK-1	2	nursing call button	PA_038	151	127	84	69	56	40	7029502	7012587	6910731	6800349	6595889	5991621	151	671660	7029502	65.87	154196	78419	14	30	12.26	Illumina
041	Pseudomonas aeruginosa	PAK-1	2	bedside rail	PA_041	134	115	74	62	53	42	7031211	7017214	6920193	6835711	6699520	6297893	134	671660	7031211	65.87	179343	100296	13	27	18.22	Illumina
058	Pseudomonas aeruginosa	PAK-1	6	nursing call button	PA_058	88	72	51	46	41	32	6365587	6354454	6301981	6270371	6195024	5838176	88	541755	6365587	66.44	212637	115719	9	19	16.62	Illumina
059	Pseudomonas aeruginosa	PAK-1	6	bedside rail	PA_059	211	195	148	119	84	43	6360171	6348184	6214351	5997756	5398600	3892246	211	176178	6360171	66.44	68035	35349	31	64	20.36	Illumina
060	Pseudomonas aeruginosa	PAK-1	6	bedside light switch	PA_060	87	75	52	48	40	31	6364542	6356038	6302436	6278539	6147682	5796619	87	561626	6364542	66.44	210810	117753	9	19	12.44	Illumina
061	Pseudomonas aeruginosa	PAK-1	6	washroom sink	PA_061	83	69	49	45	40	33	6365000	6355304	6308205	6284646	6205503	5922813	83	561341	6365000	66.44	239308	113690	9	20	14.12	Illumina
064	Pseudomonas aeruginosa	PAK-1	6	alcohol foam dispenser	PA_064	83	69	49	46	41	33	6364853	6355028	6300103	6281815	6202695	5898134	83	561566	6364853	66.44	210810	115259	10	20	20.49	Illumina
112	Pseudomonas aeruginosa	PAK-2	6	nursing call button	PA_112	60	50	37	34	33	27	6247134	6238613	6205399	6187753	6163269	5921504	60	915543	6247134	66.56	301842	151824	7	14	11.3	Illumina
113	Pseudomonas aeruginosa	PAK-2	6	bedside rail	PA_113	83	70	53	47	42	34	6364208	6355007	6312893	6273791	6193455	5889160	83	561177	6364208	66.44	210810	109930	9	21	21.45	Illumina
114	Pseudomonas aeruginosa	PAK-2	6	bedside light switch	PA_114	88	74	54	50	42	33	6362664	6352775	6303802	6279067	6148098	5791622	88	561102	6362664	66.45	210810	115094	10	21	18.07	Illumina
117	Pseudomonas aeruginosa	PAK-2	6	washroom sink	PA_117	81	68	49	45	40	32	6365885	6356674	6308890	6284993	6208050	5883013	81	561317	6365885	66.44	212637	117753	9	19	22.32	Illumina
118	Pseudomonas aeruginosa	PAK-2	6	alcohol foam dispenser	PA_118	89	73	50	47	40	31	6362728	6351709	6290660	6272034	6163486	5810892	89	561476	6362728	66.44	211528	117761	10	19	17.87	Illumina
178	Pseudomonas aeruginosa	PAK-3	6	nursing call button	PA_178	58	48	36	33	31	24	6248622	6241020	6212035	6194389	6151896	5856751	58	915540	6248622	66.55	379074	151824	6	13	12.82	Illumina
179	Pseudomonas aeruginosa	PAK-3	6	bedside rail	PA_179	57	46	35	32	31	24	6248508	6239532	6211527	6193881	6169396	5874054	57	915543	6248508	66.56	408307	151824	6	12	11.22	Illumina
180	Pseudomonas aeruginosa	PAK-3	6	bedside light switch	PA_180	55	46	34	31	29	24	6248492	6241892	6212745	6195099	6150352	5951199	55	916481	6248492	66.55	374986	200515	6	12	14.15	Illumina
182	Pseudomonas aeruginosa	PAK-3	6	washroom sink	PA_182	89	75	52	48	42	34	6364321	6354023	6300721	6277162	6180297	5875488	89	559882	6364321	66.44	210810	113595	10	20	19.39	Illumina
185	Pseudomonas aeruginosa	PAK-3	6	alcohol foam dispenser	PA_185	56	47	35	31	30	23	6248271	6241638	6213053	6186912	6162427	5867226	56	914015	6248271	66.56	379074	192205	6	12	15.6	Illumina
187	Pseudomonas aeruginosa	PAK-3	8	washroom sink	PA_187	131	97	65	55	48	38	6882642	6857127	6790349	6723175	6613785	6196915	131	535164	6882642	65.98	185118	100762	12	24	26.59	Illumina
200	Pandoraea apista	PAK-3	12	bedside rail	PA_200	82	75	49	44	39	34	5677857	5672674	5615426	5580587	5494317	5321512	82	554443	5677857	62.53	196511	90352	8	20	5.37	Illumina
201	Pandoraea apista	PAK-3	12	bedside light switch	PA_201	69	63	36	33	28	25	5680846	5677061	5619868	5600638	5508335	5421555	69	603980	5680846	62.53	404735	142478	6	13	5.23	Illumina
254	Pseudomonas aeruginosa	PAK-4	2	alcohol foam dispenser	PA_254	120	103	71	63	52	41	7026352	7014199	6942998	6884931	6689535	6252773	120	534615	7026352	65.95	164787	91704	14	28	4.84	Illumina
283	Pseudomonas aeruginosa	PAK-4	6	nursing call button	PA_283	76	60	41	37	34	29	6364980	6354704	6307124	6282123	6230332	6014225	76	560608	6364980	66.45	255455	137968	10	18	4.98	Illumina
286	Pseudomonas aeruginosa	PAK-4	6	bedside rail	PA_286	75	59	41	39	37	33	6366319	6356064	6312151	6298890	6263368	6104237	75	572175	6366319	66.45	237533	132166	9	18	3.77	Illumina
289	Pseudomonas aeruginosa	PAK-4	6	bedside light switch	PA_289	70	57	41	39	36	32	6370792	6361959	6326194	6313374	6265426	6115189	70	382063	6370792	66.45	262438	135749	11	18	2.87	Illumina
294	Pseudomonas aeruginosa	PAK-4	6	washroom sink	PA_294	92	77	56	46	42	35	6894293	6883958	6845017	6775769	6694796	6390969	92	595194	6894293	65.97	226581	114874	10	20	3.08	Illumina
298	Pseudomonas aeruginosa	PAK-4	6	alcohol foam dispenser	PA_298	147	135	112	95	62	38	6405555	6397515	6338413	6220969	5679338	4757184	147	513926	6405555	66.68	92493	48567	16	39	25.07	Illumina
304	Pseudomonas aeruginosa	PAK-4	8	nursing call button	PA_304	84	69	56	46	41	39	6710039	6699633	6679342	6614022	6523534	6436741	84	433971	6710039	65.92	210650	106043	11	21	2.92	Illumina
192	Pantoea dispersa	PAK-3	10	nursing call button	PD_192	178	156	108	84	59	26	4852111	4836918	4711977	4556131	4135722	2979054	178	286415	4852111	57.54	78214	34245	17	42	13.4	Illumina
122	Pseudomonas fulva	PAK-2	8	bedside rail	PF_122	87	74	56	48	38	34	5143077	5134290	5100284	5038869	4865418	4715664	87	582600	5143077	61.54	134460	88296	11	23	22.69	Illumina
150	Pseudomonas fluorescens	PAK-3	0	washroom sink	PF_150	40	35	30	28	25	22	5910827	5907294	5896020	5885000	5820958	5711724	40	1139423	5910827	60.1	515891	155722	4	11	23.63	Illumina
137	Pseudomonas luteola	PAK-2	10	alcohol foam dispenser	PL_137	132	104	59	45	38	31	5474549	5454457	5370661	5267249	5154476	4922522	132	458732	5474549	55.14	228495	94324	9	19	7.11	Illumina
378	Pseudomonas luteola	PAK-3	26	alcohol foam dispenser	PL_378	65	53	44	38	34	28	5418185	5409909	5394484	5355253	5295369	5047262	65	413233	5418185	55.35	208481	140185	10	17	0.18	Illumina
105	Pseudomonas moraviensis	PAK-2	4	washroom sink	PM_105	59	53	45	44	40	32	5980069	5975643	5955987	5950353	5894764	5606215	59	478151	5980069	60.03	225618	114926	9	19	8.34	Illumina
271	Pseudomonas oleovorans	PAK-4	4	washroom sink	PO_271	170	151	118	98	64	32	4661176	4648537	4571008	4423477	3877716	2793615	170	210509	4661176	62.18	64567	30423	24	51	15	Illumina
162	Providencia rettgeri	PAK-3	2	washroom sink	PR_162	60	48	32	31	29	25	4551200	4542303	4507040	4497934	4457603	4303037	60	604531	4551200	40.84	277893	103430	6	13	8.99	Illumina
001	Pseudomonas stutzeri	PAK-4	0	bedside light switch	PS_001	87	85	76	71	48	33	4423619	4422232	4402606	4363298	3948192	3392200	87	314109	4423619	63.95	95402	53075	15	32	0.36	Illumina
027	Pseudomonas stutzeri	PAK-1	0	bedside rail	PS_027	324	297	194	133	52	16	4540613	4520297	4236940	3810585	2520079	1334328	324	161618	4540613	63.89	27014	14286	43	101	9.29	Illumina
050	Pseudomonas stutzeri	PAK-1	2	alcohol foam dispenser	PS_050	48	41	27	25	23	20	4682713	4677615	4639745	4625585	4585193	4470388	48	459206	4682713	63.74	234052	173948	7	13	18.51	Illumina
066	Pseudomonas stutzeri	PAK-1	8	bedside light switch	PS_066	47	46	34	32	31	27	4423457	4422844	4400848	4389799	4375861	4211028	47	397209	4423457	64.15	190595	100735	8	17	13.84	Illumina
072	Pseudomonas stutzeri	PAK-1	10	washroom sink	PS_072	68	62	42	36	29	22	4530385	4525598	4481099	4440475	4332310	4058592	68	489899	4530385	63.96	245642	107334	6	14	9.23	Illumina
075	Pseudomonas stutzeri	PAK-1	12	alcohol foam dispenser	PS_075	43	41	33	28	21	16	4323084	4321988	4308608	4272926	4152442	3975591	43	755611	4323084	64.02	378401	185508	4	8	10.71	Illumina
087	Pseudomonas stutzeri	PAK-1	10	alcohol foam dispenser	PS_087	69	59	42	36	30	23	4528738	4521215	4480764	4440591	4344217	4070896	69	489564	4528738	63.97	185739	106935	7	15	9.32	Illumina
110	Pseudomonas stutzeri	PAK-2	4	alcohol foam dispenser	PS_110	26	22	20	19	18	17	4296585	4293578	4288100	4282479	4260325	4227236	26	692807	4296585	64.18	415207	246028	5	8	9.43	Illumina
125	Pseudomonas stutzeri	PAK-2	8	washroom sink	PS_125	33	32	24	22	22	18	4715222	4714590	4695886	4682730	4682730	4530256	33	743580	4715222	63.94	309552	213784	6	10	10.41	Illumina
128	Pseudomonas stutzeri	PAK-2	8	alcohol foam dispenser	PS_128	50	44	31	29	24	18	4420542	4416471	4392838	4378563	4281938	4095423	50	732061	4420542	63.97	315388	158546	5	10	12.46	Illumina
130	Pseudomonas stutzeri	PAK-2	10	bedside rail	PS_130	60	49	34	31	24	21	4519819	4512719	4490547	4468234	4337645	4235232	60	548784	4519819	64.15	285707	134599	6	12	8.76	Illumina
131	Pseudomonas stutzeri	PAK-2	10	bedside rail	PS_131	60	54	38	35	27	22	4518939	4514076	4490141	4467808	4311652	4137596	60	548332	4518939	64.15	244225	124162	7	13	8.61	Illumina
133	Pseudomonas stutzeri	PAK-2	10	bedside light switch	PS_133	56	50	35	32	25	22	4520769	4516637	4495182	4471412	4338117	4235449	56	548420	4520769	64.15	278690	134599	6	12	8.76	Illumina
134	Pseudomonas stutzeri	PAK-2	10	bedside light switch	PS_134	61	49	35	32	25	22	4522165	4513807	4494240	4471907	4340235	4237822	61	548566	4522165	64.15	285604	134599	6	12	10.92	Illumina
138	Pseudomonas stutzeri	PAK-2	12	nursing call button	PS_138	52	48	43	39	34	26	4358309	4354890	4347671	4322413	4240938	3944808	52	402228	4358309	64.03	168621	96649	8	17	7.09	Illumina
151	Pseudomonas stutzeri	PAK-3	0	washroom sink	PS_151	45	42	35	31	29	23	4449646	4447817	4434786	4410949	4383015	4168375	45	713549	4449646	63.89	184587	107310	7	14	18.11	Illumina
167	Pseudomonas stutzeri	PAK-3	2	alcohol foam dispenser	PS_167	28	22	14	13	11	11	4512064	4507652	4491844	4485304	4449983	4449983	28	1244666	4512064	63.3	693469	308356	3	5	2.9	Illumina
197	Pseudomonas stutzeri	PAK-3	10	washroom sink	PS_197	51	47	37	34	31	25	4422807	4420320	4399305	4380040	4333178	4121951	51	419329	4422807	63.94	191206	111597	8	16	11.37	Illumina
211	Pseudomonas stutzeri	PAK-4	0	bedside light switch	PS_211	37	33	26	25	24	20	4421089	4417526	4405990	4400198	4376204	4222545	37	561566	4421089	63.94	206714	182489	6	11	10.2	Illumina
234	Pseudomonas stutzeri	PAK-4	2	bedside rail	PS_234	50	43	31	26	22	20	4638717	4633800	4608538	4572872	4500733	4427345	50	822348	4638717	63.82	371658	111675	5	10	10.48	Illumina
257	Pseudomonas stutzeri	PAK-4	2	alcohol foam dispenser	PS_257	139	126	102	86	61	37	4731911	4721828	4668054	4552836	4183683	3240417	139	249959	4731911	63.77	69398	46740	22	44	4.12	Illumina
366	Pseudomonas stutzeri	PAK-2	26	washroom sink	PS_366	65	56	42	37	28	23	4733160	4725948	4695930	4660445	4522513	4320426	65	744145	4733160	63.77	197605	114095	7	14	5.01	Illumina
376	Pseudomonas stutzeri	PAK-3	26	bedside light switch	PS_376	72	21	16	16	16	14	4378608	4343767	4332701	4332701	4332701	4259947	72	828986	4378608	64.16	470475	284002	4	7	5.12	Illumina
377	Pseudomonas stutzeri	PAK-3	26	washroom sink	PS_377	38	35	25	23	16	13	4529229	4527188	4507810	4493915	4373746	4285277	38	757854	4529229	64.07	547850	264650	4	7	4.86	Illumina
399	Pseudomonas saudiphocaensis	PAK-4	52	washroom sink	PS_399	19	17	14	13	12	12	3700425	3699168	3692981	3687713	3672252	3672252	19	487055	3700425	61.14	387526	313305	5	7	7.84	Illumina
096	Pseudomonas sp. o96-267	PAK-2	2	washroom sink	Pseudomonas_096	51	46	37	32	26	23	4981452	4977830	4953804	4912650	4813322	4714791	51	469717	4981452	62.39	274916	136500	8	14	6.2	Illumina
099	Pseudomonas sp. p99-361	PAK-2	4	nursing call button	Pseudomonas_099	231	208	168	131	75	40	5598483	5583016	5476483	5186120	4271845	3077883	231	202659	5598483	62.36	55848	25548	35	73	11.54	Illumina
106	Pseudomonas sp. p106	PAK-2	4	washroom sink	Pseudomonas_106	53	48	43	37	33	29	5618726	5615497	5605358	5566827	5488798	5335362	53	511316	5618726	61.91	184197	145065	9	17	28.39	Illumina
199	Pseudomonas sp. s199	PAK-3	10	alcohol foam dispenser	Pseudomonas_199	68	62	42	35	32	23	4257585	4253578	4214662	4163979	4116019	3758178	68	444303	4257585	63.11	189073	108097	9	16	4.65	Illumina
297	Pseudomonas sp. o96-267	PAK-4	6	washroom sink	Pseudomonas_297	99	94	69	64	49	36	5243712	5240015	5180362	5139865	4887144	4389871	99	330714	5243712	61.97	107794	76405	15	29	10.18	Illumina
361	Pseudomonas sp. p99-361	PAK-2	26	nursing call button	Pseudomonas_361	152	143	128	108	67	38	5427053	5421394	5384490	5239687	4537354	3559066	152	275678	5427053	62.39	70010	33376	24	51	2.65	Illumina
388	Pseudomonas sp. v388	PAK-3	52	alcohol foam dispenser	Pseudomonas_388	27	21	16	15	13	13	5464443	5460018	5450722	5442628	5417695	5417695	27	919653	5464443	60.97	487708	311002	4	8	0.53	Illumina
067	Pseudomonas xanthomarina	PAK-1	8	bedside light switch	PX_067	45	43	36	32	28	21	4657741	4656466	4643177	4618499	4557370	4265893	45	392040	4657741	62.64	213961	146069	8	15	4.38	Illumina
177	Pseudomonas xanthomarina	PAK-3	4	alcohol foam dispenser	PX_177	69	57	40	36	31	20	5121641	5112226	5075702	5051449	4960683	4584917	69	853214	5121641	62.19	245077	134776	5	13	21.22	Illumina
371	Pseudomonas xanthomarina	PAK-2	52	washroom sink	PX_371	25	23	16	15	12	10	4406531	4405293	4388395	4383268	4334240	4256490	25	1464803	4406531	62.79	707188	637420	3	4	3.47	Illumina
070	Shewanella putrefaciens	PAK-1	8	washroom sink	SA70	192	167	112	90	56	28	5111231	5094602	4968288	4808874	4285079	3203027	192	363095	5111231	47.85	71666	40216	18	43	12.85	Illumina
031	Stenotrophomonas maltophilia	PAK-1	0	washroom sink	SM_031	56	54	51	48	39	31	4552877	4551534	4545482	4522919	4383899	4095531	56	546115	4552877	66.45	135410	80920	11	21	4.5	Illumina
037	Serratia marcescens	PAK-1	2	nursing call button	SM_037	107	89	55	49	42	33	5177448	5164125	5091500	5051960	4929068	4576112	107	345052	5177448	59.88	142872	92084	12	24	12.4	Illumina
045	Serratia marcescens	PAK-1	2	bedside light switch	SM_045	35	32	24	20	19	15	5189727	5187501	5172709	5147048	5132105	4998843	35	1109973	5189727	59.83	449146	254345	4	8	7.77	Illumina
047	Stenotrophomonas maltophilia	PAK-1	2	washroom sink	SM_047	141	134	111	98	58	39	4861576	4856824	4799487	4702284	3998267	3366923	141	168677	4861576	66.15	67222	32758	23	46	5.06	Illumina
055	Stenotrophomonas maltophilia	PAK-1	4	washroom sink	SM_055	51	48	46	43	34	23	4504029	4501528	4498892	4479849	4350368	3952861	51	506433	4504029	66.48	187325	95815	8	16	1.53	Illumina
069	Stenotrophomonas maltophilia	PAK-1	8	washroom sink	SM_069	72	72	65	59	47	30	4905593	4905593	4890902	4853532	4671985	4037559	72	363455	4905593	66.1	129943	65679	12	24	13.54	Illumina
076	Serratia marcescens	PAK-2	0	nursing call button	SM_076	43	38	30	26	25	19	5259416	5255956	5239166	5213505	5198562	4990237	43	1287109	5259416	59.76	335301	198123	4	9	14.74	Illumina
079	Serratia marcescens	PAK-2	0	bedside light switch	SM_079	51	48	36	33	28	22	5258263	5255887	5230057	5211240	5137621	4925520	51	456922	5258263	59.76	286370	168668	7	13	14.13	Illumina
090	Serratia marcescens	PAK-2	2	nursing call button	SM_090	55	47	30	26	24	19	5257959	5252131	5217874	5189995	5163665	4984854	55	878457	5257959	59.76	355797	212621	5	10	18.51	Illumina
153	Serratia marcescens	PAK-3	0	alcohol foam dispenser	SM_153	41	35	24	22	21	15	5254689	5250612	5227219	5213452	5198510	5000446	41	1562777	5254689	59.76	449429	258195	3	7	2.53	Illumina
163	Stenotrophomonas maltophilia	PAK-3	2	washroom sink	SM_163	38	34	31	30	27	20	4552799	4550039	4543168	4533178	4493818	4237766	38	512027	4552799	66.42	220627	141849	7	13	3.27	Illumina
164	Serratia marcescens	PAK-3	2	washroom sink	SM_164	33	30	22	20	19	15	5271085	5269035	5254095	5239053	5224110	5087287	33	1641796	5271085	59.73	410867	302984	4	7	3.93	Illumina
188	Serratia marcescens	PAK-3	8	washroom sink	SM_188	42	37	27	24	23	19	5262500	5258829	5238096	5219377	5204434	5071028	42	539436	5262500	59.76	312029	254161	7	11	15.09	Illumina
190	Serratia marcescens	PAK-3	8	alcohol foam dispenser	SM_190	42	38	29	25	23	19	5262715	5259953	5242166	5216505	5179743	5068291	42	851449	5262715	59.75	269440	236873	6	11	14.57	Illumina
196	Serratia marcescens	PAK-3	10	washroom sink	SM_196	40	36	26	23	21	17	5259671	5256536	5235947	5217228	5190972	5064422	40	1227999	5259671	59.76	323966	258206	5	9	7.64	Illumina
204	Serratia marcescens	PAK-4	0	bedside rail	SM_204	38	33	26	22	21	16	5259951	5256491	5242783	5217122	5202179	5026307	38	851388	5259951	59.76	435737	262217	5	9	16.71	Illumina
218	Stenotrophomonas maltophilia	PAK-4	0	washroom sink	SM_218	76	72	67	63	46	34	4553306	4550753	4538113	4509109	4247907	3814730	76	383286	4553306	66.43	101274	67016	14	27	0.44	Illumina
220	Stenotrophomonas maltophilia	PAK-4	0	alcohol foam dispenser	SM_220	70	68	65	61	48	33	4549704	4547970	4541918	4514201	4318892	3752430	70	383232	4549704	66.43	112348	66047	13	27	1.06	Illumina
321	Serratia marcescens	PAK-4	10	nursing call button	SM_321	57	54	43	38	34	28	5264064	5261838	5240937	5208924	5131924	4903530	57	332741	5264064	59.79	233997	152258	10	17	6.53	Illumina
362	Serratia marcescens	PAK-2	26	nursing call button	SM_362	30	27	20	18	18	15	5197284	5195369	5182825	5167783	5167783	5065017	30	2339879	5197284	59.88	411063	257927	2	6	2.81	Illumina
278	Stenotrophomonas sp. 278	PAK-4	4	alcohol foam dispenser	Stenotrophomonas_278	337	306	210	141	66	14	4668660	4649352	4401938	3895768	2685022	982176	337	129350	4668660	65.37	28745	14955	53	110	29.24	Illumina
348	Empedobacter falsenii	PAK-1	26	nursing call button	WF_348	102	87	65	58	42	20	3202065	3191028	3141305	3086934	2832324	2066842	102	261916	3202065	31.52	76812	36905	13	28	0.72	Illumina
350	Empedobacter falsenii	PAK-1	26	bedside rail	WF_350	100	87	67	60	41	20	3200517	3190759	3144447	3090076	2788758	2052174	100	262040	3200517	31.52	75807	35946	13	29	0.66	Illumina
065	Acinetobacter lwoffii	PAK-1	8	bedside rail	AL_065	264	19	15	8	7	6	3867212	3807303	3793935	3747993	3732343	3699908	19	2155845	3807303	42.32	2155845	732001	1	2	0	Illumina_Nanopore_Hybrid
068	Acinetobacter junii	PAK-1	8	washroom sink	AJ_068	11	3	3	3	2	2	3491117	3489827	3489827	3489827	3470449	3470449	3	3199296	3489827	38.78	3199296	3199296	1	1	0	Illumina_Nanopore_Hybrid
070	Shewanella putrefaciens	PAK-1	8	washroom sink	SA70	62	28	26	24	20	18	5246045	5239880	5236792	5223976	5154550	5071490	28	951394	5239880	47.95	520703	253887	4	9	0	Illumina_Nanopore_Hybrid
082	Acinetobacter johnsonii	PAK-2	0	washroom sink	AJ_082	65	18	15	10	9	7	3716985	3708092	3699592	3667964	3656360	3577673	19	1648866	3708903	41.11	740766	406647	2	3	0	Illumina_Nanopore_Hybrid
160	Klebsiella pneumoniae	PAK-3	2	bedside light switch	KP_160	53	5	5	5	4	4	5951992	5942786	5942786	5942786	5927297	5927297	5	5433759	5942786	56.66	5433759	5433759	1	1	0	Illumina_Nanopore_Hybrid
162	Providencia rettgeri	PAK-3	2	washroom sink	PR_162	51	13	8	6	6	6	4615177	4607634	4593858	4576801	4576801	4576801	15	2113961	4609368	40.93	986128	692307	2	3	0	Illumina_Nanopore_Hybrid
175	Acinetobacter variabilis	PAK-3	4	alcohol foam dispenser	AV_175	37	10	7	7	4	4	3516386	3511122	3501770	3501770	3450405	3450405	10	1508818	3511122	42.04	1474411	1474411	2	2	0	Illumina_Nanopore_Hybrid
316	Enterobacter hormaechei	PAK-4	8	alcohol foam dispenser	EH_316	29	7	6	5	3	3	4969708	4965463	4962462	4956768	4932782	4932782	7	4593102	4965463	54.84	4593102	4593102	1	1	0	Illumina_Nanopore_Hybrid
324	Citrobacter freundii	PAK-4	10	washroom sink	CF_324	42	16	12	10	8	5	5539012	5533312	5517590	5507177	5458885	5332252	18	3994843	5534669	51.8	3994843	993815	1	2	0	Illumina_Nanopore_Hybrid
351	Acinetobacter junii	PAK-1	26	washroom sink	AJ_351	23	3	3	3	3	3	3773307	3768577	3768577	3768577	3768577	3768577	4	2584277	3769558	38.85	2584277	851202	1	2	0.05	Illumina_Nanopore_Hybrid
393	Alcaligenes aquatilis	PAK-4	26	washroom sink	Alcaligenes_393	32	2	2	2	2	2	4282842	4276037	4276037	4276037	4276037	4276037	2	3161257	4276037	56.23	3161257	1114780	1	2	0	Illumina_Nanopore_Hybrid
