# Supplementary material for: Spatiotemporal dynamics of multidrug resistant bacteria on intensive care unit surfaces
Source: Nat Commun. 2019 Oct 8;10:4569. doi: 10.1038/s41467-019-12563-1 (PMC6783542; doi:10.1038/s41467-019-12563-1)
Supplement: Supplementary file 5 — Supplementary Data 2 [file 41467_2019_12563_MOESM5_ESM.xlsx]

## Sheet: A. baumannii
470 RECENT RECOMBINATION EVENTS
Start	End	DonorLineage	RecipientStrain	log(BF)	StrainName
16826	20812	2	1	47.3	2
28658	29278	8	1	95.3	2
29279	29821	2	1	99.6	2
29822	30505	5	1	88.1	2
30506	30972	8	1	61.3	2
57171	58072	2	1	40.1	2
60977	61740	5	1	84.6	2
61741	62238	6	1	134.3	2
62239	62395	2	1	18.4	2
63733	64158	2	1	35.1	2
71197	71791	4	1	75.8	2
99655	100894	2	1	43.2	2
112226	113193	2	1	42	2
307533	308473	2	1	46	2
314902	317668	2	1	101.2	2
338878	339763	2	1	24.4	2
360602	360675	8	1	40	2
360676	361228	3	1	77.8	2
361229	361347	5	1	29.8	2
503717	504402	4	1	60.3	2
504403	505701	2	1	75.3	2
522605	522922	2	1	6.3	2
575944	578659	2	1	229.7	2
670992	672451	2	1	232.6	2
691918	692871	2	1	158	2
703357	703803	2	1	16.6	2
755109	756195	2	1	49.5	2
759863	760905	2	1	390.7	2
948343	949065	2	1	27.3	2
980596	981145	2	1	34.9	2
1033382	1034197	2	1	38.7	2
1114541	1115008	2	1	37.5	2
1116383	1117339	2	1	29.4	2
1171741	1175878	2	1	146.1	2
1180402	1181128	4	1	82.2	2
1191736	1192725	5	1	41.6	2
1236467	1237264	2	1	19.7	2
1239515	1240425	2	1	68	2
1252962	1257225	2	1	254.7	2
1272977	1274049	5	1	24.5	2
1423861	1424275	2	1	20.8	2
1484533	1485406	2	1	54.6	2
1493606	1494099	2	1	36.6	2
1526662	1527847	2	1	31.8	2
1534673	1535101	8	1	76	2
1542545	1543527	2	1	73.2	2
1565211	1566330	2	1	129.6	2
1637029	1638738	2	1	69.6	2
1642043	1643761	2	1	120.8	2
1701282	1703565	2	1	51.5	2
1724399	1726104	2	1	57	2
1742631	1743909	5	1	123.6	2
1782146	1783711	8	1	299.2	2
1788527	1789195	5	1	287.8	2
1811675	1812304	2	1	36.3	2
1843680	1844531	2	1	177.1	2
1850111	1850862	2	1	50.8	2
1976987	1977896	2	1	53.7	2
1993684	1994584	2	1	46.9	2
1997722	1998337	2	1	43.9	2
2020965	2021725	2	1	6.2	2
2104369	2104897	2	1	35.5	2
2216221	2217170	2	1	42.4	2
2280004	2280592	2	1	30.3	2
2295691	2296861	2	1	188.8	2
2315989	2316488	2	1	25.6	2
16826	20812	2	2	47.3	14
28658	29278	8	2	95.3	14
29279	29821	2	2	99.6	14
29822	30505	5	2	88.1	14
30506	30972	8	2	61.3	14
57171	58072	2	2	40.1	14
60977	61740	5	2	84.7	14
61741	62238	6	2	134.4	14
62239	62395	2	2	18.4	14
63733	64158	2	2	35.1	14
71197	71791	4	2	75.8	14
99655	100894	2	2	43.2	14
112226	113256	2	2	44	14
307533	308473	2	2	46	14
314902	317668	2	2	101.2	14
338878	339763	2	2	24.4	14
360602	360675	8	2	40	14
360676	361228	3	2	77.8	14
361229	361347	5	2	29.8	14
503717	504402	4	2	60.4	14
504403	505701	2	2	75.3	14
522605	522922	2	2	6.3	14
575944	578659	2	2	229.8	14
670992	672451	2	2	232.6	14
691918	692871	2	2	158.1	14
703357	703803	2	2	16.6	14
755109	756195	2	2	49.5	14
759863	760905	2	2	390.7	14
948343	949065	2	2	27.3	14
980596	981145	2	2	34.9	14
1033382	1034197	2	2	38.7	14
1114541	1115008	2	2	37.5	14
1116383	1117339	2	2	29.4	14
1171741	1175878	2	2	146.1	14
1180402	1181128	4	2	82.2	14
1191736	1192725	5	2	41.6	14
1236467	1237264	2	2	19.7	14
1239515	1240425	2	2	68	14
1252962	1257225	2	2	254.7	14
1272977	1274049	5	2	24.6	14
1423861	1424275	2	2	20.8	14
1484533	1485406	2	2	54.6	14
1493606	1494099	2	2	36.6	14
1526662	1527847	2	2	31.8	14
1534673	1535101	8	2	76	14
1542545	1543527	2	2	73.2	14
1565211	1566330	2	2	129.7	14
1637029	1638738	2	2	69.7	14
1642043	1643761	2	2	120.8	14
1701282	1703565	2	2	51.5	14
1724399	1726104	2	2	57.1	14
1742631	1743909	5	2	123.6	14
1782146	1783711	8	2	299.3	14
1788527	1789195	5	2	287.8	14
1811675	1812304	2	2	36.3	14
1843680	1844531	2	2	177.1	14
1850111	1850862	2	2	50.8	14
1976987	1977896	2	2	53.7	14
1993684	1994584	2	2	46.9	14
1997722	1998337	2	2	43.9	14
2020965	2021725	2	2	6.2	14
2104369	2104897	2	2	35.5	14
2216221	2217170	2	2	42.4	14
2280004	2280592	2	2	30.3	14
2295691	2296861	2	2	188.8	14
2315989	2316488	2	2	25.6	14
782540	783110	6	3	155.8	20
783111	783256	1	3	35.6	20
2159726	2160300	6	3	50.4	20
16826	20812	2	4	47.3	23
28658	29278	8	4	95.3	23
29279	29821	2	4	99.6	23
29822	30505	5	4	88.1	23
30506	30972	8	4	61.2	23
57171	58072	2	4	40.1	23
60977	61740	5	4	84.6	23
61741	62238	6	4	134.3	23
62239	62395	2	4	18.4	23
63733	64158	2	4	35.1	23
71197	71791	4	4	75.8	23
99655	100894	2	4	43.2	23
112226	113256	2	4	44	23
307533	308473	2	4	46	23
314902	317668	2	4	101.1	23
338878	339763	2	4	24.4	23
360602	360675	8	4	40	23
360676	361228	3	4	77.8	23
361229	361347	5	4	29.8	23
503717	504402	4	4	60.3	23
504403	505701	2	4	75.3	23
522605	522922	2	4	6.3	23
575944	578659	2	4	229.7	23
670992	672451	2	4	232.6	23
691918	692871	2	4	158	23
703357	703803	2	4	16.6	23
755109	756195	2	4	49.5	23
759863	760905	2	4	390.6	23
948343	949065	2	4	27.3	23
980596	981145	2	4	34.9	23
1033382	1034197	2	4	38.6	23
1114541	1115008	2	4	37.5	23
1116383	1117339	2	4	29.4	23
1171741	1175878	2	4	146.1	23
1180402	1181128	4	4	82.2	23
1191736	1192725	5	4	41.6	23
1236467	1237264	2	4	19.7	23
1239515	1240425	2	4	68	23
1252962	1257225	2	4	254.6	23
1272977	1274049	5	4	24.5	23
1423861	1424275	2	4	20.8	23
1484533	1485406	2	4	54.6	23
1493606	1494099	2	4	36.6	23
1526662	1527847	2	4	31.8	23
1534673	1534992	8	4	69.7	23
1542545	1543527	2	4	73.2	23
1565211	1566330	2	4	129.6	23
1637029	1638738	2	4	69.6	23
1642043	1643761	2	4	120.8	23
1701282	1703565	2	4	51.5	23
1724399	1726104	2	4	57	23
1742631	1743909	5	4	123.5	23
1782146	1783711	8	4	299.2	23
1788527	1789195	5	4	287.7	23
1811675	1812304	2	4	36.3	23
1843680	1844531	2	4	177	23
1850111	1850862	2	4	50.8	23
1976987	1977896	2	4	53.6	23
1993684	1994584	2	4	46.9	23
1997722	1998337	2	4	43.9	23
2020965	2021725	2	4	6.2	23
2104369	2104897	2	4	35.5	23
2216221	2217170	2	4	42.4	23
2280004	2280592	2	4	30.3	23
2295691	2296861	2	4	188.8	23
2315989	2316488	2	4	25.6	23
60977	62326	5	5	196.8	25
62327	62421	6	5	51.2	25
68180	68374	4	5	59	25
1158601	1158708	8	5	39.3	25
1549743	1550320	5	5	35.8	25
2059140	2060214	2	5	60.2	25
60977	61690	5	6	78.9	26
61691	62337	3	6	144.8	26
68201	68361	2	6	43.3	26
390541	391224	5	6	3.7	26
454970	455432	3	6	6.2	26
508834	508911	8	6	76.4	26
871064	871322	3	6	6.8	26
1371373	1373787	4	6	262.3	26
1380547	1381157	3	6	31.3	26
1381158	1381485	6	6	66.3	26
1513875	1515337	3	6	182.8	26
2040712	2040985	2	6	13.1	26
2041166	2041222	2	6	6.8	26
2059140	2060214	2	6	59.9	26
2074400	2075173	5	6	30.8	26
60977	62326	5	7	196.6	29
62327	62421	6	7	51.1	29
68180	68374	4	7	59	29
1158601	1158708	8	7	39.3	29
1549743	1550320	5	7	35.8	29
2059140	2060214	2	7	60.1	29
60977	61690	5	8	78.9	35
61691	62337	3	8	144.8	35
68201	68361	2	8	43.3	35
390541	391224	5	8	3.7	35
454970	455432	3	8	6.2	35
508834	508911	8	8	76.4	35
871064	871322	3	8	6.8	35
1371373	1373787	4	8	262.4	35
1380547	1381157	3	8	31.3	35
1381158	1381485	6	8	66.3	35
1513875	1515337	3	8	182.8	35
2040712	2040985	2	8	13.1	35
2041166	2041222	2	8	6.8	35
2059140	2060214	2	8	59.9	35
2074400	2075173	5	8	30.8	35
782534	783110	6	9	155.1	36
783111	783256	1	9	35.6	36
1647235	1647324	8	9	22.1	36
2159726	2160300	6	9	50.4	36
16826	18124	4	10	20.7	39
18125	19498	2	10	22.5	39
19499	20326	1	10	27.6	39
20327	20781	6	10	22.6	39
29006	29314	6	10	39	39
29315	29317	1	10	4.6	39
29318	30808	2	10	193.8	39
60977	61914	5	10	168.3	39
61915	62432	4	10	94.8	39
65797	65853	8	10	7	39
65854	66369	6	10	14.7	39
66370	66615	1	10	34	39
68125	68361	4	10	65.6	39
71197	72148	1	10	79.6	39
99655	100155	2	10	24.8	39
106177	106830	2	10	24.6	39
106831	107144	3	10	19.5	39
154934	155265	8	10	42	39
155266	156795	5	10	11.1	39
173213	174981	5	10	85.7	39
174982	175396	3	10	20.2	39
175397	176445	8	10	39.1	39
180081	181875	2	10	50.8	39
211682	213138	2	10	29.7	39
307533	308473	5	10	41.3	39
314950	315964	5	10	56.4	39
316013	316376	6	10	2.4	39
316377	316459	8	10	9.6	39
316460	317504	6	10	39.2	39
317505	318949	2	10	11.8	39
346694	347859	2	10	46.4	39
360123	360315	2	10	74.8	39
360316	360639	8	10	134.2	39
361334	361875	4	10	97.7	39
366917	367438	4	10	31.2	39
377260	377353	6	10	13.2	39
388225	388588	6	10	8.2	39
394582	394771	5	10	16.5	39
397550	398256	6	10	109.5	39
398257	398430	1	10	5.9	39
398431	398680	6	10	29.7	39
400020	400195	5	10	157.8	39
428645	430130	2	10	18.7	39
443650	443890	2	10	70	39
449197	449880	2	10	14.9	39
504181	505701	3	10	123.6	39
521614	522343	5	10	23.2	39
544423	544618	1	10	2.1	39
544619	544701	6	10	9.6	39
544702	545457	1	10	71.4	39
545458	545558	4	10	21.5	39
545559	545968	3	10	20.3	39
547549	547927	2	10	28.4	39
547928	548074	6	10	27.1	39
548075	548762	1	10	47.8	39
549074	550123	4	10	117.9	39
550124	550349	5	10	71.3	39
607253	608661	3	10	36.1	39
623895	625302	2	10	12.1	39
633874	634266	8	10	43.2	39
651052	651253	8	10	12.2	39
651254	651702	5	10	26.2	39
666038	667558	2	10	46.2	39
669082	669291	4	10	63.3	39
669292	669687	2	10	43.1	39
671744	671873	1	10	19.5	39
671874	672189	8	10	68.6	39
672190	672674	6	10	146.9	39
690982	691498	3	10	21.1	39
692107	692871	3	10	193.1	39
753036	753735	8	10	175.4	39
754402	755022	8	10	49.9	39
755023	755985	5	10	25.3	39
755986	756365	4	10	32.1	39
756366	757120	8	10	13.8	39
782448	782787	1	10	29.8	39
782788	783085	4	10	102.7	39
841711	842169	6	10	9.6	39
883990	885705	3	10	34.7	39
940091	940740	4	10	34.7	39
948343	950148	2	10	68.9	39
1046904	1047570	5	10	41.3	39
1051554	1052166	6	10	25.5	39
1097432	1098283	3	10	50.2	39
1111080	1111872	4	10	22	39
1114213	1114632	2	10	16.7	39
1114633	1115140	1	10	38.9	39
1116614	1117298	4	10	17.8	39
1117299	1118068	2	10	118.7	39
1131751	1132374	6	10	28.6	39
1144252	1144749	6	10	62.5	39
1171952	1172392	1	10	22.9	39
1172393	1173421	6	10	39.5	39
1173422	1173622	5	10	41.1	39
1191657	1191880	8	10	26.9	39
1191881	1192672	2	10	34.7	39
1197830	1198908	4	10	29.4	39
1202138	1202181	4	10	63.7	39
1220927	1221700	2	10	25.5	39
1236467	1237160	5	10	30.3	39
1246483	1246902	1	10	23.5	39
1246903	1247088	4	10	24.7	39
1247089	1247733	5	10	41.9	39
1247734	1247961	4	10	22.7	39
1252962	1253782	2	10	40.7	39
1253783	1254336	4	10	5.4	39
1254337	1255449	8	10	235.2	39
1272977	1273933	5	10	16.7	39
1273934	1274703	8	10	102.3	39
1316366	1316925	2	10	23.4	39
1316926	1317589	3	10	41.3	39
1317590	1318005	4	10	16.8	39
1321295	1321830	5	10	60.8	39
1350062	1350393	4	10	67.5	39
1350394	1350642	3	10	33.8	39
1350643	1352027	4	10	71.1	39
1352028	1352464	5	10	41.4	39
1352465	1352850	3	10	39.6	39
1420936	1421616	1	10	232.9	39
1451329	1452470	2	10	63.5	39
1463805	1464413	3	10	13.1	39
1478575	1479312	6	10	99.8	39
1492955	1494052	6	10	26.1	39
1494458	1496572	6	10	25.2	39
1496573	1498345	4	10	16.1	39
1498346	1499940	3	10	30.7	39
1526662	1527847	5	10	16.7	39
1529647	1532304	2	10	67.2	39
1534514	1534899	6	10	31.9	39
1534900	1535472	5	10	75.1	39
1550026	1550298	1	10	20.9	39
1550299	1550631	8	10	22.5	39
1565870	1566473	4	10	22.5	39
1579912	1580917	6	10	21.7	39
1613038	1613257	8	10	67.2	39
1613258	1613464	6	10	36.3	39
1616344	1616941	2	10	22.6	39
1636679	1637559	2	10	32.9	39
1669481	1670016	1	10	30.8	39
1701652	1702869	5	10	8.9	39
1702870	1703071	2	10	32.3	39
1706062	1706916	5	10	43.3	39
1706917	1707663	8	10	22.8	39
1719688	1720462	5	10	22.3	39
1720463	1721057	6	10	19.4	39
1729837	1730315	5	10	32.5	39
1741808	1742412	5	10	16.1	39
1742413	1742659	1	10	14.4	39
1742660	1743251	5	10	74.2	39
1743252	1743909	1	10	18.3	39
1743910	1744514	6	10	16.1	39
1788376	1788976	5	10	188.2	39
1788977	1789149	6	10	82.3	39
1811675	1812656	2	10	47	39
1812657	1814200	3	10	4.5	39
1814201	1815603	6	10	24.9	39
1815604	1816171	2	10	23.2	39
1843680	1843936	6	10	50.5	39
1900528	1901814	5	10	23.6	39
1913693	1914138	4	10	37.3	39
1929556	1930894	2	10	17.7	39
1932632	1933213	1	10	22.9	39
1933214	1933456	4	10	14.5	39
1933457	1934721	3	10	26.6	39
1934722	1935862	4	10	40.5	39
1995359	1996720	2	10	48.9	39
1997722	1997909	4	10	5.6	39
1997910	1998337	1	10	45.7	39
2005604	2006728	2	10	40.8	39
2053928	2054349	8	10	74.8	39
2054350	2054692	6	10	11.8	39
2059535	2059827	3	10	23.9	39
2059828	2060875	2	10	39.1	39
2078683	2078983	4	10	43.6	39
2184974	2186013	6	10	126.2	39
2196265	2196552	2	10	20.4	39
2196571	2196811	3	10	47.1	39
2196812	2197850	2	10	91.5	39
2197851	2198399	5	10	23.7	39
2212201	2212885	5	10	62.7	39
2224941	2225239	1	10	27.5	39
2240320	2241508	6	10	135.6	39
2254939	2255200	4	10	3.9	39
2265709	2266306	1	10	58.3	39
2266307	2266731	6	10	26.9	39
2276945	2277052	5	10	0.9	39
2277053	2279472	4	10	27.3	39
2285666	2286581	5	10	2.2	39
2295750	2295940	5	10	90.1	39
2295941	2296209	8	10	41.1	39
2296210	2296569	6	10	14.7	39
2304409	2305354	2	10	61.7	39
16826	18124	4	11	20.7	43
18125	19498	2	11	22.5	43
19499	20326	1	11	27.6	43
20327	20781	6	11	22.6	43
29006	29314	6	11	39	43
29315	29317	1	11	4.6	43
29318	30808	2	11	193.8	43
60977	61914	5	11	168.3	43
61915	62432	4	11	94.8	43
65797	65853	8	11	7	43
65854	66369	6	11	14.7	43
66370	66615	1	11	38.2	43
68125	68361	4	11	65.6	43
71070	72148	1	11	75.6	43
99655	100155	2	11	24.8	43
106177	106830	2	11	24.6	43
106831	107144	3	11	19.5	43
154934	155265	8	11	42	43
155266	156795	5	11	11.1	43
173213	174981	5	11	85.7	43
174982	175396	3	11	20.2	43
175397	176445	8	11	39.1	43
180081	181875	2	11	50.8	43
211682	213138	2	11	29.7	43
307533	308473	5	11	41.3	43
314950	315964	5	11	56.4	43
316013	316376	6	11	2.4	43
316377	316459	8	11	9.6	43
316460	317504	6	11	39.2	43
317505	318949	2	11	11.8	43
346694	347859	2	11	46.4	43
360123	360315	2	11	74.8	43
360316	360639	8	11	134.2	43
361334	361875	4	11	97.7	43
366917	367438	4	11	31.2	43
377260	377353	6	11	13.2	43
388225	388588	6	11	8.2	43
394582	394771	5	11	16.5	43
397550	398256	6	11	109.5	43
398257	398430	1	11	5.9	43
398431	398680	6	11	29.7	43
400020	400195	5	11	157.8	43
428645	430130	2	11	18.7	43
443650	443890	2	11	70	43
449197	449880	2	11	14.9	43
504181	505701	3	11	123.6	43
521614	522394	5	11	22.2	43
544423	544618	1	11	2.1	43
544619	544701	6	11	9.6	43
544702	545457	1	11	71.4	43
545458	545558	4	11	21.5	43
545559	545968	3	11	20.3	43
547549	547927	2	11	28.4	43
547928	548074	6	11	27.1	43
548075	548762	1	11	47.8	43
549074	550123	4	11	117.9	43
550124	550349	5	11	71.3	43
607253	608661	3	11	36.1	43
623895	625302	2	11	12.1	43
633874	634266	8	11	43.2	43
651052	651253	8	11	12.2	43
651254	651702	5	11	26.2	43
666038	667558	2	11	46.2	43
669082	669291	4	11	63.3	43
669292	669687	2	11	43.1	43
671744	671873	1	11	19.5	43
671874	672189	8	11	68.6	43
672190	672674	6	11	146.9	43
690982	691498	3	11	21.1	43
692107	692871	3	11	193.1	43
753036	753735	8	11	175.3	43
754402	755022	8	11	49.9	43
755023	755985	5	11	25.3	43
755986	756365	4	11	32.1	43
756366	757120	8	11	13.8	43
782448	782787	1	11	29.8	43
782788	783085	4	11	102.7	43
841711	842169	6	11	9.6	43
883990	885705	3	11	34.7	43
940091	940740	4	11	34.7	43
948343	950148	2	11	68.9	43
1046904	1047570	5	11	41.3	43
1051554	1052166	6	11	25.5	43
1097432	1098283	3	11	50.2	43
1111080	1111872	4	11	22	43
1114213	1114632	2	11	16.7	43
1114633	1115140	1	11	38.9	43
1116614	1117298	4	11	17.8	43
1117299	1118068	2	11	118.7	43
1131751	1132374	6	11	28.6	43
1144252	1144749	6	11	62.5	43
1171952	1172392	1	11	22.9	43
1172393	1173421	6	11	39.5	43
1173422	1173622	5	11	41.1	43
1191657	1191880	8	11	26.9	43
1191881	1192672	2	11	34.7	43
1197830	1198908	4	11	29.4	43
1202138	1202181	4	11	63.7	43
1220927	1221700	2	11	25.5	43
1236467	1237160	5	11	30.3	43
1246483	1246902	1	11	23.5	43
1246903	1247088	4	11	24.7	43
1247089	1247733	5	11	41.9	43
1247734	1247961	4	11	22.7	43
1252962	1253782	2	11	40.7	43
1253783	1254336	4	11	5.4	43
1254337	1255449	8	11	235.2	43
1272977	1273933	5	11	16.7	43
1273934	1274703	8	11	102.3	43
1316366	1316925	2	11	23.4	43
1316926	1317589	3	11	41.3	43
1317590	1318005	4	11	16.8	43
1321295	1321830	5	11	60.8	43
1350062	1350393	4	11	67.5	43
1350394	1350642	3	11	33.8	43
1350643	1352027	4	11	71.1	43
1352028	1352464	5	11	41.4	43
1352465	1352850	3	11	39.6	43
1420936	1421616	1	11	232.9	43
1451329	1452470	2	11	63.5	43
1463805	1464413	3	11	13.1	43
1478575	1479312	6	11	99.7	43
1492955	1494052	6	11	26.1	43
1494458	1496572	6	11	25.2	43
1496573	1498345	4	11	16.1	43
1498346	1499940	3	11	30.7	43
1526662	1527847	5	11	16.7	43
1529647	1532304	2	11	67.2	43
1534514	1534884	6	11	28.7	43
1534885	1535472	5	11	78.5	43
1550026	1550298	1	11	20.9	43
1550299	1550631	8	11	22.5	43
1565870	1566473	4	11	22.5	43
1579912	1580917	6	11	21.7	43
1613038	1613257	8	11	67.2	43
1613258	1613464	6	11	36.3	43
1616344	1616941	2	11	22.6	43
1636679	1637559	2	11	32.9	43
1669481	1670016	1	11	30.8	43
1701652	1702869	5	11	8.9	43
1702870	1703071	2	11	32.3	43
1706062	1706916	5	11	43.3	43
1706917	1707663	8	11	22.8	43
1719688	1720462	5	11	22.3	43
1720463	1721057	6	11	19.4	43
1729837	1730315	5	11	32.5	43
1741808	1742412	5	11	16.1	43
1742413	1742659	1	11	14.4	43
1742660	1743251	5	11	74.2	43
1743252	1743909	1	11	18.3	43
1743910	1744514	6	11	16.1	43
1788376	1788976	5	11	188.2	43
1788977	1789149	6	11	82.3	43
1811675	1812656	2	11	47	43
1812657	1814200	3	11	4.5	43
1814201	1815603	6	11	24.9	43
1815604	1816171	2	11	23.2	43
1843680	1843936	6	11	50.5	43
1900528	1901814	5	11	23.6	43
1913693	1914138	4	11	37.3	43
1929556	1930894	2	11	17.7	43
1932632	1933213	1	11	22.9	43
1933214	1933456	4	11	14.5	43
1933457	1934721	3	11	26.6	43
1934722	1935862	4	11	40.5	43
1995359	1996720	2	11	48.9	43
1997722	1997909	4	11	5.6	43
1997910	1998337	1	11	45.7	43
2005604	2006728	2	11	40.8	43
2053928	2054349	8	11	74.8	43
2054350	2054692	6	11	11.8	43
2059535	2059827	3	11	23.9	43
2059828	2060875	2	11	39.1	43
2078683	2078983	4	11	43.6	43
2184974	2186013	6	11	126.2	43
2196265	2196552	2	11	20.4	43
2196571	2196811	3	11	47.1	43
2196812	2197850	2	11	91.5	43
2197851	2198399	5	11	23.7	43
2212201	2212885	5	11	62.7	43
2224941	2225239	1	11	27.5	43
2240320	2241508	6	11	135.6	43
2241509	2241529	8	11	1	43
2254921	2255200	4	11	3.6	43
2265709	2266306	1	11	58.3	43
2266307	2266731	6	11	26.9	43
2276945	2277052	5	11	0.9	43
2277053	2279472	4	11	27.3	43
2285666	2286581	5	11	2.2	43
2295750	2295940	5	11	90.1	43
2295941	2296209	8	11	41.1	43
2296210	2296569	6	11	14.7	43
2304409	2305354	2	11	61.7	43
16826	18124	4	12	19.5	53
18125	19498	2	12	21.2	53
19499	20326	1	12	26.3	53
20327	20781	6	12	21.6	53
29006	29566	1	12	39.4	53
29567	29653	8	12	41.7	53
29693	29940	6	12	81.6	53
29941	30600	2	12	80.7	53
60977	61436	4	12	54.5	53
61437	61740	8	12	76.6	53
61741	62370	6	12	163	53
212440	212682	2	12	1.1	53
212683	212934	4	12	10.2	53
314950	315964	5	12	54.3	53
316013	316376	6	12	2.1	53
316377	316459	8	12	9.2	53
316460	317286	6	12	39	53
366917	367438	4	12	30	53
397550	398256	6	12	106.5	53
398257	398430	1	12	5.6	53
398431	398680	6	12	28.7	53
400020	400195	5	12	154.7	53
443650	443890	2	12	68.2	53
504181	505701	3	12	119.6	53
544423	544618	1	12	1.9	53
544619	544701	6	12	9.2	53
544702	545457	1	12	69.1	53
545458	545558	4	12	20.9	53
545559	545968	3	12	19.5	53
547549	547927	2	12	23.8	53
547928	548083	6	12	25.7	53
548084	548762	1	12	46.3	53
549074	550123	4	12	114.3	53
550124	550349	5	12	69.6	53
666078	666625	6	12	16.4	53
666626	667558	1	12	21.6	53
669082	669291	4	12	61.8	53
669292	669687	2	12	41.7	53
671744	671879	1	12	18.5	53
671880	672189	8	12	67.2	53
672190	672674	6	12	143.4	53
692107	692871	3	12	188.3	53
782768	782840	6	12	9.9	53
782841	782984	4	12	44.7	53
883990	885705	3	12	32.9	53
948343	949065	3	12	34.9	53
1114456	1114512	4	12	11.1	53
1114513	1115140	1	12	44.4	53
1116614	1117772	4	12	29.6	53
1171952	1172392	1	12	22	53
1172393	1173421	6	12	37.8	53
1173422	1173622	5	12	39.9	53
1220653	1221700	4	12	14.6	53
1236467	1237160	5	12	29.1	53
1252962	1253782	2	12	39.1	53
1253783	1254336	4	12	4.9	53
1254337	1255449	8	12	229.2	53
1316366	1316925	2	12	22.4	53
1316926	1317589	3	12	39.8	53
1317590	1318005	4	12	16	53
1349918	1350208	6	12	23.2	53
1350209	1350778	1	12	110.2	53
1350779	1351318	5	12	26.2	53
1351319	1351392	6	12	5.7	53
1351393	1351441	4	12	7.3	53
1420936	1421616	1	12	227.6	53
1526662	1527847	5	12	15.6	53
1613038	1613257	8	12	65.5	53
1613258	1613464	6	12	35.2	53
1637029	1637559	2	12	29.8	53
1669522	1670016	1	12	30.8	53
1701652	1702869	5	12	8.1	53
1702870	1703071	2	12	31.3	53
1719688	1720462	5	12	21.3	53
1720463	1721057	6	12	18.5	53
1741808	1742412	5	12	15.3	53
1742413	1742659	1	12	13.8	53
1742660	1743251	5	12	72	53
1743252	1743597	1	12	17.8	53
1788376	1788976	5	12	183.8	53
1788977	1789149	6	12	80.5	53
1843680	1843936	6	12	49.1	53
1932632	1933213	1	12	21.9	53
1933214	1933456	4	12	13.9	53
1933457	1934721	3	12	25.2	53
1934722	1935862	4	12	38.8	53
1997722	1997876	5	12	2.8	53
1997877	1998337	1	12	46.7	53
2059140	2060875	2	12	96.3	53
2078683	2078983	4	12	42.3	53
2184997	2186013	6	12	119.5	53
2196265	2196552	2	12	19.6	53
2196571	2196811	3	12	45.9	53
2196812	2197811	2	12	89.9	53
2197812	2198441	4	12	17.9	53
2212201	2212885	5	12	60.6	53
2224941	2225239	1	12	26.6	53
2295750	2295940	5	12	88.1	53
2295941	2296209	8	12	39.9	53
2296210	2296569	6	12	14.1	53
2297762	2298075	4	12	2.8	53
2298076	2298385	8	12	108.5	53
782534	783110	6	13	155.2	56
783111	783256	1	13	35.6	56
2159726	2160300	6	13	50.4	56
782534	783110	6	14	155.1	62
783111	783256	1	14	35.6	62
2159726	2160300	6	14	50.4	62
60977	61690	5	15	78.9	74
61691	62337	3	15	144.8	74
68201	68361	2	15	43.3	74
508834	508911	8	15	76.4	74
1331913	1332382	8	15	54.4	74
2059140	2060214	2	15	59.9	74
16826	18124	4	16	19.5	77
18125	19498	2	16	21.3	77
19499	20326	1	16	26.4	77
20327	20781	6	16	21.7	77
29006	29566	1	16	39.4	77
29567	29653	8	16	41.7	77
29693	29940	6	16	81.6	77
29941	30600	2	16	80.8	77
60977	61436	4	16	54.5	77
61437	61740	8	16	76.6	77
61741	62370	6	16	163.1	77
212456	212682	2	16	1.3	77
212683	212934	4	16	10.2	77
314950	315964	5	16	54.3	77
316013	316376	6	16	2.1	77
316377	316459	8	16	9.3	77
316460	317286	6	16	39	77
366917	367438	4	16	30.1	77
397550	398256	6	16	106.5	77
398257	398430	1	16	5.6	77
398431	398680	6	16	28.8	77
400020	400195	5	16	154.8	77
443650	443890	2	16	68.3	77
504181	505701	3	16	119.7	77
544423	544618	1	16	1.9	77
544619	544701	6	16	9.3	77
544702	545457	1	16	69.2	77
545458	545558	4	16	21	77
545559	545968	3	16	19.5	77
547549	547927	2	16	23.8	77
547928	548083	6	16	25.7	77
548084	548762	1	16	46.4	77
549074	550123	4	16	114.4	77
550124	550349	5	16	69.7	77
666078	666625	6	16	16.4	77
666626	667558	1	16	21.6	77
669082	669291	4	16	61.8	77
669292	669687	2	16	41.7	77
671744	671879	1	16	18.5	77
671880	672189	8	16	67.2	77
672190	672674	6	16	143.5	77
692107	692871	3	16	188.4	77
782768	782840	6	16	9.9	77
782841	782984	4	16	44.7	77
883990	885705	3	16	33	77
948343	949065	3	16	34.9	77
1114456	1114512	4	16	11.1	77
1114513	1115140	1	16	44.4	77
1116614	1117772	4	16	29.6	77
1171952	1172392	1	16	22	77
1172393	1173421	6	16	37.9	77
1173422	1173622	5	16	40	77
1220653	1221700	4	16	14.7	77
1236467	1237160	5	16	29.1	77
1252962	1253782	2	16	39.2	77
1253783	1254336	4	16	4.9	77
1254337	1255449	8	16	229.4	77
1316366	1316925	2	16	22.4	77
1316926	1317589	3	16	39.9	77
1317590	1318005	4	16	16	77
1349900	1350208	6	16	22.5	77
1350209	1350778	1	16	110.3	77
1350779	1351318	5	16	26.2	77
1351319	1351392	6	16	5.7	77
1351393	1351441	4	16	7.3	77
1420936	1421616	1	16	227.7	77
1526662	1527988	5	16	14.2	77
1613038	1613257	8	16	65.6	77
1613258	1613464	6	16	35.2	77
1637029	1637559	2	16	29.8	77
1669522	1670016	1	16	30.8	77
1701652	1702869	5	16	8.2	77
1702870	1703071	2	16	31.3	77
1719688	1720462	5	16	21.3	77
1720463	1721057	6	16	18.5	77
1741808	1742412	5	16	15.3	77
1742413	1742659	1	16	13.8	77
1742660	1743251	5	16	72.1	77
1743252	1743597	1	16	17.8	77
1788376	1788976	5	16	183.9	77
1788977	1789149	6	16	80.5	77
1843680	1843936	6	16	49.1	77
1932632	1933213	1	16	21.9	77
1933214	1933456	4	16	13.9	77
1933457	1934721	3	16	25.3	77
1934722	1935862	4	16	38.8	77
1997722	1997876	5	16	2.8	77
1997877	1998337	1	16	46.7	77
2059140	2060875	2	16	96.4	77
2078683	2078983	4	16	42.3	77
2184997	2186013	6	16	119.6	77
2196228	2196552	2	16	22	77
2196571	2196816	3	16	45.6	77
2196817	2197811	2	16	90.2	77
2197812	2198441	4	16	17.9	77
2212201	2212885	5	16	60.7	77
2224941	2225239	1	16	26.6	77
2295750	2295940	5	16	88.2	77
2295941	2296209	8	16	39.9	77
2296210	2296569	6	16	14.1	77
2297762	2298075	4	16	2.8	77
2298076	2298385	8	16	108.6	77
28690	29841	1	17	117.5	83
29842	30083	5	17	30	83
30084	30793	6	17	50.6	83
30794	30996	4	17	15.9	83
60977	61914	5	17	130.6	83
61915	62432	4	17	94.6	83
71070	71791	4	17	68.7	83
89681	90366	1	17	11.9	83
99655	100894	2	17	38.6	83
286598	286956	8	17	8.3	83
307533	308473	2	17	44.5	83
314902	317668	2	17	97.8	83
360229	360394	4	17	53.2	83
360395	361666	6	17	135.9	83
361667	361875	4	17	36.1	83
394498	394756	5	17	17.6	83
633622	633663	1	17	13	83
633664	634081	6	17	74.9	83
691918	692871	2	17	154.5	83
703357	703803	2	17	16	83
755109	756195	2	17	47.9	83
1046904	1047570	5	17	41.1	83
1051554	1052166	6	17	25.4	83
1097432	1098283	3	17	50.1	83
1106953	1107214	2	17	50	83
1191604	1192540	5	17	28.6	83
1237814	1238117	5	17	3.2	83
1246483	1246902	1	17	23.4	83
1246903	1247088	4	17	24.7	83
1247089	1247733	5	17	41.8	83
1247734	1247961	4	17	22.6	83
1272977	1274049	5	17	23.5	83
1321295	1321830	5	17	60.6	83
1349900	1350357	2	17	64.3	83
1352812	1353049	3	17	30.2	83
1484533	1485406	2	17	56.5	83
1493606	1494099	2	17	35.6	83
1542545	1543527	2	17	71.1	83
1565211	1565462	5	17	33.6	83
1565463	1566330	2	17	105.6	83
1729837	1730315	5	17	32.4	83
1742631	1743909	5	17	120.4	83
1811675	1812304	2	17	35.2	83
1850111	1850862	2	17	49.3	83
1900528	1901814	5	17	23.5	83
1976987	1977896	2	17	52	83
1993684	1994584	2	17	45.4	83
2053928	2054349	8	17	74.6	83
2054350	2054692	6	17	11.8	83
2059535	2059827	3	17	23.9	83
2059828	2060214	6	17	4.8	83
2280004	2280592	2	17	29.3	83
2295691	2296861	2	17	184.5	83
782534	783110	6	18	155.2	85
783111	783256	1	18	35.6	85
2159726	2160300	6	18	50.4	85
28690	29841	1	19	117.5	88
29842	30083	5	19	30	88
30084	30793	6	19	50.6	88
30794	30996	4	19	15.9	88
60977	61914	5	19	130.6	88
61915	62432	4	19	94.6	88
71070	71791	4	19	68.7	88
89681	90366	1	19	11.9	88
99655	100894	2	19	38.6	88
307533	308473	2	19	44.5	88
314902	317668	2	19	97.8	88
360229	360394	4	19	53.2	88
360395	361666	6	19	135.9	88
361667	361875	4	19	36.1	88
394498	394756	5	19	17.6	88
633622	633663	1	19	13	88
633664	634081	6	19	74.9	88
691918	692871	2	19	154.5	88
703357	703803	2	19	16	88
755109	756195	2	19	47.9	88
1046904	1047570	5	19	41.1	88
1051554	1052166	6	19	25.4	88
1097432	1098283	3	19	50.1	88
1106953	1107214	2	19	50	88
1191604	1192540	5	19	28.6	88
1237814	1238117	5	19	3.2	88
1246483	1246902	1	19	23.4	88
1246903	1247088	4	19	24.7	88
1247089	1247733	5	19	41.8	88
1247734	1247961	4	19	22.6	88
1272977	1274049	5	19	23.5	88
1321295	1321830	5	19	60.6	88
1349900	1350357	2	19	64.3	88
1352812	1353049	3	19	30.2	88
1484533	1485406	2	19	56.5	88
1493606	1494099	2	19	35.6	88
1542545	1543527	2	19	71.1	88
1565211	1565462	5	19	33.6	88
1565463	1566330	2	19	105.6	88
1729837	1730163	5	19	34.1	88
1742631	1743909	5	19	120.4	88
1811675	1812304	2	19	35.2	88
1850111	1850862	2	19	49.3	88
1900528	1901814	5	19	23.5	88
1976987	1977896	2	19	52	88
1993684	1994584	2	19	45.4	88
2053928	2054349	8	19	74.7	88
2054350	2054692	6	19	11.8	88
2059535	2059827	3	19	23.9	88
2059828	2060214	6	19	4.8	88
2280004	2280592	2	19	29.4	88
2295691	2296861	2	19	184.5	88
782534	783110	6	20	155.2	91
783111	783256	1	20	35.6	91
2159726	2160300	6	20	50.4	91
782534	783110	6	21	155.2	94
783111	783256	1	21	35.6	94
2159726	2160300	6	21	50.4	94
16826	18124	4	23	19.5	97
18125	19498	2	23	21.3	97
19499	20326	1	23	26.4	97
20327	20781	6	23	21.7	97
29006	29566	1	23	39.4	97
29567	29653	8	23	41.7	97
29693	29940	6	23	81.7	97
29941	30600	2	23	80.8	97
60977	61436	4	23	54.5	97
61437	61740	8	23	76.6	97
61741	62370	6	23	163.2	97
212456	212682	2	23	1.3	97
212683	212934	4	23	10.2	97
314950	315964	5	23	54.3	97
316013	316376	6	23	2.1	97
316377	316459	8	23	9.3	97
316460	317286	6	23	39	97
366917	367438	4	23	30.1	97
397550	398256	6	23	106.6	97
398257	398430	1	23	5.6	97
398431	398680	6	23	28.8	97
400020	400195	5	23	154.8	97
443650	443890	2	23	68.3	97
504181	505701	3	23	119.7	97
544423	544618	1	23	1.9	97
544619	544701	6	23	9.3	97
544702	545457	1	23	69.2	97
545458	545558	4	23	21	97
545559	545968	3	23	19.5	97
547549	547927	2	23	23.8	97
547928	548083	6	23	25.7	97
548084	548762	1	23	46.4	97
549074	550123	4	23	114.4	97
550124	550349	5	23	69.7	97
666117	666625	6	23	17.2	97
666626	667558	1	23	21.6	97
669082	669291	4	23	61.8	97
669292	669687	2	23	41.7	97
671744	671893	1	23	30.5	97
671894	672189	8	23	55.2	97
672190	672674	6	23	143.5	97
692107	692871	3	23	188.4	97
782768	782840	6	23	9.9	97
782841	782984	4	23	44.7	97
883990	885705	3	23	33	97
948343	949065	3	23	34.9	97
1114456	1114512	4	23	11.1	97
1114513	1115140	1	23	44.4	97
1116614	1117772	4	23	29.6	97
1171952	1172392	1	23	22	97
1172393	1173421	6	23	37.9	97
1173422	1173622	5	23	40	97
1220653	1221700	4	23	14.7	97
1236467	1237160	5	23	29.1	97
1252962	1253782	2	23	39.2	97
1253783	1254336	4	23	4.9	97
1254337	1255449	8	23	229.4	97
1316366	1316925	2	23	22.4	97
1316926	1317589	3	23	39.9	97
1317590	1318005	4	23	16	97
1349900	1350208	6	23	22.5	97
1350209	1350778	1	23	110.3	97
1350779	1351318	5	23	26.2	97
1351319	1351392	6	23	5.7	97
1351393	1351441	4	23	7.3	97
1420936	1421616	1	23	227.7	97
1526662	1527988	5	23	14.2	97
1613038	1613257	8	23	65.6	97
1613258	1613464	6	23	35.3	97
1637029	1637559	2	23	29.8	97
1669522	1670016	1	23	30.8	97
1701652	1702869	5	23	8.2	97
1702870	1703071	2	23	31.3	97
1719688	1720462	5	23	21.3	97
1720463	1721057	6	23	18.5	97
1741808	1742412	5	23	15.3	97
1742413	1742659	1	23	13.8	97
1742660	1743251	5	23	72.1	97
1743252	1743597	1	23	17.8	97
1788376	1788981	5	23	188.1	97
1788982	1789195	6	23	70.9	97
1843680	1843936	6	23	49.1	97
1932632	1933213	1	23	21.9	97
1933214	1933456	4	23	13.9	97
1933457	1934721	3	23	25.3	97
1934722	1935862	4	23	38.8	97
1997722	1997876	5	23	2.8	97
1997877	1998337	1	23	46.7	97
2059140	2060875	2	23	96.4	97
2078683	2078983	4	23	42.3	97
2184997	2186013	6	23	119.7	97
2196228	2196552	2	23	22	97
2196571	2196816	3	23	45.6	97
2196817	2197811	2	23	90.2	97
2197812	2198441	4	23	17.9	97
2212201	2212885	5	23	60.7	97
2224941	2225239	1	23	26.6	97
2295750	2295940	5	23	88.2	97
2295941	2296209	8	23	39.9	97
2296210	2296569	6	23	14.1	97
2297762	2298075	4	23	2.8	97
2298076	2298385	8	23	108.6	97
782534	783110	6	24	155.2	98
783111	783256	1	24	35.6	98
2159726	2160300	6	24	50.4	98
782534	783110	6	25	155.2	100
783111	783256	1	25	35.6	100
2159726	2160300	6	25	50.4	100
782534	783110	6	26	155.1	102
783111	783256	1	26	35.6	102
2159726	2160300	6	26	50.4	102
782534	783110	6	27	155.2	104
783111	783256	1	27	35.6	104
2159726	2160300	6	27	50.4	104
782534	783110	6	28	155.2	107
783111	783256	1	28	35.6	107
2159726	2160300	6	28	50.4	107
782534	783110	6	29	155.2	115
783111	783256	1	29	35.6	115
2159726	2160300	6	29	50.4	115
60977	61690	5	30	78.9	126
61691	62337	3	30	144.8	126
68180	68361	2	30	41.6	126
390541	391224	5	30	3.7	126
454970	455432	3	30	6.2	126
508834	508911	8	30	76.4	126
871064	871322	3	30	6.8	126
1371373	1373787	4	30	262.4	126
1380547	1381157	3	30	31.3	126
1381158	1381485	6	30	66.3	126
1513875	1515337	3	30	182.8	126
2040712	2040985	2	30	13.1	126
2041166	2041222	2	30	6.8	126
2059140	2060214	2	30	59.9	126
2074400	2075173	5	30	30.8	126
60977	61690	5	31	78.9	140
61691	62337	3	31	144.8	140
68180	68361	2	31	41.6	140
508834	508911	8	31	76.4	140
1331913	1332382	8	31	54.4	140
2059140	2060214	2	31	59.9	140
16826	20812	2	32	47.2	145
28612	29278	8	32	97.1	145
29279	29821	2	32	99.6	145
29822	30505	5	32	88	145
30506	30972	8	32	61.2	145
57171	58072	2	32	40.1	145
60977	61740	5	32	84.6	145
61741	62238	6	32	134.3	145
62239	62379	2	32	19.3	145
63733	64158	2	32	35.1	145
71070	71791	4	32	70.6	145
99655	100894	2	32	43.2	145
112226	113256	2	32	44	145
307533	308473	2	32	46	145
314902	317668	2	32	101.1	145
338878	339763	2	32	24.4	145
360602	360675	8	32	40	145
360676	361228	3	32	77.8	145
361229	361347	5	32	29.8	145
503717	504402	4	32	60.3	145
504403	505701	2	32	75.2	145
522605	522922	2	32	6.3	145
575944	578659	2	32	229.6	145
670992	672451	2	32	232.5	145
691918	692871	2	32	158	145
703357	703803	2	32	16.6	145
755109	756195	2	32	49.4	145
759863	760905	2	32	390.6	145
948343	949065	2	32	27.3	145
980596	981145	2	32	34.9	145
1033382	1034197	2	32	38.6	145
1114541	1115008	2	32	37.5	145
1116383	1117339	2	32	29.4	145
1171741	1175878	2	32	146	145
1180402	1181128	4	32	82.1	145
1191736	1192725	5	32	41.6	145
1236467	1237264	2	32	19.7	145
1239515	1240425	2	32	68	145
1252962	1257225	2	32	254.5	145
1272977	1274049	5	32	24.5	145
1423861	1424275	2	32	20.8	145
1484533	1485406	2	32	54.6	145
1493606	1494099	2	32	36.6	145
1526662	1527988	2	32	29.7	145
1534673	1535013	8	32	68.2	145
1542545	1543527	2	32	73.1	145
1565211	1566330	2	32	129.6	145
1637029	1638738	2	32	69.6	145
1642043	1643761	2	32	120.7	145
1701282	1703565	2	32	51.5	145
1724399	1726104	2	32	57	145
1742631	1743909	5	32	123.5	145
1782146	1783711	8	32	299.1	145
1788527	1789195	5	32	287.7	145
1811675	1812304	2	32	36.3	145
1843680	1844531	2	32	177	145
1850111	1850862	2	32	50.8	145
1976987	1977896	2	32	53.6	145
1993684	1994584	2	32	46.9	145
1997722	1998337	2	32	43.9	145
2020965	2021725	2	32	6.2	145
2104369	2104897	2	32	35.5	145
2216221	2217170	2	32	42.4	145
2280004	2280592	2	32	30.3	145
2295691	2296861	2	32	188.7	145
2315989	2316488	2	32	25.6	145
60977	62326	5	33	196.7	147
62327	62421	6	33	51.1	147
68180	68374	4	33	59	147
1158601	1158708	8	33	39.3	147
1549743	1550320	5	33	35.8	147
2059140	2060214	2	33	60.2	147
16826	20812	2	34	47.3	149
28612	29278	8	34	97.1	149
29279	29821	2	34	99.6	149
29822	30505	5	34	88.1	149
30506	30972	8	34	61.2	149
57171	58072	2	34	40.1	149
60977	61740	5	34	84.6	149
61741	62238	6	34	134.3	149
62239	62379	2	34	19.3	149
63733	64158	2	34	35.1	149
71070	71791	4	34	70.6	149
99655	100894	2	34	43.2	149
112226	113256	2	34	44	149
307533	308473	2	34	46	149
314902	317668	2	34	101.1	149
338878	339763	2	34	24.4	149
360602	360675	8	34	40	149
360676	361228	3	34	77.8	149
361229	361347	5	34	29.8	149
503717	504402	4	34	60.3	149
504403	505701	2	34	75.2	149
522605	522922	2	34	6.3	149
575944	578659	2	34	229.7	149
670992	672451	2	34	232.5	149
691918	692871	2	34	158	149
703357	703803	2	34	16.6	149
755109	756195	2	34	49.5	149
759863	760905	2	34	390.6	149
948343	949065	2	34	27.3	149
980596	981145	2	34	34.9	149
1033382	1034197	2	34	38.6	149
1114541	1115008	2	34	37.5	149
1116383	1117339	2	34	29.4	149
1171741	1175878	2	34	146	149
1180402	1181128	4	34	82.2	149
1191736	1192725	5	34	41.6	149
1236467	1237264	2	34	19.7	149
1239515	1240425	2	34	68	149
1252962	1257225	2	34	254.6	149
1272977	1274049	5	34	24.5	149
1423861	1424275	2	34	20.8	149
1484533	1485406	2	34	54.6	149
1493606	1494099	2	34	36.6	149
1526662	1527988	2	34	29.7	149
1534673	1534992	8	34	69.7	149
1542545	1543527	2	34	73.2	149
1565211	1566330	2	34	129.6	149
1637029	1638738	2	34	69.6	149
1642043	1643761	2	34	120.8	149
1701282	1703565	2	34	51.5	149
1724399	1726104	2	34	57	149
1742631	1743909	5	34	123.5	149
1782146	1783711	8	34	299.2	149
1788527	1789195	5	34	287.7	149
1811675	1812304	2	34	36.3	149
1843680	1844531	2	34	177	149
1850111	1850862	2	34	50.8	149
1976987	1977896	2	34	53.6	149
1993684	1994584	2	34	46.9	149
1997722	1998337	2	34	43.9	149
2020965	2021725	2	34	6.2	149
2104369	2104897	2	34	35.5	149
2216221	2217170	2	34	42.4	149
2280004	2280592	2	34	30.3	149
2295691	2296861	2	34	188.8	149
2315989	2316488	2	34	25.6	149
60977	62326	5	35	196.7	152
62327	62421	6	35	51.1	152
68180	68374	4	35	59	152
1158601	1158708	8	35	39.3	152
1549743	1550320	5	35	35.8	152
2059140	2060214	2	35	60.2	152
782534	783110	6	36	155.2	156
783111	783256	1	36	35.6	156
2159726	2160300	6	36	50.4	156
782534	783110	6	37	155.2	159
783111	783256	1	37	35.6	159
2159726	2160300	6	37	50.4	159
28690	29841	1	38	117.4	161
29842	30083	5	38	30	161
30084	30793	6	38	50.6	161
30794	30996	4	38	15.9	161
60977	61914	5	38	130.5	161
61915	62432	4	38	94.6	161
71070	71791	4	38	68.7	161
89681	90366	1	38	11.9	161
99655	100894	2	38	38.6	161
307533	308473	2	38	44.5	161
314902	317668	2	38	97.7	161
360229	360394	4	38	53.1	161
360395	361666	6	38	135.8	161
361667	361875	4	38	36	161
394498	394756	5	38	17.6	161
633622	633663	1	38	13	161
633664	634081	6	38	74.9	161
691918	692871	2	38	154.4	161
703357	703803	2	38	16	161
755109	756195	2	38	47.8	161
1046904	1047570	5	38	41.1	161
1051554	1052166	6	38	25.4	161
1097432	1098283	3	38	50.1	161
1106953	1107214	2	38	50	161
1191604	1192540	5	38	28.6	161
1237814	1238117	5	38	3.2	161
1246483	1246902	1	38	23.4	161
1246903	1247088	4	38	24.7	161
1247089	1247733	5	38	41.7	161
1247734	1247961	4	38	22.6	161
1272977	1274049	5	38	23.5	161
1321295	1321830	5	38	60.6	161
1349900	1350357	2	38	64.2	161
1352812	1353049	3	38	30.2	161
1484533	1485406	2	38	56.5	161
1493606	1494099	2	38	35.5	161
1542545	1543527	2	38	71.1	161
1565211	1565462	5	38	33.6	161
1565463	1566330	2	38	105.6	161
1729837	1730163	5	38	34.1	161
1742631	1743909	5	38	120.3	161
1811675	1812304	2	38	35.1	161
1850111	1850862	2	38	49.3	161
1900528	1901814	5	38	23.5	161
1976987	1977896	2	38	52	161
1993684	1994584	2	38	45.4	161
2053928	2054349	8	38	74.6	161
2054350	2054692	6	38	11.8	161
2059535	2059827	3	38	23.9	161
2059828	2060214	6	38	4.8	161
2280004	2280592	2	38	29.3	161
2295691	2296861	2	38	184.5	161
782534	783110	6	40	155.2	168
783111	783256	1	40	35.6	168
2159726	2160300	6	40	50.4	168
782540	783110	6	41	155.6	170
783111	783256	1	41	35.6	170
2159726	2160300	6	41	50.4	170
782540	783110	6	42	155.7	172
783111	783256	1	42	35.6	172
2159726	2160300	6	42	50.4	172
782540	783110	6	43	155.7	186
783111	783256	1	43	35.6	186
2159726	2160300	6	43	50.4	186
60977	61690	5	45	78.9	193
61691	62337	3	45	144.9	193
67980	68361	2	45	46.6	193
508834	508911	8	45	76.4	193
1331913	1332382	8	45	54.4	193
2059140	2060214	2	45	60	193
60977	61690	5	47	78.9	203
61691	62337	3	47	144.8	203
67980	68361	2	47	46.6	203
508834	508911	8	47	76.4	203
1331913	1332382	8	47	54.4	203
2059140	2060214	2	47	60	203
28690	29841	1	48	117.4	221
29842	30083	5	48	30	221
30084	30793	6	48	50.5	221
30794	30996	4	48	15.9	221
60977	61914	5	48	130.5	221
61915	62432	4	48	94.6	221
71070	71791	4	48	68.7	221
89681	90366	1	48	11.9	221
99655	100894	2	48	38.6	221
307533	308473	2	48	44.5	221
314902	317668	2	48	97.7	221
360236	360394	4	48	49	221
360395	361666	6	48	135.8	221
361667	361875	4	48	36	221
394498	394756	5	48	17.6	221
633622	633663	1	48	13	221
633664	634081	6	48	74.8	221
691918	692871	2	48	154.4	221
703357	703803	2	48	16	221
755109	756195	2	48	47.8	221
1046904	1047570	5	48	41.1	221
1051554	1052166	6	48	25.4	221
1097432	1098283	3	48	50	221
1106953	1107214	2	48	50	221
1191604	1192540	5	48	28.6	221
1237814	1238117	5	48	3.2	221
1246483	1246902	1	48	23.4	221
1246903	1247088	4	48	24.6	221
1247089	1247733	5	48	41.7	221
1247734	1247961	4	48	22.6	221
1272977	1274049	5	48	23.5	221
1321295	1321830	5	48	60.6	221
1349900	1350357	2	48	64.2	221
1352812	1353049	3	48	30.2	221
1484533	1485406	2	48	56.4	221
1493606	1494099	2	48	35.5	221
1542545	1543527	2	48	71.1	221
1565211	1565462	5	48	33.6	221
1565463	1566330	2	48	105.6	221
1729837	1730163	5	48	34.1	221
1742631	1743909	5	48	120.3	221
1811675	1812304	2	48	35.1	221
1850111	1850862	2	48	49.3	221
1900528	1901814	5	48	23.4	221
1976987	1977896	2	48	52	221
1993684	1994584	2	48	45.4	221
2053928	2054349	8	48	74.6	221
2054350	2054692	6	48	11.8	221
2059535	2059827	3	48	23.9	221
2059828	2060214	6	48	4.8	221
2280004	2280592	2	48	29.3	221
2295691	2296861	2	48	184.4	221
28690	29841	1	49	117.4	230
29842	30083	5	49	30	230
30084	30793	6	49	50.6	230
30794	30996	4	49	15.9	230
60977	61914	5	49	130.5	230
61915	62432	4	49	94.6	230
71070	71791	4	49	68.7	230
89681	90366	1	49	11.9	230
99655	100894	2	49	38.6	230
307533	308473	2	49	44.5	230
314902	317668	2	49	97.7	230
360229	360394	4	49	53.1	230
360395	361666	6	49	135.8	230
361667	361875	4	49	36	230
394498	394759	5	49	17.5	230
633622	633663	1	49	13	230
633664	634081	6	49	74.9	230
691918	692871	2	49	154.4	230
703357	703803	2	49	16	230
755109	756195	2	49	47.8	230
1046904	1047570	5	49	41.1	230
1051554	1052166	6	49	25.4	230
1097432	1098283	3	49	50.1	230
1106953	1107214	2	49	50	230
1191604	1192540	5	49	28.6	230
1237814	1238117	5	49	3.2	230
1246483	1246902	1	49	23.4	230
1246903	1247088	4	49	24.7	230
1247089	1247733	5	49	41.7	230
1247734	1247961	4	49	22.6	230
1272977	1274049	5	49	23.5	230
1321295	1321830	5	49	60.6	230
1349900	1350357	2	49	64.2	230
1352812	1353049	3	49	30.2	230
1484533	1485406	2	49	56.5	230
1493606	1494099	2	49	35.5	230
1542545	1543527	2	49	71.1	230
1565211	1565462	5	49	33.6	230
1565463	1566330	2	49	105.6	230
1729837	1730163	5	49	34.1	230
1742631	1743909	5	49	120.3	230
1811675	1812304	2	49	35.1	230
1850111	1850862	2	49	49.3	230
1900528	1901814	5	49	23.5	230
1976987	1977896	2	49	52	230
1993684	1994584	2	49	45.4	230
2053928	2054349	8	49	74.6	230
2054350	2054692	6	49	11.8	230
2059535	2059827	3	49	23.9	230
2059828	2060214	6	49	4.8	230
2280004	2280592	2	49	29.3	230
2295691	2296861	2	49	184.5	230
16826	18124	4	51	19.5	258
18125	19498	2	51	21.2	258
19499	20326	1	51	26.3	258
20327	20781	6	51	21.6	258
29006	29566	1	51	39.4	258
29567	29653	8	51	41.7	258
29693	29940	6	51	81.6	258
29941	30600	2	51	80.7	258
60977	61436	4	51	54.5	258
61437	61740	8	51	76.6	258
61741	62370	6	51	163	258
212417	212682	2	51	3.5	258
212683	212934	4	51	10.2	258
314950	315964	5	51	54.3	258
316013	316385	6	51	4.6	258
316386	316459	8	51	5.7	258
316460	317286	6	51	39	258
366917	367438	4	51	30	258
397550	398256	6	51	106.4	258
398257	398430	1	51	5.6	258
398431	398680	6	51	28.7	258
400020	400195	5	51	154.7	258
443650	443890	2	51	68.2	258
504181	505701	3	51	119.6	258
544423	544618	1	51	1.9	258
544619	544701	6	51	9.2	258
544702	545457	1	51	69.1	258
545458	545558	4	51	20.9	258
545559	545968	3	51	19.5	258
547549	547927	2	51	23.8	258
547928	548083	6	51	25.7	258
548084	548762	1	51	46.3	258
549074	550123	4	51	114.3	258
550124	550349	5	51	69.6	258
666117	666625	6	51	17.1	258
666626	667558	1	51	21.6	258
669082	669291	4	51	61.8	258
669292	669687	2	51	41.7	258
671717	671940	1	51	30.1	258
671941	672189	8	51	54	258
672190	672674	6	51	143.4	258
692107	692871	3	51	188.3	258
782768	782840	6	51	9.9	258
782841	782984	4	51	44.7	258
883990	885705	3	51	32.9	258
948343	949065	3	51	34.9	258
1114456	1114512	4	51	11.1	258
1114513	1115140	1	51	44.4	258
1116614	1117772	4	51	29.6	258
1171952	1172392	1	51	22	258
1172393	1173421	6	51	37.8	258
1173422	1173622	5	51	39.9	258
1220653	1221700	4	51	14.6	258
1236467	1237160	5	51	29.1	258
1252962	1253782	2	51	39.1	258
1253783	1254336	4	51	4.9	258
1254337	1255449	8	51	229.2	258
1316366	1316925	2	51	22.4	258
1316926	1317589	3	51	39.8	258
1317590	1318005	4	51	16	258
1349918	1350208	6	51	23.2	258
1350209	1350778	1	51	110.2	258
1350779	1351318	5	51	26.2	258
1351319	1351378	6	51	6.5	258
1351379	1351441	4	51	6.3	258
1420936	1421616	1	51	227.6	258
1526662	1527988	5	51	14.2	258
1613038	1613257	8	51	65.5	258
1613258	1613464	6	51	35.2	258
1637029	1637559	2	51	29.8	258
1669522	1670016	1	51	30.8	258
1701652	1702869	5	51	8.1	258
1702870	1703050	2	51	32.6	258
1719688	1720462	5	51	21.3	258
1720463	1721057	6	51	18.5	258
1741808	1742412	5	51	15.3	258
1742413	1742659	1	51	13.8	258
1742660	1743251	5	51	72	258
1743252	1743597	1	51	17.8	258
1788376	1788976	5	51	183.8	258
1788977	1789149	6	51	80.5	258
1843680	1843936	6	51	49.1	258
1932632	1933213	1	51	21.9	258
1933214	1933456	4	51	13.9	258
1933457	1934721	3	51	25.2	258
1934722	1935862	4	51	38.8	258
1997722	1997876	5	51	2.8	258
1997877	1998337	1	51	46.7	258
2059140	2060875	2	51	96.3	258
2078683	2078983	4	51	42.3	258
2184997	2186013	6	51	119.5	258
2196228	2196552	2	51	22	258
2196571	2196816	3	51	45.5	258
2196817	2197811	2	51	90.1	258
2197812	2198441	4	51	17.9	258
2212201	2212885	5	51	60.6	258
2224941	2225239	1	51	26.6	258
2295750	2295940	5	51	88.1	258
2295941	2296209	8	51	39.9	258
2296210	2296569	6	51	14.1	258
2297762	2298075	4	51	2.8	258
2298076	2298385	8	51	108.5	258
16826	18124	4	52	19.6	261
18125	19498	2	52	21.3	261
19499	20326	1	52	26.4	261
20327	20781	6	52	21.7	261
29006	29566	1	52	39.4	261
29567	29653	8	52	41.7	261
29693	29940	6	52	81.7	261
29941	30600	2	52	80.8	261
60977	61436	4	52	54.5	261
61437	61740	8	52	76.7	261
61741	62370	6	52	163.2	261
212378	212682	2	52	2.9	261
212683	212934	4	52	10.2	261
314950	315964	5	52	54.4	261
316013	316385	6	52	4.7	261
316386	316459	8	52	5.7	261
316460	317286	6	52	39.1	261
366917	367438	4	52	30.1	261
397550	398256	6	52	106.6	261
398257	398430	1	52	5.6	261
398431	398680	6	52	28.8	261
400020	400195	5	52	154.9	261
443650	443890	2	52	68.3	261
504181	505701	3	52	119.8	261
544423	544618	1	52	1.9	261
544619	544701	6	52	9.3	261
544702	545457	1	52	69.3	261
545458	545558	4	52	21	261
545559	545968	3	52	19.5	261
547549	547927	2	52	23.8	261
547928	548083	6	52	25.8	261
548084	548762	1	52	46.4	261
549074	550123	4	52	114.5	261
550124	550349	5	52	69.7	261
666117	666625	6	52	17.2	261
666626	667558	1	52	21.7	261
669082	669291	4	52	61.9	261
669292	669687	2	52	41.8	261
671504	671970	1	52	46.5	261
671971	672189	8	52	51.9	261
672190	672674	6	52	143.5	261
692107	692871	3	52	188.5	261
782768	782840	6	52	9.9	261
782841	782984	4	52	44.8	261
883990	885705	3	52	33	261
948343	949065	3	52	35	261
1114456	1114512	4	52	11.1	261
1114513	1115161	1	52	47.4	261
1116614	1117772	4	52	29.7	261
1171952	1172392	1	52	22	261
1172393	1173421	6	52	37.9	261
1173422	1173622	5	52	40	261
1220653	1221700	4	52	14.7	261
1236467	1237160	5	52	29.1	261
1252962	1253782	2	52	39.2	261
1253783	1254336	4	52	4.9	261
1254337	1255449	8	52	229.5	261
1316366	1316925	2	52	22.4	261
1316926	1317589	3	52	39.9	261
1317590	1318005	4	52	16	261
1349918	1350208	6	52	23.2	261
1350209	1350778	1	52	110.4	261
1350779	1351318	5	52	26.2	261
1351319	1351375	6	52	2.6	261
1351376	1351441	4	52	10.4	261
1420936	1421616	1	52	227.8	261
1526662	1527988	5	52	14.2	261
1613038	1613257	8	52	65.6	261
1613258	1613464	6	52	35.3	261
1637029	1637559	2	52	29.8	261
1669522	1670016	1	52	30.9	261
1701652	1702869	5	52	8.2	261
1702870	1703050	2	52	32.7	261
1719688	1720462	5	52	21.3	261
1720463	1721057	6	52	18.6	261
1741808	1742412	5	52	15.4	261
1742413	1742659	1	52	13.8	261
1742660	1743251	5	52	72.1	261
1743252	1743597	1	52	17.8	261
1788376	1788976	5	52	184	261
1788977	1789149	6	52	80.5	261
1843680	1843936	6	52	49.2	261
1932632	1933213	1	52	22	261
1933214	1933456	4	52	13.9	261
1933457	1934721	3	52	25.3	261
1934722	1935862	4	52	38.9	261
1997722	1997876	5	52	2.8	261
1997877	1998337	1	52	46.7	261
2059140	2060875	2	52	96.5	261
2078683	2078983	4	52	42.3	261
2184997	2186013	6	52	119.7	261
2196228	2196552	2	52	22	261
2196571	2196816	3	52	45.6	261
2196817	2197811	2	52	90.2	261
2197812	2198441	4	52	17.9	261
2212201	2212885	5	52	60.7	261
2224941	2225239	1	52	26.6	261
2295750	2295940	5	52	88.2	261
2295941	2296209	8	52	40	261
2296210	2296569	6	52	14.1	261
2297762	2298075	4	52	2.8	261
2298076	2298385	8	52	108.7	261
16826	18124	4	53	19.6	267
18125	19498	2	53	21.3	267
19499	20326	1	53	26.4	267
20327	20781	6	53	21.7	267
29006	29566	1	53	39.4	267
29567	29653	8	53	41.7	267
29693	29940	6	53	81.7	267
29941	30600	2	53	80.8	267
60977	61436	4	53	54.5	267
61437	61740	8	53	76.7	267
61741	62370	6	53	163.2	267
212378	212682	2	53	2.9	267
212683	212934	4	53	10.2	267
314950	315964	5	53	54.4	267
316013	316385	6	53	4.7	267
316386	316459	8	53	5.7	267
316460	317286	6	53	39.1	267
366917	367438	4	53	30.1	267
397550	398256	6	53	106.6	267
398257	398430	1	53	5.6	267
398431	398680	6	53	28.8	267
400020	400195	5	53	154.9	267
443650	443890	2	53	68.3	267
504181	505701	3	53	119.8	267
544423	544618	1	53	1.9	267
544619	544701	6	53	9.3	267
544702	545457	1	53	69.3	267
545458	545558	4	53	21	267
545559	545968	3	53	19.5	267
547549	547927	2	53	23.8	267
547928	548083	6	53	25.8	267
548084	548762	1	53	46.4	267
549074	550123	4	53	114.5	267
550124	550349	5	53	69.7	267
666117	666625	6	53	17.2	267
666626	667558	1	53	21.7	267
669082	669291	4	53	61.9	267
669292	669687	2	53	41.8	267
671490	671973	1	53	53.5	267
671974	672189	8	53	47.7	267
672190	672674	6	53	143.5	267
692107	692871	3	53	188.5	267
782768	782840	6	53	9.9	267
782841	782984	4	53	44.8	267
883990	885705	3	53	33	267
948343	949065	3	53	35	267
1114456	1114512	4	53	11.1	267
1114513	1115161	1	53	47.4	267
1116614	1117772	4	53	29.7	267
1171952	1172392	1	53	22.1	267
1172393	1173421	6	53	37.9	267
1173422	1173622	5	53	40	267
1220653	1221700	4	53	14.7	267
1236467	1237160	5	53	29.1	267
1252962	1253782	2	53	39.2	267
1253783	1254336	4	53	4.9	267
1254337	1255449	8	53	229.6	267
1316366	1316925	2	53	22.5	267
1316926	1317589	3	53	39.9	267
1317590	1318005	4	53	16	267
1349918	1350208	6	53	23.2	267
1350209	1350778	1	53	110.4	267
1350779	1351318	5	53	26.2	267
1351319	1351392	6	53	5.7	267
1351393	1351441	4	53	7.3	267
1420936	1421616	1	53	227.9	267
1526662	1527988	5	53	14.3	267
1613038	1613257	8	53	65.6	267
1613258	1613464	6	53	35.3	267
1637029	1637559	2	53	29.8	267
1669522	1670016	1	53	30.9	267
1701652	1702869	5	53	8.2	267
1702870	1703050	2	53	32.7	267
1719688	1720462	5	53	21.3	267
1720463	1721057	6	53	18.6	267
1741808	1742412	5	53	15.4	267
1742413	1742659	1	53	13.8	267
1742660	1743251	5	53	72.1	267
1743252	1743597	1	53	17.8	267
1788376	1788976	5	53	184	267
1788977	1789149	6	53	80.6	267
1843680	1843936	6	53	49.2	267
1932632	1933213	1	53	22	267
1933214	1933456	4	53	14	267
1933457	1934721	3	53	25.3	267
1934722	1935862	4	53	38.9	267
1997722	1997876	5	53	2.8	267
1997877	1998337	1	53	46.7	267
2059140	2060875	2	53	96.5	267
2078683	2078983	4	53	42.3	267
2184997	2186013	6	53	119.7	267
2196228	2196552	2	53	22	267
2196571	2196816	3	53	45.6	267
2196817	2197811	2	53	90.3	267
2197812	2198441	4	53	17.9	267
2212201	2212885	5	53	60.7	267
2224941	2225239	1	53	26.6	267
2295750	2295940	5	53	88.2	267
2295941	2296209	8	53	40	267
2296210	2296569	6	53	14.1	267
2297762	2298075	4	53	2.8	267
2298076	2298385	8	53	108.7	267
782544	783110	6	54	156	272
783111	783256	1	54	35.6	272
2159726	2160300	6	54	50.4	272
60977	61690	5	55	78.9	331
61691	62337	3	55	144.9	331
67980	68361	2	55	46.6	331
508834	508911	8	55	76.4	331
1331913	1332382	8	55	54.4	331
2059140	2060214	2	55	60	331
16826	20812	2	59	48.2	359
28627	29278	8	59	94.6	359
29279	29821	2	59	100.5	359
29822	30505	5	59	88.9	359
30506	30972	8	59	61.9	359
57171	58072	2	59	40.7	359
60977	61740	5	59	85.5	359
61741	62238	6	59	135.4	359
62239	62395	2	59	18.7	359
63733	64158	2	59	35.5	359
71070	71791	4	59	71.3	359
84303	84711	2	59	28.5	359
99655	100894	2	59	43.9	359
106220	107144	2	59	24.2	359
112226	113256	2	59	44.6	359
129263	132319	2	59	2.6	359
154934	155265	8	59	43.4	359
155266	156795	5	59	12.1	359
173213	174981	5	59	89.3	359
174982	175396	3	59	21.1	359
175397	176445	8	59	41	359
179587	181875	2	59	67	359
211682	213138	2	59	31.4	359
307533	308473	2	59	46.6	359
314902	318949	2	59	121.9	359
338878	339763	2	59	24.8	359
346694	347859	2	59	48.5	359
360602	360675	8	59	40.3	359
360676	361228	3	59	78.5	359
361229	361347	5	59	30.1	359
366543	367438	2	59	51.1	359
397019	398680	2	59	192.6	359
410359	410755	2	59	14.6	359
419666	421082	2	59	90.8	359
423097	423904	2	59	23	359
428645	430130	2	59	22.7	359
443613	443890	2	59	64.2	359
449197	449880	2	59	15.8	359
503717	504402	4	59	61	359
504403	505701	2	59	76.2	359
521614	522922	2	59	36.5	359
544423	545860	2	59	154	359
547549	550349	2	59	289.9	359
569589	571438	2	59	208.9	359
574613	578659	2	59	252.4	359
607253	611656	2	59	52.1	359
614923	615592	2	59	19.1	359
623895	625302	2	59	15.6	359
632584	632903	1	59	6.4	359
664311	665498	2	59	48.1	359
665938	669828	2	59	201.3	359
670992	672451	2	59	234.7	359
690982	691498	3	59	22.1	359
691918	692871	2	59	159.5	359
703357	703803	2	59	16.9	359
703804	704232	1	59	7.6	359
704664	705093	2	59	7.6	359
755109	756195	2	59	50.1	359
759863	760905	2	59	393.5	359
774093	774653	2	59	53.9	359
793742	794031	2	59	45.6	359
800212	800387	2	59	17.7	359
815143	815532	2	59	14.8	359
847613	847987	2	59	22.2	359
883990	885423	2	59	20.6	359
890921	891306	2	59	11.6	359
948343	950148	2	59	62.4	359
980596	981145	2	59	35.4	359
1033382	1034197	2	59	39.2	359
1046938	1047570	5	59	40.3	359
1074007	1074555	2	59	24.8	359
1092109	1092643	2	59	28.6	359
1098355	1098731	2	59	25.8	359
1106953	1107502	2	59	74.5	359
1111331	1111816	2	59	22.8	359
1114213	1115008	2	59	50.2	359
1116383	1118068	2	59	141.6	359
1121631	1122240	2	59	17	359
1131881	1132374	3	59	19.2	359
1144252	1144749	6	59	64.6	359
1153676	1154005	4	59	52	359
1171741	1175878	2	59	151.1	359
1180402	1181128	4	59	83	359
1191736	1192725	5	59	42.1	359
1202138	1202181	4	59	65	359
1206257	1207143	2	59	65.8	359
1220927	1221700	2	59	26.8	359
1224332	1225014	2	59	53.5	359
1236467	1237264	2	59	20.1	359
1239515	1240425	2	59	68.8	359
1246483	1246902	1	59	24.5	359
1246903	1247088	4	59	25.6	359
1247089	1247733	5	59	43.6	359
1247734	1247961	4	59	23.5	359
1252962	1257225	2	59	257.5	359
1272977	1274049	5	59	25	359
1316407	1317948	2	59	127.4	359
1321133	1322149	5	59	87.9	359
1423861	1424275	2	59	21.1	359
1451368	1452470	2	59	63.5	359
1478575	1479312	6	59	103	359
1484533	1485406	2	59	55.3	359
1493606	1494180	2	59	34.7	359
1494181	1496299	6	59	26.9	359
1496300	1497392	4	59	1.6	359
1497393	1498927	2	59	24.9	359
1498928	1499757	6	59	25.7	359
1516010	1516719	2	59	31.4	359
1526662	1527988	2	59	30.3	359
1529600	1530696	1	59	24.6	359
1530697	1533007	5	59	20.4	359
1534673	1534992	8	59	70.3	359
1542545	1543527	2	59	74	359
1565211	1567842	2	59	169.1	359
1591666	1592570	2	59	34	359
1616344	1616941	2	59	23.7	359
1636679	1638738	2	59	73.8	359
1642043	1643761	2	59	122.1	359
1669441	1670016	2	59	27.6	359
1701282	1703565	2	59	52.3	359
1705873	1707420	2	59	33.1	359
1710216	1714143	2	59	287.4	359
1719688	1721238	2	59	44.9	359
1724399	1726104	2	59	61	359
1729802	1730315	5	59	40.2	359
1742631	1743909	5	59	124.8	359
1782146	1783711	8	59	301.7	359
1788527	1789195	5	59	289.8	359
1811675	1812853	2	59	32.4	359
1812854	1814200	3	59	4.3	359
1814201	1815603	6	59	26.4	359
1815604	1816171	2	59	24.3	359
1826842	1827972	2	59	62.8	359
1835293	1835878	2	59	89.5	359
1843680	1844531	2	59	178.6	359
1850111	1850895	2	59	50.5	359
1870638	1871787	2	59	83.8	359
1900528	1900914	5	59	11.5	359
1900915	1901791	6	59	13.2	359
1929556	1930894	2	59	18.9	359
1932610	1935924	2	59	90.9	359
1976987	1977896	2	59	54.3	359
1979946	1980464	2	59	25.5	359
1993684	1996720	2	59	86	359
1997722	1998337	2	59	44.4	359
1999900	2001564	2	59	212.5	359
2003426	2004642	2	59	135	359
2005604	2006728	2	59	46	359
2020965	2021725	2	59	6.4	359
2048874	2050815	2	59	57.1	359
2053880	2054307	5	59	39.3	359
2054308	2055200	1	59	7.7	359
2060268	2061317	2	59	61.3	359
2104369	2104897	2	59	36	359
2106080	2106989	2	59	95.6	359
2183899	2186593	2	59	229	359
2196292	2198436	2	59	232.8	359
2201871	2202358	2	59	136.3	359
2212228	2212791	2	59	24.4	359
2216221	2217170	2	59	43	359
2224122	2225385	2	59	28.2	359
2239789	2240253	2	59	41.9	359
2240254	2241472	6	59	138.9	359
2269469	2269878	2	59	11.1	359
2279018	2280592	2	59	47.6	359
2295691	2296861	2	59	190.5	359
2304409	2305354	2	59	67.8	359
2315794	2317470	2	59	84.6	359
16826	18124	4	61	21.3	364
18125	19498	2	61	23.1	364
19499	20326	1	61	28.1	364
20327	20781	6	61	23	364
29006	29653	4	61	76.8	364
29654	30391	5	61	143.4	364
30392	30769	6	61	11.3	364
60977	62432	4	61	251.8	364
74339	74826	5	61	25.6	364
99655	100102	3	61	34	364
100103	100756	6	61	42.3	364
106177	106830	2	61	25.1	364
106831	107144	3	61	19.9	364
154934	155265	8	61	42.5	364
155266	156795	5	61	11.5	364
173213	174981	5	61	87.1	364
174982	175396	3	61	20.5	364
175397	176445	8	61	39.9	364
180081	181875	2	61	51.8	364
193899	194176	8	61	6.9	364
211682	213138	2	61	30.4	364
263476	263719	6	61	14.7	364
283316	283466	4	61	18.6	364
283467	283666	8	61	37.2	364
286523	286597	1	61	6	364
307670	308473	3	61	52.3	364
314950	315739	5	61	42.2	364
315740	316723	8	61	31.6	364
316724	317504	6	61	39	364
317505	318949	2	61	12.2	364
346694	347859	2	61	47.2	364
360649	361635	4	61	138.3	364
366917	367438	4	61	31.7	364
377017	377403	6	61	11.1	364
386621	388323	4	61	8.1	364
392302	392949	3	61	68.8	364
397550	398256	6	61	110.9	364
398257	398430	1	61	6.1	364
398431	398680	6	61	30.1	364
400020	400195	5	61	159.1	364
419666	421082	2	61	88.8	364
423097	423904	2	61	22.3	364
428645	430130	2	61	19.2	364
443324	443890	5	61	64.3	364
449197	449880	2	61	15.2	364
504181	505701	3	61	125.4	364
521614	522445	5	61	21.9	364
544423	544618	1	61	2.2	364
544619	544701	6	61	9.7	364
544702	545457	1	61	72.5	364
545458	545558	4	61	21.8	364
545559	545968	3	61	20.7	364
547549	547927	2	61	28.8	364
547928	548074	6	61	27.4	364
548075	548762	1	61	48.5	364
549074	550123	4	61	119.4	364
550124	550349	5	61	72.1	364
569589	571438	2	61	204.9	364
607253	608661	3	61	36.8	364
623895	625302	2	61	12.5	364
633550	634065	1	61	87.4	364
651098	651702	1	61	16.5	364
666038	667558	2	61	47.1	364
669082	669291	4	61	64	364
669292	669687	2	61	43.7	364
671490	671979	1	61	59.6	364
671980	672189	8	61	45.4	364
672190	672674	6	61	148.4	364
690982	691369	3	61	17.8	364
691370	692067	5	61	90.7	364
692068	692143	8	61	90.7	364
692144	692871	4	61	139.6	364
702242	702693	1	61	9.9	364
702694	703213	2	61	14.9	364
703214	704121	5	61	26.7	364
753136	753585	6	61	23.1	364
753586	753630	3	61	3.6	364
755489	755929	8	61	13.3	364
755930	756293	6	61	2.5	364
756294	756429	2	61	3.7	364
766127	766332	6	61	8.7	364
766467	766693	4	61	4.8	364
[truncated: 1,995 more rows]

## Sheet: E. faecium
232 RECENT RECOMBINATION EVENTS
Start	End	DonorLineage	RecipientStrain	log(BF)	StrainName
285661	286167	3	2	21.6	28
91256	92843	5	4	8.7	34
92844	96222	3	4	149.1	34
98629	100863	1	4	124.8	34
100864	101344	5	4	16.9	34
135356	136358	3	4	4.4	34
136359	138527	2	4	27.2	34
138528	139848	5	4	33.5	34
139849	149398	3	4	13.6	34
200821	201852	3	4	28	34
234575	235916	5	4	359.2	34
279883	284466	5	4	17.8	34
284467	287080	2	4	11.4	34
333061	334309	5	4	527.2	34
451469	455232	3	4	23.5	34
455233	456126	1	4	103.5	34
456272	456903	3	4	188.7	34
474343	475507	3	4	14.6	34
480925	484841	1	4	7.9	34
758047	759037	5	4	37.3	34
832594	834315	5	4	11.5	34
838917	839525	3	4	15.3	34
846335	850891	3	4	76.3	34
918381	919607	5	4	474.1	34
919608	920049	3	4	0.3	34
923978	925625	3	4	5.1	34
979197	980733	5	4	365.8	34
1023142	1024012	1	4	204.7	34
1108658	1110718	3	4	104.4	34
1159223	1159734	1	4	83.7	34
1295118	1296572	3	4	28.2	34
1302421	1304239	3	4	21.8	34
1334941	1338724	3	4	17.1	34
1352339	1353762	2	4	141.1	34
1375212	1379127	3	4	32.8	34
1424129	1425585	3	4	2.6	34
1442515	1444083	5	4	12.2	34
1466636	1468184	2	4	52.6	34
1485133	1486854	1	4	63.8	34
1526095	1536865	5	4	325.3	34
1565776	1567122	1	4	33.3	34
1600927	1608730	5	4	87.3	34
1738115	1741557	3	4	12	34
1778169	1781391	3	4	74.3	34
1789996	1791865	3	4	49.3	34
1815910	1816959	3	4	32.1	34
1838987	1839695	1	4	389.4	34
1839696	1840934	3	4	90	34
280806	284466	1	5	3.4	42
955127	971689	4	5	29.5	42
1108658	1110999	4	5	84.3	42
1545836	1549830	1	5	493.6	42
280806	284466	1	6	3.4	48
955127	971689	4	6	29.4	48
1108658	1110999	4	6	84.3	48
1545836	1549830	1	6	493.4	48
917170	917490	5	8	25.3	52
91256	92843	5	10	8.6	78
92844	96222	3	10	148.8	78
98629	100863	1	10	124.6	78
100864	101344	5	10	16.9	78
135356	136358	3	10	4.4	78
136359	138527	2	10	27.1	78
138528	139848	5	10	33.5	78
139849	149398	3	10	13.5	78
200821	201852	3	10	27.9	78
234575	235916	5	10	358.8	78
279883	284466	5	10	17.7	78
284467	287080	2	10	11.3	78
333061	334309	5	10	526.7	78
451469	455232	3	10	23.4	78
455233	455242	2	10	4.2	78
455243	455250	1	10	20.5	78
455251	455261	2	10	4	78
455262	455280	1	10	3	78
455281	455319	2	10	13.9	78
455320	455335	1	10	3.3	78
455336	455399	2	10	24.5	78
455400	455462	1	10	12	78
455522	455565	1	10	1.3	78
455589	456126	1	10	16.1	78
456205	456217	1	10	3.7	78
456272	456903	3	10	188.5	78
474343	475507	3	10	14.5	78
480925	481475	1	10	25.1	78
758047	759037	5	10	37.2	78
832594	834315	5	10	11.5	78
838917	839525	3	10	15.2	78
846335	850891	3	10	76.1	78
918381	919607	5	10	473.5	78
919608	920049	3	10	0.3	78
923978	925625	3	10	5.1	78
979197	980733	5	10	365.4	78
1023142	1024012	1	10	204.5	78
1108658	1110718	3	10	104.2	78
1159223	1159734	1	10	83.6	78
1295118	1296572	3	10	28.2	78
1302421	1304239	3	10	21.7	78
1334941	1338724	3	10	17	78
1352339	1353762	2	10	140.9	78
1375212	1379127	3	10	32.7	78
1424129	1425585	3	10	2.6	78
1442124	1444083	5	10	10.5	78
1466636	1468153	2	10	52.9	78
1484938	1486854	1	10	65.8	78
1526095	1536865	5	10	324.7	78
1565776	1567122	1	10	33.2	78
1600927	1608730	5	10	87.1	78
1738115	1741557	3	10	11.9	78
1778169	1781391	3	10	74.1	78
1789996	1791900	3	10	53	78
1815910	1816959	3	10	32	78
1838987	1839695	1	10	389	78
1839696	1840934	3	10	85	78
285661	286167	3	11	21.6	86
9964	10919	3	12	60.2	92
42749	44783	3	12	11.9	92
90900	92843	2	12	39.7	92
92844	96222	1	12	135.8	92
98629	100803	1	12	128.8	92
121138	123114	1	12	2.1	92
127325	128965	1	12	313.1	92
133681	136788	1	12	425.1	92
148501	149718	2	12	245	92
233227	234574	1	12	49.7	92
271886	273875	1	12	35.2	92
281296	286167	2	12	36.3	92
331735	333081	1	12	140.3	92
333082	333445	3	12	15.2	92
352855	354176	1	12	381.6	92
380172	387231	1	12	314.3	92
453188	456117	1	12	430.9	92
474195	475165	1	12	305.8	92
480925	484841	3	12	4	92
747584	748507	1	12	26.9	92
757538	759037	2	12	34.7	92
787121	791635	2	12	34.1	92
791636	792476	1	12	6.2	92
846289	847763	1	12	280.1	92
847764	850316	2	12	68.8	92
850317	850891	1	12	3.9	92
897530	904198	3	12	64.4	92
906668	908019	1	12	124.3	92
918633	921451	3	12	19.4	92
921452	923977	1	12	43.8	92
930221	933192	1	12	174	92
957072	960966	1	12	230.9	92
1011496	1012420	1	12	308.8	92
1017206	1019687	1	12	167.7	92
1023142	1024012	1	12	226.3	92
1109130	1110718	1	12	355.7	92
1154388	1160563	1	12	77.5	92
1160564	1165599	3	12	7.6	92
1183034	1185250	1	12	303.5	92
1284205	1285992	1	12	341.1	92
1294791	1296727	1	12	477.5	92
1300242	1301617	5	12	68.3	92
1301618	1305356	1	12	777.5	92
1318639	1319708	1	12	126.1	92
1336316	1338805	1	12	870.6	92
1352339	1356052	1	12	238.7	92
1375212	1380702	1	12	1051.4	92
1444084	1446106	1	12	298.9	92
1485115	1488207	1	12	139.3	92
1501513	1503195	1	12	2.8	92
1547374	1549830	1	12	663.1	92
1563500	1567122	1	12	289.1	92
1651047	1652193	1	12	167.9	92
1687790	1689225	3	12	22.6	92
1713913	1715661	3	12	50	92
1715662	1720170	1	12	185.6	92
1720171	1726043	5	12	20.4	92
1731281	1731756	1	12	89.7	92
1774079	1781602	1	12	432.8	92
1788839	1791900	3	12	158.4	92
1815431	1816959	1	12	277.9	92
1837137	1840392	1	12	823.5	92
1853783	1857492	1	12	41.1	92
9964	10919	3	13	60.2	101
42749	44783	3	13	11.8	101
90900	92843	2	13	39.7	101
92844	96222	1	13	135.8	101
98629	100803	1	13	128.8	101
121138	123114	1	13	2.1	101
127325	128965	1	13	313.1	101
133681	136788	1	13	425	101
148501	149718	2	13	245	101
233227	234574	1	13	49.7	101
271886	273875	1	13	35.2	101
281296	286167	2	13	29.5	101
331735	333081	1	13	140.2	101
333082	333445	3	13	15.2	101
352855	354176	1	13	381.5	101
380172	387231	1	13	314.2	101
453188	456117	1	13	430.8	101
474195	475165	1	13	305.7	101
480925	484841	3	13	4	101
747584	748507	1	13	26.9	101
757538	759037	2	13	34.7	101
787121	791635	2	13	34.1	101
791636	792476	1	13	6.2	101
846289	847763	1	13	280.1	101
847764	850316	2	13	68.8	101
850317	850891	1	13	3.9	101
897530	904198	3	13	64.4	101
906668	907922	1	13	126.6	101
918633	921451	3	13	19.4	101
921452	923977	1	13	43.8	101
930221	933192	1	13	174	101
957072	960966	1	13	230.9	101
1011496	1012420	1	13	308.7	101
1017206	1019687	1	13	167.6	101
1023142	1024012	1	13	226.2	101
1109130	1110718	1	13	355.6	101
1154388	1160563	1	13	77.5	101
1160564	1165599	3	13	7.6	101
1183034	1185250	1	13	303.4	101
1284205	1285992	1	13	335.4	101
1294791	1296727	1	13	477.4	101
1300242	1301617	5	13	68.3	101
1301618	1305356	1	13	777.4	101
1318639	1319708	1	13	126.1	101
1336316	1338805	1	13	870.5	101
1352339	1356052	1	13	238.6	101
1375212	1380702	1	13	1051.2	101
1444084	1446106	1	13	293.4	101
1485109	1488207	1	13	139.2	101
1501513	1503195	1	13	2.8	101
1547374	1549830	1	13	662.9	101
1563500	1567122	1	13	289	101
1651047	1652193	1	13	167.9	101
1687790	1689225	3	13	22.6	101
1713913	1715661	3	13	50	101
1715662	1720170	1	13	185.5	101
1720171	1726043	5	13	20.4	101
1731090	1731756	1	13	82.8	101
1772801	1781602	1	13	414.3	101
1788839	1791900	3	13	158.4	101
1815431	1816959	1	13	277.9	101
1837137	1840392	1	13	823.3	101
1853783	1857492	1	13	41.1	101
7281	71226	4	14	1.5	103
127624	180523	4	14	10.1	103
289082	323010	4	14	0.1	103
413037	458924	4	14	174.1	103
657658	741977	4	14	23.7	103
759038	836311	4	14	20.1	103
838917	859259	4	14	55.3	103
859260	860319	2	14	37.5	103
860320	870530	4	14	9	103
919144	974836	4	14	16.5	103
1003855	1009954	4	14	1.7	103
1017283	1018348	4	14	19.3	103
1080188	1082121	4	14	275.6	103
1102967	1113507	4	14	45.1	103
1185401	1185642	4	14	61.2	103
1194336	1226640	4	14	30	103
1251067	1273257	4	14	152	103
1291674	1317131	4	14	20.5	103
1339531	1358976	4	14	4.5	103
1401358	1543992	4	14	6.2	103
1565319	1567122	4	14	22.8	103
1685995	1694495	4	14	0.2	103
1710400	1777554	4	14	85.7	103
1787649	1828439	4	14	82.4	103
1833916	1850344	4	14	102.5	103
285661	286167	3	15	21.6	108
1	9910	4	23	233.1	155
70565	80881	1	23	143.1	155
110273	122473	2	23	1508.9	155
122474	122645	1	23	423.2	155
122646	122946	5	23	26	155
122947	128250	4	23	17.9	155
136343	136788	1	23	34.4	155
234787	237147	2	23	6.2	155
455233	455280	1	23	26.5	155
455281	455343	2	23	13.7	155
455344	455363	1	23	7.3	155
455364	455923	2	23	88.6	155
455924	455965	1	23	10.3	155
461735	463274	4	23	363.5	155
675015	685417	4	23	83.9	155
743806	746352	1	23	25.7	155
757148	759037	2	23	18.9	155
823201	842019	4	23	17.7	155
850424	858317	4	23	11	155
858318	862008	1	23	161.8	155
865710	869518	1	23	3.9	155
869519	878337	4	23	955	155
957295	971689	1	23	42.2	155
1009955	1011879	1	23	43.2	155
1023142	1023503	1	23	37.1	155
1023504	1023514	5	23	2.9	155
1047365	1092393	4	23	651.4	155
1156885	1163153	4	23	123.2	155
1178637	1188608	4	23	131.5	155
1192013	1194335	1	23	4.1	155
1213087	1216006	4	23	10.9	155
1225494	1253239	4	23	32.5	155
1276354	1277557	1	23	80.6	155
1291674	1295163	4	23	2.8	155
1307883	1314281	1	23	27.2	155
1314282	1317131	4	23	2.5	155
1339531	1345942	4	23	16.5	155
1372661	1374135	1	23	82.5	155
1440200	1444083	5	23	7.6	155
1563500	1573424	1	23	123.5	155
1591015	1596982	5	23	51	155
1596983	1598772	4	23	14	155
1726637	1729790	1	23	35.6	155
1767626	1776296	2	23	4.7	155
1776297	1783189	4	23	320.8	155
1791589	1807389	4	23	3.9	155
1811777	1817731	4	23	4.5	155
1828440	1832401	4	23	23.1	155
280806	284466	1	33	3.4	248
955127	971689	4	33	29.5	248
1108658	1110999	4	33	84.3	248
1545836	1549830	1	33	493.6	248
62796	71754	1	34	3.7	264
101614	129136	4	34	2.1	264
136343	136788	1	34	31.3	264
234959	235249	5	34	41.3	264
299367	323010	4	34	2.6	264
461191	463274	2	34	12	264
463275	469455	4	34	5.9	264
481152	484841	1	34	2	264
675015	720841	4	34	9.4	264
720842	722574	5	34	0.4	264
722575	820749	4	34	16	264
820750	828321	5	34	1.9	264
831569	836311	5	34	7.8	264
850631	859259	4	34	8.5	264
859260	860202	2	34	6.9	264
860203	862008	4	34	30.2	264
862009	863018	5	34	6.4	264
863019	870530	4	34	2	264
870531	878337	2	34	65.8	264
912538	912865	5	34	57.6	264
1015321	1023141	4	34	13.5	264
1023142	1024307	1	34	130.5	264
1074780	1092393	2	34	12.7	264
1156885	1159734	2	34	27.2	264
1188609	1190355	5	34	2.4	264
1194336	1223569	4	34	17.6	264
1291674	1294790	4	34	0.1	264
1339531	1352338	4	34	1	264
1440200	1444083	5	34	3.2	264
1466636	1468153	2	34	27.3	264
1591015	1596063	5	34	48.2	264
1767626	1780219	4	34	15.7	264
1791571	1797526	4	34	0.5	264
1797527	1799796	5	34	0.6	264
1814450	1822405	4	34	33.9	264
917170	917490	5	35	25.3	275
9964	10919	3	38	60.4	325
42749	44783	3	38	11.9	325
90900	92843	2	38	39.8	325
92844	96222	1	38	136.2	325
98629	100803	1	38	129.1	325
121138	123114	1	38	2.1	325
127325	128965	1	38	313.7	325
133681	136788	1	38	431.2	325
148501	149718	2	38	245.5	325
233227	234574	1	38	49.9	325
271886	273875	1	38	35.3	325
281296	286167	2	38	36.5	325
331735	333081	1	38	140.6	325
333082	333461	3	38	15	325
352855	354176	1	38	382.2	325
380172	387231	1	38	315	325
453188	456117	1	38	431.6	325
474195	475165	1	38	306.3	325
480925	484841	3	38	4.1	325
747584	748507	1	38	27	325
757538	759037	2	38	34.9	325
787121	791635	2	38	34.3	325
791636	792476	1	38	6.3	325
846289	847763	1	38	286.4	325
847764	850316	2	38	69	325
850317	850891	1	38	3.9	325
897530	904198	3	38	75.5	325
906668	908019	1	38	124.6	325
918633	921451	3	38	19.5	325
921452	925672	1	38	57.6	325
930221	933192	1	38	174.4	325
957072	960966	1	38	231.5	325
1011496	1012420	1	38	309.3	325
1017206	1019687	1	38	168	325
1023142	1024012	1	38	226.7	325
1109130	1110718	1	38	356.3	325
1154388	1160563	1	38	77.8	325
1160564	1165599	3	38	7.7	325
1183034	1185250	1	38	304.1	325
1284205	1285992	1	38	341.7	325
1294791	1296727	1	38	478.2	325
1300242	1301617	5	38	68.5	325
1301618	1305356	1	38	778.7	325
1318639	1319708	1	38	126.4	325
1336316	1338805	1	38	871.8	325
1352339	1356052	1	38	239.2	325
1375212	1380702	1	38	1052.8	325
1444084	1446106	1	38	299.5	325
1485109	1488660	1	38	134.2	325
1547374	1549830	1	38	664	325
1563500	1567122	1	38	289.7	325
1651047	1652193	1	38	168.3	325
1687790	1689225	3	38	22.7	325
1713913	1715661	3	38	50.1	325
1715662	1720170	1	38	186	325
1720171	1726043	5	38	20.6	325
1731090	1731756	1	38	83	325
1772801	1781602	1	38	415.3	325
1788839	1791900	3	38	158.8	325
1815431	1816959	1	38	278.5	325
1837137	1840392	1	38	824.6	325
1853783	1857492	1	38	41.3	325
285661	286167	3	40	21.5	354
9964	10919	3	41	56.9	358
42749	44783	3	41	10.4	358
67283	71303	3	41	26.1	358
74692	76289	5	41	12.3	358
93838	97687	3	41	153	358
98629	100803	3	41	122	358
127770	130415	3	41	59.4	358
156796	159258	3	41	15.4	358
285661	286167	3	41	21.3	358
395680	402860	2	41	38	358
419794	419859	3	41	0.6	358
419860	420259	5	41	71.8	358
454241	454302	3	41	0.7	358
454303	454836	5	41	45.6	358
454837	456903	3	41	448.7	358
480925	481671	3	41	14	358
826230	827400	3	41	7.2	358
846335	850213	3	41	89.7	358
891966	892847	2	41	58.2	358
892848	893083	3	41	6.8	358
925474	925625	3	41	19.4	358
972983	976374	3	41	21.9	358
1017206	1018045	3	41	39.7	358
1270044	1273114	3	41	358.4	358
1295164	1298291	3	41	36.9	358
1302285	1305356	3	41	37.2	358
1311504	1312366	5	41	5.3	358
1352339	1353762	2	41	142	358
1375212	1378602	3	41	39.2	358
1457741	1462993	3	41	5.7	358
1485154	1489161	1	41	117.2	358
1489162	1503195	3	41	1.2	358
1565776	1567122	1	41	33.6	358
1593250	1596982	3	41	99.1	358
1629501	1632897	3	41	9.3	358
1649896	1653120	3	41	12.8	358
1764302	1765430	3	41	0.6	358
1788839	1790218	1	41	174.6	358
1796933	1799796	3	41	7.8	358
1837137	1840392	3	41	193	358
1840393	1840410	1	41	3.1	358
285661	286167	3	42	21.6	367
285661	286167	3	43	21.6	370
285661	286167	3	44	21.5	375
75428	76585	5	45	0.7	380
125034	127324	5	45	0.5	380
127325	137738	4	45	17.3	380
137739	139895	5	45	29.8	380
150402	154201	2	45	15	380
154202	156189	5	45	3.5	380
226412	227071	1	45	61	380
227072	231327	5	45	3.9	380
231328	246639	4	45	4.8	380
285661	319925	2	45	7.8	380
394718	413036	2	45	11.7	380
459336	460397	5	45	14.3	380
460398	463274	2	45	10.4	380
463275	465404	4	45	1	380
663470	678918	2	45	49.2	380
739865	745179	4	45	4.7	380
745180	747583	1	45	25.1	380
752677	757951	5	45	8.1	380
757952	784897	2	45	0.9	380
824931	834950	5	45	7.4	380
834951	844663	2	45	45.6	380
848998	853002	5	45	39.9	380
856263	856953	1	45	1	380
856954	868419	2	45	99.9	380
870531	891717	2	45	27.3	380
908020	910213	1	45	9.1	380
1017283	1018402	4	45	13.7	380
1074780	1097670	2	45	5.2	380
1108658	1117438	4	45	45.2	380
1117439	1122082	5	45	1.4	380
1295212	1297797	4	45	7.3	380
1301618	1301943	5	45	11.4	380
1309959	1312678	5	45	13.3	380
1312679	1314586	1	45	8.3	380
1314587	1315445	5	45	75	380
1323272	1333477	5	45	3.1	380
1338941	1345942	2	45	63.4	380
1366965	1368346	5	45	6.5	380
1380703	1390026	5	45	4.4	380
1426660	1431003	5	45	7.2	380
1457741	1459676	5	45	15.4	380
1466636	1468129	2	45	13.4	380
1485048	1489161	2	45	95.3	380
1565776	1567122	2	45	2	380
1591015	1595912	5	45	34.5	380
1648152	1650571	2	45	2	380
1682355	1687650	2	45	21.6	380
1726637	1729790	1	45	20.4	380
1751792	1761911	4	45	0.8	380
1765431	1777554	2	45	5.4	380
1796933	1804326	5	45	6.5	380

## Sheet: K. pneumoniae
938 RECENT RECOMBINATION EVENTS
Start	End	DonorLineage	RecipientStrain	log(BF)	StrainName
1886053	1886220	6	1	54.1	8
1	2845	5	3	1.2	30
4669	5926	5	3	6	30
49106	51261	4	3	19.8	30
51262	51733	6	3	9.5	30
74731	75516	5	3	37.1	30
94715	95970	2	3	6	30
113442	115000	4	3	51.2	30
116698	117561	3	3	32.3	30
117562	118275	6	3	27.8	30
124158	128913	2	3	1.2	30
138551	141066	2	3	25.8	30
156226	158219	2	3	7	30
175531	176879	5	3	42.6	30
202529	202812	2	3	48.7	30
202813	203251	4	3	10.2	30
203252	203348	6	3	6	30
208456	211705	5	3	3.1	30
237619	238192	5	3	15.1	30
238338	240447	3	3	75.9	30
274117	274719	2	3	7.3	30
274720	274786	4	3	48	30
292969	293386	2	3	8.1	30
300886	301371	6	3	14.4	30
301372	302608	3	3	11.9	30
302609	305004	5	3	12.3	30
305005	306526	2	3	62.6	30
306527	307319	6	3	4.9	30
328713	329238	2	3	18.8	30
329239	329852	6	3	11.8	30
352255	354567	2	3	1	30
378880	379673	4	3	2.9	30
382786	383525	5	3	3.5	30
449559	451908	5	3	73.5	30
467650	469395	3	3	126	30
485492	485902	4	3	38	30
498151	502084	3	3	17.8	30
502085	502563	2	3	25.9	30
521730	522639	2	3	50.9	30
522640	522767	4	3	7.9	30
546777	547468	2	3	2.1	30
568819	569341	3	3	21.7	30
569342	570617	4	3	11.4	30
572752	579686	5	3	22.6	30
580670	582004	2	3	7.1	30
585204	586521	2	3	15	30
586522	586968	6	3	12.6	30
586969	587733	2	3	49.6	30
616715	617244	5	3	27.2	30
617810	619006	6	3	30.5	30
619007	619945	2	3	1.7	30
659536	659875	5	3	4.7	30
660118	660842	5	3	0	30
663645	664320	4	3	8.4	30
664321	666889	3	3	71.8	30
666890	667863	5	3	6.8	30
669069	678141	5	3	9.3	30
688066	691450	3	3	2.6	30
691451	694039	2	3	15.9	30
694167	695013	6	3	35.5	30
695014	695323	2	3	16.5	30
695324	696179	6	3	19.6	30
696571	697181	5	3	5	30
719020	720666	2	3	1.6	30
732626	733756	3	3	0.3	30
744975	745165	3	3	18.2	30
756228	757861	5	3	15.5	30
797174	797959	2	3	7	30
798087	798992	5	3	11.8	30
800715	801765	5	3	44.1	30
801766	802894	3	3	24.4	30
803108	804161	4	3	12	30
804162	805966	3	3	10.1	30
821849	822612	6	3	1.4	30
822613	822893	5	3	1	30
824534	825610	4	3	4	30
825611	828733	3	3	10.6	30
836495	838723	5	3	7	30
892714	894255	3	3	43.9	30
899350	901426	2	3	6.5	30
909280	909784	5	3	43.7	30
1128665	1129401	5	3	16.8	30
1150272	1153317	4	3	118.5	30
1173445	1174371	4	3	11.5	30
1185043	1188079	5	3	12.7	30
1209733	1209840	4	3	32.2	30
1225587	1227757	6	3	154.2	30
1227758	1228222	4	3	38.9	30
1230814	1231518	4	3	71.2	30
1231519	1232805	3	3	13.3	30
1244816	1244940	2	3	4.8	30
1244941	1245555	5	3	65.3	30
1249646	1250265	3	3	71.9	30
1254910	1255889	5	3	32.3	30
1255890	1256520	4	3	13.9	30
1256521	1257264	6	3	21.8	30
1257265	1258244	5	3	22.2	30
1258974	1259567	6	3	12.1	30
1259568	1261935	5	3	25.4	30
1268814	1270179	2	3	8.6	30
1273058	1273354	5	3	3.1	30
1286948	1287383	6	3	10.3	30
1287384	1288561	4	3	19	30
1289561	1289860	2	3	16.8	30
1289861	1293774	3	3	11.9	30
1293775	1294318	6	3	3.8	30
1312417	1315684	2	3	1449.3	30
1315900	1316704	5	3	2.8	30
1325120	1326867	5	3	14.3	30
1355872	1360578	5	3	12	30
1391968	1392870	5	3	11.8	30
1414312	1415475	2	3	3.3	30
1422359	1422541	3	3	5.8	30
1422542	1423155	5	3	52.1	30
1423556	1423697	5	3	32.8	30
1423698	1423774	4	3	10.9	30
1423775	1423882	5	3	12.4	30
1423883	1424127	2	3	25.7	30
1424128	1424904	4	3	55.3	30
1446764	1447118	4	3	24.1	30
1463837	1464837	5	3	4.7	30
1535993	1537633	5	3	13.5	30
1537634	1538776	2	3	0.2	30
1569834	1570672	2	3	44.2	30
1594106	1595277	5	3	72.3	30
1647016	1647736	6	3	87.4	30
1669984	1670719	5	3	9.8	30
1688724	1689724	4	3	2.9	30
1689725	1689962	5	3	1.8	30
1691938	1692481	3	3	10.6	30
1700282	1701006	2	3	17.1	30
1716798	1717693	3	3	9.8	30
1717694	1717776	2	3	0.3	30
1717877	1718431	4	3	38.5	30
1718432	1721015	3	3	9.4	30
1759772	1760892	2	3	122.3	30
1769188	1769430	4	3	44.1	30
1769431	1770238	5	3	6.7	30
1792643	1792787	5	3	62.5	30
1804111	1805222	5	3	2	30
1819582	1823844	6	3	588.4	30
1833076	1834219	5	3	10.9	30
1834220	1835340	3	3	11.2	30
1835341	1835511	4	3	3.3	30
1835512	1836345	2	3	15.1	30
1836705	1837132	5	3	1.1	30
1846234	1846705	5	3	41.8	30
1848674	1848790	2	3	2.1	30
1848791	1850143	3	3	27.8	30
1850176	1850611	6	3	18.4	30
1860412	1862248	3	3	11.6	30
1882802	1883026	3	3	57.4	30
1888104	1890939	3	3	213.9	30
1915960	1917007	3	3	8	30
1918987	1920220	3	3	9.9	30
1949051	1951035	5	3	4	30
1990064	1992199	5	3	18.1	30
1995035	1995870	2	3	8.4	30
2018257	2022606	4	3	29.5	30
2022607	2024955	2	3	0.8	30
2024956	2025122	3	3	0.8	30
2025123	2026843	2	3	2.6	30
2028130	2028340	6	3	2.3	30
2028341	2028648	2	3	2.9	30
2028649	2029087	6	3	43.3	30
2088865	2089272	2	3	13.6	30
2095474	2097010	4	3	194	30
2097987	2099098	5	3	7.3	30
2099099	2101018	4	3	37.4	30
2104402	2105224	4	3	6.5	30
2105225	2106615	3	3	34.3	30
2106616	2110132	2	3	66	30
2142223	2143224	3	3	10.5	30
2168342	2169165	4	3	27.9	30
2257200	2258019	3	3	8.6	30
2275004	2275749	5	3	19.2	30
2275750	2276278	2	3	21.5	30
2276279	2276610	5	3	2.5	30
2276611	2277388	3	3	29	30
2294756	2295417	5	3	10.9	30
2324923	2327117	2	3	23.3	30
2348308	2353578	2	3	5.8	30
2380007	2381724	4	3	35.9	30
2387990	2388082	6	3	0	30
2388083	2388285	2	3	2.5	30
2388525	2394441	5	3	11.6	30
2410654	2412147	4	3	52.5	30
2431348	2433976	2	3	12.3	30
2484870	2485950	5	3	22.8	30
2515573	2517103	5	3	27.3	30
2593187	2594736	4	3	36.3	30
2594737	2595964	2	3	12	30
2616688	2618434	6	3	8.9	30
2618435	2620531	2	3	296.9	30
2620532	2620965	4	3	3.1	30
2629849	2631178	2	3	33	30
2631179	2631616	6	3	24.2	30
2651290	2652889	3	3	190.8	30
2658758	2659212	3	3	5	30
2662166	2664780	5	3	15.7	30
2664781	2668702	3	3	13.3	30
2669446	2673552	3	3	18.2	30
2673553	2674170	6	3	22	30
2692442	2698237	5	3	6.2	30
2698238	2699332	2	3	9.4	30
2730175	2733036	5	3	9.2	30
2733037	2735533	2	3	0.2	30
2735534	2736854	5	3	0.6	30
2736855	2737108	2	3	9.4	30
2768878	2769726	4	3	10.4	30
2769727	2771401	2	3	0.1	30
2795266	2796868	3	3	3.4	30
2815209	2815400	5	3	25.2	30
2871650	2872558	4	3	9.6	30
2872559	2873091	3	3	1.8	30
2881916	2883459	2	3	0.8	30
2916923	2918092	2	3	12.6	30
2918093	2919035	5	3	9.2	30
2919036	2920558	2	3	0.9	30
2921812	2921902	3	3	0.1	30
2959063	2959334	2	3	31.2	30
2999110	3002507	2	3	13.5	30
3010637	3012842	5	3	12.1	30
3033301	3034315	5	3	10.4	30
3034316	3035022	4	3	10.2	30
3059402	3059830	3	3	24.5	30
3089161	3090105	5	3	38.5	30
3192157	3192372	6	3	2.2	30
3192496	3193654	5	3	0.1	30
3193655	3194640	4	3	37.5	30
3194641	3194834	5	3	11.5	30
3201649	3202079	5	3	7.8	30
3225782	3227068	3	3	28.9	30
3227069	3228312	2	3	7.9	30
3228313	3230095	3	3	15.9	30
3240809	3241705	5	3	63.4	30
3294010	3298956	3	3	9.5	30
3300798	3301350	2	3	5.8	30
3380198	3380701	4	3	8.9	30
3382522	3384367	3	3	45.7	30
3396284	3401611	3	3	40.8	30
3401612	3401965	5	3	119.1	30
3415263	3417360	5	3	9.5	30
3435938	3437039	3	3	13.5	30
3485177	3486157	4	3	24.6	30
3501160	3502452	3	3	13.2	30
3502453	3503094	2	3	9	30
3503095	3504424	4	3	0.6	30
3505153	3505225	4	3	11.2	30
3543807	3544995	2	3	1.5	30
3564572	3566892	5	3	89.7	30
3573391	3575155	3	3	20	30
3617426	3617712	4	3	27	30
3659583	3663556	2	3	8.8	30
3664195	3666319	2	3	3.2	30
3666320	3668688	5	3	3.3	30
3683812	3684799	2	3	12.8	30
3718680	3721009	2	3	9.5	30
3721010	3721604	6	3	9.7	30
3765083	3765662	3	3	23	30
3780856	3783070	6	3	174.3	30
3787918	3788257	3	3	83.2	30
3788258	3788472	2	3	20.4	30
3821569	3822267	5	3	6	30
3856681	3857015	4	3	12.8	30
1	2845	5	6	1.2	46
4669	5926	5	6	5.9	46
49106	51261	4	6	19.7	46
51469	51698	3	6	10.1	46
74731	75516	5	6	34.2	46
94865	95970	2	6	7.3	46
113153	115000	4	6	43.1	46
117029	117561	3	6	42.4	46
117562	118275	6	6	27.7	46
124158	128913	2	6	1.1	46
138551	141066	2	6	25.6	46
156226	158219	2	6	7	46
175531	176879	5	6	42.5	46
202529	202812	2	6	48.6	46
202813	203251	4	6	10.2	46
203252	203348	6	6	6	46
208456	211578	5	6	2.4	46
237619	238192	5	6	15	46
238338	240447	3	6	67.9	46
274117	274719	2	6	7.2	46
274720	274786	4	6	47.9	46
292969	293386	2	6	8.1	46
300886	301371	6	6	14.3	46
301372	302608	3	6	11.8	46
302609	305004	5	6	12.2	46
305005	306526	2	6	62.4	46
306527	307319	6	6	4.8	46
328713	329238	2	6	18.8	46
329239	329852	6	6	11.7	46
352255	354567	2	6	1	46
378880	379673	4	6	2.9	46
382786	383525	5	6	3.4	46
449749	451850	5	6	75.8	46
467650	469395	3	6	125.7	46
485492	485902	4	6	37.9	46
498151	502084	3	6	17.6	46
502085	502563	2	6	25.8	46
521723	522639	2	6	53.5	46
522640	522767	4	6	7.8	46
546777	547468	2	6	2	46
568819	569341	3	6	21.6	46
569342	570107	4	6	16.2	46
572752	579686	5	6	22.4	46
580670	582004	2	6	7	46
585204	586521	2	6	12.9	46
586522	586968	6	6	12.6	46
586969	587733	2	6	46.4	46
616715	617244	5	6	27.2	46
617810	619006	6	6	30.4	46
619007	619945	2	6	1.6	46
659536	659875	5	6	4.6	46
662936	663455	6	6	0	46
663492	664320	4	6	10.6	46
664321	666889	3	6	71.5	46
666890	667863	5	6	6.8	46
669069	678141	5	6	6.2	46
687974	691450	3	6	2.2	46
691451	694039	2	6	15.8	46
694167	695013	6	6	35.4	46
695014	695323	2	6	16.4	46
695324	695755	6	6	18.5	46
696571	697181	5	6	5	46
719020	720666	2	6	1.6	46
732626	733756	3	6	0.3	46
744975	745165	3	6	18.2	46
756228	757861	5	6	15.4	46
797174	797959	2	6	6.9	46
798087	798992	5	6	11.7	46
800715	801765	5	6	44	46
801766	802894	3	6	21.9	46
803108	804161	4	6	9.9	46
804162	805966	3	6	8.3	46
821849	822612	6	6	1.4	46
822613	822893	5	6	1	46
824534	825610	4	6	3.9	46
825611	828733	3	6	10.5	46
836495	838723	5	6	7	46
892714	894255	3	6	43.7	46
899350	901426	2	6	6.4	46
909280	909784	5	6	43.6	46
1128665	1129401	5	6	14.4	46
1150272	1152948	4	6	124.3	46
1173445	1174371	4	6	11.4	46
1185043	1188079	5	6	12.6	46
1209733	1209840	4	6	32.1	46
1225587	1227757	6	6	150.7	46
1227758	1228222	4	6	38.8	46
1230814	1231508	4	6	68.1	46
1231509	1232805	3	6	15.2	46
1244816	1244940	2	6	4.8	46
1244941	1245555	5	6	65.2	46
1249567	1250265	3	6	74.6	46
1254910	1255805	5	6	34.1	46
1257433	1258004	5	6	1.4	46
1258029	1258244	5	6	27.3	46
1258974	1259510	6	6	10.7	46
1259511	1261935	5	6	24.6	46
1268814	1270179	2	6	8.5	46
1273058	1273354	5	6	3	46
1286948	1287383	6	6	10.2	46
1287384	1288561	4	6	18.9	46
1289561	1289860	2	6	16.8	46
1289861	1293774	3	6	11.8	46
1293775	1294318	6	6	3.7	46
1312417	1315684	2	6	1447.1	46
1315900	1316745	5	6	2.4	46
1325120	1326867	5	6	14.2	46
1355872	1360561	5	6	10.6	46
1391968	1392870	5	6	11.8	46
1414312	1415475	2	6	3.2	46
1422359	1422583	3	6	4.6	46
1422584	1422919	5	6	41.6	46
1422920	1423898	4	6	51.6	46
1423899	1424076	2	6	26.1	46
1424077	1424769	4	6	52	46
1446764	1447118	4	6	24	46
1463924	1464837	5	6	3.6	46
1535993	1537633	5	6	13.4	46
1537634	1538776	2	6	0.2	46
1569834	1570672	2	6	44.1	46
1594106	1595277	5	6	72.2	46
1647016	1647736	6	6	87.2	46
1669984	1670719	5	6	9.7	46
1688772	1689724	4	6	3.2	46
1689725	1689962	5	6	1.7	46
1691938	1692481	3	6	8.2	46
1700204	1701006	2	6	15.6	46
1716798	1717693	3	6	9.7	46
1717694	1717776	2	6	0.3	46
1717877	1718431	4	6	38.4	46
1718432	1721015	3	6	9.3	46
1759714	1760892	2	6	112.7	46
1769188	1769430	4	6	44	46
1769431	1770238	5	6	6.6	46
1792643	1792787	5	6	62.4	46
1804111	1805222	5	6	2	46
1819582	1823844	6	6	573.2	46
1833076	1834219	5	6	10.8	46
1834220	1835340	3	6	11.1	46
1835341	1835511	4	6	3.3	46
1835512	1836345	2	6	15.1	46
1836705	1837132	5	6	1.1	46
1846234	1846705	5	6	41.7	46
1848674	1848790	2	6	2.1	46
1848791	1850143	3	6	27.7	46
1850144	1850590	6	6	15.3	46
1860655	1862248	3	6	11.9	46
1882802	1883026	3	6	57.3	46
1888104	1890939	3	6	213.4	46
1915960	1917007	3	6	7.9	46
1918987	1920220	3	6	9.8	46
1950116	1951035	5	6	9.4	46
1990064	1992199	5	6	18	46
1995035	1995870	2	6	8.4	46
2018257	2022606	4	6	29.4	46
2022607	2024955	2	6	0.8	46
2024956	2025122	3	6	0.7	46
2025123	2026843	2	6	2.6	46
2028130	2028340	6	6	2.3	46
2028341	2028648	2	6	2.8	46
2028649	2029087	6	6	43.2	46
2088834	2089272	2	6	15.5	46
2095474	2097010	4	6	193.6	46
2097987	2099098	5	6	7.3	46
2099099	2101018	4	6	32.8	46
2104331	2105224	4	6	7.7	46
2105225	2106615	3	6	34.2	46
2106616	2110132	2	6	63.5	46
2142223	2143224	3	6	10.5	46
2168456	2169165	4	6	30.6	46
2256883	2258019	3	6	7	46
2275004	2275749	5	6	19.1	46
2275750	2276278	2	6	21.4	46
2276279	2276610	5	6	2.4	46
2276611	2277388	3	6	28.9	46
2294756	2295417	5	6	10.9	46
2325139	2327145	2	6	23.2	46
2348308	2353578	2	6	5.8	46
2380007	2381812	4	6	36.7	46
2387990	2388082	6	6	0	46
2388083	2388285	2	6	2.5	46
2388525	2394543	5	6	12.3	46
2410654	2412147	4	6	52.4	46
2431348	2433976	2	6	12.2	46
2484870	2485950	5	6	22.7	46
2515017	2517103	5	6	22.3	46
2593187	2594736	4	6	36.2	46
2594737	2595964	2	6	11.9	46
2616688	2618434	6	6	8.8	46
2618435	2620531	2	6	296.3	46
2620532	2620965	4	6	3.1	46
2629849	2631178	2	6	32.8	46
2631179	2631616	6	6	24.2	46
2651290	2652854	3	6	188.7	46
2658758	2659212	3	6	5	46
2662166	2664780	5	6	13.9	46
2664781	2668702	3	6	11.8	46
2669378	2673552	3	6	17.6	46
2673553	2674170	6	6	21.9	46
2692442	2698237	5	6	5	46
2698238	2699332	2	6	9.4	46
2730175	2733036	5	6	9.1	46
2733037	2735533	2	6	0.2	46
2735534	2736854	5	6	0.6	46
2736855	2737108	2	6	9.4	46
2768878	2769726	4	6	10.3	46
2769727	2771401	2	6	0.1	46
2795266	2796868	3	6	3.3	46
2815209	2815400	5	6	25.2	46
2871650	2872558	4	6	9.5	46
2872559	2873091	3	6	1.8	46
2881916	2883573	2	6	0.2	46
2916923	2918092	2	6	12.6	46
2918093	2919035	5	6	9.1	46
2919036	2920558	2	6	0.9	46
2921812	2921851	3	6	2.4	46
2921903	2923140	2	6	1.1	46
2959063	2959334	2	6	31.2	46
2999110	3002507	2	6	13.3	46
3010637	3012531	5	6	12.8	46
3033301	3034315	5	6	10.3	46
3034316	3035022	4	6	10.2	46
3059402	3059830	3	6	24.5	46
3089161	3090225	5	6	35.6	46
3192157	3192372	6	6	2.2	46
3192496	3193654	5	6	0.1	46
3193655	3194640	4	6	37.4	46
3194641	3194834	5	6	11.4	46
3201649	3202079	5	6	7.8	46
3225782	3227068	3	6	26.4	46
3227069	3228286	2	6	8.1	46
3228287	3230095	3	6	13.6	46
3240809	3241705	5	6	63.2	46
3294010	3298725	3	6	3.3	46
3300798	3301350	2	6	5.8	46
3380226	3380701	4	6	7	46
3382522	3384367	3	6	45.5	46
3396223	3401611	3	6	38.3	46
3401612	3401965	5	6	118.9	46
3415263	3417360	5	6	9.5	46
3435938	3437039	3	6	13.4	46
3485177	3486157	4	6	24.5	46
3501160	3502452	3	6	13.2	46
3502453	3503094	2	6	8.9	46
3503095	3504424	4	6	0.5	46
3505153	3505225	4	6	11.2	46
3543807	3544995	2	6	1.4	46
3564821	3566892	5	6	92.6	46
3573391	3575155	3	6	19.9	46
3617426	3617712	4	6	27	46
3659583	3663556	2	6	8.7	46
3664195	3666319	2	6	3.2	46
3666320	3668688	5	6	3.3	46
3683812	3684799	2	6	10.6	46
3718680	3721009	2	6	9.4	46
3721010	3721604	6	6	9.7	46
3765083	3765662	3	6	22.9	46
3780856	3783450	6	6	161	46
3787918	3788269	3	6	86	46
3788270	3788472	2	6	17.6	46
3821569	3822194	5	6	6.9	46
3856681	3857015	4	6	12.7	46
2428031	2428217	4	8	73.5	84
742	2523	2	9	0.9	89
4495	5139	6	9	1.9	89
13528	13840	6	9	5.1	89
45541	46612	1	9	0.6	89
65645	66313	6	9	22.2	89
73312	75530	4	9	4	89
82777	83970	4	9	0.6	89
91768	92241	6	9	10.2	89
103709	104044	2	9	40.3	89
114334	115533	1	9	10.5	89
150011	151437	2	9	17.2	89
176271	177896	1	9	7.5	89
177897	179644	2	9	1	89
192605	194693	5	9	10.7	89
202418	204879	2	9	13.8	89
215573	216015	6	9	15.1	89
225169	225470	6	9	13.9	89
230051	237569	4	9	7.2	89
237779	238864	4	9	5.2	89
238865	239381	2	9	9.1	89
271839	273035	4	9	3.9	89
342416	342979	1	9	1.7	89
359476	359837	6	9	0.6	89
359838	360682	2	9	3.2	89
360683	361152	4	9	1.8	89
362984	363589	1	9	5.5	89
373637	374611	4	9	0.5	89
378076	379795	2	9	4.2	89
445238	446002	5	9	15.6	89
447721	447788	6	9	1.3	89
450864	452228	1	9	33.7	89
466578	467976	4	9	1.9	89
467977	468597	1	9	17.6	89
468598	469281	2	9	17.8	89
469282	471064	1	9	1.7	89
472659	473319	4	9	3	89
484396	485640	4	9	2.2	89
489452	490072	5	9	8.4	89
513534	514515	6	9	32.7	89
519910	519982	6	9	6.3	89
519983	520900	5	9	1.1	89
522768	524126	1	9	73	89
525757	526004	2	9	21.6	89
526005	526560	4	9	8.1	89
526561	526795	6	9	19.8	89
526796	527643	4	9	7.3	89
527644	528783	5	9	0	89
528784	529606	4	9	12.6	89
529812	529992	6	9	1.3	89
553269	554428	4	9	2	89
554992	555637	1	9	16.9	89
579127	579503	5	9	9.1	89
579504	579535	1	9	1.2	89
579536	581122	4	9	1.3	89
615941	617923	1	9	53.2	89
620473	621186	2	9	2.3	89
667036	667075	6	9	6.5	89
692369	693807	2	9	0.5	89
693808	693888	6	9	8.5	89
693889	694166	1	9	4.2	89
694509	695013	2	9	2.7	89
699873	700551	6	9	5.7	89
727000	727058	5	9	4.6	89
746238	748331	4	9	8.3	89
801766	804027	2	9	18.8	89
804028	804383	6	9	0.7	89
805475	805633	2	9	4.1	89
827636	828102	1	9	3.3	89
851045	851747	6	9	29.4	89
854911	856596	1	9	11.8	89
867882	868064	2	9	10	89
871339	871854	4	9	30.1	89
881371	882051	1	9	0.2	89
882052	883516	6	9	9.5	89
894256	894342	2	9	0.4	89
902565	903499	4	9	2.1	89
909408	910015	4	9	22.1	89
932627	934051	6	9	0.6	89
970878	971080	4	9	2.5	89
982667	983740	1	9	4.1	89
1047185	1048767	1	9	8	89
1054205	1055652	4	9	8.4	89
1095947	1098792	1	9	1.5	89
1164701	1164763	5	9	20.4	89
1164764	1165291	2	9	3.8	89
1184569	1188589	2	9	8.4	89
1201871	1202313	2	9	5.5	89
1209190	1210044	1	9	7.2	89
1210444	1213443	4	9	0.6	89
1222637	1225586	6	9	40	89
1226742	1228617	4	9	6	89
1228618	1228878	1	9	11.1	89
1228879	1229294	6	9	22.8	89
1234413	1237115	1	9	1.6	89
1239215	1240865	4	9	1.7	89
1245115	1245850	5	9	0.7	89
1255196	1255452	4	9	6.9	89
1257955	1258755	6	9	24.2	89
1259926	1261674	1	9	11	89
1261675	1262029	4	9	56.2	89
1262030	1263181	2	9	2.1	89
1263182	1263462	6	9	4.1	89
1273355	1273789	4	9	9.3	89
1287013	1289535	4	9	20.7	89
1289536	1290099	2	9	23.6	89
1314511	1315436	4	9	712.3	89
1315437	1315684	1	9	11.6	89
1338295	1338866	4	9	7.8	89
1382269	1382896	5	9	19.4	89
1382897	1383265	6	9	22.6	89
1433898	1435842	4	9	2.3	89
1464334	1464542	6	9	0.5	89
1469236	1469247	6	9	0.4	89
1535511	1536523	6	9	7.6	89
1567069	1570621	4	9	3.7	89
1583212	1583895	2	9	4.1	89
1606116	1606687	4	9	54.7	89
1619777	1620493	4	9	1	89
1627601	1627899	4	9	14	89
1627900	1628113	6	9	0.4	89
1634440	1636045	4	9	0.2	89
1640673	1643035	1	9	3.9	89
1675944	1677449	2	9	2	89
1681747	1682177	6	9	5.8	89
1688287	1688995	6	9	2.4	89
1697114	1697569	6	9	3.6	89
1701589	1702476	5	9	8.2	89
1709224	1710194	2	9	14.5	89
1716904	1718009	5	9	0.3	89
1729320	1731391	1	9	8.6	89
1731392	1732045	6	9	0.5	89
1745799	1746575	1	9	1.5	89
1769302	1769671	6	9	11.3	89
1769923	1770682	6	9	3	89
1774906	1775839	4	9	6	89
1780531	1780974	6	9	0.7	89
1832132	1832256	6	9	3.3	89
1834161	1834440	6	9	4.2	89
1835413	1835902	2	9	4.5	89
1843187	1843660	4	9	10.2	89
1843661	1844797	1	9	8.6	89
1844843	1845099	5	9	11.2	89
1846234	1848748	5	9	13.2	89
1848749	1848961	6	9	6.3	89
1849337	1850000	1	9	12.7	89
1869605	1870953	2	9	2.3	89
1920040	1920640	4	9	1.2	89
1922996	1925274	1	9	0.1	89
1946646	1948569	6	9	30.2	89
1950621	1951387	6	9	7.2	89
1966451	1967375	1	9	1	89
1976901	1977285	5	9	0.3	89
1977286	1978696	4	9	11.6	89
1978791	1979722	2	9	0.9	89
2025037	2027605	5	9	1.6	89
2035423	2036828	6	9	1.8	89
2041142	2041641	5	9	1.3	89
2088444	2088801	2	9	0.7	89
2099099	2101199	5	9	6.1	89
2102640	2104212	6	9	3.4	89
2105860	2106557	2	9	2.5	89
2106558	2107924	4	9	1.1	89
2108102	2108184	2	9	3	89
2108185	2109006	4	9	2.2	89
2111049	2111437	2	9	6.8	89
2122114	2123137	6	9	1.1	89
2133187	2135693	6	9	2.8	89
2140651	2141041	2	9	0.2	89
2166332	2168965	4	9	45.8	89
2171577	2172500	4	9	2.2	89
2172501	2173498	2	9	38.3	89
2246588	2246923	5	9	34.8	89
2263107	2263308	4	9	2.6	89
2274742	2276632	5	9	13.1	89
2279668	2279943	6	9	0.7	89
2311418	2312266	2	9	1.8	89
2317207	2317521	6	9	3.2	89
2322290	2323153	6	9	18.7	89
2326711	2326761	4	9	8.4	89
2348992	2349899	6	9	12.5	89
2374622	2375606	4	9	6.6	89
2400047	2401461	4	9	68.6	89
2430917	2431554	5	9	2	89
2450526	2450925	2	9	8.4	89
2450926	2451610	6	9	0.1	89
2461865	2462479	6	9	5.3	89
2474935	2476192	4	9	0	89
2478486	2479393	4	9	1.2	89
2501551	2501903	6	9	0.8	89
2503555	2503918	6	9	2.2	89
2512533	2513982	6	9	9.7	89
2516084	2517523	2	9	4.8	89
2518002	2518085	6	9	2.9	89
2560387	2560980	5	9	9	89
2578517	2579792	1	9	10.8	89
2594381	2594989	6	9	10.4	89
2594990	2595878	2	9	1.4	89
2597474	2597927	6	9	28.2	89
2604404	2605812	2	9	25.6	89
2609844	2610618	6	9	0.3	89
2612180	2612786	2	9	2.5	89
2630872	2632368	5	9	7.8	89
2637453	2637900	1	9	3.7	89
2639691	2639996	6	9	13.7	89
2646060	2646678	6	9	0.9	89
2652784	2653529	2	9	6	89
2659157	2659845	6	9	2.6	89
2663464	2664607	4	9	2.1	89
2684674	2687312	4	9	3.7	89
2742721	2744635	5	9	5.6	89
2753644	2755845	4	9	6.2	89
2811019	2811178	6	9	4	89
2815192	2818308	2	9	0	89
2859215	2860126	6	9	1.1	89
2883938	2884277	1	9	16.9	89
2884278	2884827	6	9	0.6	89
2887057	2888898	5	9	1.2	89
2899721	2900540	1	9	2.2	89
2907607	2907842	1	9	7.6	89
2918528	2918904	6	9	13.2	89
2921530	2921728	4	9	2.7	89
2921729	2922072	5	9	1	89
2957816	2958214	1	9	1.5	89
2958215	2958820	6	9	12.3	89
2984056	2985109	1	9	21.3	89
2985110	2986109	6	9	14	89
3038093	3038295	6	9	6.7	89
3038296	3038439	2	9	0.5	89
3038440	3039310	4	9	1.6	89
3061249	3062436	2	9	13.7	89
3074899	3075721	5	9	3.5	89
3080639	3081043	4	9	1.4	89
3084151	3084873	2	9	3.5	89
3110384	3114019	2	9	2.2	89
3114020	3119669	4	9	14.7	89
3119670	3121294	2	9	0.3	89
3121995	3125730	2	9	1.1	89
3140733	3146661	5	9	11	89
3146662	3151133	4	9	12.6	89
3157160	3157662	4	9	9.4	89
3157663	3158300	6	9	3.4	89
3185060	3186188	4	9	3.5	89
3195025	3197446	1	9	0.8	89
3225993	3229053	4	9	1.1	89
3229091	3229182	4	9	2.5	89
3243100	3243410	1	9	0	89
3317346	3320299	1	9	10	89
3348467	3352985	1	9	1.6	89
3357950	3357975	6	9	12.5	89
3401759	3403126	2	9	26.5	89
3412171	3413245	4	9	46.2	89
3428098	3429595	2	9	5.3	89
3479181	3480070	6	9	0.2	89
3490523	3491139	1	9	5.3	89
3491140	3491743	4	9	1.1	89
3491744	3493677	2	9	2.4	89
3493678	3493968	1	9	2.1	89
3546256	3548061	6	9	12.9	89
3548062	3548565	4	9	1.2	89
3556094	3556393	6	9	3.6	89
3571915	3573052	5	9	1.1	89
3573053	3575876	6	9	2.5	89
3600167	3601214	6	9	8.5	89
3603085	3606031	1	9	2.5	89
3641861	3642046	6	9	20.3	89
3679436	3681381	4	9	16.4	89
3689050	3689803	4	9	3.1	89
3695984	3696550	2	9	1.7	89
3707889	3708071	5	9	1.2	89
3739289	3740526	6	9	7.2	89
3793135	3793553	6	9	51.2	89
3826898	3827869	5	9	4.1	89
3859719	3861861	4	9	19.1	89
3872147	3872996	2	9	1.8	89
3872997	3874140	6	9	7.1	89
3883261	3884142	6	9	56.2	89
2204769	2205517	6	12	49.4	116
103480	104291	4	15	190.7	135
462116	464063	5	15	112.9	135
598375	599596	2	15	65.9	135
852957	853564	4	15	117.1	135
1054871	1056000	2	15	33.5	135
1238064	1238808	5	15	33.5	135
1452043	1452406	4	15	26.4	135
1452407	1452786	5	15	10.5	135
2223610	2223754	4	15	4.9	135
2223755	2224011	3	15	20.5	135
2224012	2224226	5	15	49.8	135
2311538	2313111	5	15	17.4	135
3483712	3484228	4	15	34	135
3701786	3702726	3	15	71.5	135
103480	104291	4	16	190.8	136
462116	464063	5	16	122.3	136
598375	599596	2	16	66	136
852976	853564	4	16	118.5	136
1054871	1056000	2	16	33.5	136
1238064	1238808	5	16	33.5	136
1452043	1452406	4	16	26.4	136
1452407	1452792	5	16	13.2	136
2223610	2223803	4	16	12.9	136
2223804	2223942	3	16	5.1	136
2223943	2224226	5	16	56.6	136
2311564	2313111	5	16	17.7	136
3483712	3484228	4	16	34.1	136
3701768	3702726	3	16	70.9	136
2428031	2428217	4	17	73.4	144
2719243	2720409	6	18	199.4	158
1	4160	2	19	1.8	160
38884	39660	4	19	1.1	160
59251	59823	6	19	20.4	160
59824	60549	2	19	9	160
66022	66927	6	19	25.9	160
82702	83619	6	19	7.1	160
113870	114534	1	19	12	160
119361	119388	4	19	1.5	160
149751	150721	1	19	17	160
170743	171693	6	19	42.7	160
171694	179644	2	19	2.3	160
202529	202830	5	19	28.1	160
202947	203148	1	19	4.3	160
215362	217620	2	19	1.2	160
227039	227439	6	19	9.8	160
237229	237889	2	19	4.1	160
238801	239366	2	19	7.4	160
271700	272260	1	19	2.8	160
272261	272622	2	19	0.4	160
273976	274773	2	19	15.8	160
341561	342962	4	19	0.4	160
343373	345123	4	19	0.5	160
360773	360858	6	19	27	160
373654	373872	6	19	0.1	160
374149	374359	5	19	6.1	160
393997	396979	2	19	38.8	160
444465	446002	5	19	5.4	160
451010	451255	4	19	23.8	160
451256	451810	2	19	11.2	160
468458	468587	1	19	15.7	160
468588	470890	2	19	18.3	160
472659	473404	4	19	8.6	160
483346	486061	2	19	2.4	160
489515	490337	5	19	1.8	160
518779	519186	5	19	1.1	160
519187	524227	2	19	56.6	160
525445	529463	2	19	39.9	160
555266	555379	1	19	6	160
580847	581194	6	19	49.7	160
584233	584758	6	19	0.6	160
586470	587022	1	19	19	160
615882	618735	2	19	26.7	160
620875	621006	1	19	0.7	160
646357	648095	6	19	2.4	160
657897	660117	2	19	5.2	160
660492	662610	4	19	0.5	160
691901	693787	6	19	5.2	160
694670	695173	5	19	5.4	160
695263	695491	4	19	3.4	160
747633	748148	6	19	5.2	160
757747	757861	6	19	1.3	160
762108	762949	2	19	9.9	160
768454	769300	6	19	14.7	160
800372	801972	6	19	26.9	160
801973	802606	2	19	1.7	160
802607	803331	1	19	10.6	160
805290	805633	2	19	2.3	160
811761	819755	2	19	2.1	160
849152	849669	2	19	8.5	160
849948	850888	2	19	16	160
850906	852956	1	19	19.2	160
869034	872365	4	19	6.8	160
880957	882301	6	19	5.2	160
893748	894342	4	19	3.7	160
902198	903653	1	19	1.9	160
908183	909784	2	19	9.4	160
909785	910078	4	19	3.5	160
910079	911202	6	19	37	160
914530	915676	4	19	2.7	160
922126	922381	4	19	0.9	160
1010819	1010922	5	19	1.8	160
1028884	1029219	5	19	0.9	160
1047346	1048560	1	19	8.1	160
1048561	1051723	4	19	4.5	160
1054564	1057602	2	19	7.2	160
1154166	1154700	4	19	1.8	160
1163564	1163701	2	19	20.8	160
1163702	1164066	4	19	48.3	160
1164067	1165856	5	19	31.3	160
1185248	1186879	4	19	0.4	160
1186880	1188455	2	19	2.8	160
1201603	1203187	6	19	13.6	160
1212530	1212760	5	19	5.4	160
1212761	1213536	4	19	16.4	160
1227338	1230095	2	19	9.6	160
1230396	1230848	6	19	8.4	160
1233917	1235750	2	19	27.2	160
1238247	1238866	4	19	1.9	160
1254910	1255548	2	19	4.4	160
1260139	1261437	4	19	2.3	160
1262203	1262381	1	19	7.4	160
1262382	1262727	4	19	2.3	160
1266624	1267041	6	19	4	160
1272520	1273854	1	19	0.9	160
1273855	1274522	2	19	11.9	160
1274523	1275745	6	19	26.8	160
1275746	1276305	4	19	1.4	160
1287509	1287583	6	19	8.8	160
1287584	1288222	4	19	26.4	160
1381843	1382056	6	19	0.2	160
1382576	1383189	5	19	17.1	160
1383190	1383903	4	19	0.7	160
1427722	1428669	4	19	1.5	160
1434851	1435283	5	19	2.1	160
1436758	1437373	6	19	0.7	160
1451857	1452406	4	19	1.6	160
1568759	1571190	2	19	6.4	160
1578784	1579113	1	19	2.6	160
1583185	1584299	2	19	2	160
1606552	1607084	4	19	19.7	160
1618497	1619611	6	19	39.2	160
1627601	1628113	4	19	8.6	160
1629082	1632991	2	19	3.8	160
1684249	1685873	4	19	3.4	160
1709023	1711386	2	19	4	160
1719946	1720055	4	19	1.5	160
1727249	1729160	4	19	1.1	160
1729161	1730232	1	19	2.4	160
1736024	1738450	2	19	10.7	160
1742683	1743944	6	19	7.5	160
1747043	1747666	5	19	0.6	160
1768966	1769671	5	19	22.1	160
1771180	1771504	6	19	4.5	160
1775034	1777702	4	19	2.7	160
1783122	1784675	4	19	8.8	160
1792062	1792558	2	19	1	160
1813255	1817335	2	19	1.6	160
1820837	1822917	2	19	4.4	160
1823899	1825428	6	19	4.3	160
1843581	1844060	6	19	11.4	160
1844061	1844610	2	19	3	160
1844611	1844935	1	19	2.7	160
1844956	1845139	4	19	9.5	160
1846234	1846743	5	19	27.1	160
1849746	1850020	5	19	10.1	160
1868123	1870164	6	19	5.8	160
1878510	1879633	2	19	0.8	160
1921220	1925941	2	19	5.3	160
1973297	1978969	2	19	6	160
2025619	2026665	4	19	5.2	160
2038693	2039593	6	19	5.9	160
2098069	2098552	6	19	11.2	160
2099717	2101018	5	19	16.8	160
2105860	2109325	1	19	12.5	160
2120143	2121337	6	19	1.2	160
2149880	2149978	5	19	2	160
2162893	2164116	6	19	0.9	160
2166095	2166645	4	19	17	160
2166646	2167644	1	19	47.4	160
2171227	2171848	6	19	3.3	160
2171849	2172282	4	19	8.9	160
2172283	2173051	2	19	26.1	160
2173052	2174175	4	19	3	160
2192604	2194796	4	19	0	160
2194797	2197774	2	19	0.8	160
2215470	2215708	1	19	1.3	160
2224862	2225513	4	19	44	160
2262744	2264642	4	19	4	160
2275004	2275674	1	19	1.2	160
2276573	2276892	6	19	12.7	160
2305850	2306376	6	19	0.6	160
2311079	2312460	4	19	0.5	160
2313791	2313835	6	19	5.7	160
2319376	2319648	1	19	0.6	160
2319649	2321419	5	19	2.1	160
2326327	2326974	4	19	16.1	160
2377259	2378712	6	19	0.9	160
2400266	2401896	5	19	51.2	160
2450779	2451322	2	19	1.7	160
2459651	2461019	2	19	32.1	160
2469202	2470305	6	19	8.4	160
2475364	2476192	4	19	5.6	160
2484870	2488683	1	19	1.4	160
2494269	2495017	6	19	10.1	160
2533835	2536016	2	19	3.1	160
2548345	2551746	2	19	0.5	160
2573873	2574440	6	19	7.4	160
2577526	2579792	1	19	9	160
2580180	2580549	6	19	5.1	160
2594479	2595061	6	19	7	160
2597247	2597497	6	19	6.7	160
2604737	2607669	4	19	18	160
2611450	2611734	6	19	9.7	160
2652890	2654081	1	19	3.4	160
2690563	2692770	4	19	0.8	160
2712673	2714271	6	19	2.6	160
2735388	2748061	2	19	33	160
2814381	2815344	6	19	81.9	160
2883010	2884959	2	19	2.6	160
2920983	2921763	6	19	5	160
2933074	2934177	6	19	8.4	160
2957309	2958543	4	19	5.3	160
2983494	2984964	1	19	19.9	160
3004362	3005498	6	19	20.1	160
3009285	3012842	2	19	2.8	160
3024668	3026437	1	19	2.1	160
3058124	3060463	4	19	2.4	160
3060464	3063086	5	19	2.2	160
3075503	3076084	6	19	1.1	160
3114020	3121294	2	19	26.9	160
3121995	3131764	2	19	12.4	160
3157160	3157500	1	19	25.8	160
3157501	3157591	2	19	0.2	160
3185531	3186089	6	19	0.2	160
3194467	3195290	6	19	50.1	160
3238525	3239461	2	19	8.2	160
3266563	3268272	6	19	8.1	160
3271328	3274065	2	19	1.5	160
3282883	3282927	2	19	0.1	160
3299641	3299970	6	19	8.1	160
3300713	3302080	2	19	1.6	160
3315933	3321311	1	19	6.9	160
3400612	3402724	4	19	42.8	160
3411802	3413403	4	19	40.8	160
3425822	3427103	6	19	15.7	160
3480071	3480412	6	19	0.8	160
3482856	3483711	6	19	93.5	160
3484567	3486424	2	19	43.4	160
3486425	3487123	5	19	12.9	160
3487124	3487384	4	19	4.4	160
3487385	3491880	2	19	123.8	160
3492925	3494176	2	19	41	160
3502166	3502388	4	19	0	160
3505153	3505294	4	19	0.4	160
3531130	3531201	5	19	6.2	160
3531458	3531556	2	19	4.4	160
3540299	3541734	6	19	10.4	160
3681502	3682435	6	19	35	160
3696135	3696550	2	19	2.4	160
3707993	3709813	4	19	4.7	160
3733336	3734494	1	19	0.5	160
3746176	3747300	6	19	0.8	160
3757537	3758159	6	19	1.9	160
3820295	3820417	4	19	5.5	160
3826708	3827335	6	19	12.9	160
3855371	3857378	6	19	0.4	160
3860296	3862520	2	19	15.4	160
708016	709722	4	20	67.1	184
2166224	2167317	2	20	238.4	184
2740393	2740800	2	20	95.5	184
103480	104291	4	21	190.7	195
462013	464063	5	21	110.1	195
598375	599596	2	21	65.9	195
852976	853564	4	21	118.5	195
1054871	1056000	2	21	33.5	195
1238064	1238808	5	21	33.5	195
1452043	1452406	4	21	26.4	195
1452407	1452792	5	21	13.2	195
2223610	2223803	4	21	12.9	195
2223804	2223942	3	21	5.1	195
2223943	2224226	5	21	56.6	195
2311564	2313111	5	21	17.7	195
3483712	3484228	4	21	34	195
3701768	3702726	3	21	70.9	195
2428031	2428217	4	22	73.4	208
708016	709744	4	25	66.7	280
2166187	2167317	2	25	241.4	280
2740393	2740800	2	25	95.5	280
59352	59399	4	30	0	320
59400	61902	1	30	1.2	320
62332	63283	2	30	7.2	320
73312	75814	4	30	2.9	320
81858	82607	1	30	0.6	320
82608	84027	5	30	1.7	320
92067	92173	6	30	9.4	320
102322	103265	6	30	44.7	320
105707	106587	6	30	0.4	320
114385	115000	4	30	3.8	320
150011	150721	4	30	21	320
173921	174070	5	30	0.3	320
174594	174730	6	30	0.7	320
176271	176799	5	30	20.7	320
176800	179644	1	30	0.8	320
192317	193171	4	30	24.7	320
202813	203055	1	30	22	320
226140	226845	6	30	1.1	320
226846	227439	2	30	0	320
231950	234655	6	30	0.4	320
237890	238864	4	30	5.5	320
238865	239323	2	30	14.7	320
239797	240447	5	30	27.1	320
272881	274773	2	30	10.7	320
279632	280828	4	30	4	320
280829	281494	6	30	9.2	320
289078	289432	6	30	4.1	320
327771	328990	1	30	2.5	320
338222	339850	6	30	15.5	320
342110	342861	5	30	0.6	320
360282	360806	4	30	34.6	320
373654	373783	6	30	0.9	320
378076	379795	2	30	5.4	320
408252	408292	6	30	3.3	320
432335	433027	6	30	1.3	320
433375	433552	4	30	3.4	320
445103	445965	5	30	17	320
450325	452228	4	30	39.2	320
467216	467736	6	30	9	320
467737	467976	5	30	1.6	320
467977	469377	2	30	16.2	320
472659	473291	4	30	3.5	320
485065	486061	4	30	5.2	320
488977	489960	6	30	2.8	320
496712	496788	6	30	0.9	320
518612	519450	6	30	0.8	320
519983	520577	2	30	12.7	320
520578	520900	5	30	3.1	320
520901	522924	1	30	10.4	320
522972	523174	1	30	4.6	320
525889	526378	6	30	4.5	320
526379	526581	4	30	11.4	320
527116	528099	6	30	19.5	320
528100	528759	2	30	1.7	320
528760	529066	6	30	1.7	320
531580	531963	6	30	17.4	320
564511	564551	6	30	0.5	320
578842	579816	6	30	18	320
605712	606341	4	30	3.6	320
615958	616780	1	30	54.3	320
616781	616921	2	30	0.6	320
657962	659805	6	30	22.4	320
666613	666976	1	30	27.9	320
694378	695057	4	30	4.2	320
697677	699403	6	30	4.2	320
707964	712820	4	30	14.6	320
746704	748281	4	30	10.7	320
748282	748616	2	30	4.6	320
749835	750898	5	30	3.1	320
775458	776417	6	30	4.3	320
801766	802333	2	30	0.4	320
827636	828519	2	30	1.5	320
832046	832522	6	30	6.5	320
855686	856492	5	30	11.3	320
867787	868064	2	30	4.2	320
871166	873510	4	30	14.1	320
874867	875155	6	30	0.5	320
902198	904389	1	30	2.4	320
1013958	1015742	6	30	8.2	320
1027351	1029219	5	30	1.1	320
1036374	1036913	5	30	3.6	320
1047250	1050330	5	30	28.2	320
1054871	1055538	4	30	16.4	320
1118525	1119013	5	30	0.1	320
1164236	1165291	5	30	45	320
1187329	1187452	1	30	3.3	320
1187701	1188589	2	30	11.3	320
1188590	1189392	5	30	5.2	320
1202816	1203765	2	30	1.9	320
1205738	1206283	4	30	16	320
1213052	1213366	4	30	23	320
1213367	1214123	6	30	17.8	320
1216068	1216073	6	30	1.7	320
1216074	1216241	2	30	1.7	320
1224070	1227588	4	30	0.3	320
1228489	1230141	1	30	19.6	320
1233644	1237115	5	30	5.2	320
1239215	1239880	4	30	3	320
1245851	1247034	1	30	0.7	320
1248428	1248792	2	30	0.6	320
1258974	1259510	1	30	0.8	320
1260644	1262071	2	30	1.7	320
1262072	1262394	1	30	8.8	320
1262395	1263075	2	30	2.8	320
1263076	1263431	4	30	0.8	320
1265596	1266477	2	30	1.5	320
1266478	1266672	6	30	0.9	320
1268597	1268705	6	30	4	320
1287475	1288044	1	30	9.6	320
1294112	1294318	5	30	0.6	320
1315398	1315573	6	30	42.9	320
1316171	1316592	6	30	15.9	320
1382409	1382683	5	30	12.8	320
1383091	1383798	6	30	17.2	320
1405147	1409212	4	30	1.1	320
1427873	1428669	2	30	11.5	320
1451857	1452406	4	30	2	320
1486997	1487122	2	30	3.2	320
1516039	1516482	1	30	3.8	320
1520512	1521015	6	30	2.7	320
1529902	1530014	6	30	1.6	320
1536142	1536315	5	30	3.5	320
1536316	1536865	2	30	15.9	320
1561974	1562767	6	30	5.3	320
1570244	1570498	5	30	3	320
1570499	1571190	2	30	8.7	320
1578879	1579278	1	30	4.8	320
1579279	1583661	5	30	2.4	320
1589119	1589246	2	30	3.2	320
1589579	1589656	6	30	0.8	320
1589888	1590355	6	30	3.4	320
1593142	1594716	2	30	8.2	320
1600617	1601170	6	30	30.9	320
1604715	1606477	5	30	0.1	320
1606478	1606815	4	30	29.4	320
1618804	1619157	4	30	4.1	320
1645315	1645853	6	30	3.6	320
1696892	1700701	1	30	0.3	320
1714567	1714655	6	30	0.4	320
1717495	1717845	2	30	0.9	320
1724443	1725867	6	30	6.2	320
1727633	1728013	2	30	0.3	320
1728014	1729992	1	30	0.3	320
1745843	1746164	4	30	3.1	320
1746165	1749679	1	30	3.3	320
1769281	1769544	5	30	6.7	320
1769545	1769548	4	30	2.4	320
1769549	1769556	5	30	5.2	320
1769557	1769566	4	30	4.6	320
1775034	1775659	4	30	11.9	320
1814317	1816035	5	30	0.6	320
1819038	1819323	6	30	0.5	320
1824586	1827306	6	30	7	320
1832132	1832319	6	30	1.1	320
1833630	1834525	5	30	5.2	320
1834526	1834716	6	30	2.9	320
1844591	1846023	6	30	17.2	320
1846234	1846764	5	30	29.6	320
1846765	1846994	6	30	1.8	320
1847588	1848466	6	30	13.2	320
1849337	1850000	1	30	11	320
1859416	1860134	4	30	1	320
1885811	1886220	6	30	10.1	320
1924069	1924210	6	30	2.6	320
1976781	1977335	5	30	6.5	320
1977653	1979537	5	30	12	320
2021870	2022393	2	30	1	320
2028341	2028696	6	30	18.6	320
2089433	2089624	6	30	1	320
2106815	2106918	2	30	4.3	320
2107107	2107924	2	30	6.4	320
2107925	2108133	4	30	4.4	320
2108134	2108518	2	30	29.3	320
2110133	2112128	6	30	0.2	320
2127688	2130897	2	30	11	320
2133370	2135487	6	30	6	320
2137795	2139702	2	30	1.4	320
2140438	2141410	2	30	4.2	320
2172131	2172742	1	30	2.4	320
2172743	2174322	2	30	8.1	320
2196410	2198634	1	30	3.1	320
2255287	2255856	4	30	6.2	320
2275723	2275749	6	30	1.7	320
2275750	2276851	2	30	5.1	320
2276852	2278261	4	30	4	320
2310619	2313975	2	30	1.8	320
2373114	2374280	6	30	0.9	320
2399898	2401896	5	30	60.7	320
2403789	2406623	4	30	0.9	320
2406624	2407075	2	30	0.6	320
2408128	2408354	5	30	0.1	320
2431206	2431554	4	30	4.2	320
2460125	2460430	2	30	7.3	320
2469085	2469634	6	30	8.3	320
2501308	2501421	6	30	3.8	320
2516704	2516770	1	30	9.8	320
2516771	2517103	2	30	12.7	320
2560259	2560980	5	30	9.7	320
2579720	2583417	5	30	2.2	320
2591292	2593108	4	30	0.6	320
2594410	2598211	1	30	9.2	320
2601064	2602262	2	30	2.8	320
2604059	2606175	5	30	15.6	320
2606176	2607588	1	30	0.8	320
2630343	2630505	6	30	8.6	320
2631806	2632114	2	30	1.7	320
2637398	2637664	2	30	2.7	320
2652964	2654129	1	30	11.1	320
2697824	2699683	5	30	4.1	320
2703416	2704330	6	30	3.6	320
2742823	2743229	5	30	1.4	320
2743230	2744331	6	30	7.8	320
2744332	2745201	4	30	0.5	320
2754881	2756127	1	30	31.3	320
2809866	2812344	2	30	1.3	320
2884331	2884756	6	30	1.1	320
2938068	2938068	6	30	4.7	320
2956396	2958591	4	30	2.4	320
2964307	2964339	5	30	11.1	320
2984270	2984964	1	30	25.6	320
3034575	3035191	6	30	5.3	320
3057756	3059214	6	30	2.4	320
3061369	3063086	1	30	4.3	320
3074981	3076084	6	30	5.1	320
3088859	3089412	4	30	0.5	320
3112397	3114019	1	30	0.2	320
3117078	3119669	4	30	4.3	320
3119670	3124170	1	30	7.3	320
3134692	3137926	1	30	2.3	320
3143167	3148816	6	30	7.9	320
3197592	3198159	6	30	3.1	320
3226179	3228973	2	30	0.3	320
3318233	3322152	1	30	8.4	320
3344051	3348466	2	30	0.2	320
3348467	3348661	6	30	0.9	320
3349524	3350022	5	30	11.5	320
3356376	3358893	5	30	0.3	320
3361516	3362750	2	30	0.3	320
3377486	3378856	6	30	1.1	320
3412457	3413650	4	30	40.5	320
3414917	3415355	6	30	0.9	320
3439181	3440344	6	30	4.3	320
3444361	3445378	2	30	0.1	320
3459933	3460102	6	30	5.9	320
3472771	3473166	5	30	0.1	320
3473167	3473237	6	30	6.5	320
3478706	3480070	2	30	0.2	320
3487366	3487786	4	30	1.1	320
3487787	3489123	2	30	8.6	320
3490581	3491518	1	30	7.4	320
3493511	3494420	1	30	33.1	320
3495589	3495921	6	30	8.5	320
3530935	3531129	5	30	22.5	320
3547895	3548934	2	30	7.3	320
3592529	3594487	4	30	5.3	320
3599544	3602719	5	30	3.7	320
3603968	3605016	1	30	4.5	320
3658134	3658460	6	30	8.7	320
3679026	3680185	4	30	39.5	320
3695984	3696610	2	30	3.6	320
3702829	3703385	5	30	0.5	320
3734380	3734485	6	30	6.7	320
3740112	3740931	6	30	29.8	320
3756958	3757025	6	30	1.3	320
3771834	3772396	1	30	0.4	320
3787221	3788472	5	30	0.1	320
3792278	3792406	1	30	1	320
3792709	3793888	1	30	0.8	320
3820370	3820997	2	30	3.6	320
3836750	3837390	5	30	17.1	320
3860296	3861351	1	30	23.2	320
3861391	3862346	6	30	10.1	320
817790	817944	6	31	23.6	328

## Sheet: P. aeruginosa
101 RECENT RECOMBINATION EVENTS
Start	End	DonorLineage	RecipientStrain	log(BF)	StrainName
48760	49042	5	1	22.2	11
65344	66308	5	1	34.3	11
266208	266496	5	1	29.9	11
515002	515314	5	1	25	11
786344	786474	5	1	34.7	11
877873	877969	5	1	99.9	11
911223	911471	5	1	23.4	11
933678	933803	5	1	40	11
1514716	1515114	5	1	18.8	11
1549381	1552237	5	1	362.5	11
1578768	1579257	5	1	134.7	11
1580954	1581422	5	1	39.2	11
2831162	2831419	2	1	96.8	11
2992272	2992471	5	1	29.9	11
3014957	3019086	1	1	3501.5	11
3274142	3275121	5	1	30.8	11
3590564	3590678	5	1	36.1	11
3621377	3621558	5	1	22.3	11
3625751	3626486	5	1	22.1	11
3662857	3663385	5	1	117.8	11
4913271	4914350	5	1	365.4	11
267099	267330	5	2	16.4	32
538072	538695	5	2	74.4	32
2831138	2831419	2	2	105.5	32
3009305	3010096	1	2	31.5	32
3014957	3019086	1	2	3528.9	32
3405568	3406865	5	2	126	32
3557101	3559161	5	2	1669.4	32
845395	845576	5	6	31.2	59
3014957	3019086	1	6	3862.2	59
3014957	3019086	1	7	3867.4	60
3014957	3019086	1	9	3862.3	64
3014957	3019086	1	11	3862.3	113
2869611	2870839	1	15	1145.2	178
3014957	3019086	1	17	5160.6	180
874676	874767	5	18	73.8	182
2588638	2588851	1	19	201.6	185
2588852	2589212	4	19	629.1	185
2589213	2589304	1	19	237.4	185
3014957	3019086	1	19	5164.6	185
3014957	3019086	1	22	3865.1	283
3014957	3019086	1	23	3864.2	286
399654	400368	5	26	284.5	298
460275	460866	5	26	21.5	298
517652	517997	5	26	15.4	298
549878	550859	5	26	50.8	298
559730	560210	5	26	52.5	298
595432	596770	5	26	37.6	298
625936	626469	5	26	50.6	298
655220	655811	5	26	21.5	298
659142	659332	5	26	29.2	298
671373	672376	5	26	19	298
964906	965128	5	26	41.6	298
1078200	1081125	5	26	57.5	298
1126289	1126810	5	26	120.2	298
1215805	1217174	5	26	108	298
1372583	1372897	5	26	20.1	298
1406249	1406756	5	26	23.2	298
1425468	1425901	5	26	24.9	298
1464043	1465085	5	26	64.8	298
1492670	1493361	5	26	42	298
1539094	1541270	5	26	87	298
1546794	1547022	5	26	27.4	298
1561871	1562173	5	26	42.1	298
1566965	1567223	5	26	17.7	298
2044135	2044360	5	26	18.7	298
2172047	2172894	5	26	11.4	298
2303462	2303722	5	26	17.6	298
2561350	2561537	5	26	20.2	298
2623882	2625259	5	26	33.8	298
2635193	2635360	5	26	35.3	298
2674896	2675198	5	26	28.8	298
2680818	2682308	5	26	17.3	298
2891205	2891320	5	26	29.1	298
2961169	2961701	5	26	15.4	298
2989659	2990665	5	26	19	298
3014957	3019086	1	26	3748.8	298
3060182	3060546	5	26	22.7	298
3108742	3109669	5	26	10.6	298
3125768	3127076	5	26	97.6	298
3173489	3173862	5	26	11.1	298
3177975	3179403	5	26	20.7	298
3228317	3228744	5	26	6.8	298
3378758	3380055	5	26	41.6	298
3417197	3417801	5	26	40.3	298
3460515	3460733	5	26	23.3	298
3564238	3564869	5	26	10.7	298
3567275	3567536	5	26	13.5	298
3627407	3627941	5	26	22.6	298
3646097	3646467	5	26	18.6	298
3715994	3716758	5	26	22.1	298
3727679	3728219	5	26	22.5	298
3771884	3772772	5	26	30.6	298
3847120	3847766	5	26	63.7	298
3910836	3910921	5	26	26.6	298
4117425	4118093	5	26	7.1	298
4306636	4308107	5	26	39.1	298
4309728	4310075	5	26	58.3	298
4357704	4357909	5	26	23.9	298
4409736	4410860	5	26	20.8	298
4443275	4443562	5	26	16.8	298
4462195	4462446	5	26	17.9	298
4477702	4477841	5	26	75.2	298
4551031	4551299	5	26	25.8	298
4559992	4560337	5	26	97.6	298
4639253	4640412	5	26	20.4	298
4677761	4677984	5	26	23.1	298
4804083	4804317	5	26	18.4	298
4868536	4868627	5	26	26	298
4896109	4896626	5	26	251.5	298
3014957	3019086	1	27	3550.9	304

## Sheet: P. stutzeri
1575 RECENT RECOMBINATION EVENTS
Start	End	DonorLineage	RecipientStrain	log(BF)	StrainName
27595	27820	3	1	123.4	1
44844	45325	3	1	15.1	1
52795	53317	3	1	6.9	1
63939	64543	1	1	12.4	1
65181	65516	3	1	12.3	1
68638	69645	3	1	6.9	1
71625	71855	3	1	3.1	1
72943	73164	1	1	6.3	1
86360	86565	1	1	10.6	1
86810	86954	1	1	9.9	1
89860	90918	1	1	44.8	1
121393	122665	1	1	101.5	1
128764	129642	1	1	28.9	1
129941	130206	3	1	1.8	1
130460	131583	1	1	157.1	1
132691	132797	1	1	5.6	1
140756	140986	3	1	4.4	1
141115	141727	1	1	12.1	1
141728	141776	3	1	28	1
144341	144641	3	1	2.9	1
149197	149597	1	1	3	1
149598	149895	3	1	9.8	1
159674	161358	1	1	216	1
163804	164418	3	1	55.6	1
166108	166146	1	1	18.3	1
187808	188740	1	1	133	1
190228	190599	3	1	16.5	1
190600	190839	1	1	5.4	1
192437	192548	3	1	5.2	1
213107	213488	1	1	7.2	1
216755	217452	3	1	7	1
217453	218254	1	1	1.1	1
241391	242152	1	1	117.6	1
249785	250413	1	1	20.9	1
262229	263422	1	1	70.4	1
272413	272902	3	1	67.8	1
274406	276001	1	1	137	1
291560	291855	1	1	31.4	1
296678	296941	1	1	8.6	1
302838	302931	1	1	20.4	1
311116	311165	3	1	12.7	1
312694	313567	3	1	21	1
323464	325485	1	1	3.8	1
330763	331095	3	1	14	1
336186	336527	1	1	39.1	1
338146	338526	3	1	8.6	1
355157	355795	1	1	21.8	1
355796	356417	3	1	5	1
357959	358483	1	1	21.8	1
368245	368509	3	1	32.5	1
368510	369008	1	1	75.6	1
370942	371074	3	1	10.9	1
379306	379724	1	1	7	1
380416	380934	1	1	22.1	1
383623	383959	1	1	13.8	1
396451	396667	1	1	6.6	1
433964	434041	3	1	6.3	1
478823	479311	1	1	119.9	1
480256	480766	1	1	11.1	1
519922	520897	1	1	67.9	1
521648	521732	1	1	5.6	1
526209	526659	3	1	65.7	1
530180	530529	1	1	46.8	1
531793	531975	3	1	5.5	1
542834	543088	1	1	3.4	1
550939	551049	3	1	1.9	1
551050	551143	1	1	3	1
576020	577175	1	1	10.9	1
577410	577602	3	1	0.8	1
577603	578013	1	1	6.1	1
583424	583861	1	1	6.3	1
584871	584988	3	1	19.2	1
587080	587487	3	1	0.8	1
595793	595950	3	1	16.6	1
599890	600487	3	1	9	1
602301	602536	3	1	5.6	1
602537	603833	1	1	39.2	1
606311	607258	3	1	37.1	1
615377	615721	1	1	70.4	1
626662	626844	1	1	20.2	1
628446	628708	1	1	17	1
631837	632056	1	1	74	1
633079	633523	3	1	68.7	1
638283	638597	1	1	16.8	1
640986	641170	3	1	10.3	1
642092	642364	3	1	35.9	1
643724	644414	3	1	97.3	1
644415	644824	1	1	73.1	1
644825	644884	3	1	16.1	1
644885	645446	1	1	85.8	1
664988	665192	3	1	2.9	1
670799	671068	1	1	6.8	1
673295	674878	1	1	132.4	1
679668	680323	3	1	67.6	1
685750	685858	1	1	9.3	1
703317	703618	1	1	15.9	1
706397	706945	1	1	65.8	1
730829	731359	3	1	32.9	1
732101	732574	3	1	5.1	1
737512	737769	1	1	19.2	1
739532	739725	1	1	4.9	1
741499	741704	3	1	4.2	1
758539	758611	1	1	1.1	1
767416	767704	1	1	1	1
801038	801514	3	1	33.2	1
809947	810021	3	1	6.6	1
818608	818832	3	1	18.2	1
820544	820639	3	1	33.5	1
826097	826397	3	1	35	1
828996	829386	1	1	4.4	1
839567	840019	3	1	27.9	1
853590	854554	1	1	98.7	1
879305	879657	1	1	22.8	1
898066	898978	1	1	30.1	1
916985	917586	3	1	49.1	1
919570	920500	1	1	47.3	1
920501	920795	3	1	3.1	1
920796	921147	1	1	12.9	1
942044	942268	1	1	12.7	1
946078	946665	3	1	6	1
946666	947441	1	1	14.7	1
950914	951222	3	1	40.5	1
955642	957285	3	1	19.1	1
962320	962714	3	1	123.7	1
984120	984438	3	1	62.1	1
984439	984500	1	1	10.6	1
1000781	1001184	1	1	0.2	1
1004723	1006525	1	1	186.3	1
1006526	1008580	3	1	8.7	1
1016797	1016985	1	1	15.6	1
1017793	1017820	1	1	12.3	1
1019935	1020059	3	1	16	1
1020060	1020123	1	1	1.8	1
1020371	1020769	3	1	81.8	1
1024194	1024830	3	1	39.4	1
1026187	1026352	3	1	8.2	1
1031247	1032078	1	1	97.2	1
1036372	1037412	3	1	55.2	1
1037413	1037543	1	1	17.5	1
1054444	1055011	1	1	22.5	1
1074181	1074235	1	1	14.4	1
1074236	1074243	3	1	2.9	1
1087891	1088034	3	1	0.3	1
1092427	1093698	1	1	116.5	1
1109475	1109748	1	1	25.5	1
1119297	1121167	1	1	12.1	1
1127693	1128074	3	1	47.5	1
1134224	1134477	3	1	17.7	1
1141831	1142949	3	1	53.8	1
1187896	1188216	3	1	11.6	1
1188217	1188643	1	1	12	1
1197115	1197208	3	1	3	1
1197703	1197770	1	1	17.2	1
1200902	1201305	3	1	7.6	1
1207168	1207419	1	1	55	1
1215946	1216632	1	1	44.6	1
1216786	1217080	1	1	8.4	1
1217081	1217375	3	1	33.6	1
1225477	1226596	1	1	95.1	1
1248379	1248879	3	1	12.8	1
1251011	1251496	3	1	32.6	1
1254637	1256856	1	1	45.6	1
1274731	1275525	3	1	138.4	1
1283789	1284245	1	1	9.4	1
1291181	1292257	1	1	166.8	1
1294670	1294877	1	1	7.1	1
1295366	1296235	1	1	95.5	1
1306837	1307305	3	1	26.8	1
1309145	1309711	1	1	19.6	1
1315801	1315962	1	1	12.2	1
1326058	1326268	1	1	21.5	1
1326269	1326334	3	1	29.1	1
1326335	1326789	1	1	46.4	1
1326790	1327053	3	1	30.5	1
1327054	1327662	1	1	70	1
1327663	1327822	3	1	6.9	1
1327823	1329076	1	1	194.6	1
1330444	1332855	1	1	103.3	1
1338581	1338832	3	1	16	1
1347225	1349515	1	1	57.7	1
1349905	1350414	1	1	61.4	1
1350415	1350533	3	1	23.8	1
1365862	1366196	3	1	20.6	1
1392538	1393485	3	1	59.5	1
1410367	1411051	1	1	1.7	1
1413071	1413783	1	1	41.1	1
1415923	1416500	1	1	62.9	1
1423719	1424818	1	1	96.7	1
1426876	1427920	1	1	42.5	1
1429915	1430102	1	1	21.8	1
1433575	1433687	3	1	1.8	1
1437277	1437860	3	1	74.7	1
1451313	1451611	1	1	0.7	1
1453246	1453335	1	1	40.9	1
1457915	1458660	3	1	26.7	1
1464274	1464944	3	1	33.9	1
1483657	1483920	3	1	8.6	1
1495044	1495651	3	1	20.5	1
1496951	1497264	3	1	16.8	1
1498219	1498981	3	1	79.5	1
1504430	1504602	1	1	1.7	1
1505073	1505832	1	1	85.9	1
1508882	1509407	1	1	1.7	1
1520375	1520917	1	1	19.3	1
1552121	1552639	1	1	1.8	1
1557884	1558068	3	1	10.3	1
1558069	1558287	1	1	13.1	1
1570324	1570471	1	1	0.1	1
1571038	1571966	1	1	88.2	1
1574125	1574472	1	1	36.5	1
1585413	1586362	1	1	94.1	1
1586875	1587612	1	1	62.4	1
1630241	1630534	1	1	7.1	1
1662775	1663488	1	1	68.2	1
1666373	1667223	3	1	31.7	1
1690820	1692283	3	1	15.1	1
1702481	1702865	3	1	7.1	1
1712322	1712589	1	1	14.9	1
1712590	1712686	3	1	1.2	1
1713018	1713430	3	1	20.4	1
1717177	1717282	1	1	11.7	1
1717283	1717797	3	1	50.8	1
1723901	1724535	3	1	12.6	1
1730948	1730982	1	1	0.7	1
1743268	1743682	3	1	6	1
1768332	1768387	1	1	22.8	1
1768772	1769957	1	1	57.9	1
1771376	1771498	1	1	23.2	1
1779591	1779877	1	1	6	1
1790635	1790751	3	1	17	1
1796551	1796982	3	1	25.9	1
1797394	1798861	3	1	48.1	1
1800970	1801636	1	1	118.1	1
1812364	1812874	1	1	34.3	1
1821676	1822358	1	1	39.7	1
1827275	1828038	1	1	51.4	1
1841938	1842040	1	1	2.4	1
1849318	1849626	1	1	24.4	1
1849891	1850406	1	1	9.6	1
1850898	1851349	1	1	1.6	1
20011	20156	3	2	7.9	27
29648	30712	3	2	152.8	27
42986	43008	1	2	4.8	27
63097	63920	1	2	95.9	27
74599	74715	3	2	6.6	27
101810	102027	3	2	8.1	27
119204	119343	1	2	10.3	27
119344	119575	3	2	3.1	27
121510	122665	1	2	101.5	27
152252	152337	3	2	3.6	27
157145	157824	1	2	9.8	27
163804	163987	1	2	5.4	27
175116	175402	1	2	1.1	27
182761	183720	1	2	113.2	27
190018	190599	3	2	14.7	27
190600	190839	1	2	5.4	27
200499	200545	3	2	5.7	27
212599	213075	3	2	26.3	27
213076	213571	1	2	15.8	27
213572	213737	3	2	4.9	27
214849	215694	3	2	93.7	27
221476	221655	1	2	10.7	27
241021	241933	3	2	133	27
252330	253875	1	2	29.6	27
265900	266145	3	2	6.6	27
268732	269814	1	2	163.8	27
301351	301590	3	2	72.7	27
301792	302462	3	2	99.5	27
304236	304326	1	2	18.3	27
315438	315759	3	2	13.1	27
323282	325408	1	2	4.2	27
333272	333738	3	2	55.4	27
336556	336713	1	2	16.6	27
338146	338526	3	2	8.6	27
352993	353259	1	2	18.5	27
362883	363015	1	2	12.9	27
363425	363623	3	2	48.5	27
368713	368782	1	2	25.1	27
368783	368791	3	2	2.6	27
368951	368973	3	2	7.6	27
384833	384981	1	2	1.4	27
384982	385437	3	2	4.6	27
434681	434901	3	2	16.6	27
447119	447680	1	2	22.8	27
452242	452694	1	2	10.8	27
455356	456092	1	2	66.2	27
456311	456559	3	2	30	27
509388	509497	1	2	3.6	27
514796	514891	3	2	25.2	27
518219	520983	3	2	156.8	27
527971	528259	1	2	13.4	27
528661	528739	1	2	8.3	27
531793	531975	3	2	8.7	27
533206	533679	3	2	4	27
543396	544357	3	2	3.6	27
547271	547324	3	2	7	27
580970	581183	3	2	10	27
586099	586467	3	2	0.8	27
595780	595937	3	2	12.5	27
597171	597235	3	2	7.8	27
598756	598929	3	2	3	27
616097	616365	3	2	11.4	27
630149	630429	3	2	9.2	27
636479	636811	3	2	50.9	27
653986	654676	3	2	35.9	27
660226	660641	1	2	25.3	27
663025	663077	3	2	17.6	27
668293	668979	1	2	13.1	27
694558	694859	1	2	39.2	27
704244	704976	3	2	15.1	27
712928	713080	1	2	5.7	27
718706	718931	1	2	12.6	27
730551	730759	3	2	25.9	27
731402	731813	3	2	30.9	27
746960	747176	1	2	5.1	27
751640	751774	1	2	41.9	27
756519	756943	1	2	100	27
767475	767755	1	2	3.6	27
774289	774844	1	2	69.2	27
776406	776643	1	2	35.6	27
792593	793672	3	2	43.7	27
795171	795912	3	2	26.9	27
806392	806500	1	2	25.5	27
812870	813471	1	2	89.9	27
816936	817093	1	2	7.1	27
820647	821113	1	2	51.3	27
821114	821321	3	2	5.6	27
821322	821751	1	2	10.5	27
821752	822334	3	2	14.6	27
829205	829521	1	2	33.4	27
830927	831295	1	2	21.6	27
853390	853565	1	2	0.3	27
879305	879676	1	2	23.2	27
880637	880686	3	2	3.1	27
882181	883590	1	2	0.7	27
888364	888904	3	2	2.2	27
888905	890848	1	2	76.8	27
895079	895293	3	2	9.9	27
902551	902872	3	2	76.4	27
907442	907863	3	2	18.3	27
915479	915555	3	2	4.4	27
939304	940161	1	2	104.8	27
960656	960993	3	2	18.6	27
961607	962005	3	2	24.7	27
967900	967989	3	2	5.2	27
976784	977017	3	2	1.7	27
984120	984438	3	2	62.1	27
984439	984496	1	2	11.2	27
986652	986956	3	2	21	27
986957	987039	1	2	10	27
987374	988554	3	2	138.5	27
1010975	1012630	3	2	192	27
1023549	1023738	3	2	5.1	27
1023739	1023841	1	2	2.4	27
1032957	1033079	3	2	2.8	27
1055039	1055494	3	2	34.8	27
1056745	1059650	1	2	140.7	27
1061750	1063075	1	2	169.3	27
1072781	1073002	1	2	1	27
1073003	1074190	3	2	48.6	27
1090291	1090893	1	2	6.6	27
1109475	1109574	1	2	17	27
1122726	1123588	1	2	63.7	27
1129211	1129623	3	2	89.4	27
1138006	1138937	1	2	22.6	27
1149470	1149670	3	2	10.9	27
1179666	1179697	3	2	11.2	27
1197632	1198407	1	2	25.2	27
1198720	1199491	1	2	31.3	27
1199492	1199892	3	2	3	27
1199893	1200661	1	2	49.3	27
1200662	1201108	3	2	8.5	27
1201345	1201855	3	2	16.5	27
1204035	1205185	1	2	1.1	27
1208886	1209412	1	2	68	27
1215926	1217051	1	2	44.3	27
1217452	1217616	3	2	29.1	27
1227403	1227699	1	2	33.4	27
1238645	1239097	3	2	16.5	27
1243097	1243702	3	2	15	27
1251011	1251381	3	2	38.3	27
1260508	1261284	1	2	107.1	27
1263975	1264037	3	2	15.5	27
1266122	1266240	3	2	1.5	27
1279910	1280005	1	2	12.9	27
1302852	1303578	3	2	21.9	27
1306934	1307028	1	2	1.3	27
1307029	1307367	3	2	12.1	27
1321450	1321545	1	2	6.5	27
1349548	1349895	3	2	103.1	27
1356911	1357179	3	2	40.8	27
1362045	1362766	3	2	58.1	27
1362767	1363750	1	2	192.4	27
1365928	1366508	1	2	8.4	27
1366509	1367358	3	2	22	27
1371080	1372539	1	2	55.5	27
1375245	1376137	3	2	137.5	27
1377376	1377459	3	2	7.7	27
1380414	1380922	3	2	27.5	27
1401755	1402182	3	2	3.2	27
1403729	1404496	3	2	22.8	27
1404740	1405803	1	2	34.4	27
1417963	1420202	1	2	292.3	27
1423906	1424787	1	2	60.5	27
1426028	1426147	1	2	26.1	27
1429915	1430474	1	2	79.4	27
1435123	1435206	3	2	33.4	27
1450990	1452483	1	2	41.5	27
1453474	1453686	3	2	1.3	27
1480016	1480498	3	2	16.5	27
1493753	1494765	3	2	58.6	27
1497014	1497169	3	2	1.1	27
1515620	1516079	3	2	20.8	27
1516080	1516604	1	2	74.7	27
1557539	1557865	1	2	24.8	27
1573926	1573994	3	2	19.7	27
1587667	1587705	1	2	4.5	27
1589605	1589682	3	2	6.3	27
1596254	1596728	3	2	18.4	27
1596949	1597203	3	2	10.7	27
1601851	1602183	3	2	22.5	27
1602184	1602298	1	2	3.3	27
1605700	1605760	3	2	15.9	27
1622639	1622990	3	2	55.3	27
1628969	1629283	3	2	25.7	27
1629539	1629601	3	2	1.9	27
1629829	1630374	3	2	38.8	27
1636858	1637083	1	2	0.8	27
1644971	1645159	1	2	19.6	27
1650848	1651056	1	2	21.7	27
1662803	1663488	1	2	61	27
1670978	1671161	3	2	2.5	27
1694558	1694629	3	2	11.5	27
1696202	1696549	1	2	2.4	27
1717177	1717282	1	2	11.7	27
1717283	1717797	3	2	50.8	27
1729598	1730325	3	2	68.9	27
1752616	1752871	3	2	14	27
1756645	1757251	3	2	46.9	27
1768332	1768572	1	2	20.6	27
1771894	1771967	3	2	24.2	27
1787960	1788154	3	2	9.6	27
1788155	1789717	1	2	21.3	27
1803526	1805052	1	2	71.5	27
1805053	1805520	3	2	26.9	27
1805521	1805598	1	2	0.8	27
1814206	1814484	1	2	31.1	27
1826181	1826268	1	2	7.3	27
1830489	1830554	3	2	1.6	27
1830555	1830753	1	2	18.6	27
1832489	1832812	3	2	1	27
1837764	1838937	1	2	115.2	27
1841501	1841696	3	2	6.3	27
8395	8785	3	3	48.9	50
53126	53193	1	3	1.5	50
55014	55066	3	3	7.2	50
63966	64543	3	3	2.3	50
67442	67916	3	3	10	50
72943	73164	1	3	6.4	50
103007	103495	3	3	25.7	50
103775	104227	1	3	24.7	50
119204	119343	1	3	10.4	50
119344	119583	3	3	15.2	50
121547	122114	1	3	64.1	50
122611	122686	3	3	23.9	50
133418	133551	3	3	15	50
133552	135117	1	3	157.4	50
136737	136764	3	3	18.9	50
156007	156082	3	3	15.9	50
157145	157758	1	3	12.2	50
163804	163920	1	3	6.6	50
167501	167844	3	3	27.3	50
168455	168558	1	3	0.8	50
182720	183417	1	3	110.1	50
187106	187621	1	3	3.9	50
193513	193866	3	3	5.9	50
196004	196336	3	3	12.5	50
198974	199060	3	3	24.3	50
206491	206746	1	3	2.2	50
215648	215694	1	3	8.1	50
223920	224896	1	3	3.4	50
227501	227562	3	3	10.6	50
241730	241947	1	3	31.5	50
252737	253065	1	3	16	50
256282	256687	3	3	5.2	50
266695	266875	3	3	12.5	50
268732	269808	1	3	158.6	50
269809	269893	3	3	27.5	50
278276	278374	1	3	4.4	50
294130	294243	1	3	35.3	50
298450	298972	3	3	1.7	50
302838	303115	1	3	29.3	50
303116	303691	3	3	114.5	50
315509	315759	3	3	18	50
320012	320227	3	3	34	50
324194	325485	1	3	4.7	50
333595	333715	3	3	10.1	50
348745	348966	3	3	13	50
349924	350676	3	3	3.8	50
364852	365242	1	3	5.7	50
378569	379365	3	3	7.5	50
379366	379805	1	3	6.4	50
379806	380491	3	3	6.4	50
406621	406693	3	3	6.9	50
419489	420279	1	3	24.8	50
422027	422748	3	3	4.5	50
431059	431850	1	3	24.7	50
443867	444393	1	3	21.8	50
444773	444868	1	3	12.9	50
446638	447680	1	3	46	50
476662	477709	3	3	42.7	50
499231	499695	1	3	30.7	50
509388	509497	1	3	3.6	50
512410	513307	1	3	13.1	50
514759	514891	3	3	24.2	50
533680	536683	3	3	71.6	50
547456	547947	3	3	8.1	50
555721	555782	3	3	3.9	50
562400	562517	3	3	4.8	50
583642	584028	1	3	7.1	50
593654	594518	1	3	16.5	50
612030	612551	3	3	23.7	50
633079	633523	3	3	62.3	50
636308	636782	1	3	33.6	50
639816	640363	3	3	133.5	50
653916	654802	3	3	50.3	50
662060	662668	3	3	10	50
662669	662944	1	3	6.6	50
679763	679889	3	3	27.6	50
708118	708478	3	3	15.6	50
709229	710320	1	3	13.8	50
710520	711034	3	3	21	50
718706	718931	1	3	12.7	50
735284	735705	3	3	23.3	50
741499	741600	3	3	6	50
763104	763180	1	3	0.9	50
765026	765114	1	3	11.6	50
771176	771711	1	3	82.6	50
775727	776166	1	3	32.6	50
783765	784344	3	3	28.3	50
792644	792939	1	3	10	50
792940	793461	3	3	22.1	50
803871	804357	3	3	57.8	50
806392	806487	1	3	20.1	50
811378	812502	3	3	104.6	50
812503	813208	1	3	67.3	50
819448	819588	1	3	20.8	50
819589	819760	3	3	21.5	50
826041	826249	1	3	17.8	50
826250	826414	3	3	22.3	50
867158	867379	3	3	3.5	50
867724	867916	3	3	8.1	50
878813	879385	1	3	19.4	50
923596	924889	1	3	119	50
926002	926601	1	3	88.4	50
934060	934531	1	3	6.4	50
938792	940161	1	3	71.5	50
941777	942361	1	3	23.3	50
946477	946665	3	3	3.7	50
946666	946838	1	3	4.6	50
949284	949362	1	3	17.9	50
953578	953956	3	3	31.9	50
953957	954115	1	3	12.5	50
954116	954357	3	3	5.4	50
955171	955700	3	3	18.7	50
959767	959898	3	3	11.1	50
962471	962956	3	3	70.8	50
964400	965302	3	3	75.6	50
968131	968607	3	3	31.6	50
975056	975579	3	3	22	50
984139	984275	1	3	14.7	50
1007132	1007382	1	3	6.4	50
1010592	1010715	3	3	7.9	50
1017535	1017820	1	3	7.5	50
1055495	1056354	1	3	42.2	50
1111103	1111259	3	3	10.8	50
1111260	1111300	1	3	9.2	50
1120886	1121718	1	3	5.6	50
1121719	1121920	3	3	10.9	50
1122846	1123560	3	3	130.8	50
1124356	1124575	1	3	6.5	50
1124576	1124869	3	3	10.1	50
1127713	1127958	1	3	14.8	50
1136626	1136815	3	3	17.6	50
1140648	1140825	3	3	7.4	50
1149491	1149596	1	3	7.6	50
1168682	1168941	1	3	23	50
1175199	1175340	1	3	8.3	50
1197632	1198071	1	3	46.1	50
1217705	1217937	3	3	32	50
1243703	1244409	3	3	20.2	50
1260240	1260445	3	3	8.9	50
1260446	1261284	1	3	101	50
1262164	1262895	3	3	119.5	50
1282043	1282212	1	3	0.5	50
1287237	1288071	3	3	193.3	50
1315322	1315426	3	3	14	50
1325088	1325566	1	3	119.5	50
1326335	1326475	1	3	12.2	50
1327288	1327662	1	3	23.1	50
1327663	1327822	3	3	7	50
1327823	1328067	1	3	26.4	50
1328354	1329082	1	3	122.1	50
1333697	1334364	1	3	53.4	50
1335007	1335141	3	3	12.8	50
1338581	1338832	3	3	16.1	50
1349905	1350157	1	3	50.2	50
1352846	1353439	3	3	177.7	50
1363012	1363157	1	3	62.5	50
1366435	1366959	3	3	16	50
1367174	1367358	3	3	5.4	50
1373127	1373631	1	3	42.3	50
1380397	1381065	3	3	51.5	50
1382210	1384349	3	3	218	50
1390856	1391817	1	3	55.5	50
1391818	1392537	3	3	22.4	50
1404740	1405212	1	3	3.1	50
1405213	1405437	3	3	24.3	50
1405438	1405803	1	3	29.2	50
1412876	1413070	3	3	8	50
1423590	1424346	3	3	168.1	50
1430753	1430919	1	3	17.8	50
1459487	1459560	1	3	9	50
1459805	1460350	3	3	23.9	50
1482545	1483564	3	3	149.8	50
1488820	1489210	3	3	4.5	50
1496051	1496155	1	3	28.9	50
1496156	1496265	3	3	15.7	50
1497311	1498185	1	3	112	50
1515589	1516079	3	3	20.7	50
1516080	1516604	1	3	75	50
1557569	1557765	1	3	9.5	50
1557766	1558068	3	3	19.5	50
1558069	1558287	1	3	13.2	50
1567931	1568045	1	3	5	50
1568426	1568833	1	3	20.9	50
1571038	1571361	1	3	8.5	50
1587089	1587612	1	3	50.2	50
1588556	1589166	3	3	36.2	50
1589167	1589278	1	3	13.2	50
1589279	1589366	3	3	11.7	50
1607235	1607533	3	3	14.6	50
1624082	1624225	3	3	0.3	50
1629136	1629532	3	3	61.3	50
1630751	1631302	1	3	130.4	50
1636920	1637200	1	3	3.7	50
1642914	1643581	3	3	3.9	50
1662791	1663488	1	3	60.4	50
1671332	1671348	1	3	0.8	50
1671349	1672216	3	3	34	50
1673714	1674006	1	3	11.7	50
1679972	1680534	3	3	19.9	50
1687413	1687558	3	3	6.2	50
1688480	1689085	3	3	89.9	50
1695108	1695675	1	3	9	50
1717177	1717282	1	3	11.7	50
1717283	1717397	3	3	15	50
1717976	1718380	3	3	2.9	50
1718381	1719444	1	3	15.7	50
1719445	1719706	3	3	5.8	50
1727875	1728094	1	3	8.1	50
1739464	1741466	3	3	84.7	50
1745359	1745575	1	3	19	50
1745576	1745896	3	3	10.1	50
1745897	1746121	1	3	22.2	50
1746122	1746399	3	3	25.3	50
1746400	1747156	1	3	4.6	50
1764598	1764709	1	3	7.1	50
1768450	1768717	3	3	13.2	50
1771880	1771967	3	3	26.9	50
1787756	1788919	3	3	45.7	50
1788920	1789717	1	3	16.5	50
1792907	1793757	3	3	17	50
1799536	1799662	3	3	4.2	50
1802033	1802608	3	3	69.5	50
1813720	1814484	1	3	7.3	50
1822949	1823030	1	3	14.9	50
1826076	1826268	3	3	5	50
1832365	1832640	1	3	2.6	50
1832641	1832812	3	3	4.6	50
1837764	1838997	1	3	106.9	50
1844065	1844257	1	3	11.6	50
1848692	1849033	1	3	18.5	50
1	128	3	4	15.7	66
3858	4251	3	4	0	66
15637	15886	3	4	11.1	66
16144	16500	3	4	22.6	66
36339	37596	3	4	38.4	66
41164	41302	3	4	10.4	66
42941	43008	1	4	3.3	66
55819	56326	3	4	40.1	66
57659	57882	3	4	0.9	66
58706	59097	1	4	27.1	66
59098	59190	3	4	8.9	66
62818	63482	3	4	25.1	66
63966	64543	3	4	2.3	66
97976	98055	1	4	6.1	66
101810	102027	3	4	8.2	66
117766	117868	3	4	14.3	66
122914	123128	3	4	23.2	66
131924	132016	3	4	13.3	66
136303	136351	3	4	21.7	66
138403	139881	3	4	132	66
141115	141198	3	4	19.6	66
141638	141941	3	4	47.9	66
142319	142396	3	4	10.7	66
163804	163992	1	4	5.2	66
166108	166146	1	4	15.3	66
171519	172011	3	4	63.4	66
173463	173808	3	4	30.9	66
188759	189679	3	4	194.8	66
194605	195207	3	4	7.8	66
195281	195877	3	4	1.9	66
199141	199582	3	4	0.9	66
199583	199659	1	4	20.9	66
200111	200480	3	4	32.6	66
205296	206232	1	4	1	66
215648	215694	1	4	8.1	66
217796	218148	3	4	36.2	66
227491	227621	3	4	17.5	66
227622	227757	1	4	14.8	66
237059	237922	3	4	94.4	66
245833	246138	1	4	34.7	66
246139	246358	3	4	5	66
246359	246442	1	4	3.8	66
249785	250413	1	4	21	66
282562	282750	1	4	15.7	66
282952	283366	1	4	2.6	66
291579	292060	1	4	46.1	66
292061	292266	3	4	2.9	66
292267	292677	1	4	15.9	66
304197	304375	1	4	22.9	66
333272	334651	3	4	138.5	66
361095	361821	3	4	49	66
361822	362212	1	4	27.2	66
362883	363087	1	4	14.3	66
363088	363553	3	4	57.8	66
363554	363769	1	4	34	66
366819	369020	3	4	353.9	66
375283	375651	1	4	5.3	66
375652	376092	3	4	8.8	66
379306	379724	1	4	7.1	66
379725	380319	3	4	3.8	66
380320	380934	1	4	14.7	66
391678	393706	1	4	81.8	66
414281	414646	3	4	43.1	66
419489	420279	1	4	24.7	66
425519	425864	3	4	34.8	66
426499	426717	1	4	5.1	66
443867	444055	1	4	1	66
444211	444820	1	4	12.3	66
471349	471633	1	4	15.5	66
498325	499216	3	4	45	66
500204	500565	3	4	8.2	66
512644	513435	3	4	0.5	66
514759	514891	3	4	24.2	66
517801	517830	1	4	8.8	66
519235	520897	1	4	118	66
521648	522154	3	4	45.9	66
529532	530559	1	4	123.3	66
584155	584257	1	4	4.1	66
584258	584578	3	4	10.1	66
584579	584934	1	4	24.4	66
584935	585236	3	4	0.7	66
585326	585399	3	4	1.1	66
585400	585712	1	4	36	66
585713	586017	3	4	0.6	66
597293	597404	1	4	0.4	66
612030	612603	3	4	27	66
615377	615808	1	4	77.4	66
615809	616428	3	4	10.7	66
616429	616732	1	4	15.9	66
616733	617880	3	4	50.9	66
621066	621388	1	4	89.4	66
629090	629608	3	4	39.2	66
631629	632056	1	4	71	66
633079	633523	3	4	68.9	66
641760	642028	3	4	11.5	66
647323	647827	3	4	42.2	66
658251	658956	1	4	13.7	66
658957	659118	3	4	8.6	66
662060	662668	3	4	9.9	66
662669	662944	1	4	6.6	66
666656	667554	1	4	126.3	66
687288	687762	1	4	17	66
706062	706945	1	4	159.6	66
709229	711034	3	4	90.6	66
715220	715416	3	4	25.2	66
725515	725666	1	4	23.9	66
725667	726619	3	4	86.5	66
727430	729264	3	4	81.3	66
729782	730328	3	4	31.9	66
732940	733209	3	4	22.1	66
737512	738095	1	4	28	66
745943	747176	1	4	36.7	66
751643	751774	1	4	42.6	66
758612	758690	3	4	12.9	66
767046	767771	1	4	4.4	66
788219	788367	1	4	15.5	66
792432	792548	3	4	8.5	66
801631	801767	1	4	38.9	66
814650	815017	1	4	21.8	66
815018	815307	3	4	49.7	66
820540	820639	3	4	38.4	66
826041	826419	1	4	28.1	66
834801	835191	1	4	32.8	66
837609	838301	3	4	90.9	66
840986	841400	1	4	17.2	66
841401	841631	3	4	9	66
842616	842670	3	4	6.9	66
853021	853197	3	4	32.2	66
857775	858183	1	4	24.2	66
868837	868948	1	4	17.7	66
869087	870526	1	4	189.6	66
874415	874530	3	4	0.2	66
878887	879513	1	4	21.1	66
888059	888296	3	4	7	66
889519	890012	3	4	22.1	66
892453	893600	1	4	87.8	66
923615	923891	1	4	35.6	66
926002	926601	1	4	88.3	66
932782	932877	1	4	12.9	66
938347	940294	1	4	65.6	66
946710	946977	1	4	10	66
949284	949404	1	4	14.3	66
952594	952977	3	4	67.5	66
959870	960171	1	4	5.4	66
960172	960354	3	4	16.2	66
967118	968106	3	4	29.7	66
980079	980527	3	4	24.9	66
1007072	1007623	1	4	1.1	66
1010920	1011144	3	4	24.3	66
1019896	1020175	3	4	12.5	66
1020176	1020304	1	4	4	66
1020460	1020568	1	4	5.5	66
1035376	1035500	3	4	4.3	66
1042544	1043211	1	4	1.3	66
1053908	1054168	3	4	49	66
1055495	1056354	1	4	42.1	66
1058382	1058476	3	4	4.8	66
1080352	1080583	1	4	27.7	66
1104628	1104865	1	4	15.4	66
1110088	1110683	3	4	24.2	66
1122726	1123905	1	4	80.1	66
1129183	1129308	3	4	15.9	66
1129640	1129818	1	4	7.4	66
1131701	1132197	1	4	21.9	66
1135526	1136625	1	4	1.7	66
1136626	1136815	3	4	17.5	66
1162958	1163434	1	4	76.2	66
1169095	1169848	1	4	18.2	66
1180313	1180596	3	4	17.3	66
1181719	1183528	3	4	256.4	66
1197632	1198020	1	4	44.9	66
1201109	1201906	3	4	19	66
1215740	1217051	1	4	54.4	66
1230361	1232162	3	4	229.7	66
1234977	1235593	3	4	0.6	66
1244205	1244255	3	4	41	66
1251074	1251303	3	4	30.1	66
1256168	1256215	3	4	1.4	66
1256216	1256712	1	4	20.4	66
1262164	1262895	3	4	119.3	66
1264665	1265302	3	4	3.3	66
1275526	1276828	3	4	39.1	66
1278277	1278765	1	4	61.7	66
1278766	1279451	3	4	21.1	66
1279452	1279665	1	4	17.3	66
1315322	1316355	3	4	170.3	66
1324960	1325566	1	4	139.1	66
1326058	1326268	1	4	21.6	66
1326269	1326334	3	4	29.2	66
1326335	1326688	1	4	17.7	66
1326689	1327057	3	4	30.8	66
1327058	1327431	1	4	64.2	66
1327766	1327806	3	4	4.2	66
1327807	1329082	1	4	197.1	66
1331239	1331337	1	4	2.7	66
1332871	1332967	1	4	6.5	66
1347964	1348111	1	4	6.1	66
1348112	1348707	3	4	35.5	66
1348708	1348801	1	4	10.9	66
1349905	1350138	1	4	53	66
1357193	1357465	3	4	61.8	66
1380832	1381098	3	4	11.6	66
1389490	1389737	3	4	18.2	66
1401755	1402182	3	4	3.3	66
1403729	1404496	3	4	24.4	66
1404740	1405279	1	4	10	66
1405280	1405437	3	4	12.6	66
1405438	1405621	1	4	10.5	66
1424569	1424787	1	4	1.1	66
1429899	1429975	3	4	32.3	66
1429976	1430430	1	4	61.1	66
1433872	1433987	3	4	4.9	66
1453291	1453429	3	4	67.4	66
1457140	1457673	1	4	17	66
1458836	1459030	1	4	11.4	66
1459031	1459696	3	4	59.1	66
1478536	1478624	1	4	0.2	66
1482545	1484297	3	4	111.9	66
1497883	1498185	1	4	35	66
1550855	1552686	3	4	93.8	66
1570588	1570965	1	4	35.8	66
1588722	1589682	3	4	74.7	66
1600502	1601085	3	4	28	66
1604769	1606755	3	4	14.1	66
1606756	1607234	1	4	2.9	66
1628701	1628836	1	4	28.7	66
1645061	1645159	1	4	17.2	66
1650650	1651499	1	4	108.1	66
1652940	1653219	1	4	2.5	66
1658348	1658585	1	4	19.1	66
1662791	1663488	1	4	60.3	66
1665112	1666029	3	4	65.3	66
1667830	1669271	3	4	59.7	66
1671332	1671348	1	4	0.8	66
1671349	1672177	3	4	33	66
1673714	1674502	3	4	53.3	66
1682263	1682616	1	4	12.9	66
1685782	1686592	1	4	75.6	66
1686593	1686709	3	4	32	66
1687413	1687586	3	4	6	66
1688480	1689085	3	4	89.8	66
1699489	1700461	1	4	59.8	66
1707155	1707588	3	4	11.8	66
1714091	1715018	3	4	147.2	66
1715663	1715805	3	4	10.1	66
1743739	1744563	3	4	42.6	66
1755514	1756372	1	4	6.8	66
1758839	1760023	3	4	83.3	66
1761430	1761558	3	4	2.4	66
1763875	1764300	3	4	10.8	66
1769958	1770738	3	4	53.9	66
1773261	1773398	3	4	3.5	66
1786062	1786696	3	4	56	66
1788698	1788831	3	4	2.2	66
1792753	1793416	3	4	20.8	66
1793417	1793848	1	4	0.3	66
1800970	1801636	1	4	118.4	66
1813650	1814484	1	4	6.5	66
1826411	1827199	3	4	156	66
1830212	1830534	3	4	52.3	66
1834397	1834574	3	4	29.8	66
1835827	1836199	3	4	2.8	66
3858	4297	3	5	0.6	72
22573	23717	3	5	2.7	72
55819	56326	3	5	40.2	72
74599	74715	3	5	6.6	72
75023	75111	3	5	7.3	72
78517	78985	1	5	77.3	72
119240	119343	1	5	7.8	72
119344	119566	3	5	14.7	72
121506	121738	3	5	36.4	72
122337	122665	1	5	42.8	72
131924	132086	3	5	16.1	72
135131	136471	1	5	160.3	72
136693	137403	1	5	57.4	72
138121	138204	3	5	17.1	72
142770	142882	1	5	3.4	72
142883	143283	3	5	5.3	72
171248	171423	3	5	23.2	72
182720	183698	1	5	128.5	72
187427	187690	1	5	0.8	72
241997	242287	3	5	142.5	72
242288	242356	1	5	22.6	72
248460	248887	1	5	12.1	72
249163	249726	1	5	6.8	72
266602	266875	3	5	12.9	72
282519	282669	3	5	15.3	72
287722	288705	3	5	8.1	72
310934	311220	3	5	26.4	72
322993	324789	1	5	3.2	72
336102	336432	1	5	22.8	72
336433	336535	3	5	2.4	72
344887	345153	1	5	7	72
345154	345399	3	5	5.2	72
346319	346548	1	5	3.2	72
363490	363769	1	5	39.7	72
367672	367995	3	5	34.9	72
367996	368178	1	5	33.8	72
368179	368502	3	5	34.9	72
368503	369393	1	5	46.8	72
369394	370527	3	5	103.8	72
370528	370750	1	5	22.4	72
381061	383959	1	5	251.6	72
441232	441384	3	5	36	72
453439	453612	1	5	17.1	72
453719	454002	3	5	41.4	72
463829	464232	3	5	4.1	72
464519	464650	3	5	3.8	72
474632	475063	1	5	10.5	72
475980	476649	3	5	19.1	72
477490	478003	3	5	8.5	72
491536	492504	3	5	42.3	72
493270	494220	3	5	54.6	72
496909	497179	3	5	1.6	72
497334	497902	3	5	2.6	72
498385	499162	1	5	32.7	72
536279	536374	3	5	8.6	72
571504	571896	1	5	16.9	72
625213	625419	1	5	1.6	72
629215	630429	3	5	11.6	72
645483	645971	1	5	32.5	72
658681	658724	1	5	11.3	72
662158	662717	3	5	27.9	72
662718	662998	1	5	12.4	72
678377	678507	3	5	3.9	72
678508	679506	1	5	102	72
680909	682014	3	5	63	72
706062	706945	1	5	155.1	72
730551	730753	3	5	22.4	72
735910	736132	1	5	22.4	72
737678	738072	3	5	4.4	72
760829	761522	1	5	82.5	72
781826	782394	1	5	42.8	72
782953	783381	1	5	62	72
798323	798372	3	5	7.6	72
850193	850714	1	5	33.7	72
855827	856473	3	5	27.6	72
891707	891856	1	5	6	72
895079	895293	3	5	10	72
904306	906568	1	5	43.4	72
916985	917586	3	5	47.5	72
946839	947449	1	5	11.1	72
956075	957285	3	5	10.7	72
984135	984424	3	5	61.7	72
984425	984500	1	5	13.4	72
988571	988992	1	5	62.8	72
1007072	1007382	1	5	6.4	72
1023763	1023841	3	5	12.9	72
1060639	1061071	3	5	44.7	72
1069993	1071198	1	5	75.1	72
1071734	1072105	1	5	5.2	72
1072106	1072318	3	5	5.4	72
1081185	1082350	1	5	83	72
1093465	1093698	1	5	17.5	72
1109475	1109574	1	5	17	72
1112950	1113888	1	5	21.2	72
1122846	1123447	3	5	108.5	72
1123448	1123588	1	5	8.4	72
1129961	1131107	1	5	120.2	72
1132265	1133038	1	5	112.3	72
1134552	1135443	3	5	0.4	72
1135444	1136625	1	5	2.5	72
1136626	1136815	3	5	17.6	72
1141831	1142949	3	5	54.2	72
1145746	1146688	3	5	43.7	72
1147679	1148238	3	5	43.5	72
1154705	1154923	3	5	2.4	72
1180701	1181153	3	5	42.9	72
1181719	1183528	3	5	258.9	72
1205248	1205367	1	5	6.4	72
1207168	1207419	1	5	55.2	72
1237492	1238199	1	5	2.1	72
1238200	1238452	3	5	7.8	72
1248379	1248879	3	5	15.7	72
1256168	1256373	3	5	7.3	72
1260240	1260583	3	5	35	72
1260584	1261284	1	5	73.7	72
1349548	1349895	3	5	106.1	72
1356292	1356553	3	5	28.8	72
1358294	1358536	1	5	15	72
1376152	1376573	1	5	18.4	72
1376827	1377241	1	5	8.6	72
1377242	1378476	3	5	8.3	72
1431493	1431807	3	5	16.9	72
1435123	1435201	3	5	31.8	72
1445119	1446324	1	5	111.1	72
1449289	1449469	3	5	4.1	72
1451340	1451966	3	5	18.3	72
1453269	1453335	1	5	26	72
1458836	1459030	1	5	11.4	72
1459031	1459696	3	5	59.2	72
1471954	1472017	3	5	29.8	72
1480337	1480552	3	5	15.3	72
1556443	1557721	3	5	14.9	72
1557722	1558287	1	5	22.8	72
1568731	1568833	1	5	12.1	72
1574737	1574911	3	5	19.1	72
1574912	1575267	1	5	76.3	72
1583928	1584065	3	5	10.5	72
1628701	1628881	1	5	29.4	72
1660452	1660626	1	5	4.4	72
1674248	1674408	3	5	16.3	72
1702803	1703061	3	5	2.1	72
1712322	1712757	1	5	19.2	72
1728969	1729025	3	5	2.4	72
1729026	1729069	1	5	1.7	72
1737215	1737529	3	5	9	72
1771544	1771791	3	5	41.4	72
1773711	1774788	3	5	110.6	72
1785596	1785986	1	5	1.3	72
1827275	1828038	1	5	51.7	72
1832292	1832526	1	5	1.7	72
1837764	1839064	1	5	103.5	72
1839065	1839501	3	5	36.6	72
2374	3799	3	6	14.6	75
22573	23717	3	6	2.6	75
52372	52710	1	6	3.9	75
101810	102027	3	6	8.1	75
116189	116319	3	6	3.8	75
122180	122517	1	6	9.2	75
133507	134502	3	6	80.7	75
134503	134748	1	6	34.6	75
139231	139458	3	6	30.2	75
140435	141198	3	6	9.3	75
141638	141941	3	6	47.7	75
142319	142725	3	6	13	75
160321	160593	1	6	19.8	75
160594	160891	3	6	21.5	75
160892	161717	1	6	93.5	75
166108	166146	1	6	15.2	75
171519	172011	3	6	63.1	75
188798	189142	3	6	27	75
189245	189679	3	6	69.8	75
194201	194578	3	6	19.3	75
196952	197463	3	6	57	75
213788	213865	1	6	6.3	75
223241	223338	1	6	14.9	75
227300	227638	3	6	41.5	75
227639	227757	1	6	6.4	75
241048	241236	1	6	17.5	75
242192	242299	3	6	57.4	75
242300	242355	1	6	32.1	75
248460	251043	1	6	82.2	75
273911	274405	3	6	71.5	75
276189	276409	3	6	26.6	75
277469	278005	3	6	34.1	75
281536	281668	1	6	7.1	75
285994	286690	1	6	11.5	75
302838	302931	1	6	20.3	75
323464	325230	1	6	2.1	75
333272	333738	3	6	55.3	75
347893	348050	1	6	2.3	75
348051	348232	3	6	16.2	75
360842	360923	3	6	5.9	75
362883	363070	1	6	13.7	75
363071	363544	3	6	48.5	75
363545	363769	1	6	44.3	75
366819	368034	3	6	138.9	75
368035	368721	1	6	97.5	75
391541	391658	3	6	10.4	75
430955	431128	3	6	37.4	75
465536	465995	3	6	1.4	75
500554	500937	1	6	24	75
505545	506677	1	6	77.7	75
506678	507055	3	6	14.5	75
507056	507936	1	6	71.3	75
540956	541072	3	6	19.3	75
558467	558564	3	6	4.5	75
606796	607243	3	6	6	75
629647	630101	3	6	0.9	75
631207	632056	1	6	93.2	75
633176	633412	1	6	29.1	75
647000	647083	3	6	14.5	75
724151	724408	1	6	13.8	75
724409	724602	3	6	2	75
730713	731095	3	6	7.2	75
731383	731994	1	6	29.3	75
739532	739725	1	6	3.4	75
750494	750643	3	6	19.6	75
775452	775518	1	6	9.8	75
776788	777700	1	6	74.3	75
793130	793420	3	6	8.6	75
794725	794983	3	6	13.7	75
798581	798744	3	6	39.1	75
801855	801890	3	6	7.5	75
806392	806487	1	6	20	75
808747	808830	3	6	14.5	75
808831	808887	1	6	28.6	75
811766	813192	3	6	155.1	75
818996	819396	3	6	1.9	75
824463	824707	3	6	66.3	75
840986	841849	1	6	25.3	75
841850	842662	3	6	0.1	75
843686	844648	3	6	17.6	75
845596	847392	3	6	0.1	75
847393	847875	1	6	27.5	75
861901	862067	1	6	11.7	75
867724	867924	3	6	7.5	75
883648	883854	3	6	39.7	75
906332	906467	3	6	0.6	75
915632	915880	1	6	5	75
930119	930135	3	6	9.5	75
930634	930894	1	6	48.7	75
934152	934335	3	6	14.1	75
952594	953069	3	6	56.5	75
953648	954141	1	6	18.8	75
982331	982383	1	6	9.6	75
982600	984016	1	6	19.1	75
1010945	1011144	1	6	9.2	75
1017535	1017820	1	6	7.4	75
1074014	1074202	1	6	1	75
1080381	1080583	1	6	22.2	75
1109500	1109664	1	6	10	75
1111247	1111300	1	6	14.6	75
1127713	1128149	1	6	6.3	75
1129211	1129308	3	6	14.9	75
1138006	1139011	1	6	34.2	75
1146778	1147678	1	6	36.5	75
1150619	1151429	1	6	3.3	75
1151430	1151626	3	6	1.9	75
1162970	1163434	1	6	77.4	75
1178563	1179257	3	6	17.8	75
1187918	1188409	3	6	32.1	75
1197632	1198071	1	6	45.7	75
1201153	1201199	3	6	1.4	75
1201472	1203039	3	6	15.1	75
1204939	1205247	3	6	34.2	75
1208886	1209412	1	6	67.9	75
1252054	1253053	3	6	211.5	75
1262164	1262895	3	6	118.8	75
1306468	1306797	3	6	15.8	75
1315322	1316355	3	6	169.5	75
1331393	1331627	3	6	5.6	75
1331628	1332855	1	6	78.1	75
1347938	1348062	1	6	6	75
1349905	1350258	1	6	50.6	75
1423709	1424422	1	6	92.4	75
1430822	1431732	3	6	65.4	75
1453246	1453335	1	6	40.8	75
1477528	1477629	3	6	6	75
1488323	1489210	3	6	8.9	75
1529302	1529971	3	6	35.5	75
1574125	1574911	1	6	101.6	75
1574912	1575301	3	6	36.5	75
1588747	1589154	3	6	31.2	75
1589155	1589639	1	6	24.1	75
1619509	1620403	1	6	7	75
1622639	1622990	3	6	55.3	75
1628708	1628815	1	6	30.9	75
1635721	1635904	1	6	22.2	75
1662803	1663488	1	6	60.9	75
1673714	1674502	1	6	21.8	75
1700605	1700854	1	6	52.8	75
1715019	1715320	1	6	15.9	75
1740124	1741300	1	6	23.3	75
1744792	1745052	1	6	1.9	75
1754545	1754719	3	6	14.9	75
1768332	1768387	1	6	22.7	75
1770904	1771531	1	6	54.4	75
1786306	1786696	3	6	48.6	75
1787756	1788043	3	6	4.6	75
1792893	1793757	3	6	18.8	75
1813720	1814484	1	6	8.2	75
1827275	1828038	1	6	51.3	75
1830212	1830534	3	6	52.1	75
1837177	1837708	1	6	39.8	75
1844048	1844257	1	6	12	75
1848692	1849033	1	6	18.3	75
3856	4251	3	7	0.1	87
22573	23717	3	7	2.7	87
55819	56326	3	7	40.1	87
74599	74715	3	7	6.6	87
75023	75111	3	7	7.3	87
78517	78985	1	7	77.3	87
119240	119343	1	7	7.8	87
119344	119566	3	7	14.7	87
121506	121738	3	7	36.4	87
122337	122665	1	7	42.8	87
131924	132086	3	7	16.1	87
135131	136471	1	7	160.3	87
136693	137403	1	7	57.4	87
138121	138204	3	7	17	87
142770	142882	1	7	3.4	87
142883	143283	3	7	5.3	87
171248	171423	3	7	23.2	87
182720	183698	1	7	128.5	87
187427	187690	1	7	0.8	87
241997	242287	3	7	142.5	87
242288	242356	1	7	22.6	87
248460	248887	1	7	12.1	87
249163	249726	1	7	6.8	87
266656	266875	3	7	11.4	87
282519	282669	3	7	15.3	87
287748	288705	3	7	7.7	87
310934	311220	3	7	26.4	87
322993	324789	1	7	3.1	87
336102	336432	1	7	22.8	87
336433	336535	3	7	2.4	87
344887	345153	1	7	7	87
345154	345399	3	7	5.2	87
346319	346548	1	7	3.2	87
363490	363769	1	7	39.7	87
367672	367995	3	7	34.9	87
367996	368178	1	7	33.8	87
368179	368502	3	7	34.9	87
368503	369393	1	7	46.8	87
369394	370527	3	7	103.8	87
370528	370750	1	7	22.4	87
381061	383959	1	7	251.5	87
441232	441384	3	7	36	87
453439	453566	1	7	22.6	87
453719	454002	3	7	41.4	87
463829	464232	3	7	4.1	87
464519	464650	3	7	3.8	87
474632	474990	1	7	12.6	87
475980	476661	3	7	20	87
477490	478003	3	7	8.5	87
491536	492499	3	7	41	87
493270	494220	3	7	54.5	87
496909	497179	3	7	1.6	87
497334	497902	3	7	2.5	87
498385	499172	1	7	32.2	87
536279	536374	3	7	8.6	87
571504	571896	1	7	16.9	87
625274	625419	1	7	4.6	87
629215	630429	3	7	11.5	87
645483	645971	1	7	32.5	87
658681	658724	1	7	11.3	87
662158	662717	3	7	27.8	87
662718	662998	1	7	12.4	87
678321	678507	3	7	2.4	87
678508	679506	1	7	102	87
680909	682014	3	7	63	87
706062	706945	1	7	155.1	87
730551	730753	3	7	22.4	87
735910	736132	1	7	22.4	87
737678	738072	3	7	4.4	87
760829	761522	1	7	82.5	87
781826	782394	1	7	42.7	87
782953	783381	1	7	62	87
798323	798372	3	7	7.6	87
850193	850714	1	7	33.7	87
855702	856473	3	7	30	87
895079	895293	3	7	10	87
904306	906568	1	7	43.4	87
916985	917586	3	7	47.5	87
946839	947449	1	7	11.1	87
956075	957285	3	7	10.7	87
984135	984424	3	7	61.7	87
984425	984500	1	7	13.4	87
988571	988992	1	7	62.8	87
1007072	1007382	1	7	6.4	87
1023763	1023841	3	7	12.9	87
1060639	1061071	3	7	44.7	87
1069993	1071198	1	7	75	87
1071734	1072105	1	7	5.2	87
1072106	1072318	3	7	5.4	87
1081216	1082350	1	7	85.2	87
1093465	1093698	1	7	17.5	87
1109475	1109574	1	7	17	87
1112950	1113888	1	7	21.2	87
1122846	1123447	3	7	108.5	87
1123448	1123588	1	7	8.4	87
1129961	1131107	1	7	120.2	87
1132265	1133038	1	7	112.2	87
1134552	1135443	3	7	0.4	87
1135444	1136625	1	7	2.5	87
1136626	1136815	3	7	17.6	87
1141831	1142949	3	7	54.2	87
1145746	1146688	3	7	43.7	87
1147679	1148238	3	7	43.4	87
1154758	1154923	3	7	3.4	87
1180701	1181153	3	7	42.9	87
1181719	1183528	3	7	258.8	87
1205248	1205367	1	7	6.4	87
1207168	1207419	1	7	55.2	87
1237492	1238199	1	7	2.1	87
1238200	1238452	3	7	7.7	87
1248379	1248879	3	7	15.7	87
1256168	1256373	3	7	7.3	87
1260240	1260583	3	7	35	87
1260584	1261284	1	7	73.7	87
1349548	1349895	3	7	106.1	87
1356292	1356553	3	7	28.8	87
1358294	1358566	1	7	14.6	87
1376152	1376573	1	7	18.4	87
1376827	1377241	1	7	8.6	87
1377242	1378476	3	7	8.3	87
1431493	1431807	3	7	16.9	87
1435123	1435201	3	7	31.8	87
1445119	1446324	1	7	111.1	87
1449289	1449469	3	7	4.1	87
1451340	1451966	3	7	18.3	87
1453269	1453335	1	7	26	87
1458836	1459030	1	7	11.4	87
1459031	1459696	3	7	59.2	87
1471954	1472017	3	7	29.8	87
1480337	1480552	3	7	15.3	87
1556443	1557721	3	7	14.9	87
1557722	1558287	1	7	22.8	87
1568731	1568833	1	7	12.1	87
1574737	1574911	3	7	19.1	87
1574912	1575267	1	7	76.3	87
1583928	1584065	3	7	10.5	87
1628701	1628872	1	7	30.6	87
1660452	1660626	1	7	4.4	87
1674248	1674408	3	7	16.3	87
1702803	1703061	3	7	2.1	87
1712322	1712757	1	7	19.2	87
1728969	1729025	3	7	2.4	87
1729026	1729063	1	7	2.4	87
1737215	1737529	3	7	9	87
1771540	1771791	3	7	40.9	87
1773711	1774788	3	7	110.6	87
1785596	1785986	1	7	1.3	87
1827275	1828038	1	7	51.7	87
1832292	1832526	1	7	1.7	87
1837764	1839064	1	7	103.5	87
1839065	1839501	3	7	36.5	87
27595	27838	3	8	109	110
31201	31499	3	8	12.8	110
37204	37570	1	8	7.9	110
42200	42469	1	8	11.4	110
70396	70506	3	8	13.2	110
70982	71137	3	8	30.4	110
101762	101998	3	8	8.6	110
104413	104679	3	8	10	110
104680	105541	1	8	0.5	110
107154	107274	1	8	1.4	110
107275	108655	3	8	6.8	110
119917	120265	1	8	26.7	110
141587	142725	3	8	106.6	110
145289	145585	3	8	6.9	110
145586	145833	1	8	23.9	110
184402	184775	3	8	66.2	110
193459	193791	3	8	1.8	110
248460	248887	1	8	13.4	110
249163	250413	1	8	25.5	110
266656	266875	3	8	13	110
268732	269808	1	8	157.9	110
269809	269893	3	8	27.4	110
302982	303691	3	8	150	110
323394	325230	1	8	4.4	110
333272	333738	3	8	57.5	110
343054	343128	1	8	13.5	110
362865	363070	1	8	14.1	110
363071	363504	3	8	42.4	110
363505	363769	1	8	41.3	110
367672	367995	3	8	34.8	110
367996	368178	1	8	33.7	110
368179	368440	3	8	26.6	110
368584	369008	1	8	78.1	110
430955	431025	3	8	19.3	110
441557	441814	1	8	17.3	110
442040	442206	1	8	3.3	110
493270	493633	3	8	41	110
498325	499216	3	8	44.8	110
500204	500608	1	8	7.6	110
509353	509562	1	8	1.4	110
536603	536715	3	8	1.8	110
562868	563254	3	8	1.3	110
565285	566253	3	8	6.9	110
587629	587976	3	8	10.1	110
591778	591892	3	8	1.7	110
601516	601897	3	8	20.7	110
604226	604514	3	8	7.3	110
604515	604675	1	8	20.5	110
604676	604927	3	8	4.8	110
606796	607243	3	8	6	110
614407	614850	3	8	15.5	110
631153	632307	1	8	105.3	110
633079	633523	3	8	66.4	110
662981	663115	3	8	21.5	110
666656	667461	1	8	121.2	110
667462	667924	3	8	11.8	110
680454	680533	3	8	2.3	110
687379	687762	3	8	15.7	110
698351	699127	1	8	1.5	110
709958	710364	3	8	10.2	110
710365	710466	1	8	26.7	110
710467	711034	3	8	27.2	110
718706	718953	1	8	12.8	110
727090	727645	3	8	26.3	110
735284	735705	3	8	23.2	110
737512	738095	1	8	29.4	110
773482	773856	1	8	21.2	110
774179	774243	1	8	3.6	110
787588	788246	3	8	15.4	110
788247	788328	1	8	4	110
792440	792548	3	8	9.2	110
794687	795297	1	8	9.8	110
806392	806500	1	8	25.4	110
808888	809037	3	8	33.8	110
818950	819210	3	8	0.8	110
820647	821394	1	8	63.4	110
824463	824807	3	8	58.5	110
824808	824913	1	8	2.2	110
825211	825240	3	8	8.7	110
826041	826419	1	8	28	110
837149	837933	3	8	95.6	110
844864	845001	3	8	5	110
853748	854477	1	8	66.8	110
867158	867379	3	8	3.5	110
878295	878641	3	8	11.7	110
886849	888334	3	8	24.7	110
911984	912265	3	8	22.8	110
917143	917512	3	8	40.4	110
933267	933842	1	8	2.3	110
949284	949362	1	8	17.8	110
953578	953956	3	8	31.7	110
953957	954115	1	8	12.4	110
954116	954357	3	8	5.3	110
959139	959212	3	8	2.8	110
959867	959989	1	8	8	110
961548	961606	3	8	8.6	110
961607	962068	1	8	19.1	110
962069	962209	3	8	14.2	110
981223	982330	3	8	54.4	110
983819	984119	3	8	21.3	110
1019896	1020175	3	8	15.7	110
1020176	1020304	1	8	4	110
1020460	1020808	1	8	6	110
1026013	1026352	3	8	5.1	110
1028167	1028410	3	8	11.4	110
1030223	1030322	1	8	6.2	110
1046281	1046479	3	8	51.1	110
1046881	1047562	3	8	79.1	110
1057415	1059624	1	8	76.9	110
1073488	1074166	3	8	6.5	110
1075802	1075924	1	8	4.4	110
1090934	1091623	3	8	4.2	110
1109446	1109748	1	8	23	110
1111247	1111300	1	8	9.4	110
1123927	1124107	3	8	0.1	110
1127719	1127958	1	8	15.1	110
1132934	1134414	3	8	268.2	110
1135694	1136124	3	8	0.5	110
1148302	1148786	1	8	38	110
1148787	1148793	3	8	3.3	110
1148873	1149009	3	8	10.6	110
1149010	1149402	1	8	52.7	110
1149984	1150149	3	8	38.8	110
1168648	1168941	1	8	25.6	110
1182014	1182085	3	8	21.8	110
1197632	1198002	1	8	42.4	110
1211714	1211952	1	8	17	110
1211953	1212344	3	8	18.5	110
1212345	1212495	1	8	15.2	110
1241774	1241875	1	8	2.5	110
1244205	1244255	3	8	40.9	110
1262164	1262895	3	8	118.9	110
1269715	1270553	3	8	4.4	110
1272727	1272945	3	8	20.7	110
1281985	1282447	3	8	2.3	110
1316461	1316783	1	8	7.1	110
1321576	1322268	1	8	117	110
1326058	1326268	1	8	21.5	110
1326269	1326334	3	8	29.1	110
1326335	1326784	1	8	44.9	110
1326785	1327012	3	8	34.6	110
1327088	1327662	1	8	63.1	110
1327663	1327822	3	8	6.9	110
1327823	1328813	1	8	137.2	110
1342452	1342828	3	8	4.9	110
1349905	1350414	1	8	61.4	110
1350415	1350533	3	8	23.8	110
1378891	1380723	3	8	101.3	110
1380724	1381215	1	8	10.5	110
1394996	1395570	1	8	20.6	110
1398313	1398420	1	8	3.7	110
1403729	1404012	3	8	0.1	110
1404740	1405212	1	8	3	110
1405213	1405437	3	8	24.2	110
1405438	1405803	1	8	29	110
1427143	1427314	1	8	0.4	110
1427315	1427920	3	8	23.5	110
1430590	1430711	3	8	16.3	110
1432445	1432941	3	8	4.4	110
1445626	1446123	1	8	31.7	110
1446124	1446324	3	8	3.1	110
1446532	1446587	3	8	6.7	110
1446588	1447054	1	8	43.3	110
1449326	1449469	3	8	6.3	110
1453291	1453429	3	8	67.2	110
1459487	1459560	1	8	8.9	110
1459805	1460350	3	8	25.3	110
1512760	1513228	3	8	6.4	110
1513229	1513361	1	8	3.7	110
1552214	1552375	3	8	3.6	110
1556272	1557409	3	8	46.6	110
1557410	1558068	1	8	15.4	110
1558069	1558263	3	8	15	110
1605700	1605760	3	8	15.9	110
1609765	1610208	3	8	7.3	110
1638239	1638400	3	8	12.2	110
1662791	1663428	1	8	53.6	110
1665878	1666372	3	8	6.7	110
1669396	1669998	3	8	13.8	110
1685356	1685675	3	8	37.2	110
1702308	1703127	3	8	16.8	110
1706417	1706464	3	8	5.5	110
1715537	1715589	3	8	2.8	110
1715590	1716289	1	8	56.1	110
1744481	1745388	3	8	51.9	110
1755514	1756372	1	8	6.7	110
1758086	1760664	3	8	158.5	110
1773349	1773398	3	8	3.1	110
1776712	1777135	3	8	102.7	110
1782155	1782400	3	8	2.5	110
1794767	1795158	3	8	12.3	110
1797705	1797928	1	8	20.2	110
1797929	1798847	3	8	27.1	110
1800970	1801606	1	8	119.7	110
1827062	1827200	3	8	21	110
1848692	1848799	1	8	13.6	110
2940	3614	3	9	3.9	125
5849	6523	1	9	28.7	125
21958	22363	3	9	11.5	125
63994	64563	1	9	6.5	125
72792	73254	1	9	15.9	125
88666	89017	1	9	17.6	125
111680	111988	3	9	51.5	125
122361	122665	1	9	43	125
136737	136764	3	9	18.8	125
160321	160501	1	9	12.4	125
161677	161717	1	9	11.8	125
163804	163920	1	9	6.6	125
195125	195232	3	9	5.5	125
200168	200364	3	9	20.7	125
218739	219047	1	9	42.5	125
225010	225326	1	9	10.2	125
240767	241288	1	9	28.2	125
243523	243787	3	9	75.8	125
248460	248887	1	9	13.3	125
249163	249726	1	9	6.6	125
250658	251043	1	9	9.7	125
252737	253875	1	9	15.3	125
262229	263422	1	9	70	125
266217	266353	3	9	5.1	125
279013	279109	3	9	6.4	125
279110	279331	1	9	7.8	125
288809	289927	3	9	20.4	125
291560	291900	3	9	37	125
298450	298972	3	9	1.8	125
303865	303991	3	9	4.1	125
303992	304177	1	9	15.8	125
313122	313562	1	9	0.9	125
313563	313653	3	9	3.2	125
323598	325463	1	9	2.6	125
333595	333715	3	9	10	125
347506	348648	1	9	5.7	125
348649	349842	3	9	107.3	125
411322	411682	1	9	6.7	125
427312	427680	3	9	6.4	125
429065	429096	3	9	20.7	125
433261	433756	1	9	21.7	125
442543	443676	1	9	12.3	125
453733	454002	3	9	45.1	125
509388	509562	1	9	0.3	125
515665	515838	1	9	9.3	125
525139	525752	3	9	69.3	125
525753	525948	1	9	25.1	125
525949	526708	3	9	87.5	125
558419	558847	1	9	65.9	125
599890	600369	3	9	8.4	125
612648	612770	3	9	2.7	125
619608	619791	3	9	10.3	125
625213	625419	1	9	1.5	125
633079	633523	3	9	68.4	125
651042	651654	1	9	44.4	125
651655	651900	3	9	22	125
662044	662668	3	9	10.4	125
662669	662944	1	9	6.5	125
703317	703632	1	9	14.9	125
706062	706945	1	9	156.2	125
739699	740610	3	9	53.1	125
775027	775518	1	9	15.9	125
784988	785349	1	9	27.4	125
786445	786779	1	9	31.6	125
792658	792972	1	9	10.3	125
792973	793276	3	9	15.7	125
794725	794844	1	9	12.2	125
798535	798634	3	9	19.3	125
811378	811712	3	9	13.8	125
819448	819588	1	9	20.6	125
819589	819760	3	9	21.3	125
832442	833120	3	9	96.1	125
842616	842670	3	9	6.8	125
847790	848275	3	9	13.4	125
850160	851458	1	9	115.6	125
878813	879063	1	9	6.3	125
879427	879676	1	9	9.3	125
915349	916102	1	9	6.4	125
938792	939965	1	9	40.3	125
940052	940167	1	9	10.5	125
955171	955700	3	9	19.9	125
963851	964257	1	9	11.5	125
972965	973030	1	9	5.5	125
984139	984500	1	9	77.3	125
990924	990990	3	9	5.4	125
1007072	1007623	1	9	1	125
1023912	1024170	3	9	5.9	125
1054444	1055011	1	9	22.4	125
1070651	1070955	1	9	38.7	125
1109505	1109574	1	9	11.8	125
1112024	1112204	3	9	4	125
1116350	1117266	1	9	31.2	125
1146778	1147462	1	9	39.4	125
1147463	1147537	3	9	8.8	125
1147538	1147678	1	9	6.5	125
1163149	1163434	1	9	36.5	125
1197632	1198020	1	9	44.5	125
1215092	1215391	3	9	14.3	125
1216193	1216260	1	9	5.3	125
1225076	1226376	1	9	126.9	125
1260817	1261284	1	9	20.2	125
1262164	1262973	3	9	122.5	125
1264248	1264647	3	9	179.5	125
1272811	1272945	3	9	8.8	125
1301373	1301690	1	9	13.2	125
1335007	1335141	3	9	12.7	125
1347225	1348771	1	9	32.9	125
1349548	1349904	3	9	106.4	125
1350586	1351222	1	9	21.8	125
1351223	1351306	3	9	3.8	125
1355377	1357465	3	9	111.3	125
1371374	1371939	3	9	74.2	125
1378891	1379527	3	9	59.2	125
1392711	1392802	1	9	4.9	125
1401755	1402182	3	9	3.2	125
1403729	1404496	3	9	21.3	125
1413071	1413783	1	9	40.9	125
1416141	1416500	1	9	56.4	125
1433431	1433478	3	9	13.1	125
1451797	1451966	1	9	11.4	125
1453269	1453335	1	9	25.8	125
1457140	1457406	1	9	5.5	125
1503274	1503663	3	9	8.1	125
1506512	1506898	3	9	1.3	125
1506899	1506942	1	9	16.9	125
1553468	1553922	1	9	6.9	125
1615347	1615798	3	9	74.3	125
1628708	1628799	1	9	28.6	125
1658777	1658932	1	9	1.1	125
1666373	1667274	3	9	30.5	125
1693545	1694095	1	9	2.2	125
1706417	1706464	3	9	5.5	125
1733284	1734362	1	9	1.5	125
1737305	1737498	3	9	3.4	125
1739896	1741297	1	9	17.3	125
1754798	1754986	3	9	15.5	125
1768772	1769823	1	9	22.8	125
1787221	1787265	1	9	5.9	125
1813720	1814502	1	9	12	125
1814503	1814892	3	9	0.2	125
1825514	1826001	3	9	23.8	125
1826351	1826388	3	9	18.6	125
1831982	1832194	3	9	0.1	125
1837177	1837281	3	9	18.6	125
3856	4251	3	10	0.1	128
15637	15886	3	10	11	128
27210	27594	3	10	12.7	128
27595	27925	1	10	3	128
27926	28303	3	10	4.9	128
35378	35916	1	10	2	128
42095	43024	1	10	42.7	128
55014	55066	3	10	7.2	128
56932	57534	3	10	8.9	128
62818	63482	3	10	25	128
67691	67928	3	10	8.5	128
70396	70506	3	10	13.3	128
97879	98614	3	10	24.4	128
102193	103098	1	10	17.4	128
105809	107113	3	10	125.3	128
121948	122179	3	10	38.7	128
122713	122880	1	10	11.7	128
122881	123454	3	10	59.3	128
140861	140986	1	10	5.9	128
141920	141995	3	10	13.3	128
144912	145266	3	10	64.2	128
160321	160593	1	10	19.9	128
160594	160891	3	10	21.6	128
160892	161717	1	10	93.8	128
168455	168558	1	10	0.8	128
171519	172011	3	10	63.3	128
178043	178708	3	10	9.1	128
191860	192085	3	10	4.7	128
194875	195262	3	10	17.1	128
206233	206961	3	10	59.5	128
221785	221982	1	10	41.2	128
227300	227624	3	10	34.7	128
227625	227757	1	10	13	128
240650	240855	1	10	24.1	128
241855	241947	3	10	20.6	128
243523	243691	3	10	77.5	128
255667	256047	3	10	17.6	128
266765	266875	3	10	13.3	128
276187	276556	3	10	34.5	128
278276	278374	1	10	4.4	128
303865	303991	3	10	4.1	128
303992	304190	1	10	18.6	128
323282	325408	1	10	6.2	128
338924	340624	1	10	8.9	128
341846	342182	3	10	33.6	128
343064	343128	1	10	15.2	128
368931	369008	1	10	6.3	128
379064	380491	3	10	14.8	128
385942	387019	3	10	13	128
399158	399306	3	10	29.1	128
399659	399747	1	10	7.2	128
400250	400398	3	10	0.1	128
406621	406693	3	10	6.9	128
419558	420324	1	10	30.1	128
431059	431850	1	10	24.6	128
442543	442996	1	10	0.8	128
443867	444393	1	10	23.3	128
444773	444868	1	10	12.9	128
446368	447680	1	10	57.2	128
451310	452694	1	10	31.8	128
452695	453718	3	10	88	128
514707	515123	3	10	30.6	128
529532	530344	1	10	103.4	128
601516	601846	3	10	19.1	128
606509	606705	3	10	13	128
610385	610569	3	10	20	128
611734	612185	3	10	1.6	128
614915	615277	3	10	6.7	128
635434	636118	1	10	95.9	128
642478	643478	3	10	23.8	128
653474	653621	1	10	15.6	128
653622	653830	3	10	25.9	128
673569	673647	1	10	0.8	128
702440	702481	3	10	6.4	128
706154	706945	1	10	123	128
708546	708588	1	10	30.2	128
712928	713080	1	10	5.7	128
718982	719256	1	10	9.5	128
732940	733262	3	10	19.7	128
735461	735705	3	10	11.3	128
743563	743818	3	10	3.4	128
755558	756011	3	10	29.6	128
773431	773764	3	10	26.1	128
776788	777700	1	10	74.5	128
787588	788185	3	10	15.4	128
794008	794139	3	10	0.8	128
808593	808698	3	10	20.9	128
808699	809133	1	10	25.7	128
809134	809427	3	10	0.9	128
811939	813192	3	10	137.7	128
820650	820732	3	10	39.8	128
823798	823987	1	10	40	128
824414	824707	3	10	51.4	128
831053	831681	1	10	62.2	128
832442	832539	3	10	1.2	128
832540	832569	1	10	1.2	128
833364	834773	3	10	70.4	128
843110	843266	1	10	7.1	128
843267	843823	3	10	97.9	128
844864	845001	3	10	3.4	128
847393	847945	1	10	29.8	128
848276	848409	1	10	5.3	128
848410	848470	3	10	8.4	128
850160	850714	1	10	33	128
858184	858319	1	10	10.7	128
860263	860339	3	10	10.8	128
867724	867924	3	10	7.6	128
877561	877797	3	10	0.5	128
878018	878368	3	10	19.5	128
879711	879776	1	10	3.5	128
893677	894161	1	10	21	128
895079	895293	3	10	10	128
906968	908080	3	10	69	128
923596	923952	1	10	29.8	128
942033	942361	1	10	14.3	128
959358	959617	3	10	12	128
959990	960978	3	10	76	128
961267	962230	3	10	48.6	128
979405	979867	3	10	53.8	128
983729	984016	1	10	24.3	128
1002912	1003123	3	10	36.8	128
1017535	1017949	1	10	8.5	128
1017950	1018100	3	10	7.6	128
1019935	1020175	3	10	15.1	128
1020176	1020304	1	10	4	128
1020460	1020568	1	10	5.4	128
1024255	1024830	3	10	38.5	128
1027067	1027129	3	10	3.8	128
1044108	1044327	3	10	8	128
1055495	1056259	1	10	41.2	128
1056602	1057189	3	10	54.1	128
1059083	1059461	1	10	7.4	128
1059462	1059650	3	10	6.7	128
1072042	1072138	3	10	6.5	128
1073435	1073566	3	10	7.2	128
1073567	1074166	1	10	3.6	128
1101362	1101447	3	10	21.8	128
1109665	1109748	1	10	14.5	128
1120886	1121289	1	10	7.7	128
1122726	1123050	1	10	32.7	128
1139548	1141444	3	10	27.7	128
1162970	1163434	1	10	77.6	128
1174871	1175358	3	10	97.9	128
1186765	1186955	1	10	55.3	128
1189973	1191775	3	10	20.1	128
1195678	1196127	3	10	18.3	128
1197604	1197860	3	10	27.1	128
1197861	1198071	1	10	21.5	128
1198072	1198588	3	10	16.3	128
1207168	1207419	1	10	52.6	128
1225150	1225479	1	10	36.3	128
1234165	1234676	3	10	6.2	128
1241570	1241898	1	10	9.7	128
1262164	1262895	3	10	119.1	128
1272811	1272945	3	10	10.8	128
1292366	1293067	3	10	8	128
1303480	1303578	3	10	1.1	128
1308591	1309121	1	10	2.5	128
1315322	1316355	3	10	169.9	128
1321756	1321954	3	10	9.4	128
1347225	1349160	1	10	49.9	128
1349905	1350138	1	10	52.9	128
1351307	1352472	3	10	152.7	128
1366547	1366959	3	10	8.6	128
1367174	1367358	3	10	5.4	128
1371732	1371834	3	10	19	128
1396499	1396831	1	10	26.2	128
1422007	1422811	1	10	3.5	128
1426876	1427194	1	10	13.3	128
1429915	1430430	1	10	75.8	128
1436377	1436455	1	10	0.8	128
1490573	1491708	3	10	112.9	128
1495874	1496071	3	10	9.4	128
1497311	1498146	1	10	98.9	128
1498147	1498967	3	10	88.2	128
1511635	1512856	3	10	56	128
1540264	1540339	3	10	2.6	128
1570991	1571361	1	10	10.5	128
1585198	1585382	3	10	14	128
1587856	1588380	1	10	3.6	128
1599773	1601573	1	10	173.1	128
1612214	1612764	3	10	1.1	128
1612765	1612791	1	10	6.6	128
1622414	1622448	3	10	0.7	128
1622449	1622996	1	10	70.1	128
1628701	1628958	1	10	23.1	128
1642914	1643664	3	10	2	128
1652968	1653219	1	10	1.1	128
1661732	1662760	3	10	4.8	128
1662761	1663411	1	10	43.7	128
1671365	1671495	1	10	5.5	128
1685356	1685524	3	10	6.3	128
1686100	1686169	3	10	19.5	128
1686644	1686709	3	10	23.2	128
1687636	1688634	3	10	121.8	128
1697573	1698423	1	10	142.8	128
1698424	1698532	3	10	13.5	128
1710168	1710493	3	10	11.3	128
1720734	1721231	3	10	13	128
1725958	1726364	1	10	24.2	128
1728985	1729832	3	10	83.8	128
1745389	1745575	1	10	13.9	128
1745576	1745893	3	10	7.4	128
1745894	1746121	1	10	26	128
1746122	1746399	3	10	25.2	128
1746400	1747156	1	10	4.5	128
1754635	1755465	3	10	9.6	128
1755466	1756372	1	10	3.1	128
1771540	1773204	3	10	222.5	128
1773711	1774693	3	10	125.5	128
1786306	1786696	3	10	48.7	128
1801031	1801318	3	10	40.8	128
1808699	1808823	1	10	7.8	128
1813720	1814484	1	10	7.3	128
1830212	1830534	3	10	52.2	128
1832365	1833489	3	10	30.5	128
1837177	1837708	1	10	40	128
1838232	1838937	1	10	71	128
15592	15679	3	11	21.4	130
70982	71382	3	11	49.6	130
84151	84439	1	11	34.1	130
90919	91327	3	11	24	130
103007	103495	1	11	23.8	130
133996	134367	1	11	32.3	130
171788	172035	3	11	14.5	130
173463	173808	3	11	30.7	130
217562	218567	3	11	89.1	130
241244	241759	1	11	69.1	130
249785	250413	1	11	20.8	130
267448	267907	3	11	43.9	130
268732	268828	1	11	12.7	130
274406	276174	1	11	152.5	130
278027	278221	1	11	29.7	130
279527	279697	3	11	13.3	130
291259	291552	3	11	4.3	130
291553	291973	1	11	45.5	130
294935	295287	3	11	26.3	130
302493	302545	3	11	23.5	130
303603	303787	3	11	64.6	130
304236	304375	1	11	23.1	130
307338	307649	3	11	16.9	130
348051	348301	3	11	25.6	130
358244	358737	3	11	39.1	130
358738	358929	1	11	44.5	130
372874	373462	1	11	32.3	130
375175	375265	1	11	20.8	130
388732	389337	1	11	0.8	130
389338	389953	3	11	97	130
395897	396361	1	11	7.7	130
404637	404831	1	11	7.9	130
431059	431850	1	11	28.7	130
443867	445003	1	11	43.6	130
453439	453531	1	11	28.5	130
463159	463739	3	11	8.4	130
470617	471028	3	11	11.3	130
471029	471114	1	11	7.5	130
[truncated: 2,457 more rows]
