# Supplementary material for: Spatiotemporal dynamics of multidrug resistant bacteria on intensive care unit surfaces
Source: Nat Commun. 2019 Oct 8;10:4569. doi: 10.1038/s41467-019-12563-1 (PMC6783542; doi:10.1038/s41467-019-12563-1)
Supplement: Supplementary file 6 — Supplementary Data 3 [file 41467_2019_12563_MOESM6_ESM.xlsx]

## Sheet: A. baumannii
iso1	iso2	diffpos	totalpos	dist
161	145	2927	14799	0.197784
161	396	5980	14799	0.404081
161	US_2	3777	14799	0.25522
161	168	3131	14799	0.211568
161	382	6001	14799	0.4055
161	29	3223	14799	0.217785
161	126	3410	14799	0.230421
161	98	3145	14799	0.212514
161	107	3167	14799	0.214001
161	364	7740	14799	0.523008
161	203	3214	14799	0.217177
161	389	6270	14799	0.423677
161	374	5979	14799	0.404014
161	186	3129	14799	0.211433
161	56	3145	14799	0.212514
161	391	6270	14799	0.423677
161	369	3148	14799	0.212717
161	23	2932	14799	0.198121
161	390	6715	14799	0.453747
161	147	3225	14799	0.21792
161	85	3136	14799	0.211906
161	91	3122	14799	0.21096
161	152	3156	14799	0.213258
161	20	3158	14799	0.213393
161	2	2934	14799	0.198257
161	159	3080	14799	0.208122
161	62	3136	14799	0.211906
161	102	3116	14799	0.210555
161	140	3204	14799	0.216501
161	149	2917	14799	0.197108
161	156	3068	14799	0.207311
161	US_10	3801	14799	0.256842
161	401	7095	14799	0.479424
161	25	3252	14799	0.219745
161	53	6325	14799	0.427394
161	US_1	3760	14799	0.254071
161	394	6716	14799	0.453814
161	193	3213	14799	0.217109
161	261	6338	14799	0.428272
161	381	6003	14799	0.405636
161	83	137	14799	0.00925738
161	221	79	14799	0.0053382
161	97	6342	14799	0.428542
161	14	2929	14799	0.197919
161	77	6336	14799	0.428137
161	331	3200	14799	0.216231
161	88	77	14799	0.00520305
161	pseudo_reference_sequence	2817	14799	0.190351
161	35	3425	14799	0.231435
161	74	3195	14799	0.215893
161	43	7131	14799	0.481857
161	39	7152	14799	0.483276
161	94	3135	14799	0.211839
161	230	69	14799	0.00466248
161	US_6	3758	14799	0.253936
161	359	5990	14799	0.404757
161	115	3124	14799	0.211095
161	387	7065	14799	0.477397
161	36	3227	14799	0.218055
161	172	3128	14799	0.211366
161	368	3210	14799	0.216907
161	26	3464	14799	0.23407
161	272	3133	14799	0.211703
161	267	6341	14799	0.428475
161	170	3161	14799	0.213596
161	397	5978	14799	0.403946
161	104	3129	14799	0.211433
161	100	3133	14799	0.211703
161	258	6325	14799	0.427394
145	396	3787	14799	0.255896
145	US_2	4881	14799	0.32982
145	168	4355	14799	0.294277
145	382	3784	14799	0.255693
145	29	4370	14799	0.29529
145	126	4635	14799	0.313197
145	98	4334	14799	0.292858
145	107	4367	14799	0.295088
145	364	8110	14799	0.54801
145	203	4409	14799	0.297926
145	389	6191	14799	0.418339
145	374	3786	14799	0.255828
145	186	4353	14799	0.294141
145	56	4367	14799	0.295088
145	391	6191	14799	0.418339
145	369	4390	14799	0.296642
145	23	9	14799	0.000608149
145	390	5409	14799	0.365498
145	147	4324	14799	0.292182
145	85	4362	14799	0.29475
145	91	4363	14799	0.294817
145	152	4375	14799	0.295628
145	20	4345	14799	0.293601
145	2	11	14799	0.000743293
145	159	4388	14799	0.296507
145	62	4359	14799	0.294547
145	102	4367	14799	0.295088
145	140	4399	14799	0.29725
145	149	29	14799	0.00195959
145	156	4400	14799	0.297317
145	US_10	4940	14799	0.333806
145	401	7870	14799	0.531793
145	25	4370	14799	0.29529
145	53	6137	14799	0.41469
145	US_1	4898	14799	0.330968
145	394	5410	14799	0.365565
145	193	4408	14799	0.297858
145	261	6115	14799	0.413204
145	381	3786	14799	0.255828
145	83	2936	14799	0.198392
145	221	2866	14799	0.193662
145	97	6147	14799	0.415366
145	14	6	14799	0.000405433
145	77	6153	14799	0.415771
145	331	4413	14799	0.298196
145	88	2883	14799	0.19481
145	pseudo_reference_sequence	163	14799	0.0110143
145	35	4616	14799	0.311913
145	74	4426	14799	0.299074
145	43	7792	14799	0.526522
145	39	7810	14799	0.527738
145	94	4358	14799	0.294479
145	230	2871	14799	0.194
145	US_6	4897	14799	0.330901
145	359	3775	14799	0.255085
145	115	4348	14799	0.293804
145	387	7866	14799	0.531522
145	36	4452	14799	0.300831
145	172	4351	14799	0.294006
145	368	4384	14799	0.296236
145	26	4655	14799	0.314548
145	272	4355	14799	0.294277
145	267	6118	14799	0.413406
145	170	4385	14799	0.296304
145	397	3785	14799	0.255761
145	104	4353	14799	0.294141
145	100	4354	14799	0.294209
145	258	6138	14799	0.414758
396	US_2	7890	14799	0.533144
396	168	8015	14799	0.541591
396	382	33	14799	0.00222988
396	29	8032	14799	0.542739
396	126	8300	14799	0.560849
396	98	8033	14799	0.542807
396	107	8047	14799	0.543753
396	364	6826	14799	0.461247
396	203	8122	14799	0.548821
396	389	8141	14799	0.550105
396	374	6	14799	0.000405433
396	186	8013	14799	0.541456
396	56	8034	14799	0.542875
396	391	8140	14799	0.550037
396	369	7956	14799	0.537604
396	23	3792	14799	0.256234
396	390	3306	14799	0.223393
396	147	8032	14799	0.542739
396	85	8020	14799	0.541929
396	91	8010	14799	0.541253
396	152	7967	14799	0.538347
396	20	8046	14799	0.543685
396	2	3790	14799	0.256098
396	159	7968	14799	0.538415
396	62	8019	14799	0.541861
396	102	8004	14799	0.540847
396	140	8112	14799	0.548145
396	149	3773	14799	0.25495
396	156	7956	14799	0.537604
396	US_10	7915	14799	0.534833
396	401	7340	14799	0.495979
396	25	8061	14799	0.544699
396	53	8196	14799	0.553821
396	US_1	7873	14799	0.531995
396	394	3309	14799	0.223596
396	193	8117	14799	0.548483
396	261	8211	14799	0.554835
396	381	35	14799	0.00236502
396	83	6093	14799	0.411717
396	221	6055	14799	0.409149
396	97	8213	14799	0.55497
396	14	3789	14799	0.256031
396	77	8209	14799	0.5547
396	331	8103	14799	0.547537
396	88	6043	14799	0.408338
396	pseudo_reference_sequence	3758	14799	0.253936
396	35	8319	14799	0.562133
396	74	8099	14799	0.547267
396	43	7380	14799	0.498682
396	39	7401	14799	0.500101
396	94	8019	14799	0.541861
396	230	6047	14799	0.408609
396	US_6	7871	14799	0.53186
396	359	25	14799	0.0016893
396	115	8012	14799	0.541388
396	387	7314	14799	0.494223
396	36	8086	14799	0.546388
396	172	8015	14799	0.541591
396	368	8010	14799	0.541253
396	26	8353	14799	0.56443
396	272	8017	14799	0.541726
396	267	8212	14799	0.554902
396	170	8048	14799	0.543821
396	397	4	14799	0.000270289
396	104	8013	14799	0.541456
396	100	8017	14799	0.541726
396	258	8200	14799	0.554091
US_2	168	1581	14799	0.106832
US_2	382	7875	14799	0.532131
US_2	29	678	14799	0.0458139
US_2	126	1174	14799	0.0793297
US_2	98	1565	14799	0.10575
US_2	107	1601	14799	0.108183
US_2	364	7357	14799	0.497128
US_2	203	959	14799	0.0648017
US_2	389	5286	14799	0.357186
US_2	374	7889	14799	0.533077
US_2	186	1580	14799	0.106764
US_2	56	1613	14799	0.108994
US_2	391	5286	14799	0.357186
US_2	369	706	14799	0.0477059
US_2	23	4874	14799	0.329347
US_2	390	8312	14799	0.56166
US_2	147	624	14799	0.042165
US_2	85	1591	14799	0.107507
US_2	91	1606	14799	0.108521
US_2	152	691	14799	0.0466923
US_2	20	1590	14799	0.10744
US_2	2	4872	14799	0.329211
US_2	159	1631	14799	0.11021
US_2	62	1586	14799	0.107169
US_2	102	1610	14799	0.108791
US_2	140	961	14799	0.0649368
US_2	149	4890	14799	0.330428
US_2	156	1643	14799	0.111021
US_2	US_10	65	14799	0.00439219
US_2	401	6719	14799	0.454017
US_2	25	681	14799	0.0460166
US_2	53	5216	14799	0.352456
US_2	US_1	22	14799	0.00148659
US_2	394	8312	14799	0.56166
US_2	193	954	14799	0.0644638
US_2	261	5210	14799	0.352051
US_2	381	7877	14799	0.532266
US_2	83	3773	14799	0.25495
US_2	221	3700	14799	0.250017
US_2	97	5229	14799	0.353335
US_2	14	4883	14799	0.329955
US_2	77	5234	14799	0.353673
US_2	331	976	14799	0.0659504
US_2	88	3721	14799	0.251436
US_2	pseudo_reference_sequence	4906	14799	0.331509
US_2	35	1157	14799	0.078181
US_2	74	972	14799	0.0656801
US_2	43	6655	14799	0.449693
US_2	39	6661	14799	0.450098
US_2	94	1585	14799	0.107102
US_2	230	3721	14799	0.251436
US_2	US_6	20	14799	0.00135144
US_2	359	7875	14799	0.532131
US_2	115	1591	14799	0.107507
US_2	387	6729	14799	0.454693
US_2	36	1680	14799	0.113521
US_2	172	1595	14799	0.107778
US_2	368	702	14799	0.0474356
US_2	26	1192	14799	0.080546
US_2	272	1582	14799	0.106899
US_2	267	5197	14799	0.351172
US_2	170	1615	14799	0.109129
US_2	397	7888	14799	0.533009
US_2	104	1580	14799	0.106764
US_2	100	1582	14799	0.106899
US_2	258	5221	14799	0.352794
168	382	8000	14799	0.540577
168	29	1055	14799	0.0712886
168	126	1236	14799	0.0835192
168	98	23	14799	0.00155416
168	107	49	14799	0.00331103
168	364	7600	14799	0.513548
168	203	1055	14799	0.0712886
168	389	5049	14799	0.341172
168	374	8014	14799	0.541523
168	186	2	14799	0.000135144
168	56	35	14799	0.00236502
168	391	5049	14799	0.341172
168	369	1081	14799	0.0730455
168	23	4348	14799	0.293804
168	390	8072	14799	0.545442
168	147	1034	14799	0.0698696
168	85	13	14799	0.000878438
168	91	28	14799	0.00189202
168	152	1066	14799	0.0720319
168	20	48	14799	0.00324346
168	2	4346	14799	0.293668
168	159	53	14799	0.00358132
168	62	10	14799	0.000675721
168	102	34	14799	0.00229745
168	140	1057	14799	0.0714237
168	149	4330	14799	0.292587
168	156	65	14799	0.00439219
168	US_10	1606	14799	0.108521
168	401	7202	14799	0.486655
168	25	1095	14799	0.0739915
168	53	4980	14799	0.336509
168	US_1	1564	14799	0.105683
168	394	8072	14799	0.545442
168	193	1050	14799	0.0709507
168	261	5008	14799	0.338401
168	381	8002	14799	0.540712
168	83	3129	14799	0.211433
168	221	3089	14799	0.20873
168	97	4999	14799	0.337793
168	14	4357	14799	0.294412
168	77	4997	14799	0.337658
168	331	1072	14799	0.0724373
168	88	3078	14799	0.207987
168	pseudo_reference_sequence	4335	14799	0.292925
168	35	1254	14799	0.0847355
168	74	1033	14799	0.069802
168	43	7173	14799	0.484695
168	39	7179	14799	0.4851
168	94	8	14799	0.000540577
168	230	3110	14799	0.210149
168	US_6	1563	14799	0.105615
168	359	8000	14799	0.540577
168	115	13	14799	0.000878438
168	387	7212	14799	0.48733
168	36	113	14799	0.00763565
168	172	17	14799	0.00114873
168	368	1104	14799	0.0745996
168	26	1290	14799	0.0871681
168	272	6	14799	0.000405433
168	267	4995	14799	0.337523
168	170	37	14799	0.00250017
168	397	8013	14799	0.541456
168	104	2	14799	0.000135144
168	100	6	14799	0.000405433
168	258	4984	14799	0.33678
382	29	8038	14799	0.543145
382	126	8285	14799	0.559835
382	98	8018	14799	0.541793
382	107	8032	14799	0.542739
382	364	6804	14799	0.459761
382	203	8107	14799	0.547807
382	389	8166	14799	0.551794
382	374	28	14799	0.00189202
382	186	7998	14799	0.540442
382	56	8031	14799	0.542672
382	391	8166	14799	0.551794
382	369	7978	14799	0.53909
382	23	3777	14799	0.25522
382	390	3336	14799	0.225421
382	147	8018	14799	0.541793
382	85	8005	14799	0.540915
382	91	8024	14799	0.542199
382	152	7965	14799	0.538212
382	20	8043	14799	0.543483
382	2	3775	14799	0.255085
382	159	7965	14799	0.538212
382	62	8004	14799	0.540847
382	102	8024	14799	0.542199
382	140	8109	14799	0.547942
382	149	3758	14799	0.253936
382	156	7977	14799	0.539023
382	US_10	7900	14799	0.53382
382	401	7318	14799	0.494493
382	25	8076	14799	0.545713
382	53	8181	14799	0.552808
382	US_1	7858	14799	0.530982
382	394	3337	14799	0.225488
382	193	8102	14799	0.547469
382	261	8208	14799	0.554632
382	381	2	14799	0.000135144
382	83	6078	14799	0.410703
382	221	6040	14799	0.408136
382	97	8198	14799	0.553956
382	14	3786	14799	0.255828
382	77	8194	14799	0.553686
382	331	8123	14799	0.548888
382	88	6028	14799	0.407325
382	pseudo_reference_sequence	3770	14799	0.254747
382	35	8304	14799	0.561119
382	74	8084	14799	0.546253
382	43	7377	14799	0.49848
382	39	7386	14799	0.499088
382	94	8004	14799	0.540847
382	230	6061	14799	0.409555
382	US_6	7856	14799	0.530847
382	359	24	14799	0.00162173
382	115	8009	14799	0.541185
382	387	7335	14799	0.495642
382	36	8071	14799	0.545375
382	172	8012	14799	0.541388
382	368	8041	14799	0.543348
382	26	8338	14799	0.563416
382	272	8002	14799	0.540712
382	267	8197	14799	0.553889
382	170	8033	14799	0.542807
382	397	31	14799	0.00209474
382	104	7998	14799	0.540442
382	100	8002	14799	0.540712
382	258	8185	14799	0.553078
29	126	644	14799	0.0435165
29	98	1069	14799	0.0722346
29	107	1093	14799	0.0738563
29	364	7520	14799	0.508142
29	203	451	14799	0.030475
29	389	4741	14799	0.320359
29	374	8032	14799	0.542739
29	186	1053	14799	0.0711535
29	56	1077	14799	0.0727752
29	391	4741	14799	0.320359
29	369	83	14799	0.00560849
29	23	4369	14799	0.295223
29	390	8820	14799	0.595986
29	147	56	14799	0.00378404
29	85	1063	14799	0.0718292
29	91	1054	14799	0.071221
29	152	81	14799	0.00547334
29	20	1088	14799	0.0735185
29	2	4369	14799	0.295223
29	159	1095	14799	0.0739915
29	62	1059	14799	0.0715589
29	102	1057	14799	0.0714237
29	140	447	14799	0.0302047
29	149	4354	14799	0.294209
29	156	1093	14799	0.0738563
29	US_10	701	14799	0.0473681
29	401	7248	14799	0.489763
29	25	93	14799	0.00628421
29	53	4692	14799	0.317048
29	US_1	660	14799	0.0445976
29	394	8820	14799	0.595986
29	193	448	14799	0.0302723
29	261	4713	14799	0.318467
29	381	8040	14799	0.54328
29	83	3242	14799	0.219069
29	221	3202	14799	0.216366
29	97	4711	14799	0.318332
29	14	4372	14799	0.295425
29	77	4704	14799	0.317859
29	331	443	14799	0.0299345
29	88	3188	14799	0.21542
29	pseudo_reference_sequence	4337	14799	0.29306
29	35	659	14799	0.04453
29	74	432	14799	0.0291912
29	43	7210	14799	0.487195
29	39	7216	14799	0.487601
29	94	1059	14799	0.0715589
29	230	3198	14799	0.216096
29	US_6	661	14799	0.0446652
29	359	8032	14799	0.542739
29	115	1056	14799	0.0713562
29	387	7236	14799	0.488952
29	36	1154	14799	0.0779782
29	172	1060	14799	0.0716265
29	368	104	14799	0.0070275
29	26	695	14799	0.0469626
29	272	1057	14799	0.0714237
29	267	4708	14799	0.31813
29	170	1081	14799	0.0730455
29	397	8030	14799	0.542604
29	104	1053	14799	0.0711535
29	100	1057	14799	0.0714237
29	258	4696	14799	0.317319
126	98	1254	14799	0.0847355
126	107	1280	14799	0.0864923
126	364	7725	14799	0.521995
126	203	383	14799	0.0258801
126	389	4996	14799	0.33759
126	374	8299	14799	0.560781
126	186	1234	14799	0.083384
126	56	1265	14799	0.0854787
126	391	4996	14799	0.33759
126	369	673	14799	0.045476
126	23	4630	14799	0.312859
126	390	8987	14799	0.607271
126	147	627	14799	0.0423677
126	85	1243	14799	0.0839922
126	91	1260	14799	0.0851409
126	152	658	14799	0.0444625
126	20	1277	14799	0.0862896
126	2	4628	14799	0.312724
126	159	1285	14799	0.0868302
126	62	1242	14799	0.0839246
126	102	1264	14799	0.0854112
126	140	385	14799	0.0260153
126	149	4611	14799	0.311575
126	156	1297	14799	0.0876411
126	US_10	1198	14799	0.0809514
126	401	7504	14799	0.507061
126	25	688	14799	0.0464896
126	53	4927	14799	0.332928
126	US_1	1157	14799	0.078181
126	394	8987	14799	0.607271
126	193	378	14799	0.0255423
126	261	4956	14799	0.334887
126	381	8287	14799	0.55997
126	83	3405	14799	0.230083
126	221	3369	14799	0.227651
126	97	4946	14799	0.334212
126	14	4639	14799	0.313467
126	77	4944	14799	0.334077
126	331	400	14799	0.0270289
126	88	3357	14799	0.22684
126	pseudo_reference_sequence	4629	14799	0.312791
126	35	31	14799	0.00209474
126	74	360	14799	0.024326
126	43	7478	14799	0.505304
126	39	7484	14799	0.50571
126	94	1240	14799	0.0837894
126	230	3390	14799	0.22907
126	US_6	1155	14799	0.0780458
126	359	8285	14799	0.559835
126	115	1245	14799	0.0841273
126	387	7516	14799	0.507872
126	36	1339	14799	0.0904791
126	172	1249	14799	0.0843976
126	368	697	14799	0.0470978
126	26	67	14799	0.00452733
126	272	1238	14799	0.0836543
126	267	4943	14799	0.334009
126	170	1269	14799	0.085749
126	397	8298	14799	0.560714
126	104	1234	14799	0.083384
126	100	1237	14799	0.0835867
126	258	4931	14799	0.333198
98	107	40	14799	0.00270289
98	364	7618	14799	0.514765
98	203	1034	14799	0.0698696
98	389	5063	14799	0.342118
98	374	8032	14799	0.542739
98	186	21	14799	0.00141901
98	56	50	14799	0.00337861
98	391	5063	14799	0.342118
98	369	1095	14799	0.0739915
98	23	4327	14799	0.292385
98	390	8086	14799	0.546388
98	147	1017	14799	0.0687209
98	85	32	14799	0.00216231
98	91	43	14799	0.0029056
98	152	1080	14799	0.0729779
98	20	27	14799	0.00182445
98	2	4329	14799	0.29252
98	159	68	14799	0.00459491
98	62	27	14799	0.00182445
98	102	47	14799	0.00317589
98	140	1036	14799	0.0700047
98	149	4347	14799	0.293736
98	156	80	14799	0.00540577
98	US_10	1624	14799	0.109737
98	401	7220	14799	0.487871
98	25	1074	14799	0.0725725
98	53	4997	14799	0.337658
98	US_1	1582	14799	0.106899
98	394	8086	14799	0.546388
98	193	1033	14799	0.069802
98	261	4987	14799	0.336982
98	381	8020	14799	0.541929
98	83	3146	14799	0.212582
98	221	3072	14799	0.207582
98	97	5010	14799	0.338536
98	14	4336	14799	0.292993
98	77	5013	14799	0.338739
98	331	1051	14799	0.0710183
98	88	3089	14799	0.20873
98	pseudo_reference_sequence	4347	14799	0.293736
98	35	1233	14799	0.0833164
98	74	1051	14799	0.0710183
98	43	7152	14799	0.483276
98	39	7160	14799	0.483816
98	94	26	14799	0.00175688
98	230	3089	14799	0.20873
98	US_6	1581	14799	0.106832
98	359	8018	14799	0.541793
98	115	28	14799	0.00189202
98	387	7226	14799	0.488276
98	36	127	14799	0.00858166
98	172	32	14799	0.00216231
98	368	1091	14799	0.0737212
98	26	1273	14799	0.0860193
98	272	23	14799	0.00155416
98	267	4978	14799	0.336374
98	170	54	14799	0.0036489
98	397	8031	14799	0.542672
98	104	21	14799	0.00141901
98	100	23	14799	0.00155416
98	258	4998	14799	0.337726
107	364	7636	14799	0.515981
107	203	1072	14799	0.0724373
107	389	5082	14799	0.343402
107	374	8046	14799	0.543685
107	186	47	14799	0.00317589
107	56	76	14799	0.00513548
107	391	5082	14799	0.343402
107	369	1116	14799	0.0754105
107	23	4360	14799	0.294615
107	390	8102	14799	0.547469
107	147	1054	14799	0.071221
107	85	54	14799	0.0036489
107	91	69	14799	0.00466248
107	152	1101	14799	0.0743969
107	20	65	14799	0.00439219
107	2	4362	14799	0.29475
107	159	90	14799	0.00608149
107	62	52	14799	0.00351375
107	102	67	14799	0.00452733
107	140	1074	14799	0.0725725
107	149	4368	14799	0.295155
107	156	102	14799	0.00689236
107	US_10	1640	14799	0.110818
107	401	7238	14799	0.489087
107	25	1101	14799	0.0743969
107	53	5020	14799	0.339212
107	US_1	1605	14799	0.108453
107	394	8102	14799	0.547469
107	193	1070	14799	0.0723022
107	261	5022	14799	0.339347
107	381	8034	14799	0.542875
107	83	3154	14799	0.213123
107	221	3105	14799	0.209811
107	97	5033	14799	0.340091
107	14	4369	14799	0.295223
107	77	5031	14799	0.339955
107	331	1089	14799	0.0735861
107	88	3111	14799	0.210217
107	pseudo_reference_sequence	4366	14799	0.29502
107	35	1271	14799	0.0858842
107	74	1077	14799	0.0727752
107	43	7182	14799	0.485303
107	39	7193	14799	0.486046
107	94	51	14799	0.00344618
107	230	3123	14799	0.211028
107	US_6	1606	14799	0.108521
107	359	8032	14799	0.542739
107	115	54	14799	0.0036489
107	387	7244	14799	0.489493
107	36	142	14799	0.00959524
107	172	58	14799	0.00391918
107	368	1119	14799	0.0756132
107	26	1311	14799	0.0885871
107	272	49	14799	0.00331103
107	267	5013	14799	0.338739
107	170	80	14799	0.00540577
107	397	8045	14799	0.543618
107	104	47	14799	0.00317589
107	100	49	14799	0.00331103
107	258	5021	14799	0.33928
364	203	7543	14799	0.509697
364	389	4224	14799	0.285425
364	374	6825	14799	0.46118
364	186	7598	14799	0.513413
364	56	7631	14799	0.515643
364	391	4224	14799	0.285425
364	369	7461	14799	0.504156
364	23	8103	14799	0.547537
364	390	8794	14799	0.594229
364	147	7500	14799	0.506791
364	85	7605	14799	0.513886
364	91	7624	14799	0.51517
364	152	7447	14799	0.50321
364	20	7643	14799	0.516454
364	2	8101	14799	0.547402
364	159	7565	14799	0.511183
364	62	7603	14799	0.513751
364	102	7620	14799	0.5149
364	140	7549	14799	0.510102
364	149	8084	14799	0.546253
364	156	7577	14799	0.511994
364	US_10	7382	14799	0.498817
364	401	3421	14799	0.231164
364	25	7558	14799	0.51071
364	53	4239	14799	0.286438
364	US_1	7340	14799	0.495979
364	394	8795	14799	0.594297
364	193	7542	14799	0.509629
364	261	4268	14799	0.288398
364	381	6806	14799	0.459896
364	83	7817	14799	0.528211
364	221	7779	14799	0.525644
364	97	4257	14799	0.287655
364	14	8108	14799	0.547875
364	77	4252	14799	0.287317
364	331	7564	14799	0.511116
364	88	7763	14799	0.524562
364	pseudo_reference_sequence	8021	14799	0.541996
364	35	7740	14799	0.523008
364	74	7524	14799	0.508413
364	43	3487	14799	0.235624
364	39	3496	14799	0.236232
364	94	7604	14799	0.513819
364	230	7800	14799	0.527063
364	US_6	7338	14799	0.495844
364	359	6815	14799	0.460504
364	115	7609	14799	0.514156
364	387	3449	14799	0.233056
364	36	7669	14799	0.518211
364	172	7613	14799	0.514427
364	368	7525	14799	0.50848
364	26	7779	14799	0.525644
364	272	7602	14799	0.513683
364	267	4255	14799	0.287519
364	170	7629	14799	0.515508
364	397	6824	14799	0.461112
364	104	7598	14799	0.513413
364	100	7602	14799	0.513683
364	258	4243	14799	0.286709
203	389	4815	14799	0.32536
203	374	8121	14799	0.548753
203	186	1053	14799	0.0711535
203	56	1081	14799	0.0730455
203	391	4815	14799	0.32536
203	369	478	14799	0.0322995
203	23	4402	14799	0.297453
203	390	8805	14799	0.594973
203	147	399	14799	0.0269613
203	85	1064	14799	0.0718967
203	91	1075	14799	0.07264
203	152	462	14799	0.0312183
203	20	1059	14799	0.0715589
203	2	4404	14799	0.297588
203	159	1100	14799	0.0743293
203	62	1059	14799	0.0715589
203	102	1071	14799	0.0723698
203	140	12	14799	0.000810866
203	149	4422	14799	0.298804
203	156	1112	14799	0.0751402
203	US_10	1018	14799	0.0687884
203	401	7324	14799	0.494898
203	25	457	14799	0.0308805
203	53	4749	14799	0.3209
203	US_1	976	14799	0.0659504
203	394	8805	14799	0.594973
203	193	9	14799	0.000608149
203	261	4739	14799	0.320224
203	381	8105	14799	0.547672
203	83	3216	14799	0.217312
203	221	3141	14799	0.212244
203	97	4762	14799	0.321778
203	14	4403	14799	0.29752
203	77	4765	14799	0.321981
203	331	27	14799	0.00182445
203	88	3154	14799	0.213123
203	pseudo_reference_sequence	4433	14799	0.299547
203	35	358	14799	0.0241908
203	74	27	14799	0.00182445
203	43	7256	14799	0.490303
203	39	7262	14799	0.490709
203	94	1058	14799	0.0714913
203	230	3158	14799	0.213393
203	US_6	975	14799	0.0658828
203	359	8107	14799	0.547807
203	115	1060	14799	0.0716265
203	387	7334	14799	0.495574
203	36	1152	14799	0.0778431
203	172	1064	14799	0.0718967
203	368	473	14799	0.0319616
203	26	401	14799	0.0270964
203	272	1055	14799	0.0712886
203	267	4730	14799	0.319616
203	170	1077	14799	0.0727752
203	397	8120	14799	0.548686
203	104	1053	14799	0.0711535
203	100	1055	14799	0.0712886
203	258	4750	14799	0.320968
389	374	8139	14799	0.54997
389	186	5047	14799	0.341037
389	56	5064	14799	0.342185
389	391	1	14799	6.75721e-05
389	369	4664	14799	0.315156
389	23	6196	14799	0.418677
389	390	8795	14799	0.594297
389	147	4743	14799	0.320495
389	85	5054	14799	0.34151
389	91	5040	14799	0.340564
389	152	4674	14799	0.315832
389	20	5076	14799	0.342996
389	2	6198	14799	0.418812
389	159	4998	14799	0.337726
389	62	5055	14799	0.341577
389	102	5034	14799	0.340158
389	140	4805	14799	0.324684
389	149	6181	14799	0.417663
389	156	4986	14799	0.336915
389	US_10	5310	14799	0.358808
389	401	3391	14799	0.229137
389	25	4769	14799	0.322252
389	53	93	14799	0.00628421
389	US_1	5269	14799	0.356038
389	394	8795	14799	0.594297
389	193	4814	14799	0.325292
389	261	104	14799	0.0070275
389	381	8168	14799	0.551929
389	83	6389	14799	0.431718
389	221	6349	14799	0.429015
389	97	86	14799	0.0058112
389	14	6193	14799	0.418474
389	77	76	14799	0.00513548
389	331	4798	14799	0.324211
389	88	6333	14799	0.427934
389	pseudo_reference_sequence	6103	14799	0.412393
389	35	5011	14799	0.338604
389	74	4796	14799	0.324076
389	43	3427	14799	0.23157
389	39	3451	14799	0.233191
389	94	5053	14799	0.341442
389	230	6337	14799	0.428205
389	US_6	5267	14799	0.355902
389	359	8155	14799	0.551051
389	115	5042	14799	0.340699
389	387	3361	14799	0.22711
389	36	5119	14799	0.345902
389	172	5046	14799	0.340969
389	368	4722	14799	0.319076
389	26	5051	14799	0.341307
389	272	5051	14799	0.341307
389	267	109	14799	0.00736536
389	170	5080	14799	0.343266
389	397	8139	14799	0.54997
389	104	5047	14799	0.341037
389	100	5051	14799	0.341307
389	258	93	14799	0.00628421
374	186	8012	14799	0.541388
374	56	8033	14799	0.542807
374	391	8138	14799	0.549902
374	369	7956	14799	0.537604
374	23	3791	14799	0.256166
374	390	3308	14799	0.223529
374	147	8032	14799	0.542739
374	85	8019	14799	0.541861
374	91	8009	14799	0.541185
374	152	7967	14799	0.538347
374	20	8045	14799	0.543618
374	2	3789	14799	0.256031
374	159	7967	14799	0.538347
374	62	8018	14799	0.541793
374	102	8003	14799	0.54078
374	140	8111	14799	0.548078
374	149	3772	14799	0.254882
374	156	7955	14799	0.537536
374	US_10	7914	14799	0.534766
374	401	7339	14799	0.495912
374	25	8061	14799	0.544699
374	53	8195	14799	0.553754
374	US_1	7872	14799	0.531928
374	394	3309	14799	0.223596
374	193	8116	14799	0.548415
374	261	8210	14799	0.554767
374	381	30	14799	0.00202716
374	83	6092	14799	0.411649
374	221	6054	14799	0.409082
374	97	8212	14799	0.554902
374	14	3788	14799	0.255963
374	77	8208	14799	0.554632
374	331	8102	14799	0.547469
374	88	6042	14799	0.408271
374	pseudo_reference_sequence	3756	14799	0.253801
374	35	8318	14799	0.562065
374	74	8098	14799	0.547199
374	43	7379	14799	0.498615
374	39	7400	14799	0.500034
374	94	8018	14799	0.541793
374	230	6046	14799	0.408541
374	US_6	7870	14799	0.531793
374	359	26	14799	0.00175688
374	115	8011	14799	0.54132
374	387	7313	14799	0.494155
374	36	8085	14799	0.546321
374	172	8014	14799	0.541523
374	368	8013	14799	0.541456
374	26	8352	14799	0.564362
374	272	8016	14799	0.541658
374	267	8211	14799	0.554835
374	170	8047	14799	0.543753
374	397	6	14799	0.000405433
374	104	8012	14799	0.541388
374	100	8016	14799	0.541658
374	258	8199	14799	0.554024
186	56	33	14799	0.00222988
186	391	5047	14799	0.341037
186	369	1079	14799	0.0729103
186	23	4346	14799	0.293668
186	390	8070	14799	0.545307
186	147	1032	14799	0.0697344
186	85	11	14799	0.000743293
186	91	26	14799	0.00175688
186	152	1064	14799	0.0718967
186	20	46	14799	0.00310832
186	2	4344	14799	0.293533
186	159	51	14799	0.00344618
186	62	8	14799	0.000540577
186	102	32	14799	0.00216231
186	140	1055	14799	0.0712886
186	149	4328	14799	0.292452
186	156	63	14799	0.00425704
186	US_10	1605	14799	0.108453
186	401	7200	14799	0.486519
186	25	1093	14799	0.0738563
186	53	4978	14799	0.336374
186	US_1	1564	14799	0.105683
186	394	8070	14799	0.545307
186	193	1048	14799	0.0708156
186	261	5006	14799	0.338266
186	381	8000	14799	0.540577
186	83	3127	14799	0.211298
186	221	3087	14799	0.208595
186	97	4997	14799	0.337658
186	14	4355	14799	0.294277
186	77	4995	14799	0.337523
186	331	1070	14799	0.0723022
186	88	3076	14799	0.207852
186	pseudo_reference_sequence	4333	14799	0.29279
186	35	1252	14799	0.0846003
186	74	1031	14799	0.0696669
186	43	7171	14799	0.48456
186	39	7177	14799	0.484965
186	94	6	14799	0.000405433
186	230	3108	14799	0.210014
186	US_6	1562	14799	0.105548
186	359	7998	14799	0.540442
186	115	11	14799	0.000743293
186	387	7210	14799	0.487195
186	36	111	14799	0.00750051
186	172	15	14799	0.00101358
186	368	1102	14799	0.0744645
186	26	1288	14799	0.0870329
186	272	4	14799	0.000270289
186	267	4993	14799	0.337388
186	170	35	14799	0.00236502
186	397	8011	14799	0.54132
186	104	0	14799	0
186	100	4	14799	0.000270289
186	258	4982	14799	0.336644
56	391	5064	14799	0.342185
56	369	1095	14799	0.0739915
56	23	4374	14799	0.295561
56	390	8087	14799	0.546456
56	147	1064	14799	0.0718967
56	85	42	14799	0.00283803
56	91	43	14799	0.0029056
56	152	1080	14799	0.0729779
56	20	61	14799	0.0041219
56	2	4376	14799	0.295696
56	159	68	14799	0.00459491
56	62	41	14799	0.00277046
56	102	49	14799	0.00331103
56	140	1071	14799	0.0723698
56	149	4360	14799	0.294615
56	156	80	14799	0.00540577
56	US_10	1616	14799	0.109197
56	401	7231	14799	0.488614
56	25	1064	14799	0.0718967
56	53	5011	14799	0.338604
56	US_1	1597	14799	0.107913
56	394	8087	14799	0.546456
56	193	1080	14799	0.0729779
56	261	5023	14799	0.339415
56	381	8033	14799	0.542807
56	83	3120	14799	0.210825
56	221	3119	14799	0.210757
56	97	5030	14799	0.339888
56	14	4371	14799	0.295358
56	77	5026	14799	0.339618
56	331	1086	14799	0.0733833
56	88	3104	14799	0.209744
56	pseudo_reference_sequence	4347	14799	0.293736
56	35	1281	14799	0.0865599
56	74	1063	14799	0.0718292
56	43	7188	14799	0.485708
56	39	7208	14799	0.48706
56	94	39	14799	0.00263531
56	230	3124	14799	0.211095
56	US_6	1595	14799	0.107778
56	359	8019	14799	0.541861
56	115	27	14799	0.00182445
56	387	7227	14799	0.488344
56	36	93	14799	0.00628421
56	172	32	14799	0.00216231
56	368	1118	14799	0.0755456
56	26	1275	14799	0.0861545
56	272	37	14799	0.00250017
56	267	5026	14799	0.339618
56	170	20	14799	0.00135144
56	397	8032	14799	0.542739
56	104	33	14799	0.00222988
56	100	36	14799	0.0024326
56	258	5011	14799	0.338604
391	369	4664	14799	0.315156
391	23	6196	14799	0.418677
391	390	8794	14799	0.594229
391	147	4743	14799	0.320495
391	85	5054	14799	0.34151
391	91	5040	14799	0.340564
391	152	4674	14799	0.315832
391	20	5076	14799	0.342996
391	2	6198	14799	0.418812
391	159	4998	14799	0.337726
391	62	5055	14799	0.341577
391	102	5034	14799	0.340158
391	140	4805	14799	0.324684
391	149	6181	14799	0.417663
391	156	4986	14799	0.336915
391	US_10	5310	14799	0.358808
391	401	3391	14799	0.229137
391	25	4769	14799	0.322252
391	53	93	14799	0.00628421
391	US_1	5269	14799	0.356038
391	394	8794	14799	0.594229
391	193	4814	14799	0.325292
391	261	104	14799	0.0070275
391	381	8168	14799	0.551929
391	83	6389	14799	0.431718
391	221	6349	14799	0.429015
391	97	86	14799	0.0058112
391	14	6193	14799	0.418474
391	77	76	14799	0.00513548
391	331	4797	14799	0.324144
391	88	6333	14799	0.427934
391	pseudo_reference_sequence	6102	14799	0.412325
391	35	5011	14799	0.338604
391	74	4796	14799	0.324076
391	43	3427	14799	0.23157
391	39	3451	14799	0.233191
391	94	5053	14799	0.341442
391	230	6337	14799	0.428205
391	US_6	5267	14799	0.355902
391	359	8155	14799	0.551051
391	115	5042	14799	0.340699
391	387	3361	14799	0.22711
391	36	5119	14799	0.345902
391	172	5046	14799	0.340969
391	368	4721	14799	0.319008
391	26	5051	14799	0.341307
391	272	5051	14799	0.341307
391	267	109	14799	0.00736536
391	170	5080	14799	0.343266
391	397	8140	14799	0.550037
391	104	5047	14799	0.341037
391	100	5051	14799	0.341307
391	258	93	14799	0.00628421
369	23	4395	14799	0.29698
369	390	8742	14799	0.590716
369	147	85	14799	0.00574363
369	85	1086	14799	0.0733833
369	91	1072	14799	0.0724373
369	152	16	14799	0.00108115
369	20	1108	14799	0.0748699
369	2	4397	14799	0.297115
369	159	1030	14799	0.0695993
369	62	1087	14799	0.0734509
369	102	1066	14799	0.0720319
369	140	468	14799	0.0316238
369	149	4380	14799	0.295966
369	156	1018	14799	0.0687884
369	US_10	729	14799	0.0492601
369	401	7189	14799	0.485776
369	25	112	14799	0.00756808
369	53	4719	14799	0.318873
369	US_1	688	14799	0.0464896
369	394	8742	14799	0.590716
369	193	477	14799	0.0322319
369	261	4732	14799	0.319751
369	381	7980	14799	0.539226
369	83	3271	14799	0.221028
369	221	3227	14799	0.218055
369	97	4736	14799	0.320022
369	14	4392	14799	0.296777
369	77	4730	14799	0.319616
369	331	464	14799	0.0313535
369	88	3211	14799	0.216974
369	pseudo_reference_sequence	4281	14799	0.289276
369	35	688	14799	0.0464896
369	74	459	14799	0.0310156
369	43	7225	14799	0.488209
369	39	7247	14799	0.489695
369	94	1085	14799	0.0733158
369	230	3215	14799	0.217244
369	US_6	687	14799	0.0464221
369	359	7964	14799	0.538144
369	115	1074	14799	0.0725725
369	387	7159	14799	0.483749
369	36	1177	14799	0.0795324
369	172	1078	14799	0.0728428
369	368	67	14799	0.00452733
369	26	727	14799	0.0491249
369	272	1083	14799	0.0731806
369	267	4735	14799	0.319954
369	170	1111	14799	0.0750726
369	397	7954	14799	0.537469
369	104	1079	14799	0.0729103
369	100	1083	14799	0.0731806
369	258	4719	14799	0.318873
23	390	5414	14799	0.365836
23	147	4317	14799	0.291709
23	85	4357	14799	0.294412
23	91	4368	14799	0.295155
23	152	4380	14799	0.295966
23	20	4352	14799	0.294074
23	2	4	14799	0.000270289
23	159	4393	14799	0.296844
23	62	4352	14799	0.294074
23	102	4372	14799	0.295425
23	140	4404	14799	0.297588
23	149	22	14799	0.00148659
23	156	4405	14799	0.297655
23	US_10	4933	14799	0.333333
23	401	7865	14799	0.531455
23	25	4375	14799	0.295628
23	53	6130	14799	0.414217
23	US_1	4891	14799	0.330495
23	394	5415	14799	0.365903
23	193	4401	14799	0.297385
23	261	6120	14799	0.413541
23	381	3779	14799	0.255355
23	83	2929	14799	0.197919
23	221	2859	14799	0.193189
23	97	6140	14799	0.414893
23	14	11	14799	0.000743293
23	77	6146	14799	0.415298
23	331	4418	14799	0.298534
23	88	2876	14799	0.194337
23	pseudo_reference_sequence	170	14799	0.0114873
23	35	4609	14799	0.31144
23	74	4419	14799	0.298601
23	43	7797	14799	0.52686
23	39	7803	14799	0.527265
23	94	4351	14799	0.294006
23	230	2876	14799	0.194337
23	US_6	4890	14799	0.330428
23	359	3780	14799	0.255423
23	115	4353	14799	0.294141
23	387	7871	14799	0.53186
23	36	4447	14799	0.300493
23	172	4356	14799	0.294344
23	368	4389	14799	0.296574
23	26	4648	14799	0.314075
23	272	4348	14799	0.293804
23	267	6111	14799	0.412933
23	170	4378	14799	0.295831
23	397	3790	14799	0.256098
23	104	4346	14799	0.293668
23	100	4348	14799	0.293804
23	258	6131	14799	0.414285
390	147	8822	14799	0.596121
390	85	8077	14799	0.54578
390	91	8063	14799	0.544834
390	152	8753	14799	0.591459
390	20	8099	14799	0.547267
390	2	5416	14799	0.365971
390	159	8021	14799	0.541996
390	62	8077	14799	0.54578
390	102	8057	14799	0.544429
390	140	8795	14799	0.594297
390	149	5399	14799	0.364822
390	156	8009	14799	0.541185
390	US_10	8337	14799	0.563349
390	401	8214	14799	0.555038
390	25	8847	14799	0.597811
390	53	8855	14799	0.598351
390	US_1	8295	14799	0.560511
390	394	6	14799	0.000405433
390	193	8804	14799	0.594905
390	261	8865	14799	0.599027
390	381	3338	14799	0.225556
390	83	6830	14799	0.461518
390	221	6794	14799	0.459085
390	97	8871	14799	0.599432
390	14	5411	14799	0.365633
390	77	8866	14799	0.599095
390	331	8787	14799	0.593756
390	88	6778	14799	0.458004
390	pseudo_reference_sequence	5299	14799	0.358065
390	35	9002	14799	0.608284
390	74	8786	14799	0.593689
390	43	8250	14799	0.55747
390	39	8270	14799	0.558822
390	94	8076	14799	0.545713
390	230	6782	14799	0.458274
390	US_6	8293	14799	0.560376
390	359	3324	14799	0.22461
390	115	8065	14799	0.544969
390	387	8184	14799	0.55301
390	36	8139	14799	0.54997
390	172	8069	14799	0.54524
390	368	8792	14799	0.594094
390	26	9039	14799	0.610785
390	272	8074	14799	0.545577
390	267	8871	14799	0.599432
390	170	8103	14799	0.547537
390	397	3310	14799	0.223664
390	104	8070	14799	0.545307
390	100	8074	14799	0.545577
390	258	8855	14799	0.598351
147	85	1043	14799	0.0704777
147	91	1058	14799	0.0714913
147	152	69	14799	0.00466248
147	20	1042	14799	0.0704102
147	2	4315	14799	0.291574
147	159	1083	14799	0.0731806
147	62	1038	14799	0.0701399
147	102	1062	14799	0.0717616
147	140	401	14799	0.0270964
147	149	4333	14799	0.29279
147	156	1095	14799	0.0739915
147	US_10	682	14799	0.0460842
147	401	7228	14799	0.488411
147	25	64	14799	0.00432462
147	53	4673	14799	0.315765
147	US_1	640	14799	0.0432462
147	394	8822	14799	0.596121
147	193	394	14799	0.0266234
147	261	4667	14799	0.315359
147	381	8020	14799	0.541929
147	83	3222	14799	0.217717
147	221	3148	14799	0.212717
147	97	4686	14799	0.316643
147	14	4326	14799	0.292317
147	77	4691	14799	0.316981
147	331	416	14799	0.02811
147	88	3169	14799	0.214136
147	pseudo_reference_sequence	4348	14799	0.293804
147	35	610	14799	0.041219
147	74	412	14799	0.0278397
147	43	7164	14799	0.484087
147	39	7169	14799	0.484425
147	94	1037	14799	0.0700723
147	230	3169	14799	0.214136
147	US_6	640	14799	0.0432462
147	359	8018	14799	0.541793
147	115	1043	14799	0.0704777
147	387	7238	14799	0.489087
147	36	1135	14799	0.0766944
147	172	1047	14799	0.070748
147	368	80	14799	0.00540577
147	26	644	14799	0.0435165
147	272	1034	14799	0.0698696
147	267	4654	14799	0.314481
147	170	1066	14799	0.0720319
147	397	8030	14799	0.542604
147	104	1032	14799	0.0697344
147	100	1034	14799	0.0698696
147	258	4678	14799	0.316102
85	91	37	14799	0.00250017
85	152	1071	14799	0.0723698
85	20	55	14799	0.00371647
85	2	4355	14799	0.294277
85	159	56	14799	0.00378404
85	62	19	14799	0.00128387
85	102	37	14799	0.00250017
85	140	1066	14799	0.0720319
85	149	4339	14799	0.293195
85	156	68	14799	0.00459491
85	US_10	1616	14799	0.109197
85	401	7205	14799	0.486857
85	25	1102	14799	0.0744645
85	53	4989	14799	0.337117
85	US_1	1575	14799	0.106426
85	394	8077	14799	0.54578
85	193	1059	14799	0.0715589
85	261	5017	14799	0.339009
85	381	8007	14799	0.54105
85	83	3138	14799	0.212041
85	221	3094	14799	0.209068
85	97	5008	14799	0.338401
85	14	4366	14799	0.29502
85	77	5002	14799	0.337996
85	331	1081	14799	0.0730455
85	88	3083	14799	0.208325
85	pseudo_reference_sequence	4340	14799	0.293263
85	35	1263	14799	0.0853436
85	74	1042	14799	0.0704102
85	43	7178	14799	0.485033
85	39	7188	14799	0.485708
85	94	17	14799	0.00114873
85	230	3115	14799	0.210487
85	US_6	1573	14799	0.106291
85	359	8005	14799	0.540915
85	115	22	14799	0.00148659
85	387	7217	14799	0.487668
85	36	116	14799	0.00783837
85	172	26	14799	0.00175688
85	368	1109	14799	0.0749375
85	26	1295	14799	0.0875059
85	272	15	14799	0.00101358
85	267	5003	14799	0.338063
85	170	46	14799	0.00310832
85	397	8018	14799	0.541793
85	104	11	14799	0.000743293
85	100	14	14799	0.00094601
85	258	4993	14799	0.337388
91	152	1074	14799	0.0725725
91	20	56	14799	0.00378404
91	2	4370	14799	0.29529
91	159	61	14799	0.0041219
91	62	34	14799	0.00229745
91	102	24	14799	0.00162173
91	140	1065	14799	0.0719643
91	149	4354	14799	0.294209
91	156	56	14799	0.00378404
91	US_10	1631	14799	0.11021
91	401	7226	14799	0.488276
91	25	1079	14799	0.0729103
91	53	5004	14799	0.338131
91	US_1	1590	14799	0.10744
91	394	8063	14799	0.544834
91	193	1074	14799	0.0725725
91	261	5016	14799	0.338942
91	381	8026	14799	0.542334
91	83	3153	14799	0.213055
91	221	3113	14799	0.210352
91	97	5023	14799	0.339415
91	14	4365	14799	0.294952
91	77	5019	14799	0.339145
91	331	1058	14799	0.0714913
91	88	3098	14799	0.209338
91	pseudo_reference_sequence	4319	14799	0.291844
91	35	1274	14799	0.0860869
91	74	1057	14799	0.0714237
91	43	7181	14799	0.485235
91	39	7201	14799	0.486587
91	94	28	14799	0.00189202
91	230	3094	14799	0.209068
91	US_6	1588	14799	0.107305
91	359	8012	14799	0.541388
91	115	21	14799	0.00141901
91	387	7203	14799	0.486722
91	36	134	14799	0.00905467
91	172	21	14799	0.00141901
91	368	1095	14799	0.0739915
91	26	1314	14799	0.0887898
91	272	26	14799	0.00175688
91	267	5019	14799	0.339145
91	170	55	14799	0.00371647
91	397	8008	14799	0.541118
91	104	26	14799	0.00175688
91	100	30	14799	0.00202716
91	258	5004	14799	0.338131
152	20	1093	14799	0.0738563
152	2	4382	14799	0.296101
152	159	1015	14799	0.0685857
152	62	1072	14799	0.0724373
152	102	1074	14799	0.0725725
152	140	452	14799	0.0305426
152	149	4365	14799	0.294952
152	156	1027	14799	0.0693966
152	US_10	714	14799	0.0482465
152	401	7175	14799	0.48483
152	25	113	14799	0.00763565
152	53	4705	14799	0.317927
152	US_1	673	14799	0.045476
152	394	8753	14799	0.591459
152	193	461	14799	0.0311508
152	261	4718	14799	0.318805
152	381	7967	14799	0.538347
152	83	3255	14799	0.219947
152	221	3211	14799	0.216974
152	97	4724	14799	0.319211
152	14	4377	14799	0.295763
152	77	4716	14799	0.31867
152	331	467	14799	0.0315562
152	88	3195	14799	0.215893
152	pseudo_reference_sequence	4283	14799	0.289411
152	35	673	14799	0.045476
152	74	443	14799	0.0299345
152	43	7211	14799	0.487263
152	39	7234	14799	0.488817
152	94	1070	14799	0.0723022
152	230	3216	14799	0.217312
152	US_6	672	14799	0.0454085
152	359	7953	14799	0.537401
152	115	1059	14799	0.0715589
152	387	7169	14799	0.484425
152	36	1162	14799	0.0785188
152	172	1063	14799	0.0718292
152	368	79	14799	0.0053382
152	26	712	14799	0.0481114
152	272	1068	14799	0.072167
152	267	4721	14799	0.319008
152	170	1096	14799	0.0740591
152	397	7965	14799	0.538212
152	104	1064	14799	0.0718967
152	100	1068	14799	0.072167
152	258	4705	14799	0.317927
20	2	4354	14799	0.294209
20	159	81	14799	0.00547334
20	62	52	14799	0.00351375
20	102	60	14799	0.00405433
20	140	1049	14799	0.0708832
20	149	4372	14799	0.295425
20	156	93	14799	0.00628421
20	US_10	1649	14799	0.111426
20	401	7243	14799	0.489425
20	25	1087	14799	0.0734509
20	53	5022	14799	0.339347
20	US_1	1607	14799	0.108588
20	394	8099	14799	0.547267
20	193	1058	14799	0.0714913
20	261	5000	14799	0.337861
20	381	8045	14799	0.543618
20	83	3171	14799	0.214271
20	221	3097	14799	0.209271
20	97	5035	14799	0.340226
20	14	4349	14799	0.293871
20	77	5038	14799	0.340428
20	331	1064	14799	0.0718967
20	88	3114	14799	0.21042
20	pseudo_reference_sequence	4358	14799	0.294479
20	35	1258	14799	0.0850057
20	74	1076	14799	0.0727076
20	43	7165	14799	0.484154
20	39	7185	14799	0.485506
20	94	51	14799	0.00344618
20	230	3102	14799	0.209609
20	US_6	1606	14799	0.108521
20	359	8031	14799	0.542672
20	115	41	14799	0.00277046
20	387	7239	14799	0.489155
20	36	150	14799	0.0101358
20	172	45	14799	0.00304075
20	368	1104	14799	0.0745996
20	26	1298	14799	0.0877086
20	272	48	14799	0.00324346
20	267	5003	14799	0.338063
20	170	79	14799	0.0053382
20	397	8044	14799	0.54355
20	104	46	14799	0.00310832
20	100	47	14799	0.00317589
20	258	5023	14799	0.339415
2	159	4395	14799	0.29698
2	62	4350	14799	0.293939
2	102	4374	14799	0.295561
2	140	4406	14799	0.297723
2	149	20	14799	0.00135144
2	156	4407	14799	0.29779
2	US_10	4931	14799	0.333198
2	401	7862	14799	0.531252
2	25	4377	14799	0.295763
2	53	6128	14799	0.414082
2	US_1	4889	14799	0.33036
2	394	5417	14799	0.366038
2	193	4399	14799	0.29725
2	261	6122	14799	0.413677
2	381	3777	14799	0.25522
2	83	2927	14799	0.197784
2	221	2857	14799	0.193054
2	97	6136	14799	0.414623
2	14	13	14799	0.000878438
2	77	6146	14799	0.415298
2	331	4420	14799	0.298669
2	88	2878	14799	0.194473
2	pseudo_reference_sequence	172	14799	0.0116224
2	35	4611	14799	0.311575
2	74	4417	14799	0.298466
2	43	7798	14799	0.526927
2	39	7801	14799	0.52713
2	94	4349	14799	0.293871
2	230	2878	14799	0.194473
2	US_6	4888	14799	0.330293
2	359	3778	14799	0.255288
2	115	4355	14799	0.294277
2	387	7872	14799	0.531928
2	36	4448	14799	0.300561
2	172	4358	14799	0.294479
2	368	4391	14799	0.296709
2	26	4646	14799	0.31394
2	272	4346	14799	0.293668
2	267	6109	14799	0.412798
2	170	4378	14799	0.295831
2	397	3788	14799	0.255963
2	104	4344	14799	0.293533
2	100	4346	14799	0.293668
2	258	6133	14799	0.41442
159	62	59	14799	0.00398676
159	102	61	14799	0.0041219
159	140	1090	14799	0.0736536
159	149	4379	14799	0.295898
159	156	12	14799	0.000810866
159	US_10	1656	14799	0.111899
159	401	7167	14799	0.484289
159	25	1126	14799	0.0760862
159	53	5029	14799	0.33982
159	US_1	1615	14799	0.109129
159	394	8021	14799	0.541996
159	193	1099	14799	0.0742618
159	261	5041	14799	0.340631
159	381	7967	14799	0.538347
159	83	3178	14799	0.214744
159	221	3134	14799	0.211771
159	97	5048	14799	0.341104
159	14	4390	14799	0.296642
159	77	5040	14799	0.340564
159	331	1105	14799	0.0746672
159	88	3119	14799	0.210757
159	pseudo_reference_sequence	4286	14799	0.289614
159	35	1299	14799	0.0877762
159	74	1082	14799	0.073113
159	43	7202	14799	0.486655
159	39	7226	14799	0.488276
159	94	57	14799	0.00385161
159	230	3139	14799	0.212109
159	US_6	1613	14799	0.108994
159	359	7953	14799	0.537401
159	115	46	14799	0.00310832
159	387	7161	14799	0.483884
159	36	155	14799	0.0104737
159	172	50	14799	0.00337861
159	368	1093	14799	0.0738563
159	26	1339	14799	0.0904791
159	272	55	14799	0.00371647
159	267	5044	14799	0.340834
159	170	84	14799	0.00567606
159	397	7966	14799	0.53828
159	104	51	14799	0.00344618
159	100	55	14799	0.00371647
159	258	5029	14799	0.33982
62	102	40	14799	0.00270289
62	140	1061	14799	0.071694
62	149	4336	14799	0.292993
62	156	71	14799	0.00479762
62	US_10	1613	14799	0.108994
62	401	7205	14799	0.486857
62	25	1099	14799	0.0742618
62	53	4984	14799	0.33678
62	US_1	1572	14799	0.106223
62	394	8077	14799	0.54578
62	193	1054	14799	0.071221
62	261	5012	14799	0.338672
62	381	8006	14799	0.540982
62	83	3134	14799	0.211771
62	221	3092	14799	0.208933
62	97	5001	14799	0.337928
62	14	4361	14799	0.294682
62	77	5003	14799	0.338063
62	331	1076	14799	0.0727076
62	88	3081	14799	0.20819
62	pseudo_reference_sequence	4339	14799	0.293195
62	35	1258	14799	0.0850057
62	74	1039	14799	0.0702074
62	43	7174	14799	0.484762
62	39	7177	14799	0.484965
62	94	14	14799	0.00094601
62	230	3110	14799	0.210149
62	US_6	1570	14799	0.106088
62	359	8002	14799	0.540712
62	115	19	14799	0.00128387
62	387	7215	14799	0.487533
62	36	117	14799	0.00790594
62	172	23	14799	0.00155416
62	368	1109	14799	0.0749375
62	26	1294	14799	0.0874383
62	272	12	14799	0.000810866
62	267	4999	14799	0.337793
62	170	43	14799	0.0029056
62	397	8017	14799	0.541726
62	104	8	14799	0.000540577
62	100	12	14799	0.000810866
62	258	4990	14799	0.337185
102	140	1069	14799	0.0722346
102	149	4356	14799	0.294344
102	156	50	14799	0.00337861
102	US_10	1631	14799	0.11021
102	401	7222	14799	0.488006
102	25	1087	14799	0.0734509
102	53	5008	14799	0.338401
102	US_1	1592	14799	0.107575
102	394	8057	14799	0.544429
102	193	1078	14799	0.0728428
102	261	5020	14799	0.339212
102	381	8022	14799	0.542064
102	83	3153	14799	0.213055
102	221	3113	14799	0.210352
102	97	5027	14799	0.339685
102	14	4361	14799	0.294682
102	77	5019	14799	0.339145
102	331	1064	14799	0.0718967
102	88	3094	14799	0.209068
102	pseudo_reference_sequence	4325	14799	0.292249
102	35	1274	14799	0.0860869
102	74	1061	14799	0.071694
102	43	7177	14799	0.484965
102	39	7201	14799	0.486587
102	94	38	14799	0.00256774
102	230	3100	14799	0.209474
102	US_6	1592	14799	0.107575
102	359	8012	14799	0.541388
102	115	27	14799	0.00182445
102	387	7197	14799	0.486317
102	36	136	14799	0.00918981
102	172	31	14799	0.00209474
102	368	1089	14799	0.0735861
102	26	1318	14799	0.0890601
102	272	36	14799	0.0024326
102	267	5023	14799	0.339415
102	170	57	14799	0.00385161
102	397	8002	14799	0.540712
102	104	32	14799	0.00216231
102	100	36	14799	0.0024326
102	258	5008	14799	0.338401
140	149	4424	14799	0.298939
140	156	1102	14799	0.0744645
140	US_10	1020	14799	0.0689236
140	401	7330	14799	0.495304
140	25	447	14799	0.0302047
140	53	4751	14799	0.321035
140	US_1	978	14799	0.0660855
140	394	8795	14799	0.594297
140	193	11	14799	0.000743293
140	261	4729	14799	0.319549
140	381	8111	14799	0.548078
140	83	3218	14799	0.217447
140	221	3143	14799	0.212379
140	97	4764	14799	0.321914
140	14	4401	14799	0.297385
140	77	4767	14799	0.322116
140	331	17	14799	0.00114873
140	88	3160	14799	0.213528
140	pseudo_reference_sequence	4423	14799	0.298872
140	35	364	14799	0.0245963
140	74	29	14799	0.00195959
140	43	7250	14799	0.489898
140	39	7268	14799	0.491114
140	94	1060	14799	0.0716265
140	230	3148	14799	0.212717
140	US_6	977	14799	0.066018
140	359	8097	14799	0.547132
140	115	1048	14799	0.0708156
140	387	7324	14799	0.494898
140	36	1154	14799	0.0779782
140	172	1054	14799	0.071221
140	368	463	14799	0.0312859
140	26	403	14799	0.0272316
140	272	1057	14799	0.0714237
140	267	4732	14799	0.319751
140	170	1085	14799	0.0733158
140	397	8110	14799	0.54801
140	104	1055	14799	0.0712886
140	100	1057	14799	0.0714237
140	258	4752	14799	0.321103
149	156	4391	14799	0.296709
149	US_10	4914	14799	0.332049
149	401	7846	14799	0.530171
149	25	4395	14799	0.29698
149	53	6112	14799	0.413001
149	US_1	4872	14799	0.329211
149	394	5400	14799	0.36489
149	193	4417	14799	0.298466
149	261	6140	14799	0.414893
149	381	3760	14799	0.254071
149	83	2910	14799	0.196635
149	221	2875	14799	0.19427
149	97	6128	14799	0.414082
149	14	31	14799	0.00209474
149	77	6129	14799	0.41415
149	331	4438	14799	0.299885
149	88	2862	14799	0.193391
149	pseudo_reference_sequence	157	14799	0.0106088
149	35	4629	14799	0.312791
149	74	4400	14799	0.297317
149	43	7817	14799	0.528211
149	39	7821	14799	0.528482
149	94	4334	14799	0.292858
149	230	2896	14799	0.195689
149	US_6	4872	14799	0.329211
149	359	3761	14799	0.254139
149	115	4339	14799	0.293195
149	387	7856	14799	0.530847
149	36	4434	14799	0.299615
149	172	4342	14799	0.293398
149	368	4401	14799	0.297385
149	26	4664	14799	0.315156
149	272	4330	14799	0.292587
149	267	6127	14799	0.414014
149	170	4362	14799	0.29475
149	397	3771	14799	0.254815
149	104	4328	14799	0.292452
149	100	4332	14799	0.292722
149	258	6116	14799	0.413271
156	US_10	1668	14799	0.11271
156	401	7179	14799	0.4851
156	25	1121	14799	0.0757484
156	53	5041	14799	0.340631
156	US_1	1627	14799	0.10994
156	394	8009	14799	0.541185
156	193	1111	14799	0.0750726
156	261	5053	14799	0.341442
156	381	7979	14799	0.539158
156	83	3190	14799	0.215555
156	221	3146	14799	0.212582
156	97	5060	14799	0.341915
156	14	4402	14799	0.297453
156	77	5052	14799	0.341374
156	331	1098	14799	0.0741942
156	88	3131	14799	0.211568
156	pseudo_reference_sequence	4281	14799	0.289276
156	35	1311	14799	0.0885871
156	74	1094	14799	0.0739239
156	43	7214	14799	0.487465
156	39	7238	14799	0.489087
156	94	69	14799	0.00466248
156	230	3134	14799	0.211771
156	US_6	1625	14799	0.109805
156	359	7965	14799	0.538212
156	115	58	14799	0.00391918
156	387	7149	14799	0.483073
156	36	167	14799	0.0112845
156	172	62	14799	0.00418947
156	368	1081	14799	0.0730455
156	26	1351	14799	0.09129
156	272	67	14799	0.00452733
156	267	5056	14799	0.341645
156	170	96	14799	0.00648692
156	397	7954	14799	0.537469
156	104	63	14799	0.00425704
156	100	67	14799	0.00452733
156	258	5041	14799	0.340631
US_10	401	6744	14799	0.455706
US_10	25	717	14799	0.0484492
US_10	53	5241	14799	0.354146
US_10	US_1	46	14799	0.00310832
US_10	394	8337	14799	0.563349
US_10	193	1012	14799	0.068383
US_10	261	5269	14799	0.356038
US_10	381	7902	14799	0.533955
US_10	83	3771	14799	0.254815
US_10	221	3759	14799	0.254004
US_10	97	5260	14799	0.355429
US_10	14	4942	14799	0.333941
US_10	77	5258	14799	0.355294
US_10	331	1035	14799	0.0699372
US_10	88	3748	14799	0.25326
US_10	pseudo_reference_sequence	4930	14799	0.333131
US_10	35	1216	14799	0.0821677
US_10	74	996	14799	0.0673018
US_10	43	6715	14799	0.453747
US_10	39	6720	14799	0.454085
US_10	94	1611	14799	0.108859
US_10	230	3780	14799	0.255423
US_10	US_6	47	14799	0.00317589
US_10	359	7900	14799	0.53382
US_10	115	1616	14799	0.109197
US_10	387	6754	14799	0.456382
US_10	36	1683	14799	0.113724
US_10	172	1620	14799	0.109467
US_10	368	752	14799	0.0508142
US_10	26	1229	14799	0.0830462
US_10	272	1609	14799	0.108724
US_10	267	5256	14799	0.355159
US_10	170	1618	14799	0.109332
US_10	397	7913	14799	0.534698
US_10	104	1605	14799	0.108453
US_10	100	1609	14799	0.108724
US_10	258	5245	14799	0.354416
401	25	7286	14799	0.492331
401	53	3406	14799	0.230151
401	US_1	6702	14799	0.452868
401	394	8214	14799	0.555038
401	193	7323	14799	0.494831
401	261	3435	14799	0.23211
401	381	7320	14799	0.494628
401	83	7173	14799	0.484695
401	221	7134	14799	0.48206
401	97	3423	14799	0.231299
401	14	7870	14799	0.531793
401	77	3419	14799	0.231029
401	331	7345	14799	0.496317
401	88	7118	14799	0.480978
401	pseudo_reference_sequence	7780	14799	0.525711
401	35	7521	14799	0.50821
401	74	7305	14799	0.493614
401	43	83	14799	0.00560849
401	39	95	14799	0.00641935
401	94	7206	14799	0.486925
401	230	7155	14799	0.483479
401	US_6	6700	14799	0.452733
401	359	7328	14799	0.495169
401	115	7211	14799	0.487263
401	387	30	14799	0.00202716
401	36	7268	14799	0.491114
401	172	7215	14799	0.487533
401	368	7253	14799	0.490101
401	26	7560	14799	0.510845
401	272	7204	14799	0.48679
401	267	3422	14799	0.231232
401	170	7231	14799	0.488614
401	397	7338	14799	0.495844
401	104	7200	14799	0.486519
401	100	7203	14799	0.486722
401	258	3410	14799	0.230421
25	53	4733	14799	0.319819
25	US_1	697	14799	0.0470978
25	394	8847	14799	0.597811
25	193	456	14799	0.0308129
25	261	4711	14799	0.318332
25	381	8078	14799	0.545848
25	83	3242	14799	0.219069
25	221	3207	14799	0.216704
25	97	4747	14799	0.320765
25	14	4372	14799	0.295425
25	77	4747	14799	0.320765
25	331	440	14799	0.0297317
25	88	3225	14799	0.21792
25	pseudo_reference_sequence	4366	14799	0.29502
25	35	667	14799	0.0450706
25	74	474	14799	0.0320292
25	43	7206	14799	0.486925
25	39	7227	14799	0.488344
25	94	1098	14799	0.0741942
25	230	3189	14799	0.215488
25	US_6	697	14799	0.0470978
25	359	8064	14799	0.544902
25	115	1088	14799	0.0735185
25	387	7263	14799	0.490776
25	36	1146	14799	0.0774377
25	172	1092	14799	0.0737888
25	368	107	14799	0.00723022
25	26	661	14799	0.0446652
25	272	1095	14799	0.0739915
25	267	4714	14799	0.318535
25	170	1080	14799	0.0729779
25	397	8059	14799	0.544564
25	104	1093	14799	0.0738563
25	100	1095	14799	0.0739915
25	258	4734	14799	0.319886
53	US_1	5200	14799	0.351375
53	394	8855	14799	0.598351
53	193	4744	14799	0.320562
53	261	34	14799	0.00229745
53	381	8183	14799	0.552943
53	83	6320	14799	0.427056
53	221	6283	14799	0.424556
53	97	43	14799	0.0029056
53	14	6139	14799	0.414825
53	77	39	14799	0.00263531
53	331	4766	14799	0.322049
53	88	6270	14799	0.423677
53	pseudo_reference_sequence	6152	14799	0.415704
53	35	4945	14799	0.334144
53	74	4727	14799	0.319413
53	43	3377	14799	0.228191
53	39	3383	14799	0.228597
53	94	4984	14799	0.33678
53	230	6304	14799	0.425975
53	US_6	5198	14799	0.35124
53	359	8182	14799	0.552875
53	115	4989	14799	0.337117
53	387	3416	14799	0.230826
53	36	5057	14799	0.341712
53	172	4993	14799	0.337388
53	368	4741	14799	0.320359
53	26	4981	14799	0.336577
53	272	4982	14799	0.336644
53	267	21	14799	0.00141901
53	170	5013	14799	0.338739
53	397	8194	14799	0.553686
53	104	4978	14799	0.336374
53	100	4982	14799	0.336644
53	258	10	14799	0.000675721
US_1	394	8295	14799	0.560511
US_1	193	971	14799	0.0656125
US_1	261	5227	14799	0.3532
US_1	381	7860	14799	0.531117
US_1	83	3755	14799	0.253733
US_1	221	3717	14799	0.251166
US_1	97	5219	14799	0.352659
US_1	14	4900	14799	0.331103
US_1	77	5217	14799	0.352524
US_1	331	993	14799	0.0670991
US_1	88	3705	14799	0.250355
US_1	pseudo_reference_sequence	4889	14799	0.33036
US_1	35	1174	14799	0.0793297
US_1	74	955	14799	0.0645314
US_1	43	6672	14799	0.450841
US_1	39	6678	14799	0.451247
US_1	94	1570	14799	0.106088
US_1	230	3738	14799	0.252585
US_1	US_6	5	14799	0.000337861
US_1	359	7858	14799	0.530982
US_1	115	1575	14799	0.106426
US_1	387	6712	14799	0.453544
US_1	36	1664	14799	0.11244
US_1	172	1579	14799	0.106696
US_1	368	710	14799	0.0479762
US_1	26	1209	14799	0.0816947
US_1	272	1566	14799	0.105818
US_1	267	5214	14799	0.352321
US_1	170	1599	14799	0.108048
US_1	397	7871	14799	0.53186
US_1	104	1564	14799	0.105683
US_1	100	1568	14799	0.105953
US_1	258	5204	14799	0.351645
394	193	8804	14799	0.594905
394	261	8864	14799	0.598959
394	381	3339	14799	0.225623
394	83	6831	14799	0.461585
394	221	6795	14799	0.459153
394	97	8871	14799	0.599432
394	14	5412	14799	0.3657
394	77	8866	14799	0.599095
394	331	8787	14799	0.593756
394	88	6779	14799	0.458071
394	pseudo_reference_sequence	5301	14799	0.3582
394	35	9002	14799	0.608284
394	74	8786	14799	0.593689
394	43	8250	14799	0.55747
394	39	8268	14799	0.558686
394	94	8076	14799	0.545713
394	230	6781	14799	0.458207
394	US_6	8293	14799	0.560376
394	359	3325	14799	0.224677
394	115	8065	14799	0.544969
394	387	8184	14799	0.55301
394	36	8139	14799	0.54997
394	172	8069	14799	0.54524
394	368	8795	14799	0.594297
394	26	9039	14799	0.610785
394	272	8074	14799	0.545577
394	267	8871	14799	0.599432
394	170	8103	14799	0.547537
394	397	3311	14799	0.223731
394	104	8070	14799	0.545307
394	100	8074	14799	0.545577
394	258	8855	14799	0.598351
193	261	4738	14799	0.320157
193	381	8104	14799	0.547605
193	83	3210	14799	0.216907
193	221	3136	14799	0.211906
193	97	4757	14799	0.321441
193	14	4410	14799	0.297993
193	77	4762	14799	0.321778
193	331	26	14799	0.00175688
193	88	3157	14799	0.213325
193	pseudo_reference_sequence	4432	14799	0.29948
193	35	361	14799	0.0243935
193	74	22	14799	0.00148659
193	43	7259	14799	0.490506
193	39	7261	14799	0.490641
193	94	1053	14799	0.0711535
193	230	3157	14799	0.213325
193	US_6	970	14799	0.065545
193	359	8102	14799	0.547469
193	115	1059	14799	0.0715589
193	387	7333	14799	0.495506
193	36	1150	14799	0.077708
193	172	1063	14799	0.0718292
193	368	472	14799	0.031894
193	26	396	14799	0.0267586
193	272	1050	14799	0.0709507
193	267	4725	14799	0.319278
193	170	1082	14799	0.073113
193	397	8115	14799	0.548348
193	104	1048	14799	0.0708156
193	100	1050	14799	0.0709507
193	258	4749	14799	0.3209
261	381	8210	14799	0.554767
261	83	6348	14799	0.428948
261	221	6277	14799	0.42415
261	97	63	14799	0.00425704
261	14	6117	14799	0.413339
261	77	65	14799	0.00439219
261	331	4744	14799	0.320562
261	88	6294	14799	0.425299
261	pseudo_reference_sequence	6165	14799	0.416582
261	35	4935	14799	0.333468
261	74	4756	14799	0.321373
261	43	3355	14799	0.226705
261	39	3375	14799	0.228056
261	94	5011	14799	0.338604
261	230	6282	14799	0.424488
261	US_6	5226	14799	0.353132
261	359	8195	14799	0.553754
261	115	5001	14799	0.337928
261	387	3429	14799	0.231705
261	36	5080	14799	0.343266
261	172	5005	14799	0.338199
261	368	4727	14799	0.319413
261	26	4975	14799	0.336171
261	272	5008	14799	0.338401
261	267	15	14799	0.00101358
261	170	5039	14799	0.340496
261	397	8209	14799	0.5547
261	104	5006	14799	0.338266
261	100	5008	14799	0.338401
261	258	35	14799	0.00236502
381	83	6080	14799	0.410839
381	221	6042	14799	0.408271
381	97	8200	14799	0.554091
381	14	3784	14799	0.255693
381	77	8196	14799	0.553821
381	331	8125	14799	0.549024
381	88	6030	14799	0.40746
381	pseudo_reference_sequence	3772	14799	0.254882
381	35	8306	14799	0.561254
381	74	8086	14799	0.546388
381	43	7379	14799	0.498615
381	39	7388	14799	0.499223
381	94	8006	14799	0.540982
381	230	6063	14799	0.40969
381	US_6	7858	14799	0.530982
381	359	26	14799	0.00175688
381	115	8011	14799	0.54132
381	387	7337	14799	0.495777
381	36	8073	14799	0.54551
[truncated: 416 more rows]

## Sheet: E. faecium
iso1	iso2	diffpos	totalpos	dist
pseudo_reference_sequence	358	1190	5709	0.208443
pseudo_reference_sequence	92	3993	5709	0.699422
pseudo_reference_sequence	111	112	5709	0.0196181
pseudo_reference_sequence	54	115	5709	0.0201436
pseudo_reference_sequence	157	93	5709	0.0162901
pseudo_reference_sequence	354	116	5709	0.0203188
pseudo_reference_sequence	275	122	5709	0.0213698
pseudo_reference_sequence	375	114	5709	0.0199685
pseudo_reference_sequence	325	4034	5709	0.706604
pseudo_reference_sequence	334	68	5709	0.011911
pseudo_reference_sequence	292	130	5709	0.0227711
pseudo_reference_sequence	108	92	5709	0.0161149
pseudo_reference_sequence	181	107	5709	0.0187423
pseudo_reference_sequence	28	106	5709	0.0185672
pseudo_reference_sequence	205	91	5709	0.0159397
pseudo_reference_sequence	139	109	5709	0.0190927
pseudo_reference_sequence	384	125	5709	0.0218953
pseudo_reference_sequence	86	124	5709	0.0217201
pseudo_reference_sequence	101	4027	5709	0.705377
pseudo_reference_sequence	120	79	5709	0.0138378
pseudo_reference_sequence	78	2173	5709	0.380627
pseudo_reference_sequence	34	2174	5709	0.380802
pseudo_reference_sequence	143	106	5709	0.0185672
pseudo_reference_sequence	33	116	5709	0.0203188
pseudo_reference_sequence	132	84	5709	0.0147136
pseudo_reference_sequence	386	126	5709	0.0220704
pseudo_reference_sequence	52	116	5709	0.0203188
pseudo_reference_sequence	367	127	5709	0.0222456
pseudo_reference_sequence	51	114	5709	0.0199685
pseudo_reference_sequence	313	110	5709	0.0192678
pseudo_reference_sequence	129	113	5709	0.0197933
pseudo_reference_sequence	6	94	5709	0.0164652
pseudo_reference_sequence	127	110	5709	0.0192678
pseudo_reference_sequence	370	128	5709	0.0224207
358	92	4242	5709	0.743037
358	111	1134	5709	0.198634
358	54	1136	5709	0.198984
358	157	1144	5709	0.200385
358	354	1136	5709	0.198984
358	275	1143	5709	0.20021
358	375	1136	5709	0.198984
358	325	4301	5709	0.753372
358	334	1174	5709	0.20564
358	292	1143	5709	0.20021
358	108	1162	5709	0.203538
358	181	1129	5709	0.197758
358	28	1194	5709	0.209143
358	205	1143	5709	0.20021
358	139	1132	5709	0.198283
358	384	1127	5709	0.197408
358	86	1131	5709	0.198108
358	101	4212	5709	0.737782
358	120	1168	5709	0.204589
358	78	2539	5709	0.444736
358	34	2543	5709	0.445437
358	143	1126	5709	0.197232
358	33	1136	5709	0.198984
358	132	1170	5709	0.20494
358	386	1144	5709	0.200385
358	52	1138	5709	0.199334
358	367	1131	5709	0.198108
358	51	1137	5709	0.199159
358	313	1169	5709	0.204764
358	129	1136	5709	0.198984
358	6	1152	5709	0.201787
358	127	1137	5709	0.199159
358	370	1130	5709	0.197933
92	111	3988	5709	0.698546
92	54	3985	5709	0.698021
92	157	4014	5709	0.7031
92	354	4000	5709	0.700648
92	275	3994	5709	0.699597
92	375	3997	5709	0.700123
92	325	89	5709	0.0155894
92	334	3975	5709	0.696269
92	292	4008	5709	0.702049
92	108	3942	5709	0.690489
92	181	3993	5709	0.699422
92	28	3954	5709	0.692591
92	205	4013	5709	0.702925
92	139	3995	5709	0.699772
92	384	3996	5709	0.699947
92	86	3976	5709	0.696444
92	101	52	5709	0.00910843
92	120	3952	5709	0.69224
92	78	4438	5709	0.777369
92	34	4457	5709	0.780697
92	143	3993	5709	0.699422
92	33	4002	5709	0.700998
92	132	3953	5709	0.692415
92	386	3996	5709	0.699947
92	52	4002	5709	0.700998
92	367	3984	5709	0.697846
92	51	3986	5709	0.698196
92	313	3983	5709	0.69767
92	129	3987	5709	0.698371
92	6	4006	5709	0.701699
92	127	3986	5709	0.698196
92	370	3985	5709	0.698021
111	54	7	5709	0.00122613
111	157	31	5709	0.00543002
111	354	41	5709	0.00718164
111	275	14	5709	0.00245227
111	375	36	5709	0.00630583
111	325	4058	5709	0.710807
111	334	62	5709	0.01086
111	292	36	5709	0.00630583
111	108	68	5709	0.011911
111	181	9	5709	0.00157646
111	28	102	5709	0.0178665
111	205	29	5709	0.0050797
111	139	15	5709	0.00262743
111	384	31	5709	0.00543002
111	86	36	5709	0.00630583
111	101	3955	5709	0.692766
111	120	39	5709	0.00683132
111	78	2142	5709	0.375197
111	34	2168	5709	0.379751
111	143	12	5709	0.00210194
111	33	22	5709	0.00385356
111	132	42	5709	0.00735681
111	386	20	5709	0.00350324
111	52	20	5709	0.00350324
111	367	21	5709	0.0036784
111	51	8	5709	0.0014013
111	313	41	5709	0.00718164
111	129	5	5709	0.00087581
111	6	24	5709	0.00420389
111	127	6	5709	0.00105097
111	370	20	5709	0.00350324
54	157	34	5709	0.00595551
54	354	42	5709	0.00735681
54	275	13	5709	0.00227711
54	375	39	5709	0.00683132
54	325	4053	5709	0.709932
54	334	63	5709	0.0110352
54	292	39	5709	0.00683132
54	108	71	5709	0.0124365
54	181	12	5709	0.00210194
54	28	97	5709	0.0169907
54	205	34	5709	0.00595551
54	139	16	5709	0.00280259
54	384	34	5709	0.00595551
54	86	39	5709	0.00683132
54	101	3950	5709	0.69189
54	120	40	5709	0.00700648
54	78	2141	5709	0.375022
54	34	2171	5709	0.380277
54	143	13	5709	0.00227711
54	33	23	5709	0.00402873
54	132	39	5709	0.00683132
54	386	17	5709	0.00297775
54	52	21	5709	0.0036784
54	367	18	5709	0.00315292
54	51	3	5709	0.000525486
54	313	44	5709	0.00770713
54	129	8	5709	0.0014013
54	6	27	5709	0.00472937
54	127	7	5709	0.00122613
54	370	19	5709	0.00332808
157	354	34	5709	0.00595551
157	275	41	5709	0.00718164
157	375	29	5709	0.0050797
157	325	4069	5709	0.712734
157	334	70	5709	0.0122613
157	292	45	5709	0.00788229
157	108	80	5709	0.014013
157	181	24	5709	0.00420389
157	28	112	5709	0.0196181
157	205	4	5709	0.000700648
157	139	27	5709	0.00472937
157	384	40	5709	0.00700648
157	86	45	5709	0.00788229
157	101	3982	5709	0.697495
157	120	67	5709	0.0117359
157	78	2168	5709	0.379751
157	34	2169	5709	0.379926
157	143	21	5709	0.0036784
157	33	35	5709	0.00613067
157	132	68	5709	0.011911
157	386	43	5709	0.00753197
157	52	33	5709	0.00578035
157	367	44	5709	0.00770713
157	51	34	5709	0.00595551
157	313	69	5709	0.0120862
157	129	33	5709	0.00578035
157	6	11	5709	0.00192678
157	127	31	5709	0.00543002
157	370	45	5709	0.00788229
354	275	49	5709	0.00858294
354	375	6	5709	0.00105097
354	325	4052	5709	0.709757
354	334	75	5709	0.0131372
354	292	51	5709	0.00893326
354	108	66	5709	0.0115607
354	181	34	5709	0.00595551
354	28	98	5709	0.0171659
354	205	36	5709	0.00630583
354	139	37	5709	0.00648099
354	384	50	5709	0.0087581
354	86	33	5709	0.00578035
354	101	3970	5709	0.695393
354	120	75	5709	0.0131372
354	78	2160	5709	0.37835
354	34	2163	5709	0.378875
354	143	29	5709	0.0050797
354	33	45	5709	0.00788229
354	132	76	5709	0.0133123
354	386	50	5709	0.0087581
354	52	43	5709	0.00753197
354	367	34	5709	0.00595551
354	51	42	5709	0.00735681
354	313	77	5709	0.0134875
354	129	43	5709	0.00753197
354	6	43	5709	0.00753197
354	127	41	5709	0.00718164
354	370	35	5709	0.00613067
275	375	46	5709	0.00805745
275	325	4066	5709	0.712209
275	334	70	5709	0.0122613
275	292	45	5709	0.00788229
275	108	78	5709	0.0136626
275	181	19	5709	0.00332808
275	28	110	5709	0.0192678
275	205	41	5709	0.00718164
275	139	23	5709	0.00402873
275	384	41	5709	0.00718164
275	86	46	5709	0.00805745
275	101	3963	5709	0.694167
275	120	47	5709	0.00823262
275	78	2147	5709	0.376073
275	34	2178	5709	0.381503
275	143	20	5709	0.00350324
275	33	32	5709	0.00560518
275	132	48	5709	0.00840778
275	386	28	5709	0.00490454
275	52	11	5709	0.00192678
275	367	29	5709	0.0050797
275	51	14	5709	0.00245227
275	313	49	5709	0.00858294
275	129	15	5709	0.00262743
275	6	34	5709	0.00595551
275	127	14	5709	0.00245227
275	370	30	5709	0.00525486
375	325	4052	5709	0.709757
375	334	75	5709	0.0131372
375	292	47	5709	0.00823262
375	108	63	5709	0.0110352
375	181	29	5709	0.0050797
375	28	95	5709	0.0166404
375	205	31	5709	0.00543002
375	139	32	5709	0.00560518
375	384	45	5709	0.00788229
375	86	28	5709	0.00490454
375	101	3967	5709	0.694868
375	120	72	5709	0.0126117
375	78	2156	5709	0.377649
375	34	2158	5709	0.378
375	143	26	5709	0.00455421
375	33	40	5709	0.00700648
375	132	73	5709	0.0127868
375	386	47	5709	0.00823262
375	52	38	5709	0.00665616
375	367	31	5709	0.00543002
375	51	39	5709	0.00683132
375	313	74	5709	0.012962
375	129	38	5709	0.00665616
375	6	38	5709	0.00665616
375	127	36	5709	0.00630583
375	370	32	5709	0.00560518
325	334	4012	5709	0.70275
325	292	4071	5709	0.713085
325	108	4004	5709	0.701349
325	181	4057	5709	0.710632
325	28	4001	5709	0.700823
325	205	4069	5709	0.712734
325	139	4061	5709	0.711333
325	384	4059	5709	0.710983
325	86	4039	5709	0.707479
325	101	128	5709	0.0224207
325	120	4025	5709	0.705027
325	78	4512	5709	0.790331
325	34	4509	5709	0.789806
325	143	4056	5709	0.710457
325	33	4068	5709	0.712559
325	132	4027	5709	0.705377
325	386	4063	5709	0.711683
325	52	4066	5709	0.712209
325	367	4051	5709	0.709581
325	51	4056	5709	0.710457
325	313	4055	5709	0.710282
325	129	4060	5709	0.711158
325	6	4070	5709	0.712909
325	127	4060	5709	0.711158
325	370	4052	5709	0.709757
334	292	79	5709	0.0138378
334	108	54	5709	0.00945875
334	181	55	5709	0.00963391
334	28	76	5709	0.0133123
334	205	69	5709	0.0120862
334	139	57	5709	0.00998424
334	384	74	5709	0.012962
334	86	88	5709	0.0154143
334	101	4011	5709	0.702575
334	120	27	5709	0.00472937
334	78	2197	5709	0.384831
334	34	2211	5709	0.387283
334	143	53	5709	0.00928359
334	33	66	5709	0.0115607
334	132	32	5709	0.00560518
334	386	75	5709	0.0131372
334	52	64	5709	0.0112104
334	367	76	5709	0.0133123
334	51	62	5709	0.01086
334	313	58	5709	0.0101594
334	129	63	5709	0.0110352
334	6	76	5709	0.0133123
334	127	62	5709	0.01086
334	370	77	5709	0.0134875
292	108	99	5709	0.017341
292	181	29	5709	0.0050797
292	28	131	5709	0.0229462
292	205	47	5709	0.00823262
292	139	32	5709	0.00560518
292	384	45	5709	0.00788229
292	86	64	5709	0.0112104
292	101	3966	5709	0.694693
292	120	72	5709	0.0126117
292	78	2158	5709	0.378
292	34	2164	5709	0.379051
292	143	26	5709	0.00455421
292	33	40	5709	0.00700648
292	132	73	5709	0.0127868
292	386	32	5709	0.00560518
292	52	36	5709	0.00630583
292	367	47	5709	0.00823262
292	51	39	5709	0.00683132
292	313	74	5709	0.012962
292	129	38	5709	0.00665616
292	6	54	5709	0.00945875
292	127	36	5709	0.00630583
292	370	48	5709	0.00840778
108	181	77	5709	0.0134875
108	28	38	5709	0.00665616
108	205	77	5709	0.0134875
108	139	81	5709	0.0141881
108	384	95	5709	0.0166404
108	86	42	5709	0.00735681
108	101	3977	5709	0.696619
108	120	36	5709	0.00630583
108	78	2189	5709	0.38343
108	34	2192	5709	0.383955
108	143	75	5709	0.0131372
108	33	86	5709	0.0150639
108	132	40	5709	0.00700648
108	386	83	5709	0.0145384
108	52	86	5709	0.0150639
108	367	68	5709	0.011911
108	51	72	5709	0.0126117
108	313	65	5709	0.0113855
108	129	71	5709	0.0124365
108	6	72	5709	0.0126117
108	127	70	5709	0.0122613
108	370	67	5709	0.0117359
181	28	109	5709	0.0190927
181	205	24	5709	0.00420389
181	139	6	5709	0.00105097
181	384	24	5709	0.00420389
181	86	43	5709	0.00753197
181	101	3962	5709	0.693992
181	120	46	5709	0.00805745
181	78	2147	5709	0.376073
181	34	2163	5709	0.378875
181	143	5	5709	0.00087581
181	33	15	5709	0.00262743
181	132	47	5709	0.00823262
181	386	27	5709	0.00472937
181	52	11	5709	0.00192678
181	367	28	5709	0.00490454
181	51	13	5709	0.00227711
181	313	50	5709	0.0087581
181	129	12	5709	0.00210194
181	6	31	5709	0.00543002
181	127	11	5709	0.00192678
181	370	29	5709	0.0050797
28	205	111	5709	0.019443
28	139	113	5709	0.0197933
28	384	127	5709	0.0222456
28	86	74	5709	0.012962
28	101	3985	5709	0.698021
28	120	69	5709	0.0120862
28	78	2219	5709	0.388685
28	34	2223	5709	0.389385
28	143	107	5709	0.0187423
28	33	118	5709	0.0206691
28	132	72	5709	0.0126117
28	386	111	5709	0.019443
28	52	118	5709	0.0206691
28	367	96	5709	0.0168156
28	51	100	5709	0.0175162
28	313	100	5709	0.0175162
28	129	105	5709	0.018392
28	6	104	5709	0.0182169
28	127	102	5709	0.0178665
28	370	97	5709	0.0169907
205	139	26	5709	0.00455421
205	384	42	5709	0.00735681
205	86	43	5709	0.00753197
205	101	3978	5709	0.696795
205	120	64	5709	0.0112104
205	78	2167	5709	0.379576
205	34	2167	5709	0.379576
205	143	23	5709	0.00402873
205	33	31	5709	0.00543002
205	132	67	5709	0.0117359
205	386	45	5709	0.00788229
205	52	33	5709	0.00578035
205	367	46	5709	0.00805745
205	51	33	5709	0.00578035
205	313	66	5709	0.0115607
205	129	30	5709	0.00525486
205	6	9	5709	0.00157646
205	127	29	5709	0.0050797
205	370	45	5709	0.00788229
139	384	27	5709	0.00472937
139	86	45	5709	0.00788229
139	101	3964	5709	0.694342
139	120	48	5709	0.00840778
139	78	2149	5709	0.376423
139	34	2167	5709	0.379576
139	143	8	5709	0.0014013
139	33	17	5709	0.00297775
139	132	49	5709	0.00858294
139	386	30	5709	0.00525486
139	52	15	5709	0.00262743
139	367	31	5709	0.00543002
139	51	14	5709	0.00245227
139	313	52	5709	0.00910843
139	129	13	5709	0.00227711
139	6	33	5709	0.00578035
139	127	13	5709	0.00227711
139	370	32	5709	0.00560518
384	86	60	5709	0.0105097
384	101	3964	5709	0.694342
384	120	67	5709	0.0117359
384	78	2166	5709	0.379401
384	34	2181	5709	0.382028
384	143	21	5709	0.0036784
384	33	35	5709	0.00613067
384	132	68	5709	0.011911
384	386	39	5709	0.00683132
384	52	33	5709	0.00578035
384	367	43	5709	0.00753197
384	51	34	5709	0.00595551
384	313	69	5709	0.0120862
384	129	33	5709	0.00578035
384	6	49	5709	0.00858294
384	127	31	5709	0.00543002
384	370	44	5709	0.00770713
86	101	3945	5709	0.691014
86	120	71	5709	0.0124365
86	78	2152	5709	0.376949
86	34	2160	5709	0.37835
86	143	42	5709	0.00735681
86	33	52	5709	0.00910843
86	132	70	5709	0.0122613
86	386	50	5709	0.0087581
86	52	52	5709	0.00910843
86	367	35	5709	0.00613067
86	51	38	5709	0.00665616
86	313	71	5709	0.0124365
86	129	35	5709	0.00613067
86	6	36	5709	0.00630583
86	127	34	5709	0.00595551
86	370	36	5709	0.00630583
101	120	3986	5709	0.698196
101	78	4411	5709	0.77264
101	34	4425	5709	0.775092
101	143	3961	5709	0.693817
101	33	3967	5709	0.694868
101	132	3987	5709	0.698371
101	386	3958	5709	0.693291
101	52	3969	5709	0.695218
101	367	3950	5709	0.69189
101	51	3951	5709	0.692065
101	313	3990	5709	0.698896
101	129	3954	5709	0.692591
101	6	3973	5709	0.695919
101	127	3953	5709	0.692415
101	370	3949	5709	0.691715
120	78	2174	5709	0.380802
120	34	2205	5709	0.386232
120	143	46	5709	0.00805745
120	33	55	5709	0.00963391
120	132	10	5709	0.00175162
120	386	54	5709	0.00945875
120	52	55	5709	0.00963391
120	367	55	5709	0.00963391
120	51	39	5709	0.00683132
120	313	34	5709	0.00595551
120	129	38	5709	0.00665616
120	6	59	5709	0.0103346
120	127	39	5709	0.00683132
120	370	54	5709	0.00945875
78	34	51	5709	0.00893326
78	143	2148	5709	0.376248
78	33	2157	5709	0.377824
78	132	2174	5709	0.380802
78	386	2150	5709	0.376598
78	52	2156	5709	0.377649
78	367	2140	5709	0.374847
78	51	2141	5709	0.375022
78	313	2176	5709	0.381153
78	129	2141	5709	0.375022
78	6	2160	5709	0.37835
78	127	2140	5709	0.374847
78	370	2141	5709	0.375022
34	143	2164	5709	0.379051
34	33	2172	5709	0.380452
34	132	2206	5709	0.386407
34	386	2176	5709	0.381153
34	52	2172	5709	0.380452
34	367	2171	5709	0.380277
34	51	2174	5709	0.380802
34	313	2205	5709	0.386232
34	129	2171	5709	0.380277
34	6	2176	5709	0.381153
34	127	2172	5709	0.380452
34	370	2170	5709	0.380102
143	33	16	5709	0.00280259
143	132	47	5709	0.00823262
143	386	22	5709	0.00385356
143	52	14	5709	0.00245227
143	367	23	5709	0.00402873
143	51	13	5709	0.00227711
143	313	48	5709	0.00840778
143	129	14	5709	0.00245227
143	6	30	5709	0.00525486
143	127	12	5709	0.00210194
143	370	24	5709	0.00420389
33	132	56	5709	0.00980907
33	386	38	5709	0.00665616
33	52	24	5709	0.00420389
33	367	39	5709	0.00683132
33	51	24	5709	0.00420389
33	313	59	5709	0.0103346
33	129	21	5709	0.0036784
33	6	40	5709	0.00700648
33	127	20	5709	0.00350324
33	370	38	5709	0.00665616
132	386	55	5709	0.00963391
132	52	56	5709	0.00980907
132	367	56	5709	0.00980907
132	51	40	5709	0.00700648
132	313	39	5709	0.00683132
132	129	39	5709	0.00683132
132	6	60	5709	0.0105097
132	127	40	5709	0.00700648
132	370	57	5709	0.00998424
386	52	36	5709	0.00630583
386	367	27	5709	0.00472937
386	51	17	5709	0.00297775
386	313	56	5709	0.00980907
386	129	22	5709	0.00385356
386	6	38	5709	0.00665616
386	127	20	5709	0.00350324
386	370	28	5709	0.00490454
52	367	37	5709	0.00648099
52	51	22	5709	0.00385356
52	313	59	5709	0.0103346
52	129	21	5709	0.0036784
52	6	40	5709	0.00700648
52	127	20	5709	0.00350324
52	370	38	5709	0.00665616
367	51	18	5709	0.00315292
367	313	57	5709	0.00998424
367	129	23	5709	0.00402873
367	6	39	5709	0.00683132
367	127	21	5709	0.0036784
367	370	1	5709	0.000175162
51	313	43	5709	0.00753197
51	129	5	5709	0.00087581
51	6	26	5709	0.00455421
51	127	6	5709	0.00105097
51	370	19	5709	0.00332808
313	129	40	5709	0.00700648
313	6	61	5709	0.0106849
313	127	43	5709	0.00753197
313	370	56	5709	0.00980907
129	6	25	5709	0.00437905
129	127	5	5709	0.00087581
129	370	22	5709	0.00385356
6	127	22	5709	0.00385356
6	370	40	5709	0.00700648
127	370	22	5709	0.00385356

## Sheet: K. pneumoniae
iso1	iso2	diffpos	totalpos	dist
310	301	3111	6753	0.460684
310	346	1745	6753	0.258404
310	343	1673	6753	0.247742
310	158	896	6753	0.132682
310	307	1427	6753	0.211313
310	317	1473	6753	0.218125
310	63	828	6753	0.122612
310	121	796	6753	0.117874
310	pseudo_reference_sequence	828	6753	0.122612
310	123	795	6753	0.117725
310	328	1233	6753	0.182586
301	346	3573	6753	0.529098
301	343	3414	6753	0.505553
301	158	2626	6753	0.388864
301	307	3290	6753	0.487191
301	317	3254	6753	0.48186
301	63	2537	6753	0.375685
301	121	2514	6753	0.372279
301	pseudo_reference_sequence	2651	6753	0.392566
301	123	2505	6753	0.370946
301	328	3112	6753	0.460832
346	343	1830	6753	0.270991
346	158	1291	6753	0.191174
346	307	1896	6753	0.280764
346	317	1933	6753	0.286243
346	63	1271	6753	0.188213
346	121	1252	6753	0.185399
346	pseudo_reference_sequence	1245	6753	0.184363
346	123	1247	6753	0.184659
346	328	1670	6753	0.247297
343	158	1116	6753	0.16526
343	307	1818	6753	0.269214
343	317	1816	6753	0.268918
343	63	1076	6753	0.159337
343	121	1058	6753	0.156671
343	pseudo_reference_sequence	1180	6753	0.174737
343	123	1053	6753	0.155931
343	328	1629	6753	0.241226
158	307	1039	6753	0.153858
158	317	1034	6753	0.153117
158	63	210	6753	0.0310973
158	121	178	6753	0.0263587
158	pseudo_reference_sequence	297	6753	0.0439805
158	123	185	6753	0.0273952
158	328	816	6753	0.120835
307	317	1666	6753	0.246705
307	63	984	6753	0.145713
307	121	934	6753	0.138309
307	pseudo_reference_sequence	947	6753	0.140234
307	123	947	6753	0.140234
307	328	1365	6753	0.202132
317	63	999	6753	0.147934
317	121	946	6753	0.140086
317	pseudo_reference_sequence	979	6753	0.144973
317	123	943	6753	0.139642
317	328	1432	6753	0.212054
63	121	122	6753	0.018066
63	pseudo_reference_sequence	150	6753	0.0222124
63	123	120	6753	0.0177699
63	328	778	6753	0.115208
121	pseudo_reference_sequence	222	6753	0.0328743
121	123	59	6753	0.00873686
121	328	777	6753	0.11506
pseudo_reference_sequence	123	220	6753	0.0325781
pseudo_reference_sequence	328	707	6753	0.104694
123	328	773	6753	0.114468

## Sheet: P. aeruginosa
iso1	iso2	diffpos	totalpos	dist
60	286	422	7435	0.0567586
60	59	508	7435	0.0683255
60	pseudo_reference_sequence	986	7435	0.132616
60	58	1083	7435	0.145662
60	283	392	7435	0.0527236
60	182	348	7435	0.0468056
60	289	1086	7435	0.146066
60	298	6120	7435	0.823134
60	114	373	7435	0.0501681
60	118	318	7435	0.0427707
60	117	1050	7435	0.141224
60	61	392	7435	0.0527236
60	64	340	7435	0.0457297
60	113	1119	7435	0.150504
286	59	507	7435	0.068191
286	pseudo_reference_sequence	1074	7435	0.144452
286	58	1069	7435	0.143779
286	283	107	7435	0.0143914
286	182	354	7435	0.0476126
286	289	810	7435	0.108944
286	298	5967	7435	0.802555
286	114	382	7435	0.0513786
286	118	333	7435	0.0447882
286	117	1023	7435	0.137592
286	61	357	7435	0.0480161
286	64	354	7435	0.0476126
286	113	1112	7435	0.149563
59	pseudo_reference_sequence	1255	7435	0.168796
59	58	1140	7435	0.153329
59	283	472	7435	0.0634835
59	182	332	7435	0.0446537
59	289	1186	7435	0.159516
59	298	6147	7435	0.826765
59	114	349	7435	0.0469401
59	118	309	7435	0.0415602
59	117	1031	7435	0.138668
59	61	399	7435	0.0536651
59	64	411	7435	0.0552791
59	113	1092	7435	0.146873
pseudo_reference_sequence	58	127	7435	0.0170814
pseudo_reference_sequence	283	1027	7435	0.13813
pseudo_reference_sequence	182	1088	7435	0.146335
pseudo_reference_sequence	289	321	7435	0.0431742
pseudo_reference_sequence	298	6821	7435	0.917418
pseudo_reference_sequence	114	1127	7435	0.15158
pseudo_reference_sequence	118	1061	7435	0.142703
pseudo_reference_sequence	117	330	7435	0.0443847
pseudo_reference_sequence	61	1081	7435	0.145393
pseudo_reference_sequence	64	1028	7435	0.138265
pseudo_reference_sequence	113	425	7435	0.0571621
58	283	1030	7435	0.138534
58	182	977	7435	0.131406
58	289	309	7435	0.0415602
58	298	6818	7435	0.917014
58	114	1014	7435	0.136382
58	118	947	7435	0.127371
58	117	210	7435	0.0282448
58	61	979	7435	0.131675
58	64	914	7435	0.122932
58	113	310	7435	0.0416947
283	182	310	7435	0.0416947
283	289	778	7435	0.10464
283	298	5971	7435	0.803093
283	114	350	7435	0.0470746
283	118	288	7435	0.0387357
283	117	989	7435	0.13302
283	61	334	7435	0.0449227
283	64	331	7435	0.0445192
283	113	1076	7435	0.144721
182	289	1019	7435	0.137054
182	298	6100	7435	0.820444
182	114	191	7435	0.0256893
182	118	135	7435	0.0181574
182	117	871	7435	0.117149
182	61	236	7435	0.0317418
182	64	242	7435	0.0325488
182	113	942	7435	0.126698
289	298	6695	7435	0.900471
289	114	1058	7435	0.1423
289	118	999	7435	0.134364
289	117	260	7435	0.0349697
289	61	1051	7435	0.141358
289	64	1035	7435	0.139206
289	113	355	7435	0.0477471
298	114	6124	7435	0.823672
298	118	6088	7435	0.81883
298	117	6793	7435	0.913652
298	61	6121	7435	0.823268
298	64	6105	7435	0.821116
298	113	6864	7435	0.923201
114	118	177	7435	0.0238063
114	117	894	7435	0.120242
114	61	276	7435	0.0371217
114	64	257	7435	0.0345662
114	113	967	7435	0.130061
118	117	838	7435	0.11271
118	61	220	7435	0.0295898
118	64	221	7435	0.0297243
118	113	916	7435	0.123201
117	61	955	7435	0.128447
117	64	939	7435	0.126295
117	113	198	7435	0.0266308
61	64	240	7435	0.0322798
61	113	1010	7435	0.135844
64	113	1016	7435	0.136651

## Sheet: P. stutzeri
iso1	iso2	diffpos	totalpos	dist
75	27	45947	158832	0.28928
75	133	40279	158832	0.253595
75	138	40939	158832	0.25775
75	257	40096	158832	0.252443
75	377	41340	158832	0.260275
75	197	39669	158832	0.249754
75	72	38986	158832	0.245454
75	211	42673	158832	0.268668
75	151	41391	158832	0.260596
75	366	39195	158832	0.24677
75	87	38939	158832	0.245158
75	125	38068	158832	0.239675
75	50	39176	158832	0.246651
75	376	38272	158832	0.240959
75	130	40161	158832	0.252852
75	pseudo_reference_sequence	42161	158832	0.265444
75	1	43629	158832	0.274686
75	131	40350	158832	0.254042
75	110	38069	158832	0.239681
75	66	42299	158832	0.266313
75	128	38809	158832	0.24434
75	134	40208	158832	0.253148
75	234	40496	158832	0.254961
27	133	48833	158832	0.307451
27	138	50937	158832	0.320697
27	257	46746	158832	0.294311
27	377	49224	158832	0.309912
27	197	47646	158832	0.299977
27	72	45419	158832	0.285956
27	211	49883	158832	0.314061
27	151	47771	158832	0.300764
27	366	46540	158832	0.293014
27	87	45401	158832	0.285843
27	125	44627	158832	0.28097
27	50	47618	158832	0.299801
27	376	47120	158832	0.296666
27	130	48726	158832	0.306777
27	pseudo_reference_sequence	48945	158832	0.308156
27	1	50094	158832	0.31539
27	131	48852	158832	0.30757
27	110	47019	158832	0.29603
27	66	51990	158832	0.327327
27	128	48824	158832	0.307394
27	134	48686	158832	0.306525
27	234	46573	158832	0.293222
133	138	41119	158832	0.258884
133	257	42002	158832	0.264443
133	377	41841	158832	0.263429
133	197	39932	158832	0.25141
133	72	40866	158832	0.257291
133	211	43019	158832	0.270846
133	151	40234	158832	0.253312
133	366	41277	158832	0.259878
133	87	40820	158832	0.257001
133	125	41040	158832	0.258386
133	50	40948	158832	0.257807
133	376	38263	158832	0.240902
133	130	183	158832	0.00115216
133	pseudo_reference_sequence	42932	158832	0.270298
133	1	44392	158832	0.27949
133	131	159	158832	0.00100106
133	110	39956	158832	0.251561
133	66	42862	158832	0.269857
133	128	42434	158832	0.267163
133	134	262	158832	0.00164954
133	234	40959	158832	0.257876
138	257	43164	158832	0.271759
138	377	42519	158832	0.267698
138	197	42490	158832	0.267515
138	72	44239	158832	0.278527
138	211	45884	158832	0.288884
138	151	44151	158832	0.277973
138	366	42418	158832	0.267062
138	87	44177	158832	0.278137
138	125	42648	158832	0.26851
138	50	40531	158832	0.255182
138	376	41910	158832	0.263864
138	130	41265	158832	0.259803
138	pseudo_reference_sequence	45925	158832	0.289142
138	1	47175	158832	0.297012
138	131	41191	158832	0.259337
138	110	41653	158832	0.262246
138	66	42498	158832	0.267566
138	128	41542	158832	0.261547
138	134	41325	158832	0.260181
138	234	43346	158832	0.272905
257	377	42391	158832	0.266892
257	197	42520	158832	0.267704
257	72	41427	158832	0.260823
257	211	43846	158832	0.276053
257	151	44482	158832	0.280057
257	366	1774	158832	0.011169
257	87	41360	158832	0.260401
257	125	39791	158832	0.250523
257	50	42090	158832	0.264997
257	376	40916	158832	0.257606
257	130	42146	158832	0.26535
257	pseudo_reference_sequence	43690	158832	0.275071
257	1	44372	158832	0.279364
257	131	42077	158832	0.264915
257	110	41111	158832	0.258833
257	66	43507	158832	0.273918
257	128	41473	158832	0.261112
257	134	42180	158832	0.265564
257	234	41328	158832	0.260199
377	197	42001	158832	0.264437
377	72	41746	158832	0.262831
377	211	44017	158832	0.277129
377	151	43851	158832	0.276084
377	366	41480	158832	0.261156
377	87	41677	158832	0.262397
377	125	41131	158832	0.258959
377	50	41744	158832	0.262819
377	376	41577	158832	0.261767
377	130	41728	158832	0.262718
377	pseudo_reference_sequence	43364	158832	0.273018
377	1	44984	158832	0.283217
377	131	41910	158832	0.263864
377	110	40078	158832	0.25233
377	66	44542	158832	0.280435
377	128	40883	158832	0.257398
377	134	41795	158832	0.26314
377	234	42714	158832	0.268926
197	72	36590	158832	0.230369
197	211	43290	158832	0.272552
197	151	36326	158832	0.228707
197	366	41596	158832	0.261887
197	87	36551	158832	0.230124
197	125	40697	158832	0.256227
197	50	40703	158832	0.256264
197	376	37680	158832	0.237232
197	130	39820	158832	0.250705
197	pseudo_reference_sequence	42969	158832	0.270531
197	1	44255	158832	0.278628
197	131	40009	158832	0.251895
197	110	40463	158832	0.254753
197	66	45358	158832	0.285572
197	128	40513	158832	0.255068
197	134	39879	158832	0.251077
197	234	37511	158832	0.236168
72	211	42810	158832	0.26953
72	151	36532	158832	0.230004
72	366	40459	158832	0.254728
72	87	188	158832	0.00118364
72	125	39081	158832	0.246052
72	50	42037	158832	0.264663
72	376	37149	158832	0.233889
72	130	40744	158832	0.256523
72	pseudo_reference_sequence	42351	158832	0.26664
72	1	43793	158832	0.275719
72	131	40894	158832	0.257467
72	110	40132	158832	0.252669
72	66	44740	158832	0.281681
72	128	41469	158832	0.261087
72	134	40779	158832	0.256743
72	234	35990	158832	0.226592
211	151	43029	158832	0.270909
211	366	43125	158832	0.271513
211	87	42764	158832	0.26924
211	125	41830	158832	0.26336
211	50	44786	158832	0.281971
211	376	42785	158832	0.269373
211	130	43164	158832	0.271759
211	pseudo_reference_sequence	1424	158832	0.00896545
211	1	1709	158832	0.0107598
211	131	43090	158832	0.271293
211	110	42979	158832	0.270594
211	66	47564	158832	0.299461
211	128	45424	158832	0.285988
211	134	43210	158832	0.272048
211	234	43230	158832	0.272174
151	366	43502	158832	0.273887
151	87	36519	158832	0.229922
151	125	41941	158832	0.264059
151	50	43502	158832	0.273887
151	376	37326	158832	0.235003
151	130	40115	158832	0.252562
151	pseudo_reference_sequence	42614	158832	0.268296
151	1	43841	158832	0.276021
151	131	40234	158832	0.253312
151	110	41977	158832	0.264286
151	66	46914	158832	0.295369
151	128	42882	158832	0.269983
151	134	40165	158832	0.252877
151	234	37879	158832	0.238485
366	87	40420	158832	0.254483
366	125	38838	158832	0.244523
366	50	41409	158832	0.260709
366	376	40003	158832	0.251857
366	130	41159	158832	0.259135
366	pseudo_reference_sequence	42717	158832	0.268945
366	1	44078	158832	0.277513
366	131	41293	158832	0.259979
366	110	40134	158832	0.252682
366	66	43154	158832	0.271696
366	128	40514	158832	0.255075
366	134	41185	158832	0.259299
366	234	40309	158832	0.253784
87	125	39042	158832	0.245807
87	50	41976	158832	0.264279
87	376	37093	158832	0.233536
87	130	40696	158832	0.25622
87	pseudo_reference_sequence	42294	158832	0.266281
87	1	43784	158832	0.275662
87	131	40904	158832	0.25753
87	110	40062	158832	0.252229
87	66	44706	158832	0.281467
87	128	41397	158832	0.260634
87	134	40739	158832	0.256491
87	234	35936	158832	0.226252
125	50	41033	158832	0.258342
125	376	40707	158832	0.25629
125	130	40929	158832	0.257687
125	pseudo_reference_sequence	41575	158832	0.261755
125	1	42791	158832	0.26941
125	131	41119	158832	0.258884
125	110	40006	158832	0.251876
125	66	44537	158832	0.280403
125	128	40997	158832	0.258115
125	134	40965	158832	0.257914
125	234	40493	158832	0.254942
50	376	40887	158832	0.257423
50	130	41090	158832	0.258701
50	pseudo_reference_sequence	44289	158832	0.278842
50	1	45847	158832	0.288651
50	131	41020	158832	0.25826
50	110	39682	158832	0.249836
50	66	42698	158832	0.268825
50	128	39632	158832	0.249522
50	134	41139	158832	0.25901
50	234	41371	158832	0.26047
376	130	38110	158832	0.239939
376	pseudo_reference_sequence	42273	158832	0.266149
376	1	43879	158832	0.27626
376	131	38353	158832	0.241469
376	110	40051	158832	0.25216
376	66	43540	158832	0.274126
376	128	40619	158832	0.255736
376	134	38159	158832	0.240248
376	234	37801	158832	0.237994
130	pseudo_reference_sequence	42795	158832	0.269436
130	1	44256	158832	0.278634
130	131	302	158832	0.00190138
130	110	39855	158832	0.250926
130	66	43012	158832	0.270802
130	128	42317	158832	0.266426
130	134	109	158832	0.00068626
130	234	40816	158832	0.256976
pseudo_reference_sequence	1	2317	158832	0.0145877
pseudo_reference_sequence	131	43005	158832	0.270758
pseudo_reference_sequence	110	42432	158832	0.26715
pseudo_reference_sequence	66	47371	158832	0.298246
pseudo_reference_sequence	128	45014	158832	0.283406
pseudo_reference_sequence	134	42841	158832	0.269725
pseudo_reference_sequence	234	42885	158832	0.270002
1	131	44401	158832	0.279547
1	110	43948	158832	0.276695
1	66	48751	158832	0.306934
1	128	46399	158832	0.292126
1	134	44297	158832	0.278892
1	234	44276	158832	0.27876
131	110	40047	158832	0.252134
131	66	42893	158832	0.270053
131	128	42467	158832	0.267371
131	134	375	158832	0.00236099
131	234	40991	158832	0.258078
110	66	42180	158832	0.265564
110	128	41454	158832	0.260993
110	134	39898	158832	0.251196
110	234	41043	158832	0.258405
66	128	44518	158832	0.280284
66	134	43044	158832	0.271003
66	234	45272	158832	0.285031
128	134	42351	158832	0.26664
128	234	41584	158832	0.261811
134	234	40859	158832	0.257247
