# Supplementary material for: Spatiotemporal dynamics of multidrug resistant bacteria on intensive care unit surfaces
Source: Nat Commun. 2019 Oct 8;10:4569. doi: 10.1038/s41467-019-12563-1 (PMC6783542; doi:10.1038/s41467-019-12563-1)
Supplement: Supplementary file 8 — Supplementary Data 5 [file 41467_2019_12563_MOESM8_ESM.xlsx]

## Sheet: A. baumannii Observed Space
clone	spacedist
clone_1	127
clone_2	1
clone_3	16
clone_4	2
clone_5	0
clone_6	19
clone_7	2
clone_8	5
clone_9	0
clone_10	0
clone_11	0

## Sheet: A. baumannii Expected Space
clone_1	clone_2	clone_3	clone_4	clone_5	clone_6	clone_7	clone_8	clone_9	clone_10	clone_11
152	6	25	6	0	24	6	9	2	0	0
156	5	27	4	0	27	5	10	2	0	0
152	6	21	6	0	23	4	11	2	0	0
150	6	20	4	0	24	5	10	2	0	0
166	6	26	3	0	26	3	12	1	0	0
147	5	26	5	0	23	6	10	1	0	0
153	3	27	3	0	26	4	12	1	0	0
154	5	27	5	0	25	4	10	2	0	0
160	3	25	5	0	27	5	11	2	0	0
153	6	25	5	0	24	4	10	2	0	0
158	5	26	6	0	28	5	12	2	0	0
149	6	28	4	0	23	4	11	2	0	0
149	5	21	4	0	28	5	11	2	0	0
152	6	24	4	0	26	6	11	2	0	0
151	4	25	6	0	22	6	12	2	0	0
147	6	26	4	0	26	6	12	2	0	0
139	5	28	6	0	29	4	10	1	0	0
159	6	24	5	0	28	6	7	2	0	0
147	6	25	3	0	26	6	11	1	0	0
158	2	24	6	0	28	3	12	2	0	0
151	6	21	2	0	23	4	12	2	0	0
160	6	17	6	0	25	5	11	2	0	0
152	5	26	5	0	23	6	10	2	0	0
142	6	27	5	0	28	6	12	2	0	0
151	6	26	6	0	24	6	11	2	0	0
155	6	25	5	0	19	6	9	2	0	0
156	6	27	3	0	27	5	12	2	0	0
154	6	26	6	0	24	5	12	2	0	0
164	5	23	6	0	23	6	10	0	0	0
155	4	29	6	0	27	6	10	2	0	0
139	3	25	5	0	26	5	8	2	0	0
148	5	25	6	0	28	4	11	2	0	0
157	5	25	4	0	26	4	9	2	0	0
156	6	25	4	0	27	4	10	2	0	0
152	6	25	4	0	23	6	7	2	0	0
154	6	27	5	0	27	4	11	2	0	0
152	4	29	4	0	25	4	9	1	0	0
152	5	25	6	0	28	6	10	2	0	0
156	5	26	5	0	24	4	9	2	0	0
142	6	28	5	0	28	4	12	2	0	0
156	5	27	6	0	29	5	12	2	0	0
159	4	26	6	0	26	6	9	2	0	0
145	5	26	4	0	28	6	8	1	0	0
150	6	27	5	0	25	5	11	1	0	0
154	4	23	4	0	25	6	10	2	0	0
163	5	27	6	0	25	6	11	1	0	0
162	4	27	4	0	24	6	11	1	0	0
149	4	25	6	0	29	5	10	2	0	0
151	2	25	6	0	29	5	7	2	0	0
156	5	24	4	0	22	5	9	2	0	0
155	5	24	6	0	23	6	10	1	0	0
149	6	23	3	0	27	5	12	0	0	0
155	5	25	5	0	26	6	10	1	0	0
152	5	23	6	0	26	5	9	2	0	0
147	6	27	6	0	27	4	11	2	0	0
156	5	28	6	0	24	5	9	1	0	0
156	6	22	5	0	25	6	9	2	0	0
158	4	28	6	0	25	4	12	0	0	0
152	4	29	6	0	28	6	8	2	0	0
154	4	21	6	0	26	4	11	2	0	0
154	6	27	6	0	26	4	7	1	0	0
152	5	27	4	0	20	5	11	2	0	0
154	5	25	5	0	28	5	11	2	0	0
166	5	26	4	0	23	6	11	2	0	0
151	6	26	6	0	25	4	10	2	0	0
146	5	24	6	0	25	6	12	2	0	0
151	6	26	5	0	25	4	5	2	0	0
159	4	27	5	0	23	5	10	2	0	0
157	5	29	6	0	22	4	11	2	0	0
162	4	26	5	0	27	5	7	2	0	0
155	6	24	4	0	27	6	9	0	0	0
156	6	25	5	0	28	5	10	2	0	0
163	6	27	6	0	24	6	12	2	0	0
152	5	25	3	0	25	6	11	2	0	0
160	5	25	6	0	23	6	9	1	0	0
148	4	25	5	0	26	2	10	1	0	0
154	4	27	3	0	27	6	10	1	0	0
156	6	26	4	0	26	5	11	0	0	0
152	4	24	5	0	29	4	11	2	0	0
165	5	27	6	0	26	5	9	1	0	0
152	6	26	6	0	27	5	10	2	0	0
157	6	27	6	0	29	5	9	2	0	0
141	6	24	4	0	28	6	10	2	0	0
145	6	27	6	0	26	5	12	2	0	0
162	5	19	5	0	29	4	10	2	0	0
157	4	26	6	0	28	6	11	2	0	0
156	4	19	3	0	25	6	9	2	0	0
159	6	30	6	0	26	2	10	1	0	0
158	5	25	6	0	25	6	11	2	0	0
154	4	27	5	0	23	6	12	1	0	0
155	6	23	4	0	28	5	9	2	0	0
157	6	26	5	0	28	4	10	2	0	0
156	6	26	5	0	25	5	11	2	0	0
153	6	24	6	0	23	5	8	1	0	0
159	4	24	6	0	26	6	10	2	0	0
147	6	30	5	0	25	5	9	1	0	0
153	6	23	4	0	20	5	10	2	0	0
153	4	25	4	0	24	6	12	2	0	0
146	5	22	4	0	26	6	11	2	0	0
158	4	25	6	0	25	6	8	2	0	0
164	3	26	6	0	28	4	9	1	0	0
151	3	21	6	0	27	5	9	0	0	0
159	6	28	5	0	26	6	11	2	0	0
156	5	28	6	0	27	5	10	2	0	0
157	4	27	6	0	26	6	10	2	0	0
160	5	24	6	0	26	6	9	1	0	0
155	5	25	4	0	24	4	11	0	0	0
147	2	22	5	0	28	6	11	0	0	0
160	3	27	4	0	25	5	12	2	0	0
151	3	24	4	0	25	5	12	2	0	0
150	6	26	5	0	26	5	9	2	0	0
153	5	23	6	0	24	5	11	2	0	0
158	5	28	4	0	26	4	11	2	0	0
156	4	23	4	0	25	4	10	2	0	0
154	5	24	6	0	25	5	10	2	0	0
145	6	26	5	0	25	6	9	2	0	0
152	4	28	6	0	23	4	9	2	0	0
152	5	25	6	0	27	3	10	2	0	0
161	5	28	4	0	26	5	7	1	0	0
145	6	28	5	0	24	5	11	1	0	0
153	6	25	6	0	24	5	10	2	0	0
156	6	23	5	0	25	6	12	1	0	0
147	6	27	5	0	26	6	10	1	0	0
160	5	24	5	0	26	3	11	2	0	0
158	3	26	6	0	27	5	12	0	0	0
145	4	25	5	0	27	4	9	2	0	0
157	6	25	6	0	27	3	11	0	0	0
157	3	22	6	0	24	6	9	2	0	0
159	6	25	5	0	25	6	10	1	0	0
161	3	26	6	0	26	6	11	2	0	0
166	6	26	6	0	24	4	9	2	0	0
159	4	27	5	0	26	6	9	2	0	0
146	4	24	5	0	28	5	9	1	0	0
160	4	24	2	0	21	6	8	2	0	0
156	6	25	6	0	27	6	9	2	0	0
152	6	24	6	0	25	6	11	2	0	0
157	6	27	5	0	28	6	11	2	0	0
154	3	25	4	0	25	4	10	1	0	0
155	6	29	5	0	27	6	11	1	0	0
148	5	27	4	0	27	6	11	2	0	0
162	5	26	3	0	27	5	10	2	0	0
155	4	27	5	0	24	6	10	2	0	0
141	4	29	5	0	24	5	12	2	0	0
148	3	24	4	0	22	6	10	2	0	0
145	3	27	5	0	20	4	10	2	0	0
148	5	25	6	0	26	6	9	2	0	0
153	6	25	4	0	22	4	11	2	0	0
153	6	25	4	0	22	6	9	2	0	0
157	5	29	4	0	29	6	7	2	0	0
151	5	26	5	0	23	6	12	2	0	0
158	5	24	6	0	24	4	8	2	0	0
153	5	22	4	0	25	6	10	2	0	0
155	6	24	5	0	28	6	10	2	0	0
156	5	22	5	0	23	5	10	0	0	0
157	5	25	5	0	26	4	11	0	0	0
154	4	23	5	0	24	3	12	1	0	0
154	5	26	5	0	29	6	11	2	0	0
149	5	25	3	0	25	6	9	1	0	0
150	5	25	6	0	24	4	9	2	0	0
162	6	26	5	0	25	4	11	1	0	0
164	5	27	4	0	25	6	9	2	0	0
154	5	22	6	0	26	6	12	2	0	0
151	4	23	5	0	25	5	12	2	0	0
147	6	23	4	0	25	2	9	2	0	0
145	6	25	3	0	28	3	9	2	0	0
154	5	26	5	0	24	6	10	2	0	0
158	5	26	6	0	26	6	11	2	0	0
159	4	22	6	0	28	3	12	2	0	0
161	6	25	4	0	25	5	11	2	0	0
152	5	25	5	0	25	4	11	2	0	0
146	6	21	6	0	29	6	9	1	0	0
162	6	27	5	0	24	4	11	1	0	0
159	6	29	5	0	28	5	7	2	0	0
155	4	24	2	0	25	6	10	2	0	0
150	5	23	5	0	22	6	10	1	0	0
156	5	28	5	0	24	4	12	1	0	0
149	5	28	5	0	26	4	7	2	0	0
148	5	24	6	0	25	4	10	2	0	0
155	4	23	6	0	29	4	12	2	0	0
157	5	25	6	0	26	6	11	1	0	0
166	4	23	6	0	24	6	9	2	0	0
154	6	27	5	0	27	5	10	2	0	0
158	4	25	5	0	25	6	11	1	0	0
161	5	22	6	0	23	4	10	0	0	0
159	2	23	4	0	26	6	10	2	0	0
153	4	21	6	0	28	5	10	2	0	0
155	4	28	4	0	27	5	11	2	0	0
159	6	26	4	0	26	5	11	2	0	0
154	5	26	4	0	28	3	10	2	0	0
144	5	27	4	0	23	4	9	2	0	0
139	3	25	6	0	27	5	9	2	0	0
148	6	23	6	0	27	4	11	2	0	0
145	6	24	6	0	25	5	11	2	0	0
160	4	27	5	0	23	6	9	2	0	0
142	6	24	6	0	27	5	9	2	0	0
160	5	28	4	0	27	5	10	2	0	0
150	5	28	5	0	25	2	10	2	0	0
160	3	26	4	0	26	6	11	1	0	0
143	6	25	5	0	26	5	11	2	0	0
152	5	23	6	0	25	5	9	2	0	0
154	6	26	4	0	25	6	12	2	0	0
158	6	28	5	0	29	6	11	2	0	0
158	6	29	5	0	21	5	9	1	0	0
151	6	21	5	0	27	6	9	1	0	0
160	5	28	5	0	28	6	10	2	0	0
146	5	25	5	0	28	4	10	2	0	0
154	3	28	4	0	23	4	12	2	0	0
146	5	27	6	0	27	6	10	1	0	0
156	5	25	6	0	24	6	11	1	0	0
158	5	27	2	0	25	6	11	1	0	0
156	4	27	4	0	26	6	10	2	0	0
154	6	22	6	0	27	4	11	1	0	0
148	6	27	6	0	24	5	8	1	0	0
153	5	28	6	0	25	4	10	2	0	0
150	4	26	5	0	26	5	11	1	0	0
153	5	24	5	0	24	5	10	0	0	0
150	6	20	5	0	27	6	7	2	0	0
152	5	27	5	0	27	6	11	2	0	0
138	5	26	6	0	23	4	12	0	0	0
147	4	24	6	0	27	5	8	0	0	0
153	5	26	6	0	29	4	10	2	0	0
138	5	24	4	0	25	5	11	2	0	0
148	6	25	6	0	24	6	10	1	0	0
157	4	30	6	0	23	4	9	2	0	0
156	6	27	4	0	25	6	11	2	0	0
154	5	22	4	0	24	5	11	2	0	0
154	5	28	5	0	27	5	11	2	0	0
161	5	27	6	0	25	6	11	2	0	0
159	5	23	5	0	27	4	10	2	0	0
156	6	27	6	0	27	6	12	2	0	0
151	4	26	6	0	25	4	11	2	0	0
154	3	26	3	0	26	6	12	2	0	0
165	6	26	5	0	30	3	10	2	0	0
159	5	28	6	0	27	6	11	2	0	0
154	6	29	6	0	26	6	10	2	0	0
160	6	29	5	0	28	5	11	2	0	0
152	3	24	6	0	29	4	11	2	0	0
154	3	27	6	0	25	3	9	2	0	0
154	6	20	4	0	27	5	10	1	0	0
156	6	19	5	0	23	4	11	2	0	0
162	6	25	5	0	28	4	11	2	0	0
152	1	29	4	0	29	6	9	2	0	0
160	6	24	4	0	23	6	11	2	0	0
153	5	26	5	0	27	6	11	2	0	0
154	6	26	4	0	26	6	11	2	0	0
150	5	20	5	0	25	6	12	2	0	0
152	5	26	3	0	27	6	12	1	0	0
150	4	25	6	0	25	5	12	2	0	0
147	5	26	6	0	26	4	10	2	0	0
156	6	27	4	0	23	6	8	2	0	0
158	5	29	3	0	26	6	8	0	0	0
157	5	27	6	0	24	5	10	2	0	0
163	6	29	6	0	25	5	11	2	0	0
153	5	23	6	0	24	5	10	1	0	0
151	5	23	4	0	28	6	11	2	0	0
155	3	24	6	0	28	6	12	2	0	0
156	6	26	5	0	24	5	10	1	0	0
156	5	26	4	0	26	5	12	2	0	0
159	6	20	4	0	22	5	11	0	0	0
164	6	29	6	0	23	6	12	0	0	0
160	6	24	6	0	27	6	9	2	0	0
144	4	24	6	0	27	5	9	2	0	0
156	5	26	5	0	21	6	11	2	0	0
158	6	29	5	0	29	4	11	2	0	0
144	6	28	4	0	23	5	10	2	0	0
149	5	26	5	0	24	6	6	1	0	0
156	6	27	6	0	25	6	10	2	0	0
157	1	25	6	0	29	4	8	1	0	0
163	6	26	4	0	29	4	9	0	0	0
147	5	28	5	0	27	6	11	2	0	0
153	5	25	6	0	25	6	9	2	0	0
163	5	27	5	0	25	5	10	2	0	0
152	5	25	5	0	26	6	8	0	0	0
155	5	27	4	0	25	6	11	2	0	0
151	5	23	4	0	27	5	11	2	0	0
157	2	27	6	0	27	5	10	2	0	0
157	5	21	6	0	27	6	9	2	0	0
167	6	24	5	0	25	6	12	2	0	0
156	4	29	6	0	25	3	8	2	0	0
148	5	28	3	0	28	3	11	2	0	0
151	6	26	6	0	29	6	11	2	0	0
149	6	28	4	0	25	4	8	0	0	0
153	5	30	6	0	24	4	10	2	0	0
155	5	29	6	0	23	6	9	2	0	0
159	6	29	4	0	26	5	9	2	0	0
151	5	26	6	0	25	5	11	2	0	0
149	5	27	6	0	23	4	7	1	0	0
145	5	25	6	0	22	4	8	2	0	0
153	5	25	4	0	28	6	11	2	0	0
153	6	24	6	0	30	6	11	0	0	0
163	4	25	6	0	28	6	6	2	0	0
156	6	26	5	0	26	6	10	2	0	0
159	5	27	6	0	25	6	12	2	0	0
151	6	25	5	0	25	6	10	2	0	0
144	6	22	6	0	26	5	12	1	0	0
158	4	23	5	0	23	3	11	2	0	0
162	6	25	5	0	25	5	10	2	0	0
151	6	26	6	0	23	6	12	2	0	0
150	5	28	6	0	18	5	11	2	0	0
162	4	28	3	0	28	6	12	2	0	0
157	3	26	6	0	25	5	11	2	0	0
156	5	24	6	0	27	6	11	2	0	0
158	5	24	4	0	25	4	7	2	0	0
158	4	24	6	0	25	6	9	2	0	0
154	5	26	5	0	27	4	10	2	0	0
142	5	22	6	0	26	6	10	2	0	0
147	5	20	4	0	26	4	9	2	0	0
142	6	28	6	0	27	5	7	2	0	0
158	5	28	4	0	27	6	10	2	0	0
140	6	25	5	0	21	5	9	2	0	0
151	4	22	5	0	27	6	11	2	0	0
159	5	26	5	0	26	5	10	2	0	0
145	5	24	5	0	24	5	11	2	0	0
148	3	29	4	0	22	6	12	2	0	0
155	3	28	5	0	24	5	11	1	0	0
156	6	25	6	0	24	6	11	2	0	0
156	5	25	5	0	27	1	11	2	0	0
138	6	23	4	0	24	6	10	2	0	0
144	5	16	5	0	25	5	9	2	0	0
152	5	20	4	0	25	6	11	2	0	0
155	6	22	5	0	26	6	10	2	0	0
161	4	26	6	0	23	5	11	2	0	0
152	6	25	5	0	27	6	11	2	0	0
157	6	23	6	0	22	4	8	2	0	0
157	6	28	4	0	23	6	9	1	0	0
157	5	27	6	0	27	6	11	2	0	0
160	6	28	6	0	25	6	10	2	0	0
150	5	26	4	0	23	6	10	2	0	0
155	5	24	6	0	29	6	11	2	0	0
155	6	26	5	0	21	5	7	0	0	0
148	4	21	5	0	27	4	10	2	0	0
153	6	22	4	0	24	6	11	2	0	0
151	6	28	4	0	25	6	10	2	0	0
160	6	25	6	0	28	6	11	2	0	0
150	6	23	6	0	29	4	11	2	0	0
159	4	27	5	0	26	6	11	0	0	0
159	4	28	6	0	24	6	7	2	0	0
148	5	22	3	0	24	5	9	2	0	0
155	3	27	4	0	27	5	8	2	0	0
155	5	25	6	0	26	6	10	2	0	0
156	3	23	6	0	22	5	10	2	0	0
161	5	25	6	0	23	6	11	2	0	0
150	5	24	5	0	20	6	12	1	0	0
157	5	22	5	0	26	4	9	1	0	0
163	6	28	4	0	26	6	11	0	0	0
144	5	26	5	0	22	6	10	2	0	0
157	5	26	6	0	27	5	10	2	0	0
158	5	22	5	0	25	6	9	0	0	0
160	4	21	6	0	23	2	9	2	0	0
151	5	25	6	0	22	6	11	2	0	0
162	5	21	6	0	27	6	11	1	0	0
158	6	26	6	0	20	6	8	2	0	0
153	4	23	6	0	28	5	8	2	0	0
157	5	25	6	0	27	4	8	2	0	0
153	6	25	4	0	24	4	12	2	0	0
147	6	24	3	0	26	6	11	1	0	0
155	4	24	4	0	27	6	11	2	0	0
149	6	21	6	0	26	6	9	2	0	0
155	6	22	5	0	23	6	11	2	0	0
155	5	25	4	0	25	6	8	2	0	0
155	4	28	6	0	28	6	12	2	0	0
154	6	22	6	0	26	6	9	2	0	0
155	5	27	6	0	22	4	10	2	0	0
151	6	25	5	0	23	6	11	2	0	0
150	4	25	6	0	24	4	9	2	0	0
150	5	24	4	0	27	3	8	0	0	0
152	5	25	6	0	26	5	10	2	0	0
154	6	26	6	0	23	5	11	2	0	0
161	4	26	6	0	27	6	10	2	0	0
153	4	24	4	0	26	5	11	2	0	0
141	5	24	6	0	30	5	10	1	0	0
157	5	24	5	0	26	4	9	2	0	0
152	6	28	5	0	24	3	12	0	0	0
156	6	25	5	0	25	6	11	2	0	0
143	3	24	6	0	24	4	10	2	0	0
149	6	28	5	0	27	6	9	2	0	0
143	5	24	6	0	23	6	10	2	0	0
160	3	27	6	0	19	6	11	1	0	0
158	5	25	4	0	29	5	11	2	0	0
152	5	27	5	0	24	5	11	1	0	0
160	5	27	5	0	26	3	11	2	0	0
149	4	23	6	0	22	5	9	2	0	0
153	3	19	3	0	27	6	12	2	0	0
156	6	27	5	0	26	6	10	2	0	0
152	6	25	5	0	25	5	12	2	0	0
155	6	24	6	0	27	5	11	0	0	0
158	6	23	6	0	23	4	9	1	0	0
152	6	26	5	0	28	5	9	2	0	0
161	5	26	5	0	24	6	10	2	0	0
151	6	26	6	0	24	6	12	2	0	0
160	6	29	6	0	27	5	11	2	0	0
154	6	25	4	0	23	6	9	2	0	0
156	4	23	5	0	26	4	10	2	0	0
150	3	27	3	0	28	6	10	2	0	0
156	3	23	5	0	27	6	10	2	0	0
150	5	29	6	0	26	4	10	2	0	0
159	6	23	6	0	28	6	12	2	0	0
152	5	26	4	0	29	5	10	2	0	0
151	4	24	4	0	29	5	9	1	0	0
151	6	28	6	0	27	5	9	2	0	0
156	6	27	6	0	28	6	9	1	0	0
147	4	24	5	0	25	6	11	2	0	0
153	5	23	5	0	26	6	10	2	0	0
143	5	23	6	0	26	6	10	1	0	0
159	6	28	5	0	23	6	12	2	0	0
157	5	25	5	0	24	3	12	2	0	0
163	5	28	6	0	25	6	10	2	0	0
164	4	28	6	0	27	6	9	2	0	0
147	5	25	6	0	24	4	10	2	0	0
142	5	23	5	0	26	5	8	2	0	0
148	6	21	4	0	22	6	11	2	0	0
154	4	29	6	0	26	2	12	2	0	0
151	4	25	6	0	24	6	9	2	0	0
151	4	27	4	0	28	6	10	2	0	0
147	6	25	5	0	21	5	8	2	0	0
166	2	28	6	0	27	4	11	2	0	0
154	5	28	6	0	21	6	10	2	0	0
154	5	25	4	0	28	3	10	2	0	0
147	6	24	4	0	26	4	8	2	0	0
155	6	27	6	0	23	3	12	2	0	0
155	6	24	6	0	23	6	9	1	0	0
158	5	26	5	0	29	4	12	2	0	0
153	2	26	5	0	30	6	7	2	0	0
155	4	27	4	0	28	6	11	2	0	0
153	5	25	4	0	24	4	9	2	0	0
153	5	22	4	0	26	6	8	2	0	0
153	3	24	5	0	26	5	11	2	0	0
159	6	23	5	0	26	6	9	2	0	0
150	5	25	6	0	26	5	8	2	0	0
157	6	28	5	0	25	6	11	2	0	0
151	6	28	6	0	24	5	12	2	0	0
146	4	24	6	0	27	4	11	2	0	0
151	6	26	6	0	28	6	9	2	0	0
148	3	29	6	0	24	6	12	1	0	0
149	6	26	6	0	25	6	11	0	0	0
158	6	23	6	0	27	4	10	1	0	0
152	3	27	4	0	27	5	10	2	0	0
149	4	24	6	0	26	5	10	2	0	0
159	5	24	5	0	28	5	7	2	0	0
148	4	27	5	0	26	6	8	1	0	0
156	1	23	5	0	25	5	12	0	0	0
153	6	23	5	0	29	4	11	2	0	0
146	5	28	5	0	24	6	11	2	0	0
162	6	27	3	0	27	4	8	2	0	0
158	3	24	6	0	29	4	11	2	0	0
154	6	28	6	0	22	5	10	2	0	0
159	6	24	5	0	23	6	10	2	0	0
154	5	27	6	0	22	6	7	2	0	0
161	6	28	5	0	28	6	11	2	0	0
165	3	26	5	0	25	6	11	2	0	0
162	6	28	5	0	26	6	11	2	0	0
149	5	24	6	0	22	5	10	2	0	0
151	5	23	5	0	26	4	10	2	0	0
157	6	29	6	0	27	4	10	2	0	0
151	5	21	5	0	24	5	10	2	0	0
158	6	26	5	0	28	6	12	2	0	0
161	6	20	6	0	22	6	9	1	0	0
151	6	23	5	0	25	5	10	2	0	0
155	5	23	3	0	27	5	12	2	0	0
157	6	27	4	0	26	2	10	0	0	0
154	6	23	4	0	25	6	12	2	0	0
167	6	23	4	0	26	2	9	2	0	0
149	3	25	5	0	23	6	12	1	0	0
146	5	26	4	0	27	6	11	2	0	0
151	6	22	6	0	27	4	12	1	0	0
153	5	24	6	0	27	5	12	2	0	0
148	5	28	6	0	27	5	10	2	0	0
160	6	27	5	0	25	6	8	1	0	0
152	6	23	4	0	26	5	9	2	0	0
153	5	29	6	0	21	3	10	2	0	0
152	5	29	5	0	25	6	10	2	0	0
163	6	27	6	0	26	4	12	2	0	0
150	6	25	6	0	24	5	9	1	0	0
143	5	24	6	0	25	4	11	2	0	0
158	5	28	5	0	24	6	9	1	0	0
158	6	29	6	0	26	5	10	2	0	0
154	6	25	5	0	26	6	12	2	0	0
142	5	28	4	0	28	4	11	2	0	0
149	5	28	6	0	25	6	11	2	0	0
146	5	28	5	0	27	6	11	2	0	0
158	6	23	6	0	20	2	9	2	0	0
152	6	26	4	0	27	5	9	2	0	0
142	4	27	6	0	24	6	11	2	0	0
148	6	24	6	0	25	6	11	2	0	0
162	6	25	5	0	25	6	11	2	0	0
160	4	25	6	0	25	5	10	2	0	0
156	6	26	6	0	26	4	11	2	0	0
154	4	24	5	0	27	4	9	2	0	0
157	6	26	5	0	26	4	12	2	0	0
151	5	27	3	0	22	6	12	1	0	0
159	4	27	6	0	22	6	10	2	0	0
160	5	25	6	0	26	2	11	0	0	0
153	4	26	5	0	24	6	11	0	0	0
154	4	20	6	0	26	6	10	1	0	0
151	5	23	6	0	25	6	10	0	0	0
163	6	25	4	0	26	6	9	2	0	0
162	6	17	5	0	24	6	11	1	0	0
159	4	28	4	0	29	5	10	2	0	0
148	5	29	5	0	22	4	10	2	0	0
149	3	27	6	0	21	6	11	2	0	0
150	5	26	2	0	22	4	8	2	0	0
147	4	27	6	0	24	6	10	1	0	0
151	4	24	6	0	26	5	11	2	0	0
145	6	24	3	0	28	5	11	2	0	0
153	3	26	5	0	26	6	10	2	0	0
158	4	23	6	0	27	5	12	1	0	0
155	5	21	5	0	28	4	10	2	0	0
154	5	23	6	0	28	5	11	2	0	0
163	6	28	6	0	25	5	10	2	0	0
149	6	28	5	0	24	6	11	2	0	0
155	6	23	6	0	27	5	8	2	0	0
149	6	28	4	0	26	5	8	2	0	0
152	5	24	6	0	24	3	10	2	0	0
146	4	27	6	0	26	6	7	1	0	0
136	5	24	6	0	24	5	12	1	0	0
162	6	25	3	0	28	4	11	2	0	0
165	5	27	6	0	27	5	12	1	0	0
151	5	27	5	0	25	5	9	2	0	0
151	6	27	6	0	26	4	9	2	0	0
152	6	24	5	0	24	4	9	2	0	0
157	5	22	4	0	26	6	11	0	0	0
163	4	26	5	0	28	5	9	2	0	0
150	5	25	6	0	29	6	9	0	0	0
162	5	27	6	0	23	5	12	2	0	0
158	5	24	4	0	26	5	12	1	0	0
151	6	27	5	0	25	6	9	2	0	0
162	3	28	5	0	27	6	11	2	0	0
163	6	26	5	0	21	4	10	1	0	0
149	5	26	6	0	27	5	8	2	0	0
154	4	26	6	0	22	5	11	1	0	0
159	5	26	4	0	24	6	10	0	0	0
150	5	25	5	0	28	5	9	2	0	0
148	6	28	5	0	22	5	11	2	0	0
151	3	26	4	0	29	5	10	2	0	0
146	5	27	3	0	24	6	10	2	0	0
160	4	27	2	0	26	6	11	2	0	0
152	4	25	2	0	23	4	9	1	0	0
160	4	27	6	0	27	5	11	2	0	0
150	5	28	6	0	24	6	11	2	0	0
155	4	25	4	0	23	6	10	2	0	0
159	4	23	6	0	22	5	11	1	0	0
152	5	23	6	0	25	6	11	2	0	0
154	5	26	4	0	27	6	12	2	0	0
151	6	25	6	0	28	6	10	1	0	0
157	6	27	5	0	23	6	12	2	0	0
160	5	26	6	0	23	6	11	2	0	0
155	6	23	6	0	27	6	9	0	0	0
158	6	23	6	0	24	6	12	2	0	0
156	5	23	6	0	25	6	12	1	0	0
150	6	24	5	0	25	4	9	1	0	0
154	6	25	5	0	25	6	12	2	0	0
145	4	26	4	0	27	4	12	2	0	0
143	4	28	4	0	25	6	10	1	0	0
145	4	25	3	0	24	6	12	0	0	0
152	5	25	6	0	24	6	11	0	0	0
156	4	27	4	0	24	5	12	2	0	0
152	6	27	4	0	28	5	11	2	0	0
147	4	22	6	0	27	4	9	2	0	0
151	6	27	4	0	25	4	9	2	0	0
161	5	27	3	0	28	6	8	1	0	0
154	6	25	6	0	21	6	11	1	0	0
144	5	26	4	0	26	6	10	2	0	0
151	3	25	5	0	28	6	11	1	0	0
155	6	26	6	0	26	4	12	1	0	0
144	5	29	2	0	23	6	12	1	0	0
152	6	22	6	0	25	6	8	2	0	0
156	4	26	4	0	22	4	10	1	0	0
147	6	26	6	0	23	4	12	1	0	0
161	4	28	5	0	28	5	8	1	0	0
152	4	26	5	0	24	6	9	2	0	0
155	5	24	5	0	21	6	11	1	0	0
142	4	27	4	0	23	6	10	2	0	0
158	6	24	6	0	25	4	12	0	0	0
151	6	24	6	0	23	4	9	2	0	0
157	5	26	6	0	26	6	10	2	0	0
151	6	25	5	0	26	6	12	2	0	0
163	5	27	4	0	26	3	12	2	0	0
154	5	26	5	0	23	5	12	0	0	0
152	6	24	6	0	26	5	9	2	0	0
157	3	27	5	0	25	6	12	2	0	0
149	6	25	4	0	22	6	9	2	0	0
154	5	26	6	0	27	6	11	2	0	0
137	3	29	5	0	24	6	11	2	0	0
147	6	28	6	0	24	6	11	2	0	0
162	3	27	6	0	23	4	8	2	0	0
147	4	28	4	0	24	5	10	2	0	0
151	5	21	4	0	22	5	9	2	0	0
155	6	30	4	0	26	6	10	2	0	0
157	6	22	5	0	25	6	8	1	0	0
153	3	25	4	0	26	3	9	1	0	0
160	3	26	5	0	26	3	10	0	0	0
152	6	26	4	0	28	4	10	1	0	0
158	3	25	6	0	29	3	11	2	0	0
150	6	25	5	0	27	6	12	2	0	0
148	6	24	6	0	25	5	11	2	0	0
146	5	22	6	0	25	3	10	2	0	0
149	5	27	6	0	22	5	5	1	0	0
170	5	22	6	0	27	6	11	1	0	0
159	5	26	6	0	28	4	8	2	0	0
158	6	18	2	0	28	6	10	2	0	0
166	4	27	5	0	27	4	10	2	0	0
153	6	26	6	0	25	5	10	2	0	0
152	3	25	6	0	26	6	12	2	0	0
155	3	24	5	0	24	6	9	2	0	0
151	6	24	6	0	25	6	11	2	0	0
159	3	28	5	0	23	5	12	1	0	0
145	6	26	6	0	27	6	11	2	0	0
161	5	25	5	0	23	5	12	2	0	0
153	6	26	6	0	25	6	12	2	0	0
153	5	30	5	0	28	6	11	2	0	0
159	6	25	5	0	25	6	10	0	0	0
163	5	25	4	0	25	6	10	2	0	0
144	3	21	4	0	27	3	9	2	0	0
158	6	29	4	0	28	5	10	2	0	0
152	4	24	5	0	24	6	7	1	0	0
154	5	28	6	0	27	6	8	2	0	0
153	2	23	4	0	27	4	10	2	0	0
163	6	23	6	0	27	5	10	2	0	0
151	6	22	3	0	27	3	11	2	0	0
147	5	23	3	0	28	5	12	2	0	0
148	6	23	3	0	26	4	12	2	0	0
155	5	27	5	0	27	6	9	1	0	0
150	5	24	6	0	24	6	11	1	0	0
163	6	28	4	0	26	5	11	2	0	0
154	3	27	5	0	24	6	10	2	0	0
152	6	22	5	0	28	5	11	1	0	0
156	5	25	6	0	29	6	12	2	0	0
149	5	24	5	0	27	6	11	2	0	0
155	5	26	3	0	27	6	11	2	0	0
155	6	29	6	0	27	5	11	2	0	0
155	6	30	6	0	26	5	10	2	0	0
137	6	23	5	0	28	4	11	2	0	0
162	2	28	6	0	24	5	11	2	0	0
145	6	24	5	0	19	5	9	2	0	0
151	4	28	4	0	23	6	9	2	0	0
152	4	20	6	0	25	5	11	2	0	0
153	6	29	6	0	24	6	10	2	0	0
155	5	26	5	0	23	6	10	2	0	0
155	4	27	6	0	29	5	9	2	0	0
158	5	26	1	0	25	6	10	2	0	0
158	6	25	2	0	26	6	12	1	0	0
159	4	27	6	0	24	6	10	2	0	0
158	4	27	4	0	27	6	9	2	0	0
151	4	25	4	0	21	5	10	2	0	0
156	3	23	5	0	22	6	10	2	0	0
145	6	25	6	0	27	6	10	2	0	0
152	5	27	6	0	26	5	10	2	0	0
164	6	22	2	0	26	3	11	2	0	0
157	6	27	4	0	22	6	10	0	0	0
154	4	28	6	0	27	6	9	2	0	0
152	6	30	5	0	27	4	8	1	0	0
154	6	22	4	0	27	6	9	2	0	0
156	6	30	6	0	28	6	10	2	0	0
155	5	25	5	0	26	6	9	2	0	0
158	6	21	5	0	23	6	7	2	0	0
153	6	26	6	0	26	5	7	2	0	0
159	5	25	5	0	28	5	9	1	0	0
143	6	24	4	0	25	4	11	2	0	0
153	4	26	6	0	27	6	11	2	0	0
149	5	23	6	0	24	6	10	2	0	0
150	5	25	6	0	26	6	11	2	0	0
162	4	27	6	0	23	6	11	2	0	0
163	6	23	4	0	26	5	11	2	0	0
156	5	27	4	0	25	5	11	2	0	0
161	5	25	4	0	24	5	12	1	0	0
149	5	24	5	0	24	6	10	2	0	0
162	5	24	6	0	26	6	12	2	0	0
156	5	21	6	0	23	4	12	0	0	0
157	5	27	4	0	21	6	10	1	0	0
156	4	26	6	0	26	5	11	2	0	0
158	5	20	6	0	28	6	8	2	0	0
152	5	29	6	0	27	6	11	1	0	0
150	6	23	4	0	26	6	10	1	0	0
151	6	28	5	0	25	6	9	2	0	0
157	4	28	6	0	29	5	9	2	0	0
154	6	26	6	0	28	6	11	2	0	0
146	5	23	5	0	29	5	11	2	0	0
150	6	26	5	0	28	5	12	2	0	0
152	5	26	6	0	27	5	12	2	0	0
164	4	26	6	0	25	6	9	2	0	0
161	3	27	4	0	25	4	12	2	0	0
155	1	25	5	0	26	6	10	2	0	0
148	5	22	6	0	27	5	9	2	0	0
162	5	27	6	0	27	6	12	2	0	0
158	4	26	6	0	27	5	11	2	0	0
157	3	25	5	0	26	4	10	2	0	0
148	5	27	4	0	26	6	12	1	0	0
155	6	29	5	0	23	6	10	2	0	0
145	5	24	4	0	25	6	12	0	0	0
152	6	22	4	0	28	5	12	2	0	0
150	4	29	6	0	22	6	12	2	0	0
151	3	27	5	0	25	6	11	2	0	0
150	2	26	6	0	22	4	10	2	0	0
157	5	25	6	0	27	6	11	2	0	0
154	5	29	6	0	26	5	10	2	0	0
145	5	29	4	0	28	6	11	2	0	0
157	5	26	5	0	26	4	10	2	0	0
150	5	26	3	0	25	4	10	0	0	0
152	6	28	5	0	29	6	12	2	0	0
153	6	27	5	0	25	5	9	2	0	0
157	6	27	4	0	24	5	9	2	0	0
150	6	28	5	0	24	4	7	2	0	0
156	5	27	4	0	27	5	9	2	0	0
152	6	28	3	0	26	6	10	2	0	0
153	3	28	4	0	23	5	11	2	0	0
151	5	26	1	0	27	6	10	2	0	0
148	6	27	5	0	25	5	8	2	0	0
162	6	25	6	0	22	6	6	0	0	0
159	4	23	6	0	27	6	9	1	0	0
156	3	27	5	0	27	5	9	1	0	0
159	3	19	4	0	25	5	12	2	0	0
161	5	27	5	0	26	3	9	1	0	0
147	6	20	4	0	26	6	7	2	0	0
151	6	26	6	0	19	6	12	2	0	0
149	6	23	5	0	25	6	11	1	0	0
159	6	24	5	0	29	5	8	2	0	0
165	6	27	6	0	29	6	12	0	0	0
155	6	25	6	0	26	6	10	2	0	0
155	4	27	5	0	22	6	11	2	0	0
155	5	25	5	0	24	6	7	2	0	0
159	4	19	4	0	29	5	12	2	0	0
156	5	22	5	0	28	5	10	2	0	0
150	6	26	6	0	26	4	11	2	0	0
155	5	25	5	0	27	3	11	2	0	0
158	6	24	5	0	29	5	11	2	0	0
157	6	27	5	0	21	5	7	2	0	0
163	6	25	5	0	23	6	8	2	0	0
160	6	21	5	0	27	5	7	1	0	0
147	6	26	6	0	25	5	10	2	0	0
150	3	24	5	0	26	6	9	2	0	0
154	5	23	3	0	27	4	12	2	0	0
156	5	27	5	0	21	5	11	2	0	0
148	5	24	6	0	28	6	12	2	0	0
154	3	26	6	0	24	6	8	1	0	0
145	5	26	6	0	23	6	12	2	0	0
149	6	25	5	0	28	6	11	2	0	0
152	4	25	5	0	27	4	6	2	0	0
154	3	22	4	0	25	2	7	2	0	0
148	6	23	6	0	27	6	11	2	0	0
140	4	21	5	0	26	4	7	2	0	0
160	3	27	6	0	25	6	8	2	0	0
148	6	24	6	0	26	6	10	2	0	0
149	3	21	2	0	24	3	9	1	0	0
145	5	22	5	0	25	6	9	0	0	0
150	4	26	6	0	28	5	11	1	0	0
162	5	24	5	0	23	6	8	2	0	0
159	5	25	4	0	24	4	11	2	0	0
152	5	24	4	0	27	3	8	2	0	0
150	6	23	6	0	25	6	12	1	0	0
154	6	27	4	0	26	6	12	2	0	0
158	6	25	3	0	25	6	8	2	0	0
153	6	22	6	0	25	6	11	0	0	0
165	4	24	6	0	22	5	12	1	0	0
141	3	27	5	0	29	6	9	2	0	0
145	5	25	5	0	23	6	11	1	0	0
163	5	27	5	0	27	5	11	2	0	0
151	6	26	5	0	26	5	9	2	0	0
148	6	25	6	0	28	6	9	2	0	0
164	6	27	4	0	26	4	10	2	0	0
147	4	23	6	0	24	2	10	2	0	0
152	4	26	5	0	23	6	10	2	0	0
153	5	27	4	0	27	4	12	2	0	0
156	3	28	5	0	24	6	11	2	0	0
156	6	21	6	0	25	6	11	2	0	0
156	4	23	5	0	28	5	10	2	0	0
156	6	27	6	0	26	5	10	2	0	0
156	6	27	5	0	24	5	10	2	0	0
147	5	27	6	0	25	5	10	1	0	0
153	5	28	5	0	25	4	11	2	0	0
149	4	28	6	0	26	5	10	2	0	0
146	6	26	6	0	29	5	8	2	0	0
154	6	28	5	0	22	4	10	2	0	0
153	6	25	6	0	24	3	11	2	0	0
157	5	27	6	0	25	6	10	0	0	0
148	6	24	6	0	25	6	10	2	0	0
139	4	28	6	0	25	6	11	2	0	0
148	6	27	4	0	23	6	9	2	0	0
148	5	26	4	0	28	6	9	2	0	0
156	4	23	6	0	27	4	11	2	0	0
163	2	28	5	0	24	4	11	2	0	0
150	5	28	5	0	25	6	12	2	0	0
160	6	22	6	0	25	4	7	2	0	0
156	6	25	5	0	23	5	12	0	0	0
153	6	26	6	0	26	6	10	1	0	0
152	5	26	4	0	24	5	10	2	0	0
157	3	22	5	0	26	5	8	1	0	0
154	6	26	5	0	26	6	11	1	0	0
161	4	25	5	0	25	5	11	2	0	0
154	6	27	6	0	26	5	8	2	0	0
147	5	27	3	0	26	6	11	2	0	0
157	5	23	3	0	23	6	11	0	0	0
164	6	28	5	0	28	6	12	2	0	0
154	4	25	3	0	22	6	12	2	0	0
156	5	29	4	0	24	6	7	0	0	0
153	5	26	6	0	28	5	12	2	0	0
152	6	27	6	0	29	6	10	2	0	0
168	4	24	5	0	25	6	12	2	0	0
146	5	28	6	0	22	5	8	2	0	0
148	6	24	6	0	26	6	10	2	0	0
153	5	25	6	0	22	3	8	2	0	0
153	6	22	3	0	25	3	10	2	0	0
159	6	26	5	0	21	6	8	2	0	0
148	4	26	6	0	23	4	9	1	0	0
149	5	28	5	0	24	6	10	2	0	0
169	6	28	6	0	28	4	7	1	0	0
152	2	24	5	0	24	6	11	2	0	0
150	6	29	6	0	26	4	9	2	0	0
162	6	27	4	0	23	3	12	2	0	0
157	6	25	6	0	25	6	9	2	0	0
157	2	23	6	0	27	4	11	2	0	0
157	5	27	2	0	24	6	12	2	0	0
158	6	24	5	0	27	6	9	2	0	0
153	5	27	6	0	27	6	12	2	0	0
151	4	25	5	0	27	5	12	1	0	0
153	6	24	5	0	28	3	10	2	0	0
153	3	25	2	0	23	6	9	2	0	0
156	5	24	5	0	22	4	10	2	0	0
164	5	25	5	0	25	6	10	1	0	0
151	5	24	6	0	28	6	9	2	0	0
154	5	26	4	0	23	6	12	2	0	0
155	5	25	4	0	28	5	12	2	0	0
155	5	26	6	0	27	3	9	2	0	0
150	4	28	6	0	28	6	12	1	0	0
151	4	24	4	0	26	6	12	2	0	0
149	4	19	6	0	24	3	8	0	0	0
150	6	26	6	0	26	3	8	2	0	0
156	6	28	6	0	19	5	12	0	0	0
159	4	29	4	0	27	4	10	2	0	0
148	5	25	6	0	22	5	11	2	0	0
150	4	24	6	0	27	5	11	2	0	0
154	6	22	5	0	26	6	11	2	0	0
148	5	27	4	0	24	3	8	1	0	0
156	5	24	6	0	23	5	10	1	0	0
149	5	25	5	0	28	5	9	2	0	0
149	6	28	3	0	25	4	11	2	0	0
158	5	26	5	0	22	4	9	1	0	0
145	6	28	6	0	22	6	12	2	0	0
165	6	27	5	0	27	4	10	2	0	0
157	6	23	5	0	30	6	11	1	0	0
151	5	25	4	0	24	5	9	1	0	0
157	5	26	6	0	26	4	12	2	0	0
161	6	25	5	0	29	6	10	2	0	0
151	4	29	6	0	27	5	11	2	0	0
151	5	28	6	0	25	5	12	0	0	0
155	5	27	6	0	25	5	8	2	0	0
145	4	26	6	0	29	6	11	2	0	0
151	5	20	6	0	28	6	12	2	0	0
166	6	24	6	0	27	6	12	0	0	0
158	4	24	6	0	22	6	10	1	0	0
142	6	29	3	0	28	4	6	1	0	0
158	5	26	5	0	25	5	11	1	0	0
157	6	28	5	0	23	5	9	1	0	0
157	6	25	6	0	26	6	12	2	0	0
153	5	27	5	0	26	6	9	2	0	0
150	3	23	6	0	21	6	11	2	0	0
147	6	25	6	0	24	5	9	2	0	0
147	4	23	4	0	26	5	10	1	0	0
157	6	26	4	0	25	6	8	2	0	0
150	5	28	6	0	24	5	10	2	0	0
156	6	29	5	0	29	4	10	2	0	0
152	5	27	5	0	23	4	9	2	0	0
164	6	27	6	0	21	4	9	2	0	0
151	5	26	5	0	24	4	12	2	0	0
159	4	28	4	0	27	5	9	2	0	0
145	6	25	4	0	26	3	10	2	0	0
161	6	21	3	0	23	4	10	0	0	0
157	5	27	4	0	23	5	10	1	0	0
155	6	22	6	0	25	5	8	2	0	0
158	1	23	6	0	26	5	10	2	0	0
139	6	26	5	0	27	6	12	2	0	0
159	4	29	5	0	28	4	9	1	0	0
153	6	28	4	0	27	5	10	2	0	0
149	6	23	2	0	24	6	11	0	0	0
147	3	29	6	0	21	4	10	2	0	0
152	5	24	5	0	24	5	10	2	0	0
156	5	20	4	0	23	6	10	2	0	0
164	5	27	3	0	21	6	11	2	0	0
158	5	22	6	0	22	5	11	2	0	0
149	3	23	5	0	25	6	10	2	0	0
152	5	23	6	0	26	4	10	2	0	0
154	5	23	6	0	28	6	11	2	0	0
146	5	24	6	0	24	6	11	2	0	0
146	5	25	5	0	28	6	11	2	0	0
163	5	28	6	0	25	6	12	2	0	0
141	5	26	5	0	25	6	12	1	0	0
158	4	23	6	0	26	6	9	2	0	0
146	4	27	6	0	21	6	8	2	0	0
151	6	24	4	0	28	5	10	2	0	0
157	6	25	5	0	27	5	10	2	0	0
155	5	27	3	0	28	2	7	2	0	0
152	6	19	3	0	24	5	12	2	0	0
153	6	19	5	0	28	5	11	2	0	0
157	6	26	5	0	24	6	11	2	0	0
156	3	25	4	0	27	6	10	2	0	0
152	6	23	5	0	24	5	8	1	0	0
144	6	25	5	0	27	3	9	2	0	0
152	6	23	6	0	25	4	10	1	0	0
158	5	26	6	0	26	4	12	2	0	0
151	6	26	5	0	27	5	11	2	0	0
152	6	25	5	0	23	3	10	2	0	0
154	5	26	6	0	26	6	10	2	0	0
142	5	28	5	0	24	4	7	2	0	0
158	6	28	6	0	22	6	9	2	0	0
148	5	27	5	0	24	4	9	2	0	0
159	6	23	5	0	25	5	11	2	0	0
159	5	23	5	0	26	5	11	2	0	0
156	5	24	6	0	25	5	11	2	0	0
160	6	25	6	0	28	6	10	2	0	0
155	5	24	4	0	27	5	11	2	0	0
156	5	19	5	0	25	6	10	2	0	0
158	6	26	5	0	29	5	9	2	0	0
147	6	21	4	0	27	5	12	1	0	0
157	5	26	6	0	29	6	9	2	0	0
159	4	22	6	0	23	5	12	2	0	0
153	6	26	6	0	25	5	11	2	0	0
156	1	24	5	0	26	6	11	1	0	0
156	6	24	6	0	26	6	10	2	0	0
147	6	25	6	0	23	6	11	0	0	0
161	5	27	3	0	22	4	8	1	0	0
150	5	29	4	0	28	6	11	2	0	0
152	6	25	4	0	27	6	12	2	0	0
157	6	21	4	0	25	3	10	2	0	0
160	5	25	5	0	28	3	9	2	0	0
140	4	24	6	0	21	5	10	2	0	0
159	4	25	6	0	29	5	12	2	0	0
149	5	18	4	0	23	2	8	2	0	0
149	4	24	6	0	26	6	11	1	0	0
144	6	27	5	0	25	6	7	1	0	0
160	6	28	6	0	26	6	9	2	0	0
147	4	29	6	0	28	4	12	0	0	0
159	6	27	6	0	26	5	11	2	0	0
145	5	27	3	0	27	2	11	2	0	0
148	6	23	6	0	28	5	8	2	0	0
149	5	26	5	0	26	6	11	2	0	0
157	6	25	3	0	22	6	11	2	0	0
165	5	25	5	0	28	6	11	1	0	0
164	5	21	5	0	28	5	10	1	0	0
159	4	23	4	0	24	3	9	1	0	0
163	5	26	4	0	27	6	11	2	0	0
150	5	27	5	0	28	6	10	2	0	0
158	6	23	5	0	26	6	12	2	0	0
155	2	26	5	0	23	4	11	0	0	0
150	6	26	6	0	25	6	12	2	0	0
159	6	23	5	0	25	6	10	1	0	0
165	6	24	6	0	27	5	9	2	0	0
163	5	27	5	0	22	5	9	2	0	0
150	6	27	6	0	26	5	10	2	0	0
146	3	24	6	0	28	6	11	0	0	0
155	5	27	4	0	24	5	7	1	0	0
152	5	27	4	0	24	5	10	2	0	0
158	6	26	6	0	26	6	7	0	0	0
152	3	21	4	0	23	6	10	2	0	0
164	6	28	3	0	26	6	11	0	0	0
155	6	27	6	0	27	5	9	1	0	0
152	6	21	5	0	28	6	6	2	0	0
158	5	23	6	0	26	6	10	2	0	0
152	5	27	4	0	21	6	10	2	0	0
154	5	28	6	0	22	6	8	2	0	0
154	6	25	6	0	25	4	9	2	0	0
144	5	26	2	0	22	5	9	2	0	0
152	4	28	4	0	21	5	12	2	0	0
149	5	27	5	0	28	6	12	1	0	0
154	6	19	3	0	26	3	11	2	0	0
143	5	28	5	0	23	4	10	2	0	0
148	6	24	6	0	26	5	9	2	0	0
157	6	26	6	0	26	4	11	1	0	0
157	6	27	4	0	26	5	12	2	0	0
153	5	25	5	0	23	4	8	2	0	0
152	3	24	6	0	28	6	8	2	0	0
160	6	26	5	0	26	4	10	2	0	0
155	6	23	6	0	27	6	9	2	0	0
152	4	24	5	0	29	6	10	1	0	0
154	6	29	6	0	28	6	12	1	0	0
153	6	27	4	0	26	6	12	2	0	0
157	6	22	4	0	26	5	12	2	0	0
145	6	26	6	0	26	5	9	1	0	0
157	5	25	6	0	24	4	11	2	0	0
153	6	26	6	0	26	6	11	1	0	0
161	5	28	4	0	27	3	11	2	0	0
161	6	21	6	0	23	6	11	1	0	0
148	6	27	5	0	28	6	12	2	0	0
148	3	28	4	0	28	4	7	1	0	0
143	4	25	6	0	24	4	12	2	0	0
148	5	24	5	0	24	6	12	2	0	0
155	6	27	6	0	29	2	11	2	0	0
150	6	24	6	0	26	6	12	1	0	0
156	6	26	3	0	24	4	11	2	0	0
159	3	28	3	0	28	5	10	2	0	0
143	4	25	5	0	28	5	11	2	0	0
148	6	25	5	0	25	4	7	2	0	0
150	6	23	3	0	25	6	10	2	0	0
157	4	27	5	0	29	6	10	2	0	0
161	6	22	4	0	26	6	7	1	0	0
151	6	28	6	0	30	5	11	2	0	0
158	6	25	6	0	25	6	9	2	0	0
147	4	24	5	0	26	6	10	1	0	0
156	6	23	5	0	25	2	10	0	0	0
151	3	28	5	0	26	6	10	2	0	0
158	5	28	6	0	27	5	8	2	0	0
150	6	23	5	0	27	4	11	2	0	0
145	5	28	5	0	22	6	11	2	0	0
163	5	25	5	0	25	6	11	2	0	0
149	5	25	5	0	24	3	8	2	0	0
162	4	27	6	0	28	5	8	2	0	0
155	4	27	4	0	25	3	9	1	0	0
147	6	27	5	0	25	6	9	2	0	0
145	6	28	6	0	24	4	8	1	0	0
154	6	25	5	0	28	5	10	2	0	0
158	6	25	5	0	23	6	10	2	0	0
156	6	27	5	0	24	5	10	2	0	0
145	6	26	4	0	24	5	11	2	0	0
159	6	26	3	0	27	4	12	2	0	0
141	6	28	5	0	24	5	10	2	0	0
160	5	24	4	0	21	6	11	0	0	0
146	4	25	5	0	25	6	7	2	0	0
148	3	24	5	0	26	6	10	2	0	0
152	6	28	6	0	24	6	11	2	0	0
160	5	27	5	0	27	1	9	2	0	0
152	6	27	5	0	28	6	9	2	0	0
159	6	26	4	0	27	6	11	2	0	0
147	4	27	6	0	24	4	10	2	0	0
156	6	22	4	0	25	5	11	1	0	0
155	6	25	5	0	28	4	9	2	0	0
149	6	25	4	0	29	6	9	2	0	0
154	5	24	6	0	30	5	10	2	0	0
141	5	23	6	0	29	6	11	2	0	0
152	5	28	6	0	27	5	9	2	0	0
156	6	26	6	0	25	6	12	2	0	0
148	4	26	6	0	23	5	8	2	0	0
157	6	29	2	0	27	5	10	2	0	0
156	6	24	5	0	26	5	8	2	0	0
153	6	28	5	0	28	6	5	2	0	0
156	6	26	6	0	25	6	11	1	0	0
154	5	27	4	0	25	4	12	1	0	0
141	5	28	6	0	27	5	11	2	0	0
152	4	27	4	0	27	6	11	1	0	0
150	6	24	3	0	27	6	11	2	0	0
150	6	24	6	0	27	5	10	2	0	0
143	6	28	6	0	26	6	10	2	0	0
154	6	26	6	0	25	4	11	2	0	0
159	6	26	5	0	28	3	8	0	0	0
158	5	27	4	0	25	6	10	2	0	0
147	5	22	5	0	28	6	12	0	0	0
146	4	30	6	0	29	5	11	2	0	0
164	5	25	5	0	28	6	10	2	0	0
155	6	27	5	0	28	6	12	2	0	0
160	6	27	6	0	26	3	8	2	0	0
157	6	28	4	0	25	5	9	1	0	0
149	6	29	5	0	29	6	9	2	0	0
156	5	24	6	0	26	6	11	2	0	0
153	5	26	5	0	26	6	12	1	0	0
151	5	24	5	0	26	5	12	1	0	0
156	5	22	6	0	27	4	11	2	0	0
150	5	25	4	0	24	6	10	2	0	0
152	6	26	5	0	27	4	11	2	0	0
156	6	24	6	0	28	6	8	2	0	0
151	3	27	5	0	27	6	9	2	0	0
156	4	27	6	0	28	6	9	2	0	0
152	5	26	6	0	26	6	8	2	0	0
156	5	22	5	0	25	6	11	2	0	0
159	5	28	5	0	26	6	5	2	0	0
159	6	25	6	0	29	6	11	2	0	0
152	5	28	6	0	30	5	9	2	0	0
147	6	27	5	0	24	5	9	2	0	0
156	6	28	6	0	26	5	7	2	0	0
150	5	25	5	0	29	5	11	1	0	0
150	4	28	6	0	27	3	11	1	0	0
159	5	22	2	0	27	6	10	0	0	0
154	5	26	4	0	27	6	12	2	0	0
162	5	23	4	0	20	6	11	2	0	0
155	3	26	5	0	28	5	9	2	0	0
157	6	27	5	0	24	6	11	2	0	0
153	6	29	4	0	25	5	9	2	0	0
145	5	24	3	0	23	6	8	1	0	0
150	6	26	3	0	24	4	9	2	0	0
158	5	25	5	0	23	5	8	2	0	0
165	6	27	6	0	28	3	11	2	0	0
154	5	24	5	0	28	6	11	1	0	0
155	4	28	5	0	25	4	11	2	0	0
150	5	27	4	0	23	6	12	2	0	0
157	5	24	5	0	28	4	10	2	0	0
148	4	23	5	0	23	4	10	2	0	0
156	3	25	5	0	26	6	11	1	0	0
152	5	21	5	0	25	6	11	1	0	0
153	5	21	4	0	23	4	11	2	0	0
157	6	25	4	0	27	4	11	2	0	0
143	4	26	6	0	24	6	10	2	0	0
156	4	24	6	0	26	5	12	2	0	0
159	5	26	6	0	26	5	9	2	0	0
158	5	20	5	0	28	5	8	1	0	0
155	5	27	5	0	26	4	10	2	0	0
147	6	25	5	0	26	5	11	2	0	0
145	6	25	6	0	29	4	11	2	0	0
154	6	21	6	0	22	4	12	1	0	0
146	6	24	6	0	26	4	8	2	0	0
150	6	24	5	0	27	6	11	2	0	0
156	5	25	6	0	24	5	10	2	0	0
157	4	26	3	0	19	6	8	2	0	0
161	6	26	6	0	28	6	11	2	0	0
151	4	20	5	0	23	6	10	2	0	0
162	6	27	6	0	26	5	11	2	0	0
156	6	26	5	0	25	6	11	2	0	0
159	5	27	4	0	29	3	10	2	0	0
144	6	23	6	0	26	5	12	2	0	0
145	5	26	4	0	26	3	9	0	0	0
155	5	28	3	0	26	6	8	2	0	0
156	3	25	5	0	29	6	11	2	0	0
162	6	26	5	0	25	6	11	2	0	0
158	5	27	6	0	28	5	10	2	0	0
164	4	25	4	0	27	4	9	2	0	0
160	5	24	3	0	28	5	11	2	0	0
150	5	26	6	0	24	5	9	1	0	0
155	5	24	4	0	26	5	11	2	0	0
162	6	24	3	0	26	5	9	2	0	0
144	6	29	6	0	23	6	12	2	0	0
162	6	24	6	0	28	5	11	1	0	0
152	6	24	4	0	23	6	10	2	0	0
158	4	28	5	0	24	5	12	2	0	0
164	4	24	5	0	22	5	11	2	0	0
156	6	25	6	0	23	6	10	2	0	0
152	6	29	4	0	20	5	10	2	0	0
161	6	29	6	0	25	5	11	2	0	0
148	3	27	4	0	25	6	11	2	0	0
159	6	29	5	0	23	5	9	2	0	0
148	5	22	5	0	21	5	9	1	0	0
154	6	21	6	0	21	5	9	2	0	0
157	4	25	6	0	27	4	10	1	0	0
161	6	25	6	0	27	4	10	2	0	0
151	4	23	5	0	25	4	10	2	0	0
149	6	25	6	0	24	6	11	1	0	0
145	4	26	6	0	27	4	8	2	0	0
156	6	27	4	0	27	6	9	2	0	0
158	5	23	5	0	27	6	12	1	0	0
149	6	27	5	0	26	6	11	2	0	0
157	6	26	6	0	24	4	10	2	0	0
161	5	27	6	0	24	6	10	1	0	0
160	6	24	5	0	28	5	12	2	0	0
147	6	28	2	0	26	2	11	2	0	0
147	4	27	6	0	24	5	10	2	0	0
161	1	24	4	0	23	5	12	0	0	0
151	6	22	5	0	24	4	10	1	0	0
147	3	25	5	0	20	3	12	2	0	0
150	4	27	3	0	24	5	9	2	0	0
151	6	27	4	0	24	6	11	2	0	0
156	4	28	4	0	27	6	9	2	0	0
146	5	26	4	0	23	5	11	2	0	0
146	6	23	6	0	25	6	12	2	0	0
155	5	25	5	0	22	5	10	1	0	0
154	6	26	3	0	27	6	11	2	0	0
153	5	28	6	0	23	6	11	2	0	0
148	6	29	6	0	28	6	11	0	0	0
160	4	20	6	0	19	3	12	2	0	0
157	4	26	6	0	27	4	9	0	0	0
148	5	24	4	0	27	6	11	2	0	0
150	4	27	6	0	27	6	11	2	0	0
148	4	24	5	0	24	6	10	2	0	0
157	5	24	6	0	28	5	9	2	0	0
155	5	24	6	0	26	5	10	0	0	0
137	6	24	6	0	19	5	10	2	0	0
150	5	24	6	0	23	6	11	2	0	0
154	5	23	6	0	27	6	7	1	0	0
163	3	25	6	0	26	4	10	1	0	0
147	5	26	5	0	25	6	11	2	0	0
157	6	28	5	0	25	6	12	1	0	0
155	5	27	6	0	28	6	7	1	0	0
145	6	26	4	0	22	6	12	2	0	0
154	4	28	6	0	25	6	8	2	0	0
144	6	23	6	0	28	5	9	2	0	0
161	6	26	6	0	27	5	12	2	0	0
153	6	29	6	0	25	6	9	2	0	0
153	4	24	5	0	27	5	12	2	0	0
153	5	22	6	0	30	6	8	2	0	0
149	5	25	4	0	26	4	12	2	0	0
153	6	27	6	0	18	4	7	2	0	0
151	4	23	6	0	26	5	7	1	0	0
159	5	26	5	0	24	6	9	1	0	0
153	6	26	5	0	24	5	7	0	0	0
159	6	24	5	0	29	4	12	2	0	0
152	3	25	4	0	26	4	12	2	0	0
145	6	25	3	0	25	6	10	2	0	0
151	6	24	6	0	29	6	11	2	0	0
160	3	26	5	0	25	6	12	2	0	0
158	5	26	5	0	26	5	10	2	0	0
147	6	25	6	0	29	5	9	0	0	0
156	5	26	6	0	25	5	11	2	0	0
157	2	29	6	0	26	6	11	2	0	0
164	4	29	6	0	24	6	12	2	0	0
155	6	25	5	0	26	4	12	1	0	0
157	5	27	4	0	24	5	9	2	0	0
160	6	29	5	0	27	6	11	1	0	0
155	4	28	6	0	23	4	12	2	0	0
139	6	24	3	0	26	5	11	1	0	0
149	5	26	5	0	25	4	10	1	0	0
147	5	25	5	0	27	6	10	2	0	0
161	6	24	5	0	28	5	10	2	0	0
156	6	28	3	0	22	6	9	1	0	0
150	6	29	3	0	23	6	10	2	0	0
143	6	27	5	0	25	5	11	0	0	0
152	6	19	6	0	27	5	11	2	0	0
160	6	25	5	0	24	5	11	2	0	0
156	6	25	2	0	21	6	7	2	0	0
154	4	26	6	0	24	3	10	1	0	0
150	4	27	6	0	25	5	12	0	0	0
151	4	23	6	0	24	6	12	2	0	0
143	5	24	5	0	24	6	12	2	0	0
142	6	27	5	0	21	6	7	2	0	0
148	6	26	6	0	23	2	12	1	0	0
157	4	27	5	0	29	6	12	2	0	0
148	6	25	6	0	27	5	10	1	0	0
152	6	23	5	0	27	6	9	2	0	0
152	4	26	5	0	21	5	10	2	0	0
144	4	26	6	0	27	5	11	2	0	0
161	4	27	5	0	26	5	12	2	0	0
147	4	26	4	0	26	5	9	0	0	0
156	3	24	6	0	25	4	9	2	0	0
150	4	25	6	0	24	4	7	0	0	0
148	4	28	4	0	24	6	11	1	0	0
152	4	25	4	0	27	6	10	2	0	0
164	5	23	3	0	24	6	11	1	0	0
152	6	22	5	0	26	5	8	2	0	0
152	5	26	6	0	26	6	10	1	0	0
153	5	26	5	0	28	6	10	2	0	0
162	6	26	6	0	26	6	8	2	0	0
151	6	24	5	0	27	5	10	2	0	0
161	6	22	6	0	25	5	11	2	0	0
159	2	28	5	0	26	4	10	1	0	0
162	6	23	6	0	26	5	8	0	0	0
149	5	23	5	0	26	5	11	0	0	0
166	6	20	6	0	25	4	9	2	0	0
159	6	28	6	0	24	6	12	2	0	0
148	4	24	5	0	19	5	12	1	0	0
143	4	29	5	0	26	3	7	0	0	0
156	6	25	6	0	26	5	12	2	0	0
157	6	26	6	0	25	6	10	0	0	0
158	4	27	6	0	23	5	11	1	0	0
156	5	25	6	0	29	6	9	1	0	0
152	4	26	2	0	28	6	12	1	0	0
157	5	24	6	0	26	4	9	2	0	0
145	6	25	5	0	22	6	11	2	0	0
159	6	27	4	0	22	5	10	2	0	0
158	4	23	5	0	27	4	11	1	0	0
150	6	25	6	0	26	5	9	0	0	0
165	6	25	2	0	27	5	11	2	0	0
146	6	25	4	0	23	5	6	2	0	0
153	5	24	6	0	24	5	8	2	0	0
165	6	27	4	0	28	5	11	2	0	0
151	6	27	6	0	25	6	10	2	0	0
149	4	27	5	0	22	6	10	2	0	0
159	6	22	3	0	28	3	11	2	0	0
157	5	25	6	0	29	3	10	2	0	0
159	5	23	6	0	25	6	11	2	0	0
158	5	28	6	0	28	6	12	2	0	0
147	3	26	6	0	25	3	6	2	0	0
143	6	26	5	0	27	5	9	2	0	0
145	5	26	4	0	25	5	11	2	0	0
154	5	29	6	0	27	5	11	2	0	0
153	4	24	4	0	27	6	11	0	0	0
152	5	28	5	0	29	6	11	2	0	0
154	4	29	5	0	28	5	11	2	0	0
160	6	21	5	0	28	2	10	2	0	0
168	6	28	5	0	23	5	8	0	0	0
157	5	26	3	0	24	5	12	1	0	0
149	6	26	4	0	26	5	11	1	0	0
155	6	26	5	0	24	4	11	2	0	0
147	4	24	6	0	25	3	7	2	0	0
156	6	23	5	0	26	6	12	2	0	0
151	6	27	6	0	25	5	11	2	0	0
154	4	26	6	0	25	5	12	2	0	0
152	6	24	4	0	26	6	11	1	0	0
156	3	28	5	0	27	5	12	2	0	0
151	6	24	6	0	27	6	10	2	0	0
158	4	20	6	0	24	6	10	2	0	0
152	5	29	6	0	27	6	10	2	0	0
157	6	27	6	0	26	5	11	2	0	0
154	5	24	5	0	25	5	11	2	0	0
138	6	28	3	0	25	6	11	2	0	0
154	4	27	3	0	24	6	9	2	0	0
153	6	28	3	0	25	4	11	2	0	0
141	4	26	4	0	24	6	8	2	0	0
153	6	24	5	0	25	2	10	1	0	0
152	5	24	5	0	27	6	10	2	0	0
154	5	26	3	0	21	5	9	2	0	0
155	4	24	2	0	24	2	8	2	0	0
162	4	24	4	0	27	5	11	2	0	0
156	6	23	4	0	24	5	10	2	0	0
149	5	27	6	0	27	6	11	2	0	0
156	6	26	5	0	29	4	11	1	0	0
157	6	29	6	0	25	6	9	2	0	0
151	6	25	6	0	23	4	11	2	0	0
145	6	23	6	0	28	6	9	2	0	0
142	5	27	6	0	27	5	12	2	0	0
160	6	25	5	0	24	6	10	2	0	0
159	4	28	5	0	24	6	12	2	0	0
147	4	29	5	0	25	4	10	2	0	0
158	4	24	3	0	26	6	10	2	0	0
147	5	26	6	0	23	6	11	2	0	0
155	4	25	5	0	29	6	10	2	0	0
152	4	26	6	0	25	3	9	2	0	0
150	6	23	6	0	26	4	12	2	0	0
151	5	24	5	0	27	6	12	2	0	0
151	6	24	5	0	27	3	10	2	0	0
165	6	22	5	0	21	5	11	2	0	0
165	5	25	4	0	29	5	9	2	0	0
154	4	23	5	0	27	6	11	2	0	0
155	6	21	6	0	24	6	8	0	0	0
156	4	20	5	0	27	5	11	1	0	0
157	5	24	6	0	24	4	9	1	0	0
143	5	25	4	0	25	6	11	2	0	0
145	6	25	6	0	26	6	11	2	0	0
157	6	27	6	0	25	6	12	2	0	0
152	5	26	6	0	29	5	11	2	0	0
151	5	25	4	0	24	6	6	1	0	0
149	6	26	5	0	27	6	10	2	0	0
147	3	24	6	0	25	5	9	2	0	0
145	3	28	5	0	21	5	10	2	0	0
164	5	24	6	0	23	5	11	2	0	0
149	4	24	6	0	30	4	9	2	0	0
160	6	23	4	0	23	5	7	2	0	0
157	4	26	4	0	28	6	11	1	0	0
158	4	25	4	0	26	6	9	2	0	0
154	6	24	6	0	24	4	10	1	0	0
154	4	26	5	0	24	6	11	2	0	0
145	6	27	6	0	28	5	9	0	0	0
153	3	28	4	0	22	5	9	1	0	0
159	5	24	6	0	28	4	11	2	0	0
158	3	25	4	0	25	6	11	1	0	0
156	4	28	5	0	28	4	8	2	0	0
153	6	29	6	0	27	6	12	2	0	0
141	5	27	5	0	27	6	8	2	0	0
158	6	24	5	0	22	5	9	2	0	0
152	6	19	3	0	23	6	12	2	0	0
163	6	22	4	0	25	6	8	2	0	0
156	5	23	6	0	24	6	12	2	0	0
162	6	25	6	0	22	6	11	2	0	0
140	4	27	6	0	25	5	9	2	0	0
156	6	28	6	0	27	5	10	2	0	0
154	6	27	6	0	19	3	8	0	0	0
157	5	21	6	0	23	5	12	2	0	0
152	5	24	5	0	27	3	10	2	0	0
159	5	26	4	0	28	5	10	2	0	0
154	6	25	5	0	27	6	12	2	0	0
151	6	25	4	0	26	6	12	1	0	0
147	5	25	5	0	28	5	12	1	0	0
158	5	27	6	0	26	2	10	2	0	0
160	5	22	6	0	25	4	9	2	0	0
151	6	26	5	0	24	5	11	1	0	0
145	4	26	5	0	27	6	11	2	0	0
157	6	24	4	0	29	6	10	1	0	0
155	5	24	4	0	28	4	11	2	0	0
161	4	24	6	0	23	6	9	2	0	0
151	4	21	5	0	25	4	10	2	0	0
155	5	25	5	0	24	6	12	1	0	0
144	6	22	6	0	26	6	9	2	0	0
149	4	26	6	0	26	6	9	2	0	0
155	5	26	5	0	28	6	12	2	0	0
157	6	26	2	0	27	5	11	1	0	0
153	5	25	6	0	28	5	12	2	0	0
156	4	25	6	0	23	4	12	2	0	0
150	6	27	6	0	24	6	11	2	0	0
158	5	28	5	0	28	6	12	1	0	0
161	4	26	6	0	24	6	10	0	0	0
150	6	23	6	0	25	5	12	2	0	0
152	6	26	6	0	28	6	11	2	0	0
153	4	29	5	0	26	4	11	2	0	0
158	3	24	6	0	25	6	8	2	0	0
159	6	25	5	0	24	6	11	2	0	0
160	6	26	6	0	28	5	11	2	0	0
149	6	26	6	0	26	3	11	2	0	0
146	6	27	5	0	25	6	11	2	0	0
150	4	25	4	0	25	6	9	2	0	0
147	4	22	6	0	27	5	10	0	0	0
155	5	27	6	0	26	5	10	2	0	0
152	5	25	5	0	27	3	12	2	0	0
157	6	29	6	0	29	6	10	2	0	0
160	4	25	6	0	25	6	12	1	0	0
148	5	28	5	0	23	4	11	2	0	0
146	5	21	4	0	25	5	9	2	0	0
150	4	29	4	0	28	5	11	2	0	0
152	6	27	6	0	19	5	11	1	0	0
145	5	28	2	0	24	6	7	2	0	0
145	6	26	5	0	26	3	10	2	0	0
161	4	25	6	0	26	6	9	2	0	0
158	5	26	5	0	23	5	9	2	0	0
151	4	23	5	0	28	6	11	2	0	0
152	6	24	5	0	26	4	10	2	0	0
151	4	26	5	0	25	6	10	2	0	0
156	5	24	4	0	24	5	10	2	0	0
157	6	28	3	0	25	6	11	2	0	0
151	6	27	6	0	23	5	11	2	0	0
153	6	27	6	0	23	5	11	2	0	0
150	6	24	6	0	24	6	10	2	0	0
146	6	27	6	0	29	6	11	0	0	0
156	5	22	6	0	27	5	11	2	0	0
160	4	26	3	0	25	5	11	2	0	0
156	4	22	4	0	19	4	10	1	0	0
166	6	24	5	0	30	5	12	1	0	0
145	5	25	4	0	30	6	9	1	0	0
148	6	25	5	0	25	5	11	2	0	0
148	5	25	6	0	27	6	10	2	0	0
151	3	22	6	0	28	6	10	2	0	0
157	6	28	6	0	25	6	12	2	0	0
146	6	29	6	0	24	3	11	2	0	0
138	2	27	4	0	27	6	11	2	0	0
159	5	27	5	0	27	6	11	2	0	0
159	4	26	6	0	24	5	8	2	0	0
162	4	25	4	0	24	5	9	2	0	0
142	6	28	5	0	28	4	12	2	0	0
151	3	26	6	0	26	6	9	2	0	0
150	6	24	6	0	27	4	6	2	0	0
151	5	23	6	0	28	5	12	2	0	0
144	5	26	6	0	23	4	10	2	0	0
150	6	27	4	0	24	4	11	1	0	0
155	6	27	4	0	25	5	10	1	0	0
147	5	26	5	0	19	6	9	2	0	0
143	4	25	5	0	29	5	12	2	0	0
156	5	25	5	0	24	5	12	2	0	0
165	6	27	5	0	26	6	7	2	0	0
158	6	26	6	0	26	4	9	2	0	0
148	4	27	5	0	27	4	12	0	0	0
155	6	29	5	0	24	6	10	1	0	0
157	6	25	6	0	26	5	11	2	0	0
146	6	18	5	0	28	6	10	2	0	0
154	5	24	4	0	26	5	10	1	0	0
152	5	23	6	0	29	6	11	2	0	0
154	5	25	5	0	25	4	12	2	0	0
145	5	24	5	0	24	6	10	2	0	0
152	5	26	6	0	27	6	10	2	0	0
152	5	27	5	0	28	3	10	2	0	0
148	5	21	4	0	27	5	10	2	0	0
145	6	22	6	0	21	5	10	2	0	0
147	6	28	4	0	27	5	10	1	0	0
148	6	29	6	0	26	6	11	2	0	0
159	4	23	6	0	25	6	11	2	0	0
153	6	27	5	0	25	6	11	2	0	0
156	5	28	6	0	28	6	10	2	0	0
156	6	26	5	0	25	4	7	1	0	0
157	5	27	4	0	30	6	11	1	0	0
166	4	25	6	0	26	4	11	2	0	0
140	6	26	5	0	25	5	12	2	0	0
150	6	25	5	0	21	5	10	2	0	0
160	6	28	4	0	27	6	7	2	0	0
149	5	25	6	0	25	6	10	1	0	0
156	5	28	6	0	25	4	11	2	0	0
147	5	26	3	0	26	5	10	2	0	0
159	4	23	6	0	26	4	10	2	0	0
150	5	23	6	0	26	6	11	2	0	0
152	5	23	6	0	29	6	9	1	0	0
156	5	24	3	0	28	4	9	2	0	0
154	5	28	6	0	28	6	9	2	0	0
156	6	27	3	0	28	4	8	2	0	0
152	5	24	6	0	25	6	10	2	0	0
153	5	23	6	0	28	6	11	1	0	0
153	6	28	5	0	27	5	6	2	0	0
157	5	26	6	0	25	3	11	2	0	0
157	5	23	5	0	27	5	11	2	0	0
151	6	26	6	0	26	6	12	2	0	0
152	3	27	4	0	26	6	12	2	0	0
155	6	24	5	0	26	5	10	2	0	0
156	4	26	6	0	21	6	11	2	0	0
146	5	22	5	0	25	4	11	2	0	0
163	4	28	6	0	28	6	9	0	0	0
155	6	26	6	0	29	5	10	2	0	0
148	5	24	5	0	24	3	9	1	0	0
154	6	28	5	0	23	5	8	1	0	0
153	6	25	5	0	29	6	8	1	0	0
154	6	23	6	0	26	4	12	1	0	0
149	6	26	6	0	27	4	10	2	0	0
154	4	29	5	0	28	4	6	2	0	0
151	3	26	6	0	26	5	11	2	0	0
160	6	20	6	0	27	6	11	1	0	0
158	5	26	5	0	22	6	9	2	0	0
152	5	25	3	0	28	6	5	0	0	0
154	6	25	3	0	25	5	9	2	0	0
153	6	26	5	0	26	6	8	2	0	0
157	5	27	5	0	24	6	9	2	0	0
161	5	23	6	0	26	4	10	2	0	0
151	5	26	6	0	29	3	11	1	0	0
152	6	24	6	0	28	6	9	2	0	0
160	5	26	5	0	26	5	11	2	0	0
149	6	24	6	0	26	6	10	2	0	0
151	5	23	6	0	22	4	12	2	0	0
164	3	21	5	0	26	6	10	2	0	0
150	6	25	6	0	29	6	12	1	0	0
150	5	27	6	0	25	6	11	2	0	0
149	5	20	6	0	28	6	8	2	0	0
163	5	25	5	0	30	5	7	2	0	0
153	5	28	5	0	25	5	10	2	0	0
151	5	29	5	0	23	5	10	1	0	0
147	5	24	6	0	26	6	11	2	0	0
146	2	23	6	0	25	6	9	2	0	0
159	4	28	6	0	29	5	11	2	0	0
153	6	29	4	0	25	2	9	2	0	0
150	4	28	6	0	23	6	10	2	0	0
155	5	29	5	0	23	5	8	1	0	0
160	6	26	5	0	25	2	10	1	0	0
146	6	28	6	0	26	6	9	2	0	0
160	4	23	6	0	29	6	6	1	0	0
153	5	26	6	0	26	5	11	2	0	0
162	4	26	5	0	26	5	10	2	0	0
154	6	25	4	0	28	6	10	2	0	0
155	3	28	5	0	26	6	5	2	0	0
161	4	25	6	0	27	6	7	2	0	0
151	6	28	4	0	24	5	9	0	0	0
161	6	24	4	0	26	6	10	2	0	0
142	3	24	4	0	24	4	11	2	0	0
156	6	24	5	0	25	6	11	2	0	0
148	4	23	6	0	23	6	11	2	0	0
162	6	28	5	0	25	6	10	2	0	0
149	2	27	3	0	26	5	10	2	0	0
162	4	25	4	0	27	6	9	1	0	0
154	6	26	6	0	27	5	10	1	0	0
156	6	26	6	0	26	4	12	2	0	0
158	3	25	4	0	25	6	6	2	0	0
155	5	23	4	0	22	5	10	0	0	0
152	4	25	4	0	25	4	11	2	0	0
152	6	28	6	0	28	6	10	2	0	0
153	6	26	6	0	23	3	11	2	0	0
157	5	27	5	0	28	5	8	0	0	0
154	6	28	5	0	25	6	10	1	0	0
153	6	24	5	0	27	6	11	1	0	0
153	5	28	6	0	23	5	10	2	0	0
166	5	29	3	0	28	6	10	2	0	0
156	6	25	5	0	26	4	10	1	0	0
144	5	26	6	0	24	5	7	2	0	0
150	6	20	5	0	24	3	11	2	0	0
157	5	29	4	0	24	5	11	2	0	0
160	2	22	6	0	25	6	11	0	0	0
151	6	24	4	0	24	4	12	2	0	0
158	6	27	3	0	26	6	11	2	0	0
154	5	27	5	0	28	5	11	2	0	0
150	5	28	4	0	26	4	9	2	0	0
155	6	29	6	0	25	5	10	2	0	0
147	6	24	5	0	25	3	11	0	0	0
156	5	22	4	0	27	6	9	2	0	0
157	5	24	6	0	29	6	9	2	0	0
148	6	27	5	0	24	6	12	2	0	0
144	6	26	6	0	25	6	12	2	0	0
158	3	25	5	0	25	4	11	2	0	0
149	6	27	4	0	27	6	11	2	0	0
158	6	24	6	0	21	5	7	2	0	0
157	6	26	6	0	29	6	10	2	0	0
153	6	26	6	0	25	5	11	0	0	0
153	4	21	6	0	23	5	10	2	0	0
156	5	26	5	0	29	2	7	2	0	0
162	6	27	6	0	27	6	9	2	0	0
157	4	25	6	0	26	5	10	2	0	0
138	6	24	6	0	24	6	10	0	0	0
152	5	21	4	0	24	6	9	0	0	0
148	6	18	4	0	25	6	11	2	0	0
155	5	18	5	0	28	4	11	2	0	0
157	3	28	4	0	26	4	12	1	0	0
152	6	24	4	0	25	6	11	2	0	0
157	6	24	6	0	27	6	11	1	0	0
149	5	26	5	0	25	6	9	0	0	0
150	5	27	5	0	29	6	11	2	0	0
155	5	29	5	0	23	5	12	2	0	0
147	5	27	5	0	21	4	10	2	0	0
153	5	25	6	0	25	6	11	1	0	0
151	4	29	6	0	27	5	10	2	0	0
158	6	25	6	0	25	5	9	1	0	0
142	5	25	1	0	27	5	9	2	0	0
159	3	28	5	0	25	6	10	2	0	0
143	6	24	6	0	23	6	12	2	0	0
151	5	26	6	0	22	6	12	0	0	0
146	5	21	6	0	25	6	12	2	0	0
152	4	22	5	0	26	5	10	2	0	0
166	6	22	5	0	27	6	10	2	0	0
153	5	28	5	0	27	6	10	2	0	0
160	5	25	4	0	27	6	9	2	0	0
149	5	29	6	0	27	5	10	1	0	0
163	1	24	3	0	27	6	10	1	0	0
142	6	25	5	0	22	6	11	2	0	0
150	6	28	4	0	27	6	8	1	0	0
155	5	27	6	0	26	4	9	2	0	0
145	2	23	6	0	27	5	10	2	0	0
157	5	24	4	0	26	4	12	2	0	0
158	6	25	6	0	25	3	7	2	0	0
146	6	24	5	0	29	6	10	2	0	0
141	6	24	4	0	24	4	8	2	0	0
158	4	27	5	0	24	4	10	2	0	0
157	5	21	6	0	28	6	11	2	0	0
157	6	28	6	0	26	4	11	2	0	0
161	4	23	6	0	25	6	11	2	0	0
157	6	26	6	0	28	6	8	2	0	0
148	4	26	4	0	22	4	9	2	0	0
157	6	27	6	0	24	6	9	0	0	0
160	6	25	6	0	26	3	9	2	0	0
144	6	22	6	0	28	5	9	2	0	0
160	4	25	5	0	25	5	11	2	0	0
152	4	23	6	0	26	4	11	2	0	0
158	5	27	4	0	26	5	10	2	0	0
147	6	22	3	0	25	6	12	0	0	0
149	6	22	5	0	26	4	9	2	0	0
142	4	22	5	0	29	5	12	2	0	0
150	6	23	6	0	27	6	12	2	0	0
149	4	24	5	0	26	6	10	1	0	0
156	5	22	5	0	25	6	12	1	0	0
151	4	24	6	0	27	5	12	2	0	0
159	5	29	5	0	26	6	11	2	0	0
162	6	25	4	0	26	6	11	2	0	0
159	5	23	6	0	26	5	7	2	0	0
160	5	26	4	0	26	5	10	2	0	0
147	6	23	6	0	26	6	12	1	0	0
150	4	25	5	0	26	6	11	2	0	0
149	4	24	6	0	26	4	10	2	0	0
158	1	28	6	0	22	5	11	2	0	0
146	2	28	6	0	28	5	11	2	0	0
162	6	25	4	0	28	6	11	2	0	0
151	4	27	5	0	19	4	11	2	0	0
153	5	24	1	0	26	6	11	1	0	0
148	6	26	4	0	25	5	11	1	0	0
167	5	27	6	0	27	4	11	0	0	0
151	5	26	6	0	25	5	9	2	0	0
155	5	26	6	0	26	5	12	2	0	0
144	5	24	6	0	21	4	11	2	0	0
154	4	26	6	0	28	5	11	1	0	0
161	6	27	6	0	22	5	12	1	0	0
148	6	26	6	0	19	6	11	2	0	0
161	6	26	6	0	29	4	12	2	0	0
149	5	21	5	0	25	6	12	2	0	0
157	6	27	6	0	26	4	11	2	0	0
146	5	27	6	0	28	6	12	2	0	0
154	6	27	6	0	26	5	3	1	0	0
146	5	25	6	0	27	5	8	2	0	0
155	6	21	6	0	30	4	11	0	0	0
157	5	28	5	0	23	5	10	2	0	0
158	4	25	6	0	23	5	10	1	0	0
150	5	23	6	0	24	6	8	2	0	0
159	5	26	5	0	21	5	10	2	0	0
150	5	25	5	0	29	4	9	1	0	0
158	4	27	4	0	28	6	5	2	0	0
147	4	27	6	0	22	6	9	2	0	0
154	5	28	4	0	27	6	9	2	0	0
151	6	24	5	0	25	5	10	2	0	0
152	5	23	5	0	24	4	9	2	0	0
148	6	22	6	0	23	6	11	2	0	0
155	4	22	6	0	27	6	12	2	0	0
155	5	24	4	0	26	6	7	2	0	0
154	6	24	4	0	27	6	9	1	0	0
153	5	22	6	0	25	5	11	2	0	0
158	6	24	5	0	23	4	12	2	0	0
158	5	27	2	0	27	5	7	2	0	0
156	4	30	4	0	26	6	12	2	0	0
160	3	26	5	0	22	5	10	1	0	0
152	5	21	3	0	27	6	10	2	0	0
158	6	23	6	0	28	5	9	2	0	0
153	3	26	5	0	29	2	8	1	0	0
148	6	26	5	0	22	4	8	2	0	0
152	5	22	6	0	24	5	10	1	0	0
156	6	29	4	0	26	5	9	2	0	0
152	5	24	6	0	26	3	11	1	0	0
155	4	26	5	0	25	5	12	2	0	0
153	3	24	6	0	30	5	9	2	0	0
162	6	28	6	0	27	4	11	2	0	0
152	6	25	6	0	23	5	6	2	0	0
153	4	26	4	0	22	5	9	2	0	0
154	6	25	6	0	27	6	9	2	0	0
158	6	27	5	0	28	4	10	2	0	0
159	5	26	6	0	25	5	8	2	0	0
163	5	24	6	0	26	4	11	2	0	0
164	6	25	5	0	27	6	10	2	0	0
151	6	28	6	0	26	5	9	1	0	0
141	5	27	6	0	24	4	10	0	0	0
144	4	26	6	0	27	5	9	2	0	0
155	5	23	4	0	24	6	10	2	0	0
158	6	27	5	0	25	5	9	2	0	0
155	6	27	6	0	27	5	11	2	0	0
150	5	27	5	0	26	4	10	2	0	0
160	5	25	5	0	27	6	12	1	0	0
150	6	28	6	0	25	2	10	1	0	0
151	6	18	6	0	26	6	10	2	0	0
152	4	26	6	0	23	4	10	2	0	0
156	4	23	4	0	22	5	11	2	0	0
157	6	29	3	0	24	6	9	2	0	0
164	4	27	6	0	26	6	6	2	0	0
147	3	27	6	0	25	4	9	2	0	0
160	6	27	4	0	24	3	11	2	0	0
145	5	24	6	0	23	5	7	2	0	0
155	5	26	6	0	24	5	9	2	0	0
153	5	28	6	0	24	6	10	2	0	0
156	5	24	6	0	27	5	10	1	0	0
157	4	25	5	0	25	6	9	2	0	0
157	6	22	5	0	27	6	11	1	0	0
154	6	26	6	0	27	6	10	2	0	0
160	5	27	5	0	26	5	11	1	0	0
153	5	22	6	0	26	5	11	2	0	0
149	3	23	4	0	28	6	11	2	0	0
141	6	26	6	0	20	5	11	2	0	0
148	5	28	5	0	27	6	9	2	0	0
160	4	26	4	0	22	6	11	2	0	0
158	5	25	4	0	29	6	9	2	0	0
156	5	28	6	0	22	5	9	2	0	0
149	4	24	6	0	24	5	9	2	0	0
154	6	27	6	0	25	5	11	1	0	0
149	5	25	6	0	26	5	10	1	0	0
157	5	24	4	0	22	6	8	2	0	0
152	6	27	5	0	23	6	11	2	0	0
153	4	28	6	0	27	6	10	2	0	0
155	4	24	4	0	24	5	11	0	0	0
158	6	24	6	0	26	4	12	0	0	0
156	4	28	2	0	25	6	8	2	0	0
145	6	25	6	0	29	3	10	2	0	0
155	6	26	4	0	25	4	11	1	0	0
148	6	28	5	0	28	5	10	2	0	0
147	5	25	5	0	20	6	10	2	0	0
155	5	28	4	0	24	5	10	1	0	0
149	6	22	5	0	27	6	9	2	0	0
150	6	22	6	0	28	6	12	2	0	0
155	5	29	5	0	26	6	11	2	0	0
161	5	23	5	0	21	6	10	2	0	0
154	5	28	6	0	19	5	9	2	0	0
146	6	27	4	0	28	6	11	0	0	0
150	5	26	4	0	22	6	10	2	0	0
159	4	22	6	0	24	5	12	2	0	0
147	6	21	5	0	26	4	9	2	0	0
161	5	24	5	0	22	6	10	2	0	0
146	3	25	3	0	26	6	10	1	0	0
158	5	26	6	0	26	6	12	2	0	0
157	4	20	5	0	25	4	12	0	0	0
154	5	24	6	0	26	3	10	2	0	0
160	4	26	3	0	25	6	10	1	0	0
161	6	24	5	0	28	6	11	2	0	0
154	6	24	4	0	25	4	11	2	0	0
151	6	27	5	0	29	5	7	0	0	0
147	4	24	6	0	24	6	12	2	0	0
155	5	30	6	0	28	4	10	2	0	0
149	5	27	5	0	27	6	10	2	0	0
151	6	27	5	0	26	6	11	1	0	0
148	4	25	6	0	24	3	11	2	0	0
148	5	24	5	0	23	5	10	2	0	0
150	4	28	5	0	26	6	8	2	0	0
157	5	24	6	0	27	6	12	1	0	0
150	5	27	5	0	25	6	11	2	0	0
146	2	27	5	0	26	5	10	2	0	0
145	5	26	5	0	21	6	11	1	0	0
147	4	29	5	0	24	6	11	2	0	0
138	5	29	5	0	24	6	11	2	0	0
153	5	26	6	0	30	6	11	1	0	0
151	5	27	6	0	24	4	9	1	0	0
159	4	22	4	0	24	6	10	2	0	0
157	6	25	5	0	24	5	10	0	0	0
156	6	27	4	0	27	6	11	2	0	0
143	6	21	5	0	25	6	10	2	0	0
156	6	21	4	0	23	5	11	2	0	0
147	6	25	3	0	25	5	9	2	0	0
151	6	28	6	0	27	6	11	1	0	0
157	6	25	6	0	26	6	11	2	0	0
159	6	24	3	0	28	5	8	1	0	0
161	5	25	5	0	24	4	8	0	0	0
151	4	26	6	0	29	6	10	2	0	0
152	6	27	6	0	23	6	10	2	0	0
159	6	23	5	0	25	5	11	2	0	0
154	6	29	5	0	27	5	9	2	0	0
154	6	25	6	0	29	4	11	1	0	0
154	4	25	6	0	25	6	11	2	0	0
149	5	27	6	0	26	4	12	2	0	0
150	6	24	6	0	26	6	11	1	0	0
153	6	24	4	0	26	5	9	2	0	0
161	5	25	6	0	26	6	10	1	0	0
165	5	22	4	0	24	6	12	2	0	0
152	5	24	6	0	28	6	10	1	0	0
150	5	26	5	0	27	6	7	1	0	0
146	5	27	5	0	28	6	6	2	0	0
154	5	26	5	0	26	6	11	2	0	0
145	6	24	4	0	24	5	8	1	0	0
143	5	26	4	0	27	6	9	2	0	0
150	6	27	6	0	24	6	9	2	0	0
147	6	20	4	0	21	4	9	2	0	0
150	5	23	2	0	24	4	9	2	0	0
152	5	25	6	0	26	6	8	2	0	0
150	5	24	6	0	25	3	10	2	0	0
161	6	25	5	0	28	6	11	2	0	0
157	6	25	5	0	28	5	9	2	0	0
154	6	24	6	0	29	5	9	1	0	0
159	5	27	5	0	26	6	10	2	0	0
157	5	24	4	0	29	5	10	2	0	0
144	6	23	6	0	24	6	11	2	0	0
150	4	21	5	0	26	6	12	2	0	0
138	5	25	4	0	24	5	10	2	0	0
156	6	22	6	0	25	5	10	2	0	0
153	4	29	6	0	30	4	11	2	0	0
156	6	24	6	0	28	6	9	1	0	0
149	5	24	6	0	24	5	12	2	0	0
152	4	27	5	0	26	5	5	1	0	0
155	5	29	5	0	24	3	11	1	0	0
145	6	25	5	0	27	6	12	1	0	0
156	6	28	4	0	26	4	10	2	0	0
154	5	27	5	0	24	5	10	1	0	0
159	6	27	3	0	26	5	11	2	0	0
152	6	28	6	0	28	3	12	2	0	0
163	4	22	3	0	20	6	10	2	0	0
155	5	29	6	0	26	3	12	2	0	0
153	3	23	4	0	26	5	12	2	0	0
165	4	22	5	0	24	6	10	2	0	0
163	5	27	5	0	24	5	6	2	0	0
147	4	25	5	0	23	6	7	1	0	0
148	6	23	6	0	27	4	11	2	0	0
163	4	27	3	0	25	5	8	2	0	0
158	5	27	6	0	25	4	10	2	0	0
154	4	29	6	0	24	4	11	2	0	0
151	5	23	6	0	28	5	10	2	0	0
158	6	23	5	0	28	5	12	1	0	0
148	5	27	6	0	26	6	12	2	0	0
149	4	21	6	0	26	5	11	1	0	0
156	5	25	6	0	25	6	11	2	0	0
153	6	27	6	0	25	5	11	2	0	0
145	5	25	3	0	24	6	11	0	0	0
141	6	26	5	0	23	5	11	1	0	0
150	6	23	6	0	26	4	12	2	0	0
155	3	25	5	0	24	5	12	1	0	0
159	5	28	4	0	24	6	12	2	0	0
150	5	26	6	0	27	6	9	2	0	0
148	5	27	4	0	24	6	10	2	0	0
152	4	28	4	0	25	5	10	2	0	0
151	5	29	6	0	24	5	10	1	0	0
161	6	24	6	0	28	6	11	2	0	0
154	6	27	6	0	28	5	10	2	0	0
156	6	25	5	0	24	4	12	1	0	0
150	4	29	6	0	21	4	9	1	0	0
152	4	28	5	0	25	5	10	1	0	0
155	6	27	4	0	27	6	10	2	0	0
158	6	24	5	0	26	4	9	2	0	0
160	3	21	5	0	27	5	10	2	0	0
155	5	26	6	0	27	5	11	2	0	0
153	6	26	5	0	26	2	11	2	0	0
142	5	25	6	0	23	5	12	2	0	0
156	6	25	6	0	22	6	9	2	0	0
154	6	24	4	0	20	5	12	2	0	0
144	6	20	6	0	29	6	9	2	0	0
143	6	27	4	0	27	5	10	1	0	0
162	6	27	5	0	24	5	11	2	0	0
162	5	25	3	0	24	5	7	2	0	0
161	6	25	5	0	25	5	10	1	0	0
163	5	27	2	0	25	6	10	2	0	0
144	6	28	6	0	27	6	11	2	0	0
157	5	29	5	0	24	4	7	2	0	0
154	4	27	6	0	25	6	12	0	0	0
159	5	23	6	0	26	6	12	2	0	0
156	6	24	5	0	27	5	9	2	0	0
133	5	28	5	0	27	5	11	2	0	0
158	6	26	4	0	26	6	11	2	0	0
153	4	22	3	0	25	6	9	2	0	0
160	4	23	6	0	23	4	10	2	0	0
156	5	26	5	0	25	5	11	1	0	0
149	6	26	5	0	25	3	10	2	0	0
152	2	26	6	0	25	2	10	2	0	0
155	5	24	5	0	24	6	9	2	0	0
151	5	24	6	0	27	5	12	2	0	0
154	6	25	5	0	23	5	11	2	0	0
154	5	27	5	0	28	4	11	1	0	0
153	5	22	6	0	24	5	10	1	0	0
160	3	20	4	0	24	6	11	2	0	0
155	5	25	6	0	26	5	9	2	0	0
156	5	24	6	0	23	6	10	2	0	0
143	6	23	6	0	28	5	11	2	0	0
156	5	30	6	0	26	3	12	1	0	0
153	5	27	5	0	27	4	10	1	0	0
156	4	25	5	0	26	6	9	1	0	0
150	5	26	6	0	28	6	11	2	0	0
155	6	27	3	0	24	5	8	2	0	0
156	6	26	6	0	25	6	11	2	0	0
154	5	27	3	0	22	5	9	1	0	0
154	6	27	5	0	26	5	8	2	0	0
153	5	21	6	0	28	5	12	2	0	0
153	6	25	5	0	22	5	11	2	0	0
153	6	22	3	0	27	4	11	2	0	0
143	5	28	4	0	22	6	11	0	0	0
146	5	23	3	0	28	5	10	2	0	0
162	3	22	5	0	21	4	11	1	0	0
154	6	27	5	0	19	4	8	2	0	0
158	6	25	3	0	26	4	11	1	0	0
146	5	28	5	0	25	6	10	1	0	0
149	6	23	6	0	27	6	9	2	0	0
155	6	24	6	0	26	4	8	2	0	0
144	6	22	6	0	27	6	8	2	0	0
153	4	28	4	0	22	6	12	1	0	0
151	6	29	6	0	25	6	10	2	0	0
154	6	28	6	0	25	6	12	1	0	0
154	6	23	5	0	19	6	10	2	0	0
165	6	24	6	0	23	6	11	2	0	0
154	6	27	6	0	26	4	10	2	0	0
154	6	29	6	0	28	4	10	2	0	0
149	6	25	6	0	28	3	12	2	0	0
147	3	28	6	0	26	5	10	2	0	0
150	4	27	6	0	24	4	10	2	0	0
160	5	26	6	0	24	6	11	2	0	0
156	6	24	4	0	24	6	8	2	0	0
148	6	27	5	0	27	5	10	2	0	0
149	6	24	3	0	25	6	10	2	0	0
155	4	22	6	0	22	4	10	2	0	0
155	6	22	6	0	25	5	9	2	0	0
151	6	26	6	0	28	6	10	2	0	0
156	4	28	6	0	22	3	11	2	0	0
154	2	25	6	0	27	6	9	2	0	0
149	5	24	5	0	27	4	10	2	0	0
160	6	20	4	0	25	3	11	2	0	0
152	5	25	5	0	27	4	9	2	0	0
160	6	23	6	0	27	6	12	2	0	0
161	5	28	6	0	28	4	11	2	0	0
159	6	23	5	0	26	5	10	2	0	0
158	6	23	6	0	28	3	11	1	0	0
162	2	27	5	0	30	5	9	2	0	0
149	6	25	6	0	28	4	12	2	0	0
149	6	27	4	0	24	5	11	2	0	0
151	4	21	5	0	25	5	9	1	0	0
155	5	28	5	0	23	3	11	1	0	0
150	5	23	5	0	26	4	11	1	0	0
155	4	27	6	0	28	4	9	2	0	0
161	2	21	6	0	26	4	11	2	0	0
158	6	26	5	0	25	5	10	2	0	0
147	5	21	3	0	23	5	11	1	0	0
146	6	25	6	0	26	5	10	1	0	0
156	3	21	4	0	21	4	9	1	0	0
162	5	24	6	0	29	6	8	2	0	0
149	6	29	6	0	22	5	10	2	0	0
151	5	28	5	0	26	6	11	2	0	0
159	6	25	6	0	27	5	8	2	0	0
145	4	26	6	0	20	6	11	2	0	0
155	6	27	5	0	27	6	10	2	0	0
161	5	26	4	0	24	6	12	2	0	0
144	5	25	5	0	28	4	11	2	0	0
152	5	28	6	0	26	5	11	2	0	0
153	6	26	4	0	25	5	12	2	0	0
148	5	23	5	0	26	6	9	2	0	0
151	6	25	4	0	26	6	8	2	0	0
157	6	27	4	0	26	4	12	2	0	0
151	5	29	5	0	29	5	11	2	0	0
146	5	27	4	0	26	6	12	2	0	0
149	5	26	5	0	24	6	11	2	0	0
149	6	24	5	0	23	4	11	2	0	0
153	5	30	5	0	27	5	9	2	0	0
153	5	27	4	0	28	5	10	2	0	0
158	5	26	6	0	22	6	8	2	0	0
157	6	24	5	0	23	5	10	2	0	0
152	5	26	5	0	25	5	11	2	0	0
150	6	23	5	0	22	4	10	2	0	0
136	5	24	6	0	22	6	11	2	0	0
157	5	23	6	0	25	6	10	1	0	0
150	4	22	5	0	25	5	11	2	0	0
149	4	27	6	0	21	4	10	2	0	0
150	4	23	4	0	25	5	10	0	0	0
154	4	25	6	0	25	5	11	2	0	0
158	4	25	6	0	20	6	12	0	0	0
161	6	27	2	0	24	6	9	2	0	0
154	4	25	5	0	26	4	10	1	0	0
149	4	24	6	0	26	6	9	1	0	0
155	4	26	4	0	29	5	12	2	0	0
145	6	26	6	0	24	3	10	0	0	0
144	4	27	5	0	25	4	10	2	0	0
154	6	25	6	0	22	6	12	2	0	0
159	5	29	5	0	24	6	12	2	0	0
154	5	25	5	0	24	6	10	2	0	0
161	5	21	5	0	24	6	11	2	0	0
167	6	19	5	0	24	4	9	1	0	0
153	6	26	5	0	28	4	10	2	0	0
153	5	27	6	0	28	6	10	2	0	0
149	6	25	6	0	27	5	12	2	0	0
149	6	24	5	0	26	6	9	1	0	0
152	6	24	6	0	27	4	10	1	0	0
156	5	29	6	0	22	3	11	2	0	0
160	6	26	3	0	23	4	11	0	0	0
150	5	22	4	0	28	4	11	2	0	0
156	6	26	6	0	25	4	12	2	0	0
162	5	26	6	0	24	6	12	2	0	0
141	6	24	5	0	24	5	11	2	0	0
161	5	26	6	0	25	3	10	2	0	0
154	5	27	6	0	24	4	10	2	0	0
153	5	24	5	0	25	5	11	2	0	0
145	5	23	3	0	25	6	12	2	0	0
152	6	25	4	0	26	6	10	2	0	0
159	5	22	5	0	20	5	11	2	0	0
155	5	27	6	0	27	6	10	2	0	0
159	6	24	6	0	27	4	8	2	0	0
151	4	29	4	0	26	5	9	2	0	0
150	1	24	3	0	26	6	12	2	0	0
156	5	27	4	0	27	6	9	1	0	0
163	5	29	6	0	24	5	11	2	0	0
157	5	24	4	0	25	5	10	2	0	0
153	5	26	6	0	28	6	8	2	0	0
158	5	27	6	0	23	5	9	0	0	0
162	3	25	6	0	25	6	11	2	0	0
157	5	23	2	0	28	5	8	1	0	0
152	5	26	6	0	25	6	9	1	0	0
164	6	27	5	0	28	5	11	2	0	0
156	6	27	4	0	24	4	12	2	0	0
161	6	20	5	0	27	3	12	1	0	0
154	5	25	5	0	23	4	11	0	0	0
156	5	24	4	0	29	5	12	1	0	0
150	6	28	6	0	26	5	8	2	0	0
163	4	27	6	0	25	6	12	2	0	0
148	6	25	6	0	24	5	10	1	0	0
154	6	28	3	0	26	6	11	2	0	0
150	4	28	6	0	24	6	9	1	0	0
152	5	29	4	0	27	6	10	2	0	0
149	5	22	5	0	24	6	8	2	0	0
156	6	25	6	0	25	6	9	2	0	0
154	6	19	5	0	22	4	9	2	0	0
162	6	23	5	0	27	5	8	2	0	0
155	5	21	6	0	22	5	8	2	0	0
[truncated: 8,001 more rows]

## Sheet: A. baumannii Observed Time
clone	timedist
clone_1	78
clone_2	0
clone_3	0
clone_4	0
clone_5	0
clone_6	6
clone_7	4
clone_8	0
clone_9	0
clone_10	0
clone_11	0

## Sheet: A. baumannii Expected Time
clone_1	clone_2	clone_3	clone_4	clone_5	clone_6	clone_7	clone_8	clone_9	clone_10	clone_11
192	6	42	8	0	33	5	14	4	0	0
209	11	31	4	0	30	6	12	2	0	0
221	4	33	6	0	34	7	12	4	0	0
228	4	44	10	0	30	8	17	2	0	0
210	10	24	10	0	46	11	14	3	0	0
223	13	29	6	0	30	5	12	2	0	0
210	7	42	11	0	31	9	11	0	0	0
230	5	33	1	0	39	5	12	4	0	0
209	8	32	5	0	31	6	15	1	0	0
209	3	37	8	0	29	4	11	6	0	0
207	11	30	6	0	40	6	17	6	0	0
189	9	38	5	0	35	10	11	2	0	0
211	3	47	5	0	33	8	6	2	0	0
252	5	36	4	0	29	9	12	3	0	0
226	4	32	0	0	32	9	13	0	0	0
225	11	43	8	0	37	4	8	1	0	0
182	6	38	7	0	39	8	16	6	0	0
217	5	36	10	0	32	1	14	4	0	0
196	1	29	8	0	42	5	13	1	0	0
236	11	27	11	0	40	7	17	4	0	0
218	11	38	9	0	39	6	15	4	0	0
194	8	40	10	0	27	4	16	1	0	0
208	5	37	9	0	35	3	14	0	0	0
216	5	37	3	0	26	6	10	1	0	0
235	9	27	11	0	28	6	15	1	0	0
216	6	34	2	0	33	5	10	1	0	0
221	9	50	5	0	30	8	19	1	0	0
209	5	24	10	0	38	8	7	1	0	0
211	3	34	6	0	43	8	15	6	0	0
210	8	30	11	0	32	5	23	2	0	0
194	3	45	11	0	27	9	23	1	0	0
175	5	33	6	0	39	11	9	2	0	0
223	4	42	7	0	43	9	18	1	0	0
235	4	40	10	0	33	10	12	2	0	0
211	7	42	10	0	27	12	16	5	0	0
223	4	27	9	0	38	8	21	5	0	0
199	8	48	3	0	41	3	15	1	0	0
190	7	32	5	0	36	8	11	1	0	0
205	7	31	12	0	29	9	15	0	0	0
221	6	34	5	0	33	7	10	3	0	0
210	5	22	7	0	36	8	11	3	0	0
214	5	34	2	0	32	4	11	6	0	0
210	10	29	6	0	32	4	7	1	0	0
212	6	42	5	0	34	8	9	5	0	0
202	5	25	6	0	30	5	19	0	0	0
186	6	29	1	0	41	6	8	5	0	0
215	6	42	8	0	37	9	12	2	0	0
187	6	38	4	0	28	11	10	2	0	0
210	3	35	8	0	37	10	15	2	0	0
201	6	39	8	0	31	4	13	4	0	0
181	7	28	8	0	21	5	10	6	0	0
207	7	26	2	0	29	7	15	0	0	0
183	4	37	10	0	38	10	5	1	0	0
210	10	40	2	0	33	6	9	0	0	0
191	9	26	13	0	44	6	19	5	0	0
197	7	27	7	0	47	4	8	5	0	0
200	7	27	9	0	37	9	17	0	0	0
206	3	29	7	0	33	9	9	5	0	0
231	2	40	11	0	22	9	15	0	0	0
187	5	32	8	0	22	10	17	2	0	0
225	5	34	4	0	41	7	10	0	0	0
202	12	28	2	0	35	6	16	1	0	0
185	6	36	8	0	26	3	9	0	0	0
226	6	34	8	0	27	3	17	0	0	0
214	7	40	5	0	31	7	20	3	0	0
203	11	40	8	0	42	4	6	4	0	0
211	11	43	2	0	48	7	15	6	0	0
197	5	38	10	0	29	12	17	5	0	0
200	9	25	12	0	38	11	19	6	0	0
185	4	36	6	0	20	4	16	1	0	0
203	2	38	6	0	32	11	9	0	0	0
202	7	27	9	0	31	11	11	2	0	0
224	4	39	0	0	31	6	15	1	0	0
201	7	41	5	0	36	8	16	0	0	0
211	8	32	5	0	29	11	15	3	0	0
213	3	36	8	0	35	8	14	3	0	0
197	6	42	5	0	35	9	14	3	0	0
204	4	26	5	0	33	14	19	5	0	0
236	2	35	9	0	23	3	14	2	0	0
171	9	26	6	0	44	2	15	4	0	0
182	9	35	11	0	33	6	14	4	0	0
202	9	33	12	0	37	2	16	2	0	0
199	12	32	8	0	26	9	15	2	0	0
219	2	25	9	0	44	4	14	2	0	0
190	6	37	5	0	32	8	8	4	0	0
226	12	32	8	0	34	11	18	1	0	0
186	6	31	6	0	36	6	23	0	0	0
203	9	21	9	0	34	2	15	1	0	0
193	5	34	3	0	39	15	12	1	0	0
217	6	53	9	0	36	3	19	5	0	0
181	7	31	7	0	37	8	20	3	0	0
202	12	28	9	0	33	6	10	2	0	0
192	4	32	9	0	31	9	18	2	0	0
210	8	41	9	0	39	7	8	3	0	0
225	10	31	4	0	36	6	14	6	0	0
203	9	45	6	0	33	3	15	0	0	0
237	9	26	5	0	35	5	12	1	0	0
184	9	40	9	0	33	5	17	2	0	0
236	10	35	3	0	27	10	7	2	0	0
220	4	38	11	0	34	2	11	1	0	0
208	8	51	5	0	39	9	19	1	0	0
201	11	36	2	0	28	4	8	2	0	0
182	3	48	2	0	34	3	23	1	0	0
204	3	29	7	0	18	6	10	5	0	0
205	5	33	4	0	26	8	16	0	0	0
187	8	31	8	0	39	2	12	2	0	0
223	8	41	5	0	29	6	6	4	0	0
201	6	40	2	0	37	7	7	0	0	0
242	1	24	8	0	46	7	8	2	0	0
203	8	29	9	0	39	7	17	1	0	0
186	2	34	6	0	49	9	7	4	0	0
198	13	31	3	0	34	6	20	3	0	0
198	7	38	5	0	41	6	12	0	0	0
195	6	26	10	0	35	10	7	4	0	0
232	7	29	5	0	33	8	13	4	0	0
213	12	31	11	0	33	5	17	2	0	0
207	8	33	10	0	29	10	21	4	0	0
232	5	24	7	0	37	5	5	0	0	0
219	5	23	4	0	45	14	12	3	0	0
206	5	31	5	0	41	0	22	4	0	0
235	4	36	4	0	48	5	11	4	0	0
229	9	44	12	0	27	9	14	2	0	0
188	4	43	6	0	30	5	18	2	0	0
203	5	21	8	0	30	7	11	0	0	0
185	9	28	9	0	32	7	14	1	0	0
193	5	32	3	0	25	4	10	1	0	0
198	11	39	4	0	37	9	7	4	0	0
215	2	35	4	0	33	10	12	2	0	0
196	6	28	9	0	38	11	15	4	0	0
235	10	42	4	0	30	7	10	3	0	0
208	8	31	5	0	30	8	11	3	0	0
205	10	30	6	0	38	7	10	4	0	0
234	6	27	8	0	28	3	9	4	0	0
184	3	37	7	0	26	10	13	1	0	0
204	6	30	1	0	35	4	17	1	0	0
212	8	39	6	0	34	9	7	5	0	0
228	8	40	10	0	38	10	16	3	0	0
226	4	30	6	0	47	6	12	5	0	0
206	7	37	8	0	32	11	16	4	0	0
232	5	28	7	0	26	4	13	1	0	0
199	8	37	9	0	33	7	21	2	0	0
196	5	47	6	0	42	9	10	2	0	0
204	8	36	6	0	44	8	12	1	0	0
200	10	26	7	0	33	6	7	1	0	0
224	6	28	7	0	34	6	13	1	0	0
214	3	35	6	0	21	9	10	3	0	0
173	6	32	10	0	26	4	17	1	0	0
219	7	37	9	0	37	5	10	1	0	0
211	6	43	6	0	31	2	13	1	0	0
188	3	35	6	0	35	7	20	1	0	0
196	8	31	6	0	30	6	11	5	0	0
184	3	31	6	0	31	9	9	1	0	0
205	7	44	4	0	27	10	12	4	0	0
199	7	24	2	0	36	6	13	6	0	0
229	12	35	4	0	25	7	19	1	0	0
189	7	44	3	0	25	5	12	4	0	0
213	5	32	9	0	26	7	14	2	0	0
214	6	29	7	0	33	10	16	4	0	0
227	15	38	7	0	38	5	4	0	0	0
214	9	40	7	0	35	2	25	2	0	0
196	6	27	3	0	28	11	12	0	0	0
217	7	18	4	0	30	10	11	3	0	0
181	13	34	2	0	30	4	8	1	0	0
211	6	40	8	0	21	6	21	2	0	0
204	8	41	6	0	57	5	8	2	0	0
220	13	26	6	0	26	7	11	1	0	0
223	5	36	7	0	33	10	15	3	0	0
206	7	31	4	0	34	15	17	0	0	0
224	4	31	12	0	30	9	7	1	0	0
180	5	37	5	0	36	7	17	6	0	0
215	4	25	9	0	35	11	15	5	0	0
229	3	29	5	0	43	1	14	5	0	0
200	9	32	5	0	49	7	18	5	0	0
213	5	35	9	0	45	2	7	1	0	0
195	4	30	3	0	30	12	13	1	0	0
197	7	42	5	0	32	6	9	4	0	0
196	4	28	8	0	33	3	9	3	0	0
187	4	38	10	0	38	5	24	3	0	0
238	2	39	1	0	31	10	11	4	0	0
168	6	31	8	0	44	4	14	3	0	0
198	9	42	9	0	39	6	12	1	0	0
233	7	30	17	0	23	8	16	5	0	0
213	5	35	2	0	46	5	17	2	0	0
192	6	31	5	0	19	10	15	5	0	0
212	4	37	5	0	23	8	16	1	0	0
198	11	28	6	0	41	5	9	0	0	0
219	12	46	7	0	35	6	14	5	0	0
208	2	40	6	0	38	7	17	0	0	0
218	9	41	7	0	42	7	11	0	0	0
236	8	25	7	0	18	12	18	3	0	0
191	3	38	5	0	34	6	16	0	0	0
217	10	36	5	0	35	5	16	3	0	0
204	8	26	3	0	45	4	9	2	0	0
224	11	31	9	0	21	5	10	1	0	0
222	5	33	7	0	32	11	21	4	0	0
207	0	45	6	0	33	11	16	4	0	0
198	9	26	10	0	46	3	14	5	0	0
217	3	26	5	0	27	10	14	1	0	0
197	5	35	5	0	44	6	10	2	0	0
204	11	29	8	0	38	7	15	1	0	0
205	11	45	3	0	32	4	10	0	0	0
194	10	29	7	0	41	6	13	4	0	0
188	10	28	9	0	28	10	11	1	0	0
202	11	48	3	0	29	8	26	3	0	0
228	14	38	9	0	30	4	14	0	0	0
199	9	34	8	0	41	5	23	0	0	0
194	5	29	7	0	32	8	21	1	0	0
193	9	36	3	0	34	8	9	1	0	0
192	8	29	9	0	34	10	8	1	0	0
222	4	30	7	0	37	3	11	3	0	0
215	6	29	9	0	32	6	15	1	0	0
206	4	25	8	0	23	5	9	1	0	0
185	5	27	8	0	37	6	21	1	0	0
192	4	33	6	0	35	5	16	2	0	0
177	10	30	10	0	30	7	15	0	0	0
198	5	27	7	0	23	6	9	5	0	0
201	8	34	10	0	19	10	14	3	0	0
224	5	30	7	0	38	6	21	3	0	0
199	8	36	5	0	27	4	17	3	0	0
191	10	38	6	0	28	6	8	2	0	0
188	3	24	6	0	43	4	11	4	0	0
221	10	30	10	0	38	11	15	2	0	0
181	11	34	3	0	41	8	11	1	0	0
184	7	36	2	0	31	3	11	0	0	0
209	10	34	8	0	38	5	12	3	0	0
195	4	32	8	0	33	9	12	5	0	0
207	7	43	7	0	38	8	13	3	0	0
243	10	41	11	0	36	9	8	1	0	0
233	7	37	7	0	31	4	16	1	0	0
206	9	31	6	0	37	6	17	0	0	0
189	8	30	10	0	33	9	15	2	0	0
190	10	36	2	0	27	9	14	2	0	0
223	5	30	9	0	26	4	10	0	0	0
223	5	31	12	0	27	8	11	5	0	0
203	13	33	14	0	31	9	11	0	0	0
231	13	33	6	0	33	8	15	2	0	0
212	10	32	9	0	50	7	19	1	0	0
220	10	31	9	0	31	3	7	2	0	0
203	5	30	7	0	51	4	15	0	0	0
206	6	37	11	0	28	9	12	1	0	0
192	7	32	6	0	25	6	11	0	0	0
183	10	30	4	0	33	4	18	1	0	0
223	8	40	3	0	32	3	12	1	0	0
237	13	29	1	0	27	9	15	1	0	0
180	11	33	5	0	29	8	6	3	0	0
206	4	35	1	0	38	10	12	1	0	0
199	4	37	7	0	30	7	13	1	0	0
193	3	44	9	0	39	7	11	1	0	0
200	6	46	5	0	38	2	21	0	0	0
192	3	27	7	0	27	5	15	2	0	0
215	4	26	6	0	39	15	9	3	0	0
193	13	35	5	0	37	13	16	5	0	0
237	9	37	5	0	30	2	22	2	0	0
226	6	26	5	0	28	9	10	3	0	0
229	11	38	8	0	29	4	12	4	0	0
197	9	39	6	0	39	10	12	2	0	0
193	9	18	6	0	28	3	17	2	0	0
205	1	37	5	0	32	10	17	3	0	0
167	9	44	13	0	36	6	19	3	0	0
194	8	29	9	0	28	6	10	3	0	0
217	8	27	8	0	53	6	14	0	0	0
204	10	28	10	0	41	5	12	0	0	0
212	5	40	6	0	32	7	18	0	0	0
185	3	36	9	0	31	4	10	4	0	0
183	6	27	10	0	39	6	17	1	0	0
210	8	21	8	0	27	4	14	2	0	0
225	8	37	9	0	33	4	11	3	0	0
189	10	39	8	0	40	10	11	2	0	0
184	6	36	9	0	34	9	10	5	0	0
207	12	27	9	0	30	5	10	6	0	0
239	2	30	5	0	43	12	19	0	0	0
216	11	39	11	0	35	5	13	3	0	0
218	6	31	5	0	34	5	15	4	0	0
225	9	41	4	0	38	5	15	1	0	0
180	8	35	7	0	40	3	15	5	0	0
225	5	40	1	0	39	4	11	3	0	0
205	9	34	9	0	30	11	10	1	0	0
192	8	39	8	0	30	11	14	0	0	0
188	10	36	5	0	40	10	13	1	0	0
195	5	22	5	0	25	8	7	4	0	0
197	11	42	5	0	25	3	11	3	0	0
190	4	28	7	0	43	8	11	1	0	0
218	5	32	7	0	21	5	14	3	0	0
228	5	25	10	0	32	7	13	4	0	0
226	8	31	6	0	43	8	14	3	0	0
223	7	36	18	0	33	6	7	3	0	0
198	12	32	4	0	31	4	17	4	0	0
194	4	40	5	0	52	7	16	3	0	0
181	10	38	3	0	31	2	15	2	0	0
203	13	35	7	0	43	8	10	4	0	0
217	9	32	7	0	37	9	15	1	0	0
218	4	38	11	0	37	6	10	2	0	0
245	2	28	15	0	36	9	15	5	0	0
225	11	24	8	0	26	10	15	1	0	0
205	8	30	8	0	35	8	15	3	0	0
229	7	44	7	0	42	4	8	5	0	0
214	10	37	13	0	20	2	13	3	0	0
185	1	37	7	0	44	3	16	1	0	0
200	13	35	14	0	22	12	12	2	0	0
213	7	26	2	0	30	6	17	0	0	0
205	2	33	6	0	33	9	8	2	0	0
206	1	32	7	0	44	1	11	2	0	0
222	7	42	10	0	26	11	19	4	0	0
211	2	30	9	0	29	2	8	1	0	0
203	10	28	13	0	46	4	15	0	0	0
206	8	36	5	0	34	5	16	1	0	0
161	1	40	10	0	41	5	17	4	0	0
214	9	33	12	0	30	8	17	1	0	0
206	2	24	12	0	36	6	9	3	0	0
200	10	39	4	0	40	7	18	1	0	0
186	7	35	7	0	46	11	10	4	0	0
244	4	38	5	0	31	11	13	4	0	0
184	4	36	6	0	40	7	21	1	0	0
202	7	37	10	0	34	3	17	2	0	0
236	10	34	4	0	45	8	15	1	0	0
215	4	15	11	0	29	9	12	0	0	0
238	9	31	7	0	37	8	14	1	0	0
191	2	27	10	0	38	12	19	0	0	0
197	7	32	1	0	37	6	13	4	0	0
203	14	34	6	0	24	6	13	2	0	0
189	13	37	3	0	42	10	23	2	0	0
208	5	35	13	0	32	4	8	0	0	0
220	9	37	10	0	41	2	15	3	0	0
200	6	36	6	0	39	13	22	4	0	0
221	4	43	9	0	42	8	12	1	0	0
227	10	35	8	0	38	7	18	0	0	0
191	5	32	5	0	29	3	16	0	0	0
202	6	34	8	0	35	5	13	5	0	0
235	5	39	4	0	29	13	17	0	0	0
221	10	30	7	0	23	9	11	1	0	0
208	5	41	11	0	37	4	16	1	0	0
216	9	36	7	0	33	7	17	4	0	0
196	9	31	3	0	27	4	21	0	0	0
224	10	35	5	0	29	10	8	4	0	0
175	5	41	6	0	31	9	14	3	0	0
190	12	19	8	0	41	11	8	4	0	0
212	8	30	3	0	26	4	19	1	0	0
211	11	39	8	0	24	5	21	1	0	0
222	7	32	4	0	26	5	12	5	0	0
209	10	40	11	0	23	8	7	2	0	0
212	5	34	7	0	38	6	21	2	0	0
235	2	25	8	0	31	5	13	1	0	0
237	4	27	3	0	29	3	14	2	0	0
196	7	21	11	0	30	12	8	0	0	0
185	4	38	9	0	42	5	9	2	0	0
216	4	35	9	0	35	4	14	1	0	0
190	7	28	7	0	37	4	10	3	0	0
213	8	36	3	0	36	5	4	2	0	0
191	4	30	5	0	29	3	8	2	0	0
228	4	34	9	0	38	6	10	1	0	0
214	11	30	11	0	32	8	14	1	0	0
217	7	15	7	0	37	7	6	2	0	0
201	2	39	9	0	29	5	16	3	0	0
193	7	40	11	0	28	5	14	1	0	0
194	4	28	6	0	30	6	4	5	0	0
232	11	39	9	0	28	7	13	2	0	0
216	7	28	7	0	33	12	11	2	0	0
235	9	40	7	0	36	7	19	3	0	0
227	9	21	2	0	28	10	19	0	0	0
212	3	19	7	0	36	3	14	3	0	0
216	6	37	3	0	29	7	13	0	0	0
194	5	28	6	0	21	5	24	5	0	0
221	10	35	11	0	28	10	20	4	0	0
243	6	31	10	0	31	6	19	2	0	0
233	4	44	5	0	44	3	12	3	0	0
216	6	35	8	0	38	3	16	2	0	0
211	7	36	8	0	25	9	20	2	0	0
211	5	42	16	0	40	2	9	5	0	0
198	4	26	6	0	32	7	6	2	0	0
194	6	37	6	0	36	7	11	1	0	0
216	4	39	4	0	28	7	14	2	0	0
186	7	33	12	0	25	10	19	2	0	0
172	4	35	7	0	35	7	6	5	0	0
187	6	37	3	0	40	5	13	4	0	0
207	5	51	9	0	34	5	15	1	0	0
218	5	26	3	0	27	16	10	0	0	0
187	8	29	4	0	34	2	10	3	0	0
194	5	30	6	0	34	5	8	1	0	0
198	4	30	8	0	41	5	14	0	0	0
198	11	44	1	0	47	3	12	1	0	0
197	7	31	7	0	47	12	14	5	0	0
215	5	34	5	0	28	5	13	2	0	0
198	4	48	13	0	29	7	20	3	0	0
222	8	33	2	0	36	2	17	2	0	0
217	9	44	9	0	37	12	15	0	0	0
196	3	40	3	0	58	4	21	1	0	0
242	3	25	10	0	39	11	17	1	0	0
216	8	34	6	0	29	3	16	4	0	0
243	2	23	8	0	34	10	19	6	0	0
194	12	36	6	0	41	5	11	1	0	0
191	7	32	7	0	30	10	13	4	0	0
211	0	29	5	0	34	9	10	5	0	0
230	4	39	6	0	45	5	16	2	0	0
215	10	44	8	0	43	5	13	1	0	0
205	10	28	8	0	27	6	11	3	0	0
197	5	41	13	0	31	11	11	2	0	0
167	10	19	9	0	18	6	15	4	0	0
199	10	35	8	0	27	9	20	1	0	0
208	6	32	6	0	36	9	16	4	0	0
200	7	47	7	0	23	7	9	4	0	0
204	4	48	5	0	20	9	22	0	0	0
193	9	41	5	0	35	5	12	4	0	0
202	6	32	8	0	27	5	13	3	0	0
234	7	35	12	0	33	5	12	2	0	0
203	6	39	8	0	40	5	12	4	0	0
201	10	39	2	0	34	12	8	2	0	0
227	5	30	8	0	37	5	3	2	0	0
214	14	34	9	0	33	6	26	0	0	0
225	5	57	9	0	31	6	23	3	0	0
252	7	34	7	0	41	9	7	1	0	0
226	4	47	10	0	34	4	11	3	0	0
224	6	31	4	0	47	7	9	3	0	0
227	4	35	12	0	30	5	19	3	0	0
205	2	31	6	0	38	3	11	4	0	0
206	7	24	8	0	25	1	10	3	0	0
204	11	30	5	0	40	7	12	0	0	0
163	11	33	4	0	41	5	17	1	0	0
206	8	25	6	0	42	9	19	2	0	0
235	5	23	6	0	32	9	11	4	0	0
193	4	28	6	0	23	11	14	1	0	0
194	8	47	9	0	36	10	16	1	0	0
215	7	31	5	0	31	9	11	0	0	0
212	4	37	6	0	34	3	17	3	0	0
207	3	49	8	0	35	13	8	2	0	0
212	8	31	5	0	34	10	11	2	0	0
215	4	28	10	0	33	5	11	1	0	0
210	9	36	7	0	34	7	14	3	0	0
208	10	38	4	0	43	8	13	1	0	0
210	2	43	13	0	35	7	14	3	0	0
229	5	38	4	0	27	6	6	2	0	0
209	8	38	2	0	36	7	16	1	0	0
221	7	35	6	0	40	4	13	3	0	0
209	4	21	11	0	29	6	17	5	0	0
187	6	41	9	0	31	6	17	4	0	0
200	6	36	5	0	23	13	5	4	0	0
214	9	27	5	0	39	5	14	4	0	0
206	7	28	10	0	28	6	9	1	0	0
209	8	28	9	0	32	5	13	1	0	0
198	11	43	9	0	33	5	15	4	0	0
197	5	38	5	0	31	4	16	1	0	0
221	4	33	14	0	38	9	15	0	0	0
209	5	42	7	0	37	7	13	3	0	0
237	9	29	8	0	34	5	17	1	0	0
217	7	33	5	0	23	7	18	3	0	0
203	4	52	6	0	41	8	15	6	0	0
187	6	29	6	0	43	8	9	3	0	0
245	6	32	7	0	25	9	9	1	0	0
205	5	31	5	0	34	11	10	1	0	0
230	4	42	12	0	35	4	8	5	0	0
227	9	33	6	0	32	11	6	2	0	0
224	4	37	9	0	26	5	20	4	0	0
191	4	22	5	0	29	4	15	5	0	0
205	8	42	10	0	33	1	7	1	0	0
187	4	35	7	0	27	6	16	3	0	0
196	11	35	5	0	43	16	14	4	0	0
225	5	27	8	0	37	7	10	4	0	0
200	6	30	5	0	25	3	13	0	0	0
199	2	34	7	0	27	9	11	4	0	0
197	7	30	6	0	41	7	18	2	0	0
209	8	47	8	0	28	6	13	1	0	0
199	12	40	8	0	29	5	12	0	0	0
168	3	39	5	0	36	9	14	0	0	0
221	12	35	7	0	34	8	6	3	0	0
200	5	39	9	0	33	5	19	5	0	0
231	2	29	14	0	37	4	15	6	0	0
212	9	33	11	0	39	10	15	2	0	0
213	9	45	11	0	28	12	21	0	0	0
218	7	46	7	0	39	8	12	5	0	0
225	3	32	8	0	30	12	10	1	0	0
185	5	33	4	0	38	10	11	5	0	0
201	5	43	10	0	27	2	6	0	0	0
188	3	35	11	0	35	5	17	1	0	0
215	6	34	3	0	33	8	11	2	0	0
210	4	42	6	0	28	7	17	1	0	0
189	7	42	6	0	31	8	7	3	0	0
242	11	42	8	0	36	5	11	6	0	0
212	9	29	1	0	41	5	16	0	0	0
213	9	31	5	0	24	7	19	2	0	0
214	5	47	4	0	42	9	8	1	0	0
230	5	36	11	0	39	0	11	4	0	0
207	2	34	7	0	38	7	12	0	0	0
197	3	36	3	0	29	5	17	5	0	0
204	4	57	5	0	37	10	15	4	0	0
201	2	39	4	0	39	5	18	0	0	0
206	11	46	11	0	47	7	17	4	0	0
176	7	31	7	0	30	5	13	1	0	0
231	6	35	5	0	31	5	15	4	0	0
195	11	34	6	0	30	13	16	4	0	0
226	6	48	10	0	27	10	15	4	0	0
223	5	30	6	0	23	9	16	0	0	0
217	6	35	2	0	29	4	15	4	0	0
211	5	20	8	0	29	8	7	2	0	0
181	6	32	7	0	49	9	9	2	0	0
204	8	28	6	0	33	10	14	1	0	0
223	2	37	2	0	38	6	10	5	0	0
193	7	30	10	0	21	6	15	1	0	0
229	6	43	6	0	36	4	13	4	0	0
212	8	31	12	0	35	5	19	0	0	0
208	14	31	5	0	32	6	19	2	0	0
189	4	38	2	0	37	5	9	2	0	0
205	6	36	8	0	44	6	21	1	0	0
232	5	30	8	0	29	7	12	2	0	0
227	4	46	7	0	34	8	17	1	0	0
182	8	36	11	0	34	5	8	3	0	0
201	11	32	7	0	35	10	14	3	0	0
206	1	48	7	0	43	10	11	1	0	0
209	5	35	10	0	29	10	14	2	0	0
224	7	25	13	0	33	7	12	0	0	0
203	5	32	3	0	28	10	9	0	0	0
208	8	44	1	0	38	9	10	5	0	0
204	6	38	11	0	33	6	17	4	0	0
199	5	35	10	0	32	14	14	3	0	0
187	5	30	3	0	46	6	10	1	0	0
200	11	31	6	0	37	9	19	1	0	0
223	8	43	11	0	41	11	18	3	0	0
212	2	38	12	0	30	1	12	2	0	0
198	7	43	7	0	37	6	13	5	0	0
199	11	29	3	0	39	6	16	1	0	0
204	6	37	7	0	46	7	15	3	0	0
201	7	41	4	0	27	5	13	2	0	0
206	11	47	9	0	25	2	10	2	0	0
187	2	44	8	0	37	9	12	1	0	0
205	3	40	13	0	28	7	8	1	0	0
180	4	42	11	0	41	9	14	6	0	0
221	7	34	6	0	26	8	11	5	0	0
191	2	37	10	0	37	4	15	3	0	0
191	9	37	11	0	36	7	13	1	0	0
217	6	35	5	0	23	4	19	4	0	0
207	1	45	7	0	33	3	17	1	0	0
214	6	42	9	0	21	8	12	1	0	0
194	8	35	16	0	32	12	19	1	0	0
195	3	38	3	0	41	4	8	3	0	0
203	10	31	8	0	36	11	15	2	0	0
208	5	48	8	0	33	9	12	1	0	0
193	9	32	6	0	37	4	9	5	0	0
213	3	36	8	0	38	4	7	0	0	0
211	3	38	9	0	31	6	5	0	0	0
198	14	40	1	0	40	7	9	3	0	0
210	8	31	4	0	25	6	12	0	0	0
203	6	46	6	0	32	7	11	1	0	0
214	7	32	7	0	34	6	15	5	0	0
204	7	32	11	0	36	9	24	4	0	0
207	5	27	12	0	26	12	8	0	0	0
220	4	33	8	0	37	3	10	1	0	0
199	12	41	5	0	36	10	11	2	0	0
202	7	33	6	0	37	4	11	2	0	0
196	5	32	7	0	31	4	16	0	0	0
207	5	41	10	0	36	3	7	2	0	0
199	5	38	7	0	33	2	10	2	0	0
190	3	28	3	0	35	9	11	4	0	0
197	9	40	10	0	38	7	21	3	0	0
216	4	30	5	0	39	9	13	3	0	0
197	9	30	5	0	38	3	10	2	0	0
221	10	39	5	0	38	4	16	3	0	0
204	10	37	9	0	34	4	10	3	0	0
234	10	25	3	0	32	7	17	2	0	0
224	9	30	7	0	39	6	7	1	0	0
199	8	39	10	0	38	6	23	1	0	0
197	9	20	12	0	33	9	18	3	0	0
183	3	27	6	0	40	13	13	3	0	0
209	9	32	6	0	39	13	9	6	0	0
192	8	33	12	0	31	6	13	3	0	0
207	4	34	3	0	34	7	13	3	0	0
192	8	42	5	0	37	7	13	4	0	0
199	10	43	6	0	33	5	17	1	0	0
173	5	33	5	0	34	4	16	5	0	0
196	5	35	10	0	36	13	18	1	0	0
194	7	36	2	0	26	7	14	1	0	0
205	3	42	10	0	26	8	22	5	0	0
249	9	29	3	0	45	10	13	2	0	0
200	8	32	5	0	41	4	16	6	0	0
217	8	29	5	0	30	5	10	6	0	0
220	9	40	0	0	28	11	15	4	0	0
207	6	33	8	0	43	7	13	1	0	0
204	12	28	2	0	32	5	5	4	0	0
210	9	38	3	0	35	8	18	2	0	0
219	3	48	5	0	43	8	9	1	0	0
208	7	31	7	0	40	4	13	2	0	0
198	9	40	8	0	44	5	17	1	0	0
221	12	42	7	0	35	2	10	2	0	0
219	11	33	9	0	35	7	13	1	0	0
210	1	43	9	0	36	9	7	0	0	0
229	7	37	9	0	39	4	20	2	0	0
210	5	41	9	0	37	8	21	1	0	0
218	3	37	4	0	40	6	14	2	0	0
202	4	34	9	0	32	12	16	2	0	0
216	10	40	5	0	49	6	11	5	0	0
203	13	32	6	0	38	8	19	0	0	0
190	8	38	6	0	21	7	4	1	0	0
209	5	30	4	0	41	8	17	4	0	0
208	9	32	6	0	42	11	8	1	0	0
216	8	38	8	0	27	9	13	2	0	0
197	5	37	11	0	39	7	11	1	0	0
191	6	41	7	0	47	7	15	2	0	0
183	11	34	3	0	29	6	17	4	0	0
205	9	31	5	0	39	2	15	1	0	0
204	6	41	4	0	26	12	15	1	0	0
208	3	41	7	0	21	8	16	3	0	0
214	8	23	9	0	57	6	13	1	0	0
231	12	32	9	0	47	9	13	6	0	0
222	9	26	10	0	44	5	16	1	0	0
223	7	40	4	0	24	12	17	3	0	0
202	6	32	7	0	56	5	17	1	0	0
206	6	32	7	0	36	6	6	0	0	0
180	7	38	5	0	33	6	24	2	0	0
211	8	30	8	0	29	9	13	4	0	0
191	13	25	6	0	35	5	6	3	0	0
221	3	30	5	0	28	10	16	3	0	0
207	5	33	4	0	32	7	16	2	0	0
215	3	31	6	0	45	5	18	3	0	0
189	7	38	4	0	39	1	15	2	0	0
206	8	38	6	0	38	5	14	0	0	0
196	12	56	6	0	39	3	19	1	0	0
217	6	23	8	0	38	5	17	1	0	0
192	13	26	8	0	36	2	11	0	0	0
200	1	28	6	0	31	9	16	6	0	0
211	4	30	3	0	29	6	22	2	0	0
195	6	42	9	0	23	6	18	3	0	0
193	2	39	6	0	30	9	15	6	0	0
196	7	39	2	0	33	6	6	1	0	0
170	10	44	6	0	37	3	11	2	0	0
219	6	41	9	0	39	6	14	1	0	0
214	5	38	10	0	36	4	14	3	0	0
222	13	32	6	0	35	6	15	1	0	0
221	2	38	13	0	39	9	11	2	0	0
196	8	38	6	0	35	4	11	1	0	0
202	6	36	6	0	33	3	15	4	0	0
213	4	43	3	0	33	1	22	3	0	0
214	5	18	2	0	27	4	16	5	0	0
203	4	35	7	0	35	6	15	4	0	0
204	5	38	7	0	29	10	14	3	0	0
221	11	36	7	0	30	4	7	5	0	0
221	5	35	7	0	44	5	11	0	0	0
201	9	47	10	0	42	6	16	1	0	0
218	8	34	3	0	29	10	11	3	0	0
210	8	34	8	0	37	6	17	3	0	0
207	8	36	3	0	39	1	9	4	0	0
205	6	32	11	0	33	3	17	3	0	0
216	2	38	4	0	32	7	4	0	0	0
209	6	38	7	0	19	1	9	6	0	0
206	5	50	4	0	47	12	18	3	0	0
200	6	39	4	0	36	4	13	4	0	0
217	3	31	7	0	34	9	17	4	0	0
216	4	33	9	0	35	4	15	5	0	0
199	7	51	10	0	40	6	15	2	0	0
219	5	25	6	0	34	1	5	4	0	0
187	6	36	6	0	32	7	7	4	0	0
203	14	30	4	0	41	2	13	5	0	0
215	9	36	8	0	25	4	10	5	0	0
214	8	35	11	0	36	10	7	0	0	0
200	7	26	7	0	35	12	18	0	0	0
230	7	45	11	0	44	10	16	1	0	0
200	6	32	6	0	28	5	23	2	0	0
230	3	35	9	0	32	5	11	0	0	0
169	10	33	10	0	36	9	19	2	0	0
230	3	30	5	0	33	6	13	0	0	0
220	9	39	3	0	34	7	12	1	0	0
208	7	39	3	0	42	7	18	5	0	0
214	6	25	8	0	47	3	7	3	0	0
218	6	49	1	0	36	11	13	2	0	0
237	5	20	10	0	35	11	16	0	0	0
200	5	40	4	0	51	9	16	1	0	0
198	6	23	7	0	32	8	16	0	0	0
239	2	35	12	0	45	11	12	2	0	0
216	8	27	8	0	40	2	13	1	0	0
218	5	22	5	0	41	7	14	2	0	0
196	7	32	11	0	26	8	7	1	0	0
213	8	26	10	0	30	6	14	1	0	0
224	3	31	4	0	42	9	5	5	0	0
211	8	34	7	0	33	7	18	0	0	0
183	9	27	12	0	37	11	12	5	0	0
189	8	36	3	0	37	4	12	2	0	0
218	4	30	9	0	35	7	5	1	0	0
213	13	39	8	0	23	9	20	1	0	0
206	9	22	6	0	31	8	25	1	0	0
197	6	34	4	0	32	5	15	3	0	0
222	5	38	6	0	34	7	5	1	0	0
201	11	39	5	0	26	11	21	3	0	0
197	8	38	12	0	55	2	21	0	0	0
223	13	32	7	0	31	3	15	2	0	0
203	14	36	7	0	40	8	10	2	0	0
225	5	33	5	0	44	8	18	3	0	0
222	8	44	2	0	48	8	13	5	0	0
210	15	37	1	0	27	7	19	0	0	0
215	9	36	6	0	37	7	13	2	0	0
182	10	35	4	0	36	8	19	2	0	0
198	7	30	6	0	28	6	8	5	0	0
221	10	36	7	0	31	5	17	1	0	0
239	7	29	9	0	33	14	16	0	0	0
204	7	32	10	0	31	9	14	2	0	0
200	9	37	2	0	38	9	10	4	0	0
230	9	37	8	0	39	6	7	0	0	0
235	11	33	6	0	20	6	11	0	0	0
199	6	26	4	0	33	3	17	1	0	0
225	6	19	8	0	27	7	18	1	0	0
209	7	27	7	0	26	8	10	2	0	0
195	9	27	10	0	27	3	12	1	0	0
235	7	30	8	0	31	15	10	3	0	0
223	5	34	10	0	37	11	9	3	0	0
186	3	31	10	0	38	9	12	0	0	0
173	6	43	5	0	22	5	24	2	0	0
213	6	38	10	0	39	9	10	1	0	0
213	5	28	1	0	26	7	9	3	0	0
217	7	35	11	0	30	9	13	3	0	0
179	9	36	7	0	32	3	14	1	0	0
186	9	35	7	0	22	12	16	0	0	0
216	4	33	8	0	42	4	12	2	0	0
245	9	34	11	0	28	5	21	4	0	0
225	8	32	6	0	43	7	12	4	0	0
207	12	35	7	0	30	7	12	1	0	0
204	2	34	4	0	24	3	18	2	0	0
189	6	36	5	0	36	11	9	3	0	0
206	9	31	10	0	30	6	7	1	0	0
221	10	36	9	0	28	3	12	1	0	0
202	6	26	7	0	34	4	17	5	0	0
175	4	27	2	0	34	7	11	5	0	0
204	9	22	4	0	41	4	16	3	0	0
199	3	26	6	0	35	6	14	2	0	0
215	7	31	1	0	23	8	15	3	0	0
199	4	37	5	0	34	6	7	1	0	0
210	8	27	9	0	34	1	13	5	0	0
219	13	27	6	0	25	4	13	4	0	0
204	3	35	7	0	42	3	17	0	0	0
196	7	29	8	0	33	9	16	1	0	0
187	6	29	3	0	32	9	12	2	0	0
222	4	36	6	0	41	8	2	2	0	0
215	10	30	5	0	31	3	12	4	0	0
170	2	40	4	0	22	5	13	2	0	0
218	5	41	8	0	37	11	9	4	0	0
224	3	40	6	0	34	6	16	3	0	0
181	7	26	2	0	43	5	7	5	0	0
195	6	34	3	0	37	5	7	1	0	0
209	7	33	5	0	30	11	13	1	0	0
210	5	27	9	0	42	4	18	0	0	0
223	6	34	13	0	40	6	15	1	0	0
218	7	26	7	0	32	5	15	1	0	0
204	11	36	7	0	33	9	9	0	0	0
222	10	32	2	0	37	6	16	0	0	0
199	8	33	6	0	40	11	8	3	0	0
223	8	34	10	0	32	6	14	1	0	0
211	5	34	7	0	31	5	20	0	0	0
205	4	27	4	0	39	8	10	4	0	0
220	8	39	6	0	30	12	11	1	0	0
219	9	37	2	0	41	7	15	0	0	0
216	9	28	8	0	46	3	7	0	0	0
197	10	31	9	0	34	6	15	0	0	0
237	9	33	3	0	32	7	12	1	0	0
187	6	23	11	0	25	8	9	3	0	0
222	3	35	8	0	28	8	7	1	0	0
206	8	36	9	0	36	7	17	2	0	0
220	9	39	10	0	32	13	20	5	0	0
200	3	36	5	0	22	7	17	5	0	0
177	7	37	8	0	32	7	15	1	0	0
208	5	37	7	0	43	8	16	3	0	0
215	7	30	4	0	38	6	17	1	0	0
225	10	38	6	0	23	3	13	1	0	0
222	12	32	3	0	24	5	11	3	0	0
204	9	33	9	0	33	4	20	4	0	0
210	6	34	5	0	31	2	14	2	0	0
190	7	34	9	0	29	6	11	0	0	0
199	3	29	8	0	39	4	18	1	0	0
213	7	42	5	0	27	11	9	5	0	0
200	9	36	5	0	35	11	16	0	0	0
224	4	26	11	0	38	2	14	2	0	0
181	8	33	6	0	25	4	13	1	0	0
203	2	36	8	0	36	12	8	0	0	0
207	4	32	7	0	43	6	7	1	0	0
228	8	29	8	0	37	4	11	3	0	0
193	5	46	5	0	32	2	9	2	0	0
246	8	41	5	0	31	4	13	5	0	0
216	3	24	3	0	24	13	12	3	0	0
209	7	37	4	0	40	6	9	2	0	0
215	9	37	8	0	38	5	17	1	0	0
209	6	40	7	0	29	10	15	2	0	0
203	6	31	10	0	34	2	11	1	0	0
206	6	35	6	0	45	8	15	2	0	0
193	11	35	5	0	34	8	18	3	0	0
173	5	33	4	0	39	2	14	3	0	0
223	5	33	4	0	22	9	17	3	0	0
216	11	38	8	0	29	11	7	1	0	0
216	0	36	7	0	33	6	14	6	0	0
191	8	44	8	0	34	10	16	6	0	0
201	6	29	9	0	34	2	14	4	0	0
198	4	32	5	0	25	6	16	3	0	0
204	3	33	7	0	24	6	8	4	0	0
222	6	28	8	0	38	6	13	2	0	0
206	7	41	8	0	34	10	9	6	0	0
245	1	33	12	0	32	9	13	0	0	0
198	12	25	5	0	37	11	7	1	0	0
231	7	41	3	0	28	6	11	5	0	0
198	9	29	3	0	29	6	16	2	0	0
212	6	41	11	0	33	5	16	1	0	0
228	5	31	9	0	28	6	7	3	0	0
218	2	34	5	0	22	9	20	1	0	0
225	5	31	10	0	35	2	10	3	0	0
210	8	35	6	0	39	6	16	1	0	0
201	5	22	14	0	38	8	13	5	0	0
211	9	42	4	0	43	10	18	2	0	0
185	4	47	3	0	28	9	22	1	0	0
211	5	30	5	0	26	5	17	0	0	0
222	4	31	8	0	36	12	8	2	0	0
209	10	33	11	0	41	8	14	4	0	0
220	8	36	10	0	41	10	10	4	0	0
232	9	39	9	0	30	12	14	1	0	0
197	5	32	10	0	29	4	9	1	0	0
187	5	26	15	0	35	10	12	0	0	0
185	6	26	9	0	32	3	14	2	0	0
204	8	42	10	0	33	6	15	5	0	0
181	13	40	3	0	30	9	15	6	0	0
198	5	23	9	0	29	6	11	4	0	0
197	9	31	9	0	35	9	15	2	0	0
237	5	36	7	0	30	9	16	0	0	0
195	3	31	8	0	44	11	14	2	0	0
201	7	29	7	0	28	7	17	3	0	0
173	9	32	6	0	35	7	17	2	0	0
219	3	37	7	0	34	4	18	5	0	0
217	11	36	6	0	26	4	8	3	0	0
192	6	29	5	0	41	12	20	4	0	0
202	8	37	3	0	33	3	17	4	0	0
193	8	25	6	0	34	3	7	2	0	0
199	5	27	4	0	33	7	13	4	0	0
222	3	29	5	0	37	10	13	1	0	0
210	6	32	12	0	33	5	15	1	0	0
225	3	32	13	0	28	6	16	3	0	0
213	9	32	5	0	30	5	18	6	0	0
185	9	33	7	0	42	7	21	2	0	0
216	11	24	7	0	44	7	19	1	0	0
200	7	32	6	0	32	7	10	0	0	0
172	6	41	7	0	36	6	12	3	0	0
185	4	30	2	0	41	6	17	1	0	0
214	8	22	9	0	35	5	14	5	0	0
193	11	25	5	0	36	7	15	0	0	0
189	8	34	5	0	36	8	16	4	0	0
201	5	35	10	0	42	12	16	0	0	0
217	7	30	10	0	33	4	12	2	0	0
216	8	29	5	0	36	4	16	3	0	0
216	3	41	11	0	38	4	15	1	0	0
224	6	37	5	0	43	6	12	4	0	0
220	8	48	8	0	26	8	20	3	0	0
191	3	31	6	0	44	11	18	2	0	0
221	7	36	8	0	30	6	9	2	0	0
195	6	38	6	0	31	7	12	0	0	0
227	9	28	6	0	25	9	18	1	0	0
197	7	32	7	0	28	2	14	2	0	0
209	8	33	10	0	35	2	12	0	0	0
197	7	35	9	0	43	5	10	3	0	0
230	4	34	9	0	30	5	11	0	0	0
234	7	38	5	0	32	7	9	4	0	0
233	4	37	8	0	33	3	19	3	0	0
221	12	32	12	0	28	11	15	0	0	0
209	11	36	9	0	32	8	16	1	0	0
199	8	29	10	0	29	6	18	2	0	0
223	5	39	9	0	30	11	14	2	0	0
195	9	39	7	0	45	9	13	0	0	0
195	14	47	2	0	38	12	8	1	0	0
189	7	42	3	0	41	5	7	2	0	0
173	7	27	7	0	37	3	13	3	0	0
224	9	34	6	0	38	8	17	6	0	0
184	3	32	4	0	41	7	18	5	0	0
233	9	41	10	0	41	8	16	0	0	0
228	8	35	4	0	30	7	17	5	0	0
180	12	32	2	0	33	6	15	4	0	0
194	3	41	9	0	41	6	10	1	0	0
215	11	29	9	0	49	7	14	1	0	0
213	6	27	7	0	28	2	16	4	0	0
230	6	33	11	0	39	8	16	1	0	0
197	5	34	2	0	40	8	9	4	0	0
201	8	39	5	0	35	7	16	0	0	0
202	4	30	4	0	38	3	11	1	0	0
213	7	29	7	0	42	6	14	4	0	0
198	10	35	5	0	31	10	10	0	0	0
209	9	37	5	0	33	10	18	5	0	0
179	8	33	6	0	35	2	4	2	0	0
224	8	37	9	0	36	10	9	1	0	0
209	3	33	9	0	25	3	20	5	0	0
245	10	18	10	0	40	6	12	1	0	0
178	3	40	5	0	31	5	19	3	0	0
201	7	31	6	0	31	7	9	4	0	0
188	7	21	3	0	41	11	14	0	0	0
196	7	37	10	0	31	9	14	3	0	0
202	9	32	7	0	29	8	16	1	0	0
194	12	47	8	0	26	9	12	2	0	0
221	8	37	11	0	31	4	9	0	0	0
202	5	32	8	0	33	8	11	1	0	0
221	10	18	6	0	39	13	10	2	0	0
197	3	35	6	0	43	10	13	6	0	0
216	6	31	7	0	36	8	14	2	0	0
208	11	29	5	0	29	5	12	5	0	0
204	8	42	8	0	29	8	15	1	0	0
185	9	40	4	0	40	3	12	2	0	0
183	6	31	8	0	38	5	12	2	0	0
202	1	34	3	0	39	3	16	0	0	0
189	6	41	4	0	24	8	5	1	0	0
195	5	38	4	0	21	13	15	1	0	0
198	7	40	11	0	29	12	18	2	0	0
209	5	40	9	0	37	4	16	0	0	0
240	6	35	7	0	13	8	8	3	0	0
184	4	37	5	0	45	8	17	2	0	0
182	10	33	3	0	34	7	17	1	0	0
211	4	25	8	0	44	3	20	1	0	0
189	4	35	5	0	27	5	17	5	0	0
188	5	46	8	0	46	5	9	3	0	0
216	4	31	1	0	30	7	11	1	0	0
191	9	37	6	0	26	8	13	4	0	0
196	6	34	7	0	22	1	12	4	0	0
224	11	30	9	0	39	2	19	3	0	0
199	10	34	10	0	34	11	23	2	0	0
198	2	41	6	0	39	2	16	1	0	0
217	5	40	9	0	35	2	9	5	0	0
213	9	36	6	0	40	9	10	3	0	0
176	8	34	6	0	32	6	15	1	0	0
217	6	33	4	0	46	9	8	1	0	0
195	7	27	8	0	36	7	11	1	0	0
203	2	47	5	0	26	10	8	4	0	0
214	1	23	4	0	34	9	15	1	0	0
176	2	34	4	0	35	10	12	1	0	0
219	13	32	7	0	36	8	14	1	0	0
207	9	29	9	0	38	5	5	2	0	0
208	5	37	3	0	49	6	7	2	0	0
225	6	34	5	0	32	3	13	0	0	0
208	7	30	6	0	31	10	22	5	0	0
187	3	32	8	0	23	6	8	3	0	0
186	10	30	7	0	38	5	14	2	0	0
228	3	34	5	0	38	6	20	4	0	0
220	2	24	11	0	38	8	13	4	0	0
209	7	31	8	0	35	11	14	0	0	0
212	12	40	9	0	32	4	13	4	0	0
220	5	37	2	0	36	8	18	3	0	0
193	6	31	12	0	44	10	10	4	0	0
202	3	30	7	0	37	3	8	1	0	0
222	11	39	1	0	37	5	16	4	0	0
194	11	35	4	0	42	7	13	4	0	0
213	13	34	6	0	39	6	10	1	0	0
225	6	40	13	0	35	6	13	3	0	0
229	11	26	8	0	34	12	21	3	0	0
214	8	18	6	0	35	12	13	3	0	0
193	5	33	2	0	24	8	12	0	0	0
219	4	41	12	0	33	1	13	2	0	0
201	10	31	5	0	31	9	11	6	0	0
201	6	41	1	0	30	5	14	4	0	0
198	7	43	9	0	35	2	21	6	0	0
214	5	27	8	0	28	13	13	3	0	0
217	10	37	6	0	29	8	13	4	0	0
185	7	28	9	0	34	12	13	1	0	0
191	9	30	6	0	51	9	18	4	0	0
201	7	24	8	0	42	3	6	2	0	0
243	9	42	4	0	36	5	4	0	0	0
205	8	34	5	0	35	12	23	0	0	0
211	11	37	8	0	27	13	9	0	0	0
223	8	32	9	0	43	5	8	4	0	0
181	3	45	7	0	34	9	9	0	0	0
184	12	22	6	0	37	5	17	1	0	0
204	10	24	10	0	27	10	16	5	0	0
192	4	32	4	0	42	11	15	3	0	0
205	10	28	6	0	38	6	11	0	0	0
205	6	33	7	0	44	10	12	2	0	0
219	12	35	2	0	37	4	12	0	0	0
202	7	37	1	0	36	8	5	1	0	0
197	7	38	3	0	32	5	12	0	0	0
228	6	33	6	0	35	2	13	3	0	0
224	7	26	4	0	27	3	14	1	0	0
201	4	39	9	0	32	1	16	0	0	0
203	8	43	9	0	33	6	20	6	0	0
167	4	35	8	0	47	9	13	6	0	0
216	5	53	8	0	44	10	21	6	0	0
231	7	40	10	0	35	8	13	0	0	0
198	7	43	5	0	38	8	15	5	0	0
219	8	38	2	0	31	4	9	1	0	0
201	9	33	8	0	29	5	15	5	0	0
192	7	27	10	0	35	9	7	3	0	0
191	10	30	4	0	33	1	13	0	0	0
230	8	36	11	0	33	8	17	4	0	0
222	8	39	10	0	38	6	11	2	0	0
186	6	46	4	0	47	5	13	6	0	0
200	4	32	5	0	30	7	13	1	0	0
229	6	34	12	0	43	4	11	3	0	0
235	3	35	5	0	32	6	16	2	0	0
225	11	29	6	0	30	3	7	3	0	0
191	7	35	10	0	29	5	11	0	0	0
228	6	51	6	0	32	6	14	1	0	0
209	2	22	9	0	25	7	16	1	0	0
207	5	33	4	0	20	5	7	1	0	0
217	3	33	5	0	16	5	12	2	0	0
203	1	30	10	0	30	3	12	4	0	0
191	4	32	7	0	30	7	11	2	0	0
218	9	43	8	0	30	8	8	6	0	0
207	7	30	6	0	39	5	7	3	0	0
225	7	36	7	0	34	7	10	4	0	0
204	7	44	6	0	46	3	19	3	0	0
204	16	32	6	0	36	10	15	1	0	0
195	5	31	4	0	39	6	11	0	0	0
225	9	39	3	0	48	3	11	1	0	0
171	6	35	8	0	28	10	18	0	0	0
193	12	45	8	0	32	8	11	2	0	0
197	3	39	4	0	44	10	12	2	0	0
214	6	40	8	0	31	7	24	0	0	0
192	6	39	1	0	36	5	15	2	0	0
201	4	26	8	0	41	2	13	1	0	0
222	4	23	4	0	29	7	10	5	0	0
211	11	41	4	0	35	6	12	3	0	0
208	4	37	8	0	25	7	17	4	0	0
186	10	30	7	0	40	5	20	3	0	0
210	2	33	11	0	37	12	9	4	0	0
220	3	30	9	0	19	5	22	0	0	0
213	8	25	10	0	36	11	14	2	0	0
221	3	35	4	0	33	4	11	1	0	0
213	12	30	10	0	40	3	21	1	0	0
218	8	32	4	0	35	7	14	2	0	0
178	10	33	10	0	37	6	12	1	0	0
206	5	33	4	0	30	5	11	1	0	0
241	10	35	11	0	36	4	10	2	0	0
223	4	27	9	0	30	5	17	4	0	0
218	7	30	3	0	29	2	17	4	0	0
176	12	33	8	0	34	10	12	1	0	0
198	15	32	6	0	25	5	12	3	0	0
209	6	31	9	0	28	5	21	3	0	0
196	12	31	3	0	34	7	14	1	0	0
207	8	39	7	0	29	9	16	1	0	0
181	8	23	8	0	28	5	11	5	0	0
206	10	28	7	0	22	13	14	3	0	0
189	14	43	1	0	32	7	18	2	0	0
222	4	31	8	0	32	5	20	1	0	0
234	3	28	2	0	30	6	17	1	0	0
199	5	36	7	0	29	11	16	3	0	0
210	9	26	6	0	34	5	15	3	0	0
206	9	38	10	0	29	11	8	3	0	0
225	6	40	10	0	40	8	12	5	0	0
195	8	39	11	0	29	7	7	0	0	0
199	8	37	6	0	32	6	16	1	0	0
197	13	30	12	0	39	4	24	1	0	0
202	7	42	8	0	35	4	12	1	0	0
206	13	45	12	0	31	8	9	2	0	0
215	4	30	8	0	31	2	24	0	0	0
194	0	50	3	0	21	4	11	0	0	0
215	6	38	6	0	34	7	9	3	0	0
238	6	44	11	0	25	5	14	5	0	0
185	11	37	9	0	39	7	12	1	0	0
219	10	39	9	0	48	5	20	4	0	0
201	2	45	2	0	35	7	8	4	0	0
198	10	30	12	0	39	2	9	2	0	0
190	9	38	4	0	34	3	14	5	0	0
197	8	34	6	0	31	6	10	3	0	0
205	12	39	4	0	37	8	12	1	0	0
203	6	36	7	0	47	4	13	1	0	0
213	4	35	8	0	30	10	12	2	0	0
189	6	38	15	0	40	8	10	1	0	0
208	9	43	6	0	38	6	20	2	0	0
197	12	49	5	0	46	10	11	4	0	0
181	6	24	6	0	25	6	12	0	0	0
187	6	41	4	0	33	17	20	1	0	0
226	3	27	1	0	35	2	19	6	0	0
223	8	40	8	0	24	8	24	1	0	0
212	7	39	8	0	24	6	16	2	0	0
201	4	36	7	0	27	5	13	6	0	0
200	11	32	6	0	35	11	9	2	0	0
208	6	47	2	0	27	7	13	4	0	0
175	11	37	8	0	41	9	12	2	0	0
234	9	40	5	0	42	11	21	5	0	0
233	11	35	5	0	31	2	10	3	0	0
189	10	34	3	0	43	2	15	0	0	0
229	7	29	7	0	40	6	14	2	0	0
184	11	29	10	0	27	3	13	3	0	0
210	5	33	1	0	27	4	19	0	0	0
197	9	29	7	0	40	13	12	0	0	0
198	6	29	7	0	26	5	16	2	0	0
203	6	40	6	0	29	4	20	0	0	0
187	3	36	9	0	22	7	6	2	0	0
201	4	54	10	0	38	10	10	1	0	0
190	2	35	10	0	25	6	14	0	0	0
238	5	45	10	0	28	6	16	1	0	0
205	3	37	12	0	28	13	18	3	0	0
198	10	37	9	0	29	1	22	1	0	0
224	4	29	3	0	36	9	15	5	0	0
200	7	24	9	0	42	5	19	3	0	0
214	4	38	2	0	40	11	19	0	0	0
205	4	45	9	0	22	5	10	0	0	0
204	6	31	4	0	32	3	10	0	0	0
210	9	33	9	0	35	11	8	0	0	0
194	8	24	9	0	42	5	8	0	0	0
208	7	28	5	0	21	7	13	5	0	0
229	1	32	3	0	30	6	13	1	0	0
216	7	42	9	0	27	12	7	1	0	0
192	3	30	7	0	43	7	17	1	0	0
221	7	43	14	0	44	9	12	2	0	0
186	10	26	9	0	35	7	15	6	0	0
204	5	30	8	0	33	6	15	1	0	0
220	9	33	5	0	30	11	15	2	0	0
184	8	35	7	0	38	6	17	1	0	0
193	10	36	6	0	31	6	13	2	0	0
193	7	34	3	0	26	5	11	5	0	0
188	6	32	11	0	33	7	16	1	0	0
191	13	33	10	0	43	10	20	0	0	0
206	5	33	2	0	32	3	17	0	0	0
190	6	32	5	0	30	8	15	3	0	0
231	8	41	5	0	38	11	14	3	0	0
201	5	40	3	0	42	7	15	4	0	0
193	7	28	4	0	37	11	12	5	0	0
193	10	28	10	0	51	6	18	1	0	0
215	5	35	3	0	35	9	15	1	0	0
227	8	49	9	0	27	4	17	4	0	0
210	5	32	9	0	32	7	18	2	0	0
210	7	33	10	0	44	8	12	2	0	0
213	11	33	6	0	27	11	4	3	0	0
205	3	31	8	0	37	9	11	1	0	0
222	9	29	5	0	24	4	14	1	0	0
204	11	36	13	0	27	8	16	6	0	0
169	2	43	9	0	24	5	13	5	0	0
194	5	36	8	0	27	4	15	1	0	0
214	4	24	8	0	34	7	18	2	0	0
202	3	42	9	0	44	9	13	0	0	0
197	11	44	9	0	38	11	14	6	0	0
211	2	32	5	0	38	0	9	0	0	0
177	9	29	3	0	42	7	11	4	0	0
211	6	43	6	0	32	8	7	1	0	0
224	9	37	13	0	30	6	15	3	0	0
205	6	25	5	0	37	7	11	5	0	0
205	5	35	6	0	45	4	15	4	0	0
190	5	33	10	0	38	7	7	0	0	0
183	3	28	1	0	31	4	14	1	0	0
235	4	33	5	0	34	7	14	1	0	0
189	2	29	5	0	39	6	15	5	0	0
188	7	32	10	0	39	6	17	1	0	0
186	5	38	3	0	34	8	19	2	0	0
217	8	37	12	0	36	11	11	0	0	0
194	5	40	4	0	38	11	11	2	0	0
214	2	28	7	0	32	8	8	1	0	0
212	5	33	7	0	35	11	8	5	0	0
196	2	30	5	0	37	12	21	1	0	0
211	9	26	8	0	37	3	21	0	0	0
188	3	28	7	0	28	5	16	4	0	0
201	8	30	9	0	29	8	11	3	0	0
212	6	32	4	0	47	6	17	1	0	0
184	1	31	10	0	42	5	16	2	0	0
194	8	36	9	0	34	7	20	1	0	0
224	8	31	10	0	45	3	11	2	0	0
217	7	20	11	0	36	11	13	5	0	0
192	12	30	8	0	39	6	15	0	0	0
194	5	39	7	0	30	4	7	4	0	0
186	5	40	8	0	42	4	10	4	0	0
205	11	35	10	0	59	8	16	0	0	0
191	8	31	6	0	35	7	12	2	0	0
211	2	28	11	0	41	7	13	5	0	0
225	6	45	7	0	35	6	6	3	0	0
211	6	34	6	0	27	6	19	0	0	0
192	4	42	7	0	42	11	17	6	0	0
198	6	34	9	0	27	9	9	0	0	0
226	12	36	10	0	42	5	21	2	0	0
213	9	37	9	0	41	4	12	3	0	0
207	4	39	2	0	40	2	17	1	0	0
183	4	30	5	0	32	6	13	0	0	0
242	12	37	10	0	35	3	16	1	0	0
200	3	33	4	0	23	8	19	5	0	0
223	4	35	2	0	34	8	11	5	0	0
186	7	22	5	0	49	8	17	3	0	0
238	6	32	8	0	34	5	21	5	0	0
211	7	36	4	0	39	6	11	2	0	0
175	6	33	3	0	45	9	10	0	0	0
230	9	41	8	0	38	10	9	3	0	0
212	8	29	8	0	35	8	8	3	0	0
219	6	32	5	0	29	8	7	4	0	0
194	4	31	11	0	44	8	12	4	0	0
209	3	30	3	0	30	5	13	2	0	0
183	4	26	9	0	26	9	16	2	0	0
202	7	43	7	0	41	6	8	1	0	0
212	8	39	9	0	30	7	11	3	0	0
201	10	38	4	0	28	10	13	2	0	0
203	5	31	9	0	46	10	11	1	0	0
203	7	33	8	0	32	8	9	4	0	0
211	10	32	3	0	26	5	24	3	0	0
217	4	28	7	0	30	1	15	4	0	0
210	4	31	14	0	34	2	13	0	0	0
204	9	40	12	0	33	12	11	1	0	0
207	8	37	7	0	20	5	7	3	0	0
194	5	37	7	0	32	8	15	1	0	0
217	10	34	9	0	40	12	15	0	0	0
235	5	27	4	0	45	4	19	3	0	0
220	10	31	7	0	31	6	13	2	0	0
204	9	34	6	0	34	3	10	0	0	0
185	8	40	2	0	36	9	11	6	0	0
199	6	36	5	0	25	11	16	1	0	0
237	1	30	9	0	34	2	10	4	0	0
209	4	35	3	0	27	1	6	3	0	0
227	8	27	8	0	29	5	15	2	0	0
200	8	28	3	0	15	8	8	4	0	0
211	7	22	8	0	34	5	19	2	0	0
194	7	25	4	0	49	5	19	1	0	0
199	8	29	8	0	33	5	10	0	0	0
189	6	32	5	0	28	11	19	3	0	0
195	12	35	10	0	33	2	10	4	0	0
213	13	44	5	0	33	7	16	1	0	0
189	12	22	10	0	40	3	14	2	0	0
171	4	33	8	0	31	3	14	0	0	0
200	3	31	3	0	29	7	16	1	0	0
204	11	27	6	0	30	14	23	2	0	0
228	4	32	10	0	46	0	12	0	0	0
183	8	35	7	0	39	6	22	4	0	0
211	10	35	2	0	51	3	9	2	0	0
242	7	41	7	0	35	10	11	4	0	0
231	5	40	8	0	35	11	12	3	0	0
201	8	33	9	0	24	5	13	2	0	0
212	11	40	11	0	29	6	14	2	0	0
209	9	49	6	0	28	4	19	4	0	0
196	7	42	8	0	35	5	10	4	0	0
246	8	41	5	0	35	6	25	6	0	0
200	4	41	6	0	38	7	11	1	0	0
214	4	39	8	0	28	15	8	1	0	0
220	8	38	4	0	35	14	8	1	0	0
206	5	39	6	0	35	8	24	6	0	0
229	5	24	4	0	43	7	6	1	0	0
211	6	33	3	0	25	12	22	0	0	0
209	3	43	11	0	38	4	13	1	0	0
182	4	27	2	0	44	10	13	2	0	0
203	4	34	1	0	33	11	13	1	0	0
188	4	37	5	0	31	10	22	4	0	0
233	6	22	6	0	27	8	16	1	0	0
204	4	43	10	0	31	7	6	0	0	0
217	8	35	4	0	39	10	9	0	0	0
194	6	32	5	0	30	8	22	2	0	0
183	7	31	2	0	35	7	15	2	0	0
184	7	26	10	0	28	5	17	2	0	0
193	6	39	10	0	41	11	8	2	0	0
213	8	31	5	0	29	15	16	4	0	0
200	6	38	10	0	36	7	23	3	0	0
204	8	39	7	0	30	4	11	5	0	0
191	8	26	8	0	26	12	14	3	0	0
196	8	23	8	0	41	4	4	3	0	0
210	13	49	5	0	36	11	20	2	0	0
203	10	20	8	0	41	3	14	3	0	0
223	8	31	11	0	28	11	16	5	0	0
186	2	34	7	0	33	7	17	5	0	0
218	6	40	10	0	35	3	12	3	0	0
179	4	37	8	0	40	3	19	2	0	0
197	9	28	9	0	22	6	13	2	0	0
221	7	32	3	0	42	7	16	1	0	0
194	8	35	6	0	21	4	11	1	0	0
191	7	37	11	0	34	2	18	4	0	0
221	6	46	1	0	36	5	11	3	0	0
193	9	30	11	0	19	7	8	4	0	0
188	5	30	7	0	31	8	19	1	0	0
180	5	37	8	0	37	7	23	3	0	0
185	5	35	9	0	33	5	11	1	0	0
219	9	29	3	0	35	6	21	2	0	0
206	9	44	4	0	43	6	10	3	0	0
215	8	35	7	0	33	2	18	1	0	0
220	3	38	8	0	40	7	16	3	0	0
200	4	26	5	0	38	2	15	5	0	0
185	4	35	11	0	40	9	12	6	0	0
186	11	42	10	0	28	5	15	1	0	0
220	8	27	10	0	35	8	12	1	0	0
186	6	41	10	0	29	6	15	4	0	0
193	8	36	5	0	29	8	18	6	0	0
214	5	37	6	0	35	10	13	1	0	0
166	9	24	7	0	41	7	12	3	0	0
221	10	34	7	0	39	4	16	3	0	0
220	4	36	8	0	24	6	14	0	0	0
192	6	30	6	0	39	13	7	0	0	0
218	10	32	4	0	36	7	16	2	0	0
221	1	32	2	0	33	10	9	0	0	0
213	3	39	7	0	34	6	12	1	0	0
175	3	38	3	0	35	11	15	1	0	0
191	8	31	9	0	37	5	9	5	0	0
218	11	24	5	0	31	7	11	3	0	0
211	5	32	6	0	28	9	19	2	0	0
199	2	30	11	0	33	2	16	3	0	0
217	10	29	3	0	38	8	12	0	0	0
200	4	33	8	0	30	9	11	5	0	0
199	6	41	8	0	36	5	17	3	0	0
192	7	35	6	0	32	4	8	3	0	0
212	6	24	8	0	29	10	18	2	0	0
201	6	31	9	0	33	8	10	4	0	0
219	9	42	8	0	44	6	17	1	0	0
203	8	42	8	0	36	6	17	2	0	0
180	7	35	3	0	34	6	10	1	0	0
206	2	39	1	0	37	6	17	5	0	0
197	2	31	11	0	30	8	12	0	0	0
234	11	39	5	0	38	3	14	2	0	0
195	4	40	6	0	36	7	18	1	0	0
221	1	42	6	0	38	6	8	0	0	0
185	8	37	7	0	22	4	14	1	0	0
200	4	37	10	0	35	7	11	5	0	0
220	7	38	0	0	37	4	12	1	0	0
199	7	38	9	0	31	6	11	4	0	0
233	2	33	7	0	29	5	10	3	0	0
194	6	33	4	0	37	3	9	0	0	0
201	3	32	7	0	40	7	14	5	0	0
202	5	41	5	0	26	4	13	5	0	0
187	7	38	7	0	38	6	8	4	0	0
211	12	34	5	0	40	7	22	3	0	0
183	6	42	7	0	41	6	13	0	0	0
219	5	25	2	0	49	5	22	3	0	0
230	9	42	10	0	34	6	7	2	0	0
204	3	38	7	0	45	3	11	5	0	0
219	5	31	6	0	31	9	14	0	0	0
208	6	30	9	0	35	5	17	2	0	0
185	5	36	7	0	29	5	18	2	0	0
193	11	43	3	0	41	5	18	6	0	0
188	4	31	7	0	35	8	9	0	0	0
173	7	38	7	0	36	7	14	0	0	0
192	6	33	13	0	39	4	17	4	0	0
225	3	26	5	0	38	7	13	0	0	0
219	5	40	7	0	41	6	11	0	0	0
183	8	36	7	0	29	5	16	4	0	0
202	4	21	8	0	44	11	9	2	0	0
199	7	31	5	0	49	5	17	6	0	0
203	13	24	5	0	39	4	18	1	0	0
186	6	36	9	0	31	6	12	6	0	0
211	5	30	6	0	31	13	14	2	0	0
214	7	30	8	0	21	8	4	5	0	0
222	7	40	8	0	31	9	18	1	0	0
229	3	44	6	0	39	9	4	2	0	0
207	7	25	12	0	25	7	16	3	0	0
196	11	38	7	0	31	7	14	1	0	0
221	14	36	6	0	46	9	11	2	0	0
221	5	31	6	0	34	4	18	5	0	0
215	10	32	7	0	28	10	17	4	0	0
202	13	49	3	0	33	8	10	3	0	0
213	4	36	8	0	32	8	12	0	0	0
191	8	42	4	0	40	7	11	3	0	0
212	5	28	5	0	38	10	17	1	0	0
192	6	29	10	0	37	5	14	4	0	0
171	6	31	4	0	42	6	13	1	0	0
220	4	34	6	0	38	6	13	2	0	0
178	4	35	3	0	29	12	9	4	0	0
212	8	35	9	0	38	6	19	2	0	0
176	4	32	2	0	31	9	19	3	0	0
222	11	33	5	0	38	11	14	4	0	0
202	3	36	10	0	30	8	11	5	0	0
181	11	35	13	0	36	6	21	0	0	0
208	3	38	3	0	50	10	19	5	0	0
199	7	34	7	0	25	6	9	0	0	0
254	4	36	11	0	39	5	7	3	0	0
202	4	31	7	0	40	6	16	2	0	0
190	8	26	6	0	38	7	13	0	0	0
178	8	32	5	0	25	4	12	1	0	0
194	9	42	6	0	32	5	17	3	0	0
240	6	26	7	0	34	3	20	5	0	0
207	8	28	5	0	35	12	11	1	0	0
210	9	32	7	0	40	7	11	1	0	0
228	3	35	12	0	36	10	16	3	0	0
210	6	32	6	0	26	5	14	3	0	0
193	8	28	3	0	39	5	12	2	0	0
225	5	35	2	0	42	6	18	1	0	0
222	6	27	3	0	39	8	14	5	0	0
210	10	15	2	0	49	9	18	1	0	0
204	5	38	7	0	25	3	17	3	0	0
210	7	34	7	0	28	10	12	5	0	0
185	3	29	7	0	44	5	16	0	0	0
208	5	21	6	0	46	7	14	4	0	0
192	4	29	8	0	45	5	10	0	0	0
188	4	32	8	0	34	5	14	1	0	0
213	10	37	6	0	29	7	16	6	0	0
209	8	29	7	0	35	4	9	2	0	0
195	6	43	3	0	36	8	19	4	0	0
211	4	37	8	0	35	4	16	6	0	0
200	7	41	15	0	26	2	17	1	0	0
185	9	26	9	0	35	4	17	2	0	0
180	7	13	10	0	41	6	16	5	0	0
203	9	33	9	0	35	15	13	0	0	0
221	9	31	2	0	37	7	27	4	0	0
211	7	33	5	0	31	6	15	3	0	0
240	6	36	5	0	37	8	18	0	0	0
195	10	39	8	0	28	11	13	1	0	0
197	5	43	7	0	23	6	9	6	0	0
181	7	33	3	0	42	1	6	1	0	0
194	6	35	10	0	27	10	20	5	0	0
167	2	43	6	0	31	6	16	1	0	0
205	1	45	4	0	38	11	9	5	0	0
231	8	43	6	0	28	6	11	0	0	0
184	3	21	5	0	28	7	12	0	0	0
230	3	25	7	0	25	7	13	3	0	0
226	9	39	9	0	38	3	11	3	0	0
226	8	29	6	0	26	2	17	2	0	0
196	4	35	6	0	26	9	16	1	0	0
212	8	37	2	0	41	2	14	4	0	0
171	9	41	5	0	39	9	14	5	0	0
194	6	29	5	0	26	10	17	1	0	0
205	7	37	10	0	41	3	17	0	0	0
205	8	28	15	0	27	5	8	3	0	0
177	3	29	5	0	49	7	14	3	0	0
205	11	31	7	0	41	4	11	3	0	0
203	3	32	7	0	36	7	15	0	0	0
204	8	32	11	0	33	7	11	0	0	0
195	7	31	11	0	29	12	11	2	0	0
199	6	28	9	0	31	5	18	1	0	0
209	9	38	9	0	26	6	18	3	0	0
233	6	32	7	0	26	3	10	0	0	0
202	6	31	9	0	38	8	15	0	0	0
220	6	49	3	0	24	6	9	2	0	0
225	5	24	7	0	36	9	15	2	0	0
196	3	41	10	0	40	10	10	2	0	0
194	9	34	6	0	34	8	11	0	0	0
220	8	37	3	0	30	10	21	5	0	0
222	6	27	6	0	34	8	15	6	0	0
205	3	38	8	0	52	1	19	4	0	0
218	11	32	10	0	31	2	10	1	0	0
223	7	46	2	0	30	2	12	0	0	0
207	5	33	9	0	34	11	7	1	0	0
184	4	28	5	0	28	5	14	3	0	0
210	7	42	7	0	47	7	11	1	0	0
174	3	35	12	0	33	9	16	2	0	0
209	5	42	11	0	32	6	14	2	0	0
202	7	44	6	0	41	8	16	1	0	0
229	3	40	2	0	36	6	13	0	0	0
216	9	29	5	0	27	11	10	1	0	0
214	7	30	8	0	34	3	16	0	0	0
188	5	29	9	0	40	8	7	2	0	0
223	4	37	5	0	32	5	12	1	0	0
170	10	36	7	0	38	5	5	3	0	0
221	6	45	3	0	38	6	6	0	0	0
218	6	31	10	0	35	7	17	2	0	0
215	5	32	3	0	36	3	18	4	0	0
187	6	28	5	0	47	6	10	2	0	0
204	5	36	3	0	18	8	23	3	0	0
200	6	28	8	0	34	5	14	3	0	0
226	8	31	9	0	30	6	14	4	0	0
244	17	25	8	0	26	6	13	1	0	0
216	3	33	9	0	35	8	17	6	0	0
204	11	40	8	0	40	2	20	0	0	0
211	7	33	4	0	31	8	10	3	0	0
201	6	43	7	0	44	5	13	3	0	0
213	3	29	5	0	29	6	11	6	0	0
224	13	31	7	0	28	9	12	2	0	0
218	4	32	3	0	32	6	16	1	0	0
209	5	34	1	0	35	8	15	3	0	0
205	7	29	6	0	45	8	9	4	0	0
221	8	26	5	0	40	6	14	3	0	0
206	6	39	5	0	31	8	14	3	0	0
229	3	24	7	0	40	3	14	1	0	0
240	7	35	9	0	31	6	14	1	0	0
182	6	40	9	0	29	1	12	2	0	0
201	4	38	7	0	42	7	17	0	0	0
189	8	30	4	0	32	9	10	0	0	0
225	11	26	9	0	38	2	9	2	0	0
202	10	33	6	0	33	5	19	1	0	0
196	3	26	7	0	35	4	12	4	0	0
181	7	38	5	0	34	3	14	1	0	0
205	7	39	13	0	41	9	12	1	0	0
197	9	35	5	0	24	4	7	1	0	0
214	5	33	6	0	33	9	12	3	0	0
182	14	44	10	0	21	8	5	1	0	0
192	9	28	10	0	38	8	7	4	0	0
213	7	27	6	0	35	4	13	6	0	0
218	7	50	11	0	35	8	6	0	0	0
189	10	27	14	0	30	5	17	1	0	0
186	10	43	5	0	27	3	19	2	0	0
192	3	43	10	0	34	7	18	1	0	0
229	2	26	9	0	40	6	22	1	0	0
218	8	34	4	0	29	8	14	2	0	0
206	8	41	6	0	27	11	15	2	0	0
183	5	34	3	0	28	5	5	3	0	0
204	5	30	4	0	32	7	18	0	0	0
215	11	45	12	0	31	13	10	2	0	0
231	10	34	12	0	21	5	15	0	0	0
202	5	30	7	0	39	6	15	0	0	0
171	5	30	4	0	32	3	20	2	0	0
198	4	39	7	0	26	11	10	1	0	0
214	7	40	7	0	31	7	12	0	0	0
223	6	32	10	0	38	8	18	3	0	0
201	7	33	8	0	38	5	12	1	0	0
196	10	22	6	0	31	3	8	1	0	0
196	8	35	10	0	39	4	16	2	0	0
200	7	25	6	0	34	8	13	5	0	0
187	9	33	4	0	30	11	11	3	0	0
190	5	34	9	0	24	9	7	2	0	0
223	5	36	10	0	41	10	10	1	0	0
200	8	47	2	0	22	5	17	4	0	0
205	2	31	10	0	35	2	15	4	0	0
204	7	24	11	0	44	11	19	1	0	0
214	6	30	5	0	34	5	12	3	0	0
212	4	40	11	0	29	5	13	0	0	0
220	6	27	8	0	38	9	24	0	0	0
200	4	40	7	0	32	9	9	2	0	0
195	10	31	6	0	35	9	23	4	0	0
203	4	49	12	0	35	7	11	2	0	0
210	8	34	7	0	38	9	16	1	0	0
195	5	40	4	0	42	8	13	5	0	0
184	11	38	6	0	33	10	18	6	0	0
206	3	31	9	0	30	6	18	2	0	0
211	9	37	10	0	28	7	17	3	0	0
222	5	29	6	0	28	9	8	3	0	0
192	8	33	10	0	25	9	7	1	0	0
203	2	36	14	0	40	8	16	2	0	0
196	4	41	6	0	42	12	21	5	0	0
205	11	40	9	0	37	4	15	2	0	0
196	3	20	4	0	27	2	10	5	0	0
192	8	36	7	0	36	9	23	3	0	0
191	4	29	5	0	38	4	13	6	0	0
203	8	38	7	0	36	6	18	4	0	0
205	8	40	3	0	35	5	17	0	0	0
220	1	31	6	0	25	2	20	4	0	0
204	8	34	6	0	31	11	13	6	0	0
206	3	29	9	0	52	5	8	0	0	0
231	7	27	10	0	39	2	13	2	0	0
207	11	36	12	0	29	7	18	5	0	0
184	13	38	5	0	38	6	13	2	0	0
231	2	45	4	0	43	7	12	2	0	0
238	6	24	2	0	37	5	8	1	0	0
213	5	30	8	0	43	13	18	2	0	0
207	7	36	7	0	39	12	17	2	0	0
216	6	23	9	0	34	9	13	3	0	0
212	7	37	2	0	32	11	21	3	0	0
195	10	29	6	0	33	10	15	4	0	0
223	2	32	6	0	37	8	21	3	0	0
211	8	57	8	0	21	5	19	1	0	0
203	4	23	12	0	45	3	8	2	0	0
206	8	30	9	0	21	5	15	2	0	0
182	3	47	6	0	42	8	21	4	0	0
208	8	40	7	0	42	2	10	5	0	0
183	7	39	3	0	35	16	12	0	0	0
204	7	32	11	0	26	8	13	1	0	0
209	8	32	11	0	41	7	9	1	0	0
225	6	39	9	0	32	3	7	4	0	0
223	7	50	7	0	41	7	9	2	0	0
214	6	33	5	0	39	14	20	5	0	0
219	13	31	3	0	39	0	16	1	0	0
183	8	38	5	0	34	7	12	1	0	0
222	3	27	3	0	35	0	16	2	0	0
198	5	36	4	0	31	6	12	1	0	0
218	4	32	2	0	34	10	18	6	0	0
192	6	30	5	0	43	11	16	4	0	0
195	9	30	8	0	36	8	8	5	0	0
175	10	35	3	0	31	11	17	3	0	0
202	11	37	7	0	33	5	13	0	0	0
204	13	36	10	0	39	12	13	2	0	0
211	7	41	6	0	38	2	14	1	0	0
215	6	41	5	0	31	7	13	3	0	0
192	11	41	5	0	25	7	10	2	0	0
203	5	33	7	0	46	9	20	3	0	0
214	7	21	4	0	48	7	8	0	0	0
212	1	30	7	0	38	2	15	1	0	0
199	7	29	8	0	36	5	15	5	0	0
231	7	30	9	0	30	5	9	2	0	0
218	6	39	7	0	29	4	15	4	0	0
219	13	35	5	0	35	4	11	2	0	0
209	11	36	7	0	27	15	19	5	0	0
210	4	31	4	0	38	12	11	1	0	0
183	6	20	5	0	34	11	15	3	0	0
198	5	31	10	0	38	7	9	0	0	0
235	7	32	9	0	42	7	9	4	0	0
170	8	37	4	0	34	8	13	0	0	0
167	10	36	6	0	29	6	7	6	0	0
201	5	38	12	0	36	6	10	1	0	0
197	10	40	7	0	35	4	10	0	0	0
207	12	29	10	0	39	4	18	2	0	0
195	6	41	9	0	31	9	11	0	0	0
204	5	31	9	0	39	8	12	2	0	0
237	3	41	9	0	33	8	14	1	0	0
203	8	37	6	0	36	10	9	1	0	0
196	5	31	2	0	28	10	14	4	0	0
189	10	24	7	0	36	4	16	5	0	0
206	4	30	4	0	38	6	7	3	0	0
196	5	29	3	0	34	5	12	4	0	0
179	12	30	5	0	30	2	19	1	0	0
214	5	45	7	0	37	6	17	3	0	0
176	4	34	10	0	42	6	11	5	0	0
221	8	25	2	0	31	8	14	3	0	0
233	6	41	7	0	39	3	15	1	0	0
229	6	26	9	0	37	12	14	0	0	0
234	6	36	5	0	33	5	21	2	0	0
217	5	28	8	0	25	5	12	5	0	0
211	5	19	6	0	38	9	6	1	0	0
185	9	34	1	0	20	7	11	0	0	0
206	11	44	4	0	36	6	22	4	0	0
243	10	34	12	0	38	5	17	6	0	0
201	7	38	9	0	38	6	20	0	0	0
192	9	36	4	0	43	6	16	1	0	0
213	7	36	10	0	28	5	15	5	0	0
192	3	35	5	0	29	8	9	6	0	0
194	5	25	6	0	35	4	14	2	0	0
197	7	40	6	0	26	7	10	1	0	0
196	5	33	4	0	42	8	12	1	0	0
205	8	32	7	0	37	8	15	6	0	0
210	5	37	7	0	39	8	12	3	0	0
222	2	24	6	0	24	14	17	3	0	0
188	4	41	6	0	38	10	14	2	0	0
207	11	34	1	0	33	10	15	2	0	0
236	6	25	8	0	34	10	18	2	0	0
216	1	43	7	0	36	13	14	5	0	0
212	10	33	5	0	28	4	9	0	0	0
185	11	38	12	0	27	8	12	1	0	0
211	6	29	7	0	39	6	7	1	0	0
214	6	25	5	0	38	7	15	4	0	0
208	7	26	5	0	29	4	10	2	0	0
228	10	48	10	0	54	6	24	3	0	0
194	4	30	0	0	32	9	8	2	0	0
226	11	49	2	0	35	5	10	5	0	0
202	10	27	7	0	40	6	16	2	0	0
214	9	30	2	0	35	6	12	4	0	0
175	5	37	3	0	33	8	8	2	0	0
233	8	21	9	0	32	2	18	2	0	0
198	7	48	7	0	28	8	19	2	0	0
194	9	48	10	0	37	2	15	4	0	0
187	7	32	5	0	32	11	13	2	0	0
220	5	38	2	0	37	9	13	3	0	0
216	5	39	8	0	43	7	14	2	0	0
192	5	29	6	0	32	5	12	1	0	0
224	7	25	4	0	31	11	22	4	0	0
223	5	37	8	0	29	7	6	3	0	0
206	6	36	10	0	31	8	16	4	0	0
206	11	47	3	0	32	7	8	3	0	0
201	4	33	15	0	36	3	12	0	0	0
221	8	36	7	0	23	12	10	4	0	0
200	12	27	13	0	31	7	16	3	0	0
211	3	29	10	0	39	1	16	6	0	0
209	12	30	2	0	41	11	14	2	0	0
221	7	33	7	0	38	6	18	1	0	0
195	5	32	7	0	40	7	27	6	0	0
204	1	34	9	0	24	9	13	2	0	0
221	4	23	6	0	34	7	9	5	0	0
212	9	35	8	0	37	9	15	4	0	0
209	6	43	12	0	20	1	15	1	0	0
222	5	35	4	0	36	12	16	2	0	0
213	7	40	10	0	46	9	14	5	0	0
207	1	44	5	0	30	9	21	0	0	0
205	8	30	7	0	33	7	15	1	0	0
193	12	32	4	0	19	9	12	3	0	0
191	7	32	4	0	34	10	14	2	0	0
228	9	34	0	0	34	12	14	2	0	0
209	3	37	6	0	34	6	8	0	0	0
212	9	31	11	0	29	7	10	3	0	0
204	5	31	9	0	33	8	9	4	0	0
204	13	35	9	0	40	4	12	5	0	0
231	1	30	8	0	26	8	12	0	0	0
193	10	40	6	0	37	3	5	3	0	0
200	9	43	5	0	36	7	14	1	0	0
194	5	25	4	0	42	5	18	1	0	0
192	8	34	4	0	35	5	15	3	0	0
235	9	30	11	0	32	9	13	6	0	0
210	4	23	12	0	38	9	9	0	0	0
235	7	33	1	0	30	3	18	2	0	0
203	7	32	11	0	45	13	16	2	0	0
198	1	25	2	0	33	4	22	2	0	0
227	5	30	7	0	33	8	4	2	0	0
174	5	35	6	0	30	3	11	3	0	0
213	8	45	4	0	28	11	16	2	0	0
187	8	25	4	0	28	6	14	2	0	0
212	9	35	10	0	36	6	17	2	0	0
218	11	40	2	0	32	3	15	0	0	0
208	6	38	2	0	38	15	22	3	0	0
215	5	48	5	0	31	4	18	4	0	0
205	5	33	10	0	31	14	16	4	0	0
213	7	34	9	0	26	7	14	2	0	0
191	5	26	10	0	32	9	19	3	0	0
224	3	30	4	0	32	6	12	3	0	0
200	5	30	5	0	35	9	13	1	0	0
188	8	36	7	0	24	10	14	3	0	0
190	9	39	6	0	40	7	13	0	0	0
213	5	37	9	0	38	4	11	3	0	0
209	10	29	6	0	42	13	16	3	0	0
180	5	34	8	0	30	7	13	0	0	0
215	4	36	3	0	35	3	17	1	0	0
189	13	46	3	0	29	5	12	2	0	0
193	11	33	12	0	41	10	18	4	0	0
214	3	35	7	0	35	7	14	4	0	0
212	11	27	6	0	33	9	7	1	0	0
209	6	38	7	0	32	5	16	0	0	0
200	2	28	2	0	32	6	9	0	0	0
208	3	29	7	0	37	5	17	4	0	0
216	4	34	5	0	45	3	14	0	0	0
223	8	46	5	0	31	4	15	3	0	0
207	6	38	4	0	29	13	11	3	0	0
199	6	36	6	0	28	8	11	5	0	0
194	4	31	5	0	35	1	17	0	0	0
216	6	24	5	0	32	5	13	4	0	0
188	6	50	9	0	48	11	12	1	0	0
218	1	38	10	0	27	6	15	2	0	0
185	8	30	6	0	33	8	6	4	0	0
202	11	35	8	0	42	4	17	0	0	0
210	12	34	9	0	31	4	16	2	0	0
221	11	40	10	0	28	5	18	2	0	0
218	5	38	6	0	31	4	14	5	0	0
205	7	41	7	0	29	6	18	1	0	0
217	5	30	7	0	35	12	13	3	0	0
205	4	37	6	0	48	6	15	1	0	0
235	6	37	10	0	40	3	8	2	0	0
183	2	44	9	0	42	10	20	1	0	0
205	11	22	6	0	34	12	13	3	0	0
187	6	29	5	0	39	11	14	2	0	0
193	11	34	5	0	32	3	15	2	0	0
186	3	43	7	0	43	10	21	1	0	0
222	8	43	6	0	38	8	21	4	0	0
203	3	30	1	0	46	6	9	3	0	0
209	7	34	6	0	41	6	12	5	0	0
173	5	42	7	0	38	10	15	2	0	0
259	6	29	6	0	35	3	12	2	0	0
216	5	32	2	0	36	6	15	4	0	0
207	4	29	6	0	28	5	14	0	0	0
208	2	41	9	0	37	3	16	3	0	0
188	6	36	6	0	38	6	8	2	0	0
192	4	25	9	0	35	5	16	1	0	0
203	10	34	8	0	32	3	15	5	0	0
198	5	32	6	0	24	7	15	2	0	0
197	12	35	3	0	36	8	13	2	0	0
215	8	28	9	0	28	2	14	1	0	0
178	7	32	2	0	37	14	12	3	0	0
182	6	37	3	0	30	7	12	0	0	0
190	8	18	7	0	47	6	10	2	0	0
207	4	38	4	0	34	11	14	4	0	0
196	4	49	5	0	44	4	14	1	0	0
236	8	39	9	0	25	16	18	1	0	0
199	10	27	3	0	33	1	19	6	0	0
214	3	40	8	0	35	7	20	2	0	0
204	7	23	8	0	34	6	14	3	0	0
194	11	31	4	0	28	3	19	2	0	0
228	10	37	13	0	32	6	20	0	0	0
204	9	42	9	0	28	2	11	4	0	0
201	10	21	4	0	32	5	11	2	0	0
194	8	46	9	0	25	5	16	2	0	0
203	6	34	7	0	38	6	16	1	0	0
209	4	31	4	0	42	8	12	4	0	0
180	6	36	10	0	37	3	5	3	0	0
193	3	27	6	0	36	7	14	2	0	0
209	10	33	10	0	53	5	15	3	0	0
187	6	20	9	0	39	8	9	6	0	0
229	8	30	6	0	39	7	17	0	0	0
231	6	36	6	0	30	2	17	2	0	0
195	10	22	11	0	32	14	11	5	0	0
217	6	30	3	0	35	3	13	6	0	0
204	3	43	6	0	34	1	15	2	0	0
174	5	50	4	0	34	6	9	0	0	0
215	6	37	11	0	33	7	10	1	0	0
221	6	40	4	0	29	7	15	5	0	0
192	2	34	2	0	20	4	17	4	0	0
216	10	33	6	0	39	6	7	3	0	0
206	6	28	4	0	24	4	13	1	0	0
194	6	26	7	0	51	5	13	1	0	0
209	7	39	8	0	33	3	9	2	0	0
197	7	33	8	0	36	5	6	1	0	0
221	10	32	8	0	26	5	12	4	0	0
217	6	23	12	0	28	6	6	2	0	0
191	4	43	8	0	49	5	1	4	0	0
210	9	38	7	0	31	14	15	0	0	0
251	6	34	8	0	24	11	11	1	0	0
222	6	37	7	0	30	5	28	5	0	0
207	7	28	5	0	26	5	16	3	0	0
179	5	36	6	0	26	5	11	2	0	0
190	8	34	7	0	35	8	15	2	0	0
205	8	35	10	0	38	5	15	5	0	0
221	11	43	5	0	43	7	15	4	0	0
197	13	44	12	0	29	9	15	1	0	0
196	3	36	6	0	41	8	11	4	0	0
206	4	31	10	0	36	5	14	3	0	0
188	6	60	5	0	34	4	14	2	0	0
240	6	33	2	0	28	8	12	2	0	0
175	10	38	7	0	44	3	13	3	0	0
207	8	29	7	0	42	5	25	3	0	0
187	7	35	6	0	35	7	14	4	0	0
222	7	33	3	0	31	3	12	5	0	0
187	9	31	9	0	36	12	16	4	0	0
212	10	21	7	0	37	8	17	1	0	0
221	6	37	9	0	24	5	11	0	0	0
199	2	34	8	0	24	6	15	3	0	0
194	6	41	1	0	45	4	10	1	0	0
223	10	37	7	0	40	4	8	1	0	0
228	7	29	4	0	21	10	13	3	0	0
197	8	32	11	0	39	2	10	1	0	0
175	3	28	11	0	41	4	12	3	0	0
233	4	42	7	0	35	6	11	1	0	0
198	7	36	10	0	29	3	14	5	0	0
191	4	43	7	0	33	7	15	1	0	0
195	5	23	6	0	37	9	13	4	0	0
245	8	27	2	0	39	8	20	3	0	0
216	10	34	5	0	35	4	22	3	0	0
222	6	38	9	0	24	5	25	1	0	0
170	13	40	5	0	33	4	10	0	0	0
212	7	24	8	0	33	11	10	3	0	0
198	10	23	5	0	31	7	13	1	0	0
171	4	50	10	0	20	5	11	0	0	0
231	9	44	8	0	49	9	22	3	0	0
225	10	38	8	0	41	6	25	1	0	0
179	10	24	5	0	33	8	11	5	0	0
192	11	47	10	0	32	9	10	1	0	0
199	8	39	10	0	36	7	10	3	0	0
190	5	35	7	0	30	4	7	4	0	0
199	7	29	9	0	29	4	10	2	0	0
224	5	32	9	0	42	6	12	0	0	0
227	5	40	15	0	36	7	13	1	0	0
192	6	25	4	0	28	13	14	0	0	0
183	6	46	9	0	32	6	15	6	0	0
212	5	40	7	0	34	8	9	5	0	0
211	7	38	5	0	33	9	13	0	0	0
194	6	33	5	0	35	7	22	1	0	0
208	11	35	5	0	32	6	18	3	0	0
218	6	28	7	0	37	6	18	3	0	0
204	9	35	9	0	23	10	8	1	0	0
197	9	35	3	0	23	4	9	1	0	0
210	7	35	3	0	33	6	20	1	0	0
190	7	30	1	0	42	9	19	2	0	0
195	10	30	9	0	36	4	12	1	0	0
192	4	28	3	0	40	10	12	2	0	0
192	6	49	6	0	37	11	11	1	0	0
203	10	24	6	0	37	2	13	3	0	0
239	8	44	10	0	33	4	7	0	0	0
232	8	25	5	0	31	1	13	5	0	0
201	10	37	4	0	31	2	20	3	0	0
192	7	30	8	0	37	5	11	4	0	0
177	2	24	11	0	28	3	7	1	0	0
210	7	34	3	0	24	12	7	3	0	0
203	9	32	6	0	29	11	14	4	0	0
209	8	37	8	0	27	1	15	1	0	0
234	7	27	5	0	41	9	16	1	0	0
216	6	27	9	0	33	12	13	2	0	0
197	7	30	7	0	40	5	13	0	0	0
203	4	38	3	0	45	6	15	1	0	0
206	8	36	4	0	29	2	12	0	0	0
188	4	31	5	0	41	10	17	1	0	0
208	11	24	7	0	24	8	21	0	0	0
210	5	39	5	0	40	16	17	4	0	0
204	6	26	5	0	36	9	16	2	0	0
215	9	43	8	0	36	10	12	4	0	0
200	7	34	6	0	29	8	18	4	0	0
206	10	33	8	0	28	9	12	1	0	0
182	9	41	6	0	38	7	16	3	0	0
201	5	39	6	0	37	7	12	2	0	0
182	4	42	3	0	25	14	17	0	0	0
195	4	37	7	0	33	8	16	3	0	0
202	10	41	6	0	20	9	17	3	0	0
161	5	43	9	0	37	6	8	2	0	0
189	8	26	9	0	21	1	13	0	0	0
216	4	28	7	0	21	12	8	2	0	0
213	7	45	2	0	37	2	11	0	0	0
216	7	37	11	0	34	10	16	5	0	0
206	11	42	6	0	29	2	20	1	0	0
207	5	35	7	0	41	9	15	2	0	0
181	8	32	7	0	43	4	13	2	0	0
219	9	35	11	0	32	7	17	3	0	0
199	7	41	5	0	41	3	12	1	0	0
220	1	22	10	0	37	3	12	3	0	0
202	11	38	7	0	36	5	13	4	0	0
182	5	24	9	0	37	7	13	1	0	0
201	4	41	6	0	27	5	15	2	0	0
175	9	20	5	0	34	6	17	4	0	0
208	6	42	8	0	39	10	12	1	0	0
238	5	28	8	0	46	4	14	1	0	0
233	7	35	8	0	43	9	19	4	0	0
209	3	31	4	0	38	6	7	5	0	0
211	5	31	8	0	31	8	17	4	0	0
215	5	35	11	0	35	4	9	0	0	0
175	11	35	6	0	37	7	13	4	0	0
209	2	41	3	0	28	11	14	1	0	0
205	3	33	13	0	41	9	10	1	0	0
171	2	33	8	0	30	4	23	4	0	0
209	5	33	12	0	30	10	17	0	0	0
212	8	20	2	0	29	11	14	3	0	0
222	2	21	14	0	33	9	14	2	0	0
184	8	36	5	0	38	6	14	2	0	0
200	4	29	7	0	41	9	4	2	0	0
209	8	41	10	0	33	3	17	2	0	0
232	6	39	11	0	33	5	15	4	0	0
213	9	32	13	0	33	6	11	2	0	0
209	12	30	11	0	40	6	22	0	0	0
212	12	24	8	0	35	9	24	4	0	0
212	7	42	5	0	34	11	13	4	0	0
195	11	36	9	0	27	6	18	3	0	0
222	4	25	12	0	39	5	13	1	0	0
200	6	45	9	0	29	8	11	1	0	0
207	5	39	8	0	20	5	15	0	0	0
195	9	30	2	0	32	7	10	3	0	0
216	9	39	7	0	22	11	12	3	0	0
204	6	38	7	0	41	3	11	1	0	0
227	5	28	13	0	38	3	18	3	0	0
191	13	36	9	0	38	9	14	1	0	0
209	5	36	12	0	30	7	18	1	0	0
216	11	42	12	0	29	4	13	3	0	0
194	7	33	6	0	25	10	14	0	0	0
204	5	20	2	0	40	13	8	2	0	0
209	6	36	6	0	43	5	10	1	0	0
221	5	38	5	0	26	6	6	5	0	0
210	7	26	4	0	25	5	14	2	0	0
207	8	36	9	0	25	5	14	1	0	0
247	5	35	14	0	34	13	12	1	0	0
233	4	34	4	0	33	7	6	5	0	0
230	9	18	2	0	37	8	14	5	0	0
190	5	35	2	0	26	9	16	0	0	0
204	2	38	9	0	30	10	19	2	0	0
188	6	30	10	0	40	6	15	2	0	0
194	9	37	8	0	33	10	19	1	0	0
217	3	42	8	0	26	5	16	1	0	0
202	9	31	11	0	43	2	14	2	0	0
223	9	35	6	0	29	12	14	3	0	0
205	0	30	5	0	23	2	17	0	0	0
213	4	32	6	0	33	9	17	5	0	0
202	7	35	4	0	33	15	17	1	0	0
208	5	22	6	0	32	4	12	1	0	0
208	8	31	6	0	46	10	10	2	0	0
210	14	34	7	0	42	7	12	4	0	0
206	2	25	12	0	39	9	14	1	0	0
204	8	25	9	0	37	10	18	2	0	0
214	10	17	10	0	23	7	15	2	0	0
213	5	25	4	0	23	3	19	2	0	0
202	8	40	6	0	39	8	18	0	0	0
228	8	24	5	0	29	7	16	3	0	0
216	7	35	8	0	41	5	5	4	0	0
212	7	32	8	0	34	5	20	3	0	0
205	7	29	7	0	34	11	16	2	0	0
230	1	24	5	0	27	13	17	4	0	0
222	11	35	9	0	34	8	14	1	0	0
211	2	35	4	0	21	4	9	1	0	0
185	5	33	7	0	37	11	10	1	0	0
229	3	40	10	0	30	4	16	5	0	0
190	7	29	7	0	27	8	12	2	0	0
206	7	33	4	0	29	7	13	1	0	0
196	5	28	5	0	35	2	11	3	0	0
215	10	41	9	0	30	6	18	3	0	0
229	8	29	5	0	42	7	16	4	0	0
201	4	35	8	0	39	4	26	5	0	0
221	11	24	9	0	26	9	15	0	0	0
193	7	40	11	0	36	6	14	1	0	0
217	7	29	10	0	35	6	15	6	0	0
203	10	38	9	0	34	3	10	0	0	0
193	7	30	10	0	35	5	12	2	0	0
224	8	28	11	0	23	8	16	0	0	0
204	4	40	9	0	37	5	11	1	0	0
183	13	27	3	0	30	8	15	2	0	0
195	5	33	6	0	44	4	14	4	0	0
202	9	27	3	0	34	6	17	3	0	0
202	7	40	3	0	38	4	19	6	0	0
206	6	44	6	0	35	9	8	0	0	0
204	6	46	6	0	32	1	19	2	0	0
203	9	26	14	0	28	11	16	2	0	0
219	8	31	10	0	25	6	16	1	0	0
212	7	31	5	0	34	2	21	4	0	0
194	9	24	9	0	36	11	15	3	0	0
225	7	32	9	0	43	10	16	2	0	0
214	9	40	9	0	37	9	14	1	0	0
225	8	25	8	0	46	12	15	1	0	0
224	4	45	5	0	33	8	7	1	0	0
249	8	41	5	0	28	8	13	0	0	0
219	14	43	5	0	33	3	15	5	0	0
216	6	44	6	0	31	6	19	0	0	0
205	7	27	4	0	37	9	14	1	0	0
204	3	26	5	0	38	2	15	0	0	0
210	5	28	10	0	36	6	16	1	0	0
209	13	38	4	0	33	5	10	1	0	0
225	2	37	10	0	25	7	10	5	0	0
211	8	35	4	0	29	3	13	4	0	0
234	9	36	3	0	47	6	8	5	0	0
187	10	33	1	0	29	9	13	5	0	0
183	6	38	4	0	23	3	13	0	0	0
200	3	33	3	0	43	10	13	0	0	0
219	11	32	3	0	32	4	11	3	0	0
218	9	39	11	0	27	13	13	1	0	0
195	9	40	11	0	39	10	15	3	0	0
184	7	38	6	0	27	9	18	0	0	0
173	8	33	6	0	36	9	7	3	0	0
207	6	26	6	0	31	2	20	1	0	0
181	13	32	11	0	38	9	18	2	0	0
214	7	32	8	0	35	9	11	1	0	0
178	9	49	6	0	33	4	11	4	0	0
214	13	28	6	0	36	1	20	0	0	0
170	7	33	2	0	40	9	15	0	0	0
195	9	38	5	0	27	11	10	1	0	0
222	9	38	4	0	40	10	17	5	0	0
216	7	37	4	0	44	11	5	3	0	0
227	11	20	3	0	39	5	14	2	0	0
215	8	27	10	0	40	6	13	5	0	0
255	5	29	5	0	29	7	15	3	0	0
195	5	35	10	0	44	3	9	2	0	0
190	11	23	4	0	28	9	23	2	0	0
219	12	31	6	0	34	4	11	3	0	0
207	5	30	5	0	41	12	16	0	0	0
204	5	41	10	0	28	2	14	2	0	0
217	5	23	8	0	37	9	10	6	0	0
210	6	36	2	0	44	6	10	3	0	0
198	4	29	4	0	35	12	21	1	0	0
210	7	41	5	0	33	8	13	2	0	0
176	8	36	6	0	34	7	12	3	0	0
222	8	34	4	0	31	9	19	2	0	0
204	5	29	7	0	30	2	17	4	0	0
210	6	35	6	0	38	5	14	0	0	0
202	7	31	7	0	37	7	7	6	0	0
218	9	33	8	0	31	7	9	2	0	0
206	5	30	7	0	39	12	18	3	0	0
198	13	37	7	0	36	12	14	1	0	0
190	7	18	6	0	37	12	21	0	0	0
188	8	41	9	0	32	12	9	3	0	0
179	5	38	3	0	29	3	17	4	0	0
209	7	36	7	0	37	10	16	2	0	0
203	6	26	3	0	39	6	12	3	0	0
194	15	35	10	0	39	4	10	1	0	0
226	9	24	7	0	43	8	16	4	0	0
218	8	38	5	0	37	9	7	2	0	0
210	6	37	12	0	26	10	16	2	0	0
180	9	25	2	0	31	2	8	1	0	0
204	4	36	7	0	23	9	16	3	0	0
203	7	35	14	0	41	4	7	0	0	0
217	14	27	10	0	39	9	18	2	0	0
185	9	35	8	0	46	5	11	2	0	0
215	4	40	3	0	31	7	8	4	0	0
220	8	32	8	0	38	10	17	4	0	0
200	8	32	6	0	29	5	12	2	0	0
187	7	23	3	0	41	12	8	0	0	0
190	5	33	8	0	29	9	13	4	0	0
192	6	45	6	0	33	13	9	1	0	0
235	5	27	9	0	52	4	12	1	0	0
205	3	33	11	0	16	10	14	4	0	0
184	4	26	6	0	31	10	13	3	0	0
180	5	34	8	0	26	9	21	3	0	0
216	7	36	7	0	30	5	12	1	0	0
[truncated: 8,001 more rows]

## Sheet: E. faecium Observed Space
clone	spacedist
clone_1	1
clone_2	5
clone_3	5
clone_4	4
clone_5	401
clone_6	2

## Sheet: E. faecium Expected Space
clone_1	clone_2	clone_3	clone_4	clone_5	clone_6
5	10	11	8	427	6
6	10	10	12	433	4
5	10	11	12	441	6
6	11	11	12	436	6
6	12	8	9	420	6
5	11	12	10	423	5
2	10	10	11	428	5
6	12	8	11	429	6
6	11	7	11	421	6
6	10	11	11	423	1
6	10	9	10	423	5
6	12	10	10	433	5
5	8	7	12	442	5
6	11	10	12	429	5
6	10	12	12	433	6
5	9	11	8	433	3
6	10	10	11	435	5
4	11	11	11	430	4
6	12	9	11	411	5
6	10	11	8	426	6
4	11	12	8	440	6
4	11	10	10	427	4
5	11	10	7	437	5
5	12	10	9	426	4
5	10	10	11	415	5
3	10	11	9	438	4
3	10	8	12	427	6
6	12	11	12	425	5
6	12	11	12	417	6
5	9	8	12	417	6
4	11	8	10	429	6
5	12	6	11	434	2
5	10	8	11	435	4
5	9	11	7	420	5
5	12	10	9	431	4
6	11	8	11	409	5
6	9	10	10	421	6
6	12	9	11	435	5
4	10	10	10	431	4
4	10	9	11	410	6
6	11	12	7	439	6
6	11	6	10	426	5
5	11	11	11	432	6
4	11	8	12	424	6
4	11	12	9	430	6
5	10	10	12	438	4
6	10	11	11	420	2
5	11	12	8	430	5
6	10	11	11	416	5
6	10	10	10	446	5
6	12	10	11	415	6
4	10	8	9	424	6
5	12	11	8	436	6
6	5	12	11	438	5
6	12	11	10	429	5
6	9	10	11	427	5
6	10	10	12	433	5
4	11	9	10	417	3
5	9	10	10	422	5
4	8	7	8	424	6
2	10	8	10	416	6
2	6	12	9	429	6
6	12	12	9	421	3
5	10	9	11	437	4
5	10	9	9	423	5
6	10	12	9	414	3
5	11	8	11	426	6
5	10	9	8	427	4
5	10	10	11	435	6
3	11	8	10	427	6
4	6	11	7	423	6
4	11	11	10	421	2
6	12	9	9	421	5
5	12	11	10	431	5
5	10	10	11	432	4
5	10	11	8	425	6
4	8	12	11	429	5
5	12	9	10	420	4
3	8	5	8	436	5
5	10	9	10	422	6
6	9	9	9	430	6
5	12	10	9	428	6
5	12	10	9	440	3
5	10	10	9	427	3
6	11	11	9	431	6
4	9	10	10	414	6
5	8	10	8	436	5
4	11	9	12	423	3
4	9	11	10	423	6
6	12	11	12	422	6
5	9	10	12	430	2
5	12	12	10	422	6
6	11	10	10	424	5
6	10	10	11	435	6
5	11	11	11	438	5
5	12	8	10	440	6
5	12	12	8	423	5
5	8	9	9	440	6
6	11	11	10	420	6
4	12	12	10	438	6
6	10	10	12	439	4
6	11	11	10	430	6
5	9	10	11	421	6
5	11	9	8	423	5
5	9	9	11	427	6
4	10	12	8	430	5
5	8	12	8	434	6
4	11	12	10	416	5
4	12	11	11	431	6
6	12	11	9	405	5
6	11	12	11	414	6
6	10	12	10	438	6
5	10	8	11	406	6
4	11	7	9	444	6
5	11	11	11	423	5
6	8	7	10	443	3
6	11	7	10	428	4
6	10	9	12	426	5
6	11	10	11	428	6
5	9	12	8	433	6
5	6	11	11	430	5
4	9	12	10	420	6
6	11	9	12	418	5
3	12	11	8	429	4
6	12	7	12	443	5
6	9	12	11	413	4
5	8	10	9	419	6
6	9	11	9	415	4
4	9	7	10	432	6
5	9	10	10	434	6
5	12	7	11	448	5
6	11	12	11	424	6
4	11	10	11	434	5
4	11	11	12	426	6
6	10	10	9	417	6
5	11	11	10	438	6
3	12	11	10	414	6
5	9	10	11	428	6
6	10	9	11	415	5
4	8	11	11	430	6
6	11	12	11	427	5
5	9	12	12	426	6
4	11	9	12	434	5
5	8	11	11	435	6
5	12	9	11	405	5
6	11	10	11	426	4
4	10	10	9	425	6
6	12	11	10	418	5
5	12	12	10	415	4
5	10	12	9	434	6
6	10	10	11	415	6
5	9	10	10	425	4
5	12	11	7	439	5
6	10	10	10	419	5
6	9	10	10	419	4
5	11	10	10	431	5
5	11	10	10	428	6
6	12	10	10	441	5
5	12	10	12	436	4
5	12	9	10	418	6
6	10	11	9	440	6
6	10	10	7	440	6
6	10	11	12	433	6
6	11	11	10	425	6
5	12	9	11	425	3
6	8	12	10	437	6
5	8	11	12	423	5
6	11	9	8	434	5
6	11	12	11	436	6
5	11	8	11	433	5
5	12	10	9	451	6
6	8	9	11	414	6
6	11	10	10	435	6
5	10	11	10	436	4
6	9	11	10	437	5
3	7	11	10	414	4
5	12	8	11	438	5
5	11	12	12	430	6
5	11	9	10	430	5
5	10	12	10	423	6
6	10	10	10	435	6
4	10	11	10	429	4
4	9	11	10	431	5
6	9	12	12	436	6
6	9	10	11	425	5
5	10	10	12	424	6
6	8	9	11	423	5
6	11	11	12	428	5
3	10	11	8	426	6
6	9	11	10	426	6
6	8	12	11	433	4
6	7	11	8	416	4
6	9	11	11	433	5
4	8	10	11	422	6
3	11	10	10	408	5
5	12	10	10	433	4
5	11	11	11	436	6
5	12	11	11	438	6
6	12	12	8	425	5
5	9	10	9	418	5
6	11	10	5	421	5
5	12	9	12	436	5
5	10	12	10	439	5
6	10	11	11	437	6
3	6	8	11	438	6
6	11	11	10	432	6
3	11	11	8	410	5
6	8	9	12	401	5
6	8	10	8	436	6
5	10	11	11	427	4
4	12	10	8	414	3
3	11	12	11	406	6
5	12	12	12	423	4
3	10	11	12	430	6
4	12	11	10	417	6
4	8	10	8	427	4
4	11	10	9	436	4
6	9	11	9	442	4
5	12	9	11	432	5
4	9	9	9	421	6
6	10	7	10	437	6
6	11	11	10	421	6
5	12	9	9	437	6
2	11	10	8	443	6
5	11	12	12	430	4
6	12	11	11	418	4
6	10	9	11	428	4
4	11	9	11	429	1
4	9	10	12	430	3
4	12	11	11	430	4
6	12	11	7	418	6
5	10	10	12	423	5
5	9	11	10	429	5
6	11	9	12	421	4
5	10	11	9	424	5
3	6	12	10	419	5
5	10	9	7	435	5
6	9	10	8	441	4
5	12	11	11	428	6
5	11	7	11	427	6
6	11	9	12	410	5
6	7	11	10	430	5
5	8	6	12	427	6
5	5	9	9	419	5
5	7	11	11	420	5
6	10	11	9	430	4
3	10	10	8	432	6
6	12	9	10	423	5
6	11	11	9	427	6
6	10	11	10	429	6
6	8	10	12	432	4
5	9	12	8	424	5
5	12	11	10	434	6
5	9	11	8	427	6
6	9	8	10	437	3
5	11	9	10	429	5
5	10	11	9	428	6
6	11	10	9	425	6
6	9	10	11	430	5
3	10	8	12	423	5
5	11	11	10	413	6
6	10	9	10	433	5
4	11	9	8	434	4
6	11	9	11	419	6
5	12	9	10	418	3
6	12	10	11	421	6
6	12	8	10	423	6
4	11	11	10	407	6
6	9	9	9	418	5
6	11	10	11	433	3
6	11	6	10	424	6
4	11	11	10	424	4
6	9	11	10	425	4
4	9	11	9	419	6
6	12	10	11	419	6
6	10	11	12	426	4
6	10	11	11	428	3
6	12	9	9	437	6
4	10	11	9	433	6
6	10	9	7	436	5
6	11	10	7	423	5
6	11	11	9	432	6
4	9	10	10	440	5
5	8	11	10	435	5
1	10	10	12	421	4
4	10	10	11	438	5
5	11	8	11	423	5
5	11	11	8	432	6
5	12	10	11	430	6
4	11	9	10	421	6
5	10	10	9	422	6
5	10	11	10	443	6
4	8	11	10	445	5
6	11	9	10	429	6
6	12	9	9	423	6
5	12	12	11	410	3
5	11	11	12	428	5
4	9	8	10	419	5
5	10	10	10	425	6
4	12	11	11	438	3
6	7	9	9	424	2
4	12	9	9	438	5
6	11	12	11	417	4
5	10	10	9	409	6
5	10	9	11	439	6
5	11	10	10	419	3
6	11	11	10	420	4
6	6	6	11	422	3
6	10	9	11	433	4
6	9	9	11	421	6
3	10	10	11	423	5
5	6	10	8	412	6
4	11	11	12	426	5
6	11	12	12	447	6
5	10	10	10	431	5
5	9	11	11	421	5
5	10	10	10	434	4
5	12	12	10	438	6
5	9	11	9	434	6
5	11	12	11	423	6
4	11	12	11	439	6
5	9	12	9	427	4
4	10	10	12	424	6
5	10	11	11	417	6
5	8	12	11	434	5
5	9	6	9	438	5
6	9	9	9	429	5
6	9	11	9	424	4
5	8	12	11	412	3
5	8	9	9	440	6
6	12	9	11	420	4
5	11	6	8	429	6
6	8	11	10	441	5
4	11	9	11	434	5
6	10	12	11	407	6
5	12	8	10	446	6
4	12	10	12	433	6
5	9	9	11	447	3
4	10	11	9	435	5
6	11	10	12	423	4
6	11	8	8	423	6
5	10	8	10	416	5
5	12	8	12	422	4
5	12	8	11	429	5
5	10	9	10	438	5
5	11	12	10	430	3
6	10	11	9	425	6
5	9	11	12	444	5
6	12	10	12	428	3
5	10	12	10	445	3
5	10	11	9	446	5
4	9	9	9	434	5
6	11	10	10	440	3
5	9	10	11	426	3
4	9	11	8	417	6
4	12	7	10	424	4
6	12	10	12	435	6
6	9	11	8	431	4
6	10	10	11	414	6
6	11	10	11	423	6
6	10	11	11	402	6
6	11	11	11	422	5
4	11	10	11	422	6
6	12	10	12	428	5
6	11	10	12	439	6
6	10	11	11	420	5
6	11	9	10	426	3
3	10	11	11	429	5
5	12	9	12	432	4
6	9	9	9	442	3
6	11	11	10	426	3
6	7	11	8	420	4
6	10	12	9	403	6
5	10	11	9	423	6
6	10	11	10	421	6
5	11	12	11	408	5
6	9	11	9	428	6
5	10	11	10	433	6
4	10	10	11	422	5
6	11	11	10	436	4
6	12	10	10	433	3
3	7	11	8	437	5
4	11	11	10	432	5
3	11	9	11	418	4
5	10	11	6	419	6
5	10	9	11	422	6
4	9	8	11	425	5
6	11	11	8	426	3
6	11	10	11	427	5
5	12	12	8	442	5
4	11	8	11	453	5
6	10	10	11	416	5
5	11	10	11	435	5
6	11	12	9	427	6
6	9	12	12	428	5
5	10	12	11	432	5
6	11	10	12	422	6
6	9	7	12	423	6
5	9	10	10	422	3
3	6	8	10	443	6
4	10	10	10	411	6
6	10	10	12	413	6
5	11	11	9	434	6
4	11	12	10	424	6
5	11	10	11	442	3
4	12	11	11	419	5
5	12	9	9	430	6
3	8	12	11	423	5
6	8	10	10	428	5
6	9	11	12	433	6
5	12	12	11	408	6
6	9	10	7	430	6
4	8	10	11	438	4
3	10	10	9	424	4
4	9	10	10	428	6
6	11	11	11	430	6
5	10	9	11	428	5
6	12	9	11	442	5
6	12	11	10	440	5
4	9	10	10	422	5
5	10	7	10	417	5
4	10	8	11	435	4
5	11	11	9	419	5
6	12	11	12	417	6
4	9	9	9	418	5
1	10	6	11	433	5
4	11	12	9	417	5
6	12	9	12	422	6
5	10	11	12	424	6
5	10	10	7	434	4
5	9	10	11	408	5
6	11	9	12	443	6
4	10	9	11	436	2
6	10	12	12	422	4
6	9	11	11	438	5
3	7	9	8	433	4
5	9	9	7	439	6
4	9	10	11	422	5
5	11	10	11	435	6
5	7	9	11	426	5
6	10	11	8	434	4
6	9	12	11	424	6
5	12	10	10	437	5
6	11	9	9	409	5
6	12	10	12	422	5
5	10	9	12	444	5
5	10	9	9	437	3
6	8	9	12	430	6
2	10	10	9	430	5
6	10	10	10	417	6
6	10	8	8	436	6
6	10	10	12	411	4
4	10	12	10	420	5
4	9	7	5	446	2
4	9	11	10	424	6
6	11	11	10	426	4
6	10	11	10	421	3
5	12	11	10	407	6
6	11	12	9	423	5
4	12	12	12	426	6
4	10	9	11	416	6
6	11	10	11	423	4
3	8	9	9	415	6
5	11	12	7	433	4
6	12	10	10	443	4
6	10	11	9	418	6
3	11	11	10	432	3
6	11	11	12	425	6
6	11	11	11	434	6
4	10	9	7	433	5
3	10	7	11	432	4
4	9	10	9	428	4
3	10	11	9	431	4
5	11	10	10	414	4
5	9	9	10	436	4
4	10	11	10	443	5
5	12	7	8	434	3
5	9	11	10	435	6
6	11	10	10	427	6
6	8	12	11	418	6
6	12	9	9	421	5
6	10	10	11	439	5
5	10	9	11	435	6
6	10	9	12	422	5
6	6	9	11	423	4
5	10	9	11	421	6
5	11	10	10	419	5
4	11	11	10	422	4
6	9	11	10	425	5
5	12	10	11	424	6
5	11	11	9	427	5
6	10	8	9	411	5
5	10	12	9	430	6
5	12	10	11	421	4
6	12	11	11	415	6
5	11	10	10	424	5
4	10	12	9	419	6
4	11	11	11	436	5
4	10	9	11	434	6
5	10	12	11	422	5
5	11	11	10	427	6
4	10	11	9	441	5
3	10	11	8	427	5
5	11	10	11	440	5
3	10	12	12	429	6
5	8	11	10	428	6
4	10	8	11	432	6
6	11	9	9	428	5
4	12	10	10	434	5
5	11	7	10	419	6
5	10	9	10	419	6
5	7	9	9	430	6
5	12	11	9	441	6
4	12	9	9	443	4
6	12	10	10	427	6
6	12	12	12	442	6
4	10	11	10	415	5
5	5	8	12	446	6
6	12	12	11	426	5
5	11	8	10	426	6
4	12	10	10	430	6
4	10	11	12	429	4
5	8	12	11	438	5
6	8	10	10	438	4
6	12	11	11	434	5
6	11	11	11	410	4
6	8	11	12	436	4
6	10	12	9	426	6
6	10	8	9	414	5
4	10	11	9	430	6
6	10	10	7	425	5
6	10	9	11	423	6
6	11	10	12	421	6
6	11	11	10	440	6
4	11	9	12	435	4
6	11	10	7	433	6
6	11	9	11	437	6
6	8	11	12	433	5
6	12	10	12	423	6
4	11	10	12	429	3
4	11	10	10	425	4
6	10	11	8	434	6
6	11	10	10	421	6
6	12	9	11	430	5
6	11	11	10	431	5
6	8	7	10	435	6
6	6	11	10	437	5
5	9	11	12	440	5
6	10	11	9	433	5
6	10	10	8	417	6
5	10	12	8	441	6
6	12	12	12	447	5
5	8	9	11	423	6
5	7	12	10	431	6
6	9	7	11	423	5
5	11	10	11	417	5
6	10	10	8	416	4
5	10	11	10	426	5
6	12	9	9	430	3
6	11	11	9	429	5
5	11	11	11	441	6
4	9	8	10	418	5
6	8	11	10	426	3
5	9	11	10	432	4
6	10	10	12	426	6
6	12	12	11	419	4
4	12	9	10	437	6
5	10	11	10	426	4
5	11	10	12	443	6
5	10	11	12	429	6
4	12	10	11	431	4
6	8	10	11	435	6
5	8	12	10	439	6
6	9	7	11	447	6
5	10	9	11	426	5
4	11	11	7	432	5
5	10	12	8	438	5
6	9	9	11	427	6
6	11	10	7	423	3
5	10	10	12	423	6
5	12	11	10	446	6
5	9	10	9	417	6
6	10	8	8	419	3
4	11	11	6	420	4
5	9	10	11	429	5
6	10	10	12	420	6
3	11	10	12	434	5
4	11	12	11	437	4
6	8	10	12	423	6
6	9	10	12	437	5
6	9	11	12	450	4
4	10	10	12	420	5
3	11	10	9	437	6
6	9	10	11	423	4
3	10	12	9	438	6
6	12	7	11	425	4
3	11	11	12	417	6
5	12	11	10	417	4
4	11	9	7	437	5
5	11	9	6	440	2
5	9	10	7	425	5
5	9	11	9	413	5
6	11	8	5	428	5
6	10	11	11	417	4
6	9	10	10	427	4
5	11	12	10	430	5
6	7	11	11	427	3
6	10	12	8	446	6
3	7	9	8	420	6
6	10	9	9	425	6
3	12	10	9	432	4
5	10	11	12	421	4
6	11	9	6	450	4
4	12	10	10	409	6
5	9	8	9	427	5
5	12	12	11	416	4
4	11	10	11	428	6
6	11	12	9	430	3
6	10	12	11	417	6
3	7	11	10	416	6
5	11	10	12	431	5
6	10	10	11	436	6
5	9	10	12	441	6
6	7	10	9	428	5
5	12	9	12	425	3
6	10	9	10	418	5
6	12	12	11	412	5
4	12	12	9	425	5
6	11	11	11	433	4
4	9	10	9	426	4
6	10	10	11	428	6
6	8	10	10	434	6
4	11	10	9	430	5
4	11	10	9	420	4
5	10	11	11	430	6
5	11	12	9	417	5
6	11	12	10	431	5
6	9	10	11	436	5
6	10	10	11	430	4
4	11	9	11	433	5
6	7	10	12	419	5
6	10	9	10	424	4
5	9	11	12	426	6
6	9	12	11	434	5
6	11	9	9	420	6
6	12	10	5	415	5
4	10	9	10	439	5
6	11	10	10	426	6
5	10	10	9	434	4
4	9	11	12	416	6
6	12	9	11	430	5
5	9	9	10	435	6
5	10	11	11	424	5
5	9	12	10	415	5
5	8	11	11	445	6
5	10	9	12	421	5
5	11	8	11	442	6
6	9	9	8	433	5
4	10	10	9	429	5
2	7	10	6	414	4
6	12	11	11	405	5
5	10	10	10	446	6
6	7	9	8	430	5
6	10	10	12	425	4
6	12	9	12	439	6
3	12	11	8	446	6
5	11	10	9	427	6
6	10	11	10	435	4
5	11	9	11	425	6
5	9	10	10	434	4
5	11	12	9	439	4
6	12	11	11	414	3
4	11	9	10	422	5
5	10	11	11	409	5
3	9	12	12	423	5
1	9	10	12	439	6
6	8	9	11	432	6
6	12	9	10	431	6
4	9	12	9	422	4
5	11	10	12	418	3
5	10	11	8	416	4
5	11	12	11	428	5
6	11	12	7	443	6
5	11	10	9	424	4
6	12	10	12	412	4
6	11	12	12	429	5
5	11	12	10	440	5
6	11	8	12	435	6
5	10	11	12	423	6
5	9	11	11	424	3
5	11	10	10	433	6
6	10	10	12	425	6
6	11	7	10	431	6
5	11	9	10	419	6
6	11	5	12	431	5
5	9	10	11	412	5
4	10	10	7	426	6
5	11	11	10	428	6
6	10	9	7	423	4
6	10	9	12	438	3
5	10	9	10	420	5
6	12	11	11	421	4
5	9	9	12	433	6
6	10	12	11	426	6
6	12	11	9	422	4
6	12	11	11	432	6
6	10	9	12	439	5
6	9	10	9	439	5
6	11	11	11	432	5
6	10	12	11	425	6
6	12	11	12	440	4
4	11	8	7	429	5
6	8	9	7	416	6
6	11	12	11	421	3
4	12	10	8	428	5
5	10	10	11	420	5
4	9	11	7	425	5
6	11	10	10	440	3
4	10	10	11	429	4
2	12	9	11	426	6
6	12	11	11	434	5
6	10	10	11	432	6
5	10	9	11	424	5
3	11	11	8	430	4
6	9	12	11	402	6
5	10	9	11	438	4
6	10	10	9	423	6
5	10	10	10	448	6
5	10	10	11	427	6
4	7	8	11	425	5
6	8	10	10	436	3
3	8	11	12	426	6
4	9	10	10	412	5
5	10	12	9	434	4
3	9	10	11	413	5
6	10	9	10	426	6
4	10	10	11	430	5
3	9	9	10	421	3
6	10	9	9	453	6
4	9	12	9	423	5
5	10	9	8	431	6
5	12	9	10	437	6
6	12	11	8	433	6
6	11	12	12	423	6
6	11	12	7	428	4
4	12	10	11	411	5
4	11	11	10	439	6
6	12	9	11	432	4
5	8	10	12	414	5
6	12	10	10	416	6
5	12	11	10	433	6
5	12	9	10	427	6
6	12	11	11	430	5
6	10	5	11	426	5
6	9	10	10	433	4
6	11	11	11	426	5
5	9	9	8	428	4
6	10	10	9	434	6
6	11	8	11	424	5
4	10	9	12	441	5
5	9	12	8	417	6
5	10	11	11	423	5
5	9	10	7	433	6
5	8	10	8	428	5
6	11	11	11	416	4
5	11	12	12	426	5
4	10	10	12	415	4
4	12	12	11	422	5
4	11	7	10	416	5
6	9	9	10	452	4
6	8	8	12	423	6
5	12	11	10	424	4
6	11	11	8	414	6
5	10	11	12	429	5
5	10	9	12	424	6
6	12	10	11	437	6
5	10	10	11	424	6
5	9	10	6	447	6
3	10	8	10	410	4
5	11	10	11	434	6
6	12	10	10	431	6
6	10	9	10	432	5
6	11	12	12	428	6
5	11	11	11	439	5
5	7	10	11	416	5
6	12	11	12	441	3
6	10	9	11	418	6
4	12	10	8	437	5
5	11	12	10	425	5
6	8	11	9	437	6
6	11	8	10	428	4
5	11	9	10	425	6
4	11	10	11	445	5
5	11	8	11	421	6
4	8	8	9	427	6
6	8	10	8	427	6
6	10	10	8	429	4
4	9	8	5	415	6
4	10	12	7	435	5
3	11	10	10	423	5
5	11	11	12	444	5
5	7	10	11	414	6
4	8	10	10	440	5
6	11	12	10	420	5
6	10	8	11	438	5
4	10	11	8	437	6
2	10	12	11	429	3
3	9	8	10	419	5
5	12	11	9	421	6
6	8	7	11	425	6
6	11	8	10	424	5
6	11	9	10	419	5
6	11	11	6	435	5
6	10	12	11	429	6
6	10	9	8	421	5
5	9	12	9	431	5
5	10	8	10	416	5
3	10	12	10	430	6
6	9	12	11	429	6
4	10	12	9	409	4
5	10	11	11	438	3
6	10	9	10	427	5
4	11	11	8	433	6
5	11	12	12	408	5
6	11	10	12	429	6
6	12	11	10	417	5
3	7	9	12	416	6
6	12	9	11	422	4
6	11	9	8	426	5
4	10	11	10	443	5
6	12	12	10	426	6
6	10	10	10	437	4
5	12	11	9	418	6
4	9	9	11	421	5
6	10	11	10	428	2
6	11	10	11	427	6
5	11	8	10	438	4
5	11	12	12	423	4
6	7	9	11	428	6
2	8	11	11	431	5
5	11	10	10	416	4
5	9	11	9	416	6
4	12	11	9	420	6
5	11	7	10	423	6
4	9	8	11	424	4
6	12	10	10	430	4
4	11	10	11	420	5
5	10	5	9	408	6
5	9	9	12	414	6
6	11	12	8	415	4
5	8	5	11	423	4
6	12	7	12	442	5
4	12	8	10	421	4
6	11	9	11	432	6
6	11	8	7	434	5
5	11	11	12	433	6
5	10	12	10	428	6
5	8	10	9	420	6
6	10	8	11	431	5
5	10	10	11	411	5
5	12	7	10	429	6
6	7	10	11	424	4
6	11	11	9	421	6
6	9	11	10	435	6
5	11	10	11	424	6
4	10	12	12	432	5
4	11	9	8	430	6
3	9	11	11	432	2
5	8	11	9	412	3
6	11	10	10	425	5
5	12	10	10	430	4
5	11	10	11	416	4
6	11	10	11	442	5
5	12	11	9	421	4
5	12	11	8	411	5
6	6	9	11	434	5
5	11	8	8	423	4
5	12	12	8	411	4
6	12	11	12	449	6
4	12	7	9	432	6
5	9	11	11	436	5
3	9	10	12	427	5
5	11	10	9	427	4
6	9	11	10	426	5
4	12	11	10	435	6
6	7	12	10	442	5
6	10	11	11	424	6
4	9	8	12	432	6
5	9	10	8	416	6
4	10	12	11	407	5
6	10	10	8	422	6
6	10	12	8	434	6
5	10	10	11	433	4
5	8	12	12	432	4
5	10	10	10	425	5
5	11	11	11	427	4
6	7	10	11	415	4
6	10	8	12	421	6
6	12	11	10	424	5
6	11	12	11	415	6
5	10	9	9	430	6
6	9	9	11	424	5
6	9	9	11	438	5
6	11	9	8	434	6
5	9	10	9	415	5
5	10	10	12	424	4
4	9	11	4	424	6
5	12	11	12	437	6
4	10	11	9	427	6
5	10	10	10	434	5
6	11	12	6	422	5
5	7	8	10	429	4
5	9	11	10	420	6
4	8	9	11	430	6
5	10	9	9	431	6
4	11	11	11	423	5
4	9	10	10	427	5
4	8	12	12	422	5
6	10	12	10	427	6
6	9	10	11	425	5
4	12	9	10	420	6
6	10	12	10	435	4
5	9	10	11	413	6
4	12	10	12	410	5
5	10	12	10	412	5
4	10	11	10	417	4
6	10	9	12	434	6
5	8	10	10	413	6
6	11	9	11	441	4
5	10	10	9	423	4
6	10	12	12	441	4
6	11	10	6	433	6
5	10	10	10	417	6
6	10	10	10	434	5
3	11	10	12	428	6
5	8	9	10	415	5
6	10	9	10	432	3
6	8	11	11	431	5
3	9	11	10	436	5
6	10	9	10	417	6
6	12	9	8	427	5
5	9	12	10	434	5
6	11	11	7	442	4
5	10	11	10	435	5
6	11	10	11	420	5
6	10	11	10	422	5
6	11	9	6	433	6
6	9	9	11	444	5
4	11	11	11	427	6
6	11	10	12	451	4
4	12	10	10	426	5
5	10	11	8	418	5
4	11	9	10	427	3
5	11	11	9	421	5
5	11	10	11	418	3
4	9	10	10	439	6
4	9	12	11	415	4
4	11	10	10	414	6
3	12	9	12	419	5
3	11	10	11	422	5
3	12	11	12	422	6
2	11	10	12	436	5
6	8	12	9	424	4
4	11	12	8	406	4
5	8	10	10	448	2
4	9	10	10	416	5
6	9	11	10	443	5
3	11	9	9	426	6
5	11	10	10	406	6
5	11	11	11	427	6
5	11	11	11	433	3
4	8	9	11	422	6
4	11	10	10	431	5
6	11	8	11	429	2
5	12	9	8	438	6
6	11	11	9	416	2
5	6	11	8	440	6
6	9	12	9	433	5
5	10	11	7	408	2
4	11	11	12	413	6
6	11	11	10	442	6
6	12	9	11	431	5
6	12	9	10	426	5
4	11	11	9	425	4
5	11	10	8	437	6
6	12	8	8	420	6
5	9	12	12	432	4
4	9	11	9	432	6
6	9	12	11	444	6
5	11	9	12	416	6
5	10	11	11	415	5
5	10	10	10	431	4
3	10	7	9	439	4
6	11	12	9	428	6
4	12	9	11	437	5
6	10	12	10	444	5
6	10	10	10	437	5
6	9	11	11	427	5
6	9	11	10	421	4
4	12	11	10	428	6
5	9	12	11	419	6
6	11	12	11	450	3
6	11	9	8	421	6
4	10	11	8	416	5
6	10	8	12	413	6
6	11	9	9	424	5
6	7	11	11	420	6
6	11	10	10	441	5
4	9	12	7	425	6
6	9	12	11	429	4
6	9	9	9	408	4
6	7	10	11	436	5
6	12	12	9	435	6
6	12	6	9	428	4
5	11	8	12	426	3
5	11	11	9	431	5
6	12	11	12	418	4
6	9	11	10	423	6
5	10	8	12	421	6
5	10	8	9	425	6
5	10	10	11	432	2
6	11	11	11	434	4
6	7	9	12	433	4
5	12	10	11	425	5
5	12	9	9	423	6
6	9	11	10	424	4
3	11	12	9	412	5
6	9	12	9	421	4
5	10	11	11	421	5
6	10	10	12	438	6
6	11	9	8	426	5
5	8	9	11	426	5
6	11	10	8	442	6
6	10	11	8	443	6
6	11	10	8	416	5
6	6	11	12	423	5
2	10	10	8	424	6
5	12	10	11	425	4
6	10	12	11	444	5
5	10	12	8	429	5
4	11	8	9	426	6
4	11	10	8	418	5
6	7	10	11	425	6
4	9	8	8	431	4
4	11	9	10	419	4
6	11	10	11	428	6
4	8	12	11	431	5
6	12	12	11	429	3
4	11	12	8	423	5
6	11	11	10	454	6
6	11	11	11	449	5
6	9	11	7	433	3
6	9	11	10	422	5
5	11	10	9	414	3
6	12	10	9	432	5
3	12	8	12	433	5
5	8	11	9	442	6
2	9	11	11	435	4
6	11	12	10	433	4
5	10	12	12	432	3
6	11	12	11	428	3
5	8	11	10	435	6
6	9	10	10	423	4
5	10	10	11	417	6
4	12	8	9	421	6
6	8	10	10	425	6
6	4	12	12	429	5
4	10	10	10	437	5
4	11	12	8	427	5
4	9	9	9	424	6
2	12	10	11	445	6
6	10	10	9	427	6
6	10	10	8	436	4
5	11	8	11	440	6
6	10	8	11	410	6
4	12	10	10	438	6
4	9	9	12	419	6
6	10	7	8	440	5
5	11	9	11	418	6
6	11	10	10	421	3
5	11	10	9	414	6
6	8	11	12	420	5
4	12	9	11	435	3
3	11	12	10	427	5
4	9	10	12	436	6
5	10	9	10	423	6
5	10	11	12	433	6
6	11	9	11	422	4
4	12	9	12	435	5
4	9	10	10	425	5
5	10	8	8	420	6
6	12	12	11	427	5
6	9	7	8	428	4
5	11	8	11	423	4
5	8	10	11	416	5
3	11	12	10	430	4
6	11	10	9	431	4
6	12	10	12	434	6
4	12	10	10	421	5
5	10	11	11	432	5
6	10	11	11	441	4
6	11	8	9	437	6
4	11	11	8	422	5
3	10	10	10	436	6
6	11	12	11	431	6
4	10	11	10	432	5
5	11	11	12	419	4
5	10	11	8	426	4
6	11	8	12	430	5
6	12	9	11	442	5
5	8	12	8	410	6
6	8	9	10	422	6
6	11	10	10	448	5
5	10	10	9	438	4
6	9	8	10	432	5
5	12	11	12	421	4
4	10	4	7	419	5
6	12	12	12	425	2
5	9	9	9	450	6
4	10	11	10	424	4
6	9	11	11	431	5
6	11	9	10	442	5
6	12	12	10	434	6
6	12	11	11	432	5
6	11	10	10	427	6
5	12	10	11	428	6
5	10	11	10	435	5
6	11	11	10	426	6
6	10	12	10	424	6
4	10	9	12	412	4
5	12	10	10	418	4
6	12	11	11	431	5
5	10	10	10	449	6
4	8	8	10	443	6
6	10	10	8	411	6
5	10	11	10	433	5
5	11	10	11	413	3
5	10	11	9	438	6
6	9	12	10	430	4
4	10	8	11	417	4
5	11	8	9	423	5
6	10	9	11	419	5
5	10	11	11	423	4
6	11	11	9	415	4
6	11	9	8	424	5
6	8	8	11	434	4
6	10	10	9	413	6
5	10	12	9	425	4
5	8	10	10	414	2
5	11	11	10	435	4
6	11	9	12	431	6
3	11	12	12	418	6
3	8	7	11	423	4
3	10	9	10	443	6
6	8	10	11	446	4
5	7	10	12	439	6
4	10	11	8	442	6
6	8	11	10	411	5
4	11	12	8	426	6
5	11	12	11	442	6
3	11	10	11	438	5
4	11	10	10	448	6
6	12	9	12	430	5
5	10	11	8	432	6
6	11	11	10	424	6
4	9	11	8	430	6
6	8	11	9	424	4
5	10	11	11	441	4
6	11	7	11	445	5
5	7	8	11	437	5
6	11	9	11	417	6
5	10	12	11	420	4
4	12	10	9	418	5
5	11	11	10	439	5
5	11	12	11	427	5
2	11	10	11	430	5
5	10	11	11	426	6
5	12	12	11	424	4
3	10	11	7	425	6
6	9	11	9	444	5
5	11	11	10	419	5
6	11	10	9	428	5
6	11	9	6	429	5
3	10	7	11	435	5
5	11	11	8	425	6
5	10	11	12	426	5
4	10	11	11	429	5
5	9	11	11	417	5
6	11	10	11	429	6
6	12	10	10	429	6
6	10	12	10	435	5
5	12	11	10	427	6
6	10	7	8	416	3
6	12	10	8	436	5
5	9	10	10	425	5
5	9	9	10	431	4
4	9	11	9	422	6
5	12	11	11	429	4
2	6	10	11	421	5
5	11	9	8	415	6
5	11	11	11	426	5
4	11	6	10	426	6
4	11	12	9	431	6
5	10	9	11	429	6
6	10	12	11	425	6
5	11	8	12	418	4
6	10	12	7	414	6
6	12	12	12	418	5
4	10	11	9	445	4
5	8	12	11	440	6
3	10	11	11	430	4
5	11	12	9	439	5
5	10	11	10	422	3
6	10	10	10	421	6
4	10	6	11	414	6
6	8	10	11	423	6
3	12	10	11	422	6
5	10	12	10	433	5
6	9	12	9	439	6
5	10	10	9	437	6
5	9	9	10	432	6
4	11	11	7	424	5
4	10	8	11	423	6
5	8	10	10	431	6
3	6	10	12	417	4
6	8	12	11	423	6
5	8	11	12	442	6
5	10	9	11	426	5
4	9	9	10	443	5
5	10	9	9	431	6
6	11	8	8	419	6
6	10	11	11	407	6
6	11	11	11	428	6
3	10	10	9	452	5
6	8	12	10	407	5
5	10	8	9	414	5
4	9	11	9	423	6
5	12	10	11	429	5
5	12	10	11	425	5
6	9	10	10	413	6
6	9	11	10	418	5
4	11	10	11	435	4
6	11	11	9	418	6
5	10	10	9	410	5
3	9	11	10	424	4
4	9	12	11	425	6
6	11	11	8	442	6
5	12	9	10	419	6
5	12	10	11	415	5
6	12	12	10	426	6
6	12	12	9	436	5
5	11	7	11	432	3
5	10	7	12	428	6
5	8	8	10	428	5
6	10	9	10	424	6
6	10	12	11	438	4
3	7	11	11	425	6
4	11	12	8	426	3
6	11	11	12	437	5
5	7	12	12	417	6
6	10	8	10	433	5
6	11	11	11	420	5
6	11	12	12	422	6
4	11	8	12	411	6
6	11	9	12	425	5
5	12	11	10	438	6
4	10	7	10	401	4
3	11	11	12	450	5
4	9	9	9	432	3
4	8	11	8	435	5
5	12	10	10	435	4
5	9	11	10	430	5
2	12	11	11	440	5
5	11	8	10	424	6
6	10	11	9	419	4
5	10	12	12	426	4
6	9	12	8	424	5
5	9	11	10	422	5
6	11	10	10	455	4
4	10	9	10	422	4
2	12	10	10	416	4
2	12	11	10	430	6
5	12	11	9	416	4
3	9	10	11	423	6
6	12	9	10	406	3
6	11	10	8	422	5
5	9	12	12	439	5
5	10	9	12	428	5
3	12	9	10	408	6
2	10	12	9	421	4
6	10	8	12	418	4
5	8	11	10	422	2
6	11	11	10	423	6
4	12	9	12	434	6
5	12	8	11	442	5
5	10	9	12	413	3
6	11	11	10	426	6
5	11	11	10	425	6
6	11	9	9	425	5
5	11	9	11	428	5
3	11	9	9	437	4
4	9	6	11	425	4
4	11	11	9	413	5
6	9	8	11	428	6
5	10	10	12	437	4
5	10	11	10	418	6
4	11	10	11	427	5
5	9	10	12	419	4
6	9	11	12	424	6
2	11	10	10	426	6
5	9	11	11	426	6
4	11	9	10	426	6
6	10	7	9	429	3
5	11	11	12	446	4
6	11	9	12	438	6
6	11	12	11	427	6
6	12	10	11	428	5
5	11	11	11	433	6
6	8	10	11	422	4
6	12	8	11	427	5
6	9	10	11	437	6
2	9	8	10	432	6
6	11	10	12	409	4
6	11	11	11	444	5
4	11	9	9	424	6
6	12	11	11	423	6
6	9	12	10	434	5
5	11	10	10	432	6
5	11	10	10	432	5
6	9	10	12	420	6
6	9	7	12	438	6
5	12	11	9	418	4
6	10	9	7	436	5
5	10	11	12	419	6
6	8	10	11	427	5
6	10	11	9	409	6
6	11	9	10	424	4
3	10	12	10	438	5
4	10	12	10	435	5
5	11	8	9	416	4
6	11	11	11	426	5
6	7	9	8	435	6
4	10	12	11	423	5
5	10	11	12	431	5
5	9	12	8	410	5
5	10	8	11	430	5
5	11	9	12	406	6
5	11	12	11	436	3
6	11	10	8	433	6
4	10	10	12	430	6
5	10	11	10	446	6
6	11	9	6	441	5
5	10	10	8	420	4
5	10	10	12	423	6
4	9	10	9	437	5
6	10	11	12	425	4
6	10	10	12	422	6
6	10	9	12	414	5
4	10	9	11	432	6
6	10	11	10	440	5
6	12	11	10	422	5
6	11	8	11	443	6
5	12	8	9	438	6
3	11	9	11	422	6
4	12	12	12	430	5
5	10	11	9	412	6
5	9	10	11	416	6
5	9	8	9	438	5
3	9	12	12	439	5
4	9	12	12	427	5
6	11	7	6	419	4
2	10	12	8	422	6
6	8	11	11	420	6
6	10	11	11	421	3
6	11	11	9	431	4
5	10	12	10	424	6
2	11	12	11	434	6
5	10	11	10	421	5
5	11	12	11	430	6
4	9	9	10	438	4
6	8	10	12	443	4
5	12	11	12	427	6
6	9	11	9	433	5
4	10	11	12	433	6
6	11	10	7	425	5
6	12	10	8	422	4
5	10	10	8	432	4
4	8	10	9	420	5
6	9	12	8	417	4
5	11	11	8	427	5
6	10	11	9	411	6
6	11	12	9	427	6
5	9	10	10	447	2
6	7	10	8	420	4
5	9	11	12	417	6
4	10	12	9	417	6
4	11	12	12	434	5
6	12	11	6	433	5
5	9	12	12	423	6
3	10	10	10	439	6
5	11	8	8	436	6
6	8	8	9	431	6
4	12	11	9	439	4
5	8	12	10	419	6
5	8	11	8	422	5
6	10	10	11	429	5
4	12	8	11	418	6
5	9	9	11	423	6
4	11	10	12	428	5
4	10	11	10	406	6
5	9	11	11	425	2
4	8	10	8	418	4
5	12	10	11	451	6
6	11	11	11	445	4
5	8	10	4	431	5
6	12	10	12	417	6
5	8	10	11	428	2
5	11	11	11	425	6
6	8	9	11	421	3
6	11	11	12	423	6
5	12	9	10	445	6
5	12	10	11	431	6
4	11	11	9	441	4
6	10	12	10	432	6
5	9	9	12	423	4
5	11	10	10	438	5
6	11	9	8	412	6
4	10	9	9	411	4
4	8	8	12	420	5
4	11	8	9	424	3
5	11	9	12	433	5
6	9	9	12	437	6
6	12	10	11	428	5
4	8	11	10	430	4
3	10	12	10	418	3
3	11	9	7	420	4
5	9	9	11	417	6
3	12	10	12	443	3
5	11	11	9	419	2
4	11	7	8	424	5
6	9	7	9	438	6
5	12	9	9	425	6
2	12	12	11	415	6
5	7	10	12	425	6
5	10	11	10	420	6
6	10	12	10	428	4
5	9	11	10	438	6
4	8	12	11	430	5
5	10	11	10	450	5
6	11	8	7	423	3
6	11	10	6	416	4
4	10	10	9	439	5
4	11	9	12	426	5
6	11	11	12	429	5
3	10	11	11	432	6
3	10	12	10	446	5
5	8	9	10	441	6
6	11	8	9	432	3
4	11	10	10	432	5
5	11	11	11	423	6
4	11	11	11	423	6
4	11	11	12	431	6
5	12	11	12	422	3
4	11	9	9	426	4
6	9	11	10	436	4
3	9	9	10	426	6
6	12	10	11	412	5
4	5	8	9	436	4
6	11	11	12	439	4
6	11	10	8	422	4
4	11	7	11	425	3
4	9	9	11	438	5
6	10	11	11	436	4
5	11	11	12	423	6
5	12	7	12	435	6
3	9	10	12	447	6
5	9	9	11	428	6
4	11	10	9	419	2
5	12	8	8	417	5
5	11	11	8	438	5
5	10	9	11	416	5
5	11	11	8	429	5
6	10	8	10	418	6
6	11	11	10	438	5
6	9	10	10	431	5
4	12	10	10	410	5
6	10	10	11	420	5
4	11	8	9	418	5
6	11	12	11	429	3
5	12	9	11	422	6
6	9	11	7	420	6
6	7	11	10	421	5
6	11	11	11	436	6
6	12	10	10	426	5
6	10	11	12	425	5
6	10	11	12	436	6
5	11	9	9	426	6
6	12	10	7	436	3
3	11	11	11	437	5
6	9	10	10	432	6
6	12	9	12	423	5
5	11	10	12	424	6
3	8	11	11	424	6
6	12	11	12	439	5
6	12	11	9	417	5
3	12	9	11	434	4
4	11	12	11	425	6
3	12	11	11	430	4
5	10	10	10	424	5
5	12	7	11	421	6
6	10	11	10	411	6
3	11	9	11	417	6
6	7	8	7	436	0
4	10	10	7	421	6
4	12	12	10	434	5
6	11	12	10	433	5
5	12	9	9	429	6
5	9	11	11	421	6
5	11	12	11	422	5
6	6	11	10	422	4
6	12	12	9	421	6
6	12	11	10	418	6
5	10	10	7	428	4
5	12	10	11	438	6
6	8	11	9	433	5
5	11	12	10	414	5
5	11	10	11	419	6
5	10	9	10	422	6
6	10	9	12	429	5
5	12	8	9	435	6
4	10	10	10	422	4
6	10	10	10	438	6
6	12	10	12	422	4
5	12	12	11	438	6
5	11	12	12	433	6
6	11	11	11	418	6
5	11	11	9	431	6
6	10	11	10	428	4
6	8	11	11	434	5
5	10	12	10	424	4
6	10	11	10	420	5
5	11	10	10	429	6
6	12	12	8	409	3
5	10	10	9	427	5
4	8	12	11	437	5
6	10	10	8	416	6
3	7	12	11	435	4
5	11	11	9	434	6
6	11	10	10	430	6
4	8	9	10	425	5
5	10	12	9	421	4
6	12	9	9	443	5
5	11	12	9	423	4
6	11	12	8	430	4
4	11	12	10	426	6
6	11	11	8	427	6
6	11	11	10	432	5
5	10	11	8	416	4
6	9	8	11	438	5
4	9	9	10	427	6
6	9	11	11	445	5
5	8	10	11	420	6
4	9	9	12	438	6
6	8	12	10	424	3
5	9	12	12	414	4
6	10	8	11	431	6
5	12	11	12	427	5
5	11	9	9	413	5
6	10	9	12	447	6
6	8	9	10	421	5
4	11	10	11	407	6
3	12	9	8	431	5
3	10	11	12	420	5
4	10	7	12	422	5
6	10	5	11	421	4
5	12	11	10	433	3
5	9	12	12	422	5
6	12	10	12	420	5
6	12	6	10	439	6
4	12	10	4	426	5
6	10	12	10	424	6
5	12	9	12	404	6
6	11	8	9	433	6
6	12	10	9	434	6
6	8	11	11	429	3
5	7	7	12	426	3
6	12	11	11	422	4
5	11	11	11	413	3
5	9	10	11	437	6
6	9	11	12	416	5
5	10	10	9	436	5
4	10	11	9	431	5
5	9	10	10	424	6
5	12	10	11	420	5
5	11	10	12	426	4
6	6	8	11	431	5
4	8	11	11	421	5
6	12	10	11	439	4
5	10	6	8	422	5
5	11	10	8	432	3
6	12	12	10	420	6
6	9	11	8	432	6
6	9	11	10	428	5
6	11	7	11	412	6
3	11	8	11	421	5
5	8	12	11	410	5
5	7	10	12	414	5
6	11	12	11	423	6
5	11	11	9	437	6
6	10	9	11	419	5
5	12	10	11	423	4
4	12	10	9	431	5
4	12	9	10	441	5
6	10	11	10	416	6
5	8	10	11	440	6
4	4	11	11	432	2
5	12	8	9	430	6
4	8	9	9	429	6
5	10	7	11	420	6
5	10	10	11	428	3
5	12	12	10	418	4
5	9	11	11	431	5
4	12	9	8	437	4
3	10	12	12	427	4
4	9	10	11	433	6
5	12	9	10	421	4
5	10	10	11	415	4
3	11	9	12	438	4
4	8	10	12	423	5
6	6	12	11	431	6
5	8	12	11	438	5
5	7	9	9	428	4
6	12	10	11	432	6
6	9	9	7	439	6
5	11	10	12	426	6
6	10	10	9	427	5
4	9	10	11	425	6
6	10	8	11	451	3
6	11	10	10	423	6
6	10	8	12	425	5
5	9	12	11	421	5
6	11	10	11	426	5
5	11	11	9	429	4
4	9	11	10	442	6
6	8	8	11	445	4
4	12	11	8	441	5
6	10	10	11	421	6
4	12	9	11	425	6
4	9	11	9	418	6
6	11	10	9	424	4
6	10	8	9	400	6
4	11	9	8	422	6
6	11	10	11	418	5
5	10	10	8	429	6
5	9	11	12	429	3
6	11	10	10	429	6
3	11	9	12	421	6
5	12	10	10	429	6
6	7	10	10	425	6
5	12	11	12	427	6
6	11	8	10	425	6
6	9	11	6	428	6
6	9	9	10	429	4
5	10	9	10	417	4
6	10	11	10	428	5
6	9	11	11	419	6
4	12	11	10	430	6
6	11	11	11	418	4
5	10	8	9	425	6
4	12	9	12	427	3
5	11	11	8	422	4
6	11	11	12	428	6
6	10	12	12	426	6
5	9	6	10	443	4
5	11	11	9	420	5
5	8	10	8	437	4
3	11	11	10	427	6
5	11	11	9	415	6
6	12	10	11	430	5
5	10	12	10	422	6
4	9	11	11	428	4
6	11	12	10	430	5
5	11	12	12	436	6
5	11	12	12	422	6
5	9	11	10	421	6
4	12	12	11	406	4
6	11	10	10	432	5
4	10	7	12	426	5
5	10	10	11	442	6
6	11	11	9	419	6
6	11	12	8	421	4
4	10	12	12	433	5
6	8	9	10	420	4
5	10	8	7	423	4
3	12	11	8	431	5
6	10	9	10	416	6
5	12	7	9	425	6
4	8	9	9	437	5
5	8	10	11	431	6
5	11	9	9	424	6
6	12	12	12	429	4
6	8	8	12	413	5
6	11	8	12	431	6
5	9	12	10	419	6
6	9	9	10	412	6
5	12	10	12	419	5
2	10	11	10	426	6
6	10	9	12	427	6
2	9	9	8	422	6
5	12	11	11	423	6
5	10	12	9	437	4
6	10	11	9	412	5
6	8	10	11	431	5
6	11	8	9	426	4
6	10	11	11	415	5
6	9	9	10	427	6
4	11	12	10	428	4
5	11	11	7	437	6
5	10	12	11	435	4
3	11	9	7	427	5
5	9	12	9	432	6
6	12	11	11	436	5
5	11	12	11	437	5
4	10	11	12	436	5
6	8	10	8	434	6
3	5	7	9	422	4
6	12	9	8	431	6
3	12	7	8	416	5
6	11	11	10	410	3
5	8	9	10	435	6
4	8	8	7	415	5
6	8	8	11	428	4
6	10	9	10	437	6
5	9	12	8	425	6
5	12	9	9	424	4
5	10	9	12	436	6
5	6	11	10	428	6
6	11	8	10	424	6
3	12	7	9	429	6
5	9	11	9	438	4
4	10	12	12	426	4
6	11	7	11	428	6
6	12	12	9	434	5
3	11	8	12	439	6
6	11	9	10	422	5
5	11	8	10	411	3
6	9	9	10	427	5
5	10	10	8	423	4
6	11	9	9	422	4
5	9	12	11	421	5
5	8	12	11	427	2
6	4	10	11	431	2
6	9	12	8	435	5
4	10	11	10	431	6
5	10	9	10	422	6
6	12	12	10	412	3
6	7	8	10	426	5
6	9	10	9	431	4
5	11	10	8	426	5
5	11	10	8	411	5
5	11	9	9	419	5
5	10	11	11	422	6
6	11	9	9	418	6
5	10	9	10	424	5
5	12	9	9	427	3
4	9	10	12	423	6
5	11	10	12	428	4
5	11	10	10	418	6
5	10	11	12	416	5
6	11	11	12	423	4
4	11	11	9	415	3
5	12	9	12	421	3
5	11	12	9	433	6
6	11	7	9	412	4
5	9	9	10	410	5
4	11	8	10	417	5
6	9	11	12	427	5
6	12	9	11	428	4
5	12	9	12	412	6
6	10	11	11	434	6
5	12	10	9	427	5
5	9	9	11	430	6
6	11	10	11	436	6
6	10	12	12	439	5
5	12	10	9	426	5
4	12	11	9	409	6
5	10	12	9	424	6
4	10	9	12	432	6
3	12	11	12	418	3
4	12	10	10	426	4
6	9	10	11	421	5
6	11	10	7	435	6
6	10	8	11	435	6
6	10	11	12	432	6
5	9	9	12	440	4
4	10	11	9	424	5
5	9	12	10	415	6
5	11	10	12	420	5
5	12	9	12	443	4
5	12	8	10	431	6
6	7	11	10	430	5
4	11	11	10	419	5
3	12	10	9	426	3
4	11	12	10	418	6
4	9	10	9	435	5
5	10	11	11	423	5
5	12	10	10	434	6
6	11	10	10	428	5
3	12	10	9	427	4
6	12	12	11	426	6
5	10	6	10	418	4
6	10	12	10	431	4
6	12	12	10	415	5
6	11	9	12	428	6
5	11	10	8	436	5
4	12	11	10	422	6
5	12	9	10	435	4
6	11	10	11	428	6
4	9	11	12	436	5
5	12	10	8	425	5
5	10	11	12	423	6
6	9	10	12	429	4
5	12	9	10	423	5
5	9	7	8	433	5
6	9	10	12	426	6
5	10	6	10	424	6
6	12	10	7	419	5
5	9	9	9	424	4
6	11	10	9	423	6
5	10	8	10	439	5
6	11	11	10	434	5
6	10	12	11	421	5
6	9	10	8	419	6
6	11	12	9	429	6
6	7	8	10	406	6
4	10	11	12	421	5
5	9	12	10	426	6
6	7	11	9	410	5
6	8	10	11	419	5
6	11	9	10	434	5
4	7	11	10	424	5
5	10	9	11	419	6
6	9	10	9	427	6
4	11	12	12	429	6
6	10	9	10	436	3
6	9	12	10	430	6
4	11	7	12	430	4
6	9	8	9	439	6
6	11	10	11	427	5
4	12	11	7	414	4
5	11	12	8	412	6
4	11	11	10	424	6
5	12	10	9	418	6
6	9	12	9	422	6
5	10	11	12	416	6
6	9	11	10	427	5
2	12	8	11	417	4
6	7	11	10	426	5
5	8	9	8	428	5
6	7	11	10	426	6
6	10	9	9	426	6
5	9	8	10	419	4
4	11	11	11	416	5
6	11	10	10	423	4
6	11	10	9	423	3
6	11	8	12	436	5
3	11	12	11	427	6
6	11	11	11	431	4
6	10	9	11	419	4
5	11	11	12	440	6
5	11	8	10	432	6
2	12	12	11	433	5
6	10	10	9	447	4
4	7	12	8	423	6
6	11	9	12	414	4
3	10	9	12	430	5
4	12	9	11	413	5
5	11	10	12	417	5
6	11	8	11	436	4
6	10	10	9	421	6
3	11	9	11	424	4
4	11	10	7	438	6
5	9	11	10	430	4
6	10	9	10	434	4
4	11	12	10	429	4
4	8	10	11	428	6
4	8	11	8	429	6
5	11	10	10	432	6
6	12	10	11	443	4
3	10	8	12	420	5
6	11	11	10	433	3
4	9	8	8	429	5
2	11	5	9	415	6
6	9	12	12	436	4
5	12	11	9	417	6
6	10	11	11	418	5
6	12	8	11	430	6
5	11	10	9	426	6
5	11	10	11	439	5
5	12	10	11	419	6
6	11	11	10	452	3
4	11	12	10	422	6
6	10	11	9	429	6
6	9	8	9	425	5
6	11	11	12	433	6
4	7	11	11	430	4
5	10	12	11	437	6
5	9	8	9	419	3
5	11	12	11	416	6
5	11	11	10	425	5
5	8	12	11	424	5
5	12	8	12	410	6
6	9	9	11	438	5
6	10	12	9	437	3
6	12	9	11	420	6
6	10	9	11	437	5
4	11	9	12	417	4
5	9	8	9	423	6
5	8	11	12	416	5
5	8	10	9	415	6
3	9	9	10	439	6
6	10	12	7	444	5
5	12	9	9	427	6
5	12	10	8	423	6
5	12	9	12	432	6
5	10	11	9	427	6
5	7	11	11	433	6
5	10	7	10	427	6
4	10	10	12	424	4
4	12	11	12	421	6
6	7	7	12	417	6
5	12	10	10	427	5
4	10	10	9	433	4
5	11	12	12	425	5
6	11	8	10	412	6
5	7	11	8	418	6
6	11	8	12	410	3
4	11	10	8	434	5
5	10	8	10	428	3
6	8	11	9	436	6
5	9	10	11	435	4
5	9	11	10	424	6
4	9	9	10	422	5
6	8	11	10	425	6
5	10	11	12	420	4
6	9	10	9	436	5
5	11	10	10	430	6
3	11	10	11	436	3
6	10	12	9	431	6
6	12	11	9	443	4
6	10	11	12	434	4
5	10	10	10	433	5
6	12	11	8	424	4
6	9	11	11	429	6
6	10	12	11	422	6
6	12	8	10	424	6
4	11	10	8	439	6
5	11	11	11	422	4
5	8	12	9	448	5
6	10	11	12	421	6
6	11	11	11	434	5
5	12	9	11	434	5
6	9	9	11	425	6
6	8	12	12	427	5
6	10	11	8	438	6
6	11	10	11	442	6
6	11	8	11	424	4
5	11	11	9	425	4
6	12	10	11	436	6
4	12	12	9	422	4
6	12	9	9	418	5
6	12	9	10	424	5
6	10	10	12	419	6
5	10	9	11	431	5
5	8	12	7	422	5
6	11	9	9	418	5
5	10	8	11	431	4
6	11	7	10	419	5
6	10	12	10	435	6
6	9	10	12	430	6
6	7	9	11	420	4
5	9	8	12	425	6
3	12	12	11	408	4
4	9	10	9	429	6
5	12	11	10	418	4
5	12	8	12	435	5
6	12	9	9	404	6
6	9	10	10	440	5
6	11	10	10	420	6
2	10	12	12	435	6
6	10	11	10	422	6
6	9	12	12	413	5
4	12	9	10	416	5
5	9	10	12	443	5
5	11	10	10	435	5
6	9	11	11	439	6
5	10	11	12	428	4
6	9	11	11	422	5
6	10	10	9	423	6
[truncated: 8,001 more rows]

## Sheet: E. faecium Observed Time
clone	timedist
clone_1	0
clone_2	0
clone_3	0
clone_4	8
clone_5	538
clone_6	0

## Sheet: E. faecium Expected Time
clone_1	clone_2	clone_3	clone_4	clone_5	clone_6
7	11	17	19	598	3
6	17	7	18	609	13
2	14	18	15	559	6
2	17	5	15	587	9
5	12	15	9	536	5
5	16	12	14	552	7
12	12	11	18	604	5
3	4	13	12	571	5
5	8	8	18	597	8
8	13	17	10	535	8
9	19	17	11	593	13
9	18	10	19	588	8
5	12	20	13	608	5
3	11	14	12	574	4
8	13	16	13	578	9
3	17	15	17	535	5
6	10	16	13	584	7
8	8	20	13	583	1
6	19	15	25	565	9
9	8	12	19	593	9
6	19	11	15	564	5
11	12	16	17	552	6
9	6	11	16	566	5
7	11	12	26	569	6
6	8	19	13	559	10
8	20	14	14	577	10
10	14	11	10	584	11
8	10	17	11	554	3
9	10	17	13	569	11
8	19	14	10	568	4
3	16	21	16	580	9
5	15	15	9	543	5
5	15	14	23	547	5
7	13	17	17	551	5
2	16	13	15	514	11
6	18	13	16	575	9
3	10	22	12	615	10
4	19	19	14	586	9
7	13	14	11	584	13
5	15	18	13	556	5
12	18	13	10	613	4
3	12	21	10	576	12
8	20	8	17	545	7
11	15	14	20	542	9
5	19	10	13	541	7
14	19	21	18	595	12
5	15	7	12	588	11
8	5	18	15	560	5
8	18	11	21	578	9
9	19	14	9	570	2
8	10	17	11	596	5
9	15	11	14	567	6
8	12	12	12	576	5
7	25	18	6	580	6
8	15	14	14	534	6
5	14	11	19	625	3
8	18	11	18	615	5
7	11	8	13	565	7
11	14	16	15	583	3
4	12	15	6	546	11
11	17	17	18	608	8
10	19	23	15	548	9
4	11	7	13	588	9
8	13	11	16	575	4
8	12	9	14	591	5
3	13	16	9	581	6
9	23	16	12	538	4
5	12	13	19	576	5
4	5	9	10	594	6
15	15	16	17	627	6
4	11	10	9	567	11
11	11	12	16	585	6
12	12	14	10	548	6
6	24	19	12	563	9
3	5	12	14	557	10
7	15	14	9	549	10
3	13	9	13	600	4
0	15	20	13	550	10
4	16	22	5	576	15
10	15	17	17	581	9
10	20	18	16	561	2
8	16	11	9	589	9
8	21	20	6	574	8
3	11	17	12	567	10
8	9	13	13	600	7
0	13	7	9	591	3
5	11	17	20	513	6
5	2	11	13	607	3
6	11	21	21	539	7
4	5	4	10	557	8
10	11	14	17	539	11
7	12	11	21	631	4
7	20	8	13	573	18
8	15	12	9	572	4
6	18	15	15	594	9
6	21	15	10	549	7
5	18	12	14	615	11
9	23	11	4	604	2
3	18	13	12	597	6
7	20	22	7	581	12
5	15	16	18	572	7
5	12	14	8	572	10
9	21	20	4	558	5
7	13	23	4	560	10
4	17	24	13	646	7
6	13	15	14	572	7
10	10	12	18	547	6
2	13	16	17	595	3
8	11	13	15	587	8
10	13	11	11	563	6
7	16	19	29	571	7
10	16	14	17	610	11
9	18	11	10	566	4
7	15	13	11	562	9
7	18	17	11	547	7
6	13	16	17	590	5
5	9	15	14	553	7
2	15	18	23	595	8
9	12	11	6	609	11
6	9	12	8	588	3
11	13	13	8	615	3
8	8	3	15	588	7
3	12	13	8	615	4
8	8	12	7	587	7
10	9	12	12	583	6
4	19	12	20	566	11
7	18	17	12	605	5
9	11	17	17	590	6
5	10	14	15	599	14
9	16	9	18	562	4
6	8	12	11	544	9
14	20	17	19	582	7
8	15	7	18	564	7
5	15	16	14	571	10
2	20	12	13	599	6
7	10	8	16	551	3
5	13	21	18	568	9
9	7	18	6	548	8
9	19	11	10	614	9
10	12	9	27	567	3
4	11	14	14	578	6
5	11	12	18	576	12
5	11	8	14	583	9
8	16	11	19	607	5
5	11	10	7	599	10
7	14	14	17	563	5
8	8	16	14	560	5
6	16	16	11	593	9
6	14	14	12	582	11
11	12	8	14	537	6
8	6	15	9	609	5
3	7	20	10	588	10
8	18	13	15	584	9
5	15	20	10	565	8
10	12	18	18	577	7
7	20	14	20	642	7
11	19	23	16	527	6
4	17	14	13	533	2
5	13	11	10	611	9
5	20	9	11	552	12
9	11	15	14	571	7
11	14	21	15	519	9
2	12	15	10	539	12
4	10	4	14	564	6
3	12	15	14	571	9
5	9	15	11	576	4
6	18	10	8	565	3
7	13	11	12	538	3
6	13	9	20	567	6
4	9	15	10	551	4
7	21	13	16	567	10
3	12	17	18	535	6
6	9	17	11	577	4
6	14	13	9	580	4
9	13	21	6	620	9
3	20	10	8	560	5
6	16	12	9	589	6
5	20	15	18	543	6
4	10	12	16	565	8
3	17	15	5	552	6
6	8	11	17	601	12
5	14	10	17	556	8
4	19	7	2	546	10
4	10	16	17	567	10
5	11	9	12	547	4
2	19	23	14	581	12
3	11	15	18	628	5
10	15	10	16	548	7
10	15	13	17	618	6
2	19	12	14	594	8
12	16	12	12	536	6
3	13	15	12	546	8
6	15	17	12	585	6
7	14	8	15	539	10
2	12	13	13	534	4
13	18	11	19	589	13
5	12	16	13	599	8
10	22	18	11	586	5
2	9	10	12	625	9
3	11	18	14	581	5
9	14	11	14	575	11
6	12	11	13	576	8
3	14	13	15	527	4
15	17	10	5	571	3
6	12	15	8	555	5
5	10	18	24	565	1
3	17	13	8	539	5
5	21	13	14	515	6
7	9	6	17	616	4
2	20	17	18	580	5
6	12	14	15	534	3
7	13	12	11	549	6
7	13	15	13	552	5
8	6	23	18	556	9
7	16	16	11	528	9
5	9	14	16	594	7
3	16	10	10	532	3
3	16	13	14	577	9
11	12	16	14	536	7
17	8	19	10	581	12
10	16	16	11	575	7
8	6	18	8	619	4
6	15	12	18	563	12
4	10	14	7	563	5
11	10	14	8	597	1
6	18	23	9	594	12
12	12	11	16	553	6
2	8	18	10	577	11
7	22	15	18	574	6
5	10	14	21	625	11
8	11	21	13	586	8
4	21	14	10	607	6
6	23	10	11	609	7
4	22	16	20	584	14
3	13	15	14	556	8
2	19	9	21	586	9
9	7	12	14	567	2
4	12	8	12	558	0
6	11	20	14	550	6
11	17	14	10	547	3
6	13	12	15	590	5
6	9	15	13	598	5
10	9	12	14	549	7
3	15	14	14	557	7
2	22	21	15	580	6
6	14	8	17	561	7
10	11	17	12	553	3
4	16	19	7	607	7
5	18	10	10	549	9
5	13	17	11	601	5
6	14	9	9	513	10
8	13	14	12	576	8
9	17	14	16	579	3
4	18	7	13	599	10
6	19	13	14	574	1
8	13	9	16	561	6
6	11	17	8	583	3
8	13	18	13	569	8
9	5	15	15	534	11
12	9	8	16	612	5
9	19	13	16	575	9
10	11	17	14	602	5
8	11	11	11	552	4
8	11	9	7	582	8
2	9	16	15	618	4
6	13	14	10	540	10
8	10	8	12	588	6
10	14	11	8	556	9
10	7	15	10	566	3
5	13	11	10	552	4
7	19	18	21	590	6
7	10	17	13	613	4
1	15	16	13	581	8
8	8	13	16	526	8
7	23	15	9	601	7
4	10	12	11	559	9
7	13	10	11	618	6
11	25	6	13	594	7
10	10	19	16	519	10
6	8	9	9	612	12
10	9	18	12	576	6
5	13	15	10	601	9
8	19	11	13	563	8
7	12	12	8	556	10
9	18	12	11	569	7
9	15	13	12	536	5
16	14	8	16	587	7
7	12	9	17	601	8
9	17	19	13	617	4
8	10	15	12	564	6
12	13	18	13	595	6
8	15	8	12	597	9
4	16	7	11	582	6
7	10	15	20	580	8
4	4	9	9	598	6
8	16	15	10	607	4
7	14	17	18	579	5
4	12	13	9	604	5
7	14	14	14	591	12
9	11	15	9	582	6
6	9	18	9	525	7
6	16	19	15	578	6
5	17	13	5	603	6
6	15	15	14	579	3
9	11	6	10	594	11
5	13	6	22	629	6
6	14	16	14	534	5
9	18	12	17	584	6
5	12	15	17	601	2
6	15	15	15	625	3
6	11	10	9	569	4
3	16	24	7	573	8
11	12	13	9	575	5
9	10	11	20	558	4
9	21	14	19	632	3
8	13	10	21	565	6
9	16	15	12	558	4
12	8	23	7	571	3
9	4	18	18	562	3
4	20	14	13	548	5
9	13	18	11	594	6
7	11	18	14	600	10
10	4	20	12	602	6
7	18	17	16	568	6
8	12	14	12	563	11
6	16	12	11	565	6
7	20	14	16	555	5
10	14	9	16	506	7
13	6	18	11	608	8
9	15	14	18	566	10
6	16	16	18	605	7
5	10	12	15	588	8
5	15	7	9	559	13
5	18	14	10	567	8
3	16	17	12	572	6
8	12	11	18	585	3
8	8	11	13	559	9
4	18	13	13	568	2
5	14	12	7	562	2
4	19	11	17	586	6
4	9	10	18	560	8
3	17	20	14	569	6
6	13	12	8	569	9
3	14	15	18	588	8
8	13	18	10	587	5
6	13	19	9	597	8
8	16	7	16	567	5
0	13	12	18	589	7
8	18	15	12	548	6
6	13	16	14	584	7
3	9	19	21	612	6
6	10	14	20	574	5
11	15	16	26	578	7
5	15	20	14	588	3
6	17	11	10	605	5
10	15	12	20	648	8
8	15	5	12	595	7
14	9	5	7	593	7
8	17	17	21	590	6
7	15	14	17	533	8
2	18	12	9	608	7
9	27	11	17	582	8
9	11	3	19	573	10
5	13	23	15	567	9
4	17	18	14	559	3
6	17	23	11	561	4
4	8	16	11	604	7
8	12	17	14	564	7
5	9	8	17	618	6
10	17	9	11	557	12
6	16	22	18	560	5
7	17	12	8	563	7
4	20	11	15	591	3
6	9	12	10	576	4
10	15	8	18	600	3
8	19	20	15	588	6
5	18	14	17	561	6
7	20	15	6	624	5
6	16	20	18	573	8
4	11	19	23	596	4
10	7	21	16	609	4
10	18	12	13	547	3
11	16	15	16	561	5
10	15	10	11	531	11
8	16	16	8	527	7
9	14	8	11	579	4
6	14	8	18	576	16
6	13	13	15	564	10
10	10	10	10	636	6
4	14	13	14	561	6
5	14	14	12	555	10
6	9	12	10	535	5
13	10	10	17	560	7
4	11	17	17	563	4
5	14	7	10	521	7
6	14	13	16	598	5
11	9	10	9	584	8
5	16	13	19	581	6
8	9	18	14	569	9
7	19	9	9	608	7
5	11	18	14	563	6
7	11	11	13	555	6
7	15	19	18	614	3
11	14	18	14	611	7
7	14	16	13	619	7
2	15	16	10	596	7
8	15	13	23	582	4
8	9	15	9	592	7
8	13	11	14	588	5
3	15	9	12	574	11
3	15	13	7	615	8
10	5	16	20	595	3
6	15	9	10	552	4
9	17	20	14	574	6
3	12	5	16	562	7
8	18	17	14	548	8
6	10	13	6	592	5
16	11	16	18	618	7
5	12	15	13	537	6
5	18	15	14	597	3
5	9	22	15	562	6
9	19	10	17	554	6
7	12	8	21	568	6
10	9	13	13	531	5
10	11	16	11	558	6
12	18	14	10	615	13
4	20	6	15	612	2
4	13	12	17	561	5
6	22	19	6	591	6
4	17	23	18	615	5
7	12	5	16	620	9
7	5	16	16	561	7
6	16	11	13	574	4
3	11	7	24	575	6
4	19	12	14	633	3
8	11	16	20	557	6
5	14	6	11	537	6
8	7	16	10	613	8
10	14	19	16	548	6
8	16	17	11	546	9
5	13	21	11	596	8
2	11	9	15	568	4
7	15	12	9	595	7
5	13	9	17	613	7
5	16	15	15	585	7
10	17	18	12	546	10
2	11	18	4	585	7
6	14	10	9	538	7
5	2	12	14	633	4
6	14	14	7	595	14
5	15	16	9	578	3
5	14	13	14	611	5
10	15	8	8	562	5
9	12	24	14	579	14
11	12	14	15	532	10
8	6	11	5	595	9
1	8	24	24	582	8
7	16	12	7	533	4
9	13	18	26	597	10
8	8	8	14	584	7
11	7	15	18	616	6
7	12	12	10	597	6
4	15	13	7	606	5
8	17	10	13	585	5
7	21	15	16	506	5
6	7	8	16	577	10
12	14	18	19	553	7
5	7	18	7	541	7
2	10	20	13	617	7
3	15	21	12	528	5
6	16	20	11	603	6
7	5	11	11	606	9
9	14	13	12	572	8
4	17	17	11	544	8
9	13	21	13	576	9
3	8	6	11	597	8
7	16	15	9	588	2
11	12	13	10	543	8
7	18	17	22	549	7
10	12	22	8	574	6
6	9	8	18	612	6
8	12	11	9	586	4
11	18	14	17	550	7
9	19	9	14	598	5
7	10	16	16	577	7
10	15	18	20	547	4
6	16	18	16	558	4
7	6	12	13	583	5
8	14	14	12	606	7
6	10	13	9	596	5
3	14	12	25	576	7
7	16	20	12	589	10
4	22	16	14	574	6
5	11	13	14	570	8
7	17	20	15	612	8
6	14	9	11	574	8
7	12	15	9	595	12
4	14	13	12	609	3
12	22	14	17	560	3
7	11	13	16	632	7
7	16	15	18	605	7
8	7	15	22	612	4
7	11	9	19	533	10
5	10	17	12	588	7
4	17	14	14	498	4
9	20	13	13	536	10
9	9	13	9	500	7
6	17	6	14	560	12
8	19	13	9	580	6
3	11	6	12	543	5
4	14	10	16	529	10
3	12	19	11	565	4
4	6	14	18	544	8
6	16	22	15	616	6
12	16	19	9	571	9
4	14	13	17	559	5
8	11	14	15	612	7
10	18	17	13	581	5
6	10	16	14	569	4
2	12	15	19	598	7
9	8	17	17	592	12
8	6	8	18	594	9
1	14	9	8	530	9
2	10	18	14	532	9
9	17	9	9	594	5
6	14	11	13	527	11
7	11	7	24	596	8
8	17	18	10	581	5
6	10	7	12	523	4
9	19	14	8	598	8
2	5	14	14	548	3
7	13	16	17	604	7
3	13	20	11	544	9
3	6	17	13	575	8
4	12	16	15	583	4
5	21	12	13	560	9
7	16	15	20	596	6
6	14	9	19	577	6
8	9	14	7	599	6
4	13	21	17	597	7
8	8	16	16	570	9
10	13	17	17	591	12
7	15	6	18	571	2
7	14	9	13	555	10
12	9	4	22	534	8
4	17	17	15	548	4
7	16	14	16	529	8
2	13	16	12	591	8
5	15	21	15	541	2
6	12	10	17	588	4
5	17	22	20	547	11
9	16	10	16	581	10
10	18	14	12	569	4
7	11	20	10	600	5
8	11	13	26	571	8
6	16	17	8	583	7
5	18	12	13	533	7
3	9	13	21	579	4
7	19	23	20	557	13
6	9	8	7	609	3
7	16	10	9	559	8
10	3	18	17	611	8
7	10	12	12	580	11
8	19	7	7	585	5
8	12	16	16	566	10
9	14	17	16	578	8
7	14	10	12	586	5
4	9	17	8	554	9
5	16	15	15	549	6
8	24	9	15	568	6
6	24	13	18	573	9
4	20	7	9	521	4
5	12	13	17	625	4
6	15	12	12	599	6
5	14	6	20	580	10
7	13	10	11	593	8
11	19	18	18	609	6
10	13	15	9	565	11
10	11	26	16	555	2
6	9	10	10	551	5
7	10	13	16	544	4
12	18	15	20	578	12
10	14	13	15	555	5
6	15	20	12	646	11
7	11	11	12	601	6
3	17	17	14	532	10
11	17	23	8	556	4
8	10	18	13	584	7
2	10	9	14	585	15
10	9	13	14	574	3
9	11	8	17	549	5
5	16	13	11	560	7
7	8	15	15	580	6
4	11	7	11	569	5
6	16	13	12	554	4
4	18	11	11	580	9
5	9	14	11	565	7
4	14	14	16	561	3
4	14	9	13	559	11
6	8	18	12	552	4
10	16	15	11	518	6
10	6	11	12	545	2
11	15	9	15	553	3
6	17	15	14	576	10
5	12	15	15	634	10
6	16	9	12	531	9
7	18	10	7	551	6
5	26	17	17	630	9
10	13	12	8	531	7
1	5	13	9	576	4
9	14	15	10	569	13
5	13	10	18	564	11
6	15	14	13	597	6
10	13	20	21	589	8
8	7	8	5	570	7
8	10	12	11	551	10
6	16	12	7	584	4
9	8	14	15	506	5
3	12	13	9	575	7
7	8	19	9	552	6
6	15	15	9	588	13
13	13	19	15	602	7
6	16	19	17	556	4
7	12	14	13	563	3
6	8	12	9	571	3
10	16	11	13	512	10
1	17	12	7	609	2
8	8	16	21	571	7
3	5	17	8	627	7
8	14	5	8	577	5
15	12	10	15	574	8
8	15	12	19	502	6
7	10	20	11	585	3
7	17	10	11	593	13
9	11	17	20	528	5
5	5	13	10	577	3
6	13	15	10	571	12
9	15	13	17	555	8
4	10	16	13	586	8
4	13	18	6	553	8
11	18	12	15	580	5
5	12	9	16	569	9
12	8	14	15	584	6
6	17	15	10	534	6
8	13	19	15	575	9
5	14	16	12	573	6
5	20	6	12	590	4
7	17	10	22	583	6
5	9	10	8	566	4
10	10	21	13	582	6
8	16	15	12	523	7
6	17	17	11	587	5
3	25	10	9	557	4
8	9	9	13	580	5
9	12	12	16	567	3
8	15	13	17	576	7
7	14	9	11	550	13
9	9	16	20	564	6
5	19	16	14	531	12
3	11	8	22	557	11
12	15	13	12	578	13
3	14	9	6	581	8
6	13	11	21	563	2
9	12	8	10	578	1
5	9	10	9	575	2
5	12	15	11	575	6
9	20	21	15	607	3
13	7	14	13	571	6
7	15	10	10	531	5
13	20	14	15	559	10
7	13	17	17	585	4
9	11	15	18	566	5
3	20	14	16	560	8
5	12	10	12	596	7
11	17	7	16	576	9
2	10	15	13	532	7
3	11	15	15	586	7
10	9	15	8	578	5
8	18	10	10	568	10
10	9	12	14	591	4
7	17	17	18	598	10
7	19	17	15	579	8
9	16	19	18	568	7
3	23	12	7	609	12
9	17	10	11	574	3
1	14	10	17	599	6
4	22	21	16	560	5
1	9	18	13	532	10
2	11	14	13	587	4
7	10	17	10	535	7
10	16	19	21	605	10
11	13	11	18	598	2
8	19	14	8	578	5
6	11	11	17	602	11
9	12	10	13	540	6
4	12	9	11	568	6
8	13	13	4	562	5
4	16	15	11	590	8
2	14	11	9	551	6
10	7	8	12	580	11
5	14	14	19	568	8
12	12	15	13	569	7
6	9	18	16	539	6
6	25	11	18	588	2
3	16	19	13	586	7
6	16	11	10	600	10
6	7	9	20	629	6
4	15	14	14	591	12
2	4	12	14	624	8
7	15	7	17	607	7
8	6	12	19	577	9
6	23	19	15	580	1
4	15	17	14	582	5
10	13	15	11	597	11
5	19	13	15	613	4
11	10	5	15	567	7
8	15	9	12	544	11
6	7	13	14	583	6
8	8	16	16	583	8
11	11	17	14	521	8
4	14	10	19	598	3
12	14	11	5	544	16
13	10	20	21	616	9
8	12	12	15	549	8
4	19	10	14	556	8
9	14	12	24	569	5
0	14	9	14	606	7
6	9	14	15	609	6
10	12	18	17	603	4
11	14	11	14	629	4
5	22	12	12	591	11
4	9	14	12	574	3
2	20	13	16	587	6
7	7	19	14	555	4
2	17	13	12	580	4
7	17	16	10	600	6
6	11	12	10	576	3
6	8	14	9	538	7
1	15	17	13	561	11
9	8	16	15	598	7
7	14	13	10	602	5
11	5	10	15	589	11
10	13	11	13	609	2
3	11	14	15	550	7
3	5	12	14	596	8
8	12	15	15	620	2
9	14	12	16	593	12
3	13	9	9	544	7
13	19	7	6	574	10
13	18	12	10	561	5
7	17	19	12	555	2
8	7	16	11	606	3
6	7	9	16	579	7
6	18	18	11	555	9
10	11	10	21	615	16
7	23	17	15	573	0
11	8	13	9	559	10
5	22	14	22	566	2
2	14	9	20	581	3
6	8	12	16	589	5
6	14	23	15	583	9
7	14	14	12	584	6
2	15	15	20	554	7
4	17	14	13	566	6
10	15	8	11	605	4
2	25	10	16	582	7
3	15	12	8	525	9
8	12	13	17	587	5
10	7	12	11	568	2
5	9	16	6	602	7
9	10	12	7	596	6
3	9	10	10	578	7
6	15	24	19	552	15
6	12	11	13	567	7
12	16	10	21	570	8
2	21	14	11	573	7
2	15	13	14	598	4
2	15	11	19	541	11
6	10	14	13	551	10
5	15	16	13	592	14
5	24	15	7	550	2
9	20	19	7	577	7
4	7	13	16	538	7
3	15	16	7	556	3
3	14	21	11	559	6
6	10	16	16	539	3
7	15	5	15	591	3
6	8	15	10	599	7
6	10	17	16	578	7
15	14	11	17	532	6
5	17	13	11	596	2
4	7	8	9	563	7
4	12	15	13	614	8
6	10	11	27	640	5
2	13	20	12	582	5
5	21	15	5	623	6
7	17	14	20	605	4
11	12	8	7	602	10
2	11	8	16	528	8
7	18	14	11	533	9
8	8	12	6	576	2
14	18	11	19	590	5
4	12	9	17	649	12
4	16	22	13	622	3
10	12	9	15	540	3
9	11	9	12	577	9
4	16	11	13	555	7
8	19	15	15	571	6
9	17	8	13	594	12
7	15	22	11	544	11
5	11	12	10	533	9
7	19	14	5	552	9
3	11	6	13	579	9
9	14	6	9	569	12
6	14	15	17	541	13
5	12	13	13	578	7
13	21	11	16	628	8
8	13	12	6	582	6
7	13	15	9	531	9
14	17	13	11	583	3
8	14	6	12	574	7
6	13	12	12	587	12
9	11	12	14	586	9
10	12	18	12	592	0
4	14	6	15	585	7
10	10	11	17	493	12
12	10	23	10	593	3
5	16	13	14	540	7
7	12	6	8	611	7
9	8	18	9	553	9
9	11	10	15	546	6
8	18	16	10	545	4
10	14	5	14	556	10
5	9	14	15	582	11
4	11	15	18	609	11
8	15	13	10	613	1
5	10	13	9	585	6
8	13	13	16	581	12
8	17	17	6	581	6
12	16	17	7	620	5
6	21	15	12	534	6
4	13	12	24	535	3
5	13	15	11	563	5
5	19	13	16	575	7
4	16	12	6	542	4
7	14	7	21	596	9
13	22	13	15	561	11
12	11	14	10	627	3
6	13	23	22	569	6
2	8	16	14	566	8
5	19	13	9	587	5
4	14	13	24	601	4
9	14	24	13	551	1
6	13	9	14	557	9
6	13	14	12	563	6
3	13	6	13	587	13
3	11	10	6	529	9
2	16	19	11	567	5
11	11	15	16	585	7
7	7	11	14	558	4
9	9	7	10	605	7
5	19	11	11	546	4
4	6	15	9	564	8
7	10	12	13	588	10
6	22	16	11	539	12
11	17	10	12	575	10
6	12	7	17	610	9
8	18	12	14	598	6
9	16	21	16	593	4
8	15	15	15	599	7
10	5	11	16	557	9
1	4	11	14	606	4
12	9	19	11	599	12
8	17	12	19	603	3
10	13	11	15	615	15
9	16	18	15	544	7
7	12	18	14	604	9
6	16	13	8	597	6
2	11	14	20	554	7
6	15	19	8	569	3
8	16	18	12	586	5
7	25	9	10	570	10
10	26	11	16	613	3
5	20	13	5	523	10
12	8	14	18	553	7
12	9	14	9	568	5
6	17	11	15	601	7
10	11	16	21	548	6
6	17	10	9	600	8
2	15	15	7	640	6
1	14	11	16	593	6
7	20	13	13	541	6
7	8	15	12	619	3
3	15	8	11	565	10
5	15	16	17	567	11
11	11	7	7	569	8
13	13	7	16	581	4
7	21	24	11	568	6
8	17	17	11	586	5
8	11	23	18	550	9
11	11	15	19	585	2
2	11	12	19	565	7
3	8	15	14	615	5
6	18	11	13	571	3
5	20	11	11	555	4
6	18	15	13	536	6
3	7	12	21	544	5
5	17	16	17	631	9
8	22	23	4	608	7
6	15	12	15	575	10
6	9	15	9	547	3
12	13	13	16	571	7
8	15	14	15	528	4
11	8	14	17	561	10
6	7	21	16	612	6
5	19	9	11	611	0
4	18	14	17	586	8
4	13	20	14	549	7
13	8	19	18	540	14
7	14	16	19	571	10
3	9	14	8	559	10
12	18	7	24	591	6
9	10	13	10	586	1
10	19	10	18	589	6
7	15	13	7	595	6
5	13	16	16	558	5
6	13	16	13	588	6
9	16	23	16	569	9
8	11	15	8	587	8
4	14	14	15	579	8
5	16	15	16	593	6
2	15	9	12	565	3
2	15	16	12	581	6
12	14	19	15	551	9
7	16	14	13	553	6
6	9	19	10	572	6
5	22	11	20	576	12
8	13	16	9	562	7
10	12	7	13	606	4
6	20	17	12	589	9
13	14	21	24	520	6
7	11	15	14	557	7
7	16	12	18	586	10
5	15	10	16	591	12
12	16	7	8	603	10
5	12	12	18	593	4
9	13	13	13	581	6
5	18	10	15	557	7
4	9	12	21	576	6
5	6	10	10	574	9
7	5	12	10	621	10
13	22	16	14	588	10
10	18	12	15	582	12
5	17	16	17	576	6
5	12	20	16	569	7
11	15	11	14	620	8
5	22	8	10	562	9
3	18	7	10	581	3
8	7	3	14	567	2
5	18	14	13	568	5
7	13	9	3	540	8
4	14	9	8	538	9
5	9	10	13	596	5
5	19	12	11	574	10
5	19	8	9	585	5
5	11	19	16	576	6
5	7	12	8	553	8
6	10	13	10	616	2
7	12	15	9	590	12
6	18	19	11	581	8
11	14	10	15	585	2
5	13	21	7	578	7
3	8	14	14	579	6
9	15	11	11	575	2
7	8	10	4	600	3
3	11	13	7	560	9
10	7	22	14	556	8
11	10	17	21	595	12
2	16	14	6	550	8
4	12	9	11	559	1
7	13	11	18	566	8
9	11	14	13	582	3
7	15	15	13	552	4
10	19	11	23	562	11
5	19	11	15	559	10
2	11	12	22	588	6
11	12	15	14	551	9
10	27	13	9	571	7
4	18	7	11	577	4
7	14	13	6	577	6
7	12	13	11	624	6
9	15	16	16	560	7
9	13	11	12	605	2
6	12	14	10	586	6
9	17	7	17	598	7
5	16	11	15	569	3
2	9	6	15	610	3
5	10	22	12	612	1
5	8	13	15	657	2
10	8	8	14	574	12
8	11	11	23	558	11
5	8	13	10	551	8
10	15	11	15	559	7
10	15	21	14	578	5
6	21	15	13	591	2
5	17	19	12	599	11
6	15	17	19	555	10
7	17	12	13	584	4
7	9	16	13	576	7
5	14	14	12	586	9
5	13	16	16	585	7
7	16	12	16	573	7
6	13	12	16	567	6
5	6	12	14	538	5
4	9	18	15	576	9
6	8	7	22	561	6
9	9	10	2	538	8
8	16	17	9	585	6
8	18	25	13	600	11
9	13	15	15	584	10
8	19	17	11	578	4
10	12	15	16	620	6
6	10	11	7	578	6
7	14	18	14	568	4
12	11	11	12	622	10
4	11	12	9	610	6
9	11	18	17	577	6
9	18	10	13	571	11
5	15	18	16	582	3
3	12	12	8	527	7
7	10	16	8	538	7
10	10	14	11	602	11
7	14	14	15	559	3
2	19	10	15	572	9
5	18	19	16	576	1
6	17	16	9	591	2
3	15	12	17	624	3
5	13	15	12	563	2
5	12	10	16	551	9
9	12	15	14	559	10
6	14	18	13	589	3
6	14	14	9	590	5
9	14	7	18	573	9
4	15	18	9	586	9
9	13	7	10	593	11
4	14	14	17	566	5
8	15	10	12	513	8
6	21	7	12	568	7
3	13	8	11	540	9
11	14	16	13	614	5
6	21	12	5	574	8
2	14	11	12	562	6
2	10	20	14	591	9
10	7	10	9	545	4
7	17	20	11	567	7
6	12	12	10	626	7
7	19	11	23	568	9
3	14	14	21	558	4
5	7	17	17	576	4
6	8	25	15	533	6
2	10	10	11	599	6
6	17	15	10	585	4
8	6	13	23	610	5
4	16	13	9	573	8
8	12	13	24	554	3
7	18	15	22	545	7
4	18	13	9	579	6
6	12	7	9	574	7
2	16	16	7	596	6
4	14	14	6	570	10
6	13	13	12	578	3
7	19	15	9	603	5
15	12	5	15	582	6
11	10	21	18	604	10
6	20	15	14	564	9
5	17	16	14	584	10
7	19	9	18	580	9
3	13	16	11	584	4
2	14	11	14	555	4
3	11	20	12	581	6
8	16	13	12	600	5
6	17	13	13	542	8
7	18	18	11	628	7
4	16	17	22	603	9
9	9	24	25	567	12
4	8	12	15	600	4
5	14	19	13	559	5
5	18	8	14	590	4
11	10	15	10	595	11
14	11	13	18	598	8
3	18	9	21	579	5
11	14	21	11	544	7
4	12	9	11	557	5
8	17	17	12	580	8
4	12	12	14	582	6
10	20	19	18	583	10
4	20	15	19	557	7
2	12	12	17	587	3
7	11	13	12	605	5
8	19	22	15	594	7
7	19	10	14	581	9
13	19	14	10	568	4
7	12	12	13	579	7
2	14	9	17	548	7
10	17	10	15	559	8
3	14	16	16	585	10
4	12	10	9	549	11
11	18	12	15	596	2
3	14	19	18	526	7
7	8	12	10	613	9
14	13	15	10	575	5
3	16	15	14	553	6
13	6	6	11	590	8
2	10	10	17	576	5
4	19	5	16	613	6
7	11	7	13	580	8
2	8	13	12	559	2
7	20	16	14	585	5
12	13	18	24	560	5
8	27	12	18	579	12
8	21	14	16	560	5
2	14	9	14	549	6
8	14	15	8	563	8
5	16	12	21	568	9
6	12	13	12	570	11
8	8	17	13	557	12
5	11	11	14	617	4
4	17	6	13	562	10
4	13	8	13	520	4
7	16	8	14	567	5
7	12	18	14	620	7
6	18	11	16	509	5
2	8	14	15	575	9
9	9	22	10	516	3
5	17	9	10	551	7
4	20	9	24	567	3
9	11	11	13	510	11
7	12	13	10	598	5
14	7	14	20	538	7
9	15	18	15	580	5
3	6	11	13	545	12
4	9	12	15	554	11
1	12	14	14	559	7
6	14	11	7	586	4
8	20	25	13	514	8
11	14	12	8	592	4
9	17	16	6	601	3
5	17	10	7	556	8
4	10	10	22	544	2
7	12	11	9	640	4
8	11	19	14	634	13
9	12	9	10	606	7
7	9	19	18	610	4
5	15	8	12	610	7
8	10	20	21	590	6
12	12	13	12	598	4
6	18	13	19	596	6
12	15	9	9	554	6
8	11	14	5	586	3
7	6	6	11	589	10
4	21	25	14	551	11
6	10	13	16	586	5
5	10	12	16	588	11
4	20	14	14	576	6
14	16	16	16	579	5
7	12	25	13	560	7
5	9	14	17	585	8
4	24	19	9	536	6
2	16	12	22	595	7
4	16	14	19	568	4
5	11	8	20	561	10
4	11	14	13	575	2
7	16	9	12	582	1
5	15	6	15	587	11
7	14	9	15	601	2
6	15	6	16	575	16
9	15	9	14	559	6
9	14	14	24	636	8
8	19	9	18	600	9
1	12	14	14	601	5
2	17	13	13	557	2
10	11	12	9	590	8
2	14	13	14	534	2
7	18	11	19	564	5
9	16	14	9	572	12
15	18	11	8	615	5
3	10	20	9	582	4
7	9	11	13	562	9
12	18	6	13	552	9
6	15	12	7	591	12
9	11	21	14	574	7
4	20	13	13	544	3
11	14	17	12	607	6
6	17	12	12	590	6
7	15	13	10	539	10
6	20	19	16	554	7
3	16	9	15	576	4
8	12	9	12	590	6
11	13	14	18	595	2
7	16	16	19	619	7
17	18	18	14	572	11
6	11	11	17	533	4
8	16	21	16	597	3
8	9	13	8	614	6
3	14	17	11	542	5
7	9	16	14	537	5
7	9	17	17	558	10
9	12	13	15	609	3
1	14	14	14	576	7
9	17	7	19	532	3
4	19	7	21	568	8
4	20	14	12	580	3
6	11	13	17	599	5
5	12	13	10	585	9
4	15	15	19	561	8
12	15	11	16	606	6
7	16	14	12	554	5
6	17	11	15	559	9
8	14	13	13	582	13
3	15	14	9	607	8
6	8	14	12	586	2
9	14	16	13	572	7
10	17	15	15	586	3
4	16	15	17	562	7
4	12	11	12	562	11
10	17	9	18	560	7
1	15	14	15	562	12
7	14	10	10	597	9
8	17	11	17	568	7
7	12	17	10	574	4
4	11	17	11	572	8
7	19	15	15	601	8
10	11	11	13	581	11
4	10	13	14	547	4
3	13	11	14	620	7
8	8	9	19	607	5
13	17	9	14	584	5
6	20	12	13	527	6
12	8	8	10	568	4
9	16	12	12	544	6
10	13	14	9	609	7
4	17	18	13	568	9
4	18	11	9	492	9
8	11	10	19	607	13
5	21	20	12	593	8
2	19	18	20	565	5
8	15	15	12	550	3
9	17	14	15	587	11
10	15	20	10	624	4
4	11	10	13	537	8
9	14	14	18	572	0
5	18	16	18	536	6
5	18	12	23	563	2
8	11	18	12	633	7
6	13	15	17	542	6
5	8	16	17	514	6
4	10	16	10	622	2
1	18	13	8	592	3
10	12	16	15	646	3
13	15	13	19	575	5
9	9	10	18	592	2
4	13	18	16	578	9
7	9	14	11	585	4
4	13	17	21	600	3
4	13	17	16	581	7
9	4	14	17	569	7
4	18	11	14	584	9
11	16	16	16	594	6
7	14	18	16	565	10
9	16	17	12	577	1
3	18	20	15	570	10
6	16	13	26	546	1
12	7	20	16	559	6
3	13	13	9	557	10
8	17	16	12	590	5
2	8	20	19	618	7
7	11	8	18	535	9
3	15	16	15	589	6
11	19	15	11	576	8
11	12	10	12	605	7
2	12	3	16	631	8
11	15	11	16	625	3
1	14	13	9	590	8
9	8	7	8	571	5
4	15	11	20	590	5
8	15	20	12	589	8
4	11	20	16	536	10
6	10	16	11	555	5
7	12	16	16	594	6
8	20	8	14	558	3
8	11	13	10	562	8
7	9	14	7	582	10
10	11	16	10	558	6
5	15	11	13	632	7
11	12	14	13	524	5
4	4	18	17	595	7
13	17	16	20	563	6
5	8	24	22	599	9
6	18	11	13	563	2
7	6	7	8	573	10
6	4	13	15	630	4
2	16	11	12	601	7
8	9	14	14	583	10
6	6	19	13	594	3
7	17	15	18	567	6
9	14	10	22	605	8
4	15	10	15	591	9
6	18	14	13	518	11
4	14	15	15	563	5
7	4	15	22	518	9
11	11	9	10	573	12
9	14	20	11	611	12
6	11	12	14	565	8
13	9	14	14	620	9
8	17	16	18	595	2
8	12	13	14	582	5
8	15	17	10	582	3
11	10	13	18	613	4
8	10	21	15	535	7
4	23	22	12	595	6
5	10	15	6	560	6
9	11	9	12	622	3
1	15	12	17	603	10
5	10	10	18	583	7
5	16	15	10	548	7
14	16	22	18	580	10
9	17	21	18	610	7
6	11	14	16	547	7
12	18	7	15	596	3
11	10	11	18	617	2
11	7	8	10	586	6
9	17	16	10	563	8
7	10	18	10	582	5
8	11	21	9	623	10
5	18	16	8	576	5
2	11	15	12	588	7
9	15	13	16	548	6
10	16	18	10	573	9
8	13	12	11	535	10
3	22	14	11	602	7
7	14	12	10	594	5
2	8	17	9	581	9
6	20	13	10	601	14
9	19	17	8	566	5
2	19	7	9	590	9
11	14	13	7	601	11
3	12	19	11	563	4
8	14	7	19	563	10
11	17	17	9	586	14
5	15	8	9	589	8
6	7	7	12	570	6
11	15	17	18	581	3
10	15	6	12	566	8
10	14	10	10	578	12
8	11	16	15	554	2
5	12	14	24	619	7
2	9	8	8	535	10
9	11	15	10	550	6
5	13	15	13	585	3
6	14	14	10	576	5
15	22	18	10	564	9
9	10	8	16	608	4
6	18	11	19	528	7
4	14	15	13	534	6
6	12	14	18	558	4
10	7	15	14	582	5
13	11	12	16	575	3
8	11	9	17	551	5
4	14	10	15	581	9
5	12	12	10	612	9
7	23	19	21	548	10
5	9	11	12	587	7
7	13	12	17	589	6
4	9	14	11	553	5
5	12	11	9	569	7
5	23	9	12	588	3
7	15	14	15	545	5
11	9	17	16	588	9
4	17	11	15	624	13
8	11	23	14	551	2
1	12	10	11	618	6
8	13	16	13	546	6
9	12	12	9	582	9
3	7	10	6	576	6
10	10	13	13	527	4
10	15	10	14	519	7
8	11	24	6	564	9
7	8	12	9	577	6
8	14	15	12	575	14
5	16	16	15	587	4
2	12	11	12	588	10
9	25	8	20	564	4
5	18	14	23	583	9
4	10	6	16	573	5
9	11	14	10	574	8
8	13	14	14	543	6
8	20	17	19	576	10
8	14	8	15	579	10
8	17	14	12	562	4
5	10	11	10	569	6
5	14	17	10	602	8
4	11	15	17	588	2
9	9	12	8	580	13
9	19	13	13	616	2
8	17	5	5	594	8
0	16	15	12	617	9
7	15	15	20	562	9
5	8	12	21	603	11
2	14	11	7	548	12
6	17	11	18	574	4
8	10	18	7	592	9
4	12	7	9	613	13
13	13	9	16	535	7
2	13	8	15	582	4
7	11	13	12	571	6
7	10	8	17	543	7
4	15	11	13	616	8
11	14	11	11	565	5
9	20	9	16	560	6
4	12	12	18	582	8
5	15	17	13	590	15
6	10	10	19	571	4
12	18	8	12	575	10
8	9	13	10	568	6
4	15	6	10	552	11
5	14	10	19	607	6
13	9	15	16	546	13
5	20	15	17	617	6
9	20	19	22	589	7
1	10	21	11	549	1
9	16	21	9	568	3
7	13	17	12	572	4
2	16	19	12	550	3
5	5	14	19	600	2
5	18	13	15	590	5
7	20	18	18	603	8
4	10	19	15	613	5
8	16	17	10	575	4
5	20	16	11	585	7
5	9	8	14	617	10
10	4	12	9	588	14
11	15	20	12	593	8
7	24	10	12	568	5
2	17	15	10	580	5
4	10	17	16	547	8
6	16	16	14	564	9
7	18	11	13	548	10
3	13	22	9	628	11
4	16	9	7	594	12
7	10	5	3	618	5
6	14	17	12	601	3
3	14	15	19	594	6
11	18	10	27	595	11
6	10	19	11	608	8
7	16	11	16	538	8
5	10	21	13	573	8
11	11	16	16	584	3
4	15	12	23	555	5
10	15	18	9	594	8
11	25	19	14	589	7
11	23	11	10	577	6
3	10	17	11	542	5
9	13	13	14	530	7
8	13	11	20	606	7
12	18	12	8	553	7
2	14	14	13	554	8
9	21	9	15	570	9
2	9	20	19	557	10
9	12	11	17	603	4
8	13	8	9	526	1
8	26	12	17	576	3
10	13	9	13	574	9
7	17	10	14	575	9
8	15	18	10	611	7
4	10	19	10	604	1
5	13	8	16	575	4
10	16	16	12	575	6
8	17	12	16	549	9
7	15	17	16	562	7
11	17	15	11	555	9
8	14	15	12	589	7
5	16	11	12	573	8
6	19	13	12	613	8
8	12	9	17	533	3
5	15	13	10	612	9
9	15	12	18	540	11
14	16	15	18	555	10
6	17	17	7	589	3
10	16	10	12	569	6
7	10	11	17	576	4
6	9	12	9	568	3
3	12	15	17	605	9
4	20	13	15	592	14
6	9	11	18	618	9
3	14	11	16	602	2
9	10	21	16	562	12
4	9	10	17	648	6
5	10	11	11	570	7
8	14	5	13	572	8
5	8	23	17	536	6
3	17	14	7	570	2
10	11	13	11	535	6
5	13	13	14	557	2
13	13	11	20	581	13
5	16	10	10	583	4
12	6	21	13	571	9
8	12	17	11	542	6
11	16	19	12	532	6
10	8	10	13	601	5
9	12	12	18	591	5
3	13	18	17	621	6
9	10	13	3	528	14
7	15	14	12	603	9
5	14	13	15	567	5
7	12	21	13	612	7
6	16	14	20	592	4
5	21	9	11	623	6
8	9	16	17	554	5
9	11	11	12	596	12
6	12	21	13	591	10
5	12	9	8	587	4
10	16	18	17	569	6
6	12	14	12	566	11
5	13	12	15	547	8
6	15	17	15	545	1
8	17	10	12	591	7
12	13	12	13	535	4
5	18	16	11	598	5
14	5	16	13	553	8
4	18	22	16	546	2
2	12	14	9	578	7
8	19	15	17	548	10
5	11	19	15	605	6
5	11	4	19	566	4
7	14	11	19	579	7
3	11	8	13	564	8
3	10	15	12	566	9
5	14	17	17	558	6
2	14	13	17	556	5
4	18	12	10	542	3
7	9	10	8	570	7
6	16	14	14	602	5
7	21	17	16	588	4
2	17	16	15	569	5
6	16	6	15	597	12
9	16	23	11	540	6
3	19	9	9	584	13
10	21	3	17	578	3
9	16	17	10	522	8
2	9	20	12	578	2
7	12	18	8	538	3
6	13	18	16	584	8
5	7	15	10	578	2
6	15	7	12	580	8
8	10	13	22	606	5
4	11	9	10	576	7
1	23	5	14	526	5
4	10	13	18	600	2
7	13	17	12	555	4
9	17	12	15	595	5
8	20	16	14	556	10
4	12	8	18	577	6
7	17	14	13	584	9
15	16	12	7	587	6
8	23	20	13	564	4
5	9	14	13	595	7
6	10	13	13	579	8
9	9	15	15	570	2
7	10	7	19	592	10
5	15	10	15	568	3
10	13	16	16	589	7
7	16	9	11	618	5
4	7	19	8	584	8
10	16	11	13	553	7
5	17	16	11	600	7
12	19	12	15	629	13
5	14	12	13	596	1
8	16	8	14	542	4
8	15	15	13	617	4
6	13	7	17	520	3
10	14	22	7	571	3
8	18	9	15	572	2
10	18	4	9	595	11
11	12	15	7	613	3
11	14	17	13	581	8
6	17	13	14	579	6
11	16	16	15	552	4
9	15	17	9	593	8
8	11	13	14	525	6
7	9	13	8	599	5
9	22	18	8	571	4
3	13	9	16	612	8
8	16	10	23	655	6
4	13	12	19	542	4
9	21	16	13	563	6
12	10	18	17	613	9
13	11	20	7	582	12
9	12	8	18	579	12
5	11	10	15	552	10
10	13	22	12	555	9
11	14	21	11	596	8
13	6	13	13	601	9
9	15	15	12	569	6
4	9	14	16	587	5
5	10	10	9	574	6
7	17	15	8	602	12
8	19	17	13	549	6
9	8	12	18	567	7
11	13	17	10	595	8
12	18	17	9	548	1
2	17	10	11	560	7
7	20	6	8	573	5
5	11	13	5	619	8
5	13	6	14	585	9
5	14	9	10	580	6
14	10	11	23	554	5
6	16	13	15	562	5
5	23	9	13	603	8
7	10	6	16	546	9
8	14	17	8	614	9
9	16	13	13	544	7
10	16	9	9	578	13
3	21	18	17	573	7
6	22	11	11	558	9
3	11	9	20	549	6
12	17	14	12	585	8
13	20	9	20	573	4
10	14	8	20	588	15
7	10	10	16	568	4
9	16	16	10	575	6
7	15	15	8	569	4
7	8	12	14	586	5
9	15	9	10	582	6
4	20	14	10	554	0
5	14	10	12	586	6
6	10	16	14	568	11
6	12	13	16	575	5
12	4	14	10	572	6
8	8	8	20	594	8
5	19	13	9	605	8
4	9	5	9	570	9
10	25	5	14	524	2
8	10	19	12	535	10
4	16	14	13	588	5
7	16	12	10	589	7
6	8	10	13	567	2
4	12	13	15	596	8
8	13	11	14	592	2
8	17	15	16	528	5
10	12	13	13	559	2
6	9	15	13	604	5
6	13	16	13	561	6
5	10	14	11	541	10
4	11	21	18	563	4
10	18	11	13	552	3
6	9	19	12	551	4
3	24	13	14	553	4
8	15	12	18	559	6
5	11	5	16	591	13
11	19	22	9	626	14
11	15	10	10	604	10
7	14	11	11	571	5
9	13	16	17	556	8
15	13	19	12	575	13
2	9	10	18	541	2
10	16	11	13	522	10
7	13	5	16	595	10
3	14	16	7	567	7
9	11	8	16	549	3
16	21	9	15	570	5
2	18	12	7	561	7
8	16	17	8	607	2
11	8	19	15	562	12
7	17	19	17	553	6
8	15	15	11	639	7
12	10	11	18	555	7
11	17	9	12	574	10
3	9	13	15	534	5
10	11	19	17	549	10
5	13	13	23	575	5
3	13	14	8	637	6
6	14	13	17	589	8
9	19	20	12	541	8
9	11	18	15	528	1
2	7	10	17	537	11
11	17	9	9	558	10
6	15	12	18	578	9
11	13	16	14	577	11
6	17	13	15	583	5
8	11	12	10	556	3
12	13	16	11	594	3
7	18	11	16	614	3
9	12	16	15	608	5
12	19	14	10	580	5
6	9	14	10	574	9
5	15	9	14	561	10
7	15	21	11	535	3
11	10	10	18	602	6
6	12	14	14	556	1
6	9	16	11	574	17
6	12	12	10	574	5
3	12	12	17	548	6
12	15	16	19	562	0
6	18	18	16	591	8
8	10	20	11	586	12
11	18	16	11	551	1
8	16	13	15	602	10
4	12	14	15	563	13
3	13	13	8	603	10
5	14	10	13	604	7
4	14	15	12	604	4
3	21	11	15	614	11
7	17	11	12	587	7
8	15	17	18	547	5
4	9	12	9	558	8
6	8	11	16	586	6
9	10	13	11	535	7
1	12	12	16	584	1
8	12	16	9	591	7
11	11	9	13	634	8
7	16	8	14	565	7
7	15	14	17	547	9
6	12	10	12	603	5
9	8	14	6	587	3
5	14	10	16	583	5
3	18	17	16	525	3
11	12	9	15	574	6
8	7	11	11	562	8
7	8	18	11	574	5
12	13	11	12	553	6
12	19	14	13	571	10
15	14	15	17	575	5
6	12	11	16	580	6
7	16	20	19	579	5
4	12	11	9	564	5
6	9	12	15	574	14
5	8	14	15	584	9
11	13	22	14	548	10
3	13	22	20	629	6
2	8	21	22	568	9
8	14	12	11	559	5
9	13	18	9	574	8
9	10	16	10	567	7
5	10	16	13	576	5
3	18	14	18	594	8
10	13	14	18	565	10
4	13	12	8	582	10
4	9	16	16	546	10
10	17	8	10	563	10
11	12	13	11	548	7
8	13	13	11	522	7
6	14	8	9	550	7
9	9	13	18	528	3
8	11	14	9	566	7
5	14	15	12	579	9
8	13	12	19	605	10
3	20	17	13	612	4
8	20	11	12	562	4
6	16	13	17	574	6
5	13	10	15	549	5
5	15	13	10	590	5
5	16	4	13	535	5
7	15	11	14	574	9
10	14	15	15	551	3
11	10	12	13	638	5
9	9	13	14	580	4
13	9	11	12	583	8
5	21	15	14	529	7
7	9	8	11	578	3
3	9	11	5	572	7
3	12	13	15	612	9
12	7	15	11	598	12
12	10	10	20	555	5
11	15	14	13	548	8
2	15	10	13	590	7
5	13	15	13	566	10
5	12	6	11	606	10
8	14	18	17	599	3
4	13	13	8	550	14
3	6	10	21	550	10
9	15	7	13	577	9
8	12	15	6	565	8
9	10	13	13	618	6
8	17	11	17	589	9
7	15	8	16	502	8
7	14	5	12	571	3
1	9	14	9	584	11
8	14	9	15	581	9
9	13	12	21	557	11
4	8	9	13	583	4
6	13	13	18	563	11
9	11	18	16	531	4
11	17	16	8	593	4
5	7	13	14	558	6
6	7	7	9	560	8
7	13	9	16	558	8
6	8	14	17	538	1
14	11	13	14	585	4
6	17	12	16	575	5
5	11	15	13	575	1
7	15	12	15	550	13
5	20	15	18	568	8
7	17	14	7	546	2
4	16	14	10	556	6
6	10	10	16	584	7
2	10	16	6	594	9
8	14	12	10	527	7
9	14	13	4	585	5
6	14	8	11	611	4
6	11	14	13	584	4
10	22	22	15	590	4
4	18	18	14	573	7
13	13	13	12	564	6
8	8	15	18	587	6
8	12	14	18	572	11
4	14	9	20	590	11
6	18	10	13	582	10
6	7	14	12	515	4
7	13	15	12	582	9
9	13	7	15	544	9
2	10	15	13	550	5
11	11	12	14	604	5
4	20	20	19	613	8
5	11	10	19	572	10
8	11	12	11	577	4
6	13	21	8	603	6
8	17	13	15	531	6
9	18	12	14	565	6
5	15	11	9	562	12
9	10	18	11	585	10
9	11	9	8	558	3
9	11	17	20	555	7
7	10	19	16	624	3
4	13	9	10	585	13
6	15	12	13	590	3
7	17	19	8	558	10
8	8	12	21	587	8
3	11	10	11	546	11
5	16	17	12	593	2
5	8	10	15	635	8
2	13	8	12	603	5
7	19	21	18	569	3
7	15	15	10	556	7
2	17	17	4	578	2
6	13	11	15	570	2
4	20	18	12	585	9
6	15	21	13	564	4
4	12	15	10	589	4
8	15	14	19	557	8
7	17	12	12	593	4
4	8	12	13	528	6
7	9	14	19	552	4
8	15	18	17	573	5
10	12	17	11	595	6
12	15	12	16	544	9
7	10	15	13	537	6
8	16	9	13	545	3
9	7	13	18	612	7
6	13	13	13	585	5
7	21	20	12	568	10
6	18	17	14	536	8
5	14	21	16	559	8
9	7	22	10	567	6
3	12	16	15	594	5
7	13	17	13	550	10
5	13	14	14	567	2
3	13	7	15	560	3
7	15	5	8	547	3
9	23	15	11	579	7
7	11	17	9	632	3
6	8	10	24	628	10
8	5	21	15	580	7
7	13	11	18	600	8
4	16	6	14	558	11
5	12	12	14	548	11
7	7	10	10	594	15
9	5	15	11	577	10
6	14	17	14	598	4
6	10	8	6	573	10
7	8	16	16	536	8
7	17	10	15	489	2
7	8	6	19	570	6
4	11	13	8	546	6
4	16	21	14	567	5
7	10	11	6	550	4
5	9	19	17	554	6
10	9	10	14	586	3
5	14	7	8	572	6
8	12	11	21	620	4
3	16	12	12	544	9
3	15	5	9	601	4
10	14	12	14	536	5
8	12	16	11	603	4
11	15	9	12	584	3
7	15	17	10	605	8
10	19	7	14	579	7
2	9	10	19	629	6
9	5	19	19	527	10
7	15	21	14	616	6
4	13	16	12	568	9
7	13	16	13	574	7
4	19	9	15	539	2
1	14	12	11	582	3
12	16	11	12	596	7
9	14	13	19	583	9
11	11	22	14	607	9
3	9	12	12	563	8
4	19	13	15	584	8
4	12	19	15	593	8
6	14	16	15	562	6
7	7	15	17	592	5
6	16	20	13	581	4
3	8	15	11	574	8
5	20	19	11	567	5
5	13	20	17	598	3
11	16	13	15	498	9
6	15	18	9	594	8
7	15	17	17	605	7
7	9	12	10	618	5
7	10	14	9	543	3
7	13	18	17	539	4
8	10	11	15	581	6
4	9	18	9	569	8
4	10	16	16	567	1
4	7	15	17	570	6
6	21	14	17	571	14
4	17	6	16	566	3
8	15	15	10	621	4
1	11	16	17	575	7
8	11	16	10	598	4
10	18	15	19	486	9
11	21	12	15	598	8
3	13	15	14	547	5
2	12	9	13	617	12
10	19	10	18	527	5
8	16	9	17	584	11
7	17	21	9	579	7
15	21	7	15	563	8
12	14	19	5	538	7
9	12	20	11	606	5
6	13	14	11	618	5
6	16	16	15	595	8
5	19	16	9	548	1
7	9	17	9	620	11
6	17	18	7	597	7
10	13	13	24	576	6
2	20	16	17	570	5
8	10	18	11	541	9
3	9	13	15	573	7
7	19	13	18	564	8
9	16	7	7	586	10
5	12	6	15	568	8
7	24	12	17	568	8
3	8	11	15	569	6
8	14	23	13	565	8
4	11	16	6	569	9
11	14	17	12	589	1
3	15	10	13	567	6
7	16	18	17	521	3
8	13	7	13	512	9
2	18	21	10	565	6
11	15	17	12	600	6
10	7	8	20	587	7
6	16	17	17	592	3
9	20	20	21	591	8
3	13	13	21	632	11
8	10	3	16	558	6
5	15	7	20	604	9
10	8	17	9	563	9
8	15	14	16	535	4
8	22	16	9	556	9
13	8	15	13	553	7
7	12	15	11	634	8
11	18	16	16	572	13
9	14	17	12	529	10
6	9	15	21	559	10
3	18	11	15	583	12
7	17	17	13	525	9
9	17	10	12	561	3
5	14	11	22	551	6
12	13	15	18	601	15
11	20	11	21	553	10
13	15	13	16	578	7
7	9	11	8	576	8
4	16	9	12	583	6
8	16	16	19	622	10
4	16	13	9	602	11
5	17	5	19	515	13
4	12	15	14	555	6
13	10	14	11	556	4
6	7	19	15	563	4
7	18	16	11	539	7
12	19	15	13	544	8
13	20	17	12	558	6
2	11	11	14	609	8
4	10	17	7	541	5
9	18	14	15	583	7
10	10	14	14	569	11
3	13	14	19	586	7
[truncated: 8,001 more rows]
