# Supplementary material for: Spatiotemporal dynamics of multidrug resistant bacteria on intensive care unit surfaces
Source: Nat Commun. 2019 Oct 8;10:4569. doi: 10.1038/s41467-019-12563-1 (PMC6783542; doi:10.1038/s41467-019-12563-1)
Supplement: Supplementary file 9 — Supplementary Data 6 [file 41467_2019_12563_MOESM9_ESM.xlsx]

## Sheet: A. baumannii variant data
cutoff	numCliques	samplesCovered	observedTimeDist	observedSpaceDist	expectedTimeMean	expectedSpaceMean	expectedTimeStdev	expectedSpaceStdev	timeZ	spaceZ
353	1	2	0	1	1.8855	1.7249	1.6475	0.525212	-1.14446	-1.3802
354	2	4	0	3	3.7389	3.4431	2.31328	0.739876	-1.61628	-0.598884
380	3	6	2	4	5.5769	5.1569	2.82037	0.919873	-1.26824	-1.25767
384	3	6	2	4	5.5823	5.1714	2.85472	0.905596	-1.25487	-1.29351
385	4	8	2	5	7.4723	6.8843	3.2682	1.04011	-1.67441	-1.81164
387	4	8	2	5	7.4344	6.8709	3.29129	1.06158	-1.65115	-1.76238
389	4	8	2	5	7.4332	6.8617	3.23555	1.05919	-1.67922	-1.75766
398	4	8	2	5	7.4112	6.8598	3.25238	1.0605	-1.66377	-1.7537
405	4	9	2	9	11.2302	10.3099	4.01901	1.28687	-2.29664	-1.0179
406	4	10	6	10	14.8713	13.7361	4.63966	1.49401	-1.91206	-2.50071
409	4	10	6	10	14.8396	13.7524	4.58275	1.48907	-1.92889	-2.51997
411	5	12	6	11	16.7895	15.4591	4.9253	1.58776	-2.19063	-2.80842
418	6	14	7	13	18.6717	17.1739	5.16031	1.67252	-2.26182	-2.49557
421	7	16	7	15	20.5332	18.9173	5.38188	1.75253	-2.51459	-2.23522
426	7	16	9	16	20.4763	18.9181	5.37841	1.7492	-2.13377	-1.66825
430	6	15	10	16	24.3052	22.367	5.87472	1.89891	-2.43504	-3.35297
433	6	15	9	16	22.3748	20.6257	5.63131	1.82995	-2.37508	-2.52777
441	6	15	12	18	24.2155	22.3527	5.91697	1.88023	-2.06448	-2.31499
446	6	15	12	18	24.2992	22.3403	5.92986	1.90343	-2.07411	-2.28025
453	6	15	12	18	24.247	22.3252	5.90668	1.92136	-2.07341	-2.25112
454	7	17	12	21	26.17	24.0489	6.16428	1.94486	-2.29873	-1.56767
457	5	14	15	18	29.7685	27.4723	6.57313	2.11175	-2.2468	-4.48553
465	5	14	15	18	29.8408	27.5216	6.50533	2.09733	-2.28133	-4.53988
467	6	16	14	24	31.6368	29.2202	6.71336	2.19777	-2.62712	-2.37523
480	6	16	14	24	31.7518	29.2504	6.64387	2.17085	-2.67191	-2.4186
484	6	16	12	19	27.9421	25.793	6.23513	2.02014	-2.55682	-3.36264
489	7	18	13	22	29.9119	27.5347	6.47652	2.10225	-2.61126	-2.63276
496	6	17	14	25	33.6123	30.9478	6.83913	2.21133	-2.86766	-2.6897
498	5	16	25	40	50.3845	46.3968	8.44261	2.71033	-3.00671	-2.36016
501	6	18	25	42	52.178	48.0987	8.55739	2.78006	-3.17597	-2.19373
502	6	18	25	42	52.1916	48.1335	8.59821	2.75841	-3.16247	-2.22356
506	6	18	25	42	52.4237	48.1076	8.53675	2.7617	-3.21243	-2.21154
508	7	20	25	44	54.0428	49.8666	8.79367	2.80631	-3.30269	-2.0905
510	7	20	25	44	54.318	49.8745	8.82385	2.81772	-3.32259	-2.08484
519	7	20	25	44	54.0976	49.8201	8.81919	2.81121	-3.29935	-2.07032
523	8	22	21	38	48.6176	44.6796	8.33549	2.6641	-3.31326	-2.50726
524	8	23	21	41	52.1555	48.1456	8.56954	2.75208	-3.63561	-2.59643
529	7	22	31	61	70.8111	65.3672	9.94761	3.18122	-4.00208	-1.37281
534	7	22	31	61	70.9346	65.3095	9.79066	3.20882	-4.07884	-1.34302
539	8	24	32	63	72.607	67.0162	10.0162	3.25149	-4.05411	-1.23519
549	8	24	32	63	72.9116	67.0655	10.2117	3.27021	-4.00634	-1.24319
550	8	24	32	63	72.8043	67.038	9.92764	3.2608	-4.11017	-1.23835
551	8	24	32	63	72.8642	66.9866	10.0537	3.28787	-4.06457	-1.21252
554	9	26	33	65	74.5575	68.7254	10.2028	3.30286	-4.07314	-1.12793
555	9	27	33	67	78.2978	72.1784	10.4685	3.37744	-4.32705	-1.53323
566	9	27	33	67	78.366	72.184	10.4172	3.39737	-4.35491	-1.52589
575	9	27	33	67	78.3512	72.2226	10.4079	3.39019	-4.35737	-1.5405
576	9	27	33	67	78.6784	72.175	10.466	3.41443	-4.36444	-1.51563
582	9	27	30	61	69.1372	63.566	9.80313	3.17204	-3.99232	-0.808943
593	8	26	38	75	91.4793	84.2411	11.2339	3.61647	-4.76054	-2.55528
594	8	27	38	80	97.1237	89.4379	11.5684	3.78729	-5.11078	-2.49199
612	9	29	39	80	98.8308	91.0655	11.7353	3.80182	-5.09836	-2.91058
615	9	29	39	80	98.9373	91.0579	11.7443	3.78932	-5.10352	-2.91817
621	9	29	39	80	99.0783	91.0356	11.7959	3.79939	-5.09316	-2.90457
625	9	30	40	82	102.732	94.5294	11.8097	3.84086	-5.31195	-3.26213
629	9	30	40	82	102.637	94.4775	11.872	3.87314	-5.27605	-3.22155
639	8	29	40	83	104.622	96.231	12.0546	3.88411	-5.36081	-3.40644
641	8	29	40	83	104.72	96.2676	12.0764	3.89481	-5.35924	-3.40649
643	9	31	40	84	106.504	97.9953	12.1637	3.93533	-5.46747	-3.55632
655	9	31	40	84	106.396	97.9976	11.9203	3.92124	-5.57001	-3.56969
658	9	32	40	87	110.092	101.395	12.2846	4.00758	-5.70569	-3.59205
659	9	33	42	93	115.816	106.556	12.622	4.04523	-5.84822	-3.35121
665	9	33	42	93	115.827	106.502	12.389	4.0378	-5.95905	-3.34385
667	9	33	42	93	115.687	106.529	12.6496	4.0775	-5.82522	-3.31796
674	9	33	42	93	115.987	106.55	12.6005	4.06796	-5.87172	-3.331
689	9	33	42	93	115.819	106.596	12.584	4.10661	-5.86609	-3.31084
701	9	33	42	93	115.607	106.559	12.5556	4.10678	-5.86246	-3.30159
706	9	33	42	93	115.649	106.507	12.5288	4.11128	-5.87835	-3.28535
714	9	33	42	93	115.662	106.558	12.6252	4.05202	-5.8345	-3.34596
724	9	33	42	93	115.717	106.575	12.8077	4.06824	-5.7557	-3.33692
730	9	33	42	93	115.901	106.534	12.5211	4.06754	-5.90208	-3.32732
738	9	33	42	93	115.919	106.572	12.7455	4.04684	-5.79965	-3.35366
739	9	33	42	93	115.628	106.54	12.4897	4.04062	-5.89511	-3.35092
744	10	35	44	97	117.5	108.257	12.7177	4.12194	-5.77937	-2.73095
749	10	35	44	97	117.819	108.312	12.7458	4.10433	-5.7916	-2.75611
751	10	35	44	97	117.557	108.322	12.7283	4.1161	-5.779	-2.75059
759	10	35	44	97	117.777	108.335	12.7786	4.08981	-5.7735	-2.77143
764	9	34	44	99	121.311	111.694	12.6569	4.11622	-6.1082	-3.08399
765	9	34	44	99	121.435	111.727	13.0885	4.10911	-5.91624	-3.09727
768	9	34	44	99	121.35	111.717	12.8951	4.16324	-5.99844	-3.05461
769	9	34	44	99	121.132	111.741	12.9507	4.13698	-5.95581	-3.07978
771	9	34	44	99	121.334	111.696	12.8786	4.11922	-6.00486	-3.08206
772	10	36	46	101	123.283	113.426	12.9991	4.19154	-5.94523	-2.96447
774	10	36	46	101	123.199	113.443	13.068	4.18236	-5.90745	-2.97512
776	10	36	46	101	123.186	113.383	13.0664	4.19213	-5.90721	-2.95398
778	10	36	46	101	123.343	113.424	13.0759	4.17437	-5.91495	-2.97628
780	10	36	46	101	123.272	113.448	13.0403	4.1499	-5.92561	-2.99964
782	9	34	40	97	113.923	104.818	12.5876	3.99843	-5.8727	-1.95519
783	9	34	40	97	113.745	104.855	12.6534	3.99636	-5.82806	-1.96544
785	9	34	40	97	113.849	104.759	12.4483	4.03129	-5.93247	-1.92472
791	10	36	43	99	115.752	106.509	12.5652	4.06856	-5.78999	-1.84559
794	10	36	43	99	115.761	106.611	12.6406	4.02679	-5.75611	-1.89017
803	10	36	43	99	115.596	106.514	12.6582	4.09044	-5.73511	-1.83709
809	10	36	43	99	115.944	106.576	12.6703	4.04325	-5.75706	-1.87377
813	10	37	62	118	140.026	128.929	13.9163	4.44339	-5.60685	-2.45961
814	10	37	62	118	140.259	128.882	13.688	4.45122	-5.71734	-2.44481
824	10	37	62	118	140.143	128.866	13.827	4.47747	-5.65148	-2.4268
826	11	39	62	119	141.885	130.639	13.9756	4.44614	-5.71603	-2.61771
835	11	39	62	119	141.701	130.496	13.779	4.48921	-5.78425	-2.56072
837	11	39	62	119	141.875	130.618	13.7793	4.42624	-5.79672	-2.62482
838	11	39	62	119	141.953	130.541	13.9105	4.5061	-5.74768	-2.56119
841	11	39	62	119	141.831	130.683	13.9899	4.4438	-5.70632	-2.62912
842	10	38	67	125	147.492	135.799	14.1744	4.57038	-5.6787	-2.36278
846	10	38	67	125	147.423	135.716	14.2036	4.5839	-5.66214	-2.3377
848	10	38	67	125	147.502	135.727	14.224	4.58985	-5.65959	-2.33716
851	10	38	67	125	147.585	135.669	14.02	4.5397	-5.74789	-2.35018
854	10	38	61	121	143.727	132.295	13.997	4.5118	-5.91038	-2.50339
856	10	38	61	121	143.776	132.378	13.9878	4.5079	-5.91776	-2.52406
862	10	38	61	121	143.832	132.325	13.8532	4.55013	-5.97928	-2.48885
865	10	38	61	121	144.006	132.385	13.8465	4.50545	-5.99478	-2.52701
867	10	38	61	121	143.833	132.31	14.0498	4.54174	-5.8957	-2.49026
873	10	38	61	121	143.59	132.325	14.1206	4.49877	-5.84886	-2.51733
878	10	38	61	121	143.616	132.338	14.1374	4.53218	-5.84376	-2.50156
879	10	39	67	126	151.147	139.177	14.4603	4.61845	-5.81915	-2.85314
880	9	38	79	138	166.126	152.928	14.7791	4.84517	-5.89522	-3.08103
881	9	38	79	138	166.131	152.799	15.0119	4.84198	-5.80415	-3.05646
890	9	38	79	138	166.388	152.986	14.903	4.81239	-5.86379	-3.11413
892	9	38	79	138	166.116	153.001	15.0474	4.86516	-5.78942	-3.08339
893	10	38	49	113	128.617	118.633	13.2175	4.24818	-6.0236	-1.32607
904	10	38	49	113	128.937	118.575	13.1976	4.27136	-6.05696	-1.30527
906	10	38	49	113	128.628	118.579	13.2621	4.32169	-6.00422	-1.29102
916	10	38	49	113	128.6	118.526	13.1516	4.31203	-6.0525	-1.28148
917	10	38	49	113	128.685	118.628	13.3354	4.29865	-5.97545	-1.30934
923	9	38	74	129	162.362	149.545	14.7702	4.73198	-5.98245	-4.34174
932	9	38	74	129	162.226	149.519	14.7055	4.8211	-5.99956	-4.25604
933	9	38	74	129	162.387	149.471	14.8608	4.79018	-5.94765	-4.27349
935	9	38	74	129	162.58	149.534	14.86	4.82267	-5.96099	-4.25785
938	9	38	74	129	162.432	149.485	14.8322	4.81335	-5.96217	-4.25594
941	9	38	74	129	162.565	149.492	14.861	4.74314	-5.95961	-4.32024
942	9	38	74	129	162.471	149.538	14.6781	4.77131	-6.02742	-4.30456
949	9	39	86	157	184.829	170.1	15.4454	5.06691	-6.39859	-2.58544
962	9	39	86	157	184.901	170.189	15.629	5.11274	-6.32804	-2.57969
964	9	40	86	163	192.303	176.998	16.0217	5.2612	-6.63491	-2.66055
969	9	40	86	163	192.336	177.065	15.761	5.17436	-6.74676	-2.71829
971	9	40	86	163	192.229	176.937	16.1547	5.15404	-6.57574	-2.70409
973	9	40	86	163	192.425	177.056	15.9504	5.16443	-6.67226	-2.72169
977	9	40	86	163	192.423	176.959	16.2677	5.13805	-6.54194	-2.71675
980	9	40	86	163	192.201	177.016	15.9396	5.12269	-6.66274	-2.73602
988	9	40	86	163	192.212	177.054	16.0631	5.17276	-6.61216	-2.7169
989	9	40	86	163	192.117	176.937	15.9264	5.18685	-6.66294	-2.68701
991	9	40	86	163	191.897	176.933	16.0085	5.18787	-6.61504	-2.68569
996	9	40	86	163	192.467	176.997	16.0304	5.10458	-6.64154	-2.74207
1004	9	40	86	163	192.155	176.963	16.0218	5.10628	-6.62568	-2.73452
1007	9	40	86	163	191.995	176.954	16.0195	5.15847	-6.61664	-2.70501
1013	9	40	80	145	184.865	170.178	15.5928	5.04793	-6.72526	-4.98783
1014	9	40	80	145	184.9	170.174	15.8233	5.06518	-6.6295	-4.97001
1020	9	40	80	145	184.788	170.105	15.8204	5.10028	-6.62357	-4.92226
1036	9	40	80	145	184.947	170.17	15.7181	5.0111	-6.67687	-5.02287
1042	9	39	95	176	207.324	190.815	16.4183	5.34809	-6.84136	-2.77024
1048	9	39	95	176	207.492	190.764	16.6611	5.25733	-6.75176	-2.80831
1052	9	39	95	176	207.341	190.755	16.6173	5.3415	-6.7605	-2.76239
1053	9	39	95	176	207.213	190.734	16.6043	5.33815	-6.75809	-2.76013
1059	9	39	95	176	207.31	190.662	16.5298	5.32522	-6.79442	-2.75331
1069	9	39	81	157	181.113	166.714	15.5369	5.00705	-6.44357	-1.94004
1071	9	40	80	153	186.648	171.887	15.8592	5.08751	-6.72468	-3.71251
1078	9	40	80	153	186.648	171.777	15.9254	5.10442	-6.69675	-3.67858
1085	9	40	80	153	186.668	171.768	15.8697	5.10533	-6.72148	-3.67624
1089	9	40	80	153	186.764	171.873	15.7832	5.10576	-6.7644	-3.6964
1090	9	40	80	153	186.815	171.827	15.6275	5.16567	-6.83506	-3.6447
1099	9	40	80	153	186.654	171.881	15.8733	5.07571	-6.71907	-3.71978
1103	9	40	80	153	186.705	171.862	15.8371	5.06676	-6.73767	-3.72275
1117	9	40	104	202	231.261	213.084	17.3452	5.64521	-7.33693	-1.96336
1141	9	40	104	202	231.015	213.168	17.4834	5.67959	-7.26487	-1.96627
1142	9	40	104	202	231.566	213.16	17.5094	5.69477	-7.28558	-1.95964
1153	9	40	104	202	231.333	213.102	17.4618	5.55641	-7.29207	-1.99805
1155	9	41	113	206	235.244	216.611	17.729	5.73133	-6.89512	-1.85142
1157	9	41	113	206	235.146	216.52	17.5996	5.6977	-6.94025	-1.84639
1161	9	41	113	206	235.209	216.466	17.4841	5.62168	-6.98976	-1.86179
1167	9	41	113	206	235.319	216.488	17.582	5.66373	-6.95709	-1.85182
1171	9	41	123	204	235.428	216.479	17.7078	5.7118	-6.34906	-2.18483
1174	8	39	151	241	278.416	256.064	19.1791	6.097	-6.6435	-2.47068
1190	8	39	144	245	281.535	259.406	19.0583	6.23454	-7.21652	-2.31075
1198	8	39	144	245	281.649	259.485	19.048	6.15672	-7.22643	-2.35267
1202	8	39	144	245	281.971	259.559	19.0631	6.15812	-7.23762	-2.36426
1212	9	41	140	243	283.483	261.241	19.2348	6.19616	-7.45954	-2.94394
1262	9	42	148	247	287.536	264.665	19.152	6.25464	-7.28575	-2.82437
1272	8	41	164	281	315.173	290.529	20.1771	6.49846	-7.49231	-1.46633
1287	8	42	176	308	346.991	319.579	20.9691	6.69358	-8.15444	-1.72984
1289	8	42	176	308	347.014	319.688	20.7348	6.76095	-8.24769	-1.72874
1318	8	42	176	308	347.621	319.626	20.9023	6.83662	-8.21061	-1.70058
1319	8	42	176	308	347.084	319.6	20.8381	6.67501	-8.21015	-1.73785
1320	8	42	176	308	347.215	319.653	20.8046	6.74189	-8.22969	-1.72839
1328	8	42	176	308	347.432	319.543	20.9421	6.7465	-8.18599	-1.71092
1331	8	43	176	314	352.798	324.849	21.2552	6.79864	-8.31784	-1.59575
1333	8	43	176	314	352.503	324.709	20.7101	6.8569	-8.52254	-1.56174
1359	9	45	177	315	354.879	326.591	20.9939	6.72921	-8.4729	-1.72248
1364	9	45	177	315	354.499	326.596	20.9828	6.82128	-8.45927	-1.69999
1383	9	45	177	315	354.579	326.544	20.9194	6.79051	-8.4887	-1.70006
1410	9	45	177	315	354.586	326.507	20.9502	6.8036	-8.47659	-1.69128
1417	9	45	177	315	354.918	326.476	21.105	6.84337	-8.43015	-1.67694
1431	9	45	177	315	354.392	326.541	20.6136	6.77607	-8.6056	-1.70324
1474	9	45	177	315	354.62	326.45	20.785	6.74322	-8.54559	-1.69793
1485	9	45	177	315	354.053	326.415	21.2021	6.84371	-8.35073	-1.668
1496	9	45	177	315	354.66	326.577	21.5802	6.77171	-8.23256	-1.70963
1509	9	45	177	315	354.763	326.486	21.2372	6.74264	-8.37034	-1.70341
1512	9	45	177	315	354.269	326.503	20.924	6.75411	-8.47206	-1.70316
1513	9	45	177	315	354.332	326.533	21.0422	6.87033	-8.42745	-1.67873
1515	9	45	177	315	354.891	326.563	21.2153	6.87741	-8.38505	-1.68124
1519	9	45	177	315	354.549	326.44	20.7906	6.78571	-8.53986	-1.68597
1527	9	45	177	315	354.701	326.604	21.2538	6.68691	-8.36091	-1.73539
1535	9	45	177	315	354.916	326.526	21.1823	6.87816	-8.39927	-1.67581
1539	9	45	177	315	354.64	326.601	21.0692	6.77492	-8.43129	-1.71236
1568	9	45	177	315	354.503	326.563	21.2391	6.74798	-8.35734	-1.71357
1570	9	45	177	315	354.359	326.473	20.8462	6.78248	-8.50796	-1.69161
1581	9	45	177	315	354.869	326.491	20.8271	6.83855	-8.54028	-1.68038
1584	9	45	177	315	354.762	326.548	20.9984	6.84209	-8.46552	-1.6878
1591	9	46	177	321	360.462	331.69	21.2317	6.91166	-8.64098	-1.54669
1593	9	46	177	321	360.471	331.576	21.3138	6.83537	-8.6081	-1.54728
1594	9	46	177	321	360.322	331.677	21.1894	6.87172	-8.6516	-1.55377
1602	9	46	177	321	360.208	331.792	21.1722	6.88525	-8.65322	-1.56742
1635	9	46	177	321	360.185	331.637	21.1815	6.84428	-8.64836	-1.55413
1651	9	46	177	321	360.118	331.605	21.221	6.86271	-8.62912	-1.54525
1663	9	46	220	322	365.797	336.876	21.6112	6.91409	-6.74636	-2.15151
1682	9	46	220	322	366.005	336.839	21.462	6.96465	-6.80295	-2.13064
1695	8	46	267	347	388.184	357.488	21.8067	7.09551	-5.55721	-1.47817
1722	8	46	267	347	387.842	357.49	21.6983	7.06948	-5.5692	-1.48384
1739	8	46	267	347	387.953	357.493	22.2243	7.1367	-5.44238	-1.47026
1771	8	46	241	348	388.34	357.45	22.0335	7.00743	-6.68708	-1.3486
1776	8	46	241	348	388.281	357.482	21.7949	7.09276	-6.75761	-1.33684
1787	7	44	277	355	397.96	365.981	22.2209	7.09576	-5.44352	-1.5475
1804	8	46	273	359	399.443	367.722	22.0191	7.19081	-5.74243	-1.21291
1809	7	45	303	371	414.753	381.547	22.7708	7.15727	-4.90772	-1.47356
1831	7	45	303	371	414.749	381.515	22.4399	7.2028	-4.9799	-1.45992
1880	7	45	303	371	414.465	381.585	22.3697	7.22399	-4.98286	-1.4652
1881	6	44	312	379	420.261	386.76	22.7394	7.31988	-4.76095	-1.06008
1921	6	44	312	379	419.946	386.836	22.1138	7.36624	-4.88137	-1.06383
1934	6	44	312	379	419.837	386.569	22.3248	7.29724	-4.83035	-1.03723
1941	6	44	312	379	420.354	386.632	22.6723	7.39225	-4.77911	-1.03249
1944	6	44	312	379	420.258	386.648	22.6066	7.27424	-4.78878	-1.05141
1963	6	45	346	396	438.832	403.813	23.2801	7.4398	-3.98762	-1.0502
2006	6	45	346	396	438.903	403.939	23.1395	7.44391	-4.01489	-1.06648
2010	6	45	346	396	438.315	403.883	23.1355	7.40648	-3.99019	-1.06433
2027	6	45	346	396	438.726	403.873	22.9755	7.38461	-4.03587	-1.06619
2041	6	45	346	396	438.733	403.882	23.3533	7.40329	-3.97086	-1.06461
2054	6	45	346	396	438.722	403.924	23.023	7.38753	-4.02737	-1.07266
2061	6	45	346	396	438.538	403.724	23.0439	7.43824	-4.01573	-1.03847
2063	6	45	346	396	438.175	403.864	23.1758	7.44634	-3.9772	-1.05606
2067	6	45	346	396	438.704	403.829	22.9924	7.43082	-4.03194	-1.05364
2075	6	45	346	396	438.597	403.974	23.0042	7.47012	-4.02523	-1.06749
2089	6	45	346	396	438.379	403.784	23.0555	7.47451	-4.00682	-1.04135
2098	6	45	346	396	438.539	403.93	23.0165	7.36134	-4.02055	-1.07721
2099	6	45	346	396	438.829	403.774	23.1467	7.49694	-4.01049	-1.03697
2103	6	45	346	396	438.779	404.004	23.2662	7.3529	-3.98773	-1.08852
2104	6	45	346	396	439.113	403.92	23.2199	7.35456	-4.01007	-1.0769
2106	6	45	346	396	438.683	403.674	23.1249	7.3326	-4.00791	-1.0466
2107	6	45	346	396	438.546	403.831	23.129	7.52163	-4.00129	-1.04116
2109	6	45	346	396	438.632	403.835	23.2071	7.39278	-3.99152	-1.05979
2112	6	45	346	396	438.832	403.817	22.9834	7.44244	-4.03909	-1.05027
2126	6	45	346	396	438.982	403.922	23.4076	7.32455	-3.97231	-1.08151
2132	6	45	346	396	438.887	403.742	23.0603	7.37236	-4.02802	-1.05019
2134	6	45	346	396	438.463	403.816	23.0356	7.2878	-4.01391	-1.07253
2135	6	45	346	396	438.203	404.068	23.1531	7.44745	-3.98231	-1.08328
2154	6	45	346	396	438.581	404.01	22.9562	7.40518	-4.03294	-1.08163
2156	6	45	346	396	438.584	403.926	23.1805	7.52166	-3.99403	-1.05373
2157	6	45	346	396	438.483	403.801	23.0234	7.49049	-4.01691	-1.04152
2172	6	45	346	396	438.703	403.939	22.8943	7.39668	-4.04917	-1.07336
2173	6	45	346	396	438.69	403.816	22.9149	7.43237	-4.04498	-1.05156
2174	6	45	346	396	438.747	403.808	23.1051	7.42849	-4.01411	-1.05111
2175	6	45	346	396	438.584	403.926	22.9378	7.53279	-4.03631	-1.05217
2178	6	45	346	396	438.631	403.857	22.9686	7.53122	-4.03294	-1.04322
2179	6	45	346	396	438.786	403.741	23.0669	7.45988	-4.02247	-1.03775
2186	6	46	349	404	447.903	412.407	23.3992	7.46538	-4.22679	-1.12609
2193	6	46	349	404	448.53	412.518	23.2085	7.54851	-4.28851	-1.12846
2202	6	46	349	404	447.71	412.357	23.1815	7.47998	-4.25812	-1.11726
2207	6	46	349	404	447.71	412.494	23.2248	7.44885	-4.25021	-1.1403
2209	6	46	349	404	447.764	412.394	23.3625	7.43466	-4.22746	-1.12908
2215	6	46	349	404	447.702	412.385	23.0519	7.55181	-4.28172	-1.11038
2217	6	46	349	404	447.889	412.41	23.414	7.53091	-4.22349	-1.11674
2220	6	46	349	404	448.032	412.446	23.1153	7.45142	-4.28425	-1.13349
2224	6	46	349	404	448.263	412.437	23.3121	7.47319	-4.25803	-1.12892
2226	6	46	349	404	447.63	412.457	23.142	7.5629	-4.26196	-1.11827
2232	6	46	349	404	447.731	412.439	23.0922	7.48093	-4.27551	-1.12812
2239	6	46	349	404	448.256	412.507	23.4232	7.44941	-4.23748	-1.14192
2245	6	46	349	404	447.952	412.415	23.4929	7.5256	-4.21202	-1.11824
2246	6	46	349	404	447.73	412.405	23.1692	7.41795	-4.26125	-1.13312
2247	6	46	349	404	447.979	412.407	23.1514	7.49948	-4.27532	-1.12099
2258	6	46	349	404	447.787	412.581	23.5016	7.45968	-4.20343	-1.15033
2265	6	46	349	404	447.737	412.407	23.2712	7.49867	-4.24289	-1.12115
2267	6	46	349	404	448.048	412.392	23.2339	7.47319	-4.2631	-1.12288
2272	6	46	349	404	448.263	412.553	23.7511	7.57963	-4.17931	-1.12843
2275	6	46	349	404	447.963	412.374	23.0817	7.47878	-4.28751	-1.11971
2281	6	46	349	404	447.98	412.387	23.2758	7.48945	-4.25248	-1.11987
2285	6	46	349	404	448.411	412.308	23.4243	7.42008	-4.24395	-1.11969
2286	6	46	349	404	447.802	412.412	23.4746	7.50905	-4.2089	-1.1202
2289	6	46	349	404	447.873	412.41	23.0748	7.49462	-4.2849	-1.12213
2295	6	46	349	404	448.047	412.433	23.6119	7.45508	-4.19481	-1.13117
2299	6	46	349	404	448.326	412.451	23.201	7.50973	-4.2811	-1.12539
2301	6	46	349	404	448.135	412.457	23.2988	7.49333	-4.25494	-1.12859
2303	6	46	349	404	447.895	412.537	23.3423	7.55703	-4.23674	-1.12966
2308	6	46	349	404	447.812	412.565	23.0825	7.49012	-4.28079	-1.14355
2310	6	46	349	404	448.107	412.454	23.3574	7.53306	-4.24307	-1.12231
2314	6	46	349	404	447.534	412.399	23.2764	7.49901	-4.23321	-1.12006
2318	6	46	349	404	448.213	412.383	23.3016	7.55776	-4.2578	-1.10918
2319	6	46	349	404	448.524	412.455	23.4402	7.51199	-4.24589	-1.12556
2321	6	46	349	404	447.462	412.401	23.166	7.47001	-4.25029	-1.1247
2322	6	46	349	404	448.173	412.336	22.9952	7.45929	-4.31277	-1.11753
2324	6	46	349	404	447.988	412.382	23.0907	7.48862	-4.28689	-1.1193
2326	6	46	349	404	447.876	412.427	23.3849	7.63209	-4.22819	-1.10418
2333	6	46	349	404	448.534	412.466	23.1974	7.47001	-4.29074	-1.13337
2336	6	46	349	404	448.15	412.384	23.0512	7.43027	-4.3013	-1.1283
2339	6	46	349	404	447.801	412.438	23.1726	7.53419	-4.26369	-1.11997
2343	6	46	349	404	448.061	412.335	23.0997	7.50245	-4.2884	-1.11096
2345	6	46	349	404	448.086	412.513	22.9934	7.56142	-4.30931	-1.12589
2348	6	46	349	404	447.955	412.439	23.1656	7.52996	-4.27165	-1.12068
2354	6	46	349	404	447.977	412.559	23.4092	7.49291	-4.22812	-1.14227
2357	6	46	349	404	447.908	412.504	23.0905	7.5168	-4.28351	-1.13136
2366	6	46	349	404	447.784	412.449	23.1623	7.43776	-4.26485	-1.13592
2369	6	46	349	404	447.878	412.416	23.2723	7.44152	-4.24873	-1.13102
2374	6	46	349	404	448.382	412.321	23.2054	7.463	-4.28271	-1.11493
2376	6	47	383	439	481.802	443.387	23.642	7.64686	-4.17911	-0.573725
2380	6	47	383	439	481.359	443.435	23.8496	7.65573	-4.12413	-0.579304
2391	6	47	383	439	481.811	443.457	23.7234	7.69719	-4.16514	-0.579082
2393	6	47	383	439	481.613	443.325	23.8998	7.74193	-4.12612	-0.558608
2394	6	47	383	439	481.394	443.49	23.9192	7.76021	-4.11362	-0.578567
2400	6	47	383	439	481.381	443.432	23.8581	7.72578	-4.12359	-0.573651
2409	6	47	383	439	481.646	443.377	24.0367	7.61521	-4.10398	-0.574824
2410	6	47	383	439	481.618	443.249	24.0294	7.60256	-4.10406	-0.558943
2412	6	47	383	439	481.641	443.387	23.8652	7.71464	-4.13325	-0.568724
2418	6	47	383	439	481.654	443.29	23.7557	7.81318	-4.15287	-0.549111
2421	6	47	383	439	481.773	443.424	24.0548	7.7269	-4.10616	-0.572558
2425	6	47	383	439	481.819	443.368	23.7676	7.80765	-4.15774	-0.559426
2428	6	47	383	439	481.895	443.336	23.9795	7.75627	-4.12415	-0.55898
2431	6	47	383	439	481.647	443.313	24.0565	7.72124	-4.10067	-0.558563
2434	6	47	383	439	481.811	443.43	24.0704	7.70201	-4.10509	-0.575123
2437	6	47	383	439	481.584	443.409	23.8926	7.68313	-4.12611	-0.573855
2440	6	47	383	439	481.608	443.382	24.1052	7.68032	-4.09074	-0.570549
2446	6	47	383	439	481.382	443.375	24.1033	7.73836	-4.08169	-0.565378
2453	6	47	383	439	481.887	443.3	24.3354	7.7484	-4.06349	-0.554992
2470	6	47	383	439	481.377	443.266	23.7868	7.63877	-4.13576	-0.558428
2472	6	47	383	439	481.262	443.341	23.8822	7.67888	-4.11445	-0.565291
2473	6	47	383	439	481.072	443.373	24.0893	7.70257	-4.07121	-0.567758
2478	6	47	383	439	481.691	443.267	23.9055	7.79298	-4.12838	-0.547531
2479	6	47	383	439	481.843	443.399	23.8486	7.70159	-4.14461	-0.571168
2482	6	47	383	439	482.355	443.439	23.8541	7.75931	-4.16511	-0.572125
2486	6	47	383	439	481.65	443.383	23.696	7.73911	-4.16314	-0.566331
2487	6	47	383	439	481.837	443.257	24.0591	7.66259	-4.10809	-0.555582
2490	6	47	383	439	481.286	443.351	24.2364	7.66539	-4.05529	-0.567616
2510	6	47	383	439	481.548	443.241	23.8079	7.7431	-4.13928	-0.547727
2513	6	47	383	439	481.596	443.298	23.9602	7.68487	-4.115	-0.559333
2514	6	47	383	439	482.053	443.401	23.8227	7.69705	-4.15793	-0.571712
2516	6	47	383	439	481.49	443.36	23.7046	7.73919	-4.15488	-0.56338
2521	6	47	383	439	481.671	443.44	23.9228	7.63278	-4.12454	-0.581636
2522	6	47	383	439	481.81	443.337	24.0526	7.78254	-4.10805	-0.557209
2523	6	47	383	439	481.688	443.27	24.2462	7.73834	-4.07026	-0.551798
2527	6	47	383	439	481.383	443.437	23.9071	7.60229	-4.11522	-0.583679
2529	6	47	383	439	481.917	443.296	24.0858	7.76432	-4.10686	-0.5533
2530	6	47	383	439	481.43	443.269	23.9683	7.79587	-4.1067	-0.547611
2539	6	47	383	439	481.66	443.268	24.1183	7.72399	-4.09065	-0.552551
2543	6	47	383	439	481.722	443.421	23.8736	7.69278	-4.1352	-0.574643
2546	6	47	383	439	481.832	443.341	24.0473	7.74834	-4.1099	-0.560185
2562	6	47	383	439	481.671	443.317	24.0127	7.63297	-4.10911	-0.565546
2564	6	47	383	439	481.835	443.275	23.9709	7.67273	-4.12312	-0.557142
2578	6	47	383	439	481.583	443.242	23.9479	7.68689	-4.11655	-0.551848
2580	6	47	383	439	481.427	443.322	23.9001	7.66214	-4.11826	-0.564046
2582	6	47	383	439	481.458	443.449	24.0484	7.67781	-4.09416	-0.579397
2587	6	47	383	439	481.872	443.289	23.7696	7.71444	-4.15959	-0.555957
2588	6	47	383	439	481.676	443.451	24.214	7.82064	-4.07515	-0.569174
2593	6	47	383	439	481.85	443.327	23.8139	7.68864	-4.15093	-0.562753
2595	6	47	383	439	481.561	443.389	23.9931	7.74988	-4.10789	-0.566306
2602	6	47	383	439	481.587	443.377	23.9565	7.79102	-4.11526	-0.561852
2605	6	47	383	439	481.644	443.355	23.759	7.6922	-4.15187	-0.566171
2606	6	47	383	439	481.532	443.306	23.9323	7.73582	-4.11713	-0.556683
2611	6	47	383	439	481.606	443.372	24.0738	7.76246	-4.09598	-0.563198
2614	6	47	383	439	481.132	443.343	24.0368	7.68448	-4.08256	-0.565139
2623	6	47	383	439	481.527	443.275	24.1466	7.87181	-4.08037	-0.54309
2625	6	47	383	439	481.537	443.393	24.1696	7.70078	-4.07691	-0.570436
2626	6	47	383	439	481.417	443.575	23.8508	7.70929	-4.12636	-0.593401
2634	6	47	383	439	481.867	443.427	23.9169	7.62753	-4.13377	-0.580397
2641	6	47	383	439	481.882	443.402	24.1231	7.72229	-4.09907	-0.570038
2643	6	47	383	439	481.191	443.323	23.9952	7.64886	-4.09211	-0.565169
2649	6	47	383	439	481.921	443.338	24.1235	7.66407	-4.10061	-0.565966
2660	6	47	383	439	481.515	443.426	23.8235	7.71075	-4.1352	-0.57403
2661	6	47	383	439	481.558	443.223	23.9145	7.78036	-4.12125	-0.54279
2668	6	47	383	439	481.599	443.403	23.64	7.63869	-4.17084	-0.576382
2670	6	47	383	439	481.255	443.553	23.9084	7.58735	-4.10966	-0.600077
2675	6	47	383	439	481.626	443.394	23.6542	7.64878	-4.16951	-0.574405
2676	6	47	383	439	481.925	443.544	23.7933	7.70416	-4.15769	-0.589773
2677	6	47	383	439	481.901	443.364	23.9452	7.66398	-4.13029	-0.569404
2683	6	47	383	439	481.414	443.301	24.0447	7.77211	-4.09299	-0.553363
2686	6	47	383	439	481.146	443.305	23.7148	7.69869	-4.13858	-0.559212
2687	6	47	383	439	481.793	443.268	24.4969	7.759	-4.03289	-0.550097
2698	6	47	383	439	481.585	443.363	23.8778	7.70456	-4.12874	-0.566223
2699	6	47	383	439	481.312	443.421	23.8525	7.66425	-4.12165	-0.576873
2700	6	47	383	439	481.269	443.345	23.9603	7.79161	-4.10132	-0.5576
2701	6	47	383	439	481.396	443.389	23.7446	7.74559	-4.14394	-0.566697
2703	6	47	383	439	481.505	443.513	23.6943	7.77833	-4.15735	-0.580214
2705	6	47	383	439	481.746	443.454	23.8891	7.69964	-4.13351	-0.578534
2708	6	47	383	439	482.123	443.301	23.8293	7.71343	-4.15973	-0.557599
2711	6	47	383	439	481.762	443.291	23.9187	7.7513	-4.12908	-0.553559
2715	7	49	383	440	483.791	444.945	24.2361	7.68726	-4.15872	-0.643207
2719	7	49	383	440	483.378	445.156	23.9205	7.7412	-4.19633	-0.665995
2721	7	49	383	440	483.694	445.185	23.9348	7.71407	-4.20699	-0.672097
2725	7	49	383	440	483.342	445.002	23.6888	7.75742	-4.23582	-0.644867
2726	7	49	383	440	483.272	445.124	23.8726	7.78813	-4.20028	-0.657937
2734	7	49	383	440	483.453	444.956	23.9396	7.79561	-4.1961	-0.635794
2753	7	49	383	440	483.583	445.044	23.8922	7.65587	-4.20987	-0.658854
2754	7	49	383	440	482.96	445.119	24.0259	7.74437	-4.16051	-0.660996
2761	7	49	383	440	483.495	445.161	23.7215	7.70699	-4.23647	-0.669626
2768	7	49	383	440	483.676	445.021	23.8954	7.80084	-4.21322	-0.643623
2772	7	49	383	440	483.621	444.925	23.7476	7.74948	-4.2371	-0.635462
2778	7	49	383	440	483.311	444.944	24.0582	7.69238	-4.16952	-0.642675
2785	7	49	383	440	483.659	445.169	23.9267	7.76017	-4.20698	-0.666042
2786	7	49	383	440	483.353	445.202	24.1193	7.73761	-4.16067	-0.672274
2793	7	49	383	440	483.443	445.049	24.1062	7.71787	-4.16668	-0.654157
2795	7	49	383	440	483.431	445.152	23.655	7.78038	-4.24566	-0.662217
2805	7	49	383	440	483.114	445.164	23.966	7.70004	-4.17733	-0.670646
2807	7	49	383	440	482.949	445.09	24.1289	7.71678	-4.14227	-0.659628
2810	7	49	383	440	483.773	445.181	23.9867	7.62	-4.20121	-0.67996
2813	7	49	383	440	483.604	445.216	23.6997	7.84825	-4.24497	-0.664606
2831	7	49	383	440	483.295	445.192	23.7377	7.72768	-4.22512	-0.671909
2859	7	49	383	440	483.897	445.13	24.0008	7.74929	-4.20392	-0.661996
2874	7	49	383	440	483.568	445.146	23.8111	7.63893	-4.22356	-0.673668
2880	7	49	383	440	483.497	444.983	23.9877	7.79787	-4.18952	-0.639072
2892	7	49	383	440	483.724	445.003	23.8759	7.77082	-4.21866	-0.643793
2909	7	49	383	440	483.377	445.079	23.8712	7.66719	-4.20493	-0.662433
2943	7	49	383	440	483.159	445.18	24.2048	7.69524	-4.138	-0.673092
2946	7	49	383	440	483.139	445.15	23.8474	7.74719	-4.19914	-0.664757
2998	7	49	383	440	483.626	444.951	24.0419	7.78968	-4.18544	-0.635571
3029	7	49	383	440	483.49	445.127	23.9224	7.71344	-4.20069	-0.664645
3401	6	48	891	739	819.32	754.227	29.0669	9.19791	2.46605	-1.65547
3485	6	48	891	739	819.525	754.431	28.4849	9.17636	2.50922	-1.68155
3508	6	48	891	739	819.438	754.502	28.726	9.2518	2.4912	-1.6756
3595	6	48	891	739	819.317	754.365	28.8411	9.2576	2.48544	-1.65975
3616	6	48	891	739	819.382	754.28	29.0227	9.19851	2.46765	-1.66118
3674	6	48	891	739	819.871	754.315	28.4644	9.23176	2.49886	-1.65899
3707	6	48	891	739	819.19	754.348	28.9204	9.33887	2.48304	-1.64349
3750	6	48	891	739	819.638	754.267	29.0294	9.30943	2.45827	-1.63992
3790	6	48	891	739	819.368	754.506	29.0578	9.18453	2.46517	-1.68824
3858	6	48	891	739	819.452	754.42	28.82	9.30727	2.48258	-1.65677
3976	6	49	957	795	873.698	804.159	29.3073	9.35223	2.84236	-0.979306
4957	6	49	957	795	873.318	804.216	29.3252	9.36599	2.85358	-0.984039
5002	6	49	957	795	873.981	804.439	29.3963	9.47695	2.82414	-0.996038
5005	6	49	957	795	873.351	804.262	29.4833	9.58581	2.83716	-0.96622
5026	6	49	957	795	872.873	804.269	29.2044	9.49317	2.88064	-0.976354
5039	6	49	957	795	872.909	804.086	29.8764	9.38311	2.81465	-0.968347
5045	6	49	957	795	873.651	804.258	29.3201	9.42097	2.84271	-0.982691
5054	6	49	957	795	873.082	804.198	29.1665	9.35207	2.87722	-0.983569
5100	6	49	957	795	873.525	804.304	28.9056	9.43184	2.88786	-0.986435
5103	6	49	957	795	874.163	804.253	29.5231	9.58457	2.80583	-0.965416
5104	6	49	957	795	873.294	804.151	29.0947	9.47297	2.87701	-0.966022
5121	6	49	957	795	873.562	804.26	29.4549	9.44837	2.83275	-0.980021
5522	6	49	957	795	873.338	804.297	29.1767	9.44192	2.86743	-0.984641
5611	6	49	957	795	873.335	804.362	29.1897	9.4667	2.86625	-0.988972
5631	6	49	957	795	873.213	804.264	29.719	9.42657	2.81931	-0.982754
5892	6	49	957	795	873.616	804.298	29.3479	9.5779	2.84124	-0.970756
5903	6	49	957	795	874.043	804.125	29.3616	9.37749	2.82534	-0.973043
5908	6	49	957	795	873.777	804.33	29.522	9.45481	2.81901	-0.986842
5911	5	48	972	808	895.968	824.755	29.3534	9.5642	2.59023	-1.75185
5912	5	48	972	808	895.882	824.926	29.5253	9.48247	2.57805	-1.785
5918	5	48	972	808	895.408	824.942	29.8345	9.48764	2.56724	-1.78571
5935	5	48	972	808	896.117	824.965	29.5931	9.46005	2.5642	-1.79333
5938	5	48	972	808	895.786	824.911	29.5542	9.48395	2.5788	-1.78313
5940	5	48	972	808	895.439	824.989	29.7754	9.44626	2.57129	-1.79847
5941	5	48	972	808	896.433	824.953	29.5253	9.4911	2.5594	-1.78623
5943	5	48	972	808	895.989	824.775	29.2853	9.62232	2.59555	-1.7433
5949	5	48	972	808	896.023	824.877	29.2348	9.44594	2.59886	-1.78668
5953	5	48	972	808	895.522	824.957	29.5943	9.48684	2.5842	-1.78746
5956	5	48	972	808	896.248	824.997	29.6536	9.62822	2.55456	-1.76537
5957	5	48	972	808	896.128	824.809	29.7685	9.60307	2.54873	-1.75038
5961	5	48	972	808	896.199	824.926	29.288	9.51367	2.58812	-1.77909
5964	5	48	972	808	895.976	824.857	29.6614	9.57952	2.56307	-1.75971
5966	5	48	972	808	895.791	824.865	29.657	9.53866	2.56969	-1.76812
5973	5	48	972	808	896.278	824.9	29.4495	9.57229	2.57125	-1.76551
5994	5	48	972	808	896.465	824.982	29.421	9.5278	2.56739	-1.78236
5999	5	48	972	808	896.032	824.938	29.7494	9.51681	2.55359	-1.77979
6002	5	48	972	808	896.116	824.811	29.0793	9.66304	2.60954	-1.73975
6004	5	48	972	808	896.356	824.824	29.232	9.59159	2.58772	-1.75401
6010	5	48	972	808	895.388	824.783	29.2883	9.43089	2.61577	-1.7796
6020	5	48	972	808	895.934	824.91	29.5317	9.42705	2.57573	-1.79375
6024	5	48	972	808	896.621	824.763	29.2678	9.49543	2.5755	-1.76537
6029	5	48	972	808	896.408	824.806	29.6838	9.50942	2.54658	-1.76733
6033	5	48	972	808	896.234	824.947	29.4442	9.34632	2.57321	-1.81326
6035	5	48	972	808	896.085	824.966	29.7092	9.53495	2.55528	-1.77938
6050	5	48	972	808	896.49	824.865	29.5611	9.61555	2.55439	-1.75393
6051	5	48	972	808	896.079	824.865	29.7471	9.52602	2.55221	-1.77038
6056	5	48	972	808	896.061	824.866	29.4744	9.41366	2.57643	-1.79164
6062	5	48	972	808	895.938	824.889	29.3155	9.5184	2.59458	-1.77431
6070	5	48	972	808	896.284	824.923	29.2198	9.64791	2.59125	-1.75404
6073	5	48	972	808	896.123	825.079	29.5684	9.45481	2.56616	-1.80637
6076	5	48	972	808	895.875	824.723	29.4731	9.60441	2.58287	-1.74123
6078	5	48	972	808	896.317	824.872	29.4497	9.50566	2.56991	-1.77494
6080	5	48	972	808	896.22	824.813	29.4922	9.61458	2.56949	-1.74868
6082	5	48	972	808	895.807	824.878	29.5205	9.52275	2.58101	-1.77242
6085	5	48	972	808	896.165	824.902	29.492	9.55164	2.57138	-1.76951
6094	5	48	972	808	895.893	824.919	29.2936	9.63618	2.59808	-1.75582
6096	5	48	972	808	895.675	824.746	29.6719	9.44567	2.57229	-1.77284
6106	5	48	972	808	895.937	824.849	29.5952	9.6563	2.57013	-1.7449
6107	5	48	972	808	896.521	824.932	29.3292	9.53055	2.57349	-1.77657
6110	5	48	972	808	896.129	824.973	29.642	9.60977	2.55958	-1.76621
6114	5	48	972	808	895.663	824.845	29.3722	9.46323	2.59896	-1.78008
6123	5	48	972	808	895.686	825.014	29.8409	9.43972	2.55738	-1.80234
6125	5	48	972	808	896.29	824.983	29.3774	9.4952	2.57714	-1.78862
6127	5	48	972	808	896.032	824.849	29.635	9.42216	2.56345	-1.78823
6128	5	48	972	808	895.814	824.864	29.1051	9.57869	2.61763	-1.76055
6129	5	48	972	808	896.02	824.842	29.2932	9.5271	2.59376	-1.76778
6130	5	48	972	808	896.357	825.053	29.4981	9.46603	2.56434	-1.80145
6133	5	48	972	808	896.058	824.927	29.1203	9.50364	2.60786	-1.7811
6137	5	48	972	808	896.17	824.801	29.7394	9.59347	2.54981	-1.75133
6139	5	48	972	808	895.707	824.877	29.7609	9.54881	2.56353	-1.76748
6140	5	48	972	808	895.929	825.034	29.5195	9.57187	2.57696	-1.77959
6141	5	48	972	808	895.743	824.912	29.3401	9.48579	2.59906	-1.78289
6142	5	48	972	808	896.087	824.798	29.4312	9.5661	2.57934	-1.75595
6143	5	48	972	808	895.851	824.914	29.7697	9.49418	2.55795	-1.78148
6145	5	48	972	808	895.859	824.992	29.6445	9.50276	2.56848	-1.78812
6146	5	48	972	808	895.764	824.729	29.4207	9.51053	2.59125	-1.75899
6147	5	48	972	808	896.048	824.807	29.5317	9.61764	2.57189	-1.74752
6150	5	48	972	808	895.885	825.003	29.3	9.66582	2.59779	-1.75908
6151	5	48	972	808	895.818	824.856	29.5508	9.53429	2.57801	-1.76797
6154	5	48	972	808	896.103	824.862	29.7793	9.43166	2.54865	-1.78782
6155	5	48	972	808	896.219	824.917	29.6551	9.47671	2.55541	-1.7851
6157	5	48	972	808	896.064	824.895	29.521	9.61639	2.57228	-1.7569
6159	5	48	972	808	896.075	824.857	29.5465	9.66285	2.56967	-1.74448
6162	5	48	972	808	895.983	824.912	29.1837	9.45566	2.60477	-1.78859
6163	5	48	972	808	895.619	824.875	29.489	9.47569	2.59014	-1.78085
6165	5	48	972	808	896.175	825.191	29.4024	9.52646	2.57888	-1.80456
6168	5	48	972	808	896.331	824.947	29.4813	9.5485	2.56669	-1.7748
6170	5	48	972	808	896.425	824.768	29.731	9.51442	2.54196	-1.76237
6173	5	48	972	808	895.586	824.879	29.5394	9.4887	2.58685	-1.77886
6176	5	48	972	808	896.372	824.995	29.6617	9.48432	2.54967	-1.79188
6178	5	48	972	808	895.49	824.845	29.2452	9.46985	2.61615	-1.77883
6179	5	48	972	808	895.725	825.034	29.2394	9.6234	2.60863	-1.7701
6180	5	48	972	808	895.821	824.834	29.7929	9.62582	2.55696	-1.74888
6181	5	48	972	808	896.21	824.891	29.4927	9.64508	2.56979	-1.75123
6183	5	48	972	808	896.087	824.836	29.2607	9.55838	2.59437	-1.76137
6184	5	48	972	808	895.948	824.75	29.7762	9.59572	2.55413	-1.74552
6185	5	48	972	808	895.973	824.908	29.435	9.49266	2.58287	-1.78115
6187	5	48	972	808	896.143	824.882	29.6542	9.49274	2.55805	-1.77838
6189	5	48	972	808	896.034	824.876	29.4164	9.58719	2.58243	-1.7603
6190	5	48	972	808	895.972	824.827	29.1856	9.49565	2.605	-1.77206
6191	5	48	972	808	895.592	824.999	29.3687	9.59289	2.60166	-1.77206
6192	5	48	972	808	895.798	825.009	29.7376	9.4819	2.56248	-1.79384
6193	5	48	972	808	896.446	824.879	29.5038	9.45762	2.56081	-1.78466
6194	5	48	972	808	896.199	824.689	29.4102	9.60311	2.57738	-1.73791
6196	5	48	972	808	896.222	824.83	29.1893	9.59612	2.59608	-1.75382
6197	5	48	972	808	895.84	824.856	29.4356	9.55854	2.58735	-1.76347
6198	5	48	972	808	895.637	824.826	29.3521	9.51443	2.60162	-1.76842
6202	5	48	972	808	896.186	824.762	29.4994	9.51389	2.57002	-1.76189
6203	5	48	972	808	896.474	824.95	29.2757	9.50266	2.57982	-1.78368
6204	5	48	972	808	895.465	824.983	29.3775	9.49063	2.60522	-1.78944
6205	5	48	972	808	896.451	824.981	29.7162	9.59437	2.54234	-1.76992
6206	5	48	972	808	896.274	824.907	29.7261	9.52266	2.54747	-1.77549
6207	5	48	972	808	895.967	824.787	29.814	9.4404	2.55024	-1.77823
6208	5	48	972	808	895.912	825	29.4824	9.57097	2.58079	-1.77616
6209	5	48	972	808	896.277	824.863	29.4148	9.62635	2.57433	-1.75175
6210	5	48	972	808	895.799	824.773	29.2589	9.4653	2.60436	-1.77208
6212	5	48	972	808	895.448	824.924	29.5996	9.47297	2.58626	-1.78654
6213	5	48	972	808	895.983	824.967	29.5044	9.46436	2.57648	-1.79268
6214	5	48	972	808	895.872	824.755	29.4219	9.51065	2.58747	-1.76168
6215	5	48	972	808	896.173	825.012	29.5435	9.50034	2.56662	-1.79068
6216	5	48	972	808	895.898	824.789	29.2371	9.52137	2.60293	-1.76332
6218	5	48	972	808	896.474	824.78	29.7447	9.60236	2.53915	-1.74752
6219	5	48	972	808	896.087	824.851	29.5816	9.59011	2.56624	-1.75714
6222	5	48	972	808	896.254	824.93	29.405	9.46485	2.57596	-1.78876
6223	5	48	972	808	895.722	824.68	29.5373	9.60337	2.58243	-1.73685
6227	5	48	972	808	896.16	824.891	29.0791	9.53163	2.60807	-1.77206
6228	5	48	972	808	896.102	824.952	29.618	9.69704	2.56255	-1.74811
6230	5	48	972	808	895.733	824.897	29.6161	9.53954	2.5752	-1.77124
6231	5	48	972	808	896.014	824.846	29.2821	9.43291	2.59497	-1.78589
6232	5	48	972	808	895.894	824.75	29.2672	9.48945	2.60038	-1.76506
6235	5	48	972	808	895.913	825.018	29.7989	9.60636	2.55335	-1.77149
6236	5	48	972	808	896.361	824.908	29.3821	9.46635	2.57431	-1.78607
6237	5	48	972	808	895.727	824.894	29.7916	9.49402	2.5602	-1.77949
6239	5	48	972	808	895.99	824.922	29.3666	9.45452	2.5883	-1.78982
6240	5	48	972	808	896.387	824.916	29.4346	9.44073	2.56884	-1.79185
6243	5	48	972	808	895.572	824.838	29.71	9.43591	2.57246	-1.78442
6244	5	48	972	808	896.094	824.864	29.3601	9.56154	2.58536	-1.76373
6249	5	48	972	808	896.044	824.963	29.6715	9.62092	2.5599	-1.76313
6250	5	48	972	808	895.713	824.937	29.7805	9.56283	2.56164	-1.7711
6251	5	48	972	808	896.328	824.832	29.521	9.5599	2.56333	-1.76074
6254	5	48	972	808	896.229	825	29.3423	9.50919	2.58231	-1.78779
6259	5	48	972	808	895.824	824.882	29.3289	9.59279	2.59729	-1.75983
6261	5	48	972	808	896.073	824.911	29.4905	9.61926	2.57461	-1.75807
6263	5	48	972	808	896.196	824.823	29.5483	9.66821	2.56544	-1.74008
6264	5	48	972	808	896.425	825.008	29.658	9.61943	2.5482	-1.76811
6267	5	48	972	808	896.405	824.863	29.0697	9.5308	2.60046	-1.76927
6268	5	48	972	808	895.42	824.82	29.5952	9.49867	2.58757	-1.77082
6273	5	48	972	808	896.22	824.954	29.2605	9.67137	2.58984	-1.75301
6274	5	48	972	808	896.026	825	29.699	9.43565	2.55813	-1.80165
6276	5	48	972	808	895.392	824.736	29.5044	9.50327	2.59648	-1.76106
6282	5	48	972	808	895.812	824.807	29.2557	9.53608	2.6042	-1.76242
6283	5	48	972	808	896.008	825.01	29.3097	9.48814	2.59274	-1.79272
6284	5	48	972	808	895.21	824.896	29.6525	9.43803	2.58967	-1.7902
6285	5	48	972	808	896.369	825.026	29.8269	9.68715	2.53568	-1.75762
6288	5	48	972	808	896.079	824.934	29.3485	9.36958	2.58689	-1.8073
6289	5	48	972	808	896.288	824.86	29.5438	9.48637	2.56269	-1.77732
6295	5	48	972	808	896.148	825.023	29.3867	9.53252	2.58117	-1.78582
6301	5	48	972	808	895.877	824.854	29.8492	9.57352	2.55027	-1.76046
6315	5	48	972	808	896.188	824.927	29.1723	9.52874	2.59878	-1.77639
6316	5	48	972	808	895.798	824.673	29.5776	9.52136	2.57635	-1.75114
6317	5	48	972	808	896.272	824.797	29.3258	9.61149	2.58231	-1.74757
6318	5	48	972	808	896.133	824.975	29.5187	9.61614	2.57012	-1.76524
6321	5	48	972	808	895.983	824.822	29.1897	9.52765	2.60425	-1.76561
6329	5	48	972	808	896.604	824.969	29.5423	9.55461	2.55214	-1.77598
6331	5	48	972	808	896.398	824.72	29.5785	9.5653	2.55598	-1.748
6332	5	48	972	808	896.12	824.972	29.6003	9.51911	2.5635	-1.78294
6333	5	48	972	808	896.415	824.926	29.2718	9.477	2.58216	-1.78596
6336	5	48	972	808	895.945	824.942	29.4742	9.59957	2.5804	-1.76485
6339	5	48	972	808	896.355	824.915	29.4237	9.48239	2.57089	-1.78389
6342	5	48	972	808	895.939	824.755	29.8003	9.54032	2.55234	-1.75623
6345	5	48	972	808	895.407	824.929	30.0072	9.51013	2.55249	-1.7801
6346	5	48	972	808	895.905	824.885	29.77	9.52763	2.55609	-1.77224
6351	5	48	972	808	896.287	824.637	29.2681	9.50912	2.58689	-1.74954
6356	5	48	972	808	896.097	824.842	29.6874	9.52108	2.55673	-1.76892
6357	5	48	972	808	895.774	824.847	29.6572	9.62769	2.57025	-1.74985
6358	5	48	972	808	895.894	824.839	29.3186	9.61948	2.59582	-1.75053
6361	5	48	972	808	896.075	824.919	29.2914	9.41532	2.59207	-1.79692
6363	5	48	972	808	896.082	824.996	29.3743	9.53987	2.5845	-1.78156
6365	5	48	972	808	896.267	824.915	29.5589	9.33295	2.56212	-1.81236
6366	5	48	972	808	896.163	824.838	29.3021	9.51051	2.58811	-1.77042
6367	5	48	972	808	896.663	824.721	29.605	9.62363	2.54473	-1.73754
6374	5	48	972	808	896.734	824.886	29.6081	9.59158	2.54207	-1.76049
6384	5	48	972	808	896.371	824.886	29.1403	9.55323	2.59533	-1.76762
6387	5	48	972	808	896.132	824.804	29.6906	9.5654	2.55528	-1.75679
6389	5	48	972	808	896	825.099	29.4753	9.64626	2.57844	-1.77264
6396	5	48	972	808	895.754	824.824	29.5493	9.45345	2.58029	-1.77964
6401	5	48	972	808	895.961	824.813	29.5637	9.62409	2.57204	-1.74698
6402	5	48	972	808	895.891	824.876	29.5361	9.60327	2.57681	-1.75737
6403	5	48	972	808	896.31	825.019	29.8866	9.61902	2.53258	-1.76936
6405	5	48	972	808	896.075	824.847	29.5654	9.59007	2.56805	-1.75667
6407	5	48	972	808	895.486	824.83	29.6142	9.56642	2.5837	-1.75924
6410	5	48	972	808	896.206	824.723	29.6019	9.50195	2.56044	-1.76001
6414	5	48	972	808	896.235	824.829	29.3607	9.6631	2.58047	-1.74155
6417	5	48	972	808	895.578	825.083	29.6782	9.4432	2.57502	-1.80907
6420	5	48	972	808	896.202	824.969	29.1315	9.58611	2.60193	-1.7702
6421	5	48	972	808	896.115	824.945	29.4083	9.56579	2.58041	-1.77145
6425	5	48	972	808	896.059	824.925	29.7949	9.46543	2.5488	-1.78807
6427	5	48	972	808	896.492	824.987	29.5509	9.46469	2.55518	-1.79473
6428	5	48	972	808	895.967	824.949	29.6062	9.5938	2.56815	-1.7667
6429	5	48	972	808	895.797	824.988	29.3267	9.53141	2.59842	-1.78236
6430	5	48	972	808	896.135	825.109	29.208	9.53179	2.59742	-1.7949
6436	5	48	972	808	895.468	824.8	28.9923	9.51781	2.63972	-1.76509
6437	5	48	972	808	896.106	824.951	29.606	9.43837	2.56348	-1.79592
6444	5	48	972	808	895.709	824.846	29.7047	9.47225	2.56833	-1.77847
6446	5	48	972	808	896.198	824.807	29.3818	9.48619	2.57991	-1.77175
6447	5	48	972	808	896.059	824.8	29.9676	9.53249	2.53411	-1.76238
6451	5	48	972	808	896.398	824.858	29.5361	9.45385	2.55964	-1.78318
6454	5	48	972	808	895.52	824.979	29.8667	9.44892	2.56072	-1.79689
6456	5	48	972	808	895.515	824.74	29.5788	9.52474	2.5858	-1.75749
6458	5	48	972	808	896.249	825.063	29.5142	9.60506	2.56661	-1.77642
6459	5	48	972	808	895.636	824.952	29.4039	9.5702	2.59707	-1.77135
6461	5	48	972	808	896.208	824.862	29.4436	9.42873	2.57415	-1.78839
6464	5	48	972	808	896.313	824.907	29.9962	9.48648	2.5232	-1.7822
6466	5	48	972	808	895.707	825.028	29.5139	9.5139	2.585	-1.78983
6467	5	48	972	808	895.933	824.88	29.6419	9.55453	2.56619	-1.76668
6469	5	48	972	808	896.2	824.935	29.5032	9.62756	2.5692	-1.75903
6472	5	48	972	808	895.681	825.045	29.4042	9.51948	2.59552	-1.79052
6473	5	48	972	808	896.008	824.788	29.8107	9.49349	2.54915	-1.7684
6475	5	48	972	808	895.963	824.88	29.0079	9.43643	2.62124	-1.78877
6477	5	48	972	808	895.838	824.954	29.4776	9.5946	2.58372	-1.76706
6480	5	48	972	808	896.319	825.107	29.2091	9.43777	2.59101	-1.81265
6483	5	48	972	808	895.441	824.865	29.6181	9.51272	2.58487	-1.77287
6484	5	48	972	808	896.552	825	29.4488	9.60639	2.56199	-1.76965
6485	5	48	972	808	895.868	824.75	29.5942	9.52168	2.57254	-1.75917
6486	5	48	972	808	896.36	824.873	29.6398	9.53878	2.55199	-1.76892
6487	5	48	972	808	895.909	824.962	29.1485	9.42922	2.61046	-1.79887
6488	5	48	972	808	895.921	824.917	29.775	9.50632	2.55514	-1.77951
6491	5	48	972	808	895.901	824.925	29.2802	9.46028	2.599	-1.78905
6498	5	48	972	808	895.893	824.891	29.5427	9.4765	2.57617	-1.78246
6505	5	48	972	808	895.788	824.936	29.6674	9.41689	2.56888	-1.79842
6507	5	48	972	808	896.021	824.952	29.1815	9.57955	2.60367	-1.76956
6508	5	48	972	808	896.343	824.992	29.5684	9.47777	2.55872	-1.79285
6510	5	48	972	808	895.701	824.84	29.8582	9.52238	2.55539	-1.76848
6511	5	48	972	808	895.868	824.939	29.3683	9.48658	2.59232	-1.78559
6516	5	48	972	808	896.462	824.767	29.7196	9.55547	2.54169	-1.75467
6517	5	48	972	808	895.848	824.875	29.4249	9.48204	2.58802	-1.77972
6518	5	48	972	808	896.125	824.851	29.7359	9.53179	2.55162	-1.76793
6522	5	48	972	808	896.247	825.003	29.5041	9.55055	2.56753	-1.78028
6525	5	48	972	808	896.052	824.997	29.4844	9.49782	2.57589	-1.78955
6526	5	48	972	808	896.722	824.97	29.4042	9.44759	2.56011	-1.79618
6527	5	48	972	808	896.091	824.771	29.5914	9.48743	2.56524	-1.76773
6529	5	48	972	808	895.87	824.798	29.4398	9.53217	2.58594	-1.7623
6530	5	48	972	808	895.6	824.881	29.682	9.53943	2.57397	-1.76961
6533	5	48	972	808	895.943	824.849	29.5808	9.61656	2.57114	-1.75207
6536	5	48	972	808	895.788	824.798	29.5098	9.50136	2.58261	-1.7679
6540	5	48	972	808	896.152	824.81	29.1969	9.52656	2.5978	-1.76451
6541	5	48	972	808	895.89	825.112	29.6397	9.52647	2.56784	-1.79629
6545	5	48	972	808	895.979	824.975	29.6788	9.60175	2.56145	-1.76795
6549	5	48	972	808	895.951	824.776	29.417	9.53691	2.58522	-1.75902
6552	5	48	972	808	896.207	824.87	29.7215	9.41591	2.5501	-1.79169
6555	5	48	972	808	896.309	824.909	29.5513	9.65423	2.56135	-1.7515
6558	5	48	972	808	895.677	824.771	29.3671	9.66707	2.59893	-1.73483
6559	5	48	972	808	896.183	824.875	29.4675	9.53695	2.5729	-1.76938
6561	5	48	972	808	895.804	824.912	29.6615	9.70079	2.56885	-1.74331
6563	5	48	972	808	896.135	824.834	29.2047	9.54894	2.59769	-1.76293
6564	5	48	972	808	896.609	824.854	29.4474	9.46725	2.56018	-1.78022
6565	5	48	972	808	895.845	824.869	29.6128	9.46649	2.5717	-1.782
6569	5	48	972	808	895.919	824.92	29.5591	9.47796	2.57386	-1.78523
6572	5	48	972	808	895.672	824.958	29.701	9.65724	2.56989	-1.75604
6573	5	48	972	808	895.969	825.027	29.1332	9.48677	2.60976	-1.79483
6579	5	48	972	808	895.56	824.857	29.6381	9.63647	2.57911	-1.74928
6581	5	48	972	808	896.326	824.912	29.5482	9.58027	2.56103	-1.76534
6583	5	48	972	808	895.997	824.743	29.8169	9.61397	2.54901	-1.74155
6590	5	48	972	808	896.245	824.983	29.794	9.54093	2.54262	-1.77999
6593	5	48	972	808	895.922	824.736	29.7675	9.50682	2.55574	-1.76043
6594	5	48	972	808	896.362	824.984	29.4331	9.48832	2.56983	-1.79
6595	5	48	972	808	896.239	824.949	29.0585	9.39447	2.60719	-1.80411
6596	5	48	972	808	895.911	824.785	29.5902	9.51012	2.57142	-1.76502
6597	5	48	972	808	896.176	824.919	29.8363	9.53102	2.54134	-1.77511
6615	5	48	972	808	895.448	824.842	29.6275	9.46595	2.58383	-1.77927
6633	5	48	972	808	895.989	824.905	28.9839	9.51381	2.62254	-1.77694
6636	5	48	972	808	896.101	824.871	29.4417	9.50412	2.57793	-1.77518
6638	5	48	972	808	896.346	824.795	29.5762	9.61947	2.55794	-1.74596
6643	5	48	972	808	895.68	824.844	29.6459	9.54316	2.5744	-1.76499
6645	5	48	972	808	895.769	824.988	29.5039	9.5236	2.58377	-1.78379
6650	5	48	972	808	895.729	824.993	29.3039	9.53141	2.60277	-1.78286
6652	5	48	972	808	895.977	824.905	29.7216	9.54308	2.55783	-1.77147
6653	5	48	972	808	895.778	824.746	29.6429	9.49517	2.57134	-1.76364
6657	5	48	972	808	896.318	824.854	29.187	9.59321	2.59301	-1.7569
6659	5	48	972	808	895.967	825.01	29.6302	9.46321	2.56608	-1.79749
6660	5	48	972	808	896.122	824.883	29.5397	9.59918	2.56869	-1.75879
6685	5	48	972	808	895.848	824.908	29.703	9.62971	2.56379	-1.75586
6687	5	48	972	808	895.688	824.732	29.2561	9.55754	2.60842	-1.75066
6690	5	48	972	808	895.398	824.97	29.4946	9.50457	2.59716	-1.7855
6694	5	48	972	808	896.105	824.762	29.3181	9.58959	2.58866	-1.7479
6705	5	48	972	808	896.21	824.825	29.2939	9.50427	2.58724	-1.77025
6706	5	48	972	808	896.162	824.924	29.5752	9.54411	2.56425	-1.77321
6708	5	48	972	808	896.441	824.93	29.3724	9.46466	2.57245	-1.78876
6710	5	48	972	808	895.986	824.982	29.3009	9.5041	2.59424	-1.7868
6724	5	48	972	808	896.023	824.666	29.6826	9.51465	2.55964	-1.75165
6730	5	48	972	808	896.323	825.004	29.6564	9.5396	2.55177	-1.78243
6731	5	48	972	808	896.179	824.824	29.3841	9.59068	2.58035	-1.75424
6735	5	49	977	824	910.494	838.635	29.8495	9.61966	2.22804	-1.52131
6742	5	49	977	824	910.839	838.524	29.8085	9.7353	2.21954	-1.49191
6743	5	49	977	824	910.668	838.377	29.8281	9.60795	2.22379	-1.4964
6745	5	49	977	824	910.781	838.68	29.5972	9.49286	2.23733	-1.54638
6746	5	49	977	824	910.429	838.76	30.0251	9.44346	2.21717	-1.56298
6750	5	49	977	824	910.793	838.706	29.3913	9.54191	2.25259	-1.54122
6752	5	49	977	824	910.801	838.633	29.617	9.70168	2.23517	-1.50832
6760	5	49	977	824	910.468	838.553	29.6761	9.55201	2.24192	-1.52357
6761	5	49	977	824	911.165	838.674	29.9033	9.53286	2.2016	-1.5393
6765	5	49	977	824	910.869	838.678	29.793	9.63906	2.21967	-1.52275
6768	5	49	977	824	910.886	838.653	29.7647	9.61663	2.22123	-1.52366
6773	5	49	977	824	911.413	838.662	29.6282	9.50113	2.21368	-1.54317
6778	5	49	977	824	911.07	838.658	29.8728	9.64253	2.20704	-1.52015
6780	5	49	977	824	910.976	838.665	29.6275	9.52431	2.22848	-1.53976
6789	5	49	977	824	910.861	838.793	29.9913	9.56279	2.20528	-1.54692
6791	5	49	977	824	910.755	838.676	29.6816	9.42139	2.23185	-1.55773
6794	5	49	977	824	910.325	838.51	29.7915	9.57261	2.23804	-1.51576
6795	5	49	915	792	873.52	804.224	29.3573	9.63276	1.41294	-1.26902
6800	5	49	915	792	873.469	804.29	29.5518	9.43646	1.40538	-1.30245
6804	5	49	915	792	873.578	804.361	29.4773	9.43423	1.40522	-1.31028
6808	5	49	915	792	874.02	804.191	29.4397	9.40218	1.39201	-1.29666
6811	5	49	915	792	873.333	804.351	29.6106	9.44814	1.40716	-1.30729
6812	5	49	915	792	873.722	804.223	29.4069	9.59067	1.40369	-1.27445
6814	5	49	915	792	873.603	804.342	29.4416	9.58179	1.40607	-1.28812
6820	5	49	915	792	873.083	804.409	28.7438	9.41645	1.45828	-1.31777
6821	5	49	915	792	873.553	804.284	29.156	9.44899	1.42155	-1.3
6823	5	49	915	792	873.223	804.296	29.059	9.52269	1.43766	-1.29122
6840	5	49	915	792	873.674	804.307	29.2957	9.44127	1.41066	-1.30357
6842	5	49	915	792	873.235	804.262	29.4452	9.52196	1.41839	-1.28777
6843	5	49	915	792	872.946	804.283	29.2448	9.4997	1.43798	-1.29296
6844	5	49	915	792	873.617	804.141	29.3982	9.59414	1.40767	-1.26545
6845	5	49	1067	910	997.055	917.716	29.9501	9.91936	2.33537	-0.777842
6847	5	49	1067	910	997.011	917.747	30.455	9.80625	2.29811	-0.789965
6872	5	49	1067	910	996.83	917.752	30.1853	9.7182	2.32465	-0.797647
6873	5	49	1067	910	997.329	917.675	30.5079	9.71322	2.28371	-0.79018
6881	5	49	1067	910	996.665	917.545	30.1736	9.7218	2.33102	-0.776111
6894	5	49	1067	910	996.818	917.615	30.0446	9.82558	2.33591	-0.774987
6896	5	49	1067	910	997.123	917.5	30.0179	9.88417	2.32783	-0.758789
6908	5	48	989	866	949.68	874.775	30.3342	9.65519	1.29622	-0.908817
6925	5	48	989	866	949.966	874.797	29.8829	9.72097	1.30624	-0.90494
6926	5	48	989	866	950.242	874.764	29.5662	9.61579	1.3109	-0.911449
6931	5	48	989	866	949.671	874.82	30.0473	9.71205	1.30891	-0.908181
6939	5	48	989	866	949.959	874.701	30.0578	9.66107	1.29886	-0.900646
6940	5	48	989	866	950.168	874.679	30.1293	9.58383	1.28886	-0.905619
6945	5	48	989	866	949.997	874.683	29.9954	9.66627	1.30031	-0.898226
6947	5	48	989	866	950.159	874.631	30.3026	9.55079	1.28176	-0.903674
6950	5	48	989	866	949.806	874.814	30.1451	9.59142	1.30018	-0.918946
6960	5	48	1315	1108	1209.85	1113.56	31.4328	10.1243	3.34529	-0.549501
6972	5	48	1315	1108	1209.86	1113.72	31.2127	10.0981	3.36839	-0.565957
6975	5	48	1315	1108	1209.51	1113.63	31.3352	10.0738	3.3664	-0.559074
6990	5	48	1315	1108	1209.94	1113.5	31.1842	10.14	3.36912	-0.542
6993	5	48	1315	1108	1209.5	1113.47	31.4259	10.1276	3.35701	-0.540088
6997	5	48	1315	1108	1209.9	1113.72	31.2469	10.1328	3.36356	-0.56493
7002	5	48	1315	1108	1209.94	1113.55	30.8139	10.1219	3.4094	-0.548642
7007	5	48	1315	1108	1209.21	1113.81	31.4158	10.2411	3.3675	-0.56748
7015	5	48	1315	1108	1209.43	1113.54	31.4594	10.1394	3.35561	-0.546243
7021	5	48	1315	1108	1209.49	1113.77	31.3165	10.0762	3.36902	-0.572977
7032	5	48	1315	1108	1209.62	1113.48	31.3844	10.1005	3.35765	-0.543033
7037	5	48	1315	1108	1209.43	1113.51	31.4904	10.0162	3.35257	-0.549971
7039	5	48	1315	1108	1209.53	1113.59	31.1828	10.1795	3.38239	-0.549594
7041	5	48	1315	1108	1209.56	1113.56	31.205	9.97682	3.37896	-0.556821
7046	5	48	1315	1108	1209.76	1113.56	31.3999	10.1429	3.35171	-0.547733
7050	5	48	1315	1108	1209.69	1113.69	31.3506	10.0818	3.35924	-0.564571
7052	5	48	1315	1108	1209.21	1113.68	30.9059	10.0811	3.42285	-0.56367
7061	5	48	1315	1108	1209.14	1113.53	31.441	10.0938	3.36706	-0.54809
7065	5	48	1315	1108	1209.18	1113.72	31.2472	10.1337	3.38664	-0.564197
7066	5	48	1315	1108	1209.66	1113.45	31.2866	10.2064	3.36703	-0.534469
7072	5	48	1315	1108	1209.67	1113.55	31.5669	10.12	3.33682	-0.548705
7073	5	48	1315	1108	1209.31	1113.51	31.4968	10.0864	3.35557	-0.546381
7076	5	48	1315	1108	1209.77	1113.45	31.4326	10.1715	3.34765	-0.535615
7077	5	48	1315	1108	1209.59	1113.44	31.1515	10.1544	3.38387	-0.536179
7081	5	48	1315	1108	1209.64	1113.52	31.5307	10.0779	3.34137	-0.547584
7084	5	48	1315	1108	1209.41	1113.66	30.9547	10.1359	3.41108	-0.558638
7088	5	48	1315	1108	1209.44	1113.54	31.3976	10.1198	3.36207	-0.546958
7098	5	48	1315	1108	1209.98	1113.41	31.3025	10.2001	3.35494	-0.529907
7105	5	48	1315	1108	1209.77	1113.4	31.465	10.1513	3.34436	-0.532405
7114	5	48	1315	1108	1209.56	1113.59	31.1574	10.241	3.3842	-0.546138
7117	5	48	1315	1108	1209.95	1113.83	31.6308	10.1268	3.32126	-0.575994
7124	5	48	1315	1108	1208.96	1113.71	30.962	9.98863	3.42473	-0.572
7126	5	48	1315	1108	1209.79	1113.59	31.3467	9.97841	3.35637	-0.56043
7127	5	48	1315	1108	1209.75	1113.57	31.6224	10.087	3.32834	-0.552615
7130	5	48	1315	1108	1209.79	1113.54	31.2941	10.0974	3.36206	-0.548926
7143	5	48	1315	1108	1209.74	1113.66	31.3822	10.1027	3.35409	-0.560741
7155	5	48	1315	1108	1209.49	1113.59	31.3739	10.0057	3.36289	-0.55911
7162	5	48	1315	1108	1209.65	1113.87	31.2679	10.0303	3.36915	-0.585663
7167	5	48	1315	1108	1209.69	1113.65	31.5099	10.1076	3.34205	-0.558956
7185	5	48	1315	1108	1209.78	1113.63	31.3238	10.0365	3.35926	-0.561063
7204	5	48	1315	1108	1209.56	1113.64	31.4807	9.96768	3.34923	-0.565588
7206	5	48	1315	1108	1209.73	1113.62	31.3306	10.0437	3.36009	-0.55996
7207	5	48	1315	1108	1209.14	1113.46	31.4266	10.1081	3.36849	-0.540292
7210	5	48	1315	1108	1209.08	1113.69	31.4914	10.04	3.36337	-0.566722
7216	5	48	1315	1108	1209.49	1113.47	31.3591	10.1159	3.3645	-0.540714
7224	5	48	1315	1108	1209.04	1113.49	31.3082	9.95984	3.38454	-0.550792
7225	5	48	1315	1108	1209.62	1113.61	31.6227	10.0771	3.33241	-0.556549
7240	5	48	1315	1108	1209.28	1113.63	31.4808	10.1509	3.35828	-0.554395
7254	5	48	1315	1108	1209.64	1113.74	31.374	10.0854	3.35808	-0.569556
7262	5	48	1315	1108	1210.03	1113.76	31.5344	10.0785	3.32869	-0.571573
7282	5	48	1315	1108	1209.44	1113.76	31.5636	10.1298	3.34425	-0.568402
7293	5	48	1315	1108	1209.29	1113.77	31.4892	10.1512	3.35694	-0.568468
7299	4	47	1320	1118	1219.29	1122.24	31.3754	9.91701	3.20989	-0.427669
7317	4	47	1320	1118	1218.65	1122.34	31.041	10.1057	3.2652	-0.429281
7320	4	47	1320	1118	1219.14	1122.18	31.718	10.083	3.17987	-0.414928
7325	4	47	1320	1118	1218.91	1122.16	31.4829	10.1443	3.21084	-0.410518
7344	4	47	1320	1118	1218.63	1122.14	31.196	10.1549	3.24958	-0.407635
7353	4	48	1117	972	1054.55	970.942	30.7563	9.91862	2.03038	0.106628
7357	4	48	1117	972	1054.56	970.992	30.4935	9.91759	2.0478	0.101678
7377	4	48	1117	972	1054.09	971.003	30.4987	9.91747	2.06275	0.100499
7381	4	48	1117	972	1054.58	970.824	30.8384	9.87705	2.02413	0.119064
7389	4	48	1261	1117	1222.77	1125.68	30.9517	10.1198	1.23523	-0.85807
7394	4	48	1261	1117	1222.19	1125.55	30.8412	10.0322	1.25841	-0.852279
7402	4	48	1261	1117	1222.45	1125.65	31.4567	9.97749	1.22554	-0.867343
7411	4	48	1261	1117	1223.01	1125.68	31.2052	10.1361	1.21748	-0.856097
7416	4	48	1389	1183	1286.21	1184.14	31.4764	10.1543	3.26548	-0.111992
7448	4	48	1389	1183	1285.82	1183.92	31.3577	10.0783	3.29038	-0.0909681
7449	4	48	1302	1114	1223.16	1125.69	31.3061	10.0565	2.5184	-1.1622
7482	4	48	1302	1114	1222.53	1125.46	31.2339	10.1196	2.54419	-1.13281
7507	3	47	1442	1244	1353.39	1246.04	31.4503	10.2726	2.81751	-0.198986
7538	3	47	1442	1244	1353.94	1245.74	31.5231	10.1618	2.79359	-0.171643
7564	3	47	1442	1244	1353.96	1245.76	32.0613	10.3048	2.74584	-0.170687
7595	3	47	1442	1244	1353.24	1245.77	31.0906	10.2756	2.85481	-0.172632
7795	3	47	1442	1244	1353.5	1245.92	31.5581	10.2806	2.80425	-0.186555
7805	3	47	1442	1244	1353.49	1245.87	31.5585	10.2416	2.80463	-0.182628
7814	3	47	1442	1244	1353.34	1246.04	31.7706	10.2286	2.79052	-0.199011
7850	3	47	1442	1244	1352.81	1245.96	31.2725	10.1324	2.85191	-0.193578
7861	3	47	1442	1244	1353.15	1245.99	31.4288	10.2424	2.82714	-0.194163
7875	3	47	1442	1244	1353.16	1246.07	31.9003	10.1235	2.785	-0.204505
7883	3	47	1442	1244	1353.55	1245.86	31.9289	10.2002	2.77014	-0.182526
7885	3	47	1442	1244	1353.3	1245.88	31.4801	10.0803	2.81778	-0.186323
7890	3	47	1442	1244	1353.44	1245.97	31.4824	10.1902	2.81287	-0.192891
7897	3	47	1442	1244	1352.96	1245.83	31.5664	10.1325	2.82068	-0.180804
7915	3	47	1442	1244	1353.67	1245.96	31.4349	10.1811	2.80994	-0.192603
7928	3	47	1442	1244	1353.78	1246.2	32.0537	10.1269	2.75217	-0.217174
7943	3	47	1442	1244	1353.75	1245.97	31.5258	10.2149	2.79927	-0.192424
7970	3	47	1442	1244	1353.02	1246.07	31.6927	10.247	2.80745	-0.201815
7985	3	47	1442	1244	1352.54	1245.88	31.9673	10.1893	2.79834	-0.184026
7992	3	47	1442	1244	1352.87	1245.94	31.5632	10.1956	2.82386	-0.189867
8000	3	47	1442	1244	1352.88	1245.85	31.6918	10.2929	2.81216	-0.180037
8070	4	49	1372	1194	1289.54	1187.41	31.7891	10.2017	2.59386	0.645841
8077	4	49	1372	1194	1289.89	1187.44	31.63	10.2936	2.59586	0.63689
8088	3	48	1512	1313	1424.09	1311.32	31.476	10.1505	2.79277	0.165174
8133	3	48	1512	1313	1425.21	1311.23	31.7693	10.11	2.73179	0.174767
8148	3	48	1512	1313	1424.61	1311.23	31.5607	10.1984	2.76883	0.173664
8166	3	48	1512	1313	1424.05	1311.2	31.7517	10.2154	2.77002	0.175891
8187	3	48	1512	1313	1424.77	1311.23	31.4954	10.1748	2.76969	0.174353
8246	3	48	1512	1313	1424.3	1311.3	31.6916	10.1538	2.76718	0.167002
8248	3	48	1512	1313	1424.33	1311.29	31.7419	10.1547	2.76182	0.168317
8253	3	48	1512	1313	1423.96	1311.21	31.7658	10.0372	2.77156	0.178037
8283	3	48	1512	1313	1424.69	1311.21	31.7213	10.1421	2.75249	0.176503
8293	3	48	1512	1313	1424.03	1311.03	31.6594	10.2169	2.77879	0.192504
8321	3	49	1517	1325	1437.23	1323.22	31.4631	10.1109	2.53536	0.176354
8332	3	49	1517	1325	1437.83	1323.04	31.8367	10.1809	2.4868	0.192744
8351	3	49	1517	1325	1436.86	1323.13	31.2326	10.1876	2.56586	0.183281
8360	3	49	1517	1325	1437.42	1323.43	31.4988	10.076	2.52643	0.156153
8445	3	49	1517	1325	1436.92	1323.06	31.6262	10.2099	2.53198	0.189717
8475	3	49	1517	1325	1437.11	1323.34	31.9109	10.1734	2.50348	0.163043
8512	3	49	1517	1325	1437.22	1323.3	31.6968	10.2403	2.51682	0.166314
8526	3	49	1517	1325	1436.46	1323.19	31.8147	10.2136	2.5316	0.177254
8539	3	49	1517	1325	1436.51	1323.35	31.2242	10.2178	2.57781	0.161688
8566	3	49	1517	1325	1437.16	1323.2	31.4579	10.1333	2.53807	0.177484
8595	3	49	1517	1325	1437.24	1323.3	31.2972	10.1643	2.54854	0.167272
8611	3	49	1517	1325	1436.97	1323.34	31.4621	10.2087	2.54355	0.162341
8677	3	49	1517	1325	1437.24	1323.23	31.1823	10.2626	2.55802	0.172169
8816	3	49	1517	1325	1437.83	1323.1	31.5139	10.2459	2.51216	0.185402
8817	3	49	1517	1325	1437	1323.2	31.5273	10.2097	2.53735	0.176744
8846	3	49	1517	1325	1436.94	1323.33	31.5309	10.0272	2.53898	0.166827
8857	3	49	1517	1325	1437.53	1323.3	31.1092	10.3397	2.5544	0.164259
8871	3	49	1517	1325	1437.41	1323.25	31.2348	10.0615	2.54804	0.174358
8916	3	49	1517	1325	1437.17	1323.12	31.3029	10.2047	2.55015	0.183954
8922	3	49	1517	1325	1437.09	1323.19	31.7212	10.2847	2.51913	0.175989
8949	3	49	1517	1325	1437.74	1323.17	31.7796	10.2069	2.49419	0.17975
8965	3	49	1517	1325	1437.32	1323.42	31.5792	10.1575	2.52308	0.155412
8971	3	49	1517	1325	1437.53	1323.24	31.2423	10.1111	2.54367	0.174452
8998	3	49	1517	1325	1437.29	1323.12	31.548	10.1525	2.52669	0.185354
9073	3	49	1517	1325	1437.62	1323.25	31.5976	10.0631	2.51213	0.173714
9095	3	49	1517	1325	1437.28	1323.07	31.268	10.1575	2.54947	0.190066
9117	3	49	1517	1325	1437.43	1323.27	31.6463	10.082	2.51431	0.171504
9141	3	49	1517	1325	1437.3	1323.11	31.3118	9.9696	2.54524	0.190048
9218	3	49	1517	1325	1436.98	1323.25	31.8541	10.2559	2.51219	0.17035
9244	3	49	1517	1325	1437.58	1323.18	31.4954	10.3056	2.52169	0.176641
9250	3	49	1517	1325	1436.93	1323.27	31.3002	10.2472	2.55811	0.169129
9252	3	49	1517	1325	1437.38	1323.24	31.5696	10.169	2.52192	0.172928
9257	3	49	1517	1325	1437.32	1323.15	31.4728	10.2251	2.53182	0.180605
9285	3	49	1517	1325	1437.5	1323.3	31.2962	10.176	2.54031	0.167472
9295	3	49	1517	1325	1437.37	1323.39	31.4745	10.2104	2.52998	0.157946
9391	3	49	1517	1325	1437.63	1323.34	31.4255	10.1528	2.52558	0.163256
9393	3	49	1517	1325	1437.64	1323.27	31.603	10.1666	2.51119	0.17043
9407	3	49	1517	1325	1437.54	1323.23	31.8307	10.1186	2.49637	0.175123
9411	3	49	1517	1325	1437.4	1323.13	31.5155	10.2334	2.52567	0.182539
9432	3	49	1517	1325	1437.57	1323.16	31.8844	10.2661	2.49127	0.179678
9443	3	49	1517	1325	1437.48	1323.26	31.6457	10.3241	2.51285	0.168083
9519	3	49	1517	1325	1437.32	1323.21	31.5346	10.2096	2.5266	0.175736
9520	3	49	1517	1325	1437.45	1323.08	31.7034	10.0386	2.5092	0.191223
9522	3	49	1517	1325	1436.94	1323.18	31.6499	10.277	2.52968	0.177007
9558	3	49	1517	1325	1437.3	1323.17	31.8341	10.0627	2.50365	0.18177
9560	3	49	1517	1325	1437.57	1323.21	31.1473	10.2384	2.55001	0.175085
9568	3	49	1517	1325	1437.45	1323.27	32.0858	10.0031	2.47929	0.172487
9582	3	49	1517	1325	1437.49	1323.25	31.5745	10.1401	2.51814	0.172533
9593	3	49	1517	1325	1437.3	1323.19	31.5931	10.1921	2.52259	0.177638
9603	3	49	1517	1325	1437.36	1323.25	31.1837	10.2135	2.55399	0.171597
9616	3	49	1517	1325	1437.48	1323.2	31.0881	10.1978	2.55795	0.1765
9618	3	49	1517	1325	1437.27	1323.18	31.5404	10.1475	2.52802	0.17966
9628	3	49	1517	1325	1438.32	1323.23	31.4463	10.1297	2.50219	0.174241
9635	3	49	1517	1325	1436.96	1323.26	31.3917	10.0939	2.54969	0.172867
9639	3	49	1517	1325	1437.55	1323.29	31.5043	10.4101	2.52173	0.164724
9644	3	49	1517	1325	1437.37	1323.36	31.0975	10.3061	2.56061	0.159265
9675	3	49	1517	1325	1437.64	1323.09	31.8947	10.1928	2.48811	0.187211
9695	3	49	1517	1325	1437.46	1323.38	31.7294	10.2169	2.50694	0.158649
9818	3	49	1517	1325	1437.08	1323.26	31.2637	10.3425	2.55641	0.168208
9959	3	49	1517	1325	1437.18	1323.28	31.8829	10.2156	2.50343	0.168585
10013	3	49	1517	1325	1437.32	1323.29	31.5456	10.2304	2.52597	0.167354
10127	3	49	1517	1325	1437.01	1323.12	31.5199	10.2548	2.53768	0.183534
10155	3	49	1517	1325	1437.65	1323.34	31.3034	10.1587	2.53502	0.163752
10170	3	49	1517	1325	1437.65	1323.27	31.6039	10.181	2.5108	0.170356
10179	3	49	1517	1325	1436.71	1323.34	31.0682	10.0485	2.58425	0.165397
10192	3	49	1517	1325	1437.43	1323.23	31.4633	10.2866	2.52898	0.172205
10193	3	49	1517	1325	1437.2	1323.2	31.5656	10.1375	2.52818	0.177696
10198	3	49	1517	1325	1437.33	1323.11	31.5017	10.0888	2.52894	0.187692
10215	3	49	1517	1325	1437.03	1323.29	31.5925	10.0568	2.53137	0.170491
10222	3	49	1517	1325	1437.22	1323.21	31.5149	10.0107	2.53146	0.178548
10224	3	49	1517	1325	1437.45	1323.42	31.7073	10.1349	2.50882	0.155433
10235	3	49	1517	1325	1437.52	1323.42	31.38	10.1472	2.53294	0.155944
10238	3	49	1517	1325	1437.27	1323.27	32.0904	10.1608	2.48466	0.170468
10241	3	49	1517	1325	1436.75	1323.4	31.6383	10.1554	2.53638	0.157828
10264	3	49	1517	1325	1437.15	1323.19	31.2926	10.2468	2.55178	0.176533
10268	3	49	1517	1325	1437.79	1323.28	31.3526	10.2139	2.52634	0.16872
10286	3	49	1517	1325	1437.27	1323.22	31.7915	10.1623	2.50783	0.174822
10296	3	49	1517	1325	1437.5	1323.13	31.5121	10.1201	2.52274	0.184692
10300	3	49	1517	1325	1437.08	1323.23	31.6702	10.1641	2.52355	0.174301
10314	3	49	1517	1325	1436.81	1323.22	31.1897	10.189	2.57091	0.175023
10319	3	49	1517	1325	1437.66	1323.18	31.7853	10.1548	2.49612	0.178931
10321	3	49	1517	1325	1437	1323.29	31.9325	10.3467	2.50522	0.164875
10323	3	49	1517	1325	1437.88	1323.21	31.6928	10.1977	2.49646	0.175648
10360	3	49	1517	1325	1437.21	1323.32	31.4179	10.0442	2.53961	0.167689
10377	3	49	1517	1325	1437.26	1323.16	31.6409	10.1174	2.52025	0.181796
10380	3	49	1517	1325	1437.17	1323.58	31.4481	10.1626	2.53856	0.139403
10382	3	49	1517	1325	1437.7	1323.36	31.4509	10.1207	2.52151	0.162528
10392	3	49	1517	1325	1437.38	1323.45	31.8196	10.1996	2.50228	0.151623
10416	3	49	1517	1325	1438.11	1323.19	32.0961	10.1318	2.458	0.1783
10435	3	49	1517	1325	1437.3	1323.09	31.726	10.0975	2.51199	0.189303
10446	3	49	1517	1325	1437.35	1323.43	32.0019	10.2665	2.48905	0.152847
10495	3	49	1517	1325	1437.35	1323.39	31.232	10.2085	2.55023	0.157251
10504	3	49	1517	1325	1436.85	1323.24	31.5397	10.2257	2.54118	0.171734
10524	3	49	1517	1325	1437.07	1323.27	31.5344	10.1191	2.53467	0.170559
10527	3	49	1517	1325	1437.62	1323.23	31.5454	10.1389	2.51642	0.17426
10531	3	49	1517	1325	1437.35	1323.39	31.6643	10.1133	2.51552	0.159681
10573	3	49	1517	1325	1437.72	1323.33	31.8203	10.1733	2.49139	0.164165
10595	3	49	1517	1325	1437.12	1323.12	31.3437	10.2468	2.5486	0.183755
10885	3	49	1517	1325	1437.61	1323.3	31.5185	10.2142	2.51871	0.166572
11097	3	49	1517	1325	1437.44	1323.33	31.5361	10.1557	2.52275	0.16442
11109	3	49	1517	1325	1436.99	1323.31	31.5774	10.1923	2.53373	0.166214
11170	4	50	1053	897	989.313	910.824	29.7066	9.86261	2.14387	-1.40171
11201	5	51	1049	882	976.546	898.669	30.1501	9.76306	2.40312	-1.70736
11233	5	51	1049	882	976.233	898.747	30.2023	9.63657	2.40932	-1.73791
11270	3	49	1118	990	1094.3	1007.24	31.0591	10.0132	0.762961	-1.72163
11296	3	49	1118	990	1093.3	1006.88	31.1021	9.90372	0.794192	-1.70412
11317	3	49	1118	990	1093.36	1006.92	31.0047	9.83643	0.794792	-1.7202
11370	3	49	1118	990	1093.69	1007.04	30.9832	9.93339	0.784645	-1.71562
11380	3	49	1118	990	1093.63	1007.04	30.887	10.0324	0.788898	-1.6989
11393	3	49	1118	990	1093.75	1006.97	30.8041	9.97839	0.787083	-1.70049
11407	3	49	1118	990	1093.61	1007.03	30.5125	9.96252	0.799231	-1.70978
11415	3	49	1118	990	1094.09	1007.03	30.8923	9.94055	0.773911	-1.71364
11424	3	49	1118	990	1093.61	1007.01	31.1977	9.8826	0.781648	-1.72139
11452	2	48	1924	1788	1934.24	1780.45	29	9.36191	-0.353096	0.80615
11470	2	48	1924	1788	1933.6	1780.29	28.9395	9.33896	-0.331647	0.825831
11499	2	48	1924	1788	1934.17	1780.6	29.0977	9.33386	-0.349447	0.792898
11552	2	48	1924	1788	1933.69	1780.59	29.0884	9.34897	-0.333126	0.792226
11612	2	48	1924	1788	1935.01	1780.22	29.1231	9.31635	-0.377917	0.835048
11632	2	48	1924	1788	1933.8	1780.43	29.0509	9.30862	-0.337449	0.813365
11781	2	48	1924	1788	1934.43	1780.28	29.0838	9.42916	-0.358664	0.818726
11798	2	48	1924	1788	1933.74	1780.34	29.136	9.3172	-0.334247	0.822597
11817	2	48	1924	1788	1934.25	1780.63	29.0804	9.32651	-0.352405	0.790371
11838	2	48	1924	1788	1933.58	1780.42	28.7739	9.34137	-0.332989	0.811401
11883	2	48	1924	1788	1934.28	1780.36	29.3038	9.21165	-0.350715	0.829645
11913	2	48	1924	1788	1933.71	1780.52	29.0716	9.34358	-0.334069	0.800603
11914	2	48	1924	1788	1933.3	1780.27	28.7088	9.22131	-0.323873	0.838123
11929	2	48	1924	1788	1934.03	1780.33	28.8593	9.4182	-0.34741	0.81437
11957	2	48	1924	1788	1934.06	1780.46	29.2981	9.47193	-0.343531	0.796321
11960	2	48	1924	1788	1933.95	1780.38	29.0116	9.38127	-0.343084	0.812417
11978	2	48	1924	1788	1934.13	1780.39	29.1861	9.33229	-0.347182	0.815427
11985	2	48	1924	1788	1933.7	1780.33	29.0491	9.46369	-0.334004	0.810487
11988	2	48	1924	1788	1933.39	1780.23	29.1171	9.3841	-0.32246	0.827805
12016	2	48	1924	1788	1933.85	1780.18	29.124	9.40228	-0.338195	0.831766
12028	2	48	1924	1788	1934.02	1780.29	28.6537	9.31727	-0.349609	0.82726
12032	2	48	1924	1788	1934.21	1780.52	28.7373	9.41378	-0.35528	0.794771
12042	2	48	1924	1788	1933.7	1780.28	28.9319	9.37584	-0.335107	0.823073
12062	2	48	1924	1788	1933.51	1780.41	28.821	9.36341	-0.329895	0.810389
12131	2	48	1924	1788	1933.95	1780.28	28.9625	9.41701	-0.343596	0.820037
12161	2	48	1924	1788	1933.83	1780.37	28.827	9.2633	-0.340923	0.823799
12181	2	48	1924	1788	1933.55	1780.26	29.0625	9.30271	-0.328468	0.831812
12200	2	48	1924	1788	1934.28	1780.34	29.3489	9.31624	-0.350361	0.822241
12225	2	48	1924	1788	1933.66	1780.43	29.0697	9.48341	-0.332209	0.798088
12229	2	48	1924	1788	1933.96	1780.36	28.5576	9.29571	-0.348877	0.821422
12234	2	48	1924	1788	1933.9	1780.14	29.0844	9.30486	-0.340516	0.84443
12338	2	48	1924	1788	1934.15	1780.29	28.6105	9.34742	-0.35493	0.824452
12340	2	48	1924	1788	1933.98	1780.46	29.0814	9.15738	-0.343305	0.823172
12446	2	48	1924	1788	1933.59	1780.32	28.8425	9.34916	-0.332582	0.821999
12723	4	51	1227	1039	1152.23	1060.35	31.1311	9.96315	2.40189	-2.14244
12830	3	50	1748	1582	1706.68	1570.81	30.3547	9.805	1.36114	1.14134
13019	3	50	1748	1582	1706.15	1570.46	30.0458	9.83814	1.39274	1.17254
13061	3	50	1748	1582	1705.82	1570.78	30.857	9.83086	1.36693	1.14083
13062	3	50	1748	1582	1705.25	1570.61	30.7876	9.94268	1.38842	1.14565
13068	3	50	1748	1582	1705.87	1570.81	30.7181	9.86541	1.37139	1.13429
13109	3	50	1748	1582	1706.68	1570.94	30.7932	9.99845	1.3417	1.10616
13485	3	50	1748	1582	1705.95	1570.68	30.7261	9.96605	1.36868	1.13601
13645	3	50	1748	1582	1706.03	1570.64	30.6546	9.90076	1.36919	1.14772
14649	2	49	1984	1870	2020.23	1859.46	28.0264	9.04435	-1.29261	1.16548
15267	2	49	1984	1870	2020.19	1859.44	27.7136	9.08788	-1.30569	1.16236
15301	2	49	1984	1870	2019.8	1859.44	27.9103	9.04745	-1.28265	1.16756
15337	2	49	1984	1870	2020.17	1859.45	27.9865	8.99257	-1.29225	1.17273
15350	2	49	1984	1870	2020.12	1859.48	27.9452	9.10458	-1.29251	1.15575
15361	2	49	1984	1870	2019.73	1859.44	28.1448	8.99013	-1.26933	1.17492
15404	2	49	1984	1870	2019.91	1859.37	27.891	9.0246	-1.28761	1.17768
15419	2	49	1984	1870	2019.98	1859.45	28.0525	9.15044	-1.28264	1.15316
15430	2	49	1984	1870	2019.33	1859.44	28.0073	9.03356	-1.26149	1.16911
15433	2	49	1984	1870	2019.73	1859.48	27.8185	8.96726	-1.28456	1.17306
15453	2	49	1984	1870	2019.7	1859.35	28.0163	8.98635	-1.27432	1.18484
15460	3	51	1984	1872	2021.32	1861.14	28.1609	9.17529	-1.3251	1.18395
15468	3	51	1984	1872	2021.91	1861.08	28.28	9.04154	-1.34042	1.20743
15507	3	51	1984	1872	2021.82	1861.2	28.0535	9.00639	-1.34815	1.19923
15523	3	51	1984	1872	2021.52	1861.04	27.5405	8.99199	-1.36223	1.21844
15572	3	51	1984	1872	2021.25	1861.16	27.936	8.95783	-1.33345	1.21024
15591	3	51	1984	1872	2021.79	1861.19	28.1439	9.05985	-1.34281	1.19292
15670	3	51	1984	1872	2021.45	1861.13	28.0886	9.13481	-1.33341	1.1896
15721	3	51	1984	1872	2021.32	1860.98	27.9752	8.9677	-1.3341	1.22935
15854	3	51	1984	1872	2021.73	1861.21	28.0455	9.07134	-1.34519	1.18932
15909	3	51	1984	1872	2021.4	1861.44	27.9611	9.11971	-1.33749	1.15781
15918	3	51	1984	1872	2021.08	1861.16	27.759	9.08734	-1.33592	1.19315
15970	3	51	1984	1872	2021.55	1861.28	28.1657	8.9641	-1.33331	1.19575
16006	3	51	1084	998	1088.45	1001.97	30.7584	9.90791	-0.144812	-0.400579
16028	2	50	2065	1952	2107.82	1940.17	26.9597	8.69538	-1.58834	1.36031
16067	2	50	2065	1952	2107.64	1940	26.636	8.73172	-1.6008	1.37445
16096	2	50	2065	1952	2107.07	1940.12	27.1529	8.71022	-1.54937	1.36338
16100	2	50	2065	1952	2107.87	1940.21	26.8689	8.73438	-1.59551	1.34995
16111	2	50	2065	1952	2107.67	1940.21	26.8156	8.6929	-1.59123	1.35615
16127	2	50	2065	1952	2107.48	1940.31	26.9264	8.68295	-1.57779	1.3462
16146	2	50	2065	1952	2107.37	1940.25	27.3207	8.82994	-1.55091	1.33102
16200	2	50	2065	1952	2107.41	1940.2	26.94	8.64469	-1.57437	1.36531
16248	2	50	2065	1952	2107.15	1940.31	26.8936	8.70962	-1.56741	1.34177
16325	2	50	2065	1952	2107	1940.19	26.6808	8.717	-1.57407	1.35433
16327	2	50	2065	1952	2107.57	1940.17	26.9911	8.71746	-1.57715	1.35705
16412	2	50	2065	1952	2107.73	1940.23	26.5608	8.63295	-1.60877	1.36342
16427	2	50	2065	1952	2107.45	1940.18	27.3397	8.68247	-1.55268	1.36179
17714	2	50	2065	1952	2107.03	1940.2	26.9463	8.76431	-1.55994	1.34663
18065	2	50	2065	1952	2107.54	1940.03	26.8455	8.79331	-1.58473	1.36165
18236	2	50	2065	1952	2107.66	1940.28	27.1287	8.68247	-1.57258	1.35017
18764	2	50	2065	1952	2107.59	1940.23	27.2589	8.7105	-1.56244	1.351
18857	2	50	2065	1952	2107.31	1940.26	26.7621	8.67825	-1.5808	1.35246
19177	2	50	2065	1952	2107.67	1940.14	26.7083	8.67633	-1.59752	1.36717
19513	2	51	2146	2032	2197.27	2022.65	25.7782	8.2221	-1.98896	1.13694
20597	2	51	2146	2032	2197.39	2022.63	25.6091	8.2819	-2.00654	1.13153
21207	2	51	2146	2032	2197.14	2022.7	25.7227	8.32956	-1.988	1.11695
22687	2	51	2146	2032	2196.78	2022.75	25.3461	8.25715	-2.00332	1.12029
23550	2	51	2146	2032	2197.3	2022.82	25.753	8.37923	-1.99188	1.09526
23577	2	51	2146	2032	2196.69	2022.72	25.4802	8.39096	-1.98922	1.10605
23592	2	51	2146	2032	2196.76	2022.81	25.5568	8.26887	-1.98636	1.11181
23637	2	51	2146	2032	2197.07	2022.71	25.7972	8.31423	-1.9796	1.11717
23687	2	51	2146	2032	2197.15	2022.68	25.6471	8.36203	-1.99421	1.11435
23704	2	51	2146	2032	2196.6	2022.61	25.5421	8.29876	-1.98111	1.13196
23763	2	51	2146	2032	2197.05	2022.71	25.155	8.20907	-2.02931	1.13203
23853	3	53	2147	2033	2198.74	2024.39	25.4993	8.25939	-2.02899	1.04291
24004	3	53	2147	2033	2199.04	2024.52	25.5402	8.18605	-2.03741	1.03581
24213	3	53	2147	2033	2198.83	2024.36	25.4958	8.1909	-2.03304	1.05432
24317	3	53	2147	2033	2198.82	2024.51	25.6035	8.20977	-2.02391	1.0345
24344	3	53	2147	2033	2198.77	2024.44	25.8084	8.17186	-2.00594	1.04802
24354	3	53	2147	2033	2199.11	2024.4	25.3496	8.21508	-2.05566	1.04694
24391	3	53	2147	2033	2199.13	2024.27	25.582	8.24497	-2.03777	1.05913
24393	3	53	2147	2033	2198.67	2024.36	25.5504	8.08428	-2.02217	1.06886
24400	3	53	2147	2033	2199.05	2024.45	25.3934	8.33779	-2.04971	1.02512
24420	3	53	2147	2033	2198.87	2024.51	25.7059	8.2539	-2.01781	1.02819
24432	3	53	2147	2033	2198.85	2024.45	25.5613	8.20652	-2.02826	1.04137
24490	3	53	2147	2033	2198.88	2024.31	25.9648	8.3048	-1.99798	1.04673
24619	3	53	2147	2033	2198.79	2024.29	25.2722	8.27616	-2.04918	1.05228
24693	3	53	2147	2033	2198.84	2024.34	25.3753	8.30678	-2.04285	1.04263
24859	3	53	2147	2033	2198.9	2024.29	25.3423	8.20685	-2.04812	1.06142
24898	3	53	2147	2033	2199.36	2024.37	25.4257	8.32064	-2.05926	1.03743
24926	3	53	2147	2033	2198.9	2024.44	25.7929	8.2584	-2.01236	1.03664
24986	3	53	2147	2033	2199.48	2024.37	25.7374	8.20793	-2.0391	1.05085
25147	3	53	2147	2033	2199	2024.31	25.4925	8.27451	-2.03989	1.05023
25208	3	53	2147	2033	2199.17	2024.47	25.5695	8.1712	-2.04043	1.04373
25236	3	53	2147	2033	2198.55	2024.3	25.4555	8.25585	-2.02512	1.05385
25329	3	53	2147	2033	2199.09	2024.46	25.856	8.23965	-2.01457	1.03686
25386	3	53	2147	2033	2198.93	2024.52	25.8379	8.21539	-2.00983	1.03244
25903	3	53	2147	2033	2199.12	2024.38	25.4357	8.2379	-2.04924	1.04675
25918	3	53	2147	2033	2199.07	2024.54	25.5346	8.22602	-2.03916	1.02824
26047	3	53	2147	2033	2198.99	2024.42	25.8813	8.27743	-2.00874	1.03661
26618	3	53	2147	2033	2198.72	2024.32	25.5918	8.25056	-2.02087	1.05223
26927	3	53	2147	2033	2199.48	2024.48	25.8772	8.24147	-2.02818	1.03432
27098	3	53	2147	2033	2198.67	2024.51	25.3667	8.34963	-2.03686	1.01644
27230	3	53	2147	2033	2199.27	2024.38	25.8832	8.29455	-2.01928	1.0389
27431	3	53	2147	2033	2198.68	2024.27	25.6115	8.28493	-2.01782	1.05401
27480	3	53	2147	2033	2198.69	2024.45	25.4437	8.19894	-2.03155	1.04222
27522	3	53	2147	2033	2199.2	2024.45	25.681	8.17597	-2.03269	1.04615
27658	3	53	2147	2033	2198.98	2024.21	25.7241	8.17713	-2.02064	1.07442
27667	3	53	2147	2033	2198.42	2024.37	25.3629	8.19145	-2.02748	1.05298
28055	3	53	2147	2033	2199.05	2024.44	25.7277	8.25961	-2.02299	1.03596
28087	3	53	2147	2033	2199.21	2024.36	25.4811	8.28141	-2.0489	1.04317
28284	3	53	2147	2033	2198.62	2024.44	25.5154	8.25793	-2.02291	1.0368
29500	3	53	2147	2033	2198.53	2024.44	25.466	8.24619	-2.02367	1.03858
35503	2	52	2213	2113	2288.67	2106.87	24.176	7.83698	-3.12999	0.782534
39889	2	52	2213	2113	2288.56	2106.99	23.8142	7.76817	-3.17296	0.773786
45218	2	52	2213	2113	2288.55	2106.89	24.0331	7.79968	-3.14379	0.783199
45711	2	52	2213	2113	2288.72	2107.05	23.9917	7.61656	-3.15629	0.781009
45907	2	52	2213	2113	2288.31	2106.83	24.0228	7.69929	-3.13498	0.801658
46396	2	52	2213	2113	2288.79	2107.02	23.9382	7.77615	-3.16593	0.768825
46415	2	52	2213	2113	2288.62	2107	23.8946	7.75335	-3.16494	0.773639
46546	2	52	2213	2113	2288.57	2106.9	24.2557	7.66849	-3.11558	0.79545
46553	2	52	2213	2113	2288.49	2106.86	24.0491	7.80801	-3.13898	0.786641
46936	2	52	2213	2113	2288.57	2107.04	23.8532	7.71157	-3.16814	0.772839
46938	2	52	2213	2113	2288.33	2106.91	23.7248	7.66893	-3.17528	0.793775
46950	2	52	2213	2113	2288.99	2106.92	23.9516	7.68021	-3.17281	0.79188
46961	2	52	2213	2113	2288.67	2106.93	23.847	7.69092	-3.1733	0.788606
46966	2	52	2213	2113	2288.59	2106.95	24.2268	7.71599	-3.12012	0.784125
46987	2	52	2213	2113	2288.84	2106.92	23.6643	7.67383	-3.20491	0.792082
47026	2	52	2213	2113	2288.66	2106.89	24.1056	7.68119	-3.13852	0.795098
47134	2	52	2213	2113	2288.81	2106.84	24.2177	7.63253	-3.13019	0.807596
47153	2	52	2213	2113	2288.41	2106.87	24.0923	7.76312	-3.12984	0.789296
47185	2	52	2213	2113	2288.73	2107.04	24.0556	7.66437	-3.14799	0.77718
47296	2	52	2213	2113	2288.57	2107	24.0923	7.73754	-3.13666	0.774859
47344	2	52	2213	2113	2288.83	2106.87	23.8551	7.78338	-3.1789	0.787537
47425	2	52	2213	2113	2288.2	2106.86	23.8655	7.6807	-3.15097	0.799446
47458	2	52	2213	2113	2288.44	2106.87	23.786	7.67793	-3.17179	0.798705
47500	2	52	2213	2113	2288.99	2106.96	23.8281	7.8449	-3.1889	0.770283
47541	2	52	2213	2113	2288.57	2106.86	24.1618	7.78134	-3.12771	0.788861
47664	2	52	2213	2113	2288.35	2107.01	24.1128	7.73937	-3.12483	0.774495
47699	2	52	2213	2113	2288.58	2106.96	23.8773	7.75336	-3.16555	0.779326
47715	2	52	2213	2113	2288.51	2107.07	24.1874	7.66884	-3.12173	0.773324
47722	2	52	2213	2113	2288.2	2106.96	23.889	7.69267	-3.14788	0.784604
47776	2	52	2213	2113	2288.41	2106.88	24.096	7.77104	-3.12953	0.787552
47789	2	52	2213	2113	2288.67	2106.91	23.6897	7.75314	-3.19424	0.785062
47792	2	52	2213	2113	2288.17	2107	23.9548	7.73048	-3.13795	0.77651
47810	2	52	2213	2113	2288.73	2106.94	23.9329	7.71368	-3.16429	0.785242
47840	2	52	2213	2113	2288.37	2106.89	23.8676	7.68267	-3.15778	0.795635
47856	2	52	2213	2113	2288.46	2106.86	24.0667	7.70605	-3.13562	0.797257
47871	2	52	2213	2113	2289.16	2106.94	23.8335	7.70227	-3.19531	0.786729
47890	2	52	2213	2113	2288.74	2106.86	23.9643	7.80582	-3.16037	0.786926
47910	2	52	2213	2113	2288.61	2106.89	24.0558	7.73702	-3.143	0.789089
47930	2	52	2213	2113	2288.58	2106.89	24.0743	7.71906	-3.13935	0.791288
47951	2	52	2213	2113	2288.61	2106.86	23.7711	7.83567	-3.18062	0.783072
47957	2	52	2213	2113	2288.34	2106.95	23.6851	7.81761	-3.18079	0.774521
47960	2	52	2213	2113	2288.72	2106.95	23.9212	7.71629	-3.1653	0.7839
48004	2	52	2213	2113	2288.49	2106.82	24.1631	7.68911	-3.12405	0.803721
48020	2	52	2213	2113	2287.98	2107.07	23.8297	7.69238	-3.14637	0.771529
48057	2	52	2213	2113	2288.46	2107.09	23.8265	7.71057	-3.1672	0.766973
48070	2	52	2213	2113	2288.49	2106.91	23.8842	7.73779	-3.16053	0.787576
48147	2	52	2213	2113	2288.6	2106.82	24.2038	7.71942	-3.12344	0.800954
48263	2	52	2213	2113	2288.63	2106.82	23.8521	7.72328	-3.17081	0.800722
48525	2	53	2276	2194	2382.19	2192.79	21.9588	7.03352	-4.83581	0.172716
48598	2	53	2276	2194	2381.63	2192.87	21.8566	7.10669	-4.8327	0.158485
48809	2	53	2276	2194	2381.72	2192.85	22.1423	7.08553	-4.7748	0.162684
50424	2	53	2276	2194	2381.66	2192.77	21.8782	6.98603	-4.82926	0.176023
50469	2	53	2276	2194	2382.04	2192.71	21.8127	7.11356	-4.86161	0.181484
50908	2	53	2276	2194	2381.78	2192.83	21.8272	7.21431	-4.84635	0.161748
50955	2	53	2276	2194	2381.59	2192.8	22.0984	7.11885	-4.77819	0.169185
50971	2	53	2276	2194	2382.32	2192.77	22.1053	6.96683	-4.80991	0.176163
51098	2	53	2276	2194	2381.81	2192.81	21.8429	7.01834	-4.84404	0.170126
51195	2	53	2276	2194	2381.89	2192.86	21.7685	7.05967	-4.8645	0.160971
51231	2	53	2276	2194	2382	2192.89	21.7536	7.13826	-4.87267	0.155416
51243	2	53	2276	2194	2381.65	2192.78	22.0539	7.06931	-4.79039	0.172351
51495	2	53	2276	2194	2381.8	2192.74	21.8451	7.07997	-4.84304	0.17791
51656	2	53	2276	2194	2381.63	2192.82	21.9397	7.07409	-4.81451	0.166354
51741	2	53	2276	2194	2381.73	2192.77	21.9571	7.04369	-4.81541	0.175008
52131	2	53	2276	2194	2382.01	2192.8	21.876	7.14239	-4.8461	0.167661
52258	2	53	2276	2194	2381.91	2192.94	22.1896	7.10832	-4.77303	0.148854
52269	2	53	2276	2194	2381.82	2192.85	22.153	7.17509	-4.77679	0.159984
52360	2	53	2276	2194	2382.02	2192.88	21.7032	7.08987	-4.88494	0.158169
52619	2	53	2276	2194	2382.12	2192.74	21.9269	7.09619	-4.83988	0.177405
52636	2	53	2276	2194	2381.57	2192.67	22.1397	7.07012	-4.76823	0.188158
52676	2	53	2276	2194	2381.52	2192.85	21.761	7.12175	-4.84914	0.162067
52728	2	53	2276	2194	2382.01	2192.73	21.8102	7.14034	-4.8606	0.177807
52774	2	53	2276	2194	2381.94	2192.71	21.7725	7.12378	-4.86583	0.180508
52951	2	53	2276	2194	2382	2192.74	21.717	7.09012	-4.88087	0.177219
52959	2	53	2276	2194	2382.03	2192.9	21.8583	7.08476	-4.85083	0.154585
52974	2	53	2276	2194	2381.9	2192.86	21.9571	7.07773	-4.82323	0.161309
53005	2	53	2276	2194	2381.54	2192.81	21.9534	7.10626	-4.80725	0.167177
53087	2	53	2276	2194	2382.03	2193.03	22.0699	7.1072	-4.8042	0.137058
53112	2	53	2276	2194	2381.66	2192.92	21.6099	7.14371	-4.88947	0.151224
53166	2	53	2276	2194	2381.65	2192.83	21.9443	7.13749	-4.81452	0.163531
53174	2	53	2276	2194	2381.69	2192.81	21.8651	7.07233	-4.8338	0.168148
53216	2	53	2276	2194	2382.08	2192.9	21.7954	7.11857	-4.86707	0.154427
53280	2	53	2276	2194	2382.1	2192.95	22.044	7.08142	-4.81331	0.148205
53284	2	53	2276	2194	2381.67	2192.79	21.7331	7.03099	-4.86216	0.171754
53352	2	53	2276	2194	2381.51	2192.79	22.0623	7.10324	-4.78238	0.171035
53360	2	53	2276	2194	2381.82	2192.78	22.0127	7.06414	-4.80738	0.17334
53377	2	53	2276	2194	2381.7	2192.88	21.9036	7.0089	-4.82554	0.159269
53391	2	53	2276	2194	2381.4	2192.84	21.7809	7.08912	-4.83903	0.163039
53407	2	53	2276	2194	2382.02	2192.84	21.9161	7.08581	-4.83757	0.16406
53418	2	53	2276	2194	2382.03	2192.76	22.2161	7.16751	-4.7725	0.173059
53429	2	53	2276	2194	2381.87	2192.84	21.7349	7.10539	-4.87084	0.162862
53452	2	53	2276	2194	2381.88	2192.86	21.8295	7.02776	-4.85011	0.162698
53460	2	53	2276	2194	2382.08	2192.99	22.0203	7.0866	-4.81743	0.142424
53485	2	53	2276	2194	2382.07	2192.64	22.0909	7.18126	-4.80146	0.188769
53535	2	53	2276	2194	2382.6	2192.81	21.9461	7.06691	-4.85714	0.168518
53537	2	53	2276	2194	2381.74	2192.89	21.9966	7.0631	-4.8072	0.157707
53570	2	53	2276	2194	2381.55	2192.72	21.9287	7.11173	-4.81346	0.179408
53577	2	53	2276	2194	2381.64	2192.73	22.1041	7.01783	-4.77934	0.18158
53583	2	53	2276	2194	2381.73	2192.69	21.9403	7.09001	-4.81903	0.184612
53593	2	53	2276	2194	2381.91	2192.81	21.8547	7.03847	-4.84619	0.168844
53596	2	53	2276	2194	2381.87	2192.84	21.8848	7.07616	-4.83746	0.164553
53616	2	53	2276	2194	2381.48	2192.77	21.9598	7.04619	-4.80327	0.173966
53622	2	53	2276	2194	2382.13	2192.86	21.7872	7.11397	-4.87135	0.160009
53653	2	53	2276	2194	2382	2192.78	21.8528	7.06851	-4.85045	0.173261
53654	2	53	2276	2194	2381.99	2192.81	21.8913	7.10413	-4.84147	0.16703
53665	2	53	2276	2194	2381.82	2192.84	21.7186	7.06761	-4.87224	0.164483
53682	2	53	2276	2194	2382.11	2192.8	22.1859	7.07924	-4.78292	0.170174
53693	2	53	2276	2194	2381.87	2192.89	21.6759	7.13849	-4.8841	0.155229
53694	2	53	2276	2194	2381.47	2192.86	21.9588	7.16219	-4.80294	0.158527
53703	2	53	2276	2194	2382.11	2192.73	21.757	7.04934	-4.87717	0.180684
53704	2	53	2276	2194	2381.75	2192.84	22.1795	6.99687	-4.76778	0.165188
53711	2	53	2276	2194	2381.51	2192.91	22.0328	7.13616	-4.78886	0.15336
53730	2	53	2276	2194	2382.19	2192.86	21.7847	7.02506	-4.87458	0.162461
53758	2	53	2276	2194	2382.05	2192.71	21.9805	7.10018	-4.82487	0.181038
53768	2	53	2276	2194	2381.91	2192.86	21.803	7.11679	-4.85776	0.160859
53796	2	53	2276	2194	2381.95	2192.83	21.8136	7.10133	-4.85686	0.164885
53799	2	53	2276	2194	2381.92	2192.84	22.0737	7.07764	-4.79848	0.163345
53825	2	53	2276	2194	2382.1	2192.77	21.5927	7.03482	-4.91367	0.174176
53841	2	53	2276	2194	2381.72	2192.77	22.0872	7.17076	-4.78666	0.171125
53849	2	53	2276	2194	2381.85	2192.79	22.0754	7.1046	-4.79501	0.170636
53852	2	53	2276	2194	2381.84	2192.92	21.9294	7.08202	-4.8266	0.151821
53883	2	53	2276	2194	2381.51	2192.76	21.8705	7.108	-4.82426	0.173748
53891	2	53	2276	2194	2381.9	2192.85	21.9235	7.08176	-4.83026	0.162798
53894	2	53	2276	2194	2381.87	2192.71	21.8621	7.13713	-4.84275	0.181095
53905	2	53	2276	2194	2381.99	2192.74	22.0549	6.99585	-4.80573	0.179821
53908	2	53	2276	2194	2381.87	2192.74	21.962	7.0258	-4.8208	0.180051
53944	2	53	2276	2194	2381.76	2192.95	21.8656	7.16744	-4.83667	0.146203
53973	2	53	2276	2194	2381.72	2192.88	22.0423	7.06867	-4.79631	0.158545
53974	2	53	2276	2194	2381.85	2192.86	21.7297	7.13138	-4.87102	0.159254
53981	2	53	2276	2194	2381.9	2192.89	22.0895	7.10734	-4.79396	0.156205
53983	2	53	2276	2194	2381.96	2192.64	21.4022	6.963	-4.9509	0.195246
53984	2	53	2276	2194	2381.93	2192.88	21.9685	7.06416	-4.82196	0.15791
53998	2	53	2276	2194	2382	2192.7	22.028	6.98823	-4.81188	0.185612
54008	2	53	2276	2194	2381.74	2192.79	22.0313	7.0557	-4.79972	0.171606
54013	2	53	2276	2194	2381.68	2192.83	22.183	7.09146	-4.76418	0.165142
54015	2	53	2276	2194	2382.08	2192.85	21.791	7.13318	-4.8679	0.161625
54016	2	53	2276	2194	2382.13	2192.87	22.1416	7.06507	-4.79323	0.160267
54019	2	53	2276	2194	2381.78	2192.73	21.7261	7.12235	-4.86878	0.178663
54021	2	53	2276	2194	2382.06	2192.94	21.7873	7.11482	-4.8681	0.149435
54022	2	53	2276	2194	2381.52	2192.85	22.1376	7.15935	-4.76635	0.161006
54028	2	53	2276	2194	2381.78	2192.82	22.0097	7.047	-4.80603	0.167064
54042	2	53	2276	2194	2382.47	2192.79	21.8189	7.04114	-4.87971	0.171606
54047	2	53	2276	2194	2381.63	2192.83	21.9878	6.9987	-4.80391	0.167817
54050	2	53	2276	2194	2381.9	2192.86	21.9371	7.05566	-4.82728	0.161601
54054	2	53	2276	2194	2381.75	2192.89	21.6821	7.12368	-4.87736	0.155158
54058	2	53	2276	2194	2382.06	2192.81	21.9144	7.09593	-4.83985	0.168096
54066	2	53	2276	2194	2382.13	2192.89	22.1519	7.08313	-4.791	0.157374
54067	2	53	2276	2194	2381.95	2192.91	21.6793	7.0984	-4.88721	0.153626
54073	2	53	2276	2194	2381.83	2192.78	21.8747	7.06765	-4.83785	0.173084
54077	2	54	2284	2196	2385.48	2196.38	21.7655	7.11205	-4.66231	-0.0532899
54096	2	54	2284	2196	2385.53	2196.39	21.897	7.02391	-4.63655	-0.0548412
54101	2	54	2284	2196	2385.83	2196.41	22.0326	7.06548	-4.6218	-0.0582834
54105	2	54	2284	2196	2385.37	2196.18	21.7628	7.05563	-4.65801	-0.0255966
54108	2	54	2284	2196	2385.5	2196.31	22.0458	6.96951	-4.60426	-0.0447234
54123	2	54	2284	2196	2385.37	2196.18	21.7826	7.0059	-4.65356	-0.0253786
54130	2	54	2284	2196	2385.46	2196.24	21.5779	6.98231	-4.70183	-0.0346017
54134	2	54	2284	2196	2385.7	2196.41	21.7089	7.12828	-4.68454	-0.0569422
54142	2	54	2284	2196	2385.75	2196.31	21.9196	6.95125	-4.64217	-0.0446251
54144	2	54	2284	2196	2385.8	2196.21	22.058	7.11869	-4.61533	-0.0294296
54159	2	54	2284	2196	2385.76	2196.23	21.9484	6.96909	-4.63612	-0.0324433
54173	2	54	2284	2196	2385.65	2196.33	21.8705	7.08551	-4.64799	-0.0464045
54177	2	54	2284	2196	2385.89	2196.37	22.0865	7.00141	-4.61301	-0.0526322
54185	2	54	2284	2196	2385.47	2196.23	21.9884	7.05588	-4.61461	-0.0323276
54194	2	54	2284	2196	2385.59	2196.2	22.0384	7.04469	-4.60962	-0.0289864
54198	2	54	2284	2196	2385.71	2196.21	21.7305	7.02607	-4.68062	-0.0303014
54200	2	54	2284	2196	2385.68	2196.37	21.7961	7.07455	-4.66488	-0.051763
54203	2	54	2284	2196	2385.58	2196.24	21.919	7.01633	-4.63435	-0.0345195
54205	2	54	2284	2196	2385.4	2196.2	21.9924	7.11385	-4.6108	-0.0278752
54208	2	54	2284	2196	2385.72	2196.24	22.041	7.02364	-4.61487	-0.0344551
54219	2	54	2284	2196	2385.59	2196.19	21.8547	6.97389	-4.64861	-0.0266279
54228	2	54	2284	2196	2385.34	2196.22	22.0169	7.0862	-4.6028	-0.0307499
54230	2	54	2284	2196	2385.42	2196.4	21.7454	6.95788	-4.66407	-0.0568133
54232	2	54	2284	2196	2385.89	2196.26	21.8816	7.08007	-4.65628	-0.0373866
54236	2	54	2284	2196	2385.24	2196.29	21.9142	7.20985	-4.61999	-0.040722
54245	2	54	2284	2196	2385.35	2196.3	22.0996	7.01059	-4.58611	-0.0422646
54254	2	54	2284	2196	2385.41	2196.31	21.7563	7.16111	-4.66136	-0.0434709
54256	2	54	2284	2196	2385.38	2196.27	22.1035	7.12738	-4.58682	-0.0372086
54265	2	54	2284	2196	2385.59	2196.3	21.7629	7.09274	-4.66815	-0.0427761
54268	2	54	2284	2196	2385.53	2196.23	21.7295	7.06043	-4.67231	-0.0331141
54289	2	54	2284	2196	2386.13	2196.15	21.8862	7.04474	-4.66625	-0.0216048
54300	2	54	2284	2196	2385.78	2196.32	21.8873	7.03896	-4.65019	-0.0459585
54303	2	54	2284	2196	2385.19	2196.38	21.9514	7.01848	-4.60971	-0.054214
54306	2	54	2284	2196	2385.86	2196.31	22.0857	7.06433	-4.61182	-0.0443496
54308	2	54	2284	2196	2385.36	2196.25	21.9453	7.03957	-4.61873	-0.0349027
54318	2	54	2284	2196	2385.26	2196.35	21.6363	7.0941	-4.67987	-0.0499852
54324	2	54	2284	2196	2385.33	2196.32	21.754	7.04251	-4.65815	-0.0450408
54328	2	54	2284	2196	2385.41	2196.32	21.8815	7.12487	-4.63444	-0.0447728
54330	2	54	2284	2196	2385.74	2196.27	22.0102	6.98367	-4.62248	-0.0387475
54332	2	54	2284	2196	2385.67	2196.26	21.7797	7.11393	-4.66794	-0.0360279
54333	2	54	2284	2196	2385.61	2196.2	21.8475	6.95935	-4.65101	-0.0285371
54342	2	54	2284	2196	2385.55	2196.21	22.0206	7.07229	-4.61141	-0.0299337
54357	2	54	2284	2196	2385.56	2196.26	21.7658	6.99159	-4.66606	-0.0372591
54358	2	54	2284	2196	2385.75	2196.29	22.0483	7.07183	-4.61477	-0.040824
54368	2	54	2284	2196	2385.3	2196.3	21.9284	7.0709	-4.61966	-0.0422435
54371	2	54	2284	2196	2385.42	2196.36	22.0305	7.07057	-4.60353	-0.0508729
54385	2	54	2284	2196	2385.78	2196.22	21.8471	7.06342	-4.65858	-0.0314862
54392	2	54	2284	2196	2385.17	2196.3	21.618	7.15528	-4.68011	-0.0412702
54393	2	54	2284	2196	2385.71	2196.26	21.8474	7.0147	-4.65541	-0.0366659
54404	2	54	2284	2196	2385.82	2196.11	21.8158	6.97063	-4.6674	-0.0155223
54419	2	54	2284	2196	2385.29	2196.32	21.8594	7.01802	-4.63377	-0.0456539
54432	2	54	2284	2196	2385.54	2196.21	21.667	7.07968	-4.68635	-0.0300861
54441	2	54	2284	2196	2385.9	2196.38	21.8173	7.02769	-4.67065	-0.0547406
54445	2	54	2284	2196	2385.83	2196.11	22.03	7.03156	-4.62215	-0.0155015
54449	2	54	2284	2196	2385.23	2196.27	21.6021	7.04869	-4.68634	-0.038305
54453	2	54	2284	2196	2385.26	2196.25	21.9057	7.13601	-4.62238	-0.0349915
54454	2	54	2284	2196	2385.48	2196.31	21.8645	7.03508	-4.64139	-0.0434963
54466	2	54	2284	2196	2385.54	2196.39	21.8161	7.09236	-4.65417	-0.0544812
54473	2	54	2284	2196	2385.29	2196.15	21.9976	7.04988	-4.60467	-0.0217025
54510	2	54	2284	2196	2385.2	2196.28	21.9408	7.05148	-4.61222	-0.0391833
54535	2	54	2284	2196	2385.53	2196.32	22.0618	7.06654	-4.60216	-0.0459914
54543	2	54	2284	2196	2385.64	2196.24	21.8224	7.00518	-4.65776	-0.0346743
54544	2	54	2284	2196	2385.67	2196.37	21.8482	7.07919	-4.65344	-0.0520822
54567	2	54	2284	2196	2385.23	2196.32	21.9715	7.06121	-4.60747	-0.0450348
54574	2	54	2284	2196	2385.6	2196.19	21.4976	6.98669	-4.7263	-0.0265791
54577	2	54	2284	2196	2385.47	2196.19	21.922	6.99768	-4.62878	-0.0265802
54579	2	54	2284	2196	2385.89	2196.31	21.9665	6.99998	-4.63824	-0.044543
54580	2	54	2284	2196	2385.61	2196.22	21.7139	7.07723	-4.67951	-0.0307182
54581	2	54	2284	2196	2385.64	2196.23	21.7562	7.0152	-4.67173	-0.0323583
54588	2	54	2284	2196	2385.75	2196.33	21.7272	7.05959	-4.68327	-0.0468157
54589	2	54	2284	2196	2385.72	2196.15	21.9481	7.05869	-4.63471	-0.0216187
54597	2	54	2284	2196	2385.53	2196.23	22.0015	7.07346	-4.61474	-0.0320777
54600	2	54	2284	2196	2385.73	2196.18	21.7358	7.04801	-4.68029	-0.0256526
54602	2	54	2284	2196	2385.75	2196.39	21.9212	7.07683	-4.64163	-0.0544594
54607	2	54	2284	2196	2385.72	2196.26	22.0883	7.06857	-4.60502	-0.0361601
54620	2	54	2284	2196	2385.71	2196.12	21.8253	7.10767	-4.66002	-0.0163204
54628	2	54	2537	2277	2477.19	2280.56	19.5685	6.24646	3.05646	-0.569346
54641	2	54	2537	2277	2477.02	2280.44	19.4867	6.27859	3.07789	-0.548308
54643	2	54	2537	2277	2477.04	2280.46	19.5181	6.35803	3.0718	-0.544021
54650	2	54	2537	2277	2477.48	2280.42	19.4694	6.28078	3.05729	-0.544121
54675	2	54	2537	2277	2477.25	2280.5	19.5102	6.22833	3.06251	-0.561627
54679	2	54	2537	2277	2477.21	2280.34	19.2825	6.26945	3.10088	-0.532375
54718	2	54	2537	2277	2477.08	2280.58	19.5064	6.28983	3.07165	-0.568982
54745	2	54	2537	2277	2477	2280.43	19.4716	6.28359	3.08158	-0.54663
54757	2	54	2537	2277	2477.29	2280.48	19.5628	6.27257	3.05217	-0.554031
54766	2	54	2537	2277	2477.18	2280.54	19.6333	6.24422	3.04709	-0.567244
54782	2	54	2537	2277	2477.25	2280.55	19.4991	6.37235	3.0641	-0.556937
54787	2	54	2537	2277	2477.01	2280.42	19.2338	6.26321	3.11885	-0.546717
54819	2	54	2537	2277	2476.82	2280.47	19.3156	6.32384	3.11542	-0.548781
54834	2	54	2537	2277	2476.77	2280.33	19.4786	6.27398	3.0922	-0.530572
54842	2	55	2114	2120	2305.21	2122.41	23.4235	7.58586	-8.16303	-0.318197
54874	2	55	2114	2120	2305.36	2122.45	23.4828	7.70061	-8.1489	-0.317949
54881	2	55	2114	2120	2305.43	2122.45	23.6517	7.67077	-8.09359	-0.319473
54887	1	53	2630	2368	2572.12	2368.03	16.2867	5.27814	3.55364	-0.00594906
54897	1	53	2630	2368	2571.89	2368.1	16.1713	5.21436	3.59344	-0.0194271
54917	1	53	2630	2368	2572.34	2368.16	16.449	5.28396	3.50513	-0.031132
55278	2	55	2347	2285	2481.12	2284	19.355	6.20045	-6.92942	0.161924
56357	1	54	2701	2457	2671.24	2459.27	11.9251	3.78513	2.49595	-0.599318
56407	1	54	2701	2457	2671.19	2459.22	11.8767	3.79452	2.50972	-0.584449

## Sheet: A. baumannii clique list
cutoff	cliqueID	sample
353	clique_1	14
353	clique_1	23
354	clique_1	14
354	clique_1	23
354	clique_2	272
354	clique_2	168
380	clique_1	14
380	clique_1	23
380	clique_2	272
380	clique_2	168
380	clique_3	172
380	clique_3	186
384	clique_1	14
384	clique_1	23
384	clique_2	272
384	clique_2	168
384	clique_3	172
384	clique_3	186
385	clique_1	14
385	clique_1	23
385	clique_2	272
385	clique_2	168
385	clique_3	172
385	clique_3	186
385	clique_4	35
385	clique_4	26
387	clique_1	14
387	clique_1	23
387	clique_2	272
387	clique_2	168
387	clique_3	172
387	clique_3	186
387	clique_4	35
387	clique_4	26
389	clique_1	23
389	clique_1	14
389	clique_2	272
389	clique_2	168
389	clique_3	172
389	clique_3	186
389	clique_4	35
389	clique_4	26
398	clique_1	23
398	clique_1	14
398	clique_2	272
398	clique_2	168
398	clique_3	172
398	clique_3	186
398	clique_4	35
398	clique_4	26
405	clique_1	272
405	clique_1	168
405	clique_2	172
405	clique_2	186
405	clique_3	35
405	clique_3	26
405	clique_4	14
405	clique_4	23
405	clique_4	149
406	clique_1	272
406	clique_1	168
406	clique_2	26
406	clique_2	35
406	clique_3	14
406	clique_3	23
406	clique_3	149
406	clique_4	172
406	clique_4	159
406	clique_4	186
409	clique_1	272
409	clique_1	168
409	clique_2	35
409	clique_2	26
409	clique_3	23
409	clique_3	14
409	clique_3	149
409	clique_4	172
409	clique_4	159
409	clique_4	186
411	clique_1	272
411	clique_1	168
411	clique_2	35
411	clique_2	26
411	clique_3	23
411	clique_3	14
411	clique_3	149
411	clique_4	172
411	clique_4	159
411	clique_4	186
411	clique_5	267
411	clique_5	258
418	clique_1	272
418	clique_1	168
418	clique_2	35
418	clique_2	26
418	clique_3	149
418	clique_3	14
418	clique_3	23
418	clique_4	186
418	clique_4	172
418	clique_4	159
418	clique_5	267
418	clique_5	258
418	clique_6	331
418	clique_6	203
421	clique_1	272
421	clique_1	168
421	clique_2	26
421	clique_2	35
421	clique_3	14
421	clique_3	23
421	clique_3	149
421	clique_4	186
421	clique_4	172
421	clique_4	159
421	clique_5	267
421	clique_5	258
421	clique_6	331
421	clique_6	203
421	clique_7	91
421	clique_7	156
426	clique_1	35
426	clique_1	26
426	clique_2	14
426	clique_2	23
426	clique_2	149
426	clique_3	168
426	clique_3	91
426	clique_3	186
426	clique_4	172
426	clique_4	159
426	clique_5	267
426	clique_5	258
426	clique_6	331
426	clique_6	203
426	clique_7	272
426	clique_7	156
430	clique_1	35
430	clique_1	26
430	clique_2	14
430	clique_2	23
430	clique_2	149
430	clique_3	168
430	clique_3	186
430	clique_3	172
430	clique_3	159
430	clique_4	267
430	clique_4	258
430	clique_5	331
430	clique_5	203
430	clique_6	91
430	clique_6	156
433	clique_1	26
433	clique_1	35
433	clique_2	14
433	clique_2	23
433	clique_2	149
433	clique_3	267
433	clique_3	258
433	clique_4	203
433	clique_4	331
433	clique_5	272
433	clique_5	156
433	clique_5	168
433	clique_6	172
433	clique_6	159
433	clique_6	186
441	clique_1	26
441	clique_1	35
441	clique_2	14
441	clique_2	23
441	clique_2	149
441	clique_3	267
441	clique_3	258
441	clique_4	203
441	clique_4	331
441	clique_5	91
441	clique_5	156
441	clique_5	186
441	clique_5	168
441	clique_6	172
441	clique_6	159
446	clique_1	35
446	clique_1	26
446	clique_2	23
446	clique_2	14
446	clique_2	149
446	clique_3	267
446	clique_3	258
446	clique_4	331
446	clique_4	203
446	clique_5	91
446	clique_5	156
446	clique_5	186
446	clique_5	168
446	clique_6	172
446	clique_6	159
453	clique_1	35
453	clique_1	26
453	clique_2	149
453	clique_2	14
453	clique_2	23
453	clique_3	267
453	clique_3	258
453	clique_4	331
453	clique_4	203
453	clique_5	91
453	clique_5	156
453	clique_5	186
453	clique_5	168
453	clique_6	172
453	clique_6	159
454	clique_1	26
454	clique_1	35
454	clique_2	149
454	clique_2	14
454	clique_2	23
454	clique_3	267
454	clique_3	258
454	clique_4	203
454	clique_4	331
454	clique_5	91
454	clique_5	156
454	clique_5	186
454	clique_5	168
454	clique_6	272
454	clique_6	172
454	clique_7	159
454	clique_7	170
457	clique_1	26
457	clique_1	35
457	clique_2	23
457	clique_2	14
457	clique_2	149
457	clique_3	267
457	clique_3	258
457	clique_4	203
457	clique_4	331
457	clique_5	172
457	clique_5	156
457	clique_5	186
457	clique_5	168
457	clique_5	159
465	clique_1	26
465	clique_1	35
465	clique_2	23
465	clique_2	14
465	clique_2	149
465	clique_3	267
465	clique_3	258
465	clique_4	203
465	clique_4	331
465	clique_5	172
465	clique_5	156
465	clique_5	186
465	clique_5	168
465	clique_5	159
467	clique_1	26
467	clique_1	35
467	clique_2	14
467	clique_2	23
467	clique_2	149
467	clique_3	267
467	clique_3	258
467	clique_4	203
467	clique_4	331
467	clique_5	272
467	clique_5	172
467	clique_5	186
467	clique_5	168
467	clique_5	156
467	clique_6	159
467	clique_6	170
480	clique_1	35
480	clique_1	26
480	clique_2	14
480	clique_2	23
480	clique_2	149
480	clique_3	258
480	clique_3	267
480	clique_4	331
480	clique_4	203
480	clique_5	272
480	clique_5	172
480	clique_5	186
480	clique_5	168
480	clique_5	156
480	clique_6	159
480	clique_6	170
484	clique_1	35
484	clique_1	26
484	clique_2	14
484	clique_2	23
484	clique_2	149
484	clique_3	258
484	clique_3	267
484	clique_4	331
484	clique_4	203
484	clique_5	170
484	clique_5	172
484	clique_5	186
484	clique_5	159
484	clique_6	91
484	clique_6	156
484	clique_6	168
489	clique_1	35
489	clique_1	26
489	clique_2	14
489	clique_2	23
489	clique_2	149
489	clique_3	258
489	clique_3	267
489	clique_4	331
489	clique_4	203
489	clique_5	170
489	clique_5	172
489	clique_5	186
489	clique_5	159
489	clique_6	36
489	clique_6	168
489	clique_7	272
489	clique_7	91
489	clique_7	156
496	clique_1	35
496	clique_1	26
496	clique_2	14
496	clique_2	23
496	clique_2	149
496	clique_3	267
496	clique_3	258
496	clique_4	203
496	clique_4	331
496	clique_5	170
496	clique_5	172
496	clique_5	186
496	clique_5	159
496	clique_6	272
496	clique_6	91
496	clique_6	168
496	clique_6	156
498	clique_1	35
498	clique_1	26
498	clique_2	14
498	clique_2	23
498	clique_2	149
498	clique_3	258
498	clique_3	267
498	clique_4	331
498	clique_4	203
498	clique_5	159
498	clique_5	272
498	clique_5	186
498	clique_5	168
498	clique_5	156
498	clique_5	91
498	clique_5	172
501	clique_1	26
501	clique_1	35
501	clique_2	149
501	clique_2	14
501	clique_2	23
501	clique_3	267
501	clique_3	258
501	clique_4	203
501	clique_4	331
501	clique_5	156
501	clique_5	272
501	clique_5	186
501	clique_5	168
501	clique_5	91
501	clique_5	159
501	clique_5	172
501	clique_6	221
501	clique_6	161
502	clique_1	35
502	clique_1	26
502	clique_2	14
502	clique_2	23
502	clique_2	149
502	clique_3	267
502	clique_3	258
502	clique_4	331
502	clique_4	203
502	clique_5	168
502	clique_5	272
502	clique_5	186
502	clique_5	156
502	clique_5	91
502	clique_5	159
502	clique_5	172
502	clique_6	221
502	clique_6	161
506	clique_1	35
506	clique_1	26
506	clique_2	14
506	clique_2	23
506	clique_2	149
506	clique_3	267
506	clique_3	258
506	clique_4	331
506	clique_4	203
506	clique_5	168
506	clique_5	272
506	clique_5	186
506	clique_5	156
506	clique_5	91
506	clique_5	159
506	clique_5	172
506	clique_6	221
506	clique_6	161
508	clique_1	26
508	clique_1	35
508	clique_2	23
508	clique_2	14
508	clique_2	149
508	clique_3	267
508	clique_3	258
508	clique_4	331
508	clique_4	203
508	clique_5	168
508	clique_5	272
508	clique_5	186
508	clique_5	156
508	clique_5	91
508	clique_5	159
508	clique_5	172
508	clique_6	221
508	clique_6	161
508	clique_7	152
508	clique_7	29
510	clique_1	26
510	clique_1	35
510	clique_2	23
510	clique_2	14
510	clique_2	149
510	clique_3	267
510	clique_3	258
510	clique_4	331
510	clique_4	203
510	clique_5	168
510	clique_5	272
510	clique_5	186
510	clique_5	156
510	clique_5	91
510	clique_5	159
510	clique_5	172
510	clique_6	221
510	clique_6	161
510	clique_7	152
510	clique_7	29
519	clique_1	35
519	clique_1	26
519	clique_2	14
519	clique_2	23
519	clique_2	149
519	clique_3	267
519	clique_3	258
519	clique_4	331
519	clique_4	203
519	clique_5	91
519	clique_5	172
519	clique_5	186
519	clique_5	168
519	clique_5	156
519	clique_5	159
519	clique_5	272
519	clique_6	221
519	clique_6	161
519	clique_7	152
519	clique_7	29
523	clique_1	35
523	clique_1	26
523	clique_2	14
523	clique_2	23
523	clique_2	149
523	clique_3	267
523	clique_3	258
523	clique_4	331
523	clique_4	203
523	clique_5	221
523	clique_5	161
523	clique_6	29
523	clique_6	152
523	clique_7	170
523	clique_7	172
523	clique_7	186
523	clique_7	168
523	clique_7	91
523	clique_7	159
523	clique_8	272
523	clique_8	156
523	clique_8	36
524	clique_1	35
524	clique_1	26
524	clique_2	14
524	clique_2	23
524	clique_2	149
524	clique_3	267
524	clique_3	258
524	clique_4	331
524	clique_4	203
524	clique_5	29
524	clique_5	152
524	clique_6	170
524	clique_6	172
524	clique_6	186
524	clique_6	168
524	clique_6	91
524	clique_6	159
524	clique_7	272
524	clique_7	156
524	clique_7	36
524	clique_8	230
524	clique_8	221
524	clique_8	161
529	clique_1	35
529	clique_1	26
529	clique_2	14
529	clique_2	23
529	clique_2	149
529	clique_3	267
529	clique_3	258
529	clique_4	331
529	clique_4	203
529	clique_5	29
529	clique_5	152
529	clique_6	156
529	clique_6	272
529	clique_6	186
529	clique_6	168
529	clique_6	36
529	clique_6	91
529	clique_6	159
529	clique_6	172
529	clique_7	230
529	clique_7	221
529	clique_7	161
534	clique_1	35
534	clique_1	26
534	clique_2	14
534	clique_2	23
534	clique_2	149
534	clique_3	258
534	clique_3	267
534	clique_4	203
534	clique_4	331
534	clique_5	29
534	clique_5	152
534	clique_6	91
534	clique_6	272
534	clique_6	186
534	clique_6	168
534	clique_6	36
534	clique_6	156
534	clique_6	159
534	clique_6	172
534	clique_7	230
534	clique_7	221
534	clique_7	161
539	clique_1	35
539	clique_1	26
539	clique_2	149
539	clique_2	14
539	clique_2	23
539	clique_3	267
539	clique_3	258
539	clique_4	331
539	clique_4	203
539	clique_5	152
539	clique_5	29
539	clique_6	91
539	clique_6	172
539	clique_6	186
539	clique_6	168
539	clique_6	36
539	clique_6	156
539	clique_6	159
539	clique_6	272
539	clique_7	230
539	clique_7	221
539	clique_7	161
539	clique_8	170
539	clique_8	115
549	clique_1	35
549	clique_1	26
549	clique_2	149
549	clique_2	14
549	clique_2	23
549	clique_3	267
549	clique_3	258
549	clique_4	331
549	clique_4	203
549	clique_5	152
549	clique_5	29
549	clique_6	91
549	clique_6	172
549	clique_6	186
549	clique_6	168
549	clique_6	36
549	clique_6	156
549	clique_6	159
549	clique_6	272
549	clique_7	230
549	clique_7	221
549	clique_7	161
549	clique_8	170
549	clique_8	115
550	clique_1	35
550	clique_1	26
550	clique_2	14
550	clique_2	23
550	clique_2	149
550	clique_3	267
550	clique_3	258
550	clique_4	331
550	clique_4	203
550	clique_5	152
550	clique_5	29
550	clique_6	91
550	clique_6	172
550	clique_6	186
550	clique_6	168
550	clique_6	36
550	clique_6	156
550	clique_6	159
550	clique_6	272
550	clique_7	230
550	clique_7	221
550	clique_7	161
550	clique_8	170
550	clique_8	115
551	clique_1	35
551	clique_1	26
551	clique_2	149
551	clique_2	14
551	clique_2	23
551	clique_3	267
551	clique_3	258
551	clique_4	331
551	clique_4	203
551	clique_5	152
551	clique_5	29
551	clique_6	91
551	clique_6	172
551	clique_6	186
551	clique_6	168
551	clique_6	36
551	clique_6	156
551	clique_6	159
551	clique_6	272
551	clique_7	230
551	clique_7	221
551	clique_7	161
551	clique_8	170
551	clique_8	115
554	clique_1	35
554	clique_1	26
554	clique_2	149
554	clique_2	14
554	clique_2	23
554	clique_3	267
554	clique_3	258
554	clique_4	331
554	clique_4	203
554	clique_5	152
554	clique_5	29
554	clique_6	36
554	clique_6	172
554	clique_6	186
554	clique_6	168
554	clique_6	156
554	clique_6	91
554	clique_6	159
554	clique_6	272
554	clique_7	221
554	clique_7	230
554	clique_7	161
554	clique_8	170
554	clique_8	115
554	clique_9	193
554	clique_9	140
555	clique_1	35
555	clique_1	26
555	clique_2	23
555	clique_2	14
555	clique_2	149
555	clique_3	331
555	clique_3	203
555	clique_4	152
555	clique_4	29
555	clique_5	156
555	clique_5	172
555	clique_5	186
555	clique_5	168
555	clique_5	36
555	clique_5	91
555	clique_5	159
555	clique_5	272
555	clique_6	161
555	clique_6	230
555	clique_6	221
555	clique_7	170
555	clique_7	115
555	clique_8	193
555	clique_8	140
555	clique_9	267
555	clique_9	261
555	clique_9	258
566	clique_1	35
566	clique_1	26
566	clique_2	14
566	clique_2	23
566	clique_2	149
566	clique_3	331
566	clique_3	203
566	clique_4	29
566	clique_4	152
566	clique_5	156
566	clique_5	172
566	clique_5	186
566	clique_5	168
566	clique_5	36
566	clique_5	91
566	clique_5	159
566	clique_5	272
566	clique_6	161
566	clique_6	230
566	clique_6	221
566	clique_7	170
566	clique_7	115
566	clique_8	193
566	clique_8	140
566	clique_9	267
566	clique_9	261
566	clique_9	258
575	clique_1	35
575	clique_1	26
575	clique_2	14
575	clique_2	23
575	clique_2	149
575	clique_3	331
575	clique_3	203
575	clique_4	29
575	clique_4	152
575	clique_5	156
575	clique_5	172
575	clique_5	186
575	clique_5	168
575	clique_5	36
575	clique_5	91
575	clique_5	159
575	clique_5	272
575	clique_6	161
575	clique_6	230
575	clique_6	221
575	clique_7	170
575	clique_7	115
575	clique_8	193
575	clique_8	140
575	clique_9	267
575	clique_9	261
575	clique_9	258
576	clique_1	26
576	clique_1	35
576	clique_2	14
576	clique_2	23
576	clique_2	149
576	clique_3	331
576	clique_3	203
576	clique_4	29
576	clique_4	152
576	clique_5	156
576	clique_5	172
576	clique_5	186
576	clique_5	168
576	clique_5	36
576	clique_5	91
576	clique_5	159
576	clique_5	272
576	clique_6	161
576	clique_6	230
576	clique_6	221
576	clique_7	170
576	clique_7	115
576	clique_8	193
576	clique_8	140
576	clique_9	267
576	clique_9	261
576	clique_9	258
582	clique_1	26
582	clique_1	35
582	clique_2	14
582	clique_2	23
582	clique_2	149
582	clique_3	331
582	clique_3	203
582	clique_4	29
582	clique_4	152
582	clique_5	161
582	clique_5	230
582	clique_5	221
582	clique_6	193
582	clique_6	140
582	clique_7	261
582	clique_7	267
582	clique_7	258
582	clique_8	115
582	clique_8	159
582	clique_8	170
582	clique_9	156
582	clique_9	272
582	clique_9	186
582	clique_9	168
582	clique_9	36
582	clique_9	91
582	clique_9	172
593	clique_1	26
593	clique_1	35
593	clique_2	149
593	clique_2	23
593	clique_2	14
593	clique_3	331
593	clique_3	203
593	clique_4	152
593	clique_4	29
593	clique_5	161
593	clique_5	230
593	clique_5	221
593	clique_6	193
593	clique_6	140
593	clique_7	261
593	clique_7	267
593	clique_7	258
593	clique_8	172
593	clique_8	272
593	clique_8	186
593	clique_8	168
593	clique_8	36
593	clique_8	156
593	clique_8	91
593	clique_8	170
593	clique_8	159
594	clique_1	26
594	clique_1	35
594	clique_2	331
594	clique_2	203
594	clique_3	29
594	clique_3	152
594	clique_4	161
594	clique_4	230
594	clique_4	221
594	clique_5	140
594	clique_5	193
594	clique_6	261
594	clique_6	267
594	clique_6	258
594	clique_7	272
594	clique_7	172
594	clique_7	186
594	clique_7	168
594	clique_7	36
594	clique_7	156
594	clique_7	91
594	clique_7	170
594	clique_7	159
594	clique_8	145
594	clique_8	14
594	clique_8	149
594	clique_8	23
612	clique_1	26
612	clique_1	35
612	clique_2	331
612	clique_2	203
612	clique_3	29
612	clique_3	152
612	clique_4	161
612	clique_4	230
612	clique_4	221
612	clique_5	193
612	clique_5	140
612	clique_6	258
612	clique_6	267
612	clique_6	261
612	clique_7	36
612	clique_7	272
612	clique_7	186
612	clique_7	168
612	clique_7	156
612	clique_7	91
612	clique_7	170
612	clique_7	159
612	clique_7	172
612	clique_8	145
612	clique_8	14
612	clique_8	149
612	clique_8	23
612	clique_9	104
612	clique_9	115
615	clique_1	26
615	clique_1	35
615	clique_2	331
615	clique_2	203
615	clique_3	29
615	clique_3	152
615	clique_4	161
615	clique_4	230
615	clique_4	221
615	clique_5	140
615	clique_5	193
615	clique_6	261
615	clique_6	267
615	clique_6	258
615	clique_7	168
615	clique_7	272
615	clique_7	186
615	clique_7	36
615	clique_7	156
615	clique_7	91
615	clique_7	170
615	clique_7	159
615	clique_7	172
615	clique_8	149
615	clique_8	145
615	clique_8	23
615	clique_8	14
615	clique_9	104
615	clique_9	115
621	clique_1	35
621	clique_1	26
621	clique_2	331
621	clique_2	203
621	clique_3	29
621	clique_3	152
621	clique_4	161
621	clique_4	230
621	clique_4	221
621	clique_5	140
621	clique_5	193
621	clique_6	258
621	clique_6	267
621	clique_6	261
621	clique_7	168
621	clique_7	272
621	clique_7	186
621	clique_7	36
621	clique_7	156
621	clique_7	91
621	clique_7	170
621	clique_7	159
621	clique_7	172
621	clique_8	149
621	clique_8	145
621	clique_8	23
621	clique_8	14
621	clique_9	104
621	clique_9	115
625	clique_1	26
625	clique_1	35
625	clique_2	331
625	clique_2	203
625	clique_3	29
625	clique_3	152
625	clique_4	161
625	clique_4	230
625	clique_4	221
625	clique_5	193
625	clique_5	140
625	clique_6	258
625	clique_6	267
625	clique_6	261
625	clique_7	168
625	clique_7	272
625	clique_7	186
625	clique_7	36
625	clique_7	156
625	clique_7	91
625	clique_7	170
625	clique_7	159
625	clique_7	172
625	clique_8	149
625	clique_8	145
625	clique_8	23
625	clique_8	14
625	clique_9	102
625	clique_9	104
625	clique_9	115
629	clique_1	26
629	clique_1	35
629	clique_2	331
629	clique_2	203
629	clique_3	29
629	clique_3	152
629	clique_4	161
629	clique_4	230
629	clique_4	221
629	clique_5	193
629	clique_5	140
629	clique_6	258
629	clique_6	267
629	clique_6	261
629	clique_7	168
629	clique_7	272
629	clique_7	186
629	clique_7	36
629	clique_7	156
629	clique_7	91
629	clique_7	170
629	clique_7	159
629	clique_7	172
629	clique_8	149
629	clique_8	145
629	clique_8	23
629	clique_8	14
629	clique_9	102
629	clique_9	104
629	clique_9	115
639	clique_1	35
639	clique_1	26
639	clique_2	152
639	clique_2	29
639	clique_3	221
639	clique_3	230
639	clique_3	161
639	clique_4	258
639	clique_4	267
639	clique_4	261
639	clique_5	193
639	clique_5	203
639	clique_5	140
639	clique_6	168
639	clique_6	272
639	clique_6	186
639	clique_6	36
639	clique_6	156
639	clique_6	91
639	clique_6	170
639	clique_6	159
639	clique_6	172
639	clique_7	149
639	clique_7	145
639	clique_7	23
639	clique_7	14
639	clique_8	102
639	clique_8	104
639	clique_8	115
641	clique_1	35
641	clique_1	26
641	clique_2	152
641	clique_2	29
641	clique_3	221
641	clique_3	230
641	clique_3	161
641	clique_4	258
641	clique_4	267
641	clique_4	261
641	clique_5	193
641	clique_5	203
641	clique_5	140
641	clique_6	168
641	clique_6	272
641	clique_6	186
641	clique_6	36
641	clique_6	156
641	clique_6	91
641	clique_6	170
641	clique_6	159
641	clique_6	172
641	clique_7	149
641	clique_7	145
641	clique_7	23
641	clique_7	14
641	clique_8	102
641	clique_8	104
641	clique_8	115
643	clique_1	35
643	clique_1	26
643	clique_2	29
643	clique_2	152
643	clique_3	161
643	clique_3	230
643	clique_3	221
643	clique_4	267
643	clique_4	261
643	clique_4	258
643	clique_5	203
643	clique_5	193
643	clique_5	140
643	clique_6	156
643	clique_6	272
643	clique_6	186
643	clique_6	168
643	clique_6	36
643	clique_6	91
643	clique_6	170
643	clique_6	159
643	clique_6	172
643	clique_7	149
643	clique_7	145
643	clique_7	23
643	clique_7	14
643	clique_8	102
643	clique_8	104
643	clique_8	115
643	clique_9	194
643	clique_9	191
655	clique_1	35
655	clique_1	26
655	clique_2	29
655	clique_2	152
655	clique_3	161
655	clique_3	230
655	clique_3	221
655	clique_4	267
655	clique_4	261
655	clique_4	258
655	clique_5	203
655	clique_5	193
655	clique_5	140
655	clique_6	156
655	clique_6	272
655	clique_6	186
655	clique_6	168
655	clique_6	36
655	clique_6	91
655	clique_6	170
655	clique_6	159
655	clique_6	172
655	clique_7	149
655	clique_7	145
655	clique_7	23
655	clique_7	14
655	clique_8	102
655	clique_8	104
655	clique_8	115
655	clique_9	194
655	clique_9	191
658	clique_1	26
658	clique_1	35
658	clique_2	230
658	clique_2	221
658	clique_2	161
658	clique_3	267
658	clique_3	261
658	clique_3	258
658	clique_4	203
658	clique_4	193
658	clique_4	140
658	clique_5	272
658	clique_5	172
658	clique_5	186
658	clique_5	168
658	clique_5	36
658	clique_5	156
658	clique_5	91
658	clique_5	170
658	clique_5	159
658	clique_6	23
658	clique_6	145
658	clique_6	149
658	clique_6	14
658	clique_7	102
658	clique_7	104
658	clique_7	115
658	clique_8	194
658	clique_8	191
658	clique_9	152
658	clique_9	29
658	clique_9	147
659	clique_1	26
659	clique_1	35
659	clique_2	230
659	clique_2	221
659	clique_2	161
659	clique_3	267
659	clique_3	261
659	clique_3	258
659	clique_4	36
659	clique_4	272
659	clique_4	186
659	clique_4	168
659	clique_4	156
659	clique_4	91
659	clique_4	170
659	clique_4	159
659	clique_4	172
659	clique_5	14
659	clique_5	145
659	clique_5	149
659	clique_5	23
659	clique_6	115
659	clique_6	102
659	clique_6	104
659	clique_7	191
659	clique_7	194
659	clique_8	29
659	clique_8	152
659	clique_8	147
659	clique_9	331
659	clique_9	203
659	clique_9	140
659	clique_9	193
665	clique_1	35
665	clique_1	26
665	clique_2	230
665	clique_2	221
665	clique_2	161
665	clique_3	267
665	clique_3	261
665	clique_3	258
665	clique_4	272
665	clique_4	172
665	clique_4	186
665	clique_4	168
665	clique_4	36
665	clique_4	156
665	clique_4	91
665	clique_4	170
665	clique_4	159
665	clique_5	145
665	clique_5	14
665	clique_5	149
665	clique_5	23
665	clique_6	102
665	clique_6	104
665	clique_6	115
665	clique_7	191
665	clique_7	194
665	clique_8	29
665	clique_8	152
665	clique_8	147
665	clique_9	331
665	clique_9	203
665	clique_9	140
665	clique_9	193
667	clique_1	26
667	clique_1	35
667	clique_2	230
667	clique_2	221
667	clique_2	161
667	clique_3	267
667	clique_3	261
667	clique_3	258
667	clique_4	168
667	clique_4	272
667	clique_4	186
667	clique_4	36
667	clique_4	156
667	clique_4	91
667	clique_4	170
667	clique_4	159
667	clique_4	172
667	clique_5	145
667	clique_5	14
667	clique_5	149
667	clique_5	23
667	clique_6	115
667	clique_6	102
667	clique_6	104
667	clique_7	191
667	clique_7	194
667	clique_8	29
667	clique_8	152
667	clique_8	147
667	clique_9	331
667	clique_9	203
667	clique_9	140
667	clique_9	193
674	clique_1	26
674	clique_1	35
674	clique_2	230
674	clique_2	221
674	clique_2	161
674	clique_3	267
674	clique_3	261
674	clique_3	258
674	clique_4	168
674	clique_4	272
674	clique_4	186
674	clique_4	36
674	clique_4	156
674	clique_4	91
674	clique_4	170
674	clique_4	159
674	clique_4	172
674	clique_5	145
674	clique_5	14
674	clique_5	149
674	clique_5	23
674	clique_6	115
674	clique_6	102
674	clique_6	104
674	clique_7	191
674	clique_7	194
674	clique_8	29
674	clique_8	152
674	clique_8	147
674	clique_9	331
674	clique_9	203
674	clique_9	140
674	clique_9	193
689	clique_1	26
689	clique_1	35
689	clique_2	230
689	clique_2	221
689	clique_2	161
689	clique_3	267
689	clique_3	261
689	clique_3	258
689	clique_4	168
689	clique_4	272
689	clique_4	186
689	clique_4	36
689	clique_4	156
689	clique_4	91
689	clique_4	170
689	clique_4	159
689	clique_4	172
689	clique_5	145
689	clique_5	14
689	clique_5	149
689	clique_5	23
689	clique_6	115
689	clique_6	104
689	clique_6	102
689	clique_7	191
689	clique_7	194
689	clique_8	29
689	clique_8	152
689	clique_8	147
689	clique_9	331
689	clique_9	203
689	clique_9	140
689	clique_9	193
701	clique_1	35
701	clique_1	26
701	clique_2	230
701	clique_2	221
701	clique_2	161
701	clique_3	261
701	clique_3	267
701	clique_3	258
701	clique_4	168
701	clique_4	272
701	clique_4	186
701	clique_4	36
701	clique_4	156
701	clique_4	91
701	clique_4	170
701	clique_4	159
701	clique_4	172
701	clique_5	145
701	clique_5	14
701	clique_5	149
701	clique_5	23
701	clique_6	115
701	clique_6	104
701	clique_6	102
701	clique_7	191
701	clique_7	194
701	clique_8	29
701	clique_8	152
701	clique_8	147
701	clique_9	331
701	clique_9	203
701	clique_9	140
701	clique_9	193
706	clique_1	35
706	clique_1	26
706	clique_2	230
706	clique_2	221
706	clique_2	161
706	clique_3	261
706	clique_3	267
706	clique_3	258
706	clique_4	168
706	clique_4	272
706	clique_4	186
706	clique_4	36
706	clique_4	156
706	clique_4	91
706	clique_4	170
706	clique_4	159
706	clique_4	172
706	clique_5	145
706	clique_5	14
706	clique_5	149
706	clique_5	23
706	clique_6	115
706	clique_6	104
706	clique_6	102
706	clique_7	191
706	clique_7	194
706	clique_8	29
706	clique_8	152
706	clique_8	147
706	clique_9	331
706	clique_9	203
706	clique_9	140
706	clique_9	193
714	clique_1	35
714	clique_1	26
714	clique_2	230
714	clique_2	221
714	clique_2	161
714	clique_3	267
714	clique_3	261
714	clique_3	258
714	clique_4	156
714	clique_4	272
714	clique_4	186
714	clique_4	168
714	clique_4	36
714	clique_4	91
714	clique_4	170
714	clique_4	159
714	clique_4	172
714	clique_5	145
714	clique_5	14
714	clique_5	149
714	clique_5	23
714	clique_6	115
714	clique_6	104
714	clique_6	102
714	clique_7	191
714	clique_7	194
714	clique_8	29
714	clique_8	152
714	clique_8	147
714	clique_9	331
714	clique_9	203
714	clique_9	140
714	clique_9	193
724	clique_1	35
724	clique_1	26
724	clique_2	230
724	clique_2	221
724	clique_2	161
724	clique_3	267
724	clique_3	261
724	clique_3	258
724	clique_4	272
724	clique_4	172
724	clique_4	186
724	clique_4	168
724	clique_4	36
724	clique_4	156
724	clique_4	91
724	clique_4	170
724	clique_4	159
724	clique_5	14
724	clique_5	145
724	clique_5	149
724	clique_5	23
724	clique_6	115
724	clique_6	104
724	clique_6	102
724	clique_7	191
724	clique_7	194
724	clique_8	29
724	clique_8	152
724	clique_8	147
724	clique_9	331
724	clique_9	203
724	clique_9	140
724	clique_9	193
730	clique_1	35
730	clique_1	26
730	clique_2	230
730	clique_2	221
730	clique_2	161
730	clique_3	267
730	clique_3	261
730	clique_3	258
730	clique_4	272
730	clique_4	172
730	clique_4	186
730	clique_4	168
730	clique_4	36
730	clique_4	156
730	clique_4	91
730	clique_4	170
730	clique_4	159
730	clique_5	14
730	clique_5	145
730	clique_5	149
730	clique_5	23
730	clique_6	115
730	clique_6	104
730	clique_6	102
730	clique_7	191
730	clique_7	194
730	clique_8	29
730	clique_8	152
730	clique_8	147
730	clique_9	331
730	clique_9	203
730	clique_9	140
730	clique_9	193
738	clique_1	35
738	clique_1	26
738	clique_2	230
738	clique_2	221
738	clique_2	161
738	clique_3	267
738	clique_3	261
738	clique_3	258
738	clique_4	272
738	clique_4	172
738	clique_4	186
738	clique_4	168
738	clique_4	36
738	clique_4	156
738	clique_4	91
738	clique_4	170
738	clique_4	159
738	clique_5	14
738	clique_5	145
738	clique_5	149
738	clique_5	23
738	clique_6	115
738	clique_6	104
738	clique_6	102
738	clique_7	191
738	clique_7	194
738	clique_8	29
738	clique_8	152
738	clique_8	147
738	clique_9	331
738	clique_9	203
738	clique_9	140
738	clique_9	193
739	clique_1	35
739	clique_1	26
739	clique_2	161
739	clique_2	230
739	clique_2	221
739	clique_3	267
739	clique_3	261
739	clique_3	258
739	clique_4	36
739	clique_4	172
739	clique_4	186
739	clique_4	168
739	clique_4	156
739	clique_4	91
739	clique_4	170
739	clique_4	159
739	clique_4	272
739	clique_5	14
739	clique_5	145
739	clique_5	149
739	clique_5	23
739	clique_6	115
739	clique_6	104
739	clique_6	102
739	clique_7	191
739	clique_7	194
739	clique_8	29
739	clique_8	152
739	clique_8	147
739	clique_9	331
739	clique_9	203
739	clique_9	140
739	clique_9	193
744	clique_1	35
744	clique_1	26
744	clique_2	161
744	clique_2	230
744	clique_2	221
744	clique_3	258
744	clique_3	267
744	clique_3	261
744	clique_4	36
744	clique_4	172
744	clique_4	186
744	clique_4	168
744	clique_4	156
744	clique_4	91
744	clique_4	170
744	clique_4	159
744	clique_4	272
744	clique_5	23
744	clique_5	145
744	clique_5	149
744	clique_5	14
744	clique_6	194
744	clique_6	191
744	clique_7	152
744	clique_7	29
744	clique_7	147
744	clique_8	203
744	clique_8	331
744	clique_8	140
744	clique_8	193
744	clique_9	85
744	clique_9	104
744	clique_10	102
744	clique_10	56
744	clique_10	115
749	clique_1	35
749	clique_1	26
749	clique_2	161
749	clique_2	230
749	clique_2	221
749	clique_3	258
749	clique_3	267
749	clique_3	261
749	clique_4	36
749	clique_4	172
749	clique_4	186
749	clique_4	168
749	clique_4	156
749	clique_4	91
749	clique_4	170
749	clique_4	159
749	clique_4	272
749	clique_5	23
749	clique_5	145
749	clique_5	149
749	clique_5	14
749	clique_6	194
749	clique_6	191
749	clique_7	152
749	clique_7	29
749	clique_7	147
749	clique_8	203
749	clique_8	331
749	clique_8	140
749	clique_8	193
749	clique_9	85
749	clique_9	104
749	clique_10	102
749	clique_10	56
749	clique_10	115
751	clique_1	26
751	clique_1	35
751	clique_2	161
751	clique_2	230
751	clique_2	221
751	clique_3	258
751	clique_3	267
751	clique_3	261
751	clique_4	36
751	clique_4	172
751	clique_4	186
751	clique_4	168
751	clique_4	156
751	clique_4	91
751	clique_4	170
751	clique_4	159
751	clique_4	272
751	clique_5	23
751	clique_5	145
751	clique_5	149
751	clique_5	14
751	clique_6	194
751	clique_6	191
751	clique_7	152
751	clique_7	29
751	clique_7	147
751	clique_8	203
751	clique_8	331
751	clique_8	140
751	clique_8	193
751	clique_9	85
751	clique_9	104
751	clique_10	102
751	clique_10	56
751	clique_10	115
759	clique_1	35
759	clique_1	26
759	clique_2	161
759	clique_2	230
759	clique_2	221
759	clique_3	258
759	clique_3	267
759	clique_3	261
759	clique_4	36
759	clique_4	172
759	clique_4	186
759	clique_4	168
759	clique_4	156
759	clique_4	91
759	clique_4	170
759	clique_4	159
759	clique_4	272
759	clique_5	14
759	clique_5	145
759	clique_5	149
759	clique_5	23
759	clique_6	194
759	clique_6	191
759	clique_7	152
759	clique_7	29
759	clique_7	147
759	clique_8	331
759	clique_8	203
759	clique_8	140
759	clique_8	193
759	clique_9	85
759	clique_9	104
759	clique_10	102
759	clique_10	56
759	clique_10	115
764	clique_1	35
764	clique_1	26
764	clique_2	161
764	clique_2	230
764	clique_2	221
764	clique_3	261
764	clique_3	267
764	clique_3	258
764	clique_4	36
764	clique_4	172
764	clique_4	186
764	clique_4	168
764	clique_4	156
764	clique_4	91
764	clique_4	170
764	clique_4	159
764	clique_4	272
764	clique_5	14
764	clique_5	145
764	clique_5	149
764	clique_5	23
764	clique_6	191
764	clique_6	194
764	clique_7	152
764	clique_7	29
764	clique_7	147
764	clique_8	331
764	clique_8	203
764	clique_8	140
764	clique_8	193
764	clique_9	102
764	clique_9	56
764	clique_9	115
764	clique_9	104
765	clique_1	35
765	clique_1	26
765	clique_2	161
765	clique_2	230
765	clique_2	221
765	clique_3	261
765	clique_3	267
765	clique_3	258
765	clique_4	36
765	clique_4	172
765	clique_4	186
765	clique_4	168
765	clique_4	156
765	clique_4	91
765	clique_4	170
765	clique_4	159
765	clique_4	272
765	clique_5	14
765	clique_5	145
765	clique_5	149
765	clique_5	23
765	clique_6	191
765	clique_6	194
765	clique_7	152
765	clique_7	29
765	clique_7	147
765	clique_8	331
765	clique_8	203
765	clique_8	140
765	clique_8	193
765	clique_9	102
765	clique_9	56
765	clique_9	115
765	clique_9	104
768	clique_1	35
768	clique_1	26
768	clique_2	161
768	clique_2	230
768	clique_2	221
768	clique_3	261
768	clique_3	267
768	clique_3	258
768	clique_4	145
768	clique_4	14
768	clique_4	149
768	clique_4	23
768	clique_5	194
768	clique_5	191
768	clique_6	29
768	clique_6	152
768	clique_6	147
768	clique_7	331
768	clique_7	203
768	clique_7	140
768	clique_7	193
768	clique_8	62
768	clique_8	102
768	clique_8	115
768	clique_8	104
768	clique_9	172
768	clique_9	272
768	clique_9	186
768	clique_9	168
768	clique_9	36
768	clique_9	156
768	clique_9	91
768	clique_9	170
768	clique_9	159
769	clique_1	35
769	clique_1	26
769	clique_2	161
769	clique_2	230
769	clique_2	221
769	clique_3	258
769	clique_3	267
769	clique_3	261
769	clique_4	145
769	clique_4	14
769	clique_4	149
769	clique_4	23
769	clique_5	194
769	clique_5	191
769	clique_6	152
769	clique_6	29
769	clique_6	147
769	clique_7	331
769	clique_7	203
769	clique_7	140
769	clique_7	193
769	clique_8	62
769	clique_8	102
769	clique_8	115
769	clique_8	104
769	clique_9	172
769	clique_9	272
769	clique_9	186
769	clique_9	168
769	clique_9	36
769	clique_9	156
769	clique_9	91
769	clique_9	170
769	clique_9	159
771	clique_1	26
771	clique_1	35
771	clique_2	161
771	clique_2	230
771	clique_2	221
771	clique_3	258
771	clique_3	267
771	clique_3	261
771	clique_4	145
771	clique_4	14
771	clique_4	149
771	clique_4	23
771	clique_5	194
771	clique_5	191
771	clique_6	152
771	clique_6	29
771	clique_6	147
771	clique_7	331
771	clique_7	203
771	clique_7	140
771	clique_7	193
771	clique_8	62
771	clique_8	102
771	clique_8	115
771	clique_8	104
771	clique_9	172
771	clique_9	272
771	clique_9	186
771	clique_9	168
771	clique_9	36
771	clique_9	156
771	clique_9	91
771	clique_9	170
771	clique_9	159
772	clique_1	35
772	clique_1	26
772	clique_2	161
772	clique_2	230
772	clique_2	221
772	clique_3	261
772	clique_3	267
772	clique_3	258
772	clique_4	145
772	clique_4	14
772	clique_4	149
772	clique_4	23
772	clique_5	191
772	clique_5	194
772	clique_6	152
772	clique_6	29
772	clique_6	147
772	clique_7	331
772	clique_7	203
772	clique_7	140
772	clique_7	193
772	clique_8	62
772	clique_8	102
772	clique_8	115
772	clique_8	104
772	clique_9	159
772	clique_9	272
772	clique_9	186
772	clique_9	168
772	clique_9	36
772	clique_9	156
772	clique_9	91
772	clique_9	170
772	clique_9	172
772	clique_10	94
772	clique_10	56
774	clique_1	35
774	clique_1	26
774	clique_2	161
774	clique_2	230
774	clique_2	221
774	clique_3	261
774	clique_3	267
774	clique_3	258
774	clique_4	145
774	clique_4	14
774	clique_4	149
774	clique_4	23
774	clique_5	191
774	clique_5	194
774	clique_6	152
774	clique_6	29
774	clique_6	147
774	clique_7	331
774	clique_7	203
774	clique_7	140
774	clique_7	193
774	clique_8	62
774	clique_8	102
774	clique_8	115
774	clique_8	104
774	clique_9	159
774	clique_9	272
774	clique_9	186
774	clique_9	168
774	clique_9	36
774	clique_9	156
774	clique_9	91
774	clique_9	170
774	clique_9	172
774	clique_10	94
774	clique_10	56
776	clique_1	35
776	clique_1	26
776	clique_2	161
776	clique_2	230
776	clique_2	221
776	clique_3	261
776	clique_3	267
776	clique_3	258
776	clique_4	145
776	clique_4	14
776	clique_4	149
776	clique_4	23
776	clique_5	191
776	clique_5	194
776	clique_6	152
776	clique_6	29
776	clique_6	147
776	clique_7	331
776	clique_7	203
776	clique_7	140
776	clique_7	193
776	clique_8	62
776	clique_8	102
776	clique_8	115
776	clique_8	104
776	clique_9	159
776	clique_9	272
776	clique_9	186
776	clique_9	168
776	clique_9	36
776	clique_9	156
776	clique_9	91
776	clique_9	170
776	clique_9	172
776	clique_10	94
776	clique_10	56
778	clique_1	26
778	clique_1	35
778	clique_2	161
778	clique_2	230
778	clique_2	221
778	clique_3	261
778	clique_3	267
778	clique_3	258
778	clique_4	145
778	clique_4	14
778	clique_4	149
778	clique_4	23
778	clique_5	194
778	clique_5	191
778	clique_6	152
778	clique_6	29
778	clique_6	147
[truncated: 62,036 more rows]

## Sheet: E. faecium variant data
cutoff	numCliques	samplesCovered	observedTimeDist	observedSpaceDist	expectedTimeMean	expectedSpaceMean	expectedTimeStdev	expectedSpaceStdev	timeZ	spaceZ
125	1	2	4	2	1.9319	1.722	1.54535	0.530419	1.33827	0.524114
141	2	4	4	4	3.8527	3.4511	2.16824	0.741258	0.0679352	0.740498
143	3	6	4	5	5.7352	5.1903	2.68164	0.896642	-0.647066	-0.212236
146	3	6	4	5	5.7752	5.1809	2.63961	0.901696	-0.672523	-0.200622
148	4	8	4	7	7.6678	6.9131	3.0719	1.03993	-1.19398	0.0835632
149	5	10	4	8	9.5826	8.6277	3.45415	1.16903	-1.6162	-0.536941
158	5	10	4	8	9.596	8.6518	3.40745	1.15399	-1.64228	-0.564824
161	6	12	4	9	11.514	10.3563	3.73735	1.2869	-2.01051	-1.05393
163	7	14	7	10	13.4622	12.1106	4.05944	1.36064	-1.5919	-1.55118
165	8	16	7	12	15.3538	13.8254	4.2958	1.47788	-1.94465	-1.23515
168	8	16	7	12	15.364	13.8279	4.38103	1.45784	-1.90914	-1.25384
170	7	15	11	14	17.2722	15.5492	4.55809	1.54416	-1.37606	-1.00327
173	7	15	11	14	17.2937	15.5387	4.56319	1.54943	-1.37923	-0.993073
179	7	15	11	14	17.3023	15.5438	4.61619	1.57014	-1.36526	-0.983227
180	10	21	16	18	23.0623	20.7556	5.25151	1.80737	-1.34481	-1.52464
181	10	22	21	21	28.7791	25.8962	5.99516	2.03053	-1.29756	-2.4113
185	10	22	21	21	28.6768	25.9146	5.90266	1.99657	-1.30057	-2.46152
186	10	22	21	21	28.7824	25.8983	5.91034	1.98196	-1.31674	-2.47145
187	10	22	21	21	28.8034	25.901	5.95898	2.01688	-1.30952	-2.42999
189	10	22	21	21	28.7028	25.8669	5.89939	2.01385	-1.3057	-2.41671
193	10	22	21	21	28.7207	25.937	5.8354	1.98535	-1.32308	-2.48671
196	10	22	21	21	28.8325	25.9127	5.90481	2.02319	-1.32646	-2.4282
198	10	22	21	21	28.6995	25.927	5.92966	2.00257	-1.29847	-2.46034
200	10	22	21	21	28.7433	25.9011	5.93683	2.01795	-1.30428	-2.42875
201	10	22	21	21	28.8058	25.9292	5.90239	1.98343	-1.32248	-2.48519
202	10	24	29	31	36.5117	32.8328	6.65233	2.2279	-1.12918	-0.822658
206	11	25	25	29	32.6991	29.3904	6.33537	2.13739	-1.21526	-0.182653
207	11	25	25	29	32.6128	29.3889	6.33107	2.13179	-1.20245	-0.182429
208	10	24	29	31	36.474	32.8696	6.6551	2.26418	-1.12305	-0.82573
209	10	25	33	35	40.2855	36.2453	6.96977	2.38707	-1.0453	-0.521686
211	10	25	34	37	44.1996	39.7477	7.24035	2.47408	-1.40872	-1.1106
213	10	25	34	37	44.0683	39.7067	7.24868	2.49072	-1.38898	-1.08671
214	10	25	34	37	44.0348	39.7126	7.25981	2.46041	-1.38224	-1.1025
217	10	25	34	37	44.195	39.7472	7.28286	2.45444	-1.39986	-1.11928
220	10	25	34	37	44.0607	39.722	7.33016	2.48236	-1.37251	-1.09654
223	11	27	34	39	46.0731	41.4641	7.3211	2.55221	-1.64908	-0.965478
224	10	25	37	37	43.9993	39.7666	7.20781	2.4749	-0.971072	-1.11786
226	10	26	37	40	48.0068	43.1948	7.60056	2.56295	-1.44816	-1.24653
230	11	29	41	41	53.7485	48.4064	7.94657	2.7229	-1.60428	-2.72004
231	10	27	40	50	57.5252	51.8053	8.23825	2.82991	-2.1273	-0.637935
232	10	28	48	54	61.2735	55.2933	8.46329	2.89467	-1.56836	-0.446787
233	10	28	48	54	61.3061	55.3231	8.51773	2.90519	-1.56217	-0.455426
235	10	29	48	56	65.2389	58.7634	8.74658	2.96596	-1.97093	-0.931706
237	10	29	48	56	65.2436	58.7451	8.77656	2.98851	-1.96473	-0.91855
239	10	29	48	56	65.4382	58.7902	8.85425	2.9484	-1.96947	-0.946344
243	10	29	48	56	65.1785	58.7574	8.81316	2.98299	-1.94919	-0.924374
245	10	29	49	55	65.2388	58.757	8.71403	2.97453	-1.86352	-1.26306
255	10	29	49	55	65.272	58.7222	8.856	2.97717	-1.8374	-1.25025
258	10	29	49	55	65.3257	58.7328	8.78998	2.95623	-1.85731	-1.26269
260	10	29	49	55	65.2976	58.7057	8.82552	2.99319	-1.84664	-1.23804
262	10	29	49	55	65.0674	58.7756	8.65729	2.94773	-1.85594	-1.28085
264	9	28	57	61	72.8977	65.5983	9.2909	3.187	-1.7111	-1.44283
267	9	29	59	65	76.8016	69.0911	9.4651	3.25255	-1.88076	-1.25781
271	9	29	59	65	76.7163	69.0999	9.5638	3.24401	-1.85243	-1.26384
273	9	29	59	65	76.7827	69.1117	9.43844	3.23983	-1.88407	-1.26911
274	10	31	60	65	78.6778	70.8998	9.63977	3.23806	-1.93758	-1.82202
279	9	31	91	87	103.658	93.2482	10.8787	3.70483	-1.16358	-1.6865
283	9	32	91	91	107.343	96.756	11.1132	3.76394	-1.47062	-1.52925
289	9	32	91	91	107.515	96.7903	11.0306	3.71375	-1.49722	-1.55915
291	9	32	91	91	107.405	96.7454	11.013	3.75531	-1.48964	-1.52994
293	9	33	101	101	117.287	105.387	11.5664	3.9345	-1.40809	-1.11491
294	9	33	101	101	117.201	105.352	11.722	3.90424	-1.38211	-1.11458
297	9	33	101	101	117.171	105.425	11.7137	3.90204	-1.38049	-1.13405
299	9	33	101	101	117.219	105.387	11.4948	3.87542	-1.41096	-1.13193
301	9	33	101	101	117.043	105.349	11.5049	3.9114	-1.3944	-1.11196
302	9	33	111	97	111.452	100.149	11.411	3.80655	-0.0395933	-0.827179
309	9	33	111	97	111.04	100.25	11.3033	3.8199	-0.00351224	-0.850835
314	9	33	111	97	111.267	100.159	11.3968	3.87149	-0.02341	-0.816043
317	9	33	111	97	111.157	100.157	11.4065	3.81878	-0.013808	-0.826652
318	9	33	111	97	111.46	100.241	11.1698	3.86344	-0.0412274	-0.838785
319	9	33	111	97	111.217	100.128	11.2896	3.83077	-0.0192479	-0.81652
320	9	33	131	125	140.036	126.177	12.5925	4.2091	-0.717611	-0.279727
325	9	33	131	125	139.932	126.141	12.4567	4.22081	-0.717049	-0.270304
326	9	34	135	129	144.005	129.604	12.6985	4.28964	-0.709106	-0.140781
332	9	34	135	129	143.764	129.595	12.5366	4.23829	-0.699105	-0.140505
336	9	34	135	129	143.873	129.544	12.6762	4.23255	-0.699936	-0.128528
337	9	34	135	129	144.081	129.583	12.7211	4.25995	-0.713816	-0.136809
340	9	34	135	129	143.902	129.487	12.5895	4.3321	-0.707065	-0.112463
343	9	34	135	129	143.827	129.489	12.6337	4.25635	-0.698719	-0.114934
345	9	34	135	129	144.065	129.477	12.5219	4.26688	-0.723908	-0.111721
350	9	34	135	129	143.868	129.554	12.6447	4.24037	-0.701306	-0.130578
352	9	34	135	129	144.305	129.518	12.7717	4.33305	-0.728593	-0.119477
354	9	34	135	129	143.808	129.591	12.7536	4.31101	-0.690654	-0.137091
355	9	34	135	129	143.848	129.568	12.5846	4.31095	-0.703105	-0.131711
357	9	34	135	129	144.081	129.548	12.8297	4.34978	-0.707825	-0.125937
364	9	34	135	129	144.026	129.571	12.5343	4.28275	-0.720096	-0.133419
366	9	34	135	129	143.942	129.529	12.4706	4.31139	-0.717036	-0.122582
370	9	34	135	129	143.776	129.568	12.7557	4.27789	-0.687984	-0.132846
371	9	34	135	129	144.001	129.548	12.5136	4.33982	-0.719329	-0.126203
375	9	34	135	129	144.025	129.551	12.5319	4.31222	-0.720164	-0.127776
376	9	34	135	129	143.982	129.505	12.6654	4.36482	-0.709192	-0.115652
377	9	34	135	129	143.962	129.49	12.7325	4.26707	-0.703873	-0.114809
379	9	34	135	129	143.975	129.532	12.6343	4.31674	-0.710337	-0.123218
380	9	34	135	129	143.967	129.49	12.5329	4.32196	-0.715479	-0.113421
381	9	34	139	129	143.662	129.507	12.5821	4.29679	-0.370526	-0.118111
382	9	34	139	129	143.814	129.56	12.7266	4.26654	-0.378264	-0.131371
383	9	34	139	129	143.92	129.531	12.782	4.26908	-0.384931	-0.124312
386	8	33	151	146	161.138	145.17	13.257	4.48376	-0.764752	0.185179
389	8	33	151	146	161.141	145.165	13.347	4.47019	-0.759775	0.186703
390	9	35	159	134	147.642	133.032	12.8417	4.37647	0.884448	0.221092
393	9	34	111	106	120.864	108.807	11.8508	3.96441	-0.832332	-0.708024
395	9	34	111	106	120.819	108.897	11.6979	3.98051	-0.839413	-0.72782
396	9	34	111	106	120.661	108.761	11.8549	3.98169	-0.814936	-0.693323
397	9	34	111	106	120.944	108.895	11.6736	3.93975	-0.851825	-0.73492
398	9	34	111	106	120.842	108.799	11.6656	3.94256	-0.843656	-0.709843
400	9	34	111	106	121.148	108.844	11.6049	3.95696	-0.874474	-0.718834
401	9	34	111	106	120.963	108.864	11.6664	3.94766	-0.85402	-0.725569
404	9	34	111	106	121.166	108.862	11.6121	3.92793	-0.875469	-0.7285
406	9	34	111	106	120.873	108.728	11.8078	3.98742	-0.836117	-0.684076
409	9	34	111	106	120.957	108.841	11.606	3.93224	-0.857904	-0.722539
410	8	34	189	165	182.312	164.089	13.7694	4.78598	0.485677	0.190348
414	8	34	189	165	182.338	164.146	14.0043	4.72786	0.475725	0.180695
415	8	34	189	165	182.366	164.005	13.9489	4.81531	0.475608	0.206736
416	8	34	189	165	182.255	164.082	13.8527	4.75493	0.486901	0.193168
418	8	34	189	165	182.588	164.025	14.1236	4.79192	0.454028	0.203426
419	8	34	189	165	182.224	164.169	13.7863	4.75597	0.491516	0.174749
423	8	34	189	165	182.496	164.086	13.9213	4.74663	0.467206	0.1926
424	8	34	189	165	182.254	164.125	13.9062	4.82028	0.485102	0.181587
429	8	34	189	165	182.511	164.145	14.1105	4.67047	0.459857	0.183087
431	8	34	189	165	182.396	164.059	14.092	4.76628	0.468664	0.197429
435	8	34	189	165	182.319	164.095	14.0194	4.74639	0.476527	0.190777
440	8	34	169	144	166.701	150.281	13.3592	4.56367	0.172113	-1.37639
447	9	35	133	110	128.717	115.694	12.0349	4.14369	0.355898	-1.37406
452	9	35	133	110	128.345	115.722	12.2014	4.09458	0.381513	-1.39748
454	8	34	193	145	182.337	164.124	14.1177	4.80623	0.7553	-3.97909
456	8	34	233	190	213.064	191.691	14.89	5.07537	1.33886	-0.333158
460	9	35	137	120	136.246	122.654	12.3538	4.21835	0.0610339	-0.629156
461	9	35	137	120	136.299	122.629	12.3933	4.18383	0.0565547	-0.628276
462	9	35	137	120	136.319	122.514	12.4598	4.19266	0.0546957	-0.599572
488	9	35	137	120	136.248	122.691	12.2941	4.14456	0.061135	-0.649213
489	9	35	137	120	136.429	122.63	12.3571	4.21903	0.0462489	-0.623413
496	8	34	221	184	213.004	191.737	14.9387	5.02637	0.535228	-1.53926
503	8	34	221	184	213.034	191.742	14.9899	5.12173	0.531409	-1.51164
505	8	34	253	207	233.862	210.794	15.455	5.2771	1.23828	-0.718936
513	8	34	253	207	234.157	210.722	15.6271	5.27918	1.20577	-0.705015
523	8	34	253	207	234.31	210.727	15.668	5.28706	1.19289	-0.705023
528	8	34	253	207	234.053	210.747	15.3875	5.29702	1.23134	-0.707379
533	8	34	253	207	234.375	210.746	15.6324	5.3112	1.19141	-0.70534
535	8	34	253	207	233.696	210.671	15.3233	5.29644	1.25975	-0.693183
541	9	35	171	147	163.075	146.822	13.3553	4.54637	0.593388	0.0391301
547	9	35	171	147	163.083	146.886	13.4497	4.54793	0.588632	0.0250004
548	8	34	273	229	259.102	233.14	16.0764	5.56189	0.864488	-0.74428
550	8	34	273	229	259.08	233.272	16.3288	5.49908	0.85245	-0.776858
552	8	34	273	229	259.214	233.265	16.0686	5.49528	0.857935	-0.776067
554	8	34	273	229	259.104	233.281	16.0752	5.55635	0.864454	-0.770416
557	8	34	273	229	258.968	233.103	16.1535	5.5511	0.868651	-0.739187
562	8	34	273	229	259.189	233.235	16.1175	5.47081	0.85689	-0.774035
564	8	34	273	229	259.271	233.211	16.3848	5.46004	0.837934	-0.771167
566	8	34	273	229	259.12	233.237	16.3762	5.44189	0.847595	-0.778498
568	8	34	273	229	259.198	233.097	16.0878	5.51951	0.857896	-0.742312
570	8	34	273	229	259.208	233.197	16.2281	5.49683	0.84987	-0.763567
571	8	34	273	229	259.085	233.297	16.0221	5.54336	0.868505	-0.775071
583	8	34	273	229	259.023	233.19	16.2979	5.47785	0.857572	-0.76488
584	8	35	323	260	289.796	260.854	16.8419	5.68391	1.97148	-0.150231
588	8	35	323	260	289.611	260.835	17.0293	5.74139	1.96069	-0.145418
591	8	35	323	260	289.444	260.855	17.0789	5.74714	1.96479	-0.148822
596	8	35	323	260	289.42	260.864	17.0785	5.78432	1.96624	-0.149404
600	8	35	299	235	263.125	236.728	16.2713	5.4921	2.20483	-0.314561
610	7	34	351	287	320.286	288.519	17.3226	5.95686	1.77306	-0.255067
616	7	34	351	287	320.867	288.462	17.4524	5.89731	1.7266	-0.247859
625	7	34	351	287	320.347	288.499	17.4208	5.91147	1.75959	-0.253609
626	7	34	351	287	320.327	288.459	17.8068	5.91025	1.72253	-0.246876
627	7	34	351	287	320.398	288.484	17.5909	5.98785	1.73964	-0.247785
630	7	34	351	287	320.462	288.444	17.4352	5.90177	1.75151	-0.244638
638	7	34	351	287	320.24	288.491	17.4092	5.96958	1.76689	-0.24975
639	7	34	351	287	320.421	288.441	17.6089	5.94894	1.73654	-0.242195
643	7	34	351	287	320.468	288.487	17.4008	6.01917	1.75465	-0.24706
656	7	34	351	287	320.456	288.448	17.5729	5.90362	1.73812	-0.245222
660	7	34	351	287	320.43	288.517	17.3206	5.96418	1.76493	-0.254436
661	7	34	351	287	320.518	288.495	17.3977	5.95267	1.75206	-0.25108
680	7	34	240	187	212.767	191.768	14.8816	5.1152	1.82996	-0.932105
682	8	35	239	195	212.962	191.772	14.9222	5.11876	1.74495	0.630641
688	7	35	251	203	232.337	208.986	15.5086	5.34682	1.20338	-1.11962
702	7	35	403	318	355.047	319.531	18.313	6.20102	2.61852	-0.246927
708	7	35	403	318	354.757	319.505	18.113	6.13361	2.66343	-0.245288
711	7	35	403	318	355.388	319.629	18.1071	6.15643	2.62945	-0.26465
714	7	35	403	318	355.161	319.587	18.268	6.13686	2.61874	-0.258569
716	7	35	403	318	354.828	319.558	18.2513	6.15853	2.63937	-0.252901
718	7	35	403	318	354.889	319.526	18.0369	6.17962	2.66734	-0.246957
722	7	35	403	318	355.077	319.528	18.3259	6.15524	2.61506	-0.24826
724	7	35	403	318	355.003	319.602	18.2775	6.13398	2.626	-0.261217
725	7	35	403	318	355.172	319.583	18.1306	6.23408	2.63798	-0.253911
729	7	35	403	318	355.079	319.612	18.241	6.27285	2.62713	-0.256933
734	7	35	403	318	355.001	319.479	18.0474	6.13457	2.65958	-0.241044
746	7	35	403	318	354.884	319.554	17.9297	6.20083	2.68357	-0.250676
753	7	35	403	318	355.067	319.704	18.1365	6.0895	2.64291	-0.279859
767	7	34	415	317	351.256	316.155	18.1747	6.20008	3.50727	0.136353
776	7	34	415	317	350.932	316.154	18.1703	6.15431	3.52597	0.137448
783	7	34	415	317	351.02	316.126	18.2586	6.1756	3.50409	0.141509
790	7	34	415	317	351.414	316.099	18.2041	6.14565	3.49296	0.146673
792	7	34	415	317	350.903	316.141	18.2439	6.17873	3.51334	0.138977
793	7	35	453	349	387.129	348.905	18.6955	6.29339	3.52337	0.0150952
805	7	35	453	349	387.464	348.929	18.7991	6.30722	3.4861	0.0112252
807	7	35	453	349	387.8	349.006	18.7311	6.35582	3.48085	-0.000975484
822	7	35	447	348	388.027	348.929	18.5501	6.33109	3.17912	-0.146673
828	6	34	503	381	424.408	381.755	19.1436	6.49561	4.10539	-0.116248
854	6	35	539	416	464.734	417.908	19.6459	6.68843	3.78023	-0.285329
1070	6	35	539	416	464.818	418.042	19.751	6.83843	3.75584	-0.298636
1150	6	36	546	420	468.012	421.452	19.524	6.63838	3.99448	-0.218758
3526	6	36	546	420	468.289	421.568	19.7753	6.73824	3.92969	-0.232672
3540	6	36	546	420	468.233	421.51	19.5684	6.66813	3.97414	-0.22639
3549	6	36	546	420	468.392	421.573	19.8292	6.68386	3.91382	-0.235298
3555	6	36	546	420	468.217	421.436	19.7339	6.61022	3.94157	-0.217239
3569	6	36	546	420	468.411	421.503	19.7166	6.74796	3.93522	-0.222793
3578	6	36	546	420	468.066	421.457	19.6636	6.77693	3.96334	-0.214965
3580	6	36	546	420	468.213	421.621	19.7352	6.69879	3.94155	-0.241999
3581	6	36	546	420	468.238	421.435	19.7794	6.62214	3.93143	-0.216727
3586	6	36	546	420	467.841	421.611	19.6413	6.70432	3.97934	-0.240233
3589	6	36	546	420	467.946	421.436	19.6056	6.68645	3.98119	-0.214763
3591	6	36	546	420	468.34	421.496	19.9616	6.70283	3.89047	-0.223175
3593	6	36	546	420	467.998	421.488	19.8118	6.68127	3.93714	-0.222712
3597	6	36	546	420	468.41	421.477	19.6098	6.71072	3.95672	-0.22014
3607	6	36	546	420	468.128	421.392	19.8511	6.73318	3.92279	-0.206663
3609	6	36	546	420	468.048	421.562	19.7392	6.71205	3.94913	-0.232731
3610	6	36	546	420	468.155	421.404	19.7218	6.63858	3.94714	-0.211476
3614	6	36	546	420	468.561	421.432	19.7345	6.74848	3.92401	-0.212181
3615	6	36	546	420	468.414	421.45	19.8679	6.76487	3.90507	-0.214284
3622	6	36	546	420	468.289	421.494	19.7988	6.78503	3.92504	-0.220206
3623	6	36	546	420	467.9	421.486	19.5794	6.6966	3.98888	-0.221904
3628	6	36	546	420	468.065	421.577	19.5254	6.67857	3.99147	-0.236188
3629	6	36	546	420	468.595	421.55	19.7312	6.67577	3.92299	-0.232213
3632	6	36	546	420	467.983	421.539	19.5905	6.71765	3.98241	-0.229158
3635	6	36	546	420	468.438	421.508	19.8905	6.65292	3.89943	-0.226682
3641	6	36	546	420	468.301	421.447	19.9806	6.67036	3.88873	-0.21696
3642	6	36	546	420	468.385	421.466	19.6718	6.71024	3.94549	-0.218487
3644	6	36	546	420	468.425	421.423	19.6438	6.66654	3.94906	-0.213439
3646	6	36	546	420	468.119	421.38	19.7322	6.76996	3.94688	-0.203842
3649	6	36	546	420	468.67	421.483	19.6032	6.63773	3.94478	-0.223344
3651	6	36	546	420	468.493	421.408	19.6215	6.78665	3.95012	-0.207481
3652	6	36	546	420	468.17	421.54	19.5558	6.73617	3.97988	-0.228602
3659	6	36	546	420	468.309	421.46	19.5088	6.76453	3.98237	-0.215876
3662	6	36	546	420	468.197	421.491	19.7707	6.70443	3.93529	-0.222375
3670	6	36	546	420	468.406	421.462	19.6121	6.6556	3.95641	-0.21962
3671	6	36	546	420	468.311	421.472	19.7942	6.72669	3.92483	-0.21883
3673	6	36	546	420	467.845	421.414	19.6822	6.69713	3.97087	-0.21115
3675	6	36	546	420	467.989	421.56	19.684	6.66425	3.96315	-0.2341
3684	6	36	546	420	468.174	421.501	19.5686	6.71562	3.97708	-0.223554
3688	6	36	546	420	468.354	421.478	19.5842	6.66942	3.9647	-0.221668
3689	6	36	546	420	468.508	421.544	19.6262	6.69625	3.9484	-0.230607
3694	6	36	546	420	468.306	421.347	19.7907	6.77374	3.92577	-0.198812
3703	6	36	546	420	468.255	421.531	19.6758	6.6101	3.95131	-0.231615
3706	6	36	546	420	468.244	421.466	19.9678	6.78522	3.89406	-0.216014
3719	6	36	546	420	468.203	421.552	19.6813	6.64759	3.95285	-0.233498
3739	6	36	546	420	468.409	421.495	19.566	6.60431	3.96564	-0.226398
3745	6	36	546	420	468.494	421.387	19.9085	6.71187	3.89312	-0.206694
3756	6	36	546	420	468.342	421.458	19.7424	6.73912	3.93354	-0.216349
3774	6	36	546	420	468.211	421.408	19.8582	6.67004	3.91725	-0.211108
3777	6	36	546	420	468.418	421.504	19.6818	6.69343	3.94183	-0.224638
3779	6	37	602	455	510.625	459.499	20.1522	6.83183	4.53424	-0.658477
3793	6	37	602	455	510.316	459.528	20.1852	6.78632	4.54213	-0.667283
3796	6	37	602	455	509.99	459.449	20.1658	6.8346	4.56271	-0.650997
3797	6	37	602	455	510.471	459.492	19.9949	6.80805	4.57762	-0.659836
3803	6	37	602	455	510.34	459.505	20.1124	6.79303	4.5574	-0.663107
3811	6	37	602	455	510.577	459.51	19.9848	6.85994	4.57463	-0.657498
3817	6	37	602	455	510.52	459.4	20.1197	6.87625	4.54681	-0.639942
3825	6	37	582	456	510.596	459.465	20.2089	6.82588	3.53328	-0.507568
4143	6	37	582	456	510.552	459.507	20.1208	6.82992	3.55093	-0.51352
4146	6	37	582	456	510.721	459.592	20.1451	6.80232	3.53829	-0.528055
4257	6	37	582	456	510.407	459.47	19.8863	6.81967	3.60014	-0.508851
5120	6	37	582	456	510.583	459.459	19.9401	6.92664	3.58155	-0.499319
5157	6	37	582	456	510.364	459.435	19.9529	6.84159	3.59026	-0.50212
5261	6	37	582	456	510.386	459.468	19.9481	6.90892	3.59001	-0.501945
5281	6	37	582	456	510.473	459.421	20.1195	6.75113	3.5551	-0.50676
5311	6	37	582	456	510.75	459.499	20.2521	6.8839	3.51815	-0.508302
5321	6	37	582	456	510.631	459.399	19.9829	6.84364	3.57149	-0.496593
5388	6	37	582	456	510.706	459.454	20.1732	6.82146	3.5341	-0.506299
5422	6	37	582	456	510.525	459.508	20.1323	6.94459	3.55026	-0.505084
5431	6	37	582	456	510.542	459.438	20.1222	6.89967	3.5512	-0.498241
5446	6	37	582	456	510.676	459.416	20.1894	6.94265	3.53274	-0.492074
5466	6	37	582	456	510.599	459.452	20.0248	6.8028	3.56564	-0.507482
5470	6	37	582	456	510.378	459.489	19.9549	6.8789	3.58919	-0.507203
5474	6	37	582	456	510.724	459.457	19.921	6.82088	3.57792	-0.506768
5475	6	37	582	456	510.236	459.402	20.0453	6.83045	3.58011	-0.498006
5476	6	37	582	456	510	459.45	19.9939	6.85232	3.60109	-0.503406
5481	6	37	582	456	510.199	459.395	20.012	6.75854	3.58793	-0.502298
5482	6	37	582	456	510.474	459.368	20.0548	6.90094	3.56653	-0.487977
5484	6	37	582	456	510.397	459.522	20.1338	6.84627	3.55635	-0.514485
5505	6	37	582	456	510.138	459.49	20.1334	6.90227	3.56931	-0.505689
5507	6	37	582	456	510.357	459.42	20.29	6.89691	3.53093	-0.49586
5514	6	37	582	456	510.898	459.451	19.8626	6.77228	3.57966	-0.509621
5521	6	37	582	456	510.324	459.447	19.8243	6.80973	3.61558	-0.506158
5523	6	37	582	456	510.596	459.437	20.0719	6.86876	3.55739	-0.500338
5535	6	37	582	456	510.19	459.42	20.0109	6.83745	3.58855	-0.500216
5543	6	37	582	456	510.853	459.495	19.8138	6.78467	3.59077	-0.515088
5565	6	37	582	456	510.338	459.406	19.9873	6.79962	3.58537	-0.500925
5567	6	37	582	456	510.381	459.503	19.9702	6.83742	3.5863	-0.512284
5578	6	37	582	456	510.531	459.56	20.2602	6.85629	3.52757	-0.519275
5582	6	37	582	456	510.703	459.52	19.9506	6.92023	3.57368	-0.508697
5588	6	37	582	456	510.585	459.438	20.367	6.82152	3.5064	-0.503978
5593	6	37	582	456	510.435	459.49	19.9443	6.91456	3.58823	-0.504732
5594	6	37	582	456	510.387	459.535	20.2655	6.77012	3.53374	-0.522192
5598	6	37	582	456	510.477	459.373	20.1624	6.89031	3.54733	-0.489499
5604	6	37	582	456	510.262	459.546	20.0641	6.88965	3.57542	-0.514685
5612	6	37	582	456	510.579	459.533	20.0219	6.81246	3.56714	-0.518624
5615	6	37	582	456	510.052	459.385	20.1873	6.8828	3.56402	-0.491806
5621	6	37	582	456	510.7	459.474	20.382	6.79287	3.49816	-0.511374
5622	6	37	582	456	510.636	459.368	20.1077	6.81835	3.5491	-0.493976
5627	6	37	582	456	510.738	459.458	20.0727	6.79076	3.55021	-0.509265
5630	6	37	582	456	510.421	459.434	20.0392	6.87307	3.57193	-0.499602
5631	6	37	582	456	510.831	459.469	19.8453	6.94542	3.58617	-0.499509
5635	6	37	582	456	510.54	459.441	20.1831	6.86913	3.5406	-0.500907
5638	6	37	582	456	510.395	459.421	20.0352	6.86212	3.57394	-0.498592
5646	6	37	582	456	510.628	459.414	20.0396	6.85393	3.56154	-0.498152
5649	6	37	582	456	510.442	459.492	19.7823	6.87307	3.6173	-0.508114
5654	6	37	582	456	510.476	459.486	20.1351	6.87781	3.5522	-0.506774
5656	6	37	582	456	510.633	459.427	20.2967	6.81989	3.5162	-0.502486
5659	6	37	582	456	510.428	459.561	19.9029	6.76456	3.59604	-0.526376
5671	6	37	582	456	510.238	459.493	19.9053	6.84795	3.60518	-0.510123
5672	6	37	582	456	510.361	459.498	20.0683	6.90166	3.56978	-0.506762
5675	6	37	582	456	510.854	459.6	20.1538	6.87888	3.53015	-0.523312
5692	7	39	583	458	512.211	461.297	20.0285	6.85805	3.5344	-0.480807
5699	7	39	583	458	512.485	461.278	19.9898	6.88639	3.52754	-0.476055
5704	7	39	583	458	512.408	461.266	20.0978	6.81129	3.51244	-0.479484
5714	7	39	583	458	512.36	461.227	20.1827	6.87175	3.50005	-0.469575
5721	7	39	583	458	512.164	461.153	20.1342	6.90567	3.51821	-0.456567
5723	7	39	583	458	512.56	461.288	19.9584	6.86282	3.52933	-0.479103
5727	7	39	583	458	512.425	461.262	19.861	6.77167	3.55342	-0.481757
5730	7	39	583	458	512.374	461.223	19.9194	6.89408	3.54559	-0.467546
5731	7	39	583	458	512.287	461.276	19.9759	6.82031	3.53991	-0.480271
5734	7	39	583	458	512.283	461.263	20.1721	6.79276	3.5057	-0.48035
5736	7	39	583	458	512.797	461.247	20.1598	6.8718	3.48232	-0.472496
5742	7	39	583	458	512.529	461.261	20.0726	6.78058	3.51081	-0.480918
5743	7	39	583	458	512.596	461.18	20.1664	6.8167	3.49114	-0.466443
5745	7	39	583	458	512.302	461.246	19.9568	6.81639	3.54258	-0.476161
5746	7	39	583	458	512.301	461.149	20.333	6.77911	3.47708	-0.464471
5749	7	39	583	458	512.284	461.191	20.1541	6.83217	3.50874	-0.467055
5751	7	39	583	458	512.326	461.18	20.1414	6.83517	3.50889	-0.465226
5779	7	39	583	458	512.164	461.164	20.0417	6.75295	3.53443	-0.468551
5789	7	39	583	458	512.461	461.375	20.0888	6.8567	3.51138	-0.492249
5797	7	39	583	458	512.628	461.25	20.0626	6.86031	3.50761	-0.473681
5799	7	39	583	458	512.281	461.21	20.0903	6.85019	3.52005	-0.468644
5806	7	39	583	458	512.79	461.24	19.9511	6.85071	3.51911	-0.472943
5829	7	39	583	458	512.491	461.242	20.0138	6.81111	3.52299	-0.476031
5835	6	39	658	502	560.383	504.409	20.5555	6.9119	4.74893	-0.34853
5841	6	39	658	502	560.675	504.339	20.291	6.85404	4.79648	-0.3412
5866	6	39	658	502	559.994	504.315	20.4101	6.94042	4.80181	-0.333553
5882	6	39	658	502	560.477	504.427	20.3813	6.99148	4.78489	-0.347137
5885	6	39	658	502	560.398	504.401	20.4888	6.86979	4.7637	-0.349531
5890	6	39	658	502	560.442	504.419	20.4493	7.02447	4.77074	-0.344396
5893	6	39	658	502	560.421	504.426	20.7999	7.04157	4.69132	-0.344511
5903	6	39	658	502	560.037	504.497	20.7279	6.9828	4.72616	-0.35765
5909	6	39	658	502	560.472	504.452	20.2551	6.99218	4.81499	-0.35072
5940	6	39	658	502	560.306	504.397	20.7239	7.0234	4.71408	-0.341316
6330	6	39	690	536	602.588	542.36	20.6495	7.08977	4.23316	-0.896996
6398	6	39	690	536	602.45	542.441	20.7696	7.03373	4.21527	-0.915774
6408	6	39	690	536	602.701	542.516	20.9547	6.99796	4.16608	-0.9311
6516	6	39	690	536	602.574	542.426	20.6093	7.01601	4.24206	-0.915848
6549	5	38	691	538	604.452	544.122	20.433	7.11436	4.23571	-0.860583
6571	5	38	691	538	604.431	544.065	20.7772	6.98641	4.16651	-0.868115
6572	5	39	696	544	610.437	549.304	20.7292	6.9939	4.12765	-0.758446
6584	5	39	696	544	610.213	549.223	21.0051	7.03799	4.08408	-0.742087
6611	5	39	696	544	610.275	549.247	20.7012	7.00282	4.14105	-0.749212
6618	5	39	696	544	610.313	549.47	20.6319	7.05557	4.15316	-0.775316
6628	5	39	696	544	610.352	549.234	20.762	7.00608	4.12521	-0.747079
6630	5	39	696	544	609.829	549.289	21.017	7.10645	4.10006	-0.744211
6634	5	39	696	544	610.14	549.307	20.7984	7.1167	4.1282	-0.745641
6642	5	39	696	544	610.199	549.258	20.8989	7.13761	4.10552	-0.73669
6645	5	39	696	544	610.088	549.404	20.6413	7.05745	4.16215	-0.765702
6648	5	39	696	544	610.03	549.151	20.8695	7.15252	4.11941	-0.720179
6658	5	39	696	544	610.571	549.237	20.7163	7.03658	4.12374	-0.744282
6669	5	39	696	544	610.084	549.301	20.7328	7.01798	4.14395	-0.755388
6672	5	39	696	544	609.933	549.248	21.2787	7.09616	4.04473	-0.739498
6704	5	39	696	544	610.152	549.338	20.6726	7.10733	4.15276	-0.751014
6720	5	39	696	544	610.401	549.191	21.0943	7.0048	4.05794	-0.74112
6737	5	39	696	544	609.981	549.262	20.5492	7.09358	4.18602	-0.741812
6750	5	39	696	544	610.173	549.297	20.656	7.05655	4.15506	-0.750608
6784	5	39	696	544	610.773	549.297	20.7183	7.08204	4.11361	-0.74792
6788	5	39	696	544	610.101	549.226	20.8346	6.9698	4.12291	-0.749749
6809	5	39	696	544	610.311	549.138	20.5584	7.01735	4.16807	-0.7322
6841	5	39	696	544	610.596	549.269	20.8828	7.03033	4.08968	-0.749439
6865	5	39	696	544	610.306	549.325	20.71	7.09938	4.13779	-0.750065
6879	5	39	696	544	610.422	549.345	20.6468	7.13793	4.14485	-0.74883
6914	5	39	696	544	610.187	549.263	20.7129	7.0232	4.14296	-0.74943
6934	5	39	696	544	610.067	549.363	20.614	6.95123	4.1687	-0.771489
6942	5	39	696	544	610.304	549.392	20.6957	7.06798	4.14077	-0.762863
6948	5	38	734	576	646.704	582.073	20.7537	7.0926	4.2063	-0.856202
6953	5	38	734	576	646.762	582.175	21.049	7.10013	4.14451	-0.869703
6955	5	38	734	576	646.809	582.139	21.1426	7.08509	4.12397	-0.866397
6994	5	38	734	576	646.757	582.183	21.0339	7.08802	4.14772	-0.872302
7000	5	38	734	576	646.519	582.129	21.1092	7.09217	4.14422	-0.864249
7030	5	38	734	576	646.529	582.067	20.8411	7.06668	4.19706	-0.85855
7063	5	39	739	582	652.897	587.284	20.9051	7.01727	4.11876	-0.752928
7066	5	39	739	582	652.399	587.219	20.959	7.11191	4.13192	-0.733826
7070	5	39	739	582	652.531	587.236	20.8554	7.11635	4.14613	-0.735798
7074	5	39	739	582	652.61	587.315	20.7211	7.13165	4.16919	-0.745326
7085	5	39	739	582	652.434	587.275	20.668	7.11055	4.1884	-0.74187
7095	4	39	909	714	801.903	722.112	20.7779	7.0508	5.15437	-1.15054
7129	4	39	909	714	802.122	722.156	20.8646	7.07449	5.12244	-1.15282
7140	4	39	909	714	802.435	722.135	20.5187	7.07109	5.19357	-1.15042
7152	4	39	909	714	802.104	722.118	20.6634	7.03516	5.17321	-1.15392
7158	4	39	909	714	802.218	722.076	20.8518	7.14482	5.12101	-1.13026
7159	4	39	909	714	802.41	722.042	20.8517	7.14288	5.1118	-1.12582
7162	4	39	909	714	801.912	722.094	20.9953	7.01749	5.10059	-1.15342
7204	4	39	909	714	801.729	722.103	20.7708	7.10362	5.16451	-1.14073
7206	4	39	909	714	801.894	722.048	20.7055	7.00434	5.17285	-1.14894
7207	4	39	909	714	802.322	722.069	21.0227	7.00346	5.07443	-1.15209
7208	4	39	909	714	802.394	721.97	20.7725	7.02838	5.13209	-1.13393
7211	4	39	909	714	802.135	722.092	20.8805	7.07752	5.11791	-1.1434
7212	4	39	909	714	801.87	722.137	20.5855	7.14329	5.20413	-1.13917
7216	4	39	909	714	801.827	722.023	20.8187	6.99802	5.1479	-1.14642
7224	4	39	909	714	802.406	722.114	20.5188	7.00967	5.19491	-1.1576
7229	4	39	909	714	802.725	722.102	20.6105	7.07992	5.15634	-1.14442
7232	4	39	909	714	802.177	722.013	20.968	7.04466	5.09459	-1.13743
7234	4	39	909	714	802.328	722.1	20.9495	7.14301	5.09184	-1.13392
7237	4	39	909	714	802.171	721.938	21.0558	7.04473	5.07363	-1.12684
7240	4	39	909	714	802.591	722.002	20.8966	7.06684	5.09215	-1.13227
7251	4	39	909	714	802.305	722.13	20.7999	7.07001	5.12958	-1.14993
7254	4	39	909	714	801.63	721.982	20.7172	7.06287	5.18265	-1.13015
7269	4	39	909	714	802.05	722.009	20.6587	7.11018	5.17697	-1.12646
7270	4	39	909	714	802.291	722.049	20.8068	7.02952	5.12855	-1.1451
7273	4	39	909	714	802.448	722.054	20.6701	7.07139	5.15491	-1.13891
7277	4	39	909	714	802.477	722.023	21.076	7.09536	5.05421	-1.13077
7283	4	39	909	714	802.213	722.139	20.8416	7.11736	5.12373	-1.14353
7297	4	39	909	714	801.999	722.09	20.7312	7.04822	5.16136	-1.14781
7300	4	39	909	714	802.66	721.905	20.6199	7.06954	5.15716	-1.11813
7301	4	39	909	714	802.12	722.158	20.7624	6.98354	5.14777	-1.16823
7304	4	39	909	714	802.176	722.022	20.9244	7.04347	5.10526	-1.1389
7315	4	39	909	714	802.147	722.099	20.7331	7.03888	5.15373	-1.15058
7324	4	39	909	714	802.053	722.061	20.7203	7.05912	5.16146	-1.14194
7336	4	39	909	714	801.806	722.094	20.8991	7.04516	5.12912	-1.1489
7338	4	39	909	714	802.177	722.193	20.9824	6.96645	5.09107	-1.17611
7341	4	39	909	714	802.163	722.174	20.7035	6.97836	5.16032	-1.17136
7346	4	39	909	714	802.035	722.125	20.8762	7.08051	5.12379	-1.14756
7347	4	39	909	714	802.135	721.996	20.9583	7.03388	5.09894	-1.13675
7349	4	39	909	714	802.286	722.023	20.6519	7.02284	5.16727	-1.14239
7364	4	39	909	714	802.085	721.977	20.7606	7.06443	5.14991	-1.12914
7379	4	39	909	714	802.25	722.093	20.809	7.08066	5.12997	-1.14297
7382	4	39	909	714	802.025	722.127	20.5504	6.99882	5.20551	-1.16118
7385	4	39	909	714	802.22	722.167	20.9117	7.12171	5.10621	-1.14677
7398	4	39	909	714	802.053	722.179	20.9061	7.0659	5.11557	-1.15756
7402	4	39	909	714	802.329	722.012	20.6897	7.06775	5.15573	-1.13361
7403	4	39	909	714	802.135	722.149	20.784	7.11317	5.14168	-1.14557
7411	4	39	909	714	802.39	722.12	20.7631	7.05101	5.13461	-1.15159
7412	4	39	909	714	802.232	721.991	20.9878	7.05328	5.08715	-1.13299
7415	4	39	909	714	801.663	721.978	20.8561	7.02999	5.14658	-1.13484
7416	4	39	909	714	801.8	721.907	20.7879	7.09176	5.15683	-1.11501
7417	4	39	909	714	802.276	722.022	20.802	6.98006	5.13047	-1.14927
7418	4	39	909	714	802.242	721.979	20.7568	7.07338	5.14329	-1.12798
7420	4	39	909	714	801.86	721.947	20.8045	7.0207	5.14984	-1.13188
7425	4	39	909	714	802.328	722.052	20.723	7.06629	5.14753	-1.13945
7426	4	39	909	714	802.283	721.969	20.6877	7.16302	5.15846	-1.11251
7433	4	39	909	714	801.975	722.097	20.9121	7.07151	5.11787	-1.14502
7446	4	39	909	714	802.358	722.035	20.7058	7.05607	5.15034	-1.13871
7465	4	39	909	714	802.154	721.987	20.6954	7.01831	5.16279	-1.13801
7471	4	39	909	714	802.405	722.043	20.8532	7.06091	5.11169	-1.13913
7473	4	39	909	714	802.245	722.055	21.2325	7.06596	5.02788	-1.13997
7481	4	39	909	714	801.992	721.925	20.6192	7.00976	5.18971	-1.1306
7493	4	39	909	714	801.645	721.995	20.7022	7.12608	5.18567	-1.12193
7513	4	39	909	714	802.264	721.977	20.8258	7.08397	5.1252	-1.12602
7519	4	39	909	714	802.024	722.038	20.7245	7.08666	5.16181	-1.13423
7526	4	39	909	714	802.19	721.971	20.9917	6.96428	5.0882	-1.1445
7822	4	39	909	714	801.661	721.931	20.8151	7.05076	5.15678	-1.12479
7876	4	39	909	714	802.25	721.962	20.7884	7.12501	5.13507	-1.11743
7889	4	39	909	714	802.398	721.95	20.9091	7.03992	5.09836	-1.1293
7921	4	39	909	714	802.315	722.002	20.7559	7.09438	5.13999	-1.12796
7967	4	39	909	714	802.099	721.989	20.908	7.11101	5.11291	-1.1234
7997	4	39	909	714	801.924	721.969	20.9547	7.04062	5.10988	-1.1319
8024	4	39	909	714	802.274	721.982	20.9099	7.10797	5.10411	-1.12301
8233	4	39	909	714	802.063	721.956	20.7348	6.99567	5.15738	-1.13726
8267	3	39	938	780	869.228	782.377	20.2669	6.89668	3.39332	-0.344615
8815	3	39	938	780	869.47	782.502	20.3986	6.96905	3.35956	-0.358987
8845	3	39	938	780	869.076	782.638	20.4018	7.01133	3.37832	-0.376276
8879	3	39	938	780	869.181	782.574	20.3681	6.95968	3.37876	-0.369873
8891	3	39	938	780	869.245	782.497	20.45	6.97632	3.36211	-0.357911
8960	3	39	938	780	869.183	782.567	20.4058	6.93572	3.37242	-0.370084
8987	3	39	938	780	869.186	782.527	20.4097	6.98915	3.37164	-0.361561
8998	3	39	938	780	869.529	782.552	20.3665	6.94844	3.36194	-0.367205
9004	3	39	938	780	869.481	782.546	20.3636	6.99277	3.36477	-0.364062
9027	3	39	938	780	869.094	782.48	20.3225	6.96054	3.39061	-0.356338
9072	3	39	938	780	869.001	782.463	20.0843	6.94772	3.43544	-0.354476
9076	3	39	938	780	869.434	782.492	20.3725	6.87253	3.36562	-0.362603
9109	3	39	938	780	869.837	782.585	20.5874	6.93971	3.31091	-0.372479
9144	3	38	957	763	859.92	773.825	20.4352	6.98209	4.75062	-1.55038
9157	3	38	957	763	859.773	773.873	20.3726	7.02318	4.77244	-1.54819
9169	3	39	960	773	869.51	782.547	20.5921	6.92079	4.39441	-1.37947
9295	3	39	960	773	869.151	782.535	20.1955	6.91831	4.49845	-1.37821
9384	3	39	960	773	869.357	782.594	20.1852	7.01284	4.49056	-1.36806
9392	3	39	1014	820	917.317	825.62	20.2202	6.82501	4.78151	-0.823369
9475	3	39	1014	820	917.163	825.814	20.0266	6.86202	4.83543	-0.847301
9537	3	39	818	670	748.37	673.706	21.0424	7.21463	3.30905	-0.513637
9586	3	39	818	670	748.305	673.66	20.8503	7.07774	3.34262	-0.517143
9617	3	39	778	643	715.5	644.377	20.6379	7.13624	3.02839	-0.193015
9619	3	39	778	643	715.844	644.332	21.0223	7.17928	2.95668	-0.18559
9627	3	39	1110	910	1024.69	922.337	18.9196	6.37895	4.50903	-1.93397
9710	3	39	1110	910	1024.74	922.414	19.0349	6.41929	4.47906	-1.93381
9731	3	39	1110	910	1024.66	922.411	18.6826	6.51356	4.56788	-1.90541
9750	3	39	1110	910	1024.56	922.404	18.9806	6.43971	4.50147	-1.92624
9769	3	39	1110	910	1024.66	922.462	18.9201	6.44484	4.51073	-1.93364
9774	3	39	1110	910	1025	922.492	18.8192	6.40939	4.5166	-1.94905
9788	3	39	1110	910	1024.87	922.469	19.1251	6.38206	4.45102	-1.95371
9789	3	39	1110	910	1024.52	922.555	18.7779	6.38823	4.5524	-1.96537
9791	3	39	1110	910	1024.99	922.463	18.4834	6.39675	4.5992	-1.9484
9803	3	39	1110	910	1024.76	922.485	18.6629	6.39744	4.56716	-1.95162
9808	3	39	1110	910	1024.79	922.418	18.8896	6.42263	4.51069	-1.93348
9814	3	39	1110	910	1024.51	922.373	18.972	6.3966	4.50608	-1.93425
9821	3	39	1110	910	1024.88	922.529	18.9107	6.32903	4.50096	-1.97953
9826	3	39	1110	910	1024.47	922.369	18.7685	6.43856	4.55693	-1.92103
9831	3	39	1110	910	1025.09	922.458	18.6835	6.48711	4.5447	-1.92036
9834	3	39	1110	910	1024.78	922.384	18.8614	6.40814	4.51832	-1.93257
9836	3	39	1110	910	1024.77	922.478	19.0533	6.37843	4.47322	-1.95628
9838	3	39	1110	910	1024.83	922.407	18.7095	6.45535	4.55238	-1.922
9844	3	39	1110	910	1024.63	922.481	18.9689	6.45737	4.50064	-1.93288
9866	3	39	1110	910	1024.7	922.327	19.1249	6.37399	4.4599	-1.93395
9870	3	39	1110	910	1024.99	922.359	18.9858	6.37408	4.4777	-1.93888
9876	3	39	1110	910	1024.76	922.411	18.9058	6.3906	4.50867	-1.94207
9881	3	39	1110	910	1024.79	922.569	18.6775	6.41104	4.5621	-1.96046
9883	3	39	1110	910	1024.77	922.382	18.8947	6.41111	4.51098	-1.93129
9884	3	39	1110	910	1024.83	922.362	18.8366	6.48476	4.52163	-1.90639
9885	3	39	1110	910	1024.71	922.453	18.8177	6.32292	4.53239	-1.96944
9888	3	39	1110	910	1025.02	922.547	19.0397	6.41041	4.46346	-1.95722
9889	3	39	1110	910	1024.88	922.313	18.6967	6.34473	4.55268	-1.94063
9899	3	39	1110	910	1024.58	922.457	18.7286	6.36691	4.56086	-1.95646
9901	3	39	1110	910	1024.86	922.422	18.7127	6.37535	4.54991	-1.94851
9905	3	39	1110	910	1024.73	922.398	18.9212	6.34978	4.50633	-1.95256
9910	3	39	1110	910	1024.78	922.41	18.7134	6.37927	4.55417	-1.94533
9911	3	39	1110	910	1024.62	922.389	18.6985	6.42108	4.56614	-1.92944
9913	3	39	1110	910	1024.9	922.429	18.7611	6.34159	4.5359	-1.95986
9917	3	39	1110	910	1024.75	922.39	18.8084	6.44279	4.53242	-1.92305
9919	3	39	1110	910	1025.14	922.425	18.761	6.44133	4.52348	-1.929
9926	3	39	1110	910	1024.61	922.411	18.7503	6.39084	4.55399	-1.94193
9928	3	39	1110	910	1025.01	922.436	18.7291	6.34554	4.53781	-1.95972
9929	3	39	1110	910	1024.58	922.481	18.5718	6.3153	4.59933	-1.97623
9935	3	39	1110	910	1024.74	922.391	18.9215	6.36069	4.50597	-1.94803
9937	3	39	1110	910	1024.63	922.418	18.8392	6.33291	4.53127	-1.96095
9938	3	39	1110	910	1025.13	922.402	18.9031	6.35923	4.48958	-1.95022
9943	3	39	1110	910	1024.76	922.467	18.7735	6.33525	4.54045	-1.96793
9945	3	39	1110	910	1024.58	922.481	18.7437	6.41986	4.55746	-1.94411
9956	3	39	1110	910	1024.7	922.439	18.707	6.37795	4.55979	-1.95039
9958	3	39	1110	910	1024.97	922.508	18.7544	6.43497	4.53412	-1.94369
9972	3	39	1110	910	1024.82	922.524	18.7036	6.46636	4.55399	-1.93686
9980	3	39	1110	910	1024.29	922.397	18.8619	6.39026	4.54421	-1.93995
9982	3	39	1110	910	1024.65	922.404	19.1793	6.40958	4.44988	-1.93523
9996	3	39	1110	910	1024.79	922.508	18.7004	6.33547	4.55686	-1.97433
10001	3	39	1110	910	1024.5	922.413	18.5179	6.44124	4.61716	-1.92713
10006	3	39	1110	910	1024.75	922.372	19.2058	6.41014	4.43892	-1.93007
10031	3	39	1110	910	1024.89	922.557	18.844	6.41486	4.51653	-1.95753
10032	3	39	1110	910	1024.96	922.504	18.6983	6.4362	4.54822	-1.94268
10042	3	39	1110	910	1024.7	922.493	18.68	6.42645	4.56638	-1.94403
10047	3	39	1110	910	1024.68	922.464	18.804	6.2634	4.53729	-1.99
10075	3	39	1110	910	1024.67	922.324	18.8723	6.36434	4.52136	-1.93648
10080	3	39	1110	910	1024.45	922.414	19.0122	6.37935	4.4996	-1.94595
10081	3	39	1110	910	1024.83	922.433	18.7828	6.40355	4.53466	-1.94158
10119	3	39	1110	910	1024.63	922.521	18.6253	6.36228	4.58335	-1.96802
10126	3	39	1110	910	1024.9	922.338	18.5485	6.37526	4.58787	-1.93526
10149	3	39	1110	910	1024.69	922.492	18.8253	6.43154	4.53176	-1.94229
10194	3	39	1110	910	1024.33	922.471	18.6627	6.37061	4.59059	-1.95765
10201	3	39	1110	910	1024.68	922.417	18.6881	6.37388	4.5653	-1.94811
10863	3	39	1110	910	1024.87	922.321	19.0294	6.36056	4.47381	-1.93706
10910	3	39	1110	910	1024.85	922.357	18.8029	6.4169	4.52882	-1.92577
10914	3	39	1110	910	1025.04	922.433	18.7639	6.34506	4.52798	-1.95952
10946	3	39	1110	910	1024.64	922.451	18.768	6.37623	4.54812	-1.95275
10954	3	39	1110	910	1024.69	922.369	18.9533	6.39163	4.50117	-1.93522
10986	3	39	1110	910	1025.25	922.403	19.103	6.36495	4.43624	-1.94858
11119	2	38	1206	1032	1147.69	1033.04	16.532	5.61468	3.52736	-0.184783
11156	2	38	1206	1032	1147.41	1033.02	16.6799	5.6041	3.51246	-0.181456
11205	2	39	1254	1093	1214.59	1093.45	14.7438	5.03704	2.67278	-0.0887427
12996	2	39	1254	1093	1215.16	1093.44	14.6708	5.01086	2.64752	-0.0877894
13006	2	39	1254	1093	1214.94	1093.45	14.6649	5.05292	2.66322	-0.089849
13057	2	39	1254	1093	1214.85	1093.49	15.0175	5.04267	2.60699	-0.0977261
13159	2	39	1254	1093	1214.95	1093.54	14.7533	5.06487	2.64718	-0.106735
13170	2	39	1254	1093	1214.87	1093.38	14.7413	5.02564	2.65434	-0.0766071
13173	2	39	1254	1093	1214.79	1093.48	14.816	5.04599	2.64617	-0.0945107
13178	2	39	1254	1093	1214.73	1093.46	14.7021	4.99868	2.67137	-0.0921844
13211	2	39	1254	1093	1214.68	1093.43	14.8303	5.008	2.65127	-0.0859225
13212	2	39	1254	1093	1214.76	1093.43	14.7724	5.09616	2.65616	-0.0840241
13216	2	39	1254	1093	1214.62	1093.43	14.795	5.03732	2.66146	-0.0847673
13217	2	39	1254	1093	1214.57	1093.51	14.8098	5.05696	2.66228	-0.101286
13254	2	39	1254	1093	1214.45	1093.46	14.9217	5.03823	2.65066	-0.0908058
13314	2	39	1254	1093	1214.76	1093.38	14.82	5.04214	2.6475	-0.0754243
13320	2	39	1254	1093	1214.57	1093.37	14.7355	4.9927	2.67597	-0.0734271
13363	2	39	1254	1093	1214.57	1093.46	14.8568	5.03999	2.65428	-0.0907541
13368	2	39	1254	1093	1214.81	1093.4	14.6427	5.07087	2.67632	-0.0786059
13372	2	39	1254	1093	1214.69	1093.46	14.7937	4.93938	2.65713	-0.0926837
13391	2	39	1254	1093	1214.61	1093.41	14.7229	5.03745	2.67545	-0.0805567
13396	2	39	1254	1093	1214.73	1093.48	14.6535	5.09523	2.6801	-0.0951478
13425	2	39	1254	1093	1214.83	1093.49	14.9355	5.10107	2.62261	-0.0962935
13429	2	39	1254	1093	1214.87	1093.42	14.6871	5.01737	2.66421	-0.0843868
13467	2	39	1254	1093	1215	1093.38	14.6284	4.97331	2.66586	-0.0770312
13470	2	39	1254	1093	1214.71	1093.43	14.8001	5.02393	2.65454	-0.0859288
13471	2	39	1254	1093	1214.67	1093.48	14.7933	5.01996	2.6584	-0.0958176
13478	2	39	1254	1093	1215.02	1093.44	14.8165	5.02216	2.63073	-0.0886073
13481	2	39	1254	1093	1214.74	1093.47	14.659	5.0068	2.67817	-0.0928936
13485	2	39	1254	1093	1214.86	1093.53	14.7411	5.00238	2.65526	-0.106629
13506	2	39	1254	1093	1214.8	1093.53	14.7543	4.98993	2.65688	-0.106675
13530	2	39	1254	1093	1214.88	1093.4	14.7047	5.00971	2.66015	-0.0803639
13538	2	39	1254	1093	1214.76	1093.41	14.7453	4.99116	2.66109	-0.0822054
13843	2	39	1254	1093	1214.68	1093.5	14.7363	5.01152	2.66789	-0.0999099
13860	2	39	1254	1093	1214.45	1093.47	14.8109	5.01736	2.67058	-0.0940534
13867	2	39	1254	1093	1214.89	1093.53	15.0497	5.08005	2.59857	-0.10368
14033	2	39	1254	1093	1214.7	1093.47	14.8811	5.08561	2.64088	-0.0927716
14035	2	39	1254	1093	1214.8	1093.46	14.7432	5.01495	2.65905	-0.0912671
14078	2	39	1254	1093	1214.93	1093.44	14.8014	5.03277	2.63931	-0.0872481
14696	2	39	1254	1093	1214.9	1093.51	14.77	5.01524	2.64737	-0.101052
14729	2	39	1254	1093	1214.86	1093.41	14.7839	5.07584	2.64778	-0.0808536
14732	2	39	1254	1093	1214.51	1093.49	14.7058	5.03723	2.68539	-0.0973353
14739	2	39	1254	1093	1214.69	1093.44	14.7167	5.07981	2.67094	-0.0861056
14756	2	39	1254	1093	1215.16	1093.49	14.9964	5.11446	2.5898	-0.0961195
14776	2	39	1254	1093	1214.75	1093.46	14.8081	5.00947	2.65034	-0.0915865
14788	2	39	1254	1093	1214.62	1093.48	14.8883	5.04195	2.64493	-0.095717
14791	2	39	1254	1093	1214.69	1093.4	14.9306	4.95616	2.6331	-0.079941
14804	2	39	1254	1093	1214.84	1093.44	14.5834	5.06751	2.68515	-0.0865712
14816	2	39	1254	1093	1214.74	1093.5	14.6257	5.00237	2.68433	-0.099213
14817	2	39	1254	1093	1214.66	1093.41	14.5996	5.00913	2.69459	-0.0827887
14824	2	39	1254	1093	1214.75	1093.43	14.7063	5.04904	2.6692	-0.0859372
14832	2	39	1254	1093	1214.85	1093.49	14.8448	5.02747	2.63737	-0.0977629
14839	2	39	1254	1093	1214.74	1093.43	14.8059	5.06212	2.65177	-0.0854781
14856	2	39	1254	1093	1214.67	1093.44	14.6337	5.05626	2.68781	-0.086467
14857	2	39	1254	1093	1214.91	1093.4	14.7148	5.03562	2.65676	-0.0799505
14867	2	39	1254	1093	1214.76	1093.4	14.8214	5.00734	2.64723	-0.0802023
14871	2	39	1254	1093	1214.87	1093.42	14.8354	5.0555	2.63773	-0.0825042
14876	2	39	1254	1093	1214.78	1093.42	14.7406	5.04751	2.66073	-0.083982
14894	2	39	1254	1093	1214.7	1093.41	14.8279	5.10875	2.65043	-0.0811353
14898	2	39	1254	1093	1214.78	1093.46	14.7583	4.97899	2.65758	-0.0920669
14899	2	39	1254	1093	1214.7	1093.4	14.8662	5.0706	2.64345	-0.07932
14901	2	39	1254	1093	1214.49	1093.43	14.8	5.03326	2.66991	-0.0858291
14906	2	39	1254	1093	1214.38	1093.48	14.9884	5.00365	2.64337	-0.09591
14909	2	39	1254	1093	1214.55	1093.42	14.5776	5.00493	2.70655	-0.0832578
14911	2	39	1254	1093	1214.86	1093.45	14.7303	5.02854	2.65705	-0.0903244
14919	2	39	1254	1093	1214.82	1093.55	14.8314	4.98599	2.64196	-0.109707
14920	2	39	1254	1093	1214.9	1093.46	14.8948	5.06727	2.62506	-0.089871
14923	2	39	1254	1093	1214.83	1093.47	14.9303	4.97519	2.6232	-0.0951119
14925	2	39	1254	1093	1214.7	1093.46	14.6706	4.9752	2.67871	-0.0927601
14930	2	39	1254	1093	1215.08	1093.43	14.7074	5.01354	2.6462	-0.0862664
14936	2	39	1254	1093	1214.8	1093.48	14.8592	5.05451	2.63808	-0.094747
14938	2	39	1254	1093	1214.71	1093.37	14.9086	5.00778	2.63518	-0.0737652
14943	2	39	1254	1093	1214.45	1093.45	14.6608	5.04369	2.6975	-0.0895376
14944	2	39	1254	1093	1214.8	1093.35	14.7759	4.99938	2.65323	-0.0707087
14945	2	39	1254	1093	1214.87	1093.46	14.708	5.03303	2.6603	-0.0921313
14951	2	39	1254	1093	1214.93	1093.39	14.5878	5.05013	2.67847	-0.0768495
14961	2	39	1254	1093	1214.77	1093.35	15.057	5.01281	2.60543	-0.0695618
14965	2	39	1254	1093	1214.76	1093.49	14.8719	4.98373	2.63821	-0.098039
14971	2	39	1254	1093	1214.85	1093.47	14.6914	4.98018	2.66457	-0.0936312
14972	2	39	1254	1093	1215.1	1093.41	14.8357	5.01895	2.62185	-0.0821487
14986	2	39	1254	1093	1214.56	1093.47	14.8156	5.01935	2.66191	-0.0939364
14994	2	39	1254	1093	1214.65	1093.45	14.8702	4.97563	2.64594	-0.0902399
14996	2	39	1254	1093	1214.5	1093.46	14.8401	5.07892	2.66151	-0.0906099
15001	2	39	1254	1093	1214.74	1093.43	14.8494	5.00047	2.6438	-0.085832
15020	2	39	1254	1093	1214.7	1093.48	14.7673	5.00532	2.66114	-0.0954984
15021	2	39	1254	1093	1214.58	1093.48	14.6901	4.99397	2.68326	-0.0954151
15022	2	39	1254	1093	1214.54	1093.44	14.8306	5.04638	2.66075	-0.0865967
15053	2	39	1254	1093	1214.77	1093.42	14.8199	5.02281	2.6472	-0.0839372
15067	2	39	1254	1093	1214.6	1093.45	14.8449	5.05691	2.65426	-0.0891849
15075	2	39	1254	1093	1214.96	1093.44	14.8058	4.9916	2.63693	-0.088108
15077	2	39	1254	1093	1214.99	1093.4	14.7821	4.99184	2.63911	-0.0793495
15099	2	39	1254	1093	1215.05	1093.44	14.8625	5.02214	2.62045	-0.0879107
15109	2	39	1254	1093	1214.69	1093.42	14.9653	5.00262	2.62702	-0.0848755
15121	2	39	1254	1093	1214.5	1093.45	14.8104	5.01111	2.66703	-0.0890422
15138	2	39	1254	1093	1214.75	1093.53	14.7276	5.08808	2.66487	-0.10387
15147	2	39	1254	1093	1214.63	1093.4	14.9086	5.00395	2.64068	-0.079597
15181	2	39	1254	1093	1214.72	1093.46	14.5885	5.00592	2.69287	-0.0917114
15205	2	39	1254	1093	1214.75	1093.32	14.8947	4.97312	2.635	-0.0643861
15493	2	39	1254	1093	1214.79	1093.48	14.6506	4.99214	2.67663	-0.0971527
15494	2	39	1254	1093	1214.65	1093.45	14.9521	4.99349	2.63191	-0.0896367
15551	2	39	1310	1151	1279.75	1152.11	12.5633	4.23016	2.40801	-0.26356
15552	1	38	1343	1213	1349.24	1214.41	9.26377	3.18857	-0.673214	-0.441671

## Sheet: E. faecium clique list
cutoff	cliqueID	sample
125	clique_1	120
125	clique_1	33
141	clique_1	120
141	clique_1	33
141	clique_2	166
141	clique_2	231
143	clique_1	120
143	clique_1	33
143	clique_2	166
143	clique_2	231
143	clique_3	132
143	clique_3	129
146	clique_1	120
146	clique_1	33
146	clique_2	166
146	clique_2	231
146	clique_3	132
146	clique_3	129
148	clique_1	33
148	clique_1	120
148	clique_2	166
148	clique_2	231
148	clique_3	132
148	clique_3	129
148	clique_4	34
148	clique_4	78
149	clique_1	33
149	clique_1	120
149	clique_2	166
149	clique_2	231
149	clique_3	132
149	clique_3	129
149	clique_4	34
149	clique_4	78
149	clique_5	48
149	clique_5	42
158	clique_1	120
158	clique_1	33
158	clique_2	166
158	clique_2	231
158	clique_3	132
158	clique_3	129
158	clique_4	34
158	clique_4	78
158	clique_5	48
158	clique_5	42
161	clique_1	120
161	clique_1	33
161	clique_2	166
161	clique_2	231
161	clique_3	132
161	clique_3	129
161	clique_4	34
161	clique_4	78
161	clique_5	48
161	clique_5	42
161	clique_6	171
161	clique_6	169
163	clique_1	120
163	clique_1	33
163	clique_2	166
163	clique_2	231
163	clique_3	132
163	clique_3	129
163	clique_4	34
163	clique_4	78
163	clique_5	48
163	clique_5	42
163	clique_6	171
163	clique_6	169
163	clique_7	334
163	clique_7	292
165	clique_1	120
165	clique_1	33
165	clique_2	166
165	clique_2	231
165	clique_3	132
165	clique_3	129
165	clique_4	34
165	clique_4	78
165	clique_5	42
165	clique_5	48
165	clique_6	171
165	clique_6	169
165	clique_7	334
165	clique_7	292
165	clique_8	111
165	clique_8	181
168	clique_1	33
168	clique_1	120
168	clique_2	166
168	clique_2	231
168	clique_3	34
168	clique_3	78
168	clique_4	48
168	clique_4	42
168	clique_5	169
168	clique_5	171
168	clique_6	334
168	clique_6	292
168	clique_7	111
168	clique_7	181
168	clique_8	132
168	clique_8	129
170	clique_1	33
170	clique_1	120
170	clique_2	166
170	clique_2	231
170	clique_3	34
170	clique_3	78
170	clique_4	48
170	clique_4	42
170	clique_5	171
170	clique_5	169
170	clique_6	334
170	clique_6	292
170	clique_7	132
170	clique_7	181
170	clique_7	129
173	clique_1	33
173	clique_1	120
173	clique_2	166
173	clique_2	231
173	clique_3	34
173	clique_3	78
173	clique_4	48
173	clique_4	42
173	clique_5	171
173	clique_5	169
173	clique_6	334
173	clique_6	292
173	clique_7	132
173	clique_7	181
173	clique_7	129
179	clique_1	33
179	clique_1	120
179	clique_2	166
179	clique_2	231
179	clique_3	34
179	clique_3	78
179	clique_4	48
179	clique_4	42
179	clique_5	169
179	clique_5	171
179	clique_6	334
179	clique_6	292
179	clique_7	132
179	clique_7	181
179	clique_7	129
180	clique_1	33
180	clique_1	120
180	clique_2	166
180	clique_2	231
180	clique_3	34
180	clique_3	78
180	clique_4	48
180	clique_4	42
180	clique_5	171
180	clique_5	169
180	clique_6	334
180	clique_6	292
180	clique_7	52
180	clique_7	129
180	clique_8	181
180	clique_8	132
180	clique_8	111
180	clique_9	275
180	clique_9	6
180	clique_10	28
180	clique_10	86
181	clique_1	166
181	clique_1	231
181	clique_2	34
181	clique_2	78
181	clique_3	48
181	clique_3	42
181	clique_4	169
181	clique_4	171
181	clique_5	334
181	clique_5	292
181	clique_6	143
181	clique_6	120
181	clique_7	313
181	clique_7	33
181	clique_8	275
181	clique_8	6
181	clique_9	86
181	clique_9	28
181	clique_10	132
181	clique_10	129
181	clique_10	181
181	clique_10	111
185	clique_1	166
185	clique_1	231
185	clique_2	34
185	clique_2	78
185	clique_3	48
185	clique_3	42
185	clique_4	169
185	clique_4	171
185	clique_5	334
185	clique_5	292
185	clique_6	143
185	clique_6	120
185	clique_7	313
185	clique_7	33
185	clique_8	275
185	clique_8	6
185	clique_9	86
185	clique_9	28
185	clique_10	132
185	clique_10	129
185	clique_10	181
185	clique_10	111
186	clique_1	166
186	clique_1	231
186	clique_2	34
186	clique_2	78
186	clique_3	48
186	clique_3	42
186	clique_4	169
186	clique_4	171
186	clique_5	292
186	clique_5	334
186	clique_6	143
186	clique_6	120
186	clique_7	313
186	clique_7	33
186	clique_8	6
186	clique_8	275
186	clique_9	28
186	clique_9	86
186	clique_10	132
186	clique_10	129
186	clique_10	181
186	clique_10	111
187	clique_1	166
187	clique_1	231
187	clique_2	34
187	clique_2	78
187	clique_3	48
187	clique_3	42
187	clique_4	171
187	clique_4	169
187	clique_5	292
187	clique_5	334
187	clique_6	143
187	clique_6	120
187	clique_7	313
187	clique_7	33
187	clique_8	6
187	clique_8	275
187	clique_9	28
187	clique_9	86
187	clique_10	132
187	clique_10	129
187	clique_10	181
187	clique_10	111
189	clique_1	166
189	clique_1	231
189	clique_2	34
189	clique_2	78
189	clique_3	48
189	clique_3	42
189	clique_4	171
189	clique_4	169
189	clique_5	292
189	clique_5	334
189	clique_6	143
189	clique_6	120
189	clique_7	313
189	clique_7	33
189	clique_8	6
189	clique_8	275
189	clique_9	28
189	clique_9	86
189	clique_10	132
189	clique_10	129
189	clique_10	181
189	clique_10	111
193	clique_1	166
193	clique_1	231
193	clique_2	34
193	clique_2	78
193	clique_3	48
193	clique_3	42
193	clique_4	171
193	clique_4	169
193	clique_5	292
193	clique_5	334
193	clique_6	143
193	clique_6	120
193	clique_7	313
193	clique_7	33
193	clique_8	6
193	clique_8	275
193	clique_9	28
193	clique_9	86
193	clique_10	132
193	clique_10	129
193	clique_10	181
193	clique_10	111
196	clique_1	166
196	clique_1	231
196	clique_2	34
196	clique_2	78
196	clique_3	48
196	clique_3	42
196	clique_4	169
196	clique_4	171
196	clique_5	334
196	clique_5	292
196	clique_6	143
196	clique_6	120
196	clique_7	33
196	clique_7	313
196	clique_8	275
196	clique_8	6
196	clique_9	86
196	clique_9	28
196	clique_10	132
196	clique_10	129
196	clique_10	181
196	clique_10	111
198	clique_1	166
198	clique_1	231
198	clique_2	34
198	clique_2	78
198	clique_3	48
198	clique_3	42
198	clique_4	171
198	clique_4	169
198	clique_5	334
198	clique_5	292
198	clique_6	143
198	clique_6	120
198	clique_7	33
198	clique_7	313
198	clique_8	275
198	clique_8	6
198	clique_9	86
198	clique_9	28
198	clique_10	132
198	clique_10	129
198	clique_10	181
198	clique_10	111
200	clique_1	166
200	clique_1	231
200	clique_2	34
200	clique_2	78
200	clique_3	48
200	clique_3	42
200	clique_4	171
200	clique_4	169
200	clique_5	334
200	clique_5	292
200	clique_6	143
200	clique_6	120
200	clique_7	33
200	clique_7	313
200	clique_8	275
200	clique_8	6
200	clique_9	86
200	clique_9	28
200	clique_10	132
200	clique_10	129
200	clique_10	181
200	clique_10	111
201	clique_1	166
201	clique_1	231
201	clique_2	34
201	clique_2	78
201	clique_3	48
201	clique_3	42
201	clique_4	171
201	clique_4	169
201	clique_5	143
201	clique_5	120
201	clique_6	313
201	clique_6	33
201	clique_7	275
201	clique_7	6
201	clique_8	86
201	clique_8	28
201	clique_9	129
201	clique_9	111
201	clique_9	181
201	clique_9	132
201	clique_10	334
201	clique_10	292
202	clique_1	166
202	clique_1	231
202	clique_2	34
202	clique_2	78
202	clique_3	48
202	clique_3	42
202	clique_4	171
202	clique_4	169
202	clique_5	86
202	clique_5	28
202	clique_6	6
202	clique_6	275
202	clique_7	120
202	clique_7	313
202	clique_7	33
202	clique_8	143
202	clique_8	127
202	clique_9	52
202	clique_9	129
202	clique_9	181
202	clique_9	111
202	clique_10	132
202	clique_10	334
202	clique_10	292
206	clique_1	166
206	clique_1	231
206	clique_2	34
206	clique_2	78
206	clique_3	48
206	clique_3	42
206	clique_4	171
206	clique_4	169
206	clique_5	28
206	clique_5	86
206	clique_6	6
206	clique_6	275
206	clique_7	120
206	clique_7	313
206	clique_7	33
206	clique_8	143
206	clique_8	127
206	clique_9	54
206	clique_9	111
206	clique_9	181
206	clique_10	132
206	clique_10	334
206	clique_10	292
206	clique_11	52
206	clique_11	129
207	clique_1	166
207	clique_1	231
207	clique_2	34
207	clique_2	78
207	clique_3	48
207	clique_3	42
207	clique_4	171
207	clique_4	169
207	clique_5	275
207	clique_5	6
207	clique_6	86
207	clique_6	28
207	clique_7	120
207	clique_7	313
207	clique_7	33
207	clique_8	143
207	clique_8	127
207	clique_9	54
207	clique_9	111
207	clique_9	181
207	clique_10	132
207	clique_10	334
207	clique_10	292
207	clique_11	52
207	clique_11	129
208	clique_1	166
208	clique_1	231
208	clique_2	34
208	clique_2	78
208	clique_3	48
208	clique_3	42
208	clique_4	171
208	clique_4	169
208	clique_5	275
208	clique_5	6
208	clique_6	86
208	clique_6	28
208	clique_7	120
208	clique_7	313
208	clique_7	33
208	clique_8	143
208	clique_8	127
208	clique_9	292
208	clique_9	132
208	clique_9	334
208	clique_10	52
208	clique_10	111
208	clique_10	181
208	clique_10	129
209	clique_1	166
209	clique_1	231
209	clique_2	78
209	clique_2	34
209	clique_3	48
209	clique_3	42
209	clique_4	171
209	clique_4	169
209	clique_5	275
209	clique_5	6
209	clique_6	86
209	clique_6	28
209	clique_7	120
209	clique_7	33
209	clique_7	313
209	clique_8	292
209	clique_8	132
209	clique_8	334
209	clique_9	129
209	clique_9	52
209	clique_9	181
209	clique_9	111
209	clique_10	127
209	clique_10	51
209	clique_10	143
211	clique_1	166
211	clique_1	231
211	clique_2	78
211	clique_2	34
211	clique_3	48
211	clique_3	42
211	clique_4	171
211	clique_4	169
211	clique_5	275
211	clique_5	6
211	clique_6	86
211	clique_6	28
211	clique_7	120
211	clique_7	33
211	clique_7	313
211	clique_8	111
211	clique_8	132
211	clique_8	181
211	clique_8	129
211	clique_8	334
211	clique_9	52
211	clique_9	54
211	clique_10	127
211	clique_10	51
211	clique_10	143
213	clique_1	166
213	clique_1	231
213	clique_2	78
213	clique_2	34
213	clique_3	48
213	clique_3	42
213	clique_4	171
213	clique_4	169
213	clique_5	275
213	clique_5	6
213	clique_6	28
213	clique_6	86
213	clique_7	120
213	clique_7	33
213	clique_7	313
213	clique_8	181
213	clique_8	132
213	clique_8	111
213	clique_8	129
213	clique_8	334
213	clique_9	52
213	clique_9	54
213	clique_10	127
213	clique_10	51
213	clique_10	143
214	clique_1	166
214	clique_1	231
214	clique_2	78
214	clique_2	34
214	clique_3	48
214	clique_3	42
214	clique_4	171
214	clique_4	169
214	clique_5	275
214	clique_5	6
214	clique_6	86
214	clique_6	28
214	clique_7	313
214	clique_7	120
214	clique_7	33
214	clique_8	181
214	clique_8	132
214	clique_8	111
214	clique_8	129
214	clique_8	334
214	clique_9	52
214	clique_9	54
214	clique_10	127
214	clique_10	51
214	clique_10	143
217	clique_1	166
217	clique_1	231
217	clique_2	78
217	clique_2	34
217	clique_3	48
217	clique_3	42
217	clique_4	171
217	clique_4	169
217	clique_5	275
217	clique_5	6
217	clique_6	28
217	clique_6	86
217	clique_7	313
217	clique_7	120
217	clique_7	33
217	clique_8	111
217	clique_8	129
217	clique_8	181
217	clique_8	334
217	clique_8	132
217	clique_9	52
217	clique_9	54
217	clique_10	127
217	clique_10	51
217	clique_10	143
220	clique_1	166
220	clique_1	231
220	clique_2	78
220	clique_2	34
220	clique_3	48
220	clique_3	42
220	clique_4	169
220	clique_4	171
220	clique_5	275
220	clique_5	6
220	clique_6	86
220	clique_6	28
220	clique_7	33
220	clique_7	120
220	clique_7	313
220	clique_8	111
220	clique_8	129
220	clique_8	181
220	clique_8	334
220	clique_8	132
220	clique_9	52
220	clique_9	54
220	clique_10	127
220	clique_10	51
220	clique_10	143
223	clique_1	166
223	clique_1	231
223	clique_2	34
223	clique_2	78
223	clique_3	48
223	clique_3	42
223	clique_4	171
223	clique_4	169
223	clique_5	86
223	clique_5	28
223	clique_6	33
223	clique_6	120
223	clique_6	313
223	clique_7	129
223	clique_7	132
223	clique_7	181
223	clique_7	111
223	clique_7	334
223	clique_8	157
223	clique_8	6
223	clique_9	292
223	clique_9	275
223	clique_10	52
223	clique_10	54
223	clique_11	127
223	clique_11	51
223	clique_11	143
224	clique_1	166
224	clique_1	231
224	clique_2	34
224	clique_2	78
224	clique_3	48
224	clique_3	42
224	clique_4	171
224	clique_4	169
224	clique_5	86
224	clique_5	28
224	clique_6	313
224	clique_6	120
224	clique_6	33
224	clique_7	52
224	clique_7	132
224	clique_7	181
224	clique_7	111
224	clique_7	129
224	clique_8	334
224	clique_8	292
224	clique_9	275
224	clique_9	6
224	clique_10	127
224	clique_10	51
224	clique_10	143
226	clique_1	78
226	clique_1	34
226	clique_2	42
226	clique_2	48
226	clique_3	169
226	clique_3	171
226	clique_4	86
226	clique_4	28
226	clique_5	33
226	clique_5	120
226	clique_5	313
226	clique_6	52
226	clique_6	132
226	clique_6	181
226	clique_6	111
226	clique_6	129
226	clique_7	334
226	clique_7	292
226	clique_8	275
226	clique_8	6
226	clique_9	127
226	clique_9	51
226	clique_9	143
226	clique_10	166
226	clique_10	238
226	clique_10	231
230	clique_1	78
230	clique_1	34
230	clique_2	42
230	clique_2	48
230	clique_3	169
230	clique_3	171
230	clique_4	28
230	clique_4	86
230	clique_5	33
230	clique_5	120
230	clique_5	313
230	clique_6	157
230	clique_6	6
230	clique_7	127
230	clique_7	51
230	clique_7	143
230	clique_8	139
230	clique_8	132
230	clique_8	181
230	clique_8	111
230	clique_8	129
230	clique_9	54
230	clique_9	52
230	clique_10	166
230	clique_10	238
230	clique_10	231
230	clique_11	275
230	clique_11	334
230	clique_11	292
231	clique_1	78
231	clique_1	34
231	clique_2	42
231	clique_2	48
231	clique_3	169
231	clique_3	171
231	clique_4	28
231	clique_4	86
231	clique_5	33
231	clique_5	120
231	clique_5	313
231	clique_6	157
231	clique_6	6
231	clique_7	143
231	clique_7	127
231	clique_7	51
231	clique_8	334
231	clique_8	132
231	clique_8	181
231	clique_8	292
231	clique_8	111
231	clique_8	129
231	clique_9	52
231	clique_9	54
231	clique_10	166
231	clique_10	238
231	clique_10	231
232	clique_1	78
232	clique_1	34
232	clique_2	42
232	clique_2	48
232	clique_3	169
232	clique_3	171
232	clique_4	86
232	clique_4	28
232	clique_5	33
232	clique_5	120
232	clique_5	313
232	clique_6	157
232	clique_6	6
232	clique_7	143
232	clique_7	127
232	clique_7	51
232	clique_8	334
232	clique_8	132
232	clique_8	181
232	clique_8	292
232	clique_8	111
232	clique_8	129
232	clique_9	166
232	clique_9	238
232	clique_9	231
232	clique_10	139
232	clique_10	52
232	clique_10	54
233	clique_1	34
233	clique_1	78
233	clique_2	42
233	clique_2	48
233	clique_3	171
233	clique_3	169
233	clique_4	28
233	clique_4	86
233	clique_5	33
233	clique_5	120
233	clique_5	313
233	clique_6	157
233	clique_6	6
233	clique_7	143
233	clique_7	127
233	clique_7	51
233	clique_8	334
233	clique_8	132
233	clique_8	181
233	clique_8	292
233	clique_8	111
233	clique_8	129
233	clique_9	166
233	clique_9	238
233	clique_9	231
233	clique_10	139
233	clique_10	52
233	clique_10	54
235	clique_1	34
235	clique_1	78
235	clique_2	48
235	clique_2	42
235	clique_3	86
235	clique_3	28
235	clique_4	33
235	clique_4	120
235	clique_4	313
235	clique_5	157
235	clique_5	6
235	clique_6	127
235	clique_6	51
235	clique_6	143
235	clique_7	334
235	clique_7	132
235	clique_7	181
235	clique_7	292
235	clique_7	111
235	clique_7	129
235	clique_8	238
235	clique_8	166
235	clique_8	231
235	clique_9	139
235	clique_9	52
235	clique_9	54
235	clique_10	176
235	clique_10	171
235	clique_10	169
237	clique_1	34
237	clique_1	78
237	clique_2	48
237	clique_2	42
237	clique_3	86
237	clique_3	28
237	clique_4	313
237	clique_4	120
237	clique_4	33
237	clique_5	157
237	clique_5	6
237	clique_6	127
237	clique_6	51
237	clique_6	143
237	clique_7	334
237	clique_7	132
237	clique_7	181
237	clique_7	292
237	clique_7	111
237	clique_7	129
237	clique_8	238
237	clique_8	166
237	clique_8	231
237	clique_9	139
237	clique_9	52
237	clique_9	54
237	clique_10	176
237	clique_10	171
237	clique_10	169
239	clique_1	34
239	clique_1	78
239	clique_2	48
239	clique_2	42
239	clique_3	86
239	clique_3	28
239	clique_4	313
239	clique_4	120
239	clique_4	33
239	clique_5	157
239	clique_5	6
239	clique_6	127
239	clique_6	51
239	clique_6	143
239	clique_7	334
239	clique_7	132
239	clique_7	181
239	clique_7	111
239	clique_7	129
239	clique_7	292
239	clique_8	238
239	clique_8	166
239	clique_8	231
239	clique_9	139
239	clique_9	52
239	clique_9	54
239	clique_10	176
239	clique_10	171
239	clique_10	169
243	clique_1	34
243	clique_1	78
243	clique_2	48
243	clique_2	42
243	clique_3	86
243	clique_3	28
243	clique_4	313
243	clique_4	120
243	clique_4	33
243	clique_5	6
243	clique_5	157
243	clique_6	143
243	clique_6	127
243	clique_6	51
243	clique_7	292
243	clique_7	132
243	clique_7	181
243	clique_7	111
243	clique_7	129
243	clique_7	334
243	clique_8	238
243	clique_8	166
243	clique_8	231
243	clique_9	139
243	clique_9	52
243	clique_9	54
243	clique_10	176
243	clique_10	171
243	clique_10	169
245	clique_1	78
245	clique_1	34
245	clique_2	48
245	clique_2	42
245	clique_3	86
245	clique_3	28
245	clique_4	313
245	clique_4	120
245	clique_4	33
245	clique_5	143
245	clique_5	127
245	clique_5	51
245	clique_6	292
245	clique_6	132
245	clique_6	181
245	clique_6	111
245	clique_6	129
245	clique_6	334
245	clique_7	6
245	clique_7	275
245	clique_8	238
245	clique_8	166
245	clique_8	231
245	clique_9	139
245	clique_9	52
245	clique_9	54
245	clique_10	176
245	clique_10	171
245	clique_10	169
255	clique_1	78
255	clique_1	34
255	clique_2	48
255	clique_2	42
255	clique_3	86
255	clique_3	28
255	clique_4	313
255	clique_4	120
255	clique_4	33
255	clique_5	127
255	clique_5	51
255	clique_5	143
255	clique_6	292
255	clique_6	132
255	clique_6	181
255	clique_6	111
255	clique_6	129
255	clique_6	334
255	clique_7	6
255	clique_7	275
255	clique_8	238
255	clique_8	166
255	clique_8	231
255	clique_9	139
255	clique_9	52
255	clique_9	54
255	clique_10	176
255	clique_10	171
255	clique_10	169
258	clique_1	78
258	clique_1	34
258	clique_2	48
258	clique_2	42
258	clique_3	86
258	clique_3	28
258	clique_4	313
258	clique_4	120
258	clique_4	33
258	clique_5	127
258	clique_5	51
258	clique_5	143
258	clique_6	292
258	clique_6	132
258	clique_6	181
258	clique_6	111
258	clique_6	129
258	clique_6	334
258	clique_7	6
258	clique_7	275
258	clique_8	238
258	clique_8	166
258	clique_8	231
258	clique_9	139
258	clique_9	52
258	clique_9	54
258	clique_10	176
258	clique_10	171
258	clique_10	169
260	clique_1	78
260	clique_1	34
260	clique_2	48
260	clique_2	42
260	clique_3	86
260	clique_3	28
260	clique_4	313
260	clique_4	120
260	clique_4	33
260	clique_5	127
260	clique_5	51
260	clique_5	143
260	clique_6	292
260	clique_6	132
260	clique_6	181
260	clique_6	111
260	clique_6	129
260	clique_6	334
260	clique_7	6
260	clique_7	275
260	clique_8	238
260	clique_8	166
260	clique_8	231
260	clique_9	139
260	clique_9	52
260	clique_9	54
260	clique_10	176
260	clique_10	171
260	clique_10	169
262	clique_1	78
262	clique_1	34
262	clique_2	48
262	clique_2	42
262	clique_3	86
262	clique_3	28
262	clique_4	313
262	clique_4	120
262	clique_4	33
262	clique_5	127
262	clique_5	51
262	clique_5	143
262	clique_6	292
262	clique_6	132
262	clique_6	181
262	clique_6	111
262	clique_6	129
262	clique_6	334
262	clique_7	6
262	clique_7	275
262	clique_8	238
262	clique_8	166
262	clique_8	231
262	clique_9	139
262	clique_9	52
262	clique_9	54
262	clique_10	176
262	clique_10	171
262	clique_10	169
264	clique_1	78
264	clique_1	34
264	clique_2	48
264	clique_2	42
264	clique_3	86
264	clique_3	28
264	clique_4	292
264	clique_4	132
264	clique_4	181
264	clique_4	111
264	clique_4	129
264	clique_4	334
264	clique_5	6
264	clique_5	275
264	clique_6	238
264	clique_6	166
264	clique_6	231
264	clique_7	54
264	clique_7	139
264	clique_7	52
264	clique_8	176
264	clique_8	171
264	clique_8	169
264	clique_9	127
264	clique_9	51
264	clique_9	33
264	clique_9	143
264	clique_9	120
267	clique_1	78
267	clique_1	34
267	clique_2	48
267	clique_2	42
267	clique_3	86
267	clique_3	28
267	clique_4	292
267	clique_4	132
267	clique_4	181
267	clique_4	111
267	clique_4	129
267	clique_4	334
267	clique_5	231
267	clique_5	166
267	clique_5	238
267	clique_6	139
267	clique_6	52
267	clique_6	54
267	clique_7	176
267	clique_7	171
267	clique_7	169
267	clique_8	51
267	clique_8	127
267	clique_8	33
267	clique_8	143
267	clique_8	120
267	clique_9	275
267	clique_9	157
267	clique_9	6
271	clique_1	78
271	clique_1	34
271	clique_2	48
271	clique_2	42
271	clique_3	86
271	clique_3	28
271	clique_4	292
271	clique_4	132
271	clique_4	181
271	clique_4	111
271	clique_4	129
271	clique_4	334
271	clique_5	231
271	clique_5	166
271	clique_5	238
271	clique_6	139
271	clique_6	52
271	clique_6	54
271	clique_7	176
271	clique_7	171
271	clique_7	169
271	clique_8	51
271	clique_8	120
271	clique_8	33
271	clique_8	143
271	clique_8	127
271	clique_9	275
271	clique_9	157
271	clique_9	6
273	clique_1	78
273	clique_1	34
273	clique_2	42
273	clique_2	48
273	clique_3	86
273	clique_3	28
273	clique_4	292
273	clique_4	132
273	clique_4	181
273	clique_4	111
273	clique_4	129
273	clique_4	334
273	clique_5	231
273	clique_5	166
273	clique_5	238
273	clique_6	139
273	clique_6	52
273	clique_6	54
273	clique_7	176
273	clique_7	171
273	clique_7	169
273	clique_8	51
273	clique_8	120
273	clique_8	33
273	clique_8	143
273	clique_8	127
273	clique_9	275
273	clique_9	157
273	clique_9	6
274	clique_1	78
274	clique_1	34
274	clique_2	42
274	clique_2	48
274	clique_3	28
274	clique_3	86
274	clique_4	292
274	clique_4	132
274	clique_4	181
274	clique_4	111
274	clique_4	129
274	clique_4	334
274	clique_5	238
274	clique_5	166
274	clique_5	231
274	clique_6	139
274	clique_6	52
274	clique_6	54
274	clique_7	169
274	clique_7	176
274	clique_7	171
274	clique_8	33
274	clique_8	127
274	clique_8	143
274	clique_8	120
274	clique_8	51
274	clique_9	275
274	clique_9	157
274	clique_9	6
274	clique_10	92
274	clique_10	101
279	clique_1	78
279	clique_1	34
279	clique_2	42
279	clique_2	48
279	clique_3	28
279	clique_3	86
279	clique_4	166
279	clique_4	238
279	clique_4	231
279	clique_5	171
279	clique_5	176
279	clique_5	169
279	clique_6	127
279	clique_6	51
279	clique_6	33
279	clique_6	143
279	clique_6	120
279	clique_7	334
279	clique_7	132
279	clique_7	181
279	clique_7	54
279	clique_7	111
279	clique_7	129
279	clique_7	52
279	clique_7	139
279	clique_8	275
279	clique_8	157
279	clique_8	292
279	clique_8	6
279	clique_9	92
279	clique_9	101
283	clique_1	34
283	clique_1	78
283	clique_2	28
283	clique_2	86
283	clique_3	166
283	clique_3	238
283	clique_3	231
283	clique_4	176
283	clique_4	171
283	clique_4	169
283	clique_5	127
283	clique_5	51
283	clique_5	33
283	clique_5	143
283	clique_5	120
283	clique_6	181
283	clique_6	132
283	clique_6	54
283	clique_6	111
283	clique_6	129
283	clique_6	334
283	clique_6	52
283	clique_6	139
283	clique_7	292
283	clique_7	275
283	clique_7	6
283	clique_7	157
283	clique_8	92
283	clique_8	101
283	clique_9	248
283	clique_9	48
283	clique_9	42
289	clique_1	34
289	clique_1	78
289	clique_2	28
289	clique_2	86
289	clique_3	166
289	clique_3	238
289	clique_3	231
289	clique_4	176
289	clique_4	171
289	clique_4	169
289	clique_5	127
289	clique_5	51
289	clique_5	33
289	clique_5	143
289	clique_5	120
289	clique_6	181
289	clique_6	132
289	clique_6	54
289	clique_6	111
289	clique_6	129
289	clique_6	334
289	clique_6	52
289	clique_6	139
289	clique_7	292
289	clique_7	275
289	clique_7	6
289	clique_7	157
289	clique_8	92
289	clique_8	101
289	clique_9	248
289	clique_9	48
289	clique_9	42
291	clique_1	34
291	clique_1	78
291	clique_2	28
291	clique_2	86
291	clique_3	166
291	clique_3	238
291	clique_3	231
291	clique_4	176
291	clique_4	171
291	clique_4	169
291	clique_5	127
291	clique_5	51
291	clique_5	33
291	clique_5	143
291	clique_5	120
291	clique_6	181
291	clique_6	132
291	clique_6	54
291	clique_6	111
291	clique_6	129
291	clique_6	334
291	clique_6	52
291	clique_6	139
291	clique_7	292
291	clique_7	275
291	clique_7	6
291	clique_7	157
291	clique_8	92
291	clique_8	101
291	clique_9	248
291	clique_9	48
291	clique_9	42
293	clique_1	34
293	clique_1	78
293	clique_2	28
293	clique_2	86
293	clique_3	238
293	clique_3	166
293	clique_3	231
293	clique_4	176
293	clique_4	171
293	clique_4	169
293	clique_5	181
293	clique_5	132
293	clique_5	54
293	clique_5	111
293	clique_5	129
293	clique_5	334
293	clique_5	52
293	clique_5	139
293	clique_6	157
293	clique_6	275
293	clique_6	292
293	clique_6	6
293	clique_7	101
293	clique_7	92
293	clique_8	48
293	clique_8	248
293	clique_8	42
293	clique_9	127
293	clique_9	51
293	clique_9	33
293	clique_9	313
293	clique_9	143
293	clique_9	120
294	clique_1	34
294	clique_1	78
294	clique_2	28
294	clique_2	86
294	clique_3	166
294	clique_3	238
294	clique_3	231
294	clique_4	176
294	clique_4	171
294	clique_4	169
294	clique_5	181
294	clique_5	132
294	clique_5	54
294	clique_5	111
294	clique_5	129
294	clique_5	334
294	clique_5	52
294	clique_5	139
294	clique_6	157
294	clique_6	275
294	clique_6	292
294	clique_6	6
294	clique_7	101
294	clique_7	92
294	clique_8	48
294	clique_8	248
294	clique_8	42
294	clique_9	127
294	clique_9	51
294	clique_9	33
294	clique_9	313
294	clique_9	143
294	clique_9	120
297	clique_1	34
297	clique_1	78
297	clique_2	86
297	clique_2	28
297	clique_3	238
297	clique_3	166
297	clique_3	231
297	clique_4	176
297	clique_4	171
297	clique_4	169
297	clique_5	181
297	clique_5	132
297	clique_5	54
297	clique_5	111
297	clique_5	129
297	clique_5	334
297	clique_5	52
297	clique_5	139
297	clique_6	157
297	clique_6	275
297	clique_6	292
297	clique_6	6
297	clique_7	101
297	clique_7	92
297	clique_8	48
297	clique_8	248
297	clique_8	42
297	clique_9	127
297	clique_9	51
297	clique_9	33
297	clique_9	313
297	clique_9	143
297	clique_9	120
299	clique_1	34
299	clique_1	78
299	clique_2	86
299	clique_2	28
299	clique_3	238
299	clique_3	166
299	clique_3	231
299	clique_4	176
299	clique_4	171
299	clique_4	169
299	clique_5	181
299	clique_5	132
299	clique_5	54
299	clique_5	111
299	clique_5	129
299	clique_5	334
299	clique_5	52
299	clique_5	139
299	clique_6	157
299	clique_6	275
299	clique_6	292
299	clique_6	6
299	clique_7	101
299	clique_7	92
299	clique_8	48
299	clique_8	248
299	clique_8	42
299	clique_9	127
299	clique_9	51
299	clique_9	33
299	clique_9	313
299	clique_9	143
299	clique_9	120
301	clique_1	34
301	clique_1	78
301	clique_2	28
301	clique_2	86
301	clique_3	238
301	clique_3	166
301	clique_3	231
301	clique_4	176
301	clique_4	171
301	clique_4	169
301	clique_5	132
301	clique_5	139
301	clique_5	181
301	clique_5	111
301	clique_5	129
301	clique_5	334
301	clique_5	54
301	clique_5	52
301	clique_6	157
301	clique_6	275
301	clique_6	292
301	clique_6	6
301	clique_7	101
301	clique_7	92
301	clique_8	48
301	clique_8	248
301	clique_8	42
301	clique_9	127
301	clique_9	51
301	clique_9	33
301	clique_9	313
301	clique_9	143
301	clique_9	120
302	clique_1	34
302	clique_1	78
302	clique_2	86
302	clique_2	28
302	clique_3	238
302	clique_3	166
302	clique_3	231
302	clique_4	176
302	clique_4	171
302	clique_4	169
302	clique_5	92
302	clique_5	101
302	clique_6	48
302	clique_6	248
302	clique_6	42
302	clique_7	33
302	clique_7	127
302	clique_7	313
302	clique_7	143
302	clique_7	120
302	clique_7	51
302	clique_8	275
302	clique_8	132
302	clique_8	292
302	clique_8	111
302	clique_8	6
302	clique_8	334
302	clique_8	157
302	clique_9	139
302	clique_9	52
302	clique_9	181
302	clique_9	54
302	clique_9	129
309	clique_1	34
309	clique_1	78
309	clique_2	28
309	clique_2	86
309	clique_3	238
309	clique_3	166
309	clique_3	231
309	clique_4	176
309	clique_4	171
309	clique_4	169
309	clique_5	92
309	clique_5	101
309	clique_6	48
309	clique_6	248
309	clique_6	42
309	clique_7	127
309	clique_7	51
309	clique_7	33
309	clique_7	313
309	clique_7	143
309	clique_7	120
309	clique_8	275
309	clique_8	132
309	clique_8	292
309	clique_8	111
309	clique_8	6
309	clique_8	334
309	clique_8	157
309	clique_9	139
309	clique_9	52
309	clique_9	181
309	clique_9	54
309	clique_9	129
314	clique_1	34
314	clique_1	78
314	clique_2	28
314	clique_2	86
314	clique_3	238
314	clique_3	166
314	clique_3	231
314	clique_4	176
314	clique_4	171
314	clique_4	169
314	clique_5	92
314	clique_5	101
314	clique_6	48
314	clique_6	248
314	clique_6	42
314	clique_7	127
314	clique_7	51
314	clique_7	33
314	clique_7	313
314	clique_7	143
314	clique_7	120
314	clique_8	275
314	clique_8	132
314	clique_8	292
314	clique_8	111
314	clique_8	6
314	clique_8	334
314	clique_8	157
314	clique_9	139
314	clique_9	52
314	clique_9	181
314	clique_9	54
314	clique_9	129
317	clique_1	34
317	clique_1	78
317	clique_2	28
317	clique_2	86
317	clique_3	238
317	clique_3	166
317	clique_3	231
317	clique_4	176
317	clique_4	171
317	clique_4	169
317	clique_5	92
317	clique_5	101
317	clique_6	48
317	clique_6	248
317	clique_6	42
317	clique_7	127
317	clique_7	51
317	clique_7	33
317	clique_7	313
317	clique_7	143
317	clique_7	120
317	clique_8	275
317	clique_8	132
317	clique_8	292
317	clique_8	111
317	clique_8	6
317	clique_8	334
317	clique_8	157
317	clique_9	139
317	clique_9	52
317	clique_9	181
317	clique_9	54
317	clique_9	129
318	clique_1	34
318	clique_1	78
318	clique_2	28
318	clique_2	86
318	clique_3	238
318	clique_3	166
318	clique_3	231
318	clique_4	176
318	clique_4	171
318	clique_4	169
318	clique_5	92
318	clique_5	101
318	clique_6	48
318	clique_6	248
318	clique_6	42
318	clique_7	127
318	clique_7	51
318	clique_7	33
318	clique_7	313
318	clique_7	143
318	clique_7	120
318	clique_8	275
318	clique_8	132
318	clique_8	292
318	clique_8	111
318	clique_8	334
318	clique_8	157
318	clique_8	6
318	clique_9	139
318	clique_9	52
318	clique_9	181
318	clique_9	54
318	clique_9	129
319	clique_1	34
319	clique_1	78
319	clique_2	28
319	clique_2	86
319	clique_3	238
319	clique_3	166
319	clique_3	231
319	clique_4	176
319	clique_4	171
319	clique_4	169
319	clique_5	92
319	clique_5	101
319	clique_6	48
319	clique_6	248
319	clique_6	42
319	clique_7	127
319	clique_7	51
319	clique_7	33
319	clique_7	313
319	clique_7	143
319	clique_7	120
319	clique_8	275
319	clique_8	132
319	clique_8	292
319	clique_8	111
319	clique_8	334
319	clique_8	157
319	clique_8	6
319	clique_9	139
319	clique_9	52
319	clique_9	181
319	clique_9	54
319	clique_9	129
320	clique_1	34
320	clique_1	78
320	clique_2	28
320	clique_2	86
320	clique_3	238
320	clique_3	166
320	clique_3	231
320	clique_4	176
320	clique_4	171
320	clique_4	169
320	clique_5	92
320	clique_5	101
320	clique_6	48
320	clique_6	248
320	clique_6	42
320	clique_7	127
320	clique_7	51
320	clique_7	33
320	clique_7	313
320	clique_7	143
320	clique_7	120
320	clique_8	132
320	clique_8	157
320	clique_8	181
320	clique_8	292
320	clique_8	54
320	clique_8	111
320	clique_8	129
320	clique_8	334
320	clique_8	52
320	clique_8	139
320	clique_9	275
320	clique_9	6
325	clique_1	34
325	clique_1	78
325	clique_2	28
325	clique_2	86
325	clique_3	238
325	clique_3	166
325	clique_3	231
325	clique_4	176
325	clique_4	171
325	clique_4	169
325	clique_5	92
325	clique_5	101
325	clique_6	48
325	clique_6	248
325	clique_6	42
325	clique_7	127
325	clique_7	51
325	clique_7	33
325	clique_7	313
325	clique_7	143
325	clique_7	120
325	clique_8	132
325	clique_8	157
325	clique_8	181
325	clique_8	292
325	clique_8	54
325	clique_8	111
325	clique_8	129
325	clique_8	334
325	clique_8	52
325	clique_8	139
325	clique_9	275
325	clique_9	6
326	clique_1	78
326	clique_1	34
326	clique_2	238
326	clique_2	166
326	clique_2	231
326	clique_3	169
326	clique_3	176
326	clique_3	171
326	clique_4	101
326	clique_4	92
326	clique_5	42
326	clique_5	248
326	clique_5	48
326	clique_6	313
326	clique_6	127
326	clique_6	33
326	clique_6	143
326	clique_6	120
326	clique_6	51
326	clique_7	334
326	clique_7	132
326	clique_7	181
326	clique_7	292
326	clique_7	54
326	clique_7	111
326	clique_7	129
326	clique_7	52
326	clique_7	139
326	clique_7	157
326	clique_8	275
326	clique_8	6
326	clique_9	108
326	clique_9	28
326	clique_9	86
332	clique_1	78
332	clique_1	34
332	clique_2	238
332	clique_2	166
332	clique_2	231
332	clique_3	169
332	clique_3	176
332	clique_3	171
332	clique_4	101
332	clique_4	92
332	clique_5	42
332	clique_5	248
332	clique_5	48
332	clique_6	313
332	clique_6	127
332	clique_6	33
332	clique_6	143
332	clique_6	120
332	clique_6	51
332	clique_7	334
332	clique_7	132
332	clique_7	181
332	clique_7	292
332	clique_7	54
332	clique_7	111
332	clique_7	129
332	clique_7	52
332	clique_7	139
332	clique_7	157
332	clique_8	275
332	clique_8	6
332	clique_9	108
332	clique_9	28
332	clique_9	86
336	clique_1	78
336	clique_1	34
336	clique_2	238
336	clique_2	166
336	clique_2	231
336	clique_3	169
336	clique_3	176
336	clique_3	171
336	clique_4	101
336	clique_4	92
336	clique_5	42
336	clique_5	248
336	clique_5	48
336	clique_6	313
336	clique_6	127
336	clique_6	33
336	clique_6	143
336	clique_6	120
336	clique_6	51
336	clique_7	334
336	clique_7	132
336	clique_7	181
336	clique_7	292
336	clique_7	54
336	clique_7	111
336	clique_7	129
336	clique_7	52
336	clique_7	139
336	clique_7	157
336	clique_8	275
336	clique_8	6
336	clique_9	108
336	clique_9	28
336	clique_9	86
337	clique_1	78
337	clique_1	34
337	clique_2	238
337	clique_2	166
337	clique_2	231
337	clique_3	169
337	clique_3	176
337	clique_3	171
337	clique_4	101
337	clique_4	92
337	clique_5	42
337	clique_5	248
337	clique_5	48
337	clique_6	313
337	clique_6	33
337	clique_6	120
337	clique_6	143
337	clique_6	51
337	clique_6	127
337	clique_7	334
337	clique_7	132
337	clique_7	181
337	clique_7	292
337	clique_7	54
337	clique_7	111
337	clique_7	129
337	clique_7	52
337	clique_7	139
337	clique_7	157
337	clique_8	275
337	clique_8	6
337	clique_9	108
337	clique_9	28
337	clique_9	86
340	clique_1	78
340	clique_1	34
340	clique_2	238
340	clique_2	166
340	clique_2	231
340	clique_3	169
340	clique_3	176
340	clique_3	171
340	clique_4	101
340	clique_4	92
340	clique_5	42
340	clique_5	248
340	clique_5	48
340	clique_6	313
340	clique_6	33
340	clique_6	120
340	clique_6	143
340	clique_6	51
340	clique_6	127
340	clique_7	334
340	clique_7	132
340	clique_7	181
340	clique_7	292
340	clique_7	54
340	clique_7	111
340	clique_7	129
340	clique_7	52
340	clique_7	139
340	clique_7	157
340	clique_8	275
340	clique_8	6
340	clique_9	108
340	clique_9	28
340	clique_9	86
343	clique_1	78
343	clique_1	34
343	clique_2	238
343	clique_2	166
343	clique_2	231
343	clique_3	169
343	clique_3	176
343	clique_3	171
343	clique_4	101
343	clique_4	92
343	clique_5	42
343	clique_5	248
343	clique_5	48
343	clique_6	313
343	clique_6	33
343	clique_6	120
343	clique_6	143
343	clique_6	51
343	clique_6	127
343	clique_7	334
343	clique_7	132
343	clique_7	181
343	clique_7	292
343	clique_7	54
343	clique_7	111
343	clique_7	129
343	clique_7	52
343	clique_7	139
343	clique_7	157
343	clique_8	275
343	clique_8	6
343	clique_9	108
343	clique_9	28
343	clique_9	86
345	clique_1	78
345	clique_1	34
345	clique_2	238
345	clique_2	166
[truncated: 21,651 more rows]
