# Supplementary material for: Spatiotemporal dynamics of multidrug resistant bacteria on intensive care unit surfaces
Source: Nat Commun. 2019 Oct 8;10:4569. doi: 10.1038/s41467-019-12563-1 (PMC6783542; doi:10.1038/s41467-019-12563-1)
Supplement: Supplementary file 10 — Supplementary Data 7 [file 41467_2019_12563_MOESM10_ESM.xlsx]

## Sheet: A. baumannii
Isolate	Room	Week	ICU.area	Species	Replicate	Sample	Lineage	Room_colors	Week_colors	ICU.area_colors	Lineage.color	Ceftriaxone	Ceftazidime	Cefepime	Meropenem	Imipenem	Pipercillin.Tazobactam	Ampicillin.Sulbactam	Ciprofloxacin	Levofloxacin	Gentamicin	Amikacin	Trimethoprim.sulfa	Doxycycline	Minocycline
AB_035	1	0	alcohol foam dispenser	A. baumannii	A	35	7	#CB4D42	#E6E6E6	#CDC5A4	#C77CFF	1	1	1	1	1	1	1	1	1	1	1	0	1	0
AB_029	1	0	bedside light switch	A. baumannii	A	29	7	#CB4D42	#E6E6E6	#DD95C1	#C77CFF	1	1	1	1	1	1	1	1	1	1	1	0	1	0
AB_026	1	0	bedside rail	A. baumannii	A	26	7	#CB4D42	#E6E6E6	#FEBF54	#C77CFF	1	1	1	1	1	1	1	1	1	1	1	0	1	0
AB_025	1	0	nursing call button	A. baumannii	A	25	7	#CB4D42	#E6E6E6	#ACD13E	#C77CFF	1	1	1	1	1	1	1	1	1	1	1	1	1	1
AB_074	1	12	washroom sink	A. baumannii	A	74	7	#CB4D42	#7C7C7C	#8ABBC7	#C77CFF	1	1	1	1	1	1	1	1	1	1	1	-1	1	-1
AB_043	1	2	bedside light switch	A. baumannii	A	43	7	#CB4D42	#D8D8D8	#DD95C1	#C77CFF	1	1	1	1	1	1	1	1	1	1	0	1	-1	-1
AB_039	1	2	bedside rail	A. baumannii	A	39	7	#CB4D42	#D8D8D8	#FEBF54	#C77CFF	1	1	1	1	1	1	1	1	1	1	1	1	-1	-1
AB_036	1	2	nursing call button	A. baumannii	A	36	7	#CB4D42	#D8D8D8	#ACD13E	#C77CFF	1	1	1	1	1	1	1	1	1	1	1	-1	1	-1
AB_353	1	26	alcohol foam dispenser	A. baumannii	A	353	1	#CB4D42	#5B5B5B	#CDC5A4	#F8766D	0	-1	-1	-1	-1	-1	-1	-1	-1	-1	-1	-1	-1	-1
AB_349	1	26	bedside rail	A. baumannii	A	349	6	#CB4D42	#5B5B5B	#FEBF54	#00A9FF	0	-1	-1	-1	-1	-1	-1	-1	-1	-1	-1	-1	-1	-1
AB_347	1	26	nursing call button	A. baumannii	A	347	6	#CB4D42	#5B5B5B	#ACD13E	#00A9FF	0	0	-1	-1	-1	-1	-1	-1	-1	-1	-1	-1	-1	-1
AB_053	1	4	washroom sink	A. baumannii	A	53	7	#CB4D42	#CACACA	#8ABBC7	#C77CFF	1	1	1	1	1	1	1	1	1	1	1	0	1	1
AB_359	1	52	alcohol foam dispenser	A. baumannii	A	359	7	#CB4D42	#191919	#CDC5A4	#C77CFF	1	1	1	1	1	1	1	1	1	1	1	1	-1	-1
AB_062	1	6	alcohol foam dispenser	A. baumannii	A	62	7	#CB4D42	#BABABA	#CDC5A4	#C77CFF	1	1	1	1	1	1	1	1	1	1	1	1	1	0
AB_056	1	6	nursing call button	A. baumannii	A	56	7	#CB4D42	#BABABA	#ACD13E	#C77CFF	1	1	1	1	1	1	1	1	1	1	1	1	1	0
AB_085	2	0	alcohol foam dispenser	A. baumannii	A	85	7	#8F7800	#E6E6E6	#CDC5A4	#C77CFF	1	1	1	1	1	1	1	1	1	1	1	1	1	0
AB_077	2	0	bedside rail	A. baumannii	A	77	7	#8F7800	#E6E6E6	#FEBF54	#C77CFF	1	1	1	1	1	1	1	1	1	1	1	1	1	0
AB_083	2	0	washroom sink	A. baumannii	A	83	7	#8F7800	#E6E6E6	#8ABBC7	#C77CFF	1	1	1	1	1	1	1	1	1	1	1	1	-1	-1
AB_140	2	12	washroom sink	A. baumannii	A	140	7	#8F7800	#7C7C7C	#8ABBC7	#C77CFF	1	1	1	1	1	1	1	1	1	1	1	-1	1	-1
AB_097	2	2	alcohol foam dispenser	A. baumannii	A	97	7	#8F7800	#D8D8D8	#CDC5A4	#C77CFF	1	1	1	1	1	1	1	1	1	1	1	1	1	0
AB_094	2	2	bedside light switch	A. baumannii	A	94	7	#8F7800	#D8D8D8	#DD95C1	#C77CFF	1	1	1	1	1	1	1	1	1	1	1	0	1	0
AB_091	2	2	bedside rail	A. baumannii	A	91	7	#8F7800	#D8D8D8	#FEBF54	#C77CFF	1	1	1	1	1	1	1	1	1	1	1	1	1	0
AB_088	2	2	nursing call button	A. baumannii	A	88	7	#8F7800	#D8D8D8	#ACD13E	#C77CFF	1	1	1	1	1	1	1	1	1	1	1	1	-1	-1
AB_095	2	2	washroom sink	A. baumannii	A	95	5	#8F7800	#D8D8D8	#8ABBC7	#00BFC4	1	1	1	1	1	1	1	1	1	1	1	1	1	-1
AB_364	2	26	bedside rail	A. baumannii	A	364	7	#8F7800	#5B5B5B	#FEBF54	#C77CFF	1	1	1	1	1	1	1	1	1	1	1	1	1	1
AB_363	2	26	nursing call button	A. baumannii	A	363	3	#8F7800	#5B5B5B	#ACD13E	#7CAE00	0	-1	-1	-1	-1	-1	-1	-1	-1	-1	-1	-1	-1	-1
AB_107	2	4	alcohol foam dispenser	A. baumannii	A	107	7	#8F7800	#CACACA	#CDC5A4	#C77CFF	1	1	1	1	1	1	1	1	1	1	1	0	1	0
AB_102	2	4	bedside light switch	A. baumannii	A	102	7	#8F7800	#CACACA	#DD95C1	#C77CFF	1	1	1	1	1	1	1	1	1	1	1	1	1	0
AB_100	2	4	bedside rail	A. baumannii	A	100	7	#8F7800	#CACACA	#FEBF54	#C77CFF	1	1	1	1	1	1	1	1	1	1	1	0	1	0
AB_098	2	4	nursing call button	A. baumannii	A	98	7	#8F7800	#CACACA	#ACD13E	#C77CFF	1	1	1	1	1	1	1	1	1	1	1	1	1	0
AB_104	2	4	washroom sink	A. baumannii	A	104	7	#8F7800	#CACACA	#8ABBC7	#C77CFF	1	1	1	1	1	1	1	1	1	1	1	0	1	0
AB_374	2	52	alcohol foam dispenser	A. baumannii	A	374	7	#8F7800	#191919	#CDC5A4	#C77CFF	1	1	1	1	1	1	1	1	1	1	1	1	1	1
AB_369	2	52	bedside light switch	A. baumannii	A	369	7	#8F7800	#191919	#DD95C1	#C77CFF	1	1	1	1	1	1	1	1	1	1	1	0	1	1
AB_368	2	52	bedside rail	A. baumannii	A	368	7	#8F7800	#191919	#FEBF54	#C77CFF	1	1	1	1	1	1	1	1	1	1	1	0	1	0
AB_115	2	6	washroom sink	A. baumannii	A	115	7	#8F7800	#BABABA	#8ABBC7	#C77CFF	1	1	1	1	1	1	1	1	1	1	1	1	1	0
AB_126	2	8	alcohol foam dispenser	A. baumannii	A	126	7	#8F7800	#A8A8A8	#CDC5A4	#C77CFF	1	1	1	1	1	1	1	1	1	1	1	1	1	0
AB_152	3	0	alcohol foam dispenser	A. baumannii	A	152	7	#00989D	#E6E6E6	#CDC5A4	#C77CFF	1	1	1	1	1	1	1	1	1	1	1	0	1	0
AB_147	3	0	bedside light switch	A. baumannii	A	147	7	#00989D	#E6E6E6	#DD95C1	#C77CFF	1	1	1	1	1	1	1	1	1	1	1	0	1	1
AB_145	3	0	bedside rail	A. baumannii	A	145	7	#00989D	#E6E6E6	#FEBF54	#C77CFF	1	1	1	1	1	1	1	1	1	1	1	0	1	0
AB_149	3	0	washroom sink	A. baumannii	A	149	7	#00989D	#E6E6E6	#8ABBC7	#C77CFF	1	1	1	1	1	1	1	1	1	1	1	0	1	0
AB_194	3	10	bedside light switch	A. baumannii	A	194	4	#00989D	#949494	#DD95C1	#00BE67	0	-1	-1	-1	-1	-1	-1	-1	-1	-1	-1	-1	-1	-1
AB_193	3	10	bedside rail	A. baumannii	A	193	7	#00989D	#949494	#FEBF54	#C77CFF	1	1	1	1	1	1	1	1	0	1	1	0	1	-1
AB_191	3	10	nursing call button	A. baumannii	A	191	4	#00989D	#949494	#ACD13E	#00BE67	0	-1	-1	-1	-1	-1	-1	-1	-1	-1	-1	-1	-1	-1
AB_203	3	12	alcohol foam dispenser	A. baumannii	A	203	7	#00989D	#7C7C7C	#CDC5A4	#C77CFF	1	1	1	1	1	1	1	1	1	1	1	1	1	-1
AB_165	3	2	alcohol foam dispenser	A. baumannii	A	165	5	#00989D	#D8D8D8	#CDC5A4	#00BFC4	1	1	1	1	1	1	1	1	1	1	1	1	1	-1
AB_159	3	2	bedside light switch	A. baumannii	A	159	7	#00989D	#D8D8D8	#DD95C1	#C77CFF	1	1	1	1	1	1	1	1	1	1	1	0	1	0
AB_156	3	2	bedside rail	A. baumannii	A	156	7	#00989D	#D8D8D8	#FEBF54	#C77CFF	1	1	1	1	1	1	1	1	1	1	1	0	1	-1
AB_161	3	2	washroom sink	A. baumannii	A	161	7	#00989D	#D8D8D8	#8ABBC7	#C77CFF	1	1	1	1	1	1	1	1	1	1	1	1	-1	-1
AB_172	3	4	bedside light switch	A. baumannii	A	172	7	#00989D	#CACACA	#DD95C1	#C77CFF	1	1	1	1	1	1	1	1	1	1	1	0	1	0
AB_170	3	4	bedside rail	A. baumannii	A	170	7	#00989D	#CACACA	#FEBF54	#C77CFF	1	1	1	1	1	1	1	1	1	1	1	1	1	0
AB_168	3	4	nursing call button	A. baumannii	A	168	7	#00989D	#CACACA	#ACD13E	#C77CFF	1	1	1	1	1	1	1	1	1	1	1	1	1	0
AB_387	3	52	alcohol foam dispenser	A. baumannii	A	387	7	#00989D	#191919	#CDC5A4	#C77CFF	1	1	1	1	1	1	1	1	1	1	1	1	-1	-1
AB_382	3	52	bedside rail	A. baumannii	A	382	7	#00989D	#191919	#FEBF54	#C77CFF	1	1	1	1	1	1	1	1	1	1	1	1	-1	-1
AB_381	3	52	nursing call button	A. baumannii	A	381	7	#00989D	#191919	#ACD13E	#C77CFF	1	1	1	1	1	1	1	1	1	1	1	1	-1	-1
AB_186	3	8	washroom sink	A. baumannii	A	186	7	#00989D	#A8A8A8	#8ABBC7	#C77CFF	1	1	1	1	1	1	1	1	1	1	1	1	1	0
AB_020	4	0	bedside light switch	A. baumannii	A	20	7	#A34EDD	#E6E6E6	#DD95C1	#C77CFF	1	1	1	1	1	1	1	1	1	1	1	0	1	0
AB_014	4	0	bedside rail	A. baumannii	A	14	7	#A34EDD	#E6E6E6	#FEBF54	#C77CFF	1	1	1	1	1	1	1	1	1	1	1	0	1	0
AB_002	4	0	nursing call button	A. baumannii	A	2	7	#A34EDD	#E6E6E6	#ACD13E	#C77CFF	1	1	1	1	1	1	1	1	1	1	1	1	1	0
AB_023	4	0	washroom sink	A. baumannii	A	23	7	#A34EDD	#E6E6E6	#8ABBC7	#C77CFF	1	1	1	1	1	1	1	1	1	1	1	1	1	0
AB_331	4	10	alcohol foam dispenser	A. baumannii	A	331	7	#A34EDD	#949494	#CDC5A4	#C77CFF	1	1	1	1	1	1	0	1	1	1	1	-1	1	-1
AB_235	4	2	bedside light switch	A. baumannii	A	235	2	#A34EDD	#D8D8D8	#DD95C1	#CD9600	1	1	1	1	1	1	1	1	1	1	1	1	-1	-1
AB_230	4	2	bedside rail	A. baumannii	C	230	7	#A34EDD	#D8D8D8	#FEBF54	#C77CFF	1	1	1	1	1	1	1	1	1	1	1	1	-1	-1
AB_221	4	2	nursing call button	A. baumannii	A	221	7	#A34EDD	#D8D8D8	#ACD13E	#C77CFF	1	1	1	1	1	1	1	1	1	1	1	1	-1	-1
AB_394	4	26	alcohol foam dispenser	A. baumannii	A	394	7	#A34EDD	#5B5B5B	#CDC5A4	#C77CFF	1	1	1	1	1	1	1	1	1	-1	-1	1	1	-1
AB_391	4	26	bedside light switch	A. baumannii	A	391	7	#A34EDD	#5B5B5B	#DD95C1	#C77CFF	1	1	1	1	1	1	1	1	1	1	1	0	1	0
AB_390	4	26	bedside rail	A. baumannii	A	390	7	#A34EDD	#5B5B5B	#FEBF54	#C77CFF	1	1	1	1	1	1	1	1	1	1	-1	1	1	0
AB_389	4	26	nursing call button	A. baumannii	A	389	7	#A34EDD	#5B5B5B	#ACD13E	#C77CFF	1	1	1	1	1	1	1	1	1	1	1	0	1	0
AB_272	4	4	alcohol foam dispenser	A. baumannii	A	272	7	#A34EDD	#CACACA	#CDC5A4	#C77CFF	1	1	1	1	1	1	1	1	1	1	1	0	1	-1
AB_267	4	4	bedside light switch	A. baumannii	A	267	7	#A34EDD	#CACACA	#DD95C1	#C77CFF	1	1	1	1	1	1	0	1	1	1	1	0	1	0
AB_261	4	4	bedside rail	A. baumannii	A	261	7	#A34EDD	#CACACA	#FEBF54	#C77CFF	1	1	1	1	1	1	1	1	1	1	1	-1	1	0
AB_258	4	4	nursing call button	A. baumannii	A	258	7	#A34EDD	#CACACA	#ACD13E	#C77CFF	1	1	1	1	1	1	1	1	1	1	1	0	1	0
AB_401	4	52	alcohol foam dispenser	A. baumannii	A	401	7	#A34EDD	#191919	#CDC5A4	#C77CFF	1	1	1	1	1	1	1	1	1	1	1	1	-1	-1
AB_397	4	52	bedside light switch	A. baumannii	A	397	7	#A34EDD	#191919	#DD95C1	#C77CFF	1	1	1	1	1	1	1	1	1	1	1	1	-1	-1
AB_396	4	52	bedside rail	A. baumannii	A	396	7	#A34EDD	#191919	#FEBF54	#C77CFF	1	1	1	1	1	1	1	1	1	1	1	1	-1	-1
AB_US_1	US-1	0	nursing call button	A. baumannii	A	US_1	7	#4A1F1C	#E6E6E6	#ACD13E	#C77CFF	1	1	1	1	1	1	-1	1	1	-1	-1	-1	1	-1
AB_US_2	US-1	0	bedside rail	A. baumannii	A	US_2	7	#4A1F1C	#E6E6E6	#FEBF54	#C77CFF	1	1	1	1	1	0	0	1	0	-1	-1	0	1	-1
AB_US_6	US-1	0	bedside light switch	A. baumannii	A	US_6	7	#4A1F1C	#E6E6E6	#DD95C1	#C77CFF	1	1	1	1	1	1	1	1	0	-1	-1	0	1	-1
AB_US_10	US-1	2	bedside rail	A. baumannii	A	US_10	7	#4A1F1C	#D8D8D8	#FEBF54	#C77CFF	1	1	1	1	1	1	-1	1	0	-1	-1	0	1	-1

## Sheet: E. faecium
Isolate	Room	Week	ICU.area	Species	Replicate	Sample	Lineage	Room_colors	Week_colors	ICU.area_colors	Lineage.color	Ampicillin	Vancomycin	Nitrofurantoin	Fosfomycin	Synercid	Gentamicin..high.level.	Chloramphenicol	Linezolid	Doxycycline	Linezolid.E.Test	Daptomycin.E.Test
EF_034	1	0	alcohol foam dispenser	E. faecium	A	34	4	#CB4D42	#E6E6E6	#CDC5A4	#00B0F6	1	1	1	-1	1	1	-1	-1	-1	-1	-1
EF_028	1	0	bedside light switch	E. faecium	A	28	4	#CB4D42	#E6E6E6	#DD95C1	#00B0F6	1	1	1	-1	-1	1	1	1	1	1	-1
EF_086	1	0	bedside rail	E. faecium	A	86	4	#CB4D42	#E6E6E6	#FEBF54	#00B0F6	1	1	1	-1	-1	1	1	1	1	1	-1
EF_033	1	0	washroom sink	E. faecium	A	33	4	#CB4D42	#E6E6E6	#8ABBC7	#00B0F6	1	1	1	-1	-1	1	1	1	1	1	-1
EF_048	1	2	alcohol foam dispenser	E. faecium	A	48	3	#CB4D42	#D8D8D8	#CDC5A4	#00BF7D	1	1	-1	-1	-1	-1	1	1	1	1	-1
EF_042	1	2	bedside light switch	E. faecium	A	42	3	#CB4D42	#D8D8D8	#DD95C1	#00BF7D	1	1	-1	-1	-1	-1	1	1	1	1	-1
EF_052	1	4	bedside rail	E. faecium	A	52	4	#CB4D42	#CACACA	#FEBF54	#00B0F6	1	1	1	-2	-1	1	1	1	1	1	-1
EF_051	1	4	nursing call button	E. faecium	A	51	4	#CB4D42	#CACACA	#ACD13E	#00B0F6	1	1	1	-2	-1	1	1	1	1	1	-1
EF_054	1	4	washroom sink	E. faecium	A	54	4	#CB4D42	#CACACA	#8ABBC7	#00B0F6	1	1	1	-2	-1	1	1	1	1	1	-1
EF_358	1	52	alcohol foam dispenser	E. faecium	A	358	4	#CB4D42	#191919	#CDC5A4	#00B0F6	1	1	1	-2	1	1	0	-1	1	-1	-1
EF_354	1	52	bedside rail	E. faecium	A	354	4	#CB4D42	#191919	#FEBF54	#00B0F6	1	1	1	-2	-1	-1	1	1	0	1	-1
EF_078	2	0	bedside rail	E. faecium	A	78	4	#8F7800	#E6E6E6	#FEBF54	#00B0F6	1	1	1	-1	1	1	-1	-1	-1	-1	-1
EF_132	2	10	bedside light switch	E. faecium	A	132	4	#8F7800	#949494	#DD95C1	#00B0F6	1	1	1	-2	-1	1	1	1	1	1	-1
EF_129	2	10	nursing call button	E. faecium	A	129	4	#8F7800	#949494	#ACD13E	#00B0F6	1	1	1	-2	-1	1	1	1	1	1	-1
EF_139	2	12	bedside rail	E. faecium	A	139	4	#8F7800	#7C7C7C	#FEBF54	#00B0F6	1	1	1	-2	-1	1	1	1	0	1	-1
EF_092	2	2	bedside rail	E. faecium	A	92	4	#8F7800	#D8D8D8	#FEBF54	#00B0F6	1	1	1	-1	1	1	1	1	1	1	-1
EF_108	2	4	alcohol foam dispenser	E. faecium	A	108	4	#8F7800	#CACACA	#CDC5A4	#00B0F6	1	1	1	-2	1	1	1	1	1	1	-1
EF_103	2	4	bedside light switch	E. faecium	A	103	3	#8F7800	#CACACA	#DD95C1	#00BF7D	1	1	1	-2	-1	1	1	1	1	1	-1
EF_101	2	4	bedside rail	E. faecium	A	101	4	#8F7800	#CACACA	#FEBF54	#00B0F6	1	1	1	-2	1	1	1	0	1	1	-1
EF_375	2	52	alcohol foam dispenser	E. faecium	A	375	4	#8F7800	#191919	#CDC5A4	#00B0F6	1	1	1	-2	-1	-1	1	1	1	1	-1
EF_370	2	52	bedside light switch	E. faecium	A	370	4	#8F7800	#191919	#DD95C1	#00B0F6	1	1	1	-2	-1	1	1	1	1	1	-1
EF_367	2	52	nursing call button	E. faecium	A	367	4	#8F7800	#191919	#ACD13E	#00B0F6	1	1	1	-2	-1	1	1	1	1	1	-1
EF_111	2	6	nursing call button	E. faecium	A	111	4	#8F7800	#BABABA	#ACD13E	#00B0F6	1	1	1	-1	-1	1	1	1	1	1	-1
EF_127	2	8	alcohol foam dispenser	E. faecium	A	127	4	#8F7800	#A8A8A8	#CDC5A4	#00B0F6	1	1	1	-2	-1	1	1	1	1	1	-1
EF_120	2	8	nursing call button	E. faecium	A	120	4	#8F7800	#A8A8A8	#ACD13E	#00B0F6	1	1	1	-2	-1	1	1	1	1	1	-1
EF_143	3	0	nursing call button	E. faecium	A	143	4	#00989D	#E6E6E6	#ACD13E	#00B0F6	1	1	1	-1	-1	1	1	1	1	1	-1
EF_166	3	2	alcohol foam dispenser	E. faecium	A	166	2	#00989D	#D8D8D8	#CDC5A4	#A3A500	1	1	1	-1	-1	-1	-1	0	1	0	-1
EF_157	3	2	bedside rail	E. faecium	A	157	4	#00989D	#D8D8D8	#FEBF54	#00B0F6	1	1	1	-1	-1	1	1	1	1	1	-1
EF_155	3	2	nursing call button	E. faecium	A	155	3	#00989D	#D8D8D8	#ACD13E	#00BF7D	1	1	-1	-1	1	1	-1	1	1	1	-1
EF_176	3	4	alcohol foam dispenser	E. faecium	A	176	1	#00989D	#CACACA	#CDC5A4	#F8766D	1	1	0	-2	1	1	0	-1	1	-2	-1
EF_171	3	4	bedside rail	E. faecium	A	171	1	#00989D	#CACACA	#FEBF54	#F8766D	1	1	-1	-2	1	1	0	-1	1	1	-1
EF_169	3	4	nursing call button	E. faecium	A	169	1	#00989D	#CACACA	#ACD13E	#F8766D	1	1	-1	-2	1	1	0	-1	1	1	-1
EF_386	3	52	alcohol foam dispenser	E. faecium	A	386	4	#00989D	#191919	#CDC5A4	#00B0F6	1	1	1	-2	-1	1	-1	1	1	1	-1
EF_384	3	52	bedside light switch	E. faecium	A	384	4	#00989D	#191919	#DD95C1	#00B0F6	1	1	1	-2	-1	1	0	0	1	1	-1
EF_380	3	52	nursing call button	E. faecium	A	380	3	#00989D	#191919	#ACD13E	#00BF7D	1	1	0	-2	0	1	0	-1	-1	-2	-1
EF_181	3	6	washroom sink	E. faecium	A	181	4	#00989D	#BABABA	#8ABBC7	#00B0F6	1	1	1	-1	-1	1	1	1	1	1	-1
EF_205	4	0	bedside light switch	E. faecium	A	205	4	#A34EDD	#E6E6E6	#DD95C1	#00B0F6	1	1	1	-1	-1	1	1	1	1	1	-1
EF_325	4	10	washroom sink	E. faecium	A	325	4	#A34EDD	#949494	#8ABBC7	#00B0F6	1	1	1	-2	0	1	0	1	0	1	-1
EF_334	4	12	bedside rail	E. faecium	A	334	4	#A34EDD	#7C7C7C	#FEBF54	#00B0F6	1	1	1	-2	-1	1	1	1	0	1	-1
EF_248	4	2	alcohol foam dispenser	E. faecium	A	248	3	#A34EDD	#D8D8D8	#CDC5A4	#00BF7D	1	1	-1	-1	-1	-1	0	1	1	1	-1
EF_238	4	2	bedside light switch	E. faecium	A	238	2	#A34EDD	#D8D8D8	#DD95C1	#A3A500	1	1	1	-1	-1	-1	-1	-1	1	-2	-1
EF_231	4	2	bedside rail	E. faecium	A	231	2	#A34EDD	#D8D8D8	#FEBF54	#A3A500	1	1	1	-1	-1	-1	-1	-1	1	-2	-1
EF_275	4	4	alcohol foam dispenser	E. faecium	A	275	4	#A34EDD	#CACACA	#CDC5A4	#00B0F6	1	1	1	-1	-1	1	1	1	1	1	-1
EF_264	4	4	bedside rail	E. faecium	A	264	3	#A34EDD	#CACACA	#FEBF54	#00BF7D	1	1	1	-2	-1	1	0	-1	1	-2	-1
EF_292	4	6	washroom sink	E. faecium	A	292	4	#A34EDD	#BABABA	#8ABBC7	#00B0F6	1	1	1	-1	-1	1	1	1	1	1	-1
EF_313	4	8	washroom sink	E. faecium	A	313	4	#A34EDD	#A8A8A8	#8ABBC7	#00B0F6	1	1	1	-2	-1	1	1	1	1	1	-1

## Sheet: K. pneumoniae
Isolate	Room	Week	ICU.area	Species	Replicate	Sample	Lineage	Room_colors	Week_colors	ICU.area_colors	Lineage.color	Ampicillin	Cefazolin	Cefotetan	Ceftriaxone	Ceftazidime	Cefepime	Meropenem	Imipenem	Pipercillin.Tazobactam	Ceftazidime.Avibactam	Ampicillin.Sulbactam	Ciprofloxacin	Levofloxacin	Gentamicin	Amikacin	Trimethoprim.sulfa	Fosfomycin	Aztreonam	Doxycycline	Minocycline	Tigecycline	Nitrofurantoin
KP_030	1	0	washroom sink	K. pneumoniae	A	30	1	#CB4D42	#E6E6E6	#8ABBC7	#F8766D	1	1	-1	1	0	0	-1	-1	-1	-1	-1	-1	-1	-1	-1	-1	-1	0	-1	-1	-1	-1
KP_044	1	2	bedside light switch	K. pneumoniae	A	44	4	#CB4D42	#D8D8D8	#DD95C1	#00BFC4	1	1	1	1	1	1	1	1	1	-1	1	1	1	1	1	1	-1	1	0	-1	-1	1
KP_040	1	2	bedside rail	K. pneumoniae	A	40	4	#CB4D42	#D8D8D8	#FEBF54	#00BFC4	1	1	1	1	1	1	1	1	1	-1	1	1	1	1	1	1	0	1	0	-1	-1	1
KP_046	1	2	washroom sink	K. pneumoniae	A	46	1	#CB4D42	#D8D8D8	#8ABBC7	#F8766D	1	1	-1	1	0	0	-1	-1	-1	-1	0	-1	-1	-1	-1	1	-1	0	-1	-1	-1	-1
KP_063	1	6	alcohol foam dispenser	K. pneumoniae	A	63	5	#CB4D42	#BABABA	#CDC5A4	#619CFF	1	1	1	1	1	1	1	1	1	1	1	1	1	1	1	1	0	1	0	-1	-1	1
KP_084	2	0	washroom sink	K. pneumoniae	A	84	2	#8F7800	#E6E6E6	#8ABBC7	#B79F00	1	1	-1	1	1	1	-1	-1	-1	-1	1	1	1	-1	-1	1	-1	1	1	1	0	-1
KP_136	2	10	alcohol foam dispenser	K. pneumoniae	A	136	1	#8F7800	#949494	#CDC5A4	#F8766D	1	1	-1	1	-1	0	-1	-1	-1	-1	0	-1	-1	-1	-1	1	-1	0	1	-1	-1	-1
KP_135	2	10	washroom sink	K. pneumoniae	A	135	1	#8F7800	#949494	#8ABBC7	#F8766D	1	1	-1	1	0	0	-1	-1	-1	-1	-1	-1	-1	-1	-1	1	-1	-1	1	-1	-1	-1
KP_093	2	2	bedside rail	K. pneumoniae	A	93	4	#8F7800	#D8D8D8	#FEBF54	#00BFC4	1	1	1	1	1	1	1	1	1	-1	1	1	1	1	1	1	0	1	-1	-1	-1	1
KP_089	2	2	nursing call button	K. pneumoniae	A	89	3	#8F7800	#D8D8D8	#ACD13E	#00BA38	1	1	1	1	1	1	1	1	1	1	1	1	0	1	1	1	-1	1	1	-1	-1	0
KP_109	2	4	alcohol foam dispenser	K. pneumoniae	A	109	4	#8F7800	#CACACA	#CDC5A4	#00BFC4	1	1	1	1	1	1	1	1	1	-1	1	1	1	1	1	1	0	1	-1	-1	-1	1
KP_116	2	6	washroom sink	K. pneumoniae	A	116	4	#8F7800	#BABABA	#8ABBC7	#00BFC4	1	1	1	1	1	1	1	1	1	-1	1	1	1	1	1	1	-1	1	1	0	0	1
KP_123	2	8	bedside light switch	K. pneumoniae	A	123	5	#8F7800	#A8A8A8	#DD95C1	#619CFF	1	1	1	1	1	1	1	1	1	1	1	1	1	1	1	1	0	1	0	-1	-1	1
KP_121	2	8	bedside rail	K. pneumoniae	A	121	5	#8F7800	#A8A8A8	#FEBF54	#619CFF	1	1	1	1	1	1	1	1	1	1	1	1	1	1	1	1	0	1	0	-1	-1	1
KP_144	3	0	nursing call button	K. pneumoniae	A	144	2	#00989D	#E6E6E6	#ACD13E	#B79F00	1	1	-1	1	1	1	-1	-1	-1	-1	1	1	1	-1	-1	1	-1	1	1	1	0	-1
KP_195	3	10	bedside light switch	K. pneumoniae	A	195	1	#00989D	#949494	#DD95C1	#F8766D	1	1	-1	1	-1	0	-1	-1	-1	-1	-1	-1	-1	-1	-1	1	-1	0	0	-1	-1	-1
KP_160	3	2	bedside light switch	K. pneumoniae	A	160	3	#00989D	#D8D8D8	#DD95C1	#00BA38	1	1	1	1	1	1	1	1	1	1	1	1	1	1	1	1	0	1	0	0	-1	1
KP_158	3	2	bedside rail	K. pneumoniae	A	158	5	#00989D	#D8D8D8	#FEBF54	#619CFF	1	1	1	1	1	1	1	1	1	1	1	1	1	1	1	1	0	1	0	-1	-1	1
KP_184	3	6	alcohol foam dispenser	K. pneumoniae	A	184	3	#00989D	#BABABA	#CDC5A4	#00BA38	1	1	-1	1	1	0	-1	-1	-1	-1	1	0	-1	1	-1	1	-1	1	0	-1	-1	-1
KP_208	4	0	bedside light switch	K. pneumoniae	A	208	2	#A34EDD	#E6E6E6	#DD95C1	#B79F00	1	1	-1	1	1	1	-1	-1	-1	-1	1	1	0	-1	-1	1	-1	1	1	1	0	-1
KP_017	4	0	bedside rail	K. pneumoniae	A	17	2	#A34EDD	#E6E6E6	#FEBF54	#B79F00	1	1	-1	1	1	1	-1	-1	-1	-1	1	1	1	-1	-1	1	-1	1	1	1	0	-1
KP_008	4	0	nursing call button	K. pneumoniae	A	8	2	#A34EDD	#E6E6E6	#ACD13E	#B79F00	1	1	-1	1	1	1	-1	-1	-1	-1	1	1	1	-1	-1	1	-1	1	1	1	0	-1
KP_215	4	0	washroom sink	K. pneumoniae	A	215	4	#A34EDD	#E6E6E6	#8ABBC7	#00BFC4	1	1	1	1	1	1	1	1	1	-1	1	1	1	1	1	1	-1	1	0	-1	-1	1
KP_320	4	10	nursing call button	K. pneumoniae	A	320	3	#A34EDD	#949494	#ACD13E	#00BA38	1	1	-1	1	-1	0	-1	-1	-1	-1	-1	-1	-1	-1	-1	1	-1	0	-1	-1	-1	-1
KP_328	4	10	washroom sink	K. pneumoniae	A	328	5	#A34EDD	#949494	#8ABBC7	#619CFF	1	1	1	1	1	1	1	1	1	-1	1	1	1	1	1	-1	0	1	-1	-1	-1	1
KP_346	4	12	alcohol foam dispenser	K. pneumoniae	A	346	5	#A34EDD	#7C7C7C	#CDC5A4	#619CFF	1	1	1	1	1	1	1	1	1	1	1	1	1	1	1	1	0	1	-1	-1	-1	1
KP_343	4	12	washroom sink	K. pneumoniae	A	343	5	#A34EDD	#7C7C7C	#8ABBC7	#619CFF	1	1	1	1	1	1	1	1	1	1	1	1	1	1	1	1	0	1	-1	-1	-1	1
KP_241	4	2	bedside light switch	K. pneumoniae	A	241	4	#A34EDD	#D8D8D8	#DD95C1	#00BFC4	1	1	1	1	1	1	1	1	1	-1	1	1	1	1	1	1	-1	1	-1	-1	-1	1
KP_280	4	6	nursing call button	K. pneumoniae	A	280	3	#A34EDD	#BABABA	#ACD13E	#00BA38	1	1	-1	1	0	0	-1	-1	-1	-1	1	0	-1	1	-1	1	-1	1	1	-1	-1	-1
KP_317	4	8	alcohol foam dispenser	K. pneumoniae	A	317	5	#A34EDD	#A8A8A8	#CDC5A4	#619CFF	1	1	1	1	1	1	1	1	1	1	1	1	1	1	1	1	-1	1	-1	-1	-1	1
KP_310	4	8	bedside light switch	K. pneumoniae	A	310	5	#A34EDD	#A8A8A8	#DD95C1	#619CFF	1	1	1	1	1	1	1	1	1	1	1	1	1	1	1	1	-1	1	-1	-1	-1	1
KP_307	4	8	bedside rail	K. pneumoniae	A	307	5	#A34EDD	#A8A8A8	#FEBF54	#619CFF	1	1	1	1	1	1	1	1	1	1	1	1	1	1	1	1	-1	1	0	-1	-1	1
KP_301	4	8	nursing call button	K. pneumoniae	A	301	5	#A34EDD	#A8A8A8	#ACD13E	#619CFF	1	1	1	1	1	1	1	1	1	1	1	1	1	1	1	1	-1	1	-1	-1	-1	1

## Sheet: P. aeruginosa
Isolate	Room	Week	ICU.area	Species	Replicate	Sample	Lineage	Room_colors	Week_colors	ICU.area_colors	Lineage.color	Ceftazidime	Cefepime	Meropenem	Imipenem	Pipercillin.Tazobactam	Ceftolozane.Tazobactam	Ceftazidime.Avibactam	Ciprofloxacin	Levofloxacin	Gentamicin	Amikacin	Fosfomycin	Colistin	Aztreonam
PA_032	1	0	washroom sink	P. aeruginosa	A	32	3	#CB4D42	#E6E6E6	#8ABBC7	#00BF7D	-1	1	1	0	0	-1	-1	1	1	1	1	-1	-1	1
PA_041	1	2	bedside rail	P. aeruginosa	A	41	1	#CB4D42	#D8D8D8	#FEBF54	#F8766D	1	1	1	1	1	1	1	1	1	1	1	0	-1	1
PA_038	1	2	nursing call button	P. aeruginosa	A	38	1	#CB4D42	#D8D8D8	#ACD13E	#F8766D	1	1	1	1	1	1	1	1	1	1	1	0	-1	1
PA_064	1	6	alcohol foam dispenser	P. aeruginosa	A	64	4	#CB4D42	#BABABA	#CDC5A4	#00B0F6	-1	-1	-1	-1	-1	-1	-1	-1	-1	-1	-1	-1	-1	-1
PA_060	1	6	bedside light switch	P. aeruginosa	A	60	4	#CB4D42	#BABABA	#DD95C1	#00B0F6	-1	-1	-1	-1	-1	-1	-1	-1	-1	-1	-1	-1	-1	-1
PA_059	1	6	bedside rail	P. aeruginosa	A	59	4	#CB4D42	#BABABA	#FEBF54	#00B0F6	-1	-1	-1	-1	-1	-1	-1	-1	-1	-1	-1	-1	-1	-1
PA_058	1	6	nursing call button	P. aeruginosa	A	58	4	#CB4D42	#BABABA	#ACD13E	#00B0F6	-1	-1	-1	-1	-1	-1	-1	-1	-1	-1	-1	-1	-1	-1
PA_061	1	6	washroom sink	P. aeruginosa	A	61	4	#CB4D42	#BABABA	#8ABBC7	#00B0F6	-1	-1	-1	-1	-1	-1	-1	-1	-1	-1	-1	-1	-1	-1
PA_118	2	6	alcohol foam dispenser	P. aeruginosa	A	118	4	#8F7800	#BABABA	#CDC5A4	#00B0F6	-1	-1	-1	-1	-1	-1	-1	-1	-1	-1	-1	-1	-1	-1
PA_114	2	6	bedside light switch	P. aeruginosa	A	114	4	#8F7800	#BABABA	#DD95C1	#00B0F6	-1	-1	-1	-1	-1	-1	-1	-1	-1	-1	-1	-1	-1	-1
PA_113	2	6	bedside rail	P. aeruginosa	A	113	4	#8F7800	#BABABA	#FEBF54	#00B0F6	-1	-1	-1	-1	-1	-1	-1	-1	-1	-1	-1	-1	-1	-1
PA_112	2	6	nursing call button	P. aeruginosa	A	112	2	#8F7800	#BABABA	#ACD13E	#A3A500	-1	-1	-1	-1	-1	-1	-1	-1	-1	-1	-1	1	-1	-1
PA_117	2	6	washroom sink	P. aeruginosa	A	117	4	#8F7800	#BABABA	#8ABBC7	#00B0F6	-1	-1	-1	-1	-1	-1	-1	-1	-1	-1	-1	-1	-1	-1
PA_185	3	6	alcohol foam dispenser	P. aeruginosa	A	185	2	#00989D	#BABABA	#CDC5A4	#A3A500	-1	-1	-1	-1	-1	-1	-1	-1	-1	-1	-1	-1	-1	-1
PA_180	3	6	bedside light switch	P. aeruginosa	A	180	2	#00989D	#BABABA	#DD95C1	#A3A500	-1	-1	-1	-1	-1	-1	-1	-1	-1	-1	-1	0	-1	-1
PA_179	3	6	bedside rail	P. aeruginosa	A	179	2	#00989D	#BABABA	#FEBF54	#A3A500	-1	-1	-1	-1	-1	-1	-1	-1	-1	-1	-1	-1	-1	-1
PA_178	3	6	nursing call button	P. aeruginosa	A	178	2	#00989D	#BABABA	#ACD13E	#A3A500	-1	-1	-1	-1	-1	-1	-1	-1	-1	-1	-1	-1	-1	-1
PA_182	3	6	washroom sink	P. aeruginosa	A	182	4	#00989D	#BABABA	#8ABBC7	#00B0F6	-1	-1	-1	-1	-1	-1	-1	-1	-1	-1	-1	-1	-1	-1
PA_187	3	8	washroom sink	P. aeruginosa	A	187	3	#00989D	#A8A8A8	#8ABBC7	#00BF7D	1	1	1	1	1	1	1	1	1	1	1	0	-1	1
PA_011	4	0	nursing call button	P. aeruginosa	A	11	3	#A34EDD	#E6E6E6	#ACD13E	#00BF7D	1	1	1	1	1	1	-1	1	1	1	1	-1	-1	1
PA_254	4	2	alcohol foam dispenser	P. aeruginosa	A	254	3	#A34EDD	#D8D8D8	#CDC5A4	#00BF7D	1	1	1	1	1	1	-1	1	1	1	1	-1	-1	0
PA_298	4	6	alcohol foam dispenser	P. aeruginosa	A	298	4	#A34EDD	#BABABA	#CDC5A4	#00B0F6	-1	-1	-1	-1	-1	-1	-1	-1	-1	-1	-1	-1	-1	-1
PA_289	4	6	bedside light switch	P. aeruginosa	A	289	4	#A34EDD	#BABABA	#DD95C1	#00B0F6	-1	-1	-1	-1	-1	-1	-1	-1	-1	-1	-1	-1	-1	-1
PA_286	4	6	bedside rail	P. aeruginosa	A	286	4	#A34EDD	#BABABA	#FEBF54	#00B0F6	-1	-1	-1	-1	-1	-1	-1	-1	-1	-1	-1	-1	-1	-1
PA_283	4	6	nursing call button	P. aeruginosa	A	283	4	#A34EDD	#BABABA	#ACD13E	#00B0F6	-1	-1	-1	-1	-1	-1	-1	-1	-1	-1	-1	-1	-1	-1
PA_294	4	6	washroom sink	P. aeruginosa	A	294	3	#A34EDD	#BABABA	#8ABBC7	#00BF7D	1	-1	1	1	0	0	-1	1	1	1	1	-1	-1	-1
PA_304	4	8	nursing call button	P. aeruginosa	A	304	3	#A34EDD	#A8A8A8	#ACD13E	#00BF7D	1	-1	1	1	1	0	-1	1	1	1	-1	-1	-1	-1

## Sheet: P. stutzeri
Isolate	Room	Week	ICU.area	Species	Replicate	Sample	Lineage	Room_colors	Week_colors	ICU.area_colors	Lineage.color	Ceftazidime	Cefepime	Meropenem	Imipenem	Pipercillin.Tazobactam	Ceftolozane.Tazobactam	Ceftazidime.Avibactam	Ciprofloxacin	Levofloxacin	Gentamicin	Amikacin	Fosfomycin	Colistin	Aztreonam
PS_027	1	0	bedside rail	P. stutzeri	A	27	2	#CB4D42	#E6E6E6	#FEBF54	#00BA38	-1	-1	1	1	0	0	-1	1	1	0	-1	0	-1	-1
PS_087	1	10	alcohol foam dispenser	P. stutzeri	A	87	2	#CB4D42	#949494	#CDC5A4	#00BA38	1	-1	1	1	0	1	1	1	0	-1	-1	0	-1	-1
PS_072	1	10	washroom sink	P. stutzeri	A	72	2	#CB4D42	#949494	#8ABBC7	#00BA38	0	-1	0	1	0	1	1	1	0	-1	-1	0	-1	-1
PS_075	1	12	alcohol foam dispenser	P. stutzeri	A	75	2	#CB4D42	#7C7C7C	#CDC5A4	#00BA38	-1	-1	-1	-1	-1	-1	-1	-1	1	-1	-1	0	-1	-1
PS_050	1	2	alcohol foam dispenser	P. stutzeri	A	50	2	#CB4D42	#D8D8D8	#CDC5A4	#00BA38	1	0	1	1	-1	1	1	1	1	-1	-1	1	-1	-1
PS_066	1	8	bedside light switch	P. stutzeri	A	66	2	#CB4D42	#A8A8A8	#DD95C1	#00BA38	-1	-1	-1	-1	-1	-1	-1	-1	-1	-1	-1	-1	-1	-1
PS_138	2	12	nursing call button	P. stutzeri	A	138	2	#8F7800	#7C7C7C	#ACD13E	#00BA38	-1	-1	-1	-1	-1	-1	-1	-1	-1	-1	-1	1	-1	-1
PS_366	2	26	washroom sink	P. stutzeri	A	366	2	#8F7800	#5B5B5B	#8ABBC7	#00BA38	1	1	1	1	0	1	1	1	1	-1	-1	1	-1	-1
PS_110	2	4	alcohol foam dispenser	P. stutzeri	A	110	2	#8F7800	#CACACA	#CDC5A4	#00BA38	-1	-1	0	1	0	0	-1	-1	-1	1	-1	0	-1	-1
PS_128	2	8	alcohol foam dispenser	P. stutzeri	A	128	2	#8F7800	#A8A8A8	#CDC5A4	#00BA38	1	1	1	1	0	1	1	1	1	-1	-1	0	-1	-1
PS_125	2	8	washroom sink	P. stutzeri	A	125	2	#8F7800	#A8A8A8	#8ABBC7	#00BA38	-1	-1	0	1	-1	0	-1	1	1	1	-1	0	-1	-1
PS_151	3	0	washroom sink	P. stutzeri	A	151	2	#00989D	#E6E6E6	#8ABBC7	#00BA38	-1	-1	-1	-1	-1	-1	-1	-1	-1	-1	-1	1	-1	-1
PS_167	3	2	alcohol foam dispenser	P. stutzeri	A	167	1	#00989D	#D8D8D8	#CDC5A4	#F8766D	1	-1	1	0	-1	0	-1	1	1	-1	-1	1	-1	-1
PS_376	3	26	bedside light switch	P. stutzeri	A	376	2	#00989D	#5B5B5B	#DD95C1	#00BA38	-1	-1	1	1	-1	0	-1	1	1	1	-1	0	-1	-1
PS_377	3	26	washroom sink	P. stutzeri	A	377	2	#00989D	#5B5B5B	#8ABBC7	#00BA38	-1	-1	-1	-1	-1	-1	-1	-1	-1	-1	-1	0	-1	-1
PS_211	4	0	bedside light switch	P. stutzeri	A	211	2	#A34EDD	#E6E6E6	#DD95C1	#00BA38	-1	-1	-1	-1	-1	-1	-1	-1	-1	-1	-1	-1	-1	-1
PS_001	4	0	bedside light switch	P. stutzeri	A	1	2	#A34EDD	#E6E6E6	#DD95C1	#00BA38	-1	-1	-1	-1	-1	-1	-1	-1	-1	-1	-1	-1	-1	-1
PS_257	4	2	alcohol foam dispenser	P. stutzeri	A	257	2	#A34EDD	#D8D8D8	#CDC5A4	#00BA38	1	-1	1	1	0	1	1	1	1	-1	-1	1	-1	-1
PS_234	4	2	bedside rail	P. stutzeri	A	234	2	#A34EDD	#D8D8D8	#FEBF54	#00BA38	-1	-1	1	1	0	1	-1	1	1	1	1	0	-1	-1
