# Supplementary material for: Spatiotemporal dynamics of multidrug resistant bacteria on intensive care unit surfaces
Source: Nat Commun. 2019 Oct 8;10:4569. doi: 10.1038/s41467-019-12563-1 (PMC6783542; doi:10.1038/s41467-019-12563-1)
Supplement: Supplementary file 11 — Supplementary Data 8 [file 41467_2019_12563_MOESM11_ESM.xlsx]

## Sheet: MALDI-SurfaceCollections
Room	Week	ICU area	Species
4	1	C	Pseudomonas stutzeri
4	1	A	Acinetobacter baumannii
4	1	A	Enterococcus faecium
4	1	A	Klebsiella pneumoniae
4	1	A	Pseudomonas aeruginosa
4	1	B	Acinetobacter baumannii
4	1	B	Klebsiella pneumoniae
4	1	C	Acinetobacter baumannii
4	1	F	Acinetobacter baumannii
1	1	A	Acinetobacter baumannii
1	1	B	Acinetobacter baumannii
1	1	B	Pseudomonas stutzeri
1	1	C	Enterococcus faecium
1	1	C	Acinetobacter baumannii
1	1	D	Klebsiella pneumoniae
1	1	D	Stenotrophomonas maltophilia
1	1	D	Pseudomonas aeruginosa
1	1	D	Enterococcus faecium
1	1	E	Enterococcus faecium
1	1	E	Acinetobacter baumannii
1	2	A	Acinetobacter baumannii
1	2	A	Serratia marcescens
1	2	A	Pseudomonas aeruginosa
1	2	B	Acinetobacter baumannii
1	2	B	Klebsiella pneumoniae
1	2	B	Pseudomonas aeruginosa
1	2	C	Enterococcus faecium
1	2	C	Acinetobacter baumannii
1	2	C	Klebsiella pneumoniae
1	2	C	Serratia marcescens
1	2	D	Klebsiella pneumoniae
1	2	D	Stenotrophomonas maltophilia
1	2	E	Enterococcus faecium
1	2	E	Klebsiella pneumoniae
1	2	E	Pseudomonas stutzeri
1	3	A	Enterococcus faecium
1	3	B	Enterococcus faecium
1	3	D	Acinetobacter baumannii
1	3	D	Enterococcus faecium
1	3	D	Stenotrophomonas maltophilia
1	4	A	Acinetobacter baumannii
1	4	A	Enterobacter cloacae/asburiae
1	4	A	Pseudomonas aeruginosa
1	4	B	Pseudomonas aeruginosa
1	4	C	Pseudomonas aeruginosa
1	4	D	Pseudomonas aeruginosa
1	4	E	Acinetobacter baumannii
1	4	E	Klebsiella pneumoniae
1	4	E	Pseudomonas aeruginosa
1	5	B	Acinetobacter iwoffii
1	5	C	Pseudomonas stutzeri
1	5	D	Acinetobacter junii
1	5	D	Stenotrophomonas maltophilia
1	5	D	Shewanella putrefaciens
1	5	E	Escherichia coli
1	6	D	Pseudomonas stutzeri
1	6	E	Enterobacter cloacae/asburiae
1	7	D	Acinetobacter baumannii
1	7	E	Pseudomonas stutzeri
2	1	A	Serratia marcescens
2	1	B	Acinetobacter baumannii
2	1	B	Enterococcus faecium
2	1	C	Serratia marcescens
2	1	C	Acinetobacter baumannii
2	1	D	Enterococcus faecium
2	1	D	Acinetobacter johnsonii
2	1	D	Acinetobacter baumannii
2	1	D	Klebsiella pneumoniae
2	1	E	Acinetobacter baumannii
1	1	B	Enterococcus faecium
1	6	E	Pseudomonas stutzeri
2	2	A	Acinetobacter baumannii
2	2	A	Klebsiella pneumoniae
2	2	A	Serratia marcescens
2	2	B	Acinetobacter baumannii
2	2	B	Enterococcus faecium
2	2	B	Klebsiella pneumoniae
2	2	C	Acinetobacter baumannii
2	2	D	Acinetobacter baumannii
2	2	D	Pseudomonas oleovorans
2	2	E	Acinetobacter baumannii
2	3	A	Acinetobacter baumannii
2	3	A	Pseudomonas putida
2	3	B	Acinetobacter baumannii
2	3	B	Enterococcus faecium
2	3	C	Acinetobacter baumannii
2	3	C	Enterococcus faecium
2	3	D	Acinetobacter baumannii
2	3	D	Pseudomonas fluorescens
2	3	D	Pseudomonas putida
2	3	E	Acinetobacter baumannii
2	3	E	Enterococcus faecium
2	3	E	Klebsiella pneumoniae
2	3	E	Pseudomonas stutzeri
2	4	A	Enterococcus faecium
2	4	A	Pseudomonas aeruginosa
2	4	B	Pseudomonas aeruginosa
2	4	C	Pseudomonas aeruginosa
2	4	D	Acinetobacter baumannii
2	4	D	Klebsiella pneumoniae
2	4	D	Pseudomonas aeruginosa
2	4	E	Pseudomonas aeruginosa
2	5	A	Escherichia coli
2	5	A	Enterococcus faecium
2	5	B	Klebsiella pneumoniae
2	5	B	Pseudomonas putida
2	5	C	Klebsiella pneumoniae
2	5	D	Acinetobacter haemolyticus
2	5	D	Pseudomonas stutzeri
2	5	E	Acinetobacter baumannii
2	5	E	Enterococcus faecium
2	5	E	Pseudomonas stutzeri
2	6	A	Enterococcus faecium
2	6	B	Pseudomonas stutzeri
2	6	C	Enterococcus faecium
2	6	C	Pseudomonas stutzeri
2	6	D	Klebsiella pneumoniae
2	6	E	Klebsiella pneumoniae
2	6	E	Pseudomonas luteola
2	7	A	Pseudomonas stutzeri
2	7	B	Enterococcus faecium
2	7	D	Acinetobacter baumannii
3	1	A	Acinetobacter baumannii
3	1	A	Enterococcus faecium
3	1	A	Klebsiella pneumoniae
3	1	B	Acinetobacter baumannii
3	1	B	Klebsiella pneumoniae
3	1	C	Acinetobacter baumannii
3	1	C	Achromobacter xylosoxidans/denitrificans
3	1	F	Acinetobacter baumannii
3	1	F	Pseudomonas fluorescens
3	1	F	Pseudomonas stutzeri
3	1	E	Acinetobacter baumannii
3	1	E	Serratia marcescens
3	2	A	Klebsiella pneumoniae
3	2	A	Enterococcus faecium
3	2	B	Acinetobacter baumannii
3	2	B	Enterococcus faecium
3	2	B	Klebsiella pneumoniae
3	2	C	Acinetobacter baumannii
3	2	C	Klebsiella pneumoniae
3	2	F	Acinetobacter baumannii
3	2	F	Providencia rettgeri
3	2	F	Stenotrophomonas maltophilia
3	2	F	Serratia marcescens
3	2	E	Acinetobacter baumannii
3	2	E	Enterococcus faecium
3	2	E	Pseudomonas stutzeri
3	3	A	Acinetobacter baumannii
3	3	A	Enterococcus faecium
3	3	B	Acinetobacter baumannii
3	3	B	Enterococcus faecium
3	3	C	Acinetobacter baumannii
3	3	F	Achromobacter xylosoxidans/denitrificans
3	3	F	Alcaligenes faecalis
3	3	E	Acinetobacter spp.
3	3	E	Enterococcus faecium
3	3	E	Pseudomonas stutzeri
3	4	A	Pseudomonas aeruginosa
3	4	B	Pseudomonas aeruginosa
3	4	C	Pseudomonas aeruginosa
3	4	F	Enterococcus faecium
3	4	F	Pseudomonas aeruginosa
3	4	E	Enterobacter cloacae/asburiae
3	4	E	Klebsiella pneumoniae
3	4	E	Pseudomonas aeruginosa
3	5	F	Acinetobacter baumannii
3	5	F	Pseudomonas aeruginosa
3	5	F	Serratia marcescens
3	5	E	Acinetobacter baumannii
3	5	E	Serratia marcescens
3	6	A	Acinetobacter baumannii
3	6	A	Pantoea dispersa
3	6	B	Acinetobacter baumannii
3	6	C	Acinetobacter baumannii
3	6	C	Klebsiella pneumoniae
3	6	F	Serratia marcescens
3	6	F	Pseudomonas stutzeri
3	6	E	Pseudomonas stutzeri
3	7	B	Pandoraea apista
3	7	C	Pandoraea apista
3	7	F	Pseudomonas stutzeri
3	7	E	Acinetobacter baumannii
4	1	B	Serratia marcescens
4	1	C	Enterococcus faecium
4	1	C	Klebsiella pneumoniae
4	1	C	Pseudomonas stutzeri
4	1	F	Escherichia coli
4	1	F	Klebsiella pneumoniae
4	1	F	Stenotrophomonas maltophilia
4	1	E	Escherichia coli
4	1	E	Stenotrophomonas maltophilia
4	2	A	Acinetobacter baumannii
4	2	A	Klebsiella pneumoniae
4	2	A	Serratia marcescens
4	2	B	Acinetobacter baumannii
4	2	B	Enterococcus faecium
4	2	B	Pseudomonas stutzeri
4	2	C	Acinetobacter baumannii
4	2	C	Enterococcus faecium
4	2	C	Klebsiella pneumoniae
4	2	F	Acinetobacter junii
4	2	F	Ochrobactrum antrhopi
4	2	E	Acinetobacter baumannii
4	2	E	Enterococcus faecium
4	2	E	Klebsiella pneumoniae
4	2	E	Pseudomonas aeruginosa
4	2	E	Pseudomonas stutzeri
4	3	A	Acinetobacter baumannii
4	3	B	Acinetobacter baumannii
4	3	B	Enterococcus faecium
4	3	C	Acinetobacter baumannii
4	3	F	Achromobacter xylosoxidans/denitrificans
4	3	F	Pseudomonas oleovorans
4	3	E	Acinetobacter baumannii
4	3	E	Enterococcus faecium
4	3	E	Stenotrophomonas maltophilia
4	4	A	Enterobacter cloacae/asburiae
4	4	A	Klebsiella pneumoniae
4	4	A	Pseudomonas aeruginosa
4	4	B	Pseudomonas aeruginosa
4	4	C	Pseudomonas aeruginosa
4	4	F	Enterococcus faecium
4	4	F	Pseudomonas aeruginosa
4	4	F	Pseudomonas oleovorans
4	4	E	Pseudomonas aeruginosa
4	5	A	Klebsiella pneumoniae
4	5	A	Pseudomonas aeruginosa
4	5	B	Klebsiella pneumoniae
4	5	C	Klebsiella pneumoniae
4	5	F	Enterococcus faecium
4	5	E	Enterobacter cloacae/asburiae
4	5	E	Klebsiella pneumoniae
4	6	A	Klebsiella pneumoniae
4	6	A	Serratia marcescens
4	6	F	Citrobacter freundii
4	6	F	Enterococcus faecium
4	6	F	Klebsiella pneumoniae
4	6	E	Acinetobacter baumannii
4	7	B	Enterococcus faecium
4	7	F	Escherichia coli
4	7	F	Klebsiella pneumoniae
4	7	E	Klebsiella pneumoniae

## Sheet: numBacteriaPerSurface
Surface	NumBacteria
1_1_A	1
1_1_B	3
1_1_C	2
1_1_D	4
1_1_E	2
1_2_A	3
1_2_B	3
1_2_C	4
1_2_D	2
1_2_E	3
1_3_A	1
1_3_B	1
1_3_D	3
1_4_A	3
1_4_B	1
1_4_C	1
1_4_D	1
1_4_E	3
1_5_B	1
1_5_C	1
1_5_D	3
1_5_E	1
1_6_D	1
1_6_E	2
1_7_D	1
1_7_E	1
2_1_A	1
2_1_B	2
2_1_C	2
2_1_D	4
2_1_E	1
2_2_A	3
2_2_B	3
2_2_C	1
2_2_D	2
2_2_E	1
2_3_A	2
2_3_B	2
2_3_C	2
2_3_D	3
2_3_E	4
2_4_A	2
2_4_B	1
2_4_C	1
2_4_D	3
2_4_E	1
2_5_A	2
2_5_B	2
2_5_C	1
2_5_D	2
2_5_E	3
2_6_A	1
2_6_B	1
2_6_C	2
2_6_D	1
2_6_E	2
2_7_A	1
2_7_B	1
2_7_D	1
3_1_A	3
3_1_B	2
3_1_C	2
3_1_E	2
3_1_F	3
3_2_A	2
3_2_B	3
3_2_C	2
3_2_E	3
3_2_F	4
3_3_A	2
3_3_B	2
3_3_C	1
3_3_E	3
3_3_F	2
3_4_A	1
3_4_B	1
3_4_C	1
3_4_E	3
3_4_F	2
3_5_E	2
3_5_F	3
3_6_A	2
3_6_B	1
3_6_C	2
3_6_E	1
3_6_F	2
3_7_B	1
3_7_C	1
3_7_E	1
3_7_F	1
4_1_A	4
4_1_B	3
4_1_C	5
4_1_E	2
4_1_F	4
4_2_A	3
4_2_B	3
4_2_C	3
4_2_E	5
4_2_F	2
4_3_A	1
4_3_B	2
4_3_C	1
4_3_E	3
4_3_F	2
4_4_A	3
4_4_B	1
4_4_C	1
4_4_E	1
4_4_F	3
4_5_A	2
4_5_B	1
4_5_C	1
4_5_E	2
4_5_F	1
4_6_A	2
4_6_E	1
4_6_F	3
4_7_B	1
4_7_E	1
4_7_F	2

## Sheet: speciesCountsFrequencies
Species	Count	Freq
Achromobacter xylosoxidans/denitrificans	3	0.0123457
Acinetobacter baumannii	59	0.242798
Acinetobacter haemolyticus	1	0.00411523
Acinetobacter iwoffii	1	0.00411523
Acinetobacter johnsonii	1	0.00411523
Acinetobacter junii	2	0.00823045
Acinetobacter spp.	1	0.00411523
Alcaligenes faecalis	1	0.00411523
Citrobacter freundii	1	0.00411523
Enterobacter cloacae/asburiae	5	0.0205761
Enterococcus faecium	40	0.164609
Escherichia coli	5	0.0205761
Klebsiella pneumoniae	38	0.156379
Ochrobactrum antrhopi	1	0.00411523
Pandoraea apista	2	0.00823045
Pantoea dispersa	1	0.00411523
Providencia rettgeri	1	0.00411523
Pseudomonas aeruginosa	27	0.111111
Pseudomonas fluorescens	2	0.00823045
Pseudomonas luteola	1	0.00411523
Pseudomonas oleovorans	3	0.0123457
Pseudomonas putida	3	0.0123457
Pseudomonas stutzeri	22	0.090535
Serratia marcescens	13	0.0534979
Shewanella putrefaciens	1	0.00411523
Stenotrophomonas maltophilia	8	0.0329218
