# Supplementary material for: Spatiotemporal dynamics of multidrug resistant bacteria on intensive care unit surfaces
Source: Nat Commun. 2019 Oct 8;10:4569. doi: 10.1038/s41467-019-12563-1 (PMC6783542; doi:10.1038/s41467-019-12563-1)
Supplement: Supplementary file 12 — Supplementary Data 9 [file 41467_2019_12563_MOESM12_ESM.xlsx]

## Sheet: SupplementaryData9
Observed co-occurrence value	24
z-score	5.58
Expected co-occurrence distribution	11	12	11	8	11	11	14	4	14	10	11	9	10	8	7	10	7	8	9	6	11	11	8	11	11	7	8	9	13	8	8	7	11	6	8	10	7	10	11	10	7	14	8	6	12	4	13	9	10
[truncated: 5,000 more columns]
