# Supplementary material for: Spatiotemporal dynamics of multidrug resistant bacteria on intensive care unit surfaces
Source: Nat Commun. 2019 Oct 8;10:4569. doi: 10.1038/s41467-019-12563-1 (PMC6783542; doi:10.1038/s41467-019-12563-1)
Supplement: Supplementary file 13 — Supplementary Data 10 [file 41467_2019_12563_MOESM13_ESM.xlsx]

## Sheet: SupplementaryData10
Observed co-occurrence value	24
z-score	2.64
Expected co-occurrence distribution	17	20	12	16	11	16	15	18	12	9	18	14	19	18	18	17	16	16	10	17	12	21	14	18	15	15	20	17	11	14	16	14	20	17	15	14	15	16	16	20	15	15	19	11	14	16	7	14	16
[truncated: 5,000 more columns]
