# Supplementary material for: Spatiotemporal dynamics of multidrug resistant bacteria on intensive care unit surfaces
Source: Nat Commun. 2019 Oct 8;10:4569. doi: 10.1038/s41467-019-12563-1 (PMC6783542; doi:10.1038/s41467-019-12563-1)
Supplement: Supplementary file 14 — Supplementary Software 1 [file 41467_2019_12563_MOESM14_ESM.txt]

#20190624
#D'Souza, Alaric

#example code for cutoff and spatiotemporal calcuations in R


#start of cutoff for loop
for(cutoff in cutoffList[[snpvar]]){
print(cutoff)


#make empty edgelist character vector
allverts<-character()
#make empty uniqueCliques list
uniqueCliques<-list()

#make edgelist from distance table based on cutoff
edgelist<-df[df$distance<=cutoff,c("sample1","sample2","distance")]
#invert edgelist distance to be consistent with larger weights meaning stronger connection
edgelist$distance <- 1-(edgelist$distance/max(edgelist$distance))
#rename columns in edgelist
colnames(edgelist)<-c("from","to","weight")

#see graphic for visual representation of code in this loop
while(dim(edgelist)[1]!=0){

#make nodelist from the edgelist samples that met the snp cutoff
nodelist<-mapping[mapping$Sample%in%sort(unique(c(edgelist$from,edgelist$to))),]
#rename nodelist columns
colnames(nodelist)<-c("id",colnames(mapping)[2:ncol(mapping)])
#build network from edgelist and nodelist
net<-graph_from_data_frame(d=edgelist,vertices=nodelist,directed=F)
#find maximal cliques in edgelist cutoff
cutOffCliques<-maximal.cliques(net,min=2)

#get clique with highest minimum weight
currClique<-cutOffCliques[order(sapply(cutOffCliques,function(mysub){min(E(induced_subgraph(net,mysub))$weight)}),decreasing=T)[1]]

#set first value in uniqueCliques to the clique with the highest minimum weight
uniqueCliques<-append(uniqueCliques,list(currClique[[1]]$name))

#set allverts to the first clique that will be added based on minimum weights
allverts<-c(allverts,currClique[[1]]$name)

#remove used nodes from edgelist
edgelist<-edgelist[!(edgelist$from%in%allverts | edgelist$to%in%allverts),]

}

#name cliques
names(uniqueCliques)<-paste0("clique_",1:length(uniqueCliques))

write.table(ldply(uniqueCliques,.fun=as.matrix,.id="clique"),
          file=paste0(currentOut,curspec,"_cutoff_",as.character(cutoff),"_cliquelist.txt"),
          sep="\t",
          quote=F,
          row.names=F,
          col.names=c("cliqueID","sample")
)


#get combinations of cliques and make into data frame
cliqueDF<-ldply(lapply(uniqueCliques,function(clq){data.frame(t(combn(clq,2,simplify=T)),stringsAsFactors=F)}))

#rename columns in cliqueDF
colnames(cliqueDF)<-c("cliques","samp1","samp2")
#make new column for presence absence of logical
cliqueDF$value<-TRUE
#cast df to have clique membership as columns
wideCliqueDF<-dcast(formula=samp1+samp2~cliques,data=cliqueDF,fill=FALSE,value.var="value")
#get combined location for sample pairs
wideCliqueDF$combLocation<-combineStrings(data.frame(samp1=mapping$surfaceCode[match(wideCliqueDF$samp1,mapping$Sample)],
                                                   samp2=mapping$surfaceCode[match(wideCliqueDF$samp2,mapping$Sample)],
                                                   stringsAsFactors=F))
#merge cliquedata with location distance table
distCalcDF<-merge(df[c("combLocation","TimeDist","SpaceDist")],wideCliqueDF,by="combLocation",all.x=T)
#set notclonal samples
distCalcDF[c("samp1","samp2")][is.na(distCalcDF[c("samp1","samp2")])]<-"notclone"
#set notclonal sample cliques to false
distCalcDF[is.na(distCalcDF)]<-FALSE


#write out data frame for
#number of samples covered in cliques
#observed time distance for current cliques
#observed space distance for current cliques
write.table(
data.frame(numCliques=length(names(uniqueCliques)),
           samplesCovered=length(allverts),
           observedTimeDist=sum(distCalcDF$TimeDist[apply(distCalcDF[names(uniqueCliques)],MARGIN=1,any)]),
           observedSpaceDist=sum(distCalcDF$SpaceDist[apply(distCalcDF[names(uniqueCliques)],MARGIN=1,any)])),
file=paste0(currentOut,curspec,"_cutoff_",as.character(cutoff),"_observed_time_space_dist.txt"),
sep="\t",
quote=F,
row.names=F,
col.names=T
)

#write out data frame for
#expected time distance for current cliques
#expected space distance for current cliques
write.table(
data.frame(
  expectedTimeDist=sapply(1:10000,function(x){sum(sample(distCalcDF$TimeDist)[apply(distCalcDF[names(uniqueCliques)],MARGIN=1,any)])}),
  expectedSpaceDist=sapply(1:10000,function(x){sum(sample(distCalcDF$SpaceDist)[apply(distCalcDF[names(uniqueCliques)],MARGIN=1,any)])})),
file=paste0(currentOut,curspec,"_cutoff_",as.character(cutoff),"_expected_time_space_dist.txt"),
sep="\t",
quote=F,
row.names=F,
col.names=T
)

#end of cutoff for loop
}
