# Supplementary material for: Spatiotemporal dynamics of multidrug resistant bacteria on intensive care unit surfaces
Source: Nat Commun. 2019 Oct 8;10:4569. doi: 10.1038/s41467-019-12563-1 (PMC6783542; doi:10.1038/s41467-019-12563-1)
Supplement: Supplementary file 16 — Source Data [file 41467_2019_12563_MOESM16_ESM.zip]

Archive with 183 entries (148 files):
- SourceData/
- SourceData/Figure5/
- SourceData/Figure5/AB_varDF_alldataDF_PAK_ICU_AWD-RFP.txt
- __MACOSX/
- __MACOSX/SourceData/
- __MACOSX/SourceData/Figure5/
- __MACOSX/SourceData/Figure5/._AB_varDF_alldataDF_PAK_ICU_AWD-RFP.txt
- SourceData/Figure5/AB_varDF_cliqueslistDF_PAK_ICU_AWD-RFP.txt
- __MACOSX/SourceData/Figure5/._AB_varDF_cliqueslistDF_PAK_ICU_AWD-RFP.txt
- SourceData/.DS_Store
- __MACOSX/SourceData/._.DS_Store
- SourceData/Figure2/
- SourceData/Figure2/.DS_Store
- __MACOSX/SourceData/Figure2/
- __MACOSX/SourceData/Figure2/._.DS_Store
- SourceData/Figure2/MALDI_ID.txt
- __MACOSX/SourceData/Figure2/._MALDI_ID.txt
- SourceData/Figure2/FamilyColors.txt
- __MACOSX/SourceData/Figure2/._FamilyColors.txt
- SourceData/Figure3/
- SourceData/Figure3/KP.txt
- SourceData/Figure3/AB.txt
- SourceData/Figure3/EF.txt
- SourceData/Figure3/PA.txt
- SourceData/Figure4/
- SourceData/Figure4/EF_observedTimeDist_first7Collections_PAK_ICU_AWD-RFP.txt
- __MACOSX/SourceData/Figure4/
- __MACOSX/SourceData/Figure4/._EF_observedTimeDist_first7Collections_PAK_ICU_AWD-RFP.txt
- SourceData/Figure4/EF_expectedSpaceDist_first7Collections_PAK_ICU_AWD-RFP.txt
- __MACOSX/SourceData/Figure4/._EF_expectedSpaceDist_first7Collections_PAK_ICU_AWD-RFP.txt
- SourceData/Figure4/EF_expectedTimeDist_first7Collections_PAK_ICU_AWD-RFP.txt
- __MACOSX/SourceData/Figure4/._EF_expectedTimeDist_first7Collections_PAK_ICU_AWD-RFP.txt
- SourceData/Figure4/AB_observedSpaceDist_first7Collections_PAK_ICU_AWD-RFP.txt
- __MACOSX/SourceData/Figure4/._AB_observedSpaceDist_first7Collections_PAK_ICU_AWD-RFP.txt
- SourceData/Figure4/AB_clonalMapping_PAK_ICU_AWD-RFP.csv
- __MACOSX/SourceData/Figure4/._AB_clonalMapping_PAK_ICU_AWD-RFP.csv
- SourceData/Figure4/AB_observedTimeDist_first7Collections_PAK_ICU_AWD-RFP.txt
- __MACOSX/SourceData/Figure4/._AB_observedTimeDist_first7Collections_PAK_ICU_AWD-RFP.txt
- SourceData/Figure4/EF_observedSpaceDist_first7Collections_PAK_ICU_AWD-RFP.txt
- __MACOSX/SourceData/Figure4/._EF_observedSpaceDist_first7Collections_PAK_ICU_AWD-RFP.txt
- SourceData/Figure4/AB_expectedTimeDist_first7Collections_PAK_ICU_AWD-RFP.txt
- __MACOSX/SourceData/Figure4/._AB_expectedTimeDist_first7Collections_PAK_ICU_AWD-RFP.txt
- SourceData/Figure4/AB_expectedSpaceDist_first7Collections_PAK_ICU_AWD-RFP.txt
- __MACOSX/SourceData/Figure4/._AB_expectedSpaceDist_first7Collections_PAK_ICU_AWD-RFP.txt
- SourceData/Figure4/EF_clonalMapping_PAK_ICU_AWD-RFP.csv
- __MACOSX/SourceData/Figure4/._EF_clonalMapping_PAK_ICU_AWD-RFP.csv
- SourceData/SupplementaryFigure9/
- SourceData/SupplementaryFigure9/PAK_OXA23_dataTable.txt
- SourceData/SupplementaryFigure9/PAK_NDM_dataTable.txt
- __MACOSX/SourceData/SupplementaryFigure9/
- __MACOSX/SourceData/SupplementaryFigure9/._PAK_NDM_dataTable.txt
- SourceData/SupplementaryFigure7/
- SourceData/SupplementaryFigure7/AB_SNP_variant_correlation.txt
- SourceData/SupplementaryFigure7/EF_SNP_variant_correlation.txt
- SourceData/SupplementaryFigure1/
- SourceData/SupplementaryFigure1/ANIm_hadamard.tab
- SourceData/SupplementaryFigure1/maldi_mash.xlsx
- SourceData/Figure8/
- SourceData/Figure8/393.gbk
- SourceData/Figure8/351.gbk
- SourceData/Figure8/01_162_vs_082
- SourceData/Figure8/10_065_vs_068
- SourceData/Figure8/324.gbk
- SourceData/Figure8/resfinder_cytoscape.txt
- SourceData/Figure8/068.gbk
- SourceData/Figure8/082.gbk
- SourceData/Figure8/070.gbk
- SourceData/Figure8/065.gbk
- SourceData/Figure8/05_316_vs_324
- SourceData/Figure8/07_351_vs_160
- SourceData/Figure8/316.gbk
- SourceData/Figure8/03_393_vs_070
- SourceData/Figure8/02_082_vs_393
- SourceData/Figure8/08_160_vs_175
- SourceData/Figure8/175.gbk
- SourceData/Figure8/06_324_vs_351
- SourceData/Figure8/160.gbk
- SourceData/Figure8/04_070_vs_316
- SourceData/Figure8/162.gbk
- SourceData/Figure6/
- SourceData/Figure6/EF_varDF_alldataDF_PAK_ICU_AWD-RFP.txt
- __MACOSX/SourceData/Figure6/
- __MACOSX/SourceData/Figure6/._EF_varDF_alldataDF_PAK_ICU_AWD-RFP.txt
- SourceData/Figure6/EF_varDF_cliqueslistDF_PAK_ICU_AWD-RFP.txt
- __MACOSX/SourceData/Figure6/._EF_varDF_cliqueslistDF_PAK_ICU_AWD-RFP.txt
- SourceData/Figure7/
- SourceData/Figure7/KP_lineageColors.txt
- SourceData/Figure7/resfinder_results.csv
- __MACOSX/SourceData/Figure7/
- __MACOSX/SourceData/Figure7/._resfinder_results.csv
- SourceData/Figure7/PA_lineageColors.txt
- SourceData/Figure7/AB_lineageColors.txt
- __MACOSX/SourceData/Figure7/._AB_lineageColors.txt
- SourceData/Figure7/KP_lineage_information.txt
- SourceData/Figure7/PS_lineage_information.txt
- __MACOSX/SourceData/Figure7/._PS_lineage_information.txt
- SourceData/Figure7/20180813_PakMapping.txt
- __MACOSX/SourceData/Figure7/._20180813_PakMapping.txt
- SourceData/Figure7/PS_lineageColors.txt
- SourceData/Figure7/EF_lineageColors.txt
- SourceData/Figure7/AB_lineage_information.txt
- __MACOSX/SourceData/Figure7/._AB_lineage_information.txt
- SourceData/Figure7/PA_lineage_information.txt
- SourceData/Figure7/EF_lineage_information.txt
- __MACOSX/SourceData/Figure7/._EF_lineage_information.txt
- SourceData/Figure9/
- SourceData/Figure9/AB-EF_coassociationTest_frequency_PAK_ICU_AWD-RFP.txt
- __MACOSX/SourceData/Figure9/
- __MACOSX/SourceData/Figure9/._AB-EF_coassociationTest_frequency_PAK_ICU_AWD-RFP.txt
- SourceData/Figure9/biofilm.xlsx
- SourceData/Figure9/AB-EF_coassociationTest_absolute_PAK_ICU_AWD-RFP.txt
- __MACOSX/SourceData/Figure9/._AB-EF_coassociationTest_absolute_PAK_ICU_AWD-RFP.txt
- SourceData/SupplementaryFigure10/
- SourceData/SupplementaryFigure10/PA_susceptibility_PAK_ICU_AWD-RFP.csv
- __MACOSX/SourceData/SupplementaryFigure10/
- __MACOSX/SourceData/SupplementaryFigure10/._PA_susceptibility_PAK_ICU_AWD-RFP.csv
- SourceData/SupplementaryFigure10/KP_susceptibility_PAK_ICU_AWD-RFP.csv
- __MACOSX/SourceData/SupplementaryFigure10/._KP_susceptibility_PAK_ICU_AWD-RFP.csv
- SourceData/SupplementaryFigure10/PS_susceptibility_PAK_ICU_AWD-RFP.csv
- __MACOSX/SourceData/SupplementaryFigure10/._PS_susceptibility_PAK_ICU_AWD-RFP.csv
- SourceData/SupplementaryFigure10/EF_susceptibility_PAK_ICU_AWD-RFP.csv
- __MACOSX/SourceData/SupplementaryFigure10/._EF_susceptibility_PAK_ICU_AWD-RFP.csv
- SourceData/SupplementaryFigure10/AB_susceptibility_PAK_ICU_AWD-RFP.csv
- __MACOSX/SourceData/SupplementaryFigure10/._AB_susceptibility_PAK_ICU_AWD-RFP.csv
- SourceData/SupplementaryFigure3/
- SourceData/SupplementaryFigure3/PS_pairwiseDistances.txt
- __MACOSX/SourceData/SupplementaryFigure3/
- __MACOSX/SourceData/SupplementaryFigure3/._PS_pairwiseDistances.txt
- SourceData/SupplementaryFigure3/KP_pairwiseDistances.txt
- __MACOSX/SourceData/SupplementaryFigure3/._KP_pairwiseDistances.txt
- SourceData/SupplementaryFigure3/PA_pairwiseDistances.txt
- __MACOSX/SourceData/SupplementaryFigure3/._PA_pairwiseDistances.txt
- SourceData/SupplementaryFigure3/EF_pairwiseDistances.txt
- __MACOSX/SourceData/SupplementaryFigure3/._EF_pairwiseDistances.txt
- SourceData/SupplementaryFigure3/AB_pairwiseDistances.txt
- __MACOSX/SourceData/SupplementaryFigure3/._AB_pairwiseDistances.txt
- SourceData/SupplementaryFigure4/
- SourceData/SupplementaryFigure4/.DS_Store
- __MACOSX/SourceData/SupplementaryFigure4/
- __MACOSX/SourceData/SupplementaryFigure4/._.DS_Store
- SourceData/SupplementaryFigure4/AB/
- SourceData/SupplementaryFigure4/AB/gene_presence_absence.Rtab
- SourceData/SupplementaryFigure4/AB/AB_clonalMapping_PAK_ICU_AWD-RFP.csv
- __MACOSX/SourceData/SupplementaryFigure4/AB/
- __MACOSX/SourceData/SupplementaryFigure4/AB/._AB_clonalMapping_PAK_ICU_AWD-RFP.csv
- SourceData/SupplementaryFigure4/AB/gene_presence_absence.csv
- SourceData/SupplementaryFigure4/EF/
- SourceData/SupplementaryFigure4/EF/gene_presence_absence.Rtab
- __MACOSX/SourceData/SupplementaryFigure4/EF/
- __MACOSX/SourceData/SupplementaryFigure4/EF/._gene_presence_absence.Rtab
- SourceData/SupplementaryFigure4/EF/gene_presence_absence.csv
- SourceData/SupplementaryFigure4/EF/EF_clonalMapping_PAK_ICU_AWD-RFP.csv
- __MACOSX/SourceData/SupplementaryFigure4/EF/._EF_clonalMapping_PAK_ICU_AWD-RFP.csv
- SourceData/SupplementaryFigure5/
- SourceData/SupplementaryFigure5/EF_observedTimeDist_first7Collections_PAK_ICU_AWD-RFP.txt
- __MACOSX/SourceData/SupplementaryFigure5/
- __MACOSX/SourceData/SupplementaryFigure5/._EF_observedTimeDist_first7Collections_PAK_ICU_AWD-RFP.txt
- SourceData/SupplementaryFigure5/EF_expectedSpaceDist_first7Collections_PAK_ICU_AWD-RFP.txt
- __MACOSX/SourceData/SupplementaryFigure5/._EF_expectedSpaceDist_first7Collections_PAK_ICU_AWD-RFP.txt
- SourceData/SupplementaryFigure5/EF_expectedTimeDist_first7Collections_PAK_ICU_AWD-RFP.txt
- __MACOSX/SourceData/SupplementaryFigure5/._EF_expectedTimeDist_first7Collections_PAK_ICU_AWD-RFP.txt
- SourceData/SupplementaryFigure5/AB_observedSpaceDist_first7Collections_PAK_ICU_AWD-RFP.txt
- __MACOSX/SourceData/SupplementaryFigure5/._AB_observedSpaceDist_first7Collections_PAK_ICU_AWD-RFP.txt
- SourceData/SupplementaryFigure5/AB_observedTimeDist_first7Collections_PAK_ICU_AWD-RFP.txt
- __MACOSX/SourceData/SupplementaryFigure5/._AB_observedTimeDist_first7Collections_PAK_ICU_AWD-RFP.txt
- SourceData/SupplementaryFigure5/EF_observedSpaceDist_first7Collections_PAK_ICU_AWD-RFP.txt
- __MACOSX/SourceData/SupplementaryFigure5/._EF_observedSpaceDist_first7Collections_PAK_ICU_AWD-RFP.txt
- SourceData/SupplementaryFigure5/AB_expectedTimeDist_first7Collections_PAK_ICU_AWD-RFP.txt
- __MACOSX/SourceData/SupplementaryFigure5/._AB_expectedTimeDist_first7Collections_PAK_ICU_AWD-RFP.txt
- SourceData/SupplementaryFigure5/AB_expectedSpaceDist_first7Collections_PAK_ICU_AWD-RFP.txt
- __MACOSX/SourceData/SupplementaryFigure5/._AB_expectedSpaceDist_first7Collections_PAK_ICU_AWD-RFP.txt
- SourceData/SupplementaryFigure2/
- SourceData/SupplementaryFigure2/PA_recombinations_PAK_ICU_AWD-RFP.txt
- __MACOSX/SourceData/SupplementaryFigure2/
- __MACOSX/SourceData/SupplementaryFigure2/._PA_recombinations_PAK_ICU_AWD-RFP.txt
- SourceData/SupplementaryFigure2/KP_recombinations_PAK_ICU_AWD-RFP.txt
- __MACOSX/SourceData/SupplementaryFigure2/._KP_recombinations_PAK_ICU_AWD-RFP.txt
- SourceData/SupplementaryFigure2/AB_recombinations_PAK_ICU_AWD-RFP.txt
- __MACOSX/SourceData/SupplementaryFigure2/._AB_recombinations_PAK_ICU_AWD-RFP.txt
- SourceData/SupplementaryFigure2/PS_recombinations_PAK_ICU_AWD-RFP.txt
- __MACOSX/SourceData/SupplementaryFigure2/._PS_recombinations_PAK_ICU_AWD-RFP.txt
- SourceData/SupplementaryFigure2/EF_recombinations_PAK_ICU_AWD-RFP.txt
- __MACOSX/SourceData/SupplementaryFigure2/._EF_recombinations_PAK_ICU_AWD-RFP.txt
