# Supplementary material for: Spatiotemporal dynamics of multidrug resistant bacteria on intensive care unit surfaces
Source: Nat Commun. 2019 Oct 8;10:4569. doi: 10.1038/s41467-019-12563-1 (PMC6783542; doi:10.1038/s41467-019-12563-1)
Supplement: Supplementary file 16 — Source Data [file 41467_2019_12563_MOESM16_ESM.zip › SourceData/Figure5/AB_varDF_alldataDF_PAK_ICU_AWD-RFP.txt]

cutoff	numCliques	samplesCovered	observedTimeDist	observedSpaceDist	cutoff_i	expectedTimeMean	expectedSpaceMean	expectedTimeStdev	expectedSpaceStdev	timeZ	spaceZ
353	1	2	0	1	353	1.8855	1.7249	1.64750149502743	0.525211933182668	-1.14446026646465	-1.38020474060303
354	2	4	0	3	354	3.7389	3.4431	2.31327947213293	0.739876430029482	-1.61627682475935	-0.598883789259706
380	3	6	2	4	380	5.5769	5.1569	2.82036909609076	0.919873364491368	-1.26823826177852	-1.25767311529853
384	3	6	2	4	384	5.5823	5.1714	2.85472269304138	0.905595964216405	-1.25486794522359	-1.29351283164517
385	4	8	2	5	385	7.4723	6.8843	3.26819534607129	1.04010657731274	-1.67441031533757	-1.81164126936718
387	4	8	2	5	387	7.4344	6.8709	3.29128848598688	1.06157707425719	-1.6511466628154	-1.76237792372175
389	4	8	2	5	389	7.4332	6.8617	3.23555012918419	1.05919086973494	-1.67921984919761	-1.75766243195232
398	4	8	2	5	398	7.4112	6.8598	3.25237949157778	1.0604981969068	-1.66376648666388	-1.75370406609324
405	4	9	2	9	405	11.2302	10.3099	4.01900773852455	1.28686735631893	-2.29663653332217	-1.01789822670376
406	4	10	6	10	406	14.8713	13.7361	4.63966474639018	1.49401472482697	-1.91205625512106	-2.50071163149527
409	4	10	6	10	409	14.8396	13.7524	4.5827472107023	1.4890654692112	-1.92888666853726	-2.51996979151478
411	5	12	6	11	411	16.7895	15.4591	4.92530360602889	1.58775920338343	-2.19062637819788	-2.80842333679936
418	6	14	7	13	418	18.6717	17.1739	5.16030832297827	1.67252459588862	-2.26182221477489	-2.49556868117828
421	7	16	7	15	421	20.5332	18.9173	5.38187645895202	1.75253183902167	-2.51458763559861	-2.235223299673
426	7	16	9	16	426	20.4763	18.9181	5.37841343177561	1.74919934822649	-2.13377051533416	-1.6682489637094
430	6	15	10	16	430	24.3052	22.367	5.87471737110978	1.89891326478034	-2.4350448023847	-3.35297041633786
433	6	15	9	16	433	22.3748	20.6257	5.63131389016923	1.82995474901385	-2.37507627187126	-2.52776742293368
441	6	15	12	18	441	24.2155	22.3527	5.91697226680002	1.88022770845011	-2.06448491714941	-2.31498556288587
446	6	15	12	18	446	24.2992	22.3403	5.92985629501828	1.90343327065111	-2.07411434410858	-2.2802480480523
453	6	15	12	18	453	24.247	22.3252	5.90668095363113	1.92135736431621	-2.07341484941237	-2.25111688243342
454	7	17	12	21	454	26.17	24.0489	6.1642760994283	1.94486170169086	-2.29872896207783	-1.567669309005
457	5	14	15	18	457	29.7685	27.4723	6.57312926640236	2.11174777325934	-2.24679896004588	-4.48552621669402
465	5	14	15	18	465	29.8408	27.5216	6.5053276081016	2.0973252769496	-2.28133014877184	-4.53987757866935
467	6	16	14	24	467	31.6368	29.2202	6.71335926934258	2.19777045650767	-2.62711993986985	-2.3752253036903
480	6	16	14	24	480	31.7518	29.2504	6.64387017190177	2.17084571011155	-2.6719065154337	-2.41859657530899
484	6	16	12	19	484	27.9421	25.793	6.23512913046132	2.02013838533641	-2.55681954077196	-3.36264092069553
489	7	18	13	22	489	29.9119	27.5347	6.47652166855731	2.10224590706829	-2.61126278355635	-2.63275575011987
496	6	17	14	25	496	33.6123	30.9478	6.83912758154194	2.21132633422018	-2.8676610819385	-2.68969799163428
498	5	16	25	40	498	50.3845	46.3968	8.44260549290033	2.71032919558397	-3.00671398436735	-2.36015610591603
501	6	18	25	42	501	52.178	48.0987	8.55738504941132	2.78005956467093	-3.17597021088465	-2.19372997525033
502	6	18	25	42	502	52.1916	48.1335	8.59821390570372	2.75841233934729	-3.16247075243873	-2.2235616889139
506	6	18	25	42	506	52.4237	48.1076	8.53674797077855	2.76169964668388	-3.21242938105609	-2.21153665545554
508	7	20	25	44	508	54.0428	49.8666	8.79367392106979	2.80631287977622	-3.30269239690739	-2.09050104223154
510	7	20	25	44	510	54.318	49.8745	8.82384621501319	2.81771959292802	-3.32258737126644	-2.08484194621209
519	7	20	25	44	519	54.0976	49.8201	8.81918658636977	2.81121437863217	-3.29935189771026	-2.07031525031963
523	8	22	21	38	523	48.6176	44.6796	8.33548548507087	2.66410464985115	-3.31325632435735	-2.50725886476464
524	8	23	21	41	524	52.1555	48.1456	8.56954277988888	2.7520824907338	-3.63560819990492	-2.59643380024366
529	7	22	31	61	529	70.8111	65.3672	9.94760836991626	3.18122243447668	-4.00207753658633	-1.37280560852024
534	7	22	31	61	534	70.9346	65.3095	9.79066435697063	3.2088221209566	-4.07884475904517	-1.34301617152754
539	8	24	32	63	539	72.607	67.0162	10.0162459793254	3.25149116244808	-4.05411369527239	-1.23518711856998
549	8	24	32	63	549	72.9116	67.0655	10.2117096189293	3.27021087667413	-4.00634188854749	-1.2431919999406
550	8	24	32	63	550	72.8043	67.038	9.92764107508584	3.26080040510427	-4.1101707536951	-1.23834626421143
551	8	24	32	63	551	72.8642	66.9866	10.0537488603314	3.2878718725256	-4.06457338130217	-1.21251683598536
554	9	26	33	65	554	74.5575	68.7254	10.2028086074545	3.30286023448962	-4.07314315095911	-1.12793147015367
555	9	27	33	67	555	78.2978	72.1784	10.4685182402962	3.37744195381877	-4.32704982311978	-1.53323138363487
566	9	27	33	67	566	78.366	72.184	10.4172019184415	3.39736636379137	-4.35491222644816	-1.52588783336714
575	9	27	33	67	575	78.3512	72.2226	10.4079244352131	3.39019152554218	-4.35737214295711	-1.54050293638345
576	9	27	33	67	576	78.6784	72.175	10.4660464002758	3.41443126070557	-4.36443698537362	-1.51562576747573
582	9	27	30	61	582	69.1372	63.566	9.80313145370549	3.17204195826892	-3.99231614763327	-0.8089426412885
593	8	26	38	75	593	91.4793	84.2411	11.2338680555341	3.61647323754342	-4.76054193761469	-2.55527952040847
594	8	27	38	80	594	97.1237	89.4379	11.5684303675182	3.7872916375419	-5.11077977925228	-2.49199187790185
612	9	29	39	80	612	98.8308	91.0655	11.7352947587313	3.80182260705488	-5.09836363125727	-2.91057767384155
615	9	29	39	80	615	98.9373	91.0579	11.7442991091915	3.78932493834309	-5.10352294698377	-2.91817148962558
621	9	29	39	80	621	99.0783	91.0356	11.7958841719618	3.79939155360668	-5.09315784422526	-2.90457033561707
625	9	30	40	82	625	102.7323	94.5294	11.8096648355638	3.84086069274663	-5.31194584041766	-3.26213341287318
629	9	30	40	82	629	102.6373	94.4775	11.8720024913371	3.87313747101584	-5.27605179039557	-3.22154844576881
639	8	29	40	83	639	104.6222	96.231	12.0545592370621	3.88411478135797	-5.36080985867297	-3.40643898154167
641	8	29	40	83	641	104.7203	96.2676	12.0763840538127	3.89480515439721	-5.35924492891288	-3.40648619739577
643	9	31	40	84	643	106.5045	97.9953	12.1636661918816	3.93533055697476	-5.46747164472396	-3.55632132990595
655	9	31	40	84	655	106.3962	97.9976	11.9202950845812	3.9212411113301	-5.57001311870903	-3.56968612808713
658	9	32	40	87	658	110.0922	101.3954	12.2846160029133	4.00757593895495	-5.70568913048463	-3.59204671833464
659	9	33	42	93	659	115.8164	106.5564	12.6220292584933	4.04522625146512	-5.84821968704671	-3.35120934090895
665	9	33	42	93	665	115.8266	106.5018	12.3889983924495	4.03779978982543	-5.9590450867274	-3.34385078577255
667	9	33	42	93	667	115.6867	106.529	12.6496064904975	4.07750188254527	-5.82521678088201	-3.31796290712069
674	9	33	42	93	674	115.9867	106.5504	12.6005079417474	4.06796198009115	-5.8717236116229	-3.33100458320812
689	9	33	42	93	689	115.819	106.5963	12.5840245854606	4.10660598685498	-5.8660883486583	-3.31083625834108
701	9	33	42	93	701	115.6068	106.5589	12.5556265528971	4.10677700292275	-5.86245534540976	-3.30159148898279
706	9	33	42	93	706	115.6488	106.507	12.528821001817	4.11128219222743	-5.87835040418562	-3.28534976887152
714	9	33	42	93	714	115.6616	106.5579	12.6251821754182	4.05202288726852	-5.83449798795163	-3.34595839589135
724	9	33	42	93	724	115.7171	106.5754	12.8076645496797	4.06823916418267	-5.7557019637779	-3.33692279439215
730	9	33	42	93	730	115.9007	106.534	12.521122847482	4.06754206983148	-5.90208249692729	-3.32731653850128
738	9	33	42	93	738	115.9192	106.5717	12.7454507967196	4.04683787662416	-5.79965363163341	-3.35365547465949
739	9	33	42	93	739	115.6282	106.5398	12.4897063230648	4.04062478149883	-5.89511058911215	-3.35091742791756
744	10	35	44	97	744	117.5003	108.2568	12.7177110333343	4.12193556418335	-5.77936546972556	-2.73095001722333
749	10	35	44	97	749	117.8185	108.312	12.7457837440593	4.10433192542409	-5.79160148032532	-2.75611237237621
751	10	35	44	97	751	117.557	108.3217	12.7283287212109	4.11610293121224	-5.77899908237143	-2.75058719113849
759	10	35	44	97	759	117.7773	108.3346	12.7786006265709	4.08980629022319	-5.77350385664241	-2.771427103307
764	9	34	44	99	764	121.3108	111.6944	12.65688836335	4.11622435859575	-6.10819956537387	-3.08399127309248
765	9	34	44	99	765	121.4347	111.727	13.0884936786736	4.1091068951717	-5.91624230419826	-3.09726671140012
768	9	34	44	99	768	121.3505	111.7171	12.8950951178272	4.1632440296102	-5.99844353944042	-3.05461315972647
769	9	34	44	99	769	121.1318	111.741	12.9506756873947	4.13698325631689	-5.9558127978662	-3.07978041258576
771	9	34	44	99	771	121.3339	111.6957	12.8785556841461	4.11922302258945	-6.00485814532763	-3.08206181854634
772	10	36	46	101	772	123.2829	113.4257	12.9991371000746	4.1915434405051	-5.94523308778371	-2.9644688588752
774	10	36	46	101	774	123.1986	113.443	13.0680080855321	4.18235582058975	-5.90744966598761	-2.97511750165853
776	10	36	46	101	776	123.1858	113.3835	13.0663824907715	4.19213372264231	-5.90720500142367	-2.95398496787327
778	10	36	46	101	778	123.3431	113.4241	13.075866327629	4.17437201602502	-5.91495034149866	-2.97628001344994
780	10	36	46	101	780	123.2718	113.4482	13.0403193884573	4.14989625459389	-5.9256063979842	-2.99964125277107
782	9	34	40	97	782	113.9233	104.8177	12.5876233632959	3.99843287508314	-5.87269716184485	-1.95519100713612
783	9	34	40	97	783	113.7449	104.8546	12.6534119854483	3.99635533024687	-5.82806440545902	-1.96544084570047
785	9	34	40	97	785	113.849	104.7591	12.4482808037695	4.03128916343543	-5.93246578898167	-1.92471928592385
791	10	36	43	99	791	115.7525	106.5089	12.5652231270767	4.06855946344781	-5.78998870646604	-1.84559180404279
794	10	36	43	99	794	115.7607	106.6113	12.6406097167582	4.02678951689573	-5.75610683585446	-1.89016584255628
803	10	36	43	99	803	115.5963	106.5145	12.6582127231665	4.0904355411486	-5.73511455271544	-1.83709043313513
809	10	36	43	99	809	115.9435	106.5761	12.6702786609504	4.04324666256678	-5.75705570113551	-1.87376646350595
813	10	37	62	118	813	140.0264	128.929	13.9162519827332	4.44339210213743	-5.6068544962259	-2.45960737850318
814	10	37	62	118	814	140.2591	128.8824	13.6880350459933	4.45121911111524	-5.71733632599862	-2.44481337097635
824	10	37	62	118	824	140.1433	128.8659	13.8270417594792	4.47746825362238	-5.65148361878841	-2.42679554259469
826	11	39	62	119	826	141.8849	130.6387	13.975592427814	4.4461375511687	-5.71602960036346	-2.6177102858504
835	11	39	62	119	835	141.701	130.4956	13.7789616799851	4.48920883225474	-5.78425296847811	-2.56071847613876
837	11	39	62	119	837	141.8745	130.6181	13.7792574743218	4.4262412441207	-5.79672018966545	-2.62482304041429
838	11	39	62	119	838	141.9532	130.541	13.9105053817609	4.50610136314636	-5.7476847753377	-2.56119405000281
841	11	39	62	119	841	141.8307	130.6833	13.9898823866006	4.44380195863686	-5.70631673619079	-2.62912256413512
842	10	38	67	125	842	147.4921	135.7988	14.1743863681251	4.57038372576527	-5.67870085586265	-2.36277753640737
846	10	38	67	125	846	147.423	135.7158	14.2036490158176	4.5838991669928	-5.66213653339635	-2.33770412690599
848	10	38	67	125	848	147.5023	135.7272	14.2240439767566	4.58984605718785	-5.65959301950615	-2.33715899538741
851	10	38	67	125	851	147.5853	135.6691	14.0199850181086	4.53969889713048	-5.74788773995932	-2.35017789544233
854	10	38	61	121	854	143.7274	132.2948	13.9969596958794	4.51179882007823	-5.9103835259563	-2.50339176244657
856	10	38	61	121	856	143.7765	132.3782	13.9877987403794	4.50790382325177	-5.91776458443344	-2.52405562454798
862	10	38	61	121	862	143.8319	132.3246	13.8531669091707	4.55013243878912	-5.97927539190811	-2.48885063288701
865	10	38	61	121	865	144.0065	132.3853	13.8464735666892	4.50544934688891	-5.99477546396294	-2.52700654771798
867	10	38	61	121	867	143.8331	132.3101	14.0497538750113	4.5417398351373	-5.89569758565848	-2.49025712844648
873	10	38	61	121	873	143.5897	132.3249	14.1206477606135	4.49877359803632	-5.84886057637996	-2.51733050201576
878	10	38	61	121	878	143.6157	132.3375	14.137418440791	4.53217914636894	-5.8437613872719	-2.50155601397251
879	10	39	67	126	879	151.1469	139.1771	14.4603330014579	4.61844872190432	-5.81915368003741	-2.85314416018171
880	9	38	79	138	880	166.1262	152.9281	14.7791175579457	4.84517058087698	-5.89522342307632	-3.08102671532733
881	9	38	79	138	881	166.1313	152.7993	15.0118951504999	4.84197934592855	-5.80415058368555	-3.05645665598392
890	9	38	79	138	890	166.3882	152.9864	14.9030168338855	4.81239347446729	-5.86379261152697	-3.11412607458474
892	9	38	79	138	892	166.1156	153.0012	15.0473678418485	4.86515832594929	-5.7894244970686	-3.08339400179191
893	10	38	49	113	893	128.6166	118.6334	13.2174534062903	4.24817715507653	-6.02359604022586	-1.32607464198336
904	10	38	49	113	904	128.9373	118.5753	13.1975901720214	4.27136446178929	-6.05696183606804	-1.3052737713851
906	10	38	49	113	906	128.6284	118.5794	13.2620624968429	4.32168524262626	-6.004224457467	-1.29102414608275
916	10	38	49	113	916	128.5999	118.5258	13.1515822774919	4.31202895623069	-6.05249606628929	-1.28148490098042
917	10	38	49	113	917	128.6847	118.6284	13.3353541039189	4.29864644697928	-5.97544687445402	-1.30934238705655
923	9	38	74	129	923	162.3619	149.545	14.7701910700039	4.73197782765475	-5.98244799821512	-4.34173632005001
932	9	38	74	129	932	162.2264	149.5188	14.7054672865847	4.82109643723144	-5.99956453478266	-4.25604429762934
933	9	38	74	129	933	162.3866	149.4708	14.8607679708173	4.79018182788445	-5.94764686277106	-4.27349122340952
935	9	38	74	129	935	162.5802	149.5342	14.8599747592311	4.82267106234891	-5.9609926285355	-4.25784793002214
938	9	38	74	129	938	162.4321	149.4853	14.8321943416643	4.8133461064081	-5.96217241784583	-4.2559374595414
941	9	38	74	129	941	162.5655	149.4915	14.8609553713567	4.74314004513347	-5.95961011838465	-4.32023929401464
942	9	38	74	129	942	162.471	149.5384	14.6780892363537	4.77131030013748	-6.0274194123906	-4.30456178869947
949	9	39	86	157	949	184.829	170.1002	15.4454334721145	5.06690510200569	-6.39859024859536	-2.58544411949109
962	9	39	86	157	962	184.9008	170.1893	15.6289726418144	5.11273698892793	-6.32804230109128	-2.57969459969534
964	9	40	86	163	964	192.3029	176.9977	16.0217483824994	5.26120354446334	-6.63491258645122	-2.66055093320436
969	9	40	86	163	969	192.3356	177.0654	15.7609902455827	5.17435988698351	-6.74675882308871	-2.71828792492431
971	9	40	86	163	971	192.2291	176.937	16.1546993355204	5.15403603098978	-6.57573983852657	-2.70409440605396
973	9	40	86	163	973	192.4249	177.056	15.9503605410705	5.1644294102169	-6.67225670077909	-2.72169467012033
977	9	40	86	163	977	192.4225	176.9588	16.2677367103039	5.13804851225165	-6.54193646572807	-2.71675130484177
980	9	40	86	163	980	192.2011	177.0158	15.9395566355082	5.12269212011182	-6.66273864628192	-2.73602232407714
988	9	40	86	163	988	192.2118	177.0539	16.0631112526282	5.17276237005468	-6.61215615888994	-2.71690423696216
989	9	40	86	163	989	192.1165	176.9371	15.9263772622423	5.18685202539974	-6.66294024389194	-2.6870055154361
991	9	40	86	163	991	191.8969	176.933	16.0085007917594	5.18787070003099	-6.61504168176149	-2.68568759817332
996	9	40	86	163	996	192.4667	176.9971	16.0304144840005	5.10457610970059	-6.64154380451369	-2.74206901791518
1004	9	40	86	163	1004	192.1553	176.9632	16.0218055079686	5.10627586067542	-6.62567648491317	-2.73451736274841
1007	9	40	86	163	1007	191.9951	176.9537	16.0194799654619	5.15847044110259	-6.61663800750873	-2.70500726122557
1013	9	40	80	145	1013	184.8655	170.1782	15.5927715048454	5.04792956758431	-6.72526368820405	-4.98782712058501
1014	9	40	80	145	1014	184.9005	170.174	15.8232878187101	5.06518406466743	-6.62950084722351	-4.97000694912612
1020	9	40	80	145	1020	184.7878	170.1049	15.8204298222259	5.10028403912252	-6.62357478131124	-4.92225527194739
1036	9	40	80	145	1036	184.9475	170.1701	15.7180612511515	5.01109539898312	-6.67687307760757	-5.02287384213593
1042	9	39	95	176	1042	207.3236	190.8155	16.4183080469308	5.34809498438427	-6.84136268359257	-2.77023875665247
1048	9	39	95	176	1048	207.4915	190.7642	16.6610529924937	5.25733414538506	-6.75176413223588	-2.80830542471038
1052	9	39	95	176	1052	207.3412	190.7553	16.61728605939	5.34150494500452	-6.76050226243284	-2.7623862847491
1053	9	39	95	176	1053	207.2134	190.734	16.6043136191496	5.33815451156661	-6.75808724008835	-2.76012992281783
1059	9	39	95	176	1059	207.3101	190.662	16.5297507923176	5.32522223002758	-6.79442185251802	-2.75331232513165
1069	9	39	81	157	1069	181.1132	166.7139	15.5369149232572	5.00705041370511	-6.44357007131064	-1.9400443769073
1071	9	40	80	153	1071	186.6479	171.8874	15.8591764268418	5.08750523448882	-6.72468084909489	-3.71250723674151
1078	9	40	80	153	1078	186.6483	171.777	15.9253812791684	5.10441735241651	-6.69675018327528	-3.67857851417864
1085	9	40	80	153	1085	186.6679	171.7684	15.8697068135941	5.10532740152751	-6.7214789317108	-3.67623827501925
1089	9	40	80	153	1089	186.7637	171.8729	15.7831800720678	5.10575679652356	-6.76439725787228	-3.69639619592737
1090	9	40	80	153	1090	186.8148	171.8273	15.6274797319426	5.16566966852435	-6.83506245614705	-3.64469685599899
1099	9	40	80	153	1099	186.6542	171.8805	15.8733493214844	5.07570645620912	-6.71907345072063	-3.7197777615574
1103	9	40	80	153	1103	186.7052	171.8623	15.8371011974235	5.06676483770384	-6.7376724231174	-3.72275023692397
1117	9	40	104	202	1117	231.2606	213.0836	17.3452175915245	5.64521017144517	-7.33692727280541	-1.96336357077784
1141	9	40	104	202	1141	231.0146	213.1676	17.4833907962779	5.67958942297781	-7.26487221386373	-1.96626889169479
1142	9	40	104	202	1142	231.5665	213.1597	17.5094441891678	5.69477295016188	-7.28558249032936	-1.95963914587372
1153	9	40	104	202	1153	231.333	213.102	17.4618499197611	5.55640921534194	-7.29206817061808	-1.99805298165333
1155	9	41	113	206	1155	235.2435	216.6111	17.7289830343972	5.73132982859654	-6.89512194595861	-1.85142023183796
1157	9	41	113	206	1157	235.1458	216.5202	17.599628321408	5.69770465572184	-6.94024883760889	-1.84639265031669
1161	9	41	113	206	1161	235.2093	216.4664	17.4840573876968	5.62167513852733	-6.98975628425909	-1.86179381449313
1167	9	41	113	206	1167	235.3193	216.4882	17.5819583674858	5.66373273970927	-6.95709189177722	-1.85181760545756
1171	9	41	123	204	1171	235.4279	216.4793	17.707799360898	5.71179778820971	-6.3490610949806	-2.18482874617161
1174	8	39	151	241	1174	278.4165	256.0637	19.1791243708143	6.09699595259539	-6.6434993348234	-2.47067574213947
1190	8	39	144	245	1190	281.5347	259.4065	19.0583188624229	6.23454446647632	-7.21651794121125	-2.31075423031546
1198	8	39	144	245	1198	281.6488	259.4847	19.0479642233522	6.15671636715892	-7.22643104459672	-2.3526664436361
1202	8	39	144	245	1202	281.9712	259.5594	19.0630719096127	6.15812178236097	-7.23761630099225	-2.36425983677413
1212	9	41	140	243	1212	283.4832	261.2411	19.2348463911613	6.19616091067712	-7.45954488443084	-2.94393581170032
1262	9	42	148	247	1262	287.5364	264.6654	19.1519595549771	6.2546426672904	-7.28575055724457	-2.82436598534779
1272	8	41	164	281	1272	315.1728	290.5289	20.1770724235494	6.4984604168048	-7.49230596127318	-1.46633192923028
1287	8	42	176	308	1287	346.9913	319.5788	20.9690914106801	6.6935843138857	-8.15444487560913	-1.7298355345999
1289	8	42	176	308	1289	347.0142	319.6879	20.7347966360694	6.76095145940744	-8.24769121210048	-1.72873597306146
1318	8	42	176	308	1318	347.6206	319.6262	20.9023000230746	6.83661813287458	-8.21060839288228	-1.70057765024116
1319	8	42	176	308	1319	347.0841	319.6002	20.8381201147078	6.67501427276033	-8.21015039064135	-1.73785396195159
1320	8	42	176	308	1320	347.2151	319.6526	20.8045599559687	6.74188835163076	-8.22969100823877	-1.72838815955494
1328	8	42	176	308	1328	347.432	319.5427	20.9421162546511	6.7465048908916	-8.18599218509858	-1.710915531327
1331	8	43	176	314	1331	352.7975	324.8489	21.2552128231457	6.79863890341985	-8.31784190876123	-1.59574587709649
1333	8	43	176	314	1333	352.503	324.7087	20.7101347646073	6.85690498873963	-8.52254232075957	-1.56173959207336
1359	9	45	177	315	1359	354.8788	326.5909	20.9938558811495	6.72920986569312	-8.47289802345067	-1.72247562958212
1364	9	45	177	315	1364	354.4994	326.5961	20.9828269673739	6.82127684321471	-8.45927006289442	-1.69998964512559
1383	9	45	177	315	1383	354.5786	326.5443	20.9194212218796	6.79051166075587	-8.48869565350455	-1.70006334967621
1410	9	45	177	315	1410	354.5862	326.5068	20.9501899897366	6.80360071273042	-8.47659138590144	-1.6912809093087
1417	9	45	177	315	1417	354.9182	326.4759	21.1049863967045	6.84336922577147	-8.43014994919788	-1.67693713745313
1431	9	45	177	315	1431	354.3924	326.5413	20.6136099296419	6.77606713504093	-8.6055960409396	-1.70324463586211
1474	9	45	177	315	1474	354.6198	326.4495	20.7849669098833	6.74321858237481	-8.54558974137896	-1.69792805321873
1485	9	45	177	315	1485	354.0535	326.4153	21.2021459019856	6.8437058338998	-8.35073491232879	-1.66799980552278
1496	9	45	177	315	1496	354.6601	326.5771	21.5801653919481	6.77170888285368	-8.23256433735618	-1.70962754014925
1509	9	45	177	315	1509	354.7628	326.4855	21.2372229381295	6.74263569115271	-8.3703410995815	-1.70341399507475
1512	9	45	177	315	1512	354.2691	326.5033	20.9239687066446	6.75410622548169	-8.4720591244101	-1.70315651190097
1513	9	45	177	315	1513	354.3321	326.5334	21.042193017333	6.87032783646152	-8.42745334832386	-1.67872629582406
1515	9	45	177	315	1515	354.8912	326.5626	21.2152862671504	6.8774131125818	-8.38504829771944	-1.68124261415196
1519	9	45	177	315	1519	354.5491	326.4405	20.7906232275855	6.78571030448793	-8.53986424824549	-1.68596941022276
1527	9	45	177	315	1527	354.7011	326.6044	21.2537980413647	6.68691050614645	-8.36091034901872	-1.73539035543148
1535	9	45	177	315	1535	354.9158	326.5265	21.18228928369	6.87815590495485	-8.39927156206821	-1.67581255198019
1539	9	45	177	315	1539	354.6404	326.6011	21.0691736631479	6.77492204729137	-8.43129411908123	-1.71235918568807
1568	9	45	177	315	1568	354.5028	326.5631	21.2391408081925	6.74797539319689	-8.3573437175732	-1.7135658217808
1570	9	45	177	315	1570	354.3588	326.4733	20.8462303328901	6.78248386055816	-8.50795549928143	-1.69160741638032
1581	9	45	177	315	1581	354.869	326.4914	20.8270741032333	6.83855266999254	-8.54027786708585	-1.68038480575343
1584	9	45	177	315	1584	354.7625	326.5481	20.998413918406	6.84208797128338	-8.4655203336183	-1.68780349631107
1591	9	46	177	321	1591	360.4623	331.6902	21.2316663753863	6.91165689687401	-8.6409750773348	-1.54669135917828
1593	9	46	177	321	1593	360.4709	331.5762	21.3137556711172	6.83536873815734	-8.60809811424393	-1.54727570744795
1594	9	46	177	321	1594	360.3221	331.6771	21.1893947680217	6.87172159256795	-8.65159680146522	-1.55377365863421
1602	9	46	177	321	1602	360.2081	331.7921	21.1722417512194	6.88524641910696	-8.65322161690547	-1.56742392981772
1635	9	46	177	321	1635	360.1852	331.6369	21.1815005737709	6.84427810687734	-8.64835800287157	-1.55413030182274
1651	9	46	177	321	1651	360.1181	331.6046	21.2209515636912	6.86270854086429	-8.62911823017933	-1.54524994568172
1663	9	46	220	322	1663	365.7967	336.8757	21.6111654789217	6.91408923669613	-6.74635989170515	-2.15150535244007
1682	9	46	220	322	1682	366.0047	336.8392	21.4619742694831	6.96465318586647	-6.80294823610915	-2.1306444993002
1695	8	46	267	347	1695	388.1844	357.4884	21.806685896646	7.09551267140064	-5.55721307558426	-1.47817366915217
1722	8	46	267	347	1722	387.8424	357.49	21.6983327471122	7.06947648343037	-5.56920208609497	-1.4838439627866
1739	8	46	267	347	1739	387.9531	357.4928	22.2243085917029	7.13669681324213	-5.44237853343866	-1.47026002008809
1771	8	46	241	348	1771	388.3397	357.4502	22.0334847755668	7.00742680040515	-6.68708111770801	-1.3485977476716
1776	8	46	241	348	1776	388.2815	357.4819	21.7949021453631	7.09276413821241	-6.7576123543796	-1.33684129561225
1787	7	44	277	355	1787	397.9599	365.9807	22.2209151228497	7.0957566535394	-5.44351568471712	-1.54750233641719
1804	8	46	273	359	1804	399.4431	367.7218	22.0191063963697	7.19081188305978	-5.74242649651062	-1.21290893738257
1809	7	45	303	371	1809	414.7526	381.5467	22.7707629210003	7.15727194985467	-4.90772313548337	-1.47356423982383
1831	7	45	303	371	1831	414.7487	381.5155	22.4399488288263	7.2028013845155	-4.97989994774176	-1.45991808445615
1880	7	45	303	371	1880	414.4651	381.5846	22.3697255783848	7.2239920712958	-4.98285504707779	-1.46520094368008
1881	6	44	312	379	1881	420.2614	386.7597	22.7394498239916	7.319884833889	-4.76095071947507	-1.06008498440779
1921	6	44	312	379	1921	419.9458	386.8364	22.1138410177078	7.36623792624964	-4.88136818536236	-1.0638266206519
1934	6	44	312	379	1934	419.8365	386.5689	22.3247980374009	7.29724453254629	-4.83034604923818	-1.03722712953391
1941	6	44	312	379	1941	420.3537	386.6324	22.6723399720889	7.39224828949064	-4.77911411585175	-1.03248696487249
1944	6	44	312	379	1944	420.2579	386.6482	22.6065630572037	7.27423729423376	-4.78878190046245	-1.05140919805608
1963	6	45	346	396	1963	438.8323	403.8133	23.2801411767051	7.43979691710848	-3.98761757050215	-1.05020339762671
2006	6	45	346	396	2006	438.9028	403.9388	23.1395439887998	7.44390997658985	-4.01489329456828	-1.06648253739856
2010	6	45	346	396	2010	438.315	403.8829	23.1355073462852	7.4064750844999	-3.99018697183759	-1.06432545982598
2027	6	45	346	396	2027	438.7259	403.8734	22.9754598727781	7.38460734789388	-4.03586698649127	-1.06619074367516
2041	6	45	346	396	2041	438.7328	403.8816	23.3533282842981	7.40328726352224	-3.97086012199598	-1.0646081557357
2054	6	45	346	396	2054	438.7219	403.9243	23.0229660575393	7.38753186610435	-4.0273655344089	-1.07265865564093
2061	6	45	346	396	2061	438.5383	403.7244	23.0439457440245	7.43823751823897	-4.01573155170251	-1.03847181285343
2063	6	45	346	396	2063	438.1748	403.8638	23.1757881565151	7.44634100477785	-3.97720238800543	-1.05606229891356
2067	6	45	346	396	2067	438.704	403.8294	22.9924128595698	7.43081538875339	-4.03193873414704	-1.05363941780197
2075	6	45	346	396	2075	438.5971	403.9743	23.0041842028594	7.47011511102588	-4.02522859247886	-1.06749359032366
2089	6	45	346	396	2089	438.379	403.7836	23.0554660428161	7.47451388892867	-4.00681555638233	-1.04135200170397
2098	6	45	346	396	2098	438.5388	403.9297	23.0164738908252	7.36134341324223	-4.02054634601905	-1.07720826958506
2099	6	45	346	396	2099	438.8294	403.7741	23.14666871209	7.49693868181939	-4.01048639675364	-1.03696993265434
2103	6	45	346	396	2103	438.7794	404.0038	23.2662044018084	7.35290364952567	-3.98773252386576	-1.08852235545291
2104	6	45	346	396	2104	439.1135	403.9201	23.2199210641083	7.35455810654143	-4.01006961836438	-1.0768967877153
2106	6	45	346	396	2106	438.6827	403.6743	23.1249410161345	7.33259818956562	-4.00791076333273	-1.04660037296475
2107	6	45	346	396	2107	438.5458	403.8312	23.1290077059036	7.52163307110933	-4.00128709267446	-1.04115687723185
2109	6	45	346	396	2109	438.6315	403.8348	23.207092981812	7.3927785221409	-3.99151673467236	-1.0597909806895
2112	6	45	346	396	2112	438.832	403.8166	22.9833896460022	7.44243934676951	-4.03909090129129	-1.05027392710871
2126	6	45	346	396	2126	438.9822	403.9216	23.4075687457595	7.32454901968948	-3.97231344313981	-1.08151368482968
2132	6	45	346	396	2132	438.8873	403.7424	23.060303043708	7.37235901240171	-4.02801731720279	-1.05019302328817
2134	6	45	346	396	2134	438.4628	403.8164	23.0355872507735	7.28779817504739	-4.01391112774411	-1.07253244563804
2135	6	45	346	396	2135	438.2028	404.0677	23.1530792480799	7.44744675417795	-3.98231263375676	-1.08328401213129
2154	6	45	346	396	2154	438.5808	404.0097	22.9561662722022	7.40517991536721	-4.03293820502193	-1.08163475993045
2156	6	45	346	396	2156	438.5838	403.9258	23.1805200806867	7.52165885261951	-3.99403463242992	-1.05373032136916
2157	6	45	346	396	2157	438.4829	403.8015	23.0234166743673	7.49049454314267	-4.01690597481841	-1.04152001647769
2172	6	45	346	396	2172	438.7029	403.9393	22.8943147212284	7.39668078253076	-4.04916684027422	-1.07335982630895
2173	6	45	346	396	2173	438.6903	403.8156	22.914909888968	7.43236978709114	-4.04497772189034	-1.0515623177919
2174	6	45	346	396	2174	438.7466	403.8082	23.1051417047661	7.42849453207723	-4.01411084965856	-1.05111472671658
2175	6	45	346	396	2175	438.584	403.9258	22.9377714291475	7.53279288556812	-4.03631190963703	-1.05217282890982
2178	6	45	346	396	2178	438.6308	403.8567	22.9685795582725	7.53121750009275	-4.03293550500112	-1.04321777984811
2179	6	45	346	396	2179	438.7858	403.7415	23.0668924329362	7.45988221986604	-4.02246641023544	-1.03775096869277
2186	6	46	349	404	2186	447.9033	412.4067	23.3991688147276	7.46537797414369	-4.22678689072705	-1.12609167668624
2193	6	46	349	404	2193	448.5299	412.5182	23.2085193307749	7.54850758472664	-4.28850710299392	-1.12846147458809
2202	6	46	349	404	2202	447.7096	412.3571	23.1814711763639	7.47998493363862	-4.25812491575796	-1.11726160869882
2207	6	46	349	404	2207	447.7104	412.4939	23.2248287637845	7.44884630806222	-4.25021002324562	-1.14029738951744
2209	6	46	349	404	2209	447.764	412.3943	23.3624802739019	7.43465903222821	-4.22746210342781	-1.12907666156738
2215	6	46	349	404	2215	447.7017	412.3854	23.0518774943735	7.55180573220615	-4.2817206548183	-1.11038343640632
2217	6	46	349	404	2217	447.8887	412.4101	23.4139730443889	7.53090893909526	-4.2234908109155	-1.11674434892455
2220	6	46	349	404	2220	448.0316	412.4461	23.1152554159216	7.45141913696414	-4.28425289784113	-1.13348878176797
2224	6	46	349	404	2224	448.2633	412.4366	23.3120509239712	7.47318976719644	-4.25802518721894	-1.12891553176295
2226	6	46	349	404	2226	447.6303	412.4574	23.1420089267919	7.56290321176326	-4.26195929281722	-1.11827426098029
2232	6	46	349	404	2232	447.7309	412.4394	23.0921850436681	7.48093069560247	-4.27551138245673	-1.12812166605967
2239	6	46	349	404	2239	448.2556	412.5066	23.4232477144684	7.44940976256381	-4.23748240252313	-1.14191597336328
2245	6	46	349	404	2245	447.9524	412.4154	23.4928696785338	7.52560338515332	-4.21201842746423	-1.11823591668438
2246	6	46	349	404	2246	447.7298	412.4054	23.1692052769903	7.4179480609764	-4.26125103643714	-1.13311658842939
2247	6	46	349	404	2247	447.9795	412.4068	23.1513645022887	7.49947584660404	-4.27532035920454	-1.12098500907991
2258	6	46	349	404	2258	447.7874	412.5811	23.5016091747646	7.45967743731234	-4.20343131678299	-1.15033124047408
2265	6	46	349	404	2265	447.7373	412.4071	23.2712321060655	7.4986660539898	-4.24289094578128	-1.12114607311081
2267	6	46	349	404	2267	448.0485	412.3915	23.233913342847	7.47319293282738	-4.26310017337196	-1.12288014981372
2272	6	46	349	404	2272	448.2634	412.5531	23.7511395958849	7.57962568089917	-4.17931104312984	-1.1284330335143
2275	6	46	349	404	2275	447.963	412.3741	23.0816963733333	7.478779472898	-4.2875098259387	-1.11971479174463
2281	6	46	349	404	2281	447.9799	412.3872	23.275825922988	7.48945160532698	-4.25247638161119	-1.11986837514705
2285	6	46	349	404	2285	448.4114	412.3082	23.4242528077623	7.42007537103574	-4.24395180567114	-1.1196921304103
2286	6	46	349	404	2286	447.8021	412.4116	23.4745913965318	7.50904947529328	-4.20889541083119	-1.12019504301794
2289	6	46	349	404	2289	447.8732	412.4099	23.0747950451708	7.494617996929	-4.28490046418387	-1.12212523752992
2295	6	46	349	404	2295	448.0473	412.433	23.6118744442595	7.45508342185939	-4.19480885491834	-1.13117446483204
2299	6	46	349	404	2299	448.3259	412.4514	23.2010326921411	7.50973219547573	-4.28109823032338	-1.12539299405265
2301	6	46	349	404	2301	448.1352	412.4569	23.2988241008092	7.49332752425373	-4.25494435131414	-1.12859073257208
2303	6	46	349	404	2303	447.895	412.5369	23.3422505570073	7.55703309936687	-4.23673800255357	-1.12966290973573
2308	6	46	349	404	2308	447.8116	412.5653	23.08254288025	7.49012323694413	-4.28079352056768	-1.14354593763593
2310	6	46	349	404	2310	448.1072	412.4544	23.357411351143	7.53306015770045	-4.24307293775302	-1.12230618407551
2314	6	46	349	404	2314	447.5341	412.3993	23.276443381059	7.49900546861394	-4.23321116490594	-1.12005519067216
2318	6	46	349	404	2318	448.2134	412.3829	23.301587002513	7.55776419121138	-4.25779583121528	-1.10917723653619
2319	6	46	349	404	2319	448.5245	412.4552	23.4401779844863	7.51199280907512	-4.2458935280214	-1.12556018288321
2321	6	46	349	404	2321	447.4621	412.4015	23.1659929619473	7.47001190479545	-4.25028619156256	-1.12469700277272
2322	6	46	349	404	2322	448.1727	412.336	22.9951506280181	7.45929407563549	-4.312765835035	-1.11753202320152
2324	6	46	349	404	2324	447.9875	412.382	23.090748407451	7.48862363511445	-4.28689006754144	-1.11929780536659
2326	6	46	349	404	2326	447.8759	412.4272	23.3849392714301	7.63208523488196	-4.22818716150351	-1.10418054052699
2333	6	46	349	404	2333	448.5341	412.4663	23.1974147092929	7.47000966628835	-4.29074106952645	-1.13337202737606
2336	6	46	349	404	2336	448.15	412.3836	23.0511656022762	7.43027401494681	-4.30130092814956	-1.12830293783722
2339	6	46	349	404	2339	447.8006	412.4381	23.1725772514334	7.5341917147415	-4.26368629298187	-1.11997415508951
2343	6	46	349	404	2343	448.0609	412.3349	23.0997391973394	7.50245097731846	-4.28839906605568	-1.11095694263091
2345	6	46	349	404	2345	448.0858	412.5133	22.9934057510149	7.56142451024028	-4.30931376904122	-1.12588573601054
2348	6	46	349	404	2348	447.9553	412.4387	23.1655987707342	7.5299609787325	-4.27164870545083	-1.12068309833665
2354	6	46	349	404	2354	447.977	412.5589	23.4092389933339	7.49291299592598	-4.22811694255354	-1.14226603253683
2357	6	46	349	404	2357	447.9083	412.5042	23.0904657395819	7.51679669694866	-4.28351255949118	-1.13135958611894
2366	6	46	349	404	2366	447.7839	412.4487	23.1623412071194	7.43776178295823	-4.26484952953016	-1.1359196820955
2369	6	46	349	404	2369	447.8777	412.4165	23.2722732576828	7.44151633516561	-4.24873405812893	-1.13101948862586
2374	6	46	349	404	2374	448.3821	412.3207	23.20543360519	7.46300349404415	-4.28270816615005	-1.11492645107835
2376	6	47	383	439	2376	481.8024	443.3872	23.6419764094471	7.64686364546676	-4.17910915267301	-0.573725412588054
2380	6	47	383	439	2380	481.3587	443.435	23.8495684342809	7.65573223301353	-4.12412913344884	-0.579304482577789
2391	6	47	383	439	2391	481.8113	443.4573	23.7233845015255	7.69718788780279	-4.16514346819469	-0.579081615905876
2393	6	47	383	439	2393	481.6133	443.3247	23.8997841638436	7.74192893640633	-4.12611676004947	-0.558607555755667
2394	6	47	383	439	2394	481.3944	443.4898	23.9191567837607	7.7602137890528	-4.11362327232214	-0.578566534640281
2400	6	47	383	439	2400	481.3809	443.4319	23.8580958180574	7.7257835306923	-4.12358558496269	-0.573650553680844
2409	6	47	383	439	2409	481.6462	443.3774	24.0367385899211	7.61520639095473	-4.10397607108659	-0.574823553725275
2410	6	47	383	439	2410	481.6182	443.2494	24.0294105216296	7.60256401077648	-4.10406239101167	-0.558943008434594
2412	6	47	383	439	2412	481.641	443.3875	23.8652356776001	7.71464161964326	-4.13325061325854	-0.568723761428969
2418	6	47	383	439	2418	481.6545	443.2903	23.7557269559641	7.81317672160616	-4.15287228140294	-0.549110835818653
2421	6	47	383	439	2421	481.773	443.4241	24.0548068870535	7.72690168767334	-4.10616474552371	-0.572558080693293
2425	6	47	383	439	2425	481.8194	443.3678	23.7675887179862	7.80765131790029	-4.1577377146895	-0.559425597040445
2428	6	47	383	439	2428	481.8948	443.3356	23.9794627634449	7.75627414541685	-4.12414577322217	-0.55897972644016
2431	6	47	383	439	2431	481.6475	443.3128	24.0564609841412	7.72123810744049	-4.10066551622167	-0.55856326925652
2434	6	47	383	439	2434	481.8113	443.4296	24.0704264784213	7.70201116187154	-4.10509136963496	-0.575122511108336
2437	6	47	383	439	2437	481.5835	443.409	23.8925744377061	7.68312579893133	-4.12611459083373	-0.573854979780918
2440	6	47	383	439	2440	481.6083	443.382	24.1052313269907	7.68032386930875	-4.09074273805405	-0.570548856345871
2446	6	47	383	439	2446	481.3823	443.3751	24.1033367771846	7.73835823730208	-4.08168797994497	-0.565378322615021
2453	6	47	383	439	2453	481.8868	443.3003	24.3354228860052	7.74840136301471	-4.06349215557984	-0.554991900719873
2470	6	47	383	439	2470	481.3767	443.2657	23.7868362433478	7.6387655143916	-4.13576227597362	-0.558427928172858
2472	6	47	383	439	2472	481.2623	443.3408	23.8822305240419	7.67887699310176	-4.11445237081522	-0.565290992927679
2473	6	47	383	439	2473	481.0725	443.3732	24.0892688356725	7.70257455176336	-4.07121115501727	-0.567758217802492
2478	6	47	383	439	2478	481.691	443.2669	23.9055279470386	7.79298001048023	-4.12837567187993	-0.547531238917817
2479	6	47	383	439	2479	481.8431	443.3989	23.8486175290268	7.70159140963893	-4.14460502289893	-0.57116766730764
2482	6	47	383	439	2482	482.3548	443.4393	23.8540524553346	7.75931286929586	-4.16511199453579	-0.57212540269727
2486	6	47	383	439	2486	481.6497	443.3829	23.6959772924432	7.73911344907786	-4.16314122783448	-0.566331018254067
2487	6	47	383	439	2487	481.8372	443.2572	24.0591350708631	7.66259223056853	-4.10809448090663	-0.555582219684962
2490	6	47	383	439	2490	481.2855	443.351	24.2363679189558	7.66539462959884	-4.05528998110021	-0.567615916759096
2510	6	47	383	439	2510	481.5478	443.2411	23.8079439889231	7.74309798121105	-4.13928225158168	-0.547726505630075
2513	6	47	383	439	2513	481.5961	443.2984	23.960153874451	7.68487235849214	-4.11500278823894	-0.559332647243006
2514	6	47	383	439	2514	482.053	443.4005	23.8226602820569	7.69705295632174	-4.15793193653549	-0.571712319633426
2516	6	47	383	439	2516	481.4898	443.3601	23.7046047591745	7.73918713378538	-4.15488049687397	-0.563379580391072
2521	6	47	383	439	2521	481.6705	443.4395	23.9227874572754	7.63278230310341	-4.12454026004367	-0.581635873224755
2522	6	47	383	439	2522	481.8095	443.3365	24.0526394122614	7.78253972315299	-4.10805227261793	-0.557208848815631
2523	6	47	383	439	2523	481.6883	443.27	24.246202402502	7.73833885202883	-4.07025802893637	-0.551798012680781
2527	6	47	383	439	2527	481.3831	443.4373	23.9071012324567	7.60229229869646	-4.1152249720026	-0.58367921485482
2529	6	47	383	439	2529	481.9172	443.296	24.0858497250086	7.7643166126354	-4.10685946849918	-0.553300466007377
2530	6	47	383	439	2530	481.4304	443.2691	23.9682707686717	7.79586831252777	-4.10669592938076	-0.547610584075624
2539	6	47	383	439	2539	481.6597	443.2679	24.1183180432742	7.72399479541254	-4.09065424143509	-0.552550864293022
2543	6	47	383	439	2543	481.7222	443.4206	23.8736386464699	7.69277671074315	-4.13519704565846	-0.574642962641371
2546	6	47	383	439	2546	481.832	443.3405	24.0472992924429	7.74833939798346	-4.10990019286943	-0.560184547559914
2562	6	47	383	439	2562	481.6707	443.3168	24.0126533782135	7.63297215941462	-4.10911274343065	-0.565546409687293
2564	6	47	383	439	2564	481.8348	443.2748	23.9708816958602	7.67272911272148	-4.12311909315662	-0.557142046486739
2578	6	47	383	439	2578	481.5827	443.242	23.9479041028874	7.68689435562136	-4.11654813617338	-0.55184835432243
2580	6	47	383	439	2580	481.4266	443.3218	23.9000697441111	7.66213518489195	-4.11825576468252	-0.564046430363385
2582	6	47	383	439	2582	481.4579	443.4485	24.0483650166908	7.67781496483625	-4.09416190795778	-0.579396614840783
2587	6	47	383	439	2587	481.8717	443.2889	23.7695927281863	7.71444022912906	-4.15958746666941	-0.555957382857864
2588	6	47	383	439	2588	481.6757	443.4513	24.2139786319002	7.82063581459042	-4.07515433543837	-0.56917367149299
2593	6	47	383	439	2593	481.85	443.3268	23.8139499122057	7.68863533218523	-4.15092835772427	-0.562752661956494
2595	6	47	383	439	2595	481.5612	443.3888	23.9931328009112	7.74988003933367	-4.10789207136206	-0.56630553992128
2602	6	47	383	439	2602	481.5872	443.3774	23.9564685919845	7.79102299084815	-4.11526430205936	-0.561851762617311
2605	6	47	383	439	2605	481.6442	443.3551	23.7589994605315	7.6921987092182	-4.15186675532646	-0.566171021398721
2606	6	47	383	439	2606	481.5323	443.3064	23.9322968432455	7.73581949959622	-4.11712676996187	-0.556683102575594
2611	6	47	383	439	2611	481.6059	443.3718	24.0738019428589	7.76246032769469	-4.09598368525457	-0.563197725391578
2614	6	47	383	439	2614	481.132	443.3428	24.0368498979234	7.6844774239585	-4.08256491248788	-0.565139274983113
2623	6	47	383	439	2623	481.5269	443.2751	24.1465728849501	7.87181151525195	-4.0803678629446	-0.543089731215849
2625	6	47	383	439	2625	481.5371	443.3928	24.1695643397649	7.70078167226135	-4.07690840491825	-0.570435598222857
2626	6	47	383	439	2626	481.417	443.5747	23.8507902808209	7.70929070838055	-4.1263622228543	-0.593400894199901
2634	6	47	383	439	2634	481.8669	443.427	23.9168807771543	7.62753491823491	-4.13377065852329	-0.58039721187202
2641	6	47	383	439	2641	481.8823	443.402	24.1231017722413	7.72228977544469	-4.09907071377466	-0.570038178831032
2643	6	47	383	439	2643	481.1911	443.3229	23.9952236469216	7.64886175183013	-4.09211022346929	-0.565169059169578
2649	6	47	383	439	2649	481.9209	443.3376	24.123466528543	7.66406550272132	-4.1006088359215	-0.565965935241529
2660	6	47	383	439	2660	481.515	443.4262	23.8234869583167	7.71075217666299	-4.1352048997852	-0.574029601599197
2661	6	47	383	439	2661	481.5575	443.2231	23.914495270827	7.78035858993522	-4.12124524828376	-0.542789892160375
2668	6	47	383	439	2668	481.5986	443.4028	23.6399780646322	7.63869014417471	-4.17084143354234	-0.576381541455455
2670	6	47	383	439	2670	481.2554	443.553	23.908411324327	7.58735446613505	-4.10965825654942	-0.600077407787074
2675	6	47	383	439	2675	481.6264	443.3935	23.6541957195233	7.64878474927972	-4.16950976348764	-0.574404973340863
2676	6	47	383	439	2676	481.9252	443.5437	23.7933061406293	7.70415639201147	-4.15769037792843	-0.589772555073183
2677	6	47	383	439	2677	481.9007	443.3639	23.9451994514073	7.66397745593269	-4.13029343107799	-0.569404075767721
2683	6	47	383	439	2683	481.4145	443.3008	24.0446606197807	7.77211425134716	-4.09298769303643	-0.55336294101113
2686	6	47	383	439	2686	481.1457	443.3052	23.7148204880635	7.69868689699703	-4.1385807684861	-0.559212247179361
2687	6	47	383	439	2687	481.7933	443.2682	24.4969260326373	7.75900051352601	-4.03288559015026	-0.550096625533065
2698	6	47	383	439	2698	481.5853	443.3625	23.8778001257211	7.7045590252121	-4.12874299478721	-0.566223191453831
2699	6	47	383	439	2699	481.3117	443.4213	23.8525352416414	7.66424688916255	-4.12164572880994	-0.5768733789424
2700	6	47	383	439	2700	481.2687	443.3446	23.9602527048645	7.79160585195216	-4.10132151820123	-0.557600074047828
2701	6	47	383	439	2701	481.3961	443.3894	23.7445569591963	7.74559016839296	-4.14394339591546	-0.566696649909471
2703	6	47	383	439	2703	481.5054	443.5131	23.6942801690888	7.77833392429663	-4.15734933904043	-0.580214226327152
2705	6	47	383	439	2705	481.7459	443.4545	23.8891272806317	7.69964013417637	-4.13350805326651	-0.57853353174622
2708	6	47	383	439	2708	482.1233	443.301	23.8292819987942	7.71342652100022	-4.15972667598695	-0.557599140704885
2711	6	47	383	439	2711	481.7622	443.2908	23.9187052660917	7.75129947972354	-4.12907801242947	-0.553558795041296
2715	7	49	383	440	2715	483.7912	444.9445	24.2361329748406	7.68725758270882	-4.15871624836481	-0.64320727474019
2719	7	49	383	440	2719	483.3783	445.1556	23.920480932682	7.74120024661072	-4.19633285310979	-0.665994914969063
2721	7	49	383	440	2721	483.6936	445.1846	23.9348492107361	7.71406984200641	-4.20698702187075	-0.672096585354676
2725	7	49	383	440	2725	483.3416	445.0025	23.6888249071698	7.75741654812671	-4.23582007099179	-0.644866750285315
2726	7	49	383	440	2726	483.2717	445.1241	23.8726259413776	7.78812972968919	-4.20027944333525	-0.657937165641499
2734	7	49	383	440	2734	483.4531	444.9564	23.9396347299014	7.79561262490766	-4.19609994610865	-0.635793521110046
2753	7	49	383	440	2753	483.5828	445.0441	23.892154102608	7.65587463531393	-4.20986737185915	-0.658853526249412
2754	7	49	383	440	2754	482.9598	445.119	24.0258716431022	7.74436805192343	-4.1605067023114	-0.660996477140397
2761	7	49	383	440	2761	483.4955	445.1608	23.7215398086863	7.70698923888653	-4.2364661320679	-0.669625951202911
2768	7	49	383	440	2768	483.6765	445.0208	23.895362449326	7.80083666443969	-4.21322339066842	-0.643623269653556
2772	7	49	383	440	2772	483.621	444.9245	23.7475968012636	7.74947773662968	-4.23710242522924	-0.635462177886291
2778	7	49	383	440	2778	483.3113	444.9437	24.0582225469217	7.69237593821034	-4.16952249088057	-0.642675298205738
2785	7	49	383	440	2785	483.6591	445.1686	23.9266950468214	7.76016727007904	-4.2069788494827	-0.666042344206761
2786	7	49	383	440	2786	483.3525	445.2018	24.1193328674696	7.73761357437696	-4.1606664890532	-0.672274461628028
2793	7	49	383	440	2793	483.4429	445.0487	24.1062367584629	7.71786789589494	-4.16667690632956	-0.654157348648757
2795	7	49	383	440	2795	483.4311	445.1523	23.6550038831295	7.78038290483281	-4.24565983993038	-0.662216765295659
2805	7	49	383	440	2805	483.1139	445.164	23.9660210257435	7.70004110789717	-4.17732671987815	-0.67064577028086
2807	7	49	383	440	2807	482.9485	445.0902	24.1289135312144	7.71677515688271	-4.14227105048479	-0.659627875183062
2810	7	49	383	440	2810	483.773	445.1813	23.9866714456321	7.62000241165811	-4.20120816797824	-0.679960414720207
2813	7	49	383	440	2813	483.6045	445.216	23.6996803192516	7.84825480666569	-4.24497287072169	-0.664606352430091
2831	7	49	383	440	2831	483.2948	445.1923	23.7377134716907	7.72768350925696	-4.22512472061011	-0.671908987186154
2859	7	49	383	440	2859	483.8974	445.13	24.0007974256629	7.74929062240635	-4.20391865364087	-0.661996078088371
2874	7	49	383	440	2874	483.5677	445.1461	23.8111132377586	7.63892597876239	-4.22356145199143	-0.673668001798563
2880	7	49	383	440	2880	483.497	444.9834	23.9877246126682	7.7978718327831	-4.18951783142142	-0.639071801494513
2892	7	49	383	440	2892	483.7244	445.0028	23.8759010406948	7.77081917966647	-4.21866382459545	-0.643793129698676
2909	7	49	383	440	2909	483.3766	445.079	23.8711574008376	7.66719228816901	-4.20493226677303	-0.662432844919938
2943	7	49	383	440	2943	483.1594	445.1796	24.2047676856827	7.69523654649749	-4.13800294638832	-0.673091719624591
2946	7	49	383	440	2946	483.1387	445.15	23.8474386956594	7.74718670810179	-4.19913858582334	-0.664757439576647
2998	7	49	383	440	2998	483.6258	444.9509	24.0418879374636	7.78968273459905	-4.18543669539356	-0.635571456332852
3029	7	49	383	440	3029	483.4905	445.1267	23.9223773434786	7.71344260558688	-4.20069036438783	-0.664644862501049
3401	6	48	891	739	3401	819.3196	754.2269	29.0669321479658	9.19790609528352	2.46604628362943	-1.65547460935789
3485	6	48	891	739	3485	819.5251	754.4305	28.4849137092058	9.17636040644824	2.50921946717713	-1.68154903649567
3508	6	48	891	739	3508	819.4378	754.5023	28.7259786490371	9.2517973543214	2.49120146172631	-1.67559874112018
3595	6	48	891	739	3595	819.3171	754.3653	28.8411499212996	9.25760369818363	2.48543834748632	-1.65974916414004
3616	6	48	891	739	3616	819.382	754.2804	29.0227481123135	9.19851276586114	2.4676505382209	-1.66118158325668
3674	6	48	891	739	3674	819.8713	754.3154	28.4644086284233	9.23176285356911	2.49886449174195	-1.65898975557836
3707	6	48	891	739	3707	819.1896	754.3483	28.920409589926	9.33887083971377	2.48303537253546	-1.64348562726995
3750	6	48	891	739	3750	819.6379	754.2667	29.0293825992805	9.30942735369718	2.45827136543265	-1.63991826993923
3790	6	48	891	739	3790	819.3676	754.5057	29.0577684213802	9.18453063963026	2.46517209997771	-1.68824087026229
3858	6	48	891	739	3858	819.4519	754.42	28.8200337582138	9.30726933779466	2.48258210244492	-1.65676950353021
3976	6	49	957	795	3976	873.6981	804.1587	29.307320728699	9.35223292781321	2.84235808421843	-0.979306233141639
4957	6	49	957	795	4957	873.3181	804.2165	29.3251923963153	9.36599166826412	2.85358400617057	-0.984038885196677
5002	6	49	957	795	5002	873.9807	804.4394	29.3963151065603	9.4769461795923	2.82413968210161	-0.996038156292037
5005	6	49	957	795	5005	873.3513	804.262	29.483263296173	9.58580955237884	2.83715880293542	-0.966219905516635
5026	6	49	957	795	5026	872.8726	804.2687	29.2044219094627	9.49317187989526	2.88063911214559	-0.976354385790625
5039	6	49	957	795	5039	872.9086	804.0861	29.8763770532938	9.3831066848409	2.81464515761053	-0.96834665800819
5045	6	49	957	795	5045	873.6514	804.2579	29.3200962625378	9.42096932678934	2.84271235857074	-0.982690812257961
5054	6	49	957	795	5054	873.0815	804.1984	29.1665377863511	9.35206841069695	2.87721842800523	-0.983568510841816
5100	6	49	957	795	5100	873.5247	804.3039	28.9055763330246	9.43184185374603	2.88786146445485	-0.986435114611764
5103	6	49	957	795	5103	874.1632	804.2531	29.5230778709249	9.58457233227854	2.80583211419091	-0.965416053968083
5104	6	49	957	795	5104	873.2943	804.1511	29.0946547909361	9.47297432247398	2.87701299779907	-0.966021830998706
5121	6	49	957	795	5121	873.5616	804.2596	29.4548665649063	9.44837208271887	2.83275430279531	-0.980020676465085
5522	6	49	957	795	5522	873.3378	804.2969	29.1766999357692	9.44192064023722	2.8674318954569	-0.984640768995753
5611	6	49	957	795	5611	873.3349	804.3623	29.1897095892472	9.46669955951149	2.866253250797	-0.988971915834533
5631	6	49	957	795	5631	873.2129	804.264	29.7190258191544	9.4265683055395	2.819308429215	-0.982754243085051
5892	6	49	957	795	5892	873.6156	804.2978	29.3478920285027	9.57789584245292	2.84123983824859	-0.970756014989078
5903	6	49	957	795	5903	874.0435	804.1247	29.3615568022505	9.37749133000742	2.82534405647188	-0.973042755134463
5908	6	49	957	795	5908	873.7771	804.3304	29.5219845258925	9.45480698785109	2.81901441710359	-0.986841932573463
5911	5	48	972	808	5911	895.968	824.755	29.3533530952393	9.56420003932578	2.5902321875565	-1.7518454163555
5912	5	48	972	808	5912	895.8824	824.9262	29.5253102377344	9.48246514755142	2.57804573049732	-1.78499996958815
5918	5	48	972	808	5918	895.4078	824.9422	29.8344550583862	9.48763725518997	2.5672397853458	-1.78571329660946
5935	5	48	972	808	5935	896.1173	824.965	29.5931261616883	9.46004885042489	2.56420019924217	-1.79333111998022
5938	5	48	972	808	5938	895.7856	824.9111	29.5541972940862	9.48395441412141	2.5788012187105	-1.78312750795383
5940	5	48	972	808	5940	895.4387	824.9888	29.7753908404234	9.44625839895215	2.57129454354834	-1.79846869337012
5941	5	48	972	808	5941	896.4327	824.9533	29.5253458119381	9.4910972602076	2.55940440058946	-1.78623182707003
5943	5	48	972	808	5943	895.9886	824.7746	29.2852698936389	9.62232060084128	2.59555060534069	-1.7433008830046
5949	5	48	972	808	5949	896.0227	824.8769	29.2348431210984	9.44594457833083	2.5988612179406	-1.78668208986912
5953	5	48	972	808	5953	895.5223	824.9573	29.5943184594359	9.4868370238806	2.58420210300926	-1.78745560372909
5956	5	48	972	808	5956	896.2481	824.9974	29.6535778593071	9.6282222401828	2.55456189332056	-1.76537262809144
5957	5	48	972	808	5957	896.1281	824.809	29.7685321596597	9.60306934756224	2.54872828774596	-1.75037786270563
5961	5	48	972	808	5961	896.199	824.9257	29.2880005752829	9.51366546043371	2.58812477844497	-1.77909345986488
5964	5	48	972	808	5964	895.9757	824.8572	29.6613770624178	9.5795190316888	2.56307385324756	-1.75971256429857
5966	5	48	972	808	5966	895.7907	824.8655	29.6569561319887	9.53866386664485	2.56969392478545	-1.76811975301655
5973	5	48	972	808	5973	896.2779	824.9	29.4494957320136	9.57229141200202	2.57125285570459	-1.76551248521438
5994	5	48	972	808	5994	896.465	824.982	29.4209811939276	9.52779900582446	2.56738548256134	-1.78236337580365
5999	5	48	972	808	5999	896.0322	824.9379	29.7494279946119	9.51681147023813	2.55358859382973	-1.7797872799067
6002	5	48	972	808	6002	896.1162	824.8113	29.0793235524114	9.66304453849693	2.60954488378074	-1.73975189010305
6004	5	48	972	808	6004	896.3557	824.8237	29.2320206043452	9.59159101358149	2.5877205350887	-1.75400514640147
6010	5	48	972	808	6010	895.3883	824.7832	29.2883407485023	9.43089030416497	2.61577467490772	-1.77959868673141
6020	5	48	972	808	6020	895.9344	824.9098	29.5317068387671	9.42705420028386	2.5757265035608	-1.79375228366576
6024	5	48	972	808	6024	896.6207	824.7629	29.2678166595871	9.4954252090146	2.5755013049567	-1.76536591369135
6029	5	48	972	808	6029	896.4079	824.8063	29.6838008077308	9.50941760636903	2.54657752521749	-1.76733220641649
6033	5	48	972	808	6033	896.234	824.9473	29.4441970526283	9.34631788865581	2.57320652570611	-1.81325953192433
6035	5	48	972	808	6035	896.0846	824.9663	29.7092225854307	9.53494917844786	2.55528059617517	-1.77938022347822
6050	5	48	972	808	6050	896.4895	824.865	29.5611142499326	9.61555099212147	2.55438612230837	-1.75392965143842
6051	5	48	972	808	6051	896.0792	824.8647	29.7471043360801	9.52602059712458	2.55220807854955	-1.77038248322606
6056	5	48	972	808	6056	896.0614	824.8659	29.4743770745099	9.41365916569581	2.57642764792045	-1.7916412420646
6062	5	48	972	808	6062	895.9385	824.8886	29.3155361168064	9.51839534926988	2.59457987385721	-1.77431167547537
6070	5	48	972	808	6070	896.2841	824.9228	29.21981462889	9.6479090156799	2.59125189401916	-1.75403810012065
6073	5	48	972	808	6073	896.1226	825.0789	29.5684459946723	9.45480904785565	2.56616123869586	-1.80637175362875
6076	5	48	972	808	6076	895.8749	824.7235	29.4730812139081	9.60440899885161	2.58286873528775	-1.74123155334176
6078	5	48	972	808	6078	896.3171	824.872	29.4496770090538	9.50566419379396	2.56990594418854	-1.77494172485236
6080	5	48	972	808	6080	896.22	824.8128	29.4921782657349	9.61458268361233	2.56949484426669	-1.7486770412466
6082	5	48	972	808	6082	895.8073	824.8783	29.5205032599594	9.52274946566057	2.58100952172266	-1.77241878103208
6085	5	48	972	808	6085	896.1647	824.9017	29.4920421803102	9.55163653443998	2.57138178279936	-1.76950828677978
6094	5	48	972	808	6094	895.893	824.9194	29.2935617888339	9.63618125809825	2.59807941924667	-1.75582002318407
6096	5	48	972	808	6096	895.6752	824.7457	29.6719117549699	9.44567380261242	2.57229128444061	-1.77284335135188
6106	5	48	972	808	6106	895.9366	824.8493	29.595161222686	9.6562991835067	2.57012960421699	-1.74490243930917
6107	5	48	972	808	6107	896.5215	824.9317	29.3292236188722	9.53054658672965	2.57349123798261	-1.77657176804274
6110	5	48	972	808	6110	896.129	824.9729	29.6420145047935	9.60976588424687	2.55957637385713	-1.76621368350122
6114	5	48	972	808	6114	895.6627	824.8453	29.3722147855782	9.46323006073076	2.59896301852871	-1.78007930610314
6123	5	48	972	808	6123	895.6856	825.0136	29.8408579018773	9.4397206458977	2.55737955828673	-1.80234147155549
6125	5	48	972	808	6125	896.2904	824.9833	29.3774160044261	9.49520073477646	2.57713612349682	-1.7886193746066
6127	5	48	972	808	6127	896.032	824.849	29.635013065628	9.42215881354537	2.5634542435249	-1.78823137387345
6128	5	48	972	808	6128	895.8136	824.8638	29.1050917482932	9.57868595802515	2.61763132921468	-1.76055463911219
6129	5	48	972	808	6129	896.0205	824.8418	29.2931747811478	9.52710078276348	2.59376119412287	-1.76777808737684
6130	5	48	972	808	6130	896.3569	825.0526	29.4980903809656	9.466033689956	2.56433887831637	-1.80145143769072
6133	5	48	972	808	6133	896.0582	824.9269	29.120312704729	9.5036407922875	2.60786347900953	-1.7810963576966
6137	5	48	972	808	6137	896.1702	824.8013	29.7393926485984	9.5934676614964	2.54980997413119	-1.75132711057466
6139	5	48	972	808	6139	895.7069	824.8773	29.760943596707	9.54880949052125	2.5635309496182	-1.76747687936946
6140	5	48	972	808	6140	895.9294	825.034	29.5195487095518	9.5718653386164	2.57695673970061	-1.77959043482137
6141	5	48	972	808	6141	895.7434	824.9121	29.3400790807395	9.48578787487685	2.59905911603556	-1.7828882769761
6142	5	48	972	808	6142	896.0869	824.7976	29.4312005862281	9.56609561203137	2.5793409201092	-1.75595150636729
6143	5	48	972	808	6143	895.8505	824.9137	29.7696989109283	9.49418065220089	2.55795331447057	-1.78148074274099
6145	5	48	972	808	6145	895.8586	824.9921	29.6445355148059	9.50276106385842	2.56848011539838	-1.78812240840461
6146	5	48	972	808	6146	895.7635	824.7289	29.4207431205022	9.51053362409184	2.5912499792323	-1.75898647344274
6147	5	48	972	808	6147	896.0477	824.807	29.531654822811	9.61764008996438	2.57189447918552	-1.7475180858075
6150	5	48	972	808	6150	895.8848	825.0029	29.3000064504737	9.66581783365688	2.59778782399447	-1.75907515459219
6151	5	48	972	808	6151	895.8178	824.8563	29.5507923428934	9.53429287278603	2.57800870839664	-1.76796540917192
6154	5	48	972	808	6154	896.1032	824.8621	29.7792550303566	9.43165834876989	2.54864669793223	-1.78781921232328
6155	5	48	972	808	6155	896.219	824.9169	29.6550869399862	9.47670698014446	2.55541317930917	-1.7851032046727
6157	5	48	972	808	6157	896.0638	824.895	29.5210107985458	9.6163934248891	2.57227642095983	-1.75689567320243
6159	5	48	972	808	6159	896.0753	824.8566	29.5464909832444	9.66284500017204	2.56966893439415	-1.74447587638008
6162	5	48	972	808	6162	895.9832	824.9123	29.1836544375209	9.45566230705002	2.60477316721057	-1.78858967788966
6163	5	48	972	808	6163	895.6193	824.8748	29.4890442009026	9.47569015061083	2.59013820453571	-1.7808518146736
6165	5	48	972	808	6165	896.1748	825.1911	29.4023552595618	9.52646083997691	2.57888183890783	-1.80456313092257
6168	5	48	972	808	6168	896.3307	824.9467	29.4813000428275	9.5484960327608	2.56668803241632	-1.77480306237296
6170	5	48	972	808	6170	896.4248	824.7679	29.7310366185547	9.51442494416777	2.54196316696319	-1.76236610182926
6173	5	48	972	808	6173	895.586	824.8791	29.5394424772403	9.48870311152551	2.58684638543452	-1.77886269615683
6176	5	48	972	808	6176	896.3725	824.9948	29.6617384120109	9.48432223181075	2.5496651258099	-1.79188344560868
6178	5	48	972	808	6178	895.4902	824.8453	29.2452292229558	9.46985404975031	2.61614636071801	-1.77883417331486
6179	5	48	972	808	6179	895.7253	825.0344	29.2393524874165	9.62340260135482	2.60863163891286	-1.770101564451
6180	5	48	972	808	6180	895.8208	824.8344	29.7929160899855	9.62582164203287	2.55695682053785	-1.74887927763896
6181	5	48	972	808	6181	896.21	824.8908	29.4926580980448	9.6450805138066	2.56979210717614	-1.75123473317008
6183	5	48	972	808	6183	896.087	824.8358	29.2606604441008	9.55837719581424	2.59437069593912	-1.76136593640316
6184	5	48	972	808	6184	895.9476	824.7495	29.7761971452307	9.59571558174546	2.55413408331028	-1.74551859705634
6185	5	48	972	808	6185	895.9731	824.9079	29.4350236699726	9.49266183179751	2.58287205243721	-1.78115478035505
6187	5	48	972	808	6187	896.1432	824.8817	29.6542076434879	9.49274019035769	2.55804508122335	-1.77838007376919
6189	5	48	972	808	6189	896.0343	824.8763	29.4163569415992	9.58718883348883	2.58243058958035	-1.76029702690842
6190	5	48	972	808	6190	895.9716	824.8269	29.1855713186725	9.49564916818816	2.60499954480446	-1.77206420561247
6191	5	48	972	808	6191	895.5924	824.9992	29.3687438367979	9.59289329244165	2.60166387859818	-1.77206182553848
6192	5	48	972	808	6192	895.798	825.009	29.7375693072388	9.48190432618707	2.56248246831158	-1.79383796913291
6193	5	48	972	808	6193	896.4464	824.8786	29.5037925429502	9.45762161966052	2.56080976335543	-1.78465587636883
6194	5	48	972	808	6194	896.1988	824.6893	29.4101644731449	9.6031134268397	2.57738102992303	-1.73790512078668
6196	5	48	972	808	6196	896.2223	824.8299	29.1892734421124	9.59612289143145	2.59608037693302	-1.75382289185017
6197	5	48	972	808	6197	895.8398	824.8562	29.4356039761059	9.55853849319092	2.58734966205627	-1.76347043138525
6198	5	48	972	808	6198	895.6368	824.8255	29.3521249739103	9.51442600371762	2.60162424587234	-1.76841987035537
6202	5	48	972	808	6202	896.1858	824.7624	29.4994423687975	9.5138949783864	2.57002146183587	-1.76188617155021
6203	5	48	972	808	6203	896.4739	824.9497	29.2756763425293	9.50266278313595	2.57982425807468	-1.78367899470031
6204	5	48	972	808	6204	895.465	824.9829	29.3775301706575	9.49062773432185	2.6052224116663	-1.78943906298032
6205	5	48	972	808	6205	896.4513	824.9813	29.7161796576098	9.5943710323059	2.54234228189737	-1.76992321256089
6206	5	48	972	808	6206	896.2737	824.9074	29.7261324865052	9.52266209362355	2.54746560234089	-1.77549091144601
6207	5	48	972	808	6207	895.9672	824.7872	29.8139969075124	9.44040403175777	2.5502384076803	-1.77822897659119
6208	5	48	972	808	6208	895.9121	824.9996	29.4824336678555	9.57097488221653	2.58078762619106	-1.77616180265882
6209	5	48	972	808	6209	896.2766	824.863	29.414816259524	9.62635432911998	2.57432850614805	-1.75175351160605
6210	5	48	972	808	6210	895.7994	824.7733	29.2588510997402	9.46529800358286	2.60436063399211	-1.77208366748208
6212	5	48	972	808	6212	895.4476	824.9238	29.5996464192871	9.47297035130627	2.58626062337416	-1.78653572980584
6213	5	48	972	808	6213	895.9826	824.9666	29.5043954043261	9.46435638826986	2.57647713021274	-1.79268397173086
6214	5	48	972	808	6214	895.8718	824.7547	29.4218750155891	9.5106452539938	2.58746935603743	-1.76167857727257
6215	5	48	972	808	6215	896.173	825.0121	29.5434688663208	9.50033574290524	2.56662480438923	-1.79068408321301
6216	5	48	972	808	6216	895.8979	824.7892	29.2371331800103	9.52136697133874	2.60292620112398	-1.76331823471766
6218	5	48	972	808	6218	896.4738	824.7803	29.7447203449426	9.60235660841877	2.53914641402374	-1.74751893564212
6219	5	48	972	808	6219	896.0866	824.8512	29.5815754719173	9.59011238649259	2.56623924821269	-1.75714312000498
6222	5	48	972	808	6222	896.2541	824.9303	29.4049553363006	9.46485077801151	2.57595698186595	-1.78875508944441
6223	5	48	972	808	6223	895.722	824.6796	29.5373011836918	9.60337265322093	2.58242957017734	-1.73684814723979
6227	5	48	972	808	6227	896.1598	824.8906	29.0790822286799	9.53162718698561	2.60806718051098	-1.77205839765347
6228	5	48	972	808	6228	896.1024	824.9515	29.6180019049848	9.69703825944296	2.56254963597751	-1.74811107747179
6230	5	48	972	808	6230	895.7326	824.8968	29.6161443952599	9.53954139594795	2.57519679071414	-1.77123818626932
6231	5	48	972	808	6231	896.0137	824.8461	29.2820944677057	9.43290584927445	2.59497489442918	-1.78588658353838
6232	5	48	972	808	6232	895.8941	824.7495	29.2671888302277	9.48945492246381	2.6003829900259	-1.7650644991579
6235	5	48	972	808	6235	895.913	825.0176	29.798879648786	9.60635823045576	2.55335102852096	-1.77149337883818
6236	5	48	972	808	6236	896.3613	824.9076	29.3820879622144	9.46635217083868	2.57431330602754	-1.78607342034921
6237	5	48	972	808	6237	895.7274	824.8945	29.7916270677574	9.49401829513399	2.56020256384545	-1.77948888182141
6239	5	48	972	808	6239	895.9902	824.9219	29.3666467945252	9.45451951100205	2.58830368110569	-1.78982125747462
6240	5	48	972	808	6240	896.3874	824.9164	29.4345844325357	9.44072686673951	2.56883531592929	-1.79185355521701
6243	5	48	972	808	6243	895.572	824.8376	29.7100401320575	9.4359064150185	2.572463707901	-1.78441786718027
6244	5	48	972	808	6244	896.0938	824.864	29.3600647632169	9.56153995466371	2.58535533256376	-1.76373262884024
6249	5	48	972	808	6249	896.0437	824.9629	29.6715323212845	9.6209240620629	2.55990486697965	-1.76312585886504
6250	5	48	972	808	6250	895.7133	824.9367	29.7804699551413	9.56282583098675	2.56163519631865	-1.77109782185088
6251	5	48	972	808	6251	896.3278	824.8325	29.5209975456387	9.5599049643965	2.56333478850139	-1.76073926076551
6254	5	48	972	808	6254	896.2289	825.0004	29.3423278219401	9.50918725781706	2.58231386615972	-1.78778685697085
6259	5	48	972	808	6259	895.8242	824.8817	29.3289330353373	9.59279455011563	2.59729189289698	-1.75983128918325
6261	5	48	972	808	6261	896.0734	824.9113	29.4904761110791	9.61925596491391	2.57461424881763	-1.75806736629981
6263	5	48	972	808	6263	896.1955	824.8235	29.5483229657625	9.66821054691704	2.56544170333573	-1.74008415707957
6264	5	48	972	808	6264	896.4254	825.0082	29.6579769100901	9.61942753486973	2.54820482965203	-1.76810937432051
6267	5	48	972	808	6267	896.4054	824.8626	29.0696672735609	9.53080294941019	2.6004632006488	-1.76927380510407
6268	5	48	972	808	6268	895.4204	824.8204	29.595193045242	9.49867181855609	2.58756886238023	-1.77081599631019
6273	5	48	972	808	6273	896.2201	824.954	29.2605070652812	9.67137206107564	2.5898355018569	-1.75300876576083
6274	5	48	972	808	6274	896.0261	824.9997	29.6990104534173	9.43564534360555	2.55812900295666	-1.80164677464488
6276	5	48	972	808	6276	895.3924	824.7358	29.5044449781274	9.50327467681316	2.59647656672721	-1.76105611688078
6282	5	48	972	808	6282	895.8124	824.8066	29.255707065111	9.53608358441834	2.60419616010094	-1.76242163265656
6283	5	48	972	808	6283	896.0075	825.0096	29.3097449641751	9.48813523886707	2.59273835691456	-1.79272318235116
6284	5	48	972	808	6284	895.2099	824.896	29.6524563705417	9.43803431065839	2.58967078613721	-1.79020328215159
6285	5	48	972	808	6285	896.3685	825.0263	29.8269018196194	9.68714572974098	2.53568072397822	-1.75761782417774
6288	5	48	972	808	6288	896.0786	824.9336	29.3485017589578	9.36957682806399	2.58689184966068	-1.80729613628654
6289	5	48	972	808	6289	896.2884	824.8603	29.5437998410987	9.48636827391299	2.56268998596033	-1.77731872863981
6295	5	48	972	808	6295	896.1479	825.0234	29.3866667590647	9.53252009354994	2.58117399369911	-1.78582366813144
6301	5	48	972	808	6301	895.8766	824.8538	29.8491787121016	9.57351506914142	2.55026782258293	-1.76046100917784
6315	5	48	972	808	6315	896.1876	824.9268	29.172310649156	9.52874186092504	2.59877940118512	-1.7763940137168
6316	5	48	972	808	6316	895.7978	824.6732	29.5775556518762	9.52135848430982	2.57635218058211	-1.75113667104075
6317	5	48	972	808	6317	896.2718	824.7968	29.3258132895323	9.61149040652819	2.58230519482407	-1.74757496387776
6318	5	48	972	808	6318	896.1334	824.9748	29.518677810396	9.61614330078323	2.57012188985243	-1.76523991677801
6321	5	48	972	808	6321	895.9827	824.8221	29.1897208738019	9.52765077041137	2.60424895217913	-1.76560837559684
6329	5	48	972	808	6329	896.6041	824.9688	29.542261892309	9.55460912939727	2.55213701221803	-1.77598055244259
6331	5	48	972	808	6331	896.398	824.7201	29.5784834747907	9.56529693635007	2.55597958781201	-1.74799591808386
6332	5	48	972	808	6332	896.1198	824.972	29.6002781339392	9.519111163745	2.5634961825915	-1.78293957366949
6333	5	48	972	808	6333	896.4153	824.9255	29.2718450050727	9.47700011095865	2.58216385017417	-1.78595545023033
6336	5	48	972	808	6336	895.9448	824.9418	29.4742332555505	9.59957436258474	2.58039621728506	-1.76484908185432
6339	5	48	972	808	6339	896.3549	824.9155	29.4237339846961	9.48239164584191	2.57088716338125	-1.7838853985131
6342	5	48	972	808	6342	895.9395	824.755	29.8003094882345	9.54031848355582	2.552339264464	-1.75623067813509
6345	5	48	972	808	6345	895.4069	824.929	30.0071787322225	9.51013161109383	2.55249254465074	-1.78010154772746
6346	5	48	972	808	6346	895.9053	824.8852	29.7700076796383	9.5276281691643	2.55608600504481	-1.77223540845645
6351	5	48	972	808	6351	896.2865	824.6366	29.2681205416064	9.50912103079343	2.58689313146598	-1.74954130314733
6356	5	48	972	808	6356	896.0971	824.842	29.6874486281763	9.52107667704178	2.55673368737928	-1.76891758897512
6357	5	48	972	808	6357	895.7735	824.847	29.6572411553282	9.62769236349109	2.57024918807409	-1.74984818416976
6358	5	48	972	808	6358	895.8941	824.8392	29.3185955187884	9.61948006909313	2.59582352610406	-1.75053120117203
6361	5	48	972	808	6361	896.0747	824.9186	29.2913659347227	9.41531937131643	2.59207099352087	-1.79692258252462
6363	5	48	972	808	6363	896.082	824.9958	29.3743180526137	9.53986809491236	2.58450255301314	-1.78155503104534
6365	5	48	972	808	6365	896.2666	824.9147	29.5588954000268	9.33294885357411	2.56211874547691	-1.81236394470569
6366	5	48	972	808	6366	896.163	824.8376	29.3021243675138	9.51051372046341	2.58810586730284	-1.77041961085353
6367	5	48	972	808	6367	896.6634	824.7214	29.6049547504227	9.62362943303338	2.54472944259184	-1.73753573081309
6374	5	48	972	808	6374	896.734	824.8859	29.6081392220251	9.59158386493617	2.54207126748481	-1.76049130547975
6384	5	48	972	808	6384	896.3715	824.8865	29.1402711602059	9.55322689798669	2.59532588369592	-1.76762262430496
6387	5	48	972	808	6387	896.1322	824.8044	29.6905923869435	9.5654006883681	2.55528077753555	-1.75678997121728
6389	5	48	972	808	6389	895.9996	825.0994	29.4752994754577	9.64626480470385	2.57844369192181	-1.77264468125131
6396	5	48	972	808	6396	895.7542	824.8237	29.5492859201342	9.4534520195275	2.58029247157029	-1.7796356257215
6401	5	48	972	808	6401	895.9611	824.8131	29.5636835987803	9.62408596662921	2.57203740345594	-1.74698148564945
6402	5	48	972	808	6402	895.8911	824.8765	29.536121597764	9.60327392283505	2.57680751171344	-1.75736942792711
6403	5	48	972	808	6403	896.31	825.0195	29.8865625434252	9.61902137991338	2.53257630047023	-1.76935878690741
6405	5	48	972	808	6405	896.0746	824.8466	29.5653656484169	9.59007118777221	2.56805212230025	-1.75667100589203
6407	5	48	972	808	6407	895.4858	824.8296	29.6142043362615	9.56641602020041	2.58369933330646	-1.75923772962233
6410	5	48	972	808	6410	896.2061	824.7235	29.6019433533515	9.50195119213132	2.56043662726011	-1.76000693561222
6414	5	48	972	808	6414	896.2354	824.8288	29.3607457701472	9.66309619649987	2.5804726008368	-1.74155360329494
6417	5	48	972	808	6417	895.5782	825.0834	29.6781731943935	9.44319658993625	2.57501698300072	-1.80906961295352
6420	5	48	972	808	6420	896.2019	824.9693	29.1315087297257	9.58611218715317	2.6019284034766	-1.77019626608808
6421	5	48	972	808	6421	896.1147	824.9453	29.408288434604	9.56578581904454	2.58040518640682	-1.77144881984118
6425	5	48	972	808	6425	896.0587	824.9248	29.7949060739046	9.46542679388727	2.54880145658563	-1.78806517323973
6427	5	48	972	808	6427	896.4924	824.9866	29.5508522301262	9.46469114540183	2.55517503901368	-1.79473368322774
6428	5	48	972	808	6428	895.9667	824.9494	29.6062196832759	9.59380236112744	2.56815293588293	-1.76670306120504
6429	5	48	972	808	6429	895.7968	824.9884	29.3267406223664	9.53140861651737	2.59842036253708	-1.78235984664009
6430	5	48	972	808	6430	896.1346	825.1086	29.2079577053811	9.53179372149623	2.59742227667027	-1.79489826363075
6436	5	48	972	808	6436	895.4682	824.7998	28.9923411325204	9.51781376356376	2.63972473454912	-1.76509022106665
6437	5	48	972	808	6437	896.1057	824.9506	29.6059686355283	9.43837210152221	2.56347971364544	-1.79592410827565
6444	5	48	972	808	6444	895.7086	824.8461	29.7046616330211	9.47225354119678	2.56833088834754	-1.77846801996302
6446	5	48	972	808	6446	896.1978	824.8072	29.3817563110239	9.48619138235648	2.57990704155283	-1.7717542607521
6447	5	48	972	808	6447	896.0589	824.7999	29.967553056825	9.53248901518814	2.53411080497627	-1.7623833579281
6451	5	48	972	808	6451	896.3982	824.8579	29.5360707391398	9.45384816434617	2.55964311122184	-1.78317862810375
6454	5	48	972	808	6454	895.5199	824.9787	29.866650392546	9.44892451697296	2.560719029245	-1.79689233092099
6456	5	48	972	808	6456	895.5151	824.7396	29.5787704672834	9.52473957157836	2.58580389893484	-1.75748637264064
6458	5	48	972	808	6458	896.2486	825.0626	29.5141746740557	9.60505632209906	2.56661081790605	-1.77641852664027
6459	5	48	972	808	6459	895.6361	824.9522	29.4039204162231	9.57019717808378	2.59706525249155	-1.77135326310949
6461	5	48	972	808	6461	896.2079	824.8623	29.4435556597193	9.42873421053331	2.57414902180746	-1.78839488137891
6464	5	48	972	808	6464	896.3135	824.9068	29.9962363500743	9.48648054292577	2.5231998813682	-1.78219940719824
6466	5	48	972	808	6466	895.7065	825.0283	29.5138995183029	9.51390301322514	2.58500236313019	-1.78983325521914
6467	5	48	972	808	6467	895.9332	824.8798	29.6419129284904	9.55453195442282	2.56619065657157	-1.76667994628312
6469	5	48	972	808	6469	896.2003	824.9352	29.5032205684802	9.62755783919238	2.56920087161538	-1.75903383629224
6472	5	48	972	808	6472	895.6808	825.0448	29.4042475220372	9.51947766453079	2.59551617305636	-1.79051840874718
6473	5	48	972	808	6473	896.0079	824.7883	29.8107347373485	9.49348701687499	2.54915219868073	-1.76840184962157
6475	5	48	972	808	6475	895.9633	824.8796	29.0079178680564	9.43642985778234	2.62123949557	-1.78876972058232
6477	5	48	972	808	6477	895.8383	824.9542	29.4775753048752	9.59459785456374	2.5837165781883	-1.76705686439329
6480	5	48	972	808	6480	896.319	825.1074	29.2091142665371	9.43777369919621	2.59100633142794	-1.81265206660518
6483	5	48	972	808	6483	895.441	824.8648	29.6180897784481	9.51271623339063	2.5848729804212	-1.7728690298574
6484	5	48	972	808	6484	896.5524	824.9999	29.4488128368148	9.60638997037005	2.56199122246723	-1.76964500217402
6485	5	48	972	808	6485	895.8676	824.7503	29.5942131502968	9.5216813720905	2.57254347711003	-1.75917459799671
6486	5	48	972	808	6486	896.3596	824.8733	29.6397661835235	9.53878115613281	2.55199044188304	-1.76891572663364
6487	5	48	972	808	6487	895.909	824.9619	29.1485348295291	9.42921732721971	2.6104571102804	-1.79886616368841
6488	5	48	972	808	6488	895.9208	824.9166	29.7749892083647	9.50631797533329	2.55513778586449	-1.7795112728077
6491	5	48	972	808	6491	895.9008	824.9249	29.2801689235089	9.46027534858088	2.59900139916543	-1.78904940674257
6498	5	48	972	808	6498	895.8929	824.8915	29.5427166455741	9.47650294997137	2.57617134243482	-1.7824613245175
6505	5	48	972	808	6505	895.7881	824.9355	29.6673661394362	9.41688948277259	2.56887988107219	-1.79841762303594
6507	5	48	972	808	6507	896.0211	824.9516	29.1814943200494	9.57955292398462	2.60366721342978	-1.76956066055627
6508	5	48	972	808	6508	896.3428	824.9922	29.5683668299705	9.47776988390187	2.55872096132526	-1.79284791761631
6510	5	48	972	808	6510	895.7009	824.8401	29.8581578492213	9.52238413266116	2.55538537860566	-1.76847518073122
6511	5	48	972	808	6511	895.868	824.9391	29.3683132948179	9.48657950523111	2.59231775538957	-1.78558562553125
6516	5	48	972	808	6516	896.4621	824.7667	29.7195977267342	9.55546973257626	2.54168648898131	-1.75467041069048
6517	5	48	972	808	6517	895.848	824.8754	29.4248649660084	9.48203911332234	2.58801527510732	-1.77972267339521
6518	5	48	972	808	6518	896.1251	824.8515	29.7359390737414	9.53178541739817	2.55162279596551	-1.76792691631951
6522	5	48	972	808	6522	896.2472	825.0026	29.504130923214	9.55054524786167	2.56753199059313	-1.78027532028151
6525	5	48	972	808	6525	896.0515	824.9968	29.4843819780585	9.49782136182094	2.57588916249012	-1.78954723957257
6526	5	48	972	808	6526	896.7221	824.9696	29.4041618153486	9.44759236737879	2.56011038412616	-1.79618249180539
6527	5	48	972	808	6527	896.091	824.7712	29.5913853005972	9.48742597784923	2.56523982330993	-1.76772920696895
6529	5	48	972	808	6529	895.8703	824.7985	29.4398055041947	9.53216575434968	2.58594439386336	-1.76229625385339
6530	5	48	972	808	6530	895.5995	824.8811	29.6819676179017	9.53942675721584	2.57397019576025	-1.76961367067793
6533	5	48	972	808	6533	895.9435	824.8489	29.5808250437852	9.6165646996036	2.57114194372274	-1.75207057055359
6536	5	48	972	808	6536	895.7879	824.7975	29.509774588594	9.50136418321781	2.58260529138224	-1.76790402684167
6540	5	48	972	808	6540	896.1524	824.8097	29.1968837385431	9.52656084041584	2.59779778825755	-1.76450875416508
6541	5	48	972	808	6541	895.8899	825.1123	29.6397035948897	9.52646650476485	2.56784281787225	-1.7962903655244
6545	5	48	972	808	6545	895.9791	824.9754	29.6788333076732	9.60175058004634	2.56145176637875	-1.76794844424277
6549	5	48	972	808	6549	895.9506	824.7756	29.4170443092026	9.53691459089319	2.58521553697389	-1.75901753550557
6552	5	48	972	808	6552	896.2072	824.8704	29.7214670687783	9.41590514857582	2.55010292138703	-1.79169179529721
6555	5	48	972	808	6555	896.3088	824.9094	29.5513209623032	9.65422767761384	2.56134743000337	-1.75150209469468
6558	5	48	972	808	6558	895.6771	824.7707	29.3670849448463	9.66707125952187	2.59892666035259	-1.73482738978274
6559	5	48	972	808	6559	896.1832	824.8745	29.4674510405478	9.5369515619253	2.5728998377116	-1.76938090651196
6561	5	48	972	808	6561	895.8041	824.9115	29.6614784446149	9.70078750812674	2.56885037414019	-1.74331207500758
6563	5	48	972	808	6563	896.1353	824.8341	29.2046517712249	9.54894210996914	2.59769233320388	-1.76292827060132
6564	5	48	972	808	6564	896.6093	824.8538	29.4473932361905	9.4672481978051	2.56018247168125	-1.78022162806584
6565	5	48	972	808	6565	895.8446	824.8693	29.612844221626	9.46648714930173	2.57170163831762	-1.78200210214665
6569	5	48	972	808	6569	895.919	824.9203	29.559137559498	9.47796028073068	2.57385723270378	-1.78522588181764
6572	5	48	972	808	6572	895.6715	824.9585	29.7010438023699	9.65724101285652	2.56989284645645	-1.75603984382531
6573	5	48	972	808	6573	895.9694	825.0271	29.1332205238935	9.48676791465601	2.60975610086238	-1.79482624147419
6579	5	48	972	808	6579	895.56	824.8569	29.6381484236819	9.63646763813661	2.57910848232752	-1.74928206403022
6581	5	48	972	808	6581	896.3262	824.9124	29.5481793525473	9.58026640498264	2.56103088779567	-1.76533712999922
6583	5	48	972	808	6583	895.9966	824.7432	29.8168793315013	9.61397402792731	2.54900585520709	-1.74154828704168
6590	5	48	972	808	6590	896.2453	824.9828	29.7939741558524	9.54093324055409	2.54261816848356	-1.77999358886759
6593	5	48	972	808	6593	895.9221	824.7361	29.7674930411379	9.50682358937389	2.55573755891577	-1.76043026807676
6594	5	48	972	808	6594	896.3619	824.9841	29.4330623433222	9.48832177020792	2.56983453225895	-1.79000042487259
6595	5	48	972	808	6595	896.239	824.9487	29.058515425463	9.39447145503098	2.6071875624318	-1.80411426881536
6596	5	48	972	808	6596	895.9113	824.7855	29.5901873976665	9.51011745371204	2.57141663137964	-1.76501500446224
6597	5	48	972	808	6597	896.1756	824.9186	29.8363400127853	9.53101558417604	2.54134387687994	-1.77510988735442
6615	5	48	972	808	6615	895.4476	824.8425	29.6275012973304	9.46595236494551	2.58382909958384	-1.77927157782575
6633	5	48	972	808	6633	895.9886	824.9055	28.9839072025783	9.51381211776337	2.62253806806414	-1.77694280596896
6636	5	48	972	808	6636	896.1014	824.8715	29.4416609446532	9.50411598056638	2.5779320039953	-1.77517825271683
6638	5	48	972	808	6638	896.3458	824.7952	29.5761643441088	9.61946518113336	2.55794494241338	-1.74595985158722
6643	5	48	972	808	6643	895.6796	824.8436	29.6458670236368	9.54315703656932	2.57440269630668	-1.76499243756081
6645	5	48	972	808	6645	895.7688	824.9881	29.5038606683843	9.52360374505519	2.58377033625595	-1.78378904191814
6650	5	48	972	808	6650	895.7287	824.9932	29.3039002210767	9.53141325008282	2.60276957758484	-1.78286257810219
6652	5	48	972	808	6652	895.9773	824.9053	29.7215901661099	9.5430833043569	2.55782747743709	-1.77147148996194
6653	5	48	972	808	6653	895.7782	824.7461	29.6428688680342	9.49516985709374	2.5713368142378	-1.76364406872502
6657	5	48	972	808	6657	896.3177	824.8543	29.1870066098852	9.59320981097817	2.59301342585668	-1.75689892456146
6659	5	48	972	808	6659	895.9666	825.01	29.6301987726699	9.4632053356948	2.56607795929237	-1.79748820791609
6660	5	48	972	808	6660	896.1217	824.8829	29.5396741408032	9.59917715276685	2.56869116559378	-1.75878616795125
6685	5	48	972	808	6685	895.8477	824.9084	29.7030188978017	9.62970833246038	2.56378990506032	-1.75585795708934
6687	5	48	972	808	6687	895.688	824.732	29.2560702720782	9.55753685062554	2.6084159386516	-1.75066026545374
6690	5	48	972	808	6690	895.3978	824.9704	29.4946257554634	9.50456508819586	2.5971578902238	-1.78549989847261
6694	5	48	972	808	6694	896.1052	824.7616	29.3181358252674	9.58958609409945	2.58866390592922	-1.74789608597535
6705	5	48	972	808	6705	896.2096	824.8249	29.2938778752165	9.50426604727108	2.58724366650415	-1.7702471623078
6706	5	48	972	808	6706	896.1617	824.9237	29.5752095920256	9.54410746527568	2.56425232639597	-1.77320928767552
6708	5	48	972	808	6708	896.4408	824.93	29.3724321317955	9.46466364884662	2.57245296068648	-1.78875875869747
6710	5	48	972	808	6710	895.9862	824.9819	29.3009464711707	9.50410464959846	2.59424384378812	-1.78679640282764
6724	5	48	972	808	6724	896.0232	824.6663	29.6825667225178	9.51465171037369	2.55964387144331	-1.75164583080103
6730	5	48	972	808	6730	896.3235	825.0037	29.6564394051245	9.53960097219327	2.55177295447422	-1.78243304406166
6731	5	48	972	808	6731	896.1787	824.8244	29.3841029956826	9.5906810371462	2.580351015348	-1.754244556235
6735	5	49	977	824	6735	910.494	838.6345	29.8495337227627	9.61965506275317	2.22804150368633	-1.52131234483283
6742	5	49	977	824	6742	910.8388	838.5242	29.8085402102644	9.73530132914215	2.21953841192189	-1.49191067733286
6743	5	49	977	824	6743	910.6685	838.3773	29.8281440852085	9.60795378775308	2.22378904334491	-1.49639562362657
6745	5	49	977	824	6745	910.7812	838.6796	29.5971776670105	9.4928581194247	2.23733494946745	-1.54638358809577
6746	5	49	977	824	6746	910.4293	838.7599	30.0251186889449	9.44346175335023	2.21716692245786	-1.56297556822991
6750	5	49	977	824	6750	910.7934	838.7062	29.3913269766805	9.5419068512869	2.25258968581205	-1.54122233943382
6752	5	49	977	824	6752	910.8011	838.6332	29.6169859265851	9.70168387585386	2.23516667645028	-1.50831548288437
6760	5	49	977	824	6760	910.4684	838.5532	29.6761498315884	9.55200993767201	2.24192155578017	-1.5235746293148
6761	5	49	977	824	6761	911.1648	838.6739	29.9033051973552	9.53286139281556	2.20160278489291	-1.5392964814383
6765	5	49	977	824	6765	910.8693	838.6779	29.7929854111328	9.63905818709864	2.21967349318705	-1.52275250497456
6768	5	49	977	824	6768	910.8859	838.6525	29.7646850283601	9.61663099578906	2.22122625981111	-1.5236624974397
6773	5	49	977	824	6773	911.4127	838.6619	29.6281683798738	9.50112706638287	2.21368054748038	-1.54317481468878
6778	5	49	977	824	6778	911.0696	838.6581	29.8728236763691	9.6425257178927	2.20703609120668	-1.52015150686094
6780	5	49	977	824	6780	910.9756	838.6651	29.6275443426953	9.52430644358544	2.22848033695639	-1.53975516084711
6789	5	49	977	824	6789	910.8608	838.7929	29.9912815841055	9.56279008895566	2.20528088519738	-1.54692300702959
6791	5	49	977	824	6791	910.7552	838.676	29.6815594680813	9.42138526173434	2.23185038748513	-1.55773271045477
6794	5	49	977	824	6794	910.3254	838.5098	29.791459647805	9.57261027341784	2.23804408337919	-1.51576211561566
6795	5	49	915	792	6795	873.52	804.2242	29.3573088882226	9.63275730833784	1.41293604798499	-1.26902397815204
6800	5	49	915	792	6800	873.4686	804.2905	29.5518111965155	9.43646196577102	1.40537578978905	-1.30244789250266
6804	5	49	915	792	6804	873.578	804.3615	29.4773270036604	9.43423119399892	1.40521560841851	-1.31028164837248
6808	5	49	915	792	6808	874.0196	804.1914	29.4396515799443	9.40218092469051	1.39201375698067	-1.29665660527601
6811	5	49	915	792	6811	873.3331	804.3515	29.6105525593881	9.4481360319085	1.40716387904046	-1.30729489481165
6812	5	49	915	792	6812	873.7219	804.2228	29.4069045802801	9.59067037572586	1.40368735129234	-1.27444688652173
6814	5	49	915	792	6814	873.6032	804.3425	29.4415867517878	9.58179392532958	1.40606552048307	-1.28811995918347
6820	5	49	915	792	6820	873.0834	804.4087	28.7438039421804	9.41645003507831	1.4582829775877	-1.31776836852262
6821	5	49	915	792	6821	873.5534	804.2837	29.1559831865701	9.4489863289278	1.42154698522022	-1.30000188087835
6823	5	49	915	792	6823	873.223	804.2959	29.0590453011	9.52268929195609	1.43765906853171	-1.29122137906846
6840	5	49	915	792	6840	873.6737	804.3074	29.2957002325463	9.44127210718451	1.41066093904416	-1.30357433408094
6842	5	49	915	792	6842	873.2352	804.2621	29.4451758832967	9.52195727553089	1.41839193508407	-1.28777095351085
6843	5	49	915	792	6843	872.9464	804.2827	29.2448124108413	9.49969500197312	1.43798494615785	-1.29295729993951
6844	5	49	915	792	6844	873.6169	804.1409	29.3982305587598	9.59413633086342	1.40767315629032	-1.26545001877281
6845	5	49	1067	910	6845	997.0554	917.7157	29.95007565171	9.91936050767831	2.33537306594437	-0.77784248228779
6847	5	49	1067	910	6847	997.011	917.7466	30.4549705224443	9.80625334674105	2.29811419283497	-0.789965313569469
6872	5	49	1067	910	6872	996.8296	917.7517	30.1853321874702	9.71820412726271	2.32465223719245	-0.797647373783187
6873	5	49	1067	910	6873	997.3289	917.6752	30.5078579669201	9.71322498627327	2.28370998958841	-0.790180399491066
6881	5	49	1067	910	6881	996.6648	917.5452	30.1736024628906	9.72180067172898	2.33101765314575	-0.776111366070432
6894	5	49	1067	910	6894	996.8185	917.6147	30.0446372215172	9.82558385643377	2.33590771899012	-0.774987024818264
6896	5	49	1067	910	6896	997.1234	917.5	30.0179293097976	9.88416762691567	2.32782878788355	-0.758789235785185
6908	5	48	989	866	6908	949.6802	874.7748	30.3342074954075	9.65518550938935	1.29621978770841	-0.908817338772707
6925	5	48	989	866	6925	949.9656	874.7969	29.8829301707774	9.7209721797777	1.30624405896353	-0.904940353424735
6926	5	48	989	866	6926	950.2416	874.7643	29.5662213612859	9.61578867536017	1.31090136701575	-0.911448898877946
6931	5	48	989	866	6931	949.6708	874.8203	30.0473278604131	9.71204614352863	1.308908405523	-0.908181434648264
6939	5	48	989	866	6939	949.9591	874.7012	30.0577805935072	9.66106889454881	1.298861700003	-0.900645683720314
6940	5	48	989	866	6940	950.1677	874.6793	30.1292806762028	9.58383203596815	1.28885586142358	-0.905618959871853
6945	5	48	989	866	6945	949.9968	874.6825	29.9954190215144	9.66627319258789	1.30030522234161	-0.898226216765501
6947	5	48	989	866	6947	950.1594	874.6308	30.3025975187217	9.55079123011869	1.28175810591826	-0.903673820529397
6950	5	48	989	866	6950	949.806	874.814	30.145119618666	9.59142343661013	1.3001772922384	-0.918945979004246
6960	5	48	1315	1108	6960	1209.8481	1113.5633	31.4328017919633	10.1242798862102	3.34529198815758	-0.549500810183794
6972	5	48	1315	1108	6972	1209.8633	1113.7151	31.2127319626728	10.0981151302071	3.36839146684541	-0.565957104500022
6975	5	48	1315	1108	6975	1209.513	1113.632	31.335239279796	10.0738038571542	3.36640161123693	-0.559073819568199
6990	5	48	1315	1108	6990	1209.9368	1113.4959	31.1841570500966	10.1400328015506	3.36912105179622	-0.542000219087997
6993	5	48	1315	1108	6993	1209.503	1113.4698	31.4259279878095	10.1276031120142	3.35700508322057	-0.540088305150046
6997	5	48	1315	1108	6997	1209.8994	1113.7243	31.2468545013994	10.1327566232333	3.36355776211948	-0.564930177724281
7002	5	48	1315	1108	7002	1209.9432	1113.5533	30.8138722531318	10.1219071528265	3.40939947881178	-0.548641665661721
7007	5	48	1315	1108	7007	1209.2072	1113.8116	31.4158266416206	10.2410640745646	3.36750012045975	-0.5674800936393
7015	5	48	1315	1108	7015	1209.4347	1113.5386	31.4593786518506	10.1394472669415	3.35560664335594	-0.546242793535506
7021	5	48	1315	1108	7021	1209.4941	1113.7734	31.3165297837064	10.0761503224462	3.36901632232871	-0.572976763470758
7032	5	48	1315	1108	7032	1209.622	1113.4849	31.3844167408193	10.1004937496837	3.35765360466116	-0.543032859177969
7037	5	48	1315	1108	7037	1209.4262	1113.5086	31.490378180514	10.0161648546657	3.35257326523084	-0.549970979903941
7039	5	48	1315	1108	7039	1209.5276	1113.5946	31.1828169838375	10.1795192961804	3.38238844985262	-0.549593732004526
7041	5	48	1315	1108	7041	1209.5594	1113.5553	31.2050452190782	9.97681790951203	3.37896001302814	-0.556820827079894
7046	5	48	1315	1108	7046	1209.7569	1113.5556	31.3998534625521	10.1428988203397	3.35170672453979	-0.547732960606804
7050	5	48	1315	1108	7050	1209.6859	1113.6919	31.3505682086099	10.0818122718025	3.35924055025827	-0.564571115445137
7052	5	48	1315	1108	7052	1209.2138	1113.6824	30.9058701032779	10.0810759866844	3.4228513756932	-0.563669989940113
7061	5	48	1315	1108	7061	1209.1361	1113.5323	31.4410373663635	10.0937775458207	3.36706129528844	-0.548090145130126
7065	5	48	1315	1108	7065	1209.1771	1113.7174	31.2471882617849	10.1336867131681	3.38663751481987	-0.564197430000533
7066	5	48	1315	1108	7066	1209.6571	1113.455	31.2866042380837	10.2063897652012	3.36702887914475	-0.534469104697413
7072	5	48	1315	1108	7072	1209.6669	1113.5529	31.5668749031182	10.1200120086048	3.3368238168421	-0.548704882492077
7073	5	48	1315	1108	7073	1209.3104	1113.511	31.4968007373077	10.0863696385394	3.35556620119869	-0.546380927677169
7076	5	48	1315	1108	7076	1209.7745	1113.448	31.4326430777796	10.171491627298	3.3476503945157	-0.535614657085192
7077	5	48	1315	1108	7077	1209.5876	1113.4446	31.1514617248815	10.1544493757275	3.38386689301979	-0.53617875263768
7081	5	48	1315	1108	7081	1209.6443	1113.5185	31.5306707164561	10.0778973080408	3.34137199133585	-0.54758446442959
7084	5	48	1315	1108	7084	1209.4111	1113.6623	30.9547107271514	10.1359031350559	3.41107694175234	-0.558637935322842
7088	5	48	1315	1108	7088	1209.439	1113.5351	31.3976314413367	10.1197830505846	3.36206889354791	-0.546958365839702
7098	5	48	1315	1108	7098	1209.9817	1113.4051	31.3025486193218	10.200097950011	3.35494407427184	-0.529906676042666
7105	5	48	1315	1108	7105	1209.7698	1113.4046	31.46500298111	10.1512956670748	3.34435690545381	-0.532404943886089
7114	5	48	1315	1108	7114	1209.557	1113.593	31.157449023676	10.2410077054889	3.38419874874467	-0.546137661531335
7117	5	48	1315	1108	7117	1209.9459	1113.833	31.6308144699501	10.1268438467585	3.32125813895193	-0.575993872154669
7124	5	48	1315	1108	7124	1208.9635	1113.7135	30.9619772003213	9.9886332913719	3.42473283647078	-0.572000175933513
7126	5	48	1315	1108	7126	1209.7886	1113.5922	31.3467378181077	9.97840949378219	3.35637477208948	-0.560429996732916
7127	5	48	1315	1108	7127	1209.7499	1113.5742	31.6223646709847	10.0869553893582	3.32834375591693	-0.552614717209995
7130	5	48	1315	1108	7130	1209.7872	1113.5427	31.294131213773	10.0973547212741	3.36206170036426	-0.548925946745443
7143	5	48	1315	1108	7143	1209.7412	1113.665	31.3822195985353	10.1027115903676	3.35409035264392	-0.560740544687155
7155	5	48	1315	1108	7155	1209.4931	1113.5943	31.3738965467864	10.0057243097087	3.36288799329286	-0.559109948149554
7162	5	48	1315	1108	7162	1209.6539	1113.8744	31.2678634178652	10.0303482207022	3.36914929530521	-0.585662618160698
7167	5	48	1315	1108	7167	1209.6924	1113.6497	31.5098503536105	10.1076014103558	3.34205332041298	-0.558955559348778
7185	5	48	1315	1108	7185	1209.7752	1113.6311	31.3238181439989	10.0364877272176	3.35925842489158	-0.561062809326142
7204	5	48	1315	1108	7204	1209.5637	1113.6376	31.4807122828341	9.96767784893603	3.34923489191484	-0.565588102408605
7206	5	48	1315	1108	7206	1209.7261	1113.6241	31.330640588631	10.0437486467299	3.36009408113414	-0.559960249685375
7207	5	48	1315	1108	7207	1209.1398	1113.4613	31.426590954507	10.1080522150392	3.36849135667444	-0.540292024993143
7210	5	48	1315	1108	7210	1209.0825	1113.6899	31.4914347846598	10.0400108651245	3.363374858093	-0.566722494271877
7216	5	48	1315	1108	7216	1209.4923	1113.4698	31.35909883938	10.115884591676	3.36450038122608	-0.540713958372064
7224	5	48	1315	1108	7224	1209.0361	1113.4858	31.3082004773783	9.95983524923074	3.38454137843419	-0.550792243317843
7225	5	48	1315	1108	7225	1209.6201	1113.6084	31.622731945668	10.0771029686326	3.3324097418609	-0.556548843200031
7240	5	48	1315	1108	7240	1209.2789	1113.6276	31.4807690292322	10.150882832652	3.35827564764476	-0.554395129249049
7254	5	48	1315	1108	7254	1209.6439	1113.7442	31.3739561627559	10.0854022177496	3.35807506880718	-0.569555866586132
7262	5	48	1315	1108	7262	1210.0318	1113.7606	31.534384891782	10.0785041183961	3.32869026493538	-0.571572917203593
7282	5	48	1315	1108	7282	1209.4436	1113.7578	31.5635524747213	10.1297976504985	3.34424967165969	-0.568402272054937
7293	5	48	1315	1108	7293	1209.2924	1113.7706	31.4892435521393	10.1511516700334	3.35694313599408	-0.568467518521575
7299	4	47	1320	1118	7299	1219.2885	1122.2412	31.3753774348759	9.91700848369742	3.20988967253194	-0.427669292304433
7317	4	47	1320	1118	7317	1218.6452	1122.3382	31.0409547380087	10.1057425933642	3.26519595983606	-0.429280674816368
7320	4	47	1320	1118	7320	1219.1409	1122.1837	31.7180398290162	10.0829519934437	3.17986548171657	-0.414928088789914
7325	4	47	1320	1118	7325	1218.9136	1122.1644	31.4828945985789	10.1442625777493	3.21083563912712	-0.41051776490232
7344	4	47	1320	1118	7344	1218.6261	1122.1395	31.1960352937966	10.1549274741477	3.24957639793921	-0.407634619797953
7353	4	48	1117	972	7353	1054.5529	970.9424	30.7563001121666	9.91862491235631	2.03038401147924	0.106627683710718
7357	4	48	1117	972	7357	1054.5555	970.9916	30.4935190691485	9.91758868357272	2.04779579091538	0.101677941299415
7377	4	48	1117	972	7377	1054.089	971.0033	30.4986671162788	9.91746564009537	2.06274588198056	0.100499465908959
7381	4	48	1117	972	7381	1054.5789	970.824	30.8384253106018	9.87705318493131	2.02413383210396	0.11906385214106
7389	4	48	1261	1117	7389	1222.7676	1125.6835	30.9516944767019	10.1198008274313	1.23522801082114	-0.858070247436307
7394	4	48	1261	1117	7394	1222.1891	1125.5502	30.8411520351605	10.032155519849	1.25841278418373	-0.852279451119252
7402	4	48	1261	1117	7402	1222.4485	1125.6539	31.4566606603433	9.97748815168335	1.22554330913456	-0.867342548388792
7411	4	48	1261	1117	7411	1223.0084	1125.6775	31.2051775471728	10.1361120666054	1.21747745041887	-0.856097480274422
7416	4	48	1389	1183	7416	1286.2142	1184.1372	31.4764387277134	10.1542841751012	3.26548377626667	-0.111992138528914
7448	4	48	1389	1183	7448	1285.8214	1183.9168	31.3576917601288	10.0782555476376	3.29037611534887	-0.0909681239641585
7449	4	48	1302	1114	7449	1223.1589	1125.6876	31.3060578437428	10.0564864406985	2.51839757000124	-1.1621951731273
7482	4	48	1302	1114	7482	1222.5348	1125.4636	31.2339421923408	10.119580803154	2.54419373355588	-1.13281372252368
7507	3	47	1442	1244	7507	1353.3885	1246.0441	31.4503208253589	10.2725998569389	2.81750702932579	-0.198985653920835
7538	3	47	1442	1244	7538	1353.9373	1245.7442	31.5231334023753	10.1617662101256	2.79358967511029	-0.171643389931771
7564	3	47	1442	1244	7564	1353.9646	1245.7589	32.0613340295437	10.3048333198056	2.74584332388907	-0.17068689472342
7595	3	47	1442	1244	7595	1353.2422	1245.7739	31.0906224099838	10.2756186005399	2.85480936436636	-0.172631942558349
7795	3	47	1442	1244	7795	1353.5032	1245.9179	31.5581206864117	10.2806385377016	2.80424810080991	-0.186554560105048
7805	3	47	1442	1244	7805	1353.49	1245.8704	31.5585344100358	10.2416059721749	2.80462960827019	-0.182627607924152
7814	3	47	1442	1244	7814	1353.3435	1246.0356	31.7705782873789	10.2285675927522	2.79052207353807	-0.199011247815611
7850	3	47	1442	1244	7850	1352.8136	1245.9614	31.2724807433818	10.1323529595869	2.85191317989298	-0.193577938690351
7861	3	47	1442	1244	7861	1353.1465	1245.9887	31.4287641257407	10.2424344301687	2.82713948421622	-0.194162824625215
7875	3	47	1442	1244	7875	1353.1574	1246.0703	31.9003477795908	10.1234680999466	2.78500412013814	-0.20450501543152
7883	3	47	1442	1244	7883	1353.5525	1245.8618	31.9289396859487	10.2002110365678	2.77013583507517	-0.18252563533493
7885	3	47	1442	1244	7885	1353.2961	1245.8782	31.4800718595499	10.0803336290327	2.8177794636479	-0.186323198132118
7890	3	47	1442	1244	7890	1353.4439	1245.9656	31.4824263217864	10.1902208366684	2.81287404899658	-0.19289081478264
7897	3	47	1442	1244	7897	1352.9613	1245.832	31.5664322702872	10.13253387975	2.82067669978056	-0.180803737914104
7915	3	47	1442	1244	7915	1353.6698	1245.9609	31.4348911752263	10.18106755717	2.80994133263018	-0.192602591917688
7928	3	47	1442	1244	7928	1353.7829	1246.1993	32.0536785942135	10.1268867325299	2.75216773453033	-0.217174345688625
7943	3	47	1442	1244	7943	1353.7507	1245.9656	31.5257757551451	10.2149327518644	2.79927449479486	-0.192424174269893
7970	3	47	1442	1244	7970	1353.0243	1246.068	31.6927113435444	10.2470227943347	2.80744992233439	-0.20181471647973
7985	3	47	1442	1244	7985	1352.5447	1245.8751	31.967317573567	10.1893219704857	2.79833613796763	-0.184025983812405
7992	3	47	1442	1244	7992	1352.8699	1245.9358	31.5631842096095	10.1955516421295	2.82386274490215	-0.189867117341741
8000	3	47	1442	1244	8000	1352.8778	1245.8531	31.6917576652099	10.2928866087932	2.81215705804274	-0.180036958574569
8070	4	49	1372	1194	8070	1289.5435	1187.4113	31.7891233378063	10.201742001442	2.59385888449261	0.645840680843399
8077	4	49	1372	1194	8077	1289.8928	1187.4441	31.6299976894622	10.2936131186821	2.59586487505039	0.636890071971098
8088	3	48	1512	1313	8088	1424.0948	1311.3234	31.4760240019081	10.1504835191023	2.79276696429863	0.16517439753927
8133	3	48	1512	1313	8133	1425.213	1311.2331	31.7692706818392	10.110043802505	2.73179075683382	0.174766799681154
8148	3	48	1512	1313	8148	1424.6138	1311.2289	31.5607043230302	10.1984070099479	2.76882920943666	0.173664377022053
8166	3	48	1512	1313	8166	1424.0473	1311.2032	31.7516657757976	10.2154268268402	2.77001844945852	0.175890839458527
8187	3	48	1512	1313	8187	1424.7673	1311.226	31.4954178706155	10.1747666601087	2.76969495557594	0.174352892725792
8246	3	48	1512	1313	8246	1424.3037	1311.3043	31.6916061773494	10.1537683355068	2.76717751411029	0.16700203746724
8248	3	48	1512	1313	8248	1424.3346	1311.2908	31.7419469780887	10.1546514984368	2.76181546332098	0.168316953099091
8253	3	48	1512	1313	8253	1423.9593	1311.213	31.7658078783622	10.0372259908084	2.77155551456856	0.17803723873872
8283	3	48	1512	1313	8283	1424.6875	1311.2099	31.7212683800122	10.1420573910234	2.75249081953533	0.176502649411581
8293	3	48	1512	1313	8293	1424.0253	1311.0332	31.6594107926723	10.2169142256177	2.77878513204554	0.192504307716356
8321	3	49	1517	1325	8321	1437.2299	1323.2169	31.4630519554896	10.1109187247127	2.53535798475144	0.176353904976204
8332	3	49	1517	1325	8332	1437.8285	1323.0377	31.8367373569365	10.1808861969072	2.48679690737061	0.192743535488692
8351	3	49	1517	1325	8351	1436.8615	1323.1328	31.2325833894111	10.187646586641	2.5658620358369	0.183280798378731
8360	3	49	1517	1325	8360	1437.4205	1323.4266	31.4987824697989	10.0759895293961	2.52643098431824	0.156153397679671
8445	3	49	1517	1325	8445	1436.9231	1323.063	31.6261949657369	10.2099390441632	2.53198021724566	0.189717097391217
8475	3	49	1517	1325	8475	1437.1118	1323.3413	31.9109186867621	10.1734145765527	2.50347540239074	0.163042603593769
8512	3	49	1517	1325	8512	1437.2249	1323.2969	31.6967567493717	10.2402556937641	2.51682216672156	0.166314206493601
8526	3	49	1517	1325	8526	1436.4578	1323.1896	31.8146921503833	10.2136028710911	2.53160394006923	0.177253807774755
8539	3	49	1517	1325	8539	1436.5102	1323.3479	31.2241603694812	10.2178425325801	2.57780510500682	0.161687753039081
8566	3	49	1517	1325	8566	1437.1578	1323.2015	31.457883892689	10.133309733084	2.53806645966278	0.177483965986772
8595	3	49	1517	1325	8595	1437.2378	1323.2998	31.2972139769704	10.164283114176	2.54853994539871	0.167272003436106
8611	3	49	1517	1325	8611	1436.9744	1323.3427	31.4621094504661	10.2087354034598	2.543554815547	0.162341361050303
8677	3	49	1517	1325	8677	1437.2352	1323.2331	31.1822531939471	10.2625677303315	2.55801912401517	0.172169387469952
8816	3	49	1517	1325	8816	1437.832	1323.1004	31.5139443559337	10.2458585585475	2.51215776438005	0.185401739556052
8817	3	49	1517	1325	8817	1437.0042	1323.1955	31.5272957831454	10.2097063405544	2.53735050891253	0.176743575163591
8846	3	49	1517	1325	8846	1436.9436	1323.3272	31.5309346360666	10.0271628369871	2.53897960602879	0.166826850944278
8857	3	49	1517	1325	8857	1437.5346	1323.3016	31.1092105515089	10.339745087421	2.55440104686763	0.16425936864403
8871	3	49	1517	1325	8871	1437.4122	1323.2457	31.2348499715506	10.0614737904287	2.54804489448454	0.174358154336087
8916	3	49	1517	1325	8916	1437.173	1323.1228	31.3029049480367	10.2047015514113	2.5501467078699	0.183954424393754
8922	3	49	1517	1325	8922	1437.0904	1323.19	31.7211640874843	10.284749759122	2.51912570987672	0.175988725286638
8949	3	49	1517	1325	8949	1437.7356	1323.1653	31.7796363599195	10.2069483240295	2.49418838851059	0.179750101769478
8965	3	49	1517	1325	8965	1437.3232	1323.4214	31.5791587298745	10.1575065608619	2.52308177939598	0.155412156570253
8971	3	49	1517	1325	8971	1437.53	1323.2361	31.242312785881	10.1111018305634	2.54366571849681	0.174451808473343
8998	3	49	1517	1325	8998	1437.2879	1323.1182	31.5480164404061	10.1524842306504	2.52669134208724	0.185353649141256
9073	3	49	1517	1325	9073	1437.6227	1323.2519	31.5976041112069	10.0631194481285	2.51213034129531	0.173713529786742
9095	3	49	1517	1325	9095	1437.283	1323.0694	31.2680200829536	10.1575046704451	2.54947386462309	0.190066365966566
9117	3	49	1517	1325	9117	1437.4313	1323.2709	31.646276700315	10.0819977116535	2.51431474083041	0.171503708833558
9141	3	49	1517	1325	9141	1437.3039	1323.1053	31.3117739438179	9.96960135637933	2.54524384798501	0.190047719288964
9218	3	49	1517	1325	9218	1436.9762	1323.2529	31.8541379128398	10.2559475445228	2.51219481183146	0.17034993523666
9244	3	49	1517	1325	9244	1437.5784	1323.1796	31.4953750462656	10.3056278040905	2.52169087948095	0.176641349232262
9250	3	49	1517	1325	9250	1436.9307	1323.2669	31.3002087503707	10.2472320636598	2.5581075397477	0.169128598750691
9252	3	49	1517	1325	9252	1437.3841	1323.2415	31.5695776185413	10.1689585760712	2.52191844192557	0.172928229262127
9257	3	49	1517	1325	9257	1437.3165	1323.1533	31.4727752400091	10.2250503311929	2.53182311989774	0.180605467961996
9285	3	49	1517	1325	9285	1437.4981	1323.2958	31.296184136475	10.1760334868628	2.54030650041269	0.167471933165316
9295	3	49	1517	1325	9295	1437.3701	1323.3873	31.4744847504932	10.2104419112202	2.52998263931078	0.157946151011125
9391	3	49	1517	1325	9391	1437.6323	1323.3425	31.4254968599589	10.1527681752398	2.52558297975957	0.163255968361641
9393	3	49	1517	1325	9393	1437.6389	1323.2673	31.6029805813971	10.1666212051336	2.51119035420081	0.170430270297185
9407	3	49	1517	1325	9407	1437.5387	1323.228	31.8307370617174	10.1185895551435	2.4963700917742	0.175123221506617
9411	3	49	1517	1325	9411	1437.4021	1323.132	31.5155158352808	10.2334084382881	2.52567339897043	0.182539376910908
9432	3	49	1517	1325	9432	1437.5673	1323.1554	31.8844402877524	10.2661380372085	2.49126844577266	0.179678082772153
9443	3	49	1517	1325	9443	1437.4791	1323.2647	31.6457154812596	10.3240540738245	2.51284885775744	0.168083195573308
9519	3	49	1517	1325	9519	1437.3246	1323.2058	31.5345790808722	10.2096263402242	2.526604201555	0.175736108277655
9520	3	49	1517	1325	9520	1437.4498	1323.0804	31.703438153599	10.0385563255535	2.50919788619107	0.191222715472895
9522	3	49	1517	1325	9522	1436.9358	1323.1809	31.6499391820114	10.2769711882286	2.52967942654074	0.177007404874654
9558	3	49	1517	1325	9558	1437.2985	1323.1709	31.8340782590585	10.0627142964461	2.50365345437073	0.181770041970278
9560	3	49	1517	1325	9560	1437.5738	1323.2074	31.1473493141379	10.2384309240615	2.55001474439907	0.175085422101855
9568	3	49	1517	1325	9568	1437.4498	1323.2746	32.0858415829008	10.0030895737318	2.47929292409128	0.172486708959495
9582	3	49	1517	1325	9582	1437.491	1323.2505	31.5744582477889	10.1400706039547	2.51814296783914	0.172533315430525
9593	3	49	1517	1325	9593	1437.3034	1323.1895	31.5931188861767	10.1920742534461	2.52259361562655	0.177638030785332
9603	3	49	1517	1325	9603	1437.3569	1323.2474	31.1837484117369	10.2134727072859	2.55399379665416	0.171596875052086
9616	3	49	1517	1325	9616	1437.4783	1323.2001	31.088109884128	10.1977575680118	2.5579457965246	0.176499587090194
9618	3	49	1517	1325	9618	1437.2654	1323.1769	31.5403621140314	10.1475269706644	2.52801790010294	0.179659537271542
9628	3	49	1517	1325	9628	1438.3155	1323.235	31.4463105434434	10.129651325865	2.5021854278039	0.174240943071097
9635	3	49	1517	1325	9635	1436.9609	1323.2551	31.3916790717141	10.0938601432385	2.54969158601396	0.172867463511346
9639	3	49	1517	1325	9639	1437.5547	1323.2852	31.5042546287953	10.4101151775473	2.52173241157675	0.164724402252386
9644	3	49	1517	1325	9644	1437.3714	1323.3586	31.0974688245962	10.3060869190376	2.56061354861843	0.159265103515472
9675	3	49	1517	1325	9675	1437.6425	1323.0918	31.8947428459946	10.1927897092114	2.48810596728062	0.187210769027797
9695	3	49	1517	1325	9695	1437.4563	1323.3791	31.7293581013949	10.2168792521085	2.5069432462456	0.158649227420925
9818	3	49	1517	1325	9818	1437.0774	1323.2603	31.2636522312267	10.3425355070249	2.55640637916808	0.16820826951171
9959	3	49	1517	1325	9959	1437.1833	1323.2778	31.8829163212106	10.2156479533268	2.50343159314134	0.168584509555175
10013	3	49	1517	1325	10013	1437.3167	1323.2879	31.5456449273333	10.2304291091809	2.52596832886295	0.167353683968496
10127	3	49	1517	1325	10127	1437.0128	1323.1179	31.5198697075137	10.2547898887089	2.53767546446846	0.183533745734989
10155	3	49	1517	1325	10155	1437.6451	1323.3365	31.3034492761366	10.1586804078464	2.53502095887223	0.163751583199256
10170	3	49	1517	1325	10170	1437.649	1323.2656	31.6038649444644	10.181032461504	2.51080050302199	0.170356003338372
10179	3	49	1517	1325	10179	1436.7118	1323.338	31.0682323968781	10.0485348835206	2.58425387625424	0.165397246391181
10192	3	49	1517	1325	10192	1437.4298	1323.2286	31.4633320881087	10.2865506051511	2.52898198376367	0.172205442620681
10193	3	49	1517	1325	10193	1437.1965	1323.1986	31.5656478907479	10.1375359433888	2.52817557479601	0.177696040740042
10198	3	49	1517	1325	10198	1437.3339	1323.1064	31.5017276776158	10.0888481763655	2.52894383493157	0.187692387366491
10215	3	49	1517	1325	10215	1437.0276	1323.2854	31.5924808573919	10.0568116610623	2.53137448625813	0.170491409980219
10222	3	49	1517	1325	10222	1437.2214	1323.2126	31.5149091858139	10.0107353737012	2.53145581126762	0.178548321704272
10224	3	49	1517	1325	10224	1437.4522	1323.4247	31.707258635603	10.1348903057779	2.50881985460196	0.155433354725299
10235	3	49	1517	1325	10235	1437.5163	1323.4176	31.3799650179928	10.1472413438673	2.5329441876186	0.155943861624654
10238	3	49	1517	1325	10238	1437.2663	1323.2679	32.0903811689166	10.1608490725622	2.48466042146086	0.170468037427819
10241	3	49	1517	1325	10241	1436.7531	1323.3972	31.6383191512108	10.1553505736891	2.53638316297625	0.15782813093154
10264	3	49	1517	1325	10264	1437.1482	1323.1911	31.2925575684685	10.246798547744	2.55178247496336	0.176533186592046
10268	3	49	1517	1325	10268	1437.7926	1323.2767	31.352599314704	10.2139399629603	2.52634236813828	0.168720396463017
10286	3	49	1517	1325	10286	1437.2724	1323.2234	31.7915188109475	10.1623235395244	2.50782608009736	0.174822223784764
10296	3	49	1517	1325	10296	1437.5031	1323.1309	31.5121070650499	10.1200793865799	2.52274149221111	0.184692227066764
10300	3	49	1517	1325	10300	1437.0789	1323.2284	31.6701527411452	10.1640525498653	2.52354640197767	0.174300554951726
10314	3	49	1517	1325	10314	1436.8141	1323.2167	31.1897165910834	10.1889608205283	2.5709082596449	0.175022755648166
10319	3	49	1517	1325	10319	1437.6601	1323.183	31.7852575614832	10.1547635581678	2.49612260798989	0.178930803222744
10321	3	49	1517	1325	10321	1437.002	1323.2941	31.9324656773702	10.3466569731992	2.50522464529549	0.164874510135853
10323	3	49	1517	1325	10323	1437.8803	1323.2088	31.6927912183752	10.1976762951264	2.4964573001739	0.175647858214124
10360	3	49	1517	1325	10360	1437.2107	1323.3157	31.4179123117912	10.0441785160463	2.53961177331489	0.167689174113055
10377	3	49	1517	1325	10377	1437.257	1323.1607	31.6408923010487	10.1173569474028	2.52025130142607	0.181796491866609
10380	3	49	1517	1325	10380	1437.1672	1323.5833	31.448121447779	10.1626073902762	2.53855544702617	0.13940320093006
10382	3	49	1517	1325	10382	1437.6961	1323.3551	31.4509182825571	10.1207433983227	2.52151302189427	0.162527586686232
10392	3	49	1517	1325	10392	1437.3785	1323.4535	31.8195959499589	10.1996490642621	2.50227878836729	0.15162286371387
10416	3	49	1517	1325	10416	1438.1077	1323.1935	32.0960856894055	10.1318074943373	2.45800378162753	0.178299874036253
10435	3	49	1517	1325	10435	1437.3045	1323.0885	31.7260087895306	10.0975474149112	2.51199262184846	0.189303394324962
10446	3	49	1517	1325	10446	1437.3456	1323.4308	32.0019276447107	10.2664868107422	2.48905006236914	0.152846833481342
10495	3	49	1517	1325	10495	1437.351	1323.3947	31.2320467320716	10.2085421752244	2.5502331205918	0.157250660519964
10504	3	49	1517	1325	10504	1436.852	1323.2439	31.5396919962311	10.2257258586828	2.54117890591885	0.17173353014436
10524	3	49	1517	1325	10524	1437.0706	1323.2741	31.534378975108	10.1190715360094	2.53467493566603	0.170559126285271
10527	3	49	1517	1325	10527	1437.6184	1323.2332	31.5454258622274	10.1388607550228	2.51642188464007	0.174260209572839
10531	3	49	1517	1325	10531	1437.348	1323.3851	31.6642599556006	10.1133093442547	2.51551749864634	0.159680668812672
10573	3	49	1517	1325	10573	1437.7232	1323.3299	31.8202991014147	10.1732893191709	2.4913907863448	0.164165192555062
10595	3	49	1517	1325	10595	1437.1174	1323.1171	31.3436956973168	10.2468183998123	2.54860182319975	0.183754598406326
10885	3	49	1517	1325	10885	1437.614	1323.2986	31.518520677763	10.2141896892069	2.51870958068183	0.166572195325269
11097	3	49	1517	1325	11097	1437.4423	1323.3302	31.5360860472938	10.1556723917313	2.52275123427459	0.164420427874322
11109	3	49	1517	1325	11109	1436.9914	1323.3059	31.5774007680165	10.1922673346681	2.53372975780317	0.166214243050475
11170	4	50	1053	897	11170	989.313	910.8245	29.7066234928834	9.86260750778846	2.14386532401627	-1.40170842133612
11201	5	51	1049	882	11201	976.5458	898.6691	30.150111198477	9.76305981358776	2.40311551499883	-1.70736432207459
11233	5	51	1049	882	11233	976.2329	898.7475	30.2023157320355	9.63656733972265	2.40932187603139	-1.73791137545062
11270	3	49	1118	990	11270	1094.3031	1007.239	31.0591226099471	10.0131566117051	0.762961024288903	-1.72163491179676
11296	3	49	1118	990	11296	1093.299	1006.8771	31.1020663759385	9.90371667357235	0.794191604552341	-1.70411781316764
11317	3	49	1118	990	11317	1093.3577	1006.9206	31.0047041572402	9.83643081494084	0.794792295873125	-1.72019712417423
11370	3	49	1118	990	11370	1093.6892	1007.0419	30.9831663814385	9.9333887274767	0.784645432965307	-1.71561794947786
11380	3	49	1118	990	11380	1093.6333	1007.044	30.8869913027017	10.0323840074474	0.788898464120351	-1.69889828652367
11393	3	49	1118	990	11393	1093.7546	1006.9682	30.8041112218291	9.97839393863359	0.78708325084928	-1.70049409798343
11407	3	49	1118	990	11407	1093.6135	1007.0337	30.5124567800083	9.96252425336821	0.799230955928073	-1.70977751890953
11415	3	49	1118	990	11415	1094.0921	1007.0345	30.8923105493116	9.94055286234729	0.773911034004308	-1.71363708194974
11424	3	49	1118	990	11424	1093.6144	1007.0118	31.1976928993832	9.88260225561741	0.781647542933606	-1.72138871523745
11452	2	48	1924	1788	11452	1934.2398	1780.4529	29.0000240706729	9.36190932046516	-0.353096258646052	0.806149658328992
11470	2	48	1924	1788	11470	1933.5977	1780.2876	28.9395128544076	9.33896181921664	-0.331646909479274	0.825830552613483
11499	2	48	1924	1788	11499	1934.1681	1780.5992	29.0977234528926	9.33385619383247	-0.349446581842103	0.792898438363569
11552	2	48	1924	1788	11552	1933.6901	1780.5935	29.0884216762883	9.34896775423934	-0.333125671369753	0.792226499726832
11612	2	48	1924	1788	11612	1935.0061	1780.2204	29.1230609321514	9.31634602568663	-0.377917006239186	0.835048416895475
11632	2	48	1924	1788	11632	1933.8032	1780.4287	29.0509116088726	9.30861865950769	-0.337448963116393	0.813364504116499
11781	2	48	1924	1788	11781	1934.4313	1780.2801	29.0837526254209	9.42916406175491	-0.358664170141593	0.818725811688047
11798	2	48	1924	1788	11798	1933.7386	1780.3357	29.1359530548778	9.31720379398529	-0.334246831797717	0.82259658256564
11817	2	48	1924	1788	11817	1934.2481	1780.6286	29.0804352367938	9.32650847938507	-0.35240531706464	0.790370803424822
11838	2	48	1924	1788	11838	1933.5814	1780.4204	28.7739355663558	9.34136981170299	-0.332988859932082	0.811401341857188
11883	2	48	1924	1788	11883	1934.2773	1780.3576	29.3038235750492	9.21164522117347	-0.350715324697443	0.82964549941996
11913	2	48	1924	1788	11913	1933.7119	1780.5195	29.0715567854801	9.34358335998564	-0.334068796922863	0.800602907021251
11914	2	48	1924	1788	11914	1933.298	1780.2714	28.7087863805063	9.22131472755	-0.3238729731297	0.838123437746856
11929	2	48	1924	1788	11929	1934.026	1780.3301	28.8592898363939	9.41819538077349	-0.347409796181349	0.814370448892747
11957	2	48	1924	1788	11957	1934.0648	1780.4573	29.2980825093362	9.47193477938095	-0.343531014249578	0.796320939246684
11960	2	48	1924	1788	11960	1933.9534	1780.3785	29.0115734764517	9.38127062683181	-0.343083769933373	0.812416601457094
11978	2	48	1924	1788	11978	1934.1329	1780.3902	29.1860929278319	9.33229088302077	-0.347182475744717	0.815426790204886
11985	2	48	1924	1788	11985	1933.7025	1780.3298	29.0490891201062	9.46368786989564	-0.33400358819804	0.810487423660625
11988	2	48	1924	1788	11988	1933.3891	1780.2318	29.1171097775548	9.38409691379457	-0.322459889450902	0.827804750032022
12016	2	48	1924	1788	12016	1933.8496	1780.1795	29.1240484970769	9.40228270379083	-0.33819473968355	0.831766098337689
12028	2	48	1924	1788	12028	1934.0176	1780.2922	28.6536907507456	9.31726892979005	-0.349609412872554	0.827259581974263
12032	2	48	1924	1788	12032	1934.2098	1780.5182	28.7373409945448	9.41378407937368	-0.355279912707937	0.794770725238241
12042	2	48	1924	1788	12042	1933.6953	1780.283	28.9319471115645	9.37583604966315	-0.335107069103024	0.823073266119809
12062	2	48	1924	1788	12062	1933.5079	1780.412	28.8210201538785	9.36340874587531	-0.329894637637265	0.810388631527228
12131	2	48	1924	1788	12131	1933.9514	1780.2777	28.9624674448164	9.41700858633311	-0.343596415566485	0.820037481032699
12161	2	48	1924	1788	12161	1933.8278	1780.3689	28.8270089812433	9.2633036045121	-0.340923333613787	0.823798973433516
12181	2	48	1924	1788	12181	1933.5461	1780.2619	29.0625074232037	9.30270726327786	-0.328467873091306	0.83181162010181
12200	2	48	1924	1788	12200	1934.2827	1780.3398	29.3488793036742	9.31624469416299	-0.350360907944879	0.82224117672644
12225	2	48	1924	1788	12225	1933.6572	1780.4314	29.0696747962422	9.48341117682635	-0.332208738752334	0.798088352268716
12229	2	48	1924	1788	12229	1933.9631	1780.3643	28.5575890435309	9.29571011449116	-0.348877490491686	0.821421914620238
12234	2	48	1924	1788	12234	1933.9037	1780.1427	29.0843912862492	9.30485866359479	-0.340515979947032	0.844429806413024
12338	2	48	1924	1788	12338	1934.1547	1780.2935	28.6104600409077	9.34742184666542	-0.354929630124112	0.824451931924866
12340	2	48	1924	1788	12340	1933.9838	1780.4619	29.0814427185286	9.15737594201605	-0.343304838643339	0.823172494798813
12446	2	48	1924	1788	12446	1933.5925	1780.315	28.8425143289083	9.34915588016197	-0.332581961843236	0.821999343952195
12723	4	51	1227	1039	12723	1152.2266	1060.3455	31.1310675495826	9.96315493182855	2.40189000524662	-2.14244384896686
12830	3	50	1748	1582	12830	1706.6829	1570.8092	30.3546880777719	9.80499919229553	1.36114394897227	1.14133614705379
13019	3	50	1748	1582	13019	1706.1542	1570.4644	30.0457667096334	9.83814065467424	1.39273530292649	1.17253863355971
13061	3	50	1748	1582	13061	1705.8206	1570.7847	30.8569672988628	9.83086010942324	1.3669327770119	1.14082591707818
13062	3	50	1748	1582	13062	1705.2538	1570.6092	30.7876237039713	9.94268379544002	1.3884215427281	1.14564641040119
13068	3	50	1748	1582	13068	1705.8736	1570.8098	30.7180888588192	9.86541213511425	1.37138739957468	1.13428611463381
13109	3	50	1748	1582	13109	1706.6849	1570.9401	30.7931946064939	9.9984453231934	1.34169580415301	1.10616197243629
13485	3	50	1748	1582	13485	1705.9459	1570.6785	30.7261026251012	9.96604585364706	1.36867667576052	1.1360072155254
13645	3	50	1748	1582	13645	1706.0279	1570.6367	30.6545933262733	9.9007633857982	1.36919448101198	1.14771958052241
14649	2	49	1984	1870	14649	2020.2272	1859.459	28.0263684392536	9.04435177499764	-1.29261128064171	1.16547877197122
15267	2	49	1984	1870	15267	2020.1854	1859.4366	27.7136145474229	9.08788420942633	-1.30569038326201	1.16236076038944
15301	2	49	1984	1870	15301	2019.799	1859.4366	27.9102686714	9.04745080542623	-1.28264619812434	1.16755539512462
15337	2	49	1984	1870	15337	2020.1656	1859.4541	27.9864699612168	8.99257359313688	-1.29225300833288	1.17273435582987
15350	2	49	1984	1870	15350	2020.1195	1859.4774	27.9452055494555	9.10458008794792	-1.29251151637007	1.15574797501416
15361	2	49	1984	1870	15361	2019.7251	1859.4373	28.1447533779259	8.99012519073536	-1.26933427059338	1.17492245946532
15404	2	49	1984	1870	15404	2019.9126	1859.3719	27.8909869304619	9.02459609752549	-1.2876059240764	1.17768151451278
15419	2	49	1984	1870	15419	2019.9812	1859.4481	28.0524961601295	9.15043602447139	-1.28263808662914	1.15315816336845
15430	2	49	1984	1870	15430	2019.3308	1859.4388	28.0072599877461	9.03356048751034	-1.26148720065648	1.1691071327415
15433	2	49	1984	1870	15433	2019.7346	1859.4809	27.8184857541701	8.96725578745447	-1.28456308929911	1.17305675775599
15453	2	49	1984	1870	15453	2019.7017	1859.3526	28.0163311051047	8.9863534703944	-1.27431746384147	1.18484099641506
15460	3	51	1984	1872	15460	2021.316	1861.1369	28.1608708577122	9.17529165681935	-1.32510106624705	1.18395146512059
15468	3	51	1984	1872	15468	2021.9072	1861.083	28.2800488733034	9.04154223286021	-1.34042201163891	1.20742675517498
15507	3	51	1984	1872	15507	2021.8204	1861.1993	28.0535424494732	9.00639167586564	-1.34815059695644	1.19922610393933
15523	3	51	1984	1872	15523	2021.5165	1861.0438	27.5405478508978	8.99199461502929	-1.36222780327795	1.21843934177716
15572	3	51	1984	1872	15572	2021.2512	1861.1589	27.9359757379985	8.95782758583272	-1.33344903895126	1.21023762693824
15591	3	51	1984	1872	15591	2021.7918	1861.1923	28.1438956195844	9.05985258174107	-1.34280628775861	1.19292228019047
15670	3	51	1984	1872	15670	2021.4535	1861.1332	28.0885908269437	9.13481265490563	-1.33340615877651	1.1896029410263
15721	3	51	1984	1872	15721	2021.3219	1860.9756	27.9752344362684	8.96770018481107	-1.33410499508144	1.22934529174743
15854	3	51	1984	1872	15854	2021.7265	1861.2113	28.0454836411367	9.07134395986195	-1.34518985241044	1.18931660487541
15909	3	51	1984	1872	15909	2021.3976	1861.4411	27.9610997020799	9.11970655749238	-1.33748673687602	1.15781137621421
15918	3	51	1984	1872	15918	2021.0837	1861.1574	27.7590192662684	9.08733641989339	-1.33591535220635	1.19315490249311
15970	3	51	1984	1872	15970	2021.5535	1861.2812	28.1657144148138	8.96410408664511	-1.33330543109706	1.19574693649186
16006	3	51	1084	998	16006	1088.4542	1001.9689	30.7584412890357	9.90791347686013	-0.144812279599736	-0.400578790808913
16028	2	50	2065	1952	16028	2107.8211	1940.1716	26.9597176807871	8.69538466149952	-1.5883363656481	1.36030784841211
16067	2	50	2065	1952	16067	2107.6389	1939.9987	26.636021747916	8.73171933826668	-1.60079836259091	1.37444866641605
16096	2	50	2065	1952	16096	2107.0698	1940.1247	27.152860912721	8.71022024426882	-1.54936896466371	1.36337539889576
16100	2	50	2065	1952	16100	2107.8696	1940.209	26.8688926005326	8.73437736388768	-1.59551049004342	1.34995312301823
16111	2	50	2065	1952	16111	2107.6697	1940.2111	26.8156168983852	8.69289902387828	-1.59122574586637	1.3561528746184
16127	2	50	2065	1952	16127	2107.4841	1940.311	26.9263560485819	8.68294986521494	-1.57778868864944	1.34620148468527
16146	2	50	2065	1952	16146	2107.3721	1940.2472	27.3207152859945	8.82994274890245	-1.55091473837515	1.33101655743587
16200	2	50	2065	1952	16200	2107.4137	1940.1973	26.9400246622545	8.64468887667899	-1.5743749507188	1.36531229386872
16248	2	50	2065	1952	16248	2107.1532	1940.3137	26.8935541735489	8.70961985725013	-1.56740904262702	1.34176923809965
16325	2	50	2065	1952	16325	2106.9976	1940.1943	26.6808429585367	8.7170032766205	-1.57407320545555	1.3543301092548
16327	2	50	2065	1952	16327	2107.569	1940.17	26.9910742803817	8.71745945846271	-1.57715100769224	1.35704674697576
16412	2	50	2065	1952	16412	2107.7302	1940.2297	26.5608161707348	8.63294797210483	-1.60876833472764	1.36341607038901
16427	2	50	2065	1952	16427	2107.4497	1940.1763	27.3396820707845	8.68247412006996	-1.55267716318334	1.36178925920077
17714	2	50	2065	1952	17714	2107.0345	1940.1977	26.9462895405286	8.76430807420654	-1.55993647796214	1.3466322612203
18065	2	50	2065	1952	18065	2107.5429	1940.0266	26.8455476370439	8.79330567320767	-1.58472833466416	1.36164946892292
18236	2	50	2065	1952	18236	2107.662	1940.2772	27.1287071692565	8.68247077103453	-1.57257770279398	1.35016866847491
18764	2	50	2065	1952	18764	2107.5902	1940.2321	27.2588585325367	8.71050038009799	-1.56243519695308	1.35100160570427
18857	2	50	2065	1952	18857	2107.3056	1940.263	26.7621155688965	8.67824649317013	-1.58080178269496	1.35246216032665
19177	2	50	2065	1952	19177	2107.667	1940.138	26.7082617203818	8.6763289396142	-1.59752066408124	1.3671680825563
19513	2	51	2146	2032	19513	2197.2716	2022.652	25.7781513058729	8.22209561399213	-1.98895566216648	1.1369364258051
20597	2	51	2146	2032	20597	2197.3857	2022.6288	25.6090905356244	8.28190011693903	-2.00654138531464	1.13152777353992
21207	2	51	2146	2032	21207	2197.1368	2022.6963	25.7227069245278	8.32956208155309	-1.98800227946612	1.11694947572384
22687	2	51	2146	2032	22687	2196.7764	2022.7496	25.3460972440443	8.25714950160097	-2.00332222791938	1.12028975595105
23550	2	51	2146	2032	23550	2197.2967	2022.8226	25.7529646959154	8.3792332820515	-1.9918755221272	1.0952553403255
23577	2	51	2146	2032	23577	2196.6857	2022.7192	25.4801773827017	8.39095895468557	-1.9892208456292	1.10604759838773
23592	2	51	2146	2032	23592	2196.765	2022.8066	25.5567738548704	8.26887137784754	-1.98636182674229	1.11180832061669
23637	2	51	2146	2032	23637	2197.0683	2022.7116	25.7972398691892	8.31422504349067	-1.9796032544161	1.11716966420965
23687	2	51	2146	2032	23687	2197.1458	2022.6818	25.6471308315763	8.36202972454125	-1.99421137342311	1.1143466726329
23704	2	51	2146	2032	23704	2196.6016	2022.6061	25.5420656398756	8.29876073477078	-1.9811083689724	1.1319641932368
23763	2	51	2146	2032	23763	2197.0472	2022.7071	25.1550004882718	8.20907110913577	-2.0293062615443	1.13202820105407
23853	3	53	2147	2033	23853	2198.738	2024.3862	25.4993407294731	8.25938686024155	-2.02899363355693	1.04291034501176
24004	3	53	2147	2033	24004	2199.0359	2024.5208	25.5402396538121	8.18605329245117	-2.03740844664443	1.03581050563391
24213	3	53	2147	2033	24213	2198.834	2024.3642	25.4958005872488	8.19090150390936	-2.03304068929389	1.05431618190969
24317	3	53	2147	2033	24317	2198.8191	2024.507	25.6034554090437	8.20976802529176	-2.02391041256473	1.03449938826964
24344	3	53	2147	2033	24344	2198.7701	2024.4357	25.8084337671884	8.17186291149971	-2.00593730200777	1.04802296523453
24354	3	53	2147	2033	24354	2199.1103	2024.3993	25.3496310483886	8.21508419134138	-2.05566305484009	1.04693997038582
24391	3	53	2147	2033	24391	2199.1303	2024.2675	25.5820320918139	8.24497069152889	-2.03777009632793	1.05913050836822
24393	3	53	2147	2033	24393	2198.6673	2024.359	25.5504069055525	8.08428441888684	-2.02217131770109	1.06886392811869
24400	3	53	2147	2033	24400	2199.049	2024.4528	25.3933668761772	8.33778891747706	-2.0497085027677	1.02511590118142
24420	3	53	2147	2033	24420	2198.8698	2024.5134	25.7059278656255	8.25389805627089	-2.01781473406223	1.02819297526364
24432	3	53	2147	2033	24432	2198.8451	2024.454	25.5613114697663	8.20652293616914	-2.02826447544845	1.04136673551897
24490	3	53	2147	2033	24490	2198.8772	2024.3071	25.9648288535422	8.30479900772173	-1.99797966289782	1.0467321354698
24619	3	53	2147	2033	24619	2198.7873	2024.2912	25.2721650624297	8.27616167345736	-2.04918335536627	1.05227523864478
24693	3	53	2147	2033	24693	2198.838	2024.3391	25.3753137252461	8.30678105231775	-2.04285159037959	1.0426301049049
24859	3	53	2147	2033	24859	2198.904	2024.2891	25.3422889092662	8.20685423506739	-2.04811807590994	1.06141765778889
24898	3	53	2147	2033	24898	2199.358	2024.3679	25.4256697545659	8.32064137535621	-2.0592574553753	1.03743204527073
24926	3	53	2147	2033	24926	2198.9047	2024.439	25.7929088185984	8.258395674095	-2.01236317954853	1.03664202320242
24986	3	53	2147	2033	24986	2199.4813	2024.3747	25.7374414404227	8.20792525024999	-2.03910323104509	1.05085021330296
25147	3	53	2147	2033	25147	2199.0019	2024.3099	25.4924711041966	8.27450957706099	-2.03989247599616	1.05022538424406
25208	3	53	2147	2033	25208	2199.1727	2024.4715	25.5694633196601	8.17119725599986	-2.04042999838346	1.04372709809908
25236	3	53	2147	2033	25236	2198.5503	2024.2996	25.4554644030864	8.25584978942656	-2.02511724727165	1.05384669318266
25329	3	53	2147	2033	25329	2199.0886	2024.4566	25.8559703581265	8.23965446062898	-2.01456759419701	1.03686386860304
25386	3	53	2147	2033	25386	2198.9299	2024.5181	25.8379361769586	8.21538931835645	-2.00983157649833	1.03244042020602
25903	3	53	2147	2033	25903	2199.1239	2024.377	25.4357159591515	8.23790369607041	-2.04924052791391	1.04674688101942
25918	3	53	2147	2033	25918	2199.0692	2024.5417	25.5346473087317	8.22602138659907	-2.03915877006042	1.02823705440146
26047	3	53	2147	2033	26047	2198.989	2024.4195	25.8813419935354	8.27742540450427	-2.00874436932157	1.03661459701356
26618	3	53	2147	2033	26618	2198.7177	2024.3185	25.591758449158	8.25055543078717	-2.02087324725049	1.05223218882994
26927	3	53	2147	2033	26927	2199.4837	2024.4757	25.877196471792	8.24146841832018	-2.02818338753239	1.0343181053817
27098	3	53	2147	2033	27098	2198.6684	2024.5131	25.3666787001931	8.34963472434591	-2.03686105739995	1.01643967433138
27230	3	53	2147	2033	27230	2199.2656	2024.3828	25.8832465290792	8.29454906034146	-2.01928301155271	1.03889915380706
27431	3	53	2147	2033	27431	2198.6792	2024.2676	25.6114521651585	8.28492934462476	-2.01781607957021	1.05401019571346
27480	3	53	2147	2033	27480	2198.6903	2024.4549	25.4437167918215	8.1989443380734	-2.03155460434206	1.04221954042537
27522	3	53	2147	2033	27522	2199.2017	2024.4467	25.6810468775491	8.17596745066756	-2.03269361443501	1.04615142508935
27658	3	53	2147	2033	27658	2198.9791	2024.2143	25.7240905781644	8.17713042920349	-2.02063897427425	1.07442336600417
27667	3	53	2147	2033	27667	2198.4227	2024.3746	25.3628577286791	8.19144583199339	-2.02748052092938	1.0529765046253
28055	3	53	2147	2033	28055	2199.0467	2024.4434	25.727664300924	8.25961370536517	-2.02298581757111	1.03595643879105
28087	3	53	2147	2033	28087	2199.2082	2024.3611	25.481071038285	8.28141080773661	-2.04890131665023	1.04316766799316
28284	3	53	2147	2033	28284	2198.6154	2024.4382	25.5154029248735	8.25792952864155	-2.02291142146469	1.03679741638682
29500	3	53	2147	2033	29500	2198.5348	2024.4357	25.4659898810956	8.24619096774672	-2.02367158082695	1.03857648137152
35503	2	52	2213	2113	35503	2288.6706	2106.8673	24.1759703713075	7.83697853341792	-3.1299922542016	0.782533724425742
39889	2	52	2213	2113	39889	2288.5615	2106.9891	23.8141875633608	7.76816681280488	-3.17296148772484	0.773786164078246
45218	2	52	2213	2113	45218	2288.5548	2106.8913	24.0330638033435	7.79967741684108	-3.14378560379342	0.783199057285409
45711	2	52	2213	2113	45711	2288.7249	2107.0514	23.9917356672674	7.61655822769862	-3.15629102663521	0.781008931090069
45907	2	52	2213	2113	45907	2288.3111	2106.8278	24.0228022156581	7.69929055611663	-3.13498397580412	0.801658276826107
46396	2	52	2213	2113	46396	2288.7867	2107.0215	23.9381767630844	7.77614844241414	-3.16593451331149	0.768825343841316
46415	2	52	2213	2113	46415	2288.625	2107.0017	23.8946452245485	7.75335466497284	-3.16493504253018	0.773639316036784
46546	2	52	2213	2113	46546	2288.5706	2106.9001	24.255746736907	7.6684940223004	-3.11557507668949	0.795449534453742
46553	2	52	2213	2113	46553	2288.4898	2106.8579	24.0491357859946	7.80800897094829	-3.13898181921209	0.7866410019319
46936	2	52	2213	2113	46936	2288.5703	2107.0402	23.8531791450434	7.71157122725838	-3.16814373214076	0.772838611531429
46938	2	52	2213	2113	46938	2288.3331	2106.9126	23.7248357459671	7.66892707516824	-3.17528436473182	0.793774662391916
46950	2	52	2213	2113	46950	2288.9938	2106.9182	23.9515997268021	7.68020880710493	-3.17280686329115	0.791879511709849
46961	2	52	2213	2113	46961	2288.6737	2106.9349	23.8469934419336	7.69091522562177	-3.17330149749327	0.788605753941264
46966	2	52	2213	2113	46966	2288.5904	2106.9497	24.226789336851	7.71599141798099	-3.12011628734562	0.784124770525346
46987	2	52	2213	2113	46987	2288.842	2106.9217	23.6643114407243	7.67382941404014	-3.20491049105626	0.792081719835887
47026	2	52	2213	2113	47026	2288.6559	2106.8927	24.1055886285797	7.68119045322259	-3.13852116062008	0.795098108449823
47134	2	52	2213	2113	47134	2288.806	2106.836	24.2176673843984	7.63253100569892	-3.13019411806919	0.807595802152365
47153	2	52	2213	2113	47153	2288.4051	2106.8726	24.0922858569664	7.76311766235602	-3.12984415209387	0.789296293899049
47185	2	52	2213	2113	47185	2288.7267	2107.0434	24.0555913304459	7.66437151363828	-3.14798746618865	0.777180488889477
47296	2	52	2213	2113	47296	2288.5695	2107.0045	24.092322713914	7.73753621617823	-3.13666311452638	0.774859054935878
47344	2	52	2213	2113	47344	2288.833	2106.8703	23.855083682556	7.78337561753256	-3.17890312224949	0.787537477465742
47425	2	52	2213	2113	47425	2288.1994	2106.8597	23.865456116311	7.68069757388755	-3.15097267085562	0.79944561557475
47458	2	52	2213	2113	47458	2288.4443	2106.8676	23.7860437041873	7.67792714842552	-3.17178850498449	0.798705155890611
47500	2	52	2213	2113	47500	2288.9854	2106.9572	23.8280667389625	7.84490423219055	-3.18890327244855	0.770283463143415
47541	2	52	2213	2113	47541	2288.5711	2106.8616	24.1618154144595	7.78134309550973	-3.12770786067569	0.788861244730619
47664	2	52	2213	2113	47664	2288.3484	2107.0059	24.1128049006336	7.73937045085048	-3.12482933074369	0.774494519685538
47699	2	52	2213	2113	47699	2288.5847	2106.9576	23.8772787049495	7.75336144529391	-3.16554917894944	0.779326495047821
47715	2	52	2213	2113	47715	2288.5066	2107.0695	24.1874483917996	7.66884286350206	-3.12172655738253	0.773323968890361
47722	2	52	2213	2113	47722	2288.1997	2106.9643	23.8890328079403	7.6926681472895	-3.14787545417096	0.784604234114347
47776	2	52	2213	2113	47776	2288.4093	2106.8799	24.0960419038801	7.77104335990285	-3.1295305802011	0.787551904751771
47789	2	52	2213	2113	47789	2288.6706	2106.9133	23.6897069602303	7.75314092670983	-3.19423959642193	0.785062474361965
47792	2	52	2213	2113	47792	2288.1689	2106.9972	23.9547689591361	7.73048305067799	-3.1379513669378	0.776510337148173
47810	2	52	2213	2113	47810	2288.7305	2106.9429	23.932867524908	7.71367549673739	-3.16428860524899	0.785241744037836
47840	2	52	2213	2113	47840	2288.3686	2106.8874	23.8675700508035	7.68267034190315	-3.15778270848575	0.79563481549642
47856	2	52	2213	2113	47856	2288.464	2106.8563	24.0667036509461	7.70604883379692	-3.13561845005863	0.797256821557535
47871	2	52	2213	2113	47871	2289.1555	2106.9404	23.8335210034594	7.70227111558882	-3.19531050359474	0.786728993184344
47890	2	52	2213	2113	47890	2288.736	2106.8574	23.9643095626242	7.80581567267839	-3.16036645253995	0.786926089159422
47910	2	52	2213	2113	47910	2288.6074	2106.8948	24.0558419847105	7.73702262578514	-3.14299537085648	0.789089071505775
47930	2	52	2213	2113	47930	2288.5776	2106.892	24.0742504596409	7.71906046027876	-3.1393542293955	0.791288011206949
47951	2	52	2213	2113	47951	2288.6069	2106.8641	23.7711185895384	7.83567297474165	-3.18062020157833	0.783072496743973
47957	2	52	2213	2113	47957	2288.3373	2106.9451	23.6850929293661	7.8176081693667	-3.18078971548357	0.774520782932843
47960	2	52	2213	2113	47960	2288.7176	2106.9512	23.9211511509634	7.71629267700932	-3.16529917486644	0.783899762903293
48004	2	52	2213	2113	48004	2288.4866	2106.8201	24.1630545618839	7.68911231774016	-3.12405038885592	0.803720864597328
48020	2	52	2213	2113	48020	2287.9769	2107.0651	23.829661173948	7.69238449818564	-3.14636869793051	0.771529296461978
48057	2	52	2213	2113	48057	2288.4633	2107.0862	23.8264689614789	7.7105716293596	-3.16720451200739	0.766972967021251
48070	2	52	2213	2113	48070	2288.4868	2106.9059	23.8842431629547	7.73779248450444	-3.16052719296892	0.78757604474451
48147	2	52	2213	2113	48147	2288.599	2106.8171	24.2037596500651	7.71941749943952	-3.12344037013261	0.80095421713474
48263	2	52	2213	2113	48263	2288.6305	2106.8158	23.852141669381	7.72327878970624	-3.1708054164833	0.800722098526676
48525	2	53	2276	2194	48525	2382.1887	2192.7852	21.9588094222142	7.03352031352722	-4.83581317904132	0.172715787521624
48598	2	53	2276	2194	48598	2381.6264	2192.8737	21.8566144267455	7.10668690810852	-4.83269723012303	0.158484539218243
48809	2	53	2276	2194	48809	2381.725	2192.8473	22.1422673409997	7.08553478506168	-4.77480460206686	0.162683556706307
50424	2	53	2276	2194	50424	2381.6556	2192.7703	21.8782232895048	6.98603022981129	-4.82925869262355	0.176022713837166
50469	2	53	2276	2194	50469	2382.0446	2192.709	21.8126704027501	7.11356305081552	-4.86160557336576	0.18148429848417
50908	2	53	2276	2194	50908	2381.782	2192.8331	21.8271555286493	7.21430863041646	-4.84634838750086	0.161748001060055
50955	2	53	2276	2194	50955	2381.5903	2192.7956	22.0984089897438	7.11885443374458	-4.77818561729969	0.169184524168807
50971	2	53	2276	2194	50971	2382.3248	2192.7727	22.1053470815764	6.96682771272822	-4.80991316750759	0.17616339180568
51098	2	53	2276	2194	51098	2381.8078	2192.806	21.8428929026591	7.01833952648138	-4.84403785119137	0.170125710717584
51195	2	53	2276	2194	51195	2381.8928	2192.8636	21.7684793871663	7.05967272172682	-4.86450147098606	0.160970634871286
51231	2	53	2276	2194	51231	2381.9979	2192.8906	21.7535610264557	7.13825798866301	-4.87266888722678	0.155416069545507
51243	2	53	2276	2194	51243	2381.6471	2192.7816	22.0539474754504	7.06930682244695	-4.79039410598046	0.172350702919196
51495	2	53	2276	2194	51495	2381.7966	2192.7404	21.8450943979404	7.07997319500888	-4.84303697996265	0.17791027809086
51656	2	53	2276	2194	51656	2381.6287	2192.8232	21.9396757324972	7.07408976721412	-4.81450597939068	0.166353557662533
51741	2	53	2276	2194	51741	2381.7324	2192.7673	21.9570763436336	7.04368597122317	-4.81541341594217	0.175007802028113
52131	2	53	2276	2194	52131	2382.0133	2192.8025	21.876022928035	7.14239421549336	-4.84609567053157	0.167660866072414
52258	2	53	2276	2194	52258	2381.9116	2192.9419	22.1896016927373	7.10831746672311	-4.77302844217637	0.148853790640835
52269	2	53	2276	2194	52269	2381.8201	2192.8521	22.1529910281016	7.17509399153619	-4.77678611731322	0.159983966949285
52360	2	53	2276	2194	52360	2382.0188	2192.8786	21.7031921480445	7.08987226040546	-4.88494039387437	0.158169281308866
52619	2	53	2276	2194	52619	2382.1238	2192.7411	21.9269458122937	7.09618956769322	-4.83988061577184	0.177405069014954
52636	2	53	2276	2194	52636	2381.5674	2192.6697	22.1397351842203	7.07012026560065	-4.76823228108171	0.188158043997157
52676	2	53	2276	2194	52676	2381.5221	2192.8458	21.7609757501027	7.12174797991539	-4.84914377056378	0.162066953682579
52728	2	53	2276	2194	52728	2382.0105	2192.7304	21.8101801493205	7.1403371265948	-4.86059717408169	0.177806730619391
52774	2	53	2276	2194	52774	2381.9413	2192.7141	21.7724839744077	7.1237796157378	-4.86583433128382	0.180508110772974
52951	2	53	2276	2194	52951	2381.9976	2192.7435	21.7169509101919	7.09011528280552	-4.88086934663811	0.177218557087096
52959	2	53	2276	2194	52959	2382.0311	2192.9048	21.858332769476	7.0847552064721	-4.85083199703443	0.154585439875144
52974	2	53	2276	2194	52974	2381.9043	2192.8583	21.9571481104745	7.07772778037226	-4.82322656235484	0.161308831792917
53005	2	53	2276	2194	53005	2381.5356	2192.812	21.9534445591757	7.10625822008946	-4.8072456108438	0.16717658762267
53087	2	53	2276	2194	53087	2382.0283	2193.0259	22.0699027449311	7.10719919645157	-4.80420331822042	0.137058210002929
53112	2	53	2276	2194	53112	2381.6609	2192.9197	21.6098775996299	7.14370738241122	-4.88947239579966	0.151223999272412
53166	2	53	2276	2194	53166	2381.6515	2192.8328	21.944334192003	7.13748825104836	-4.81452292311979	0.163530917172218
53174	2	53	2276	2194	53174	2381.6916	2192.8108	21.8651022798836	7.07232671336061	-4.83380313739666	0.168148340453961
53216	2	53	2276	2194	53216	2382.0798	2192.9007	21.7954338349482	7.11857478156211	-4.86706531300628	0.15442697923848
53280	2	53	2276	2194	53280	2382.1049	2192.9505	22.0440443199291	7.08141683538257	-4.81331367602427	0.148204804828917
53284	2	53	2276	2194	53284	2381.6699	2192.7924	21.7331306278384	7.03099180234001	-4.86215731223946	0.171753862605597
53352	2	53	2276	2194	53352	2381.5101	2192.7851	22.0622522034181	7.10323613477397	-4.78238119241757	0.17103471952064
53360	2	53	2276	2194	53360	2381.8236	2192.7755	22.0127176653384	7.06414113385314	-4.80738460415689	0.173340251390462
53377	2	53	2276	2194	53377	2381.6966	2192.8837	21.9035870384856	7.00890053993334	-4.82553838393165	0.159268917234593
53391	2	53	2276	2194	53391	2381.3986	2192.8442	21.7809310851463	7.08911503046689	-4.83903096648964	0.163038686074738
53407	2	53	2276	2194	53407	2382.0205	2192.8375	21.9160788281371	7.08581079492405	-4.83756701330554	0.164060265457931
53418	2	53	2276	2194	53418	2382.0261	2192.7596	22.2160611749116	7.16750620191678	-4.77249766127465	0.173058796889275
53429	2	53	2276	2194	53429	2381.8675	2192.8428	21.7349392570683	7.10538787214895	-4.87084407036339	0.162862326564323
53452	2	53	2276	2194	53452	2381.8756	2192.8566	21.8295436859719	7.02775749279511	-4.85010596295871	0.162697702812334
53460	2	53	2276	2194	53460	2382.0812	2192.9907	22.0202973619702	7.0865954797455	-4.81742813261033	0.142423820138301
53485	2	53	2276	2194	53485	2382.0685	2192.6444	22.0908716082196	7.18126073127616	-4.80146287937928	0.18876908257848
53535	2	53	2276	2194	53535	2382.5951	2192.8091	21.946077531575	7.06691243154544	-4.85713676380828	0.168517724188019
53537	2	53	2276	2194	53537	2381.7422	2192.8861	21.9966298403286	7.06309532156774	-4.80720004689685	0.15770706033068
53570	2	53	2276	2194	53570	2381.5528	2192.7241	21.9286729837873	7.11172530780579	-4.81346044414266	0.179407941783082
53577	2	53	2276	2194	53577	2381.643	2192.7257	22.1040767737764	7.01783332008184	-4.77934460150498	0.181580260157159
53583	2	53	2276	2194	53583	2381.7309	2192.6911	21.9402876647568	7.09001464178757	-4.81902979648885	0.184611748512552
53593	2	53	2276	2194	53593	2381.9121	2192.8116	21.8547051319308	7.03846996483928	-4.84619212936703	0.168843513709181
53596	2	53	2276	2194	53596	2381.8667	2192.8356	21.8847532623179	7.07615572454308	-4.83746372330757	0.164552625087304
53616	2	53	2276	2194	53616	2381.4787	2192.7742	21.9597898338521	7.04618898681577	-4.80326545918939	0.173966381301123
53622	2	53	2276	2194	53622	2382.1331	2192.8617	21.7872130538824	7.11397455529589	-4.87134814983081	0.160009006379237
53653	2	53	2276	2194	53653	2381.9957	2192.7753	21.85275808253	7.06850806681502	-4.85044952219268	0.173261456084331
53654	2	53	2276	2194	53654	2381.9859	2192.8134	21.8912773494924	7.10412748356406	-4.84146714273197	0.167029660256701
53665	2	53	2276	2194	53665	2381.8183	2192.8375	21.7186246105848	7.06760842569011	-4.87223762541706	0.164482796722909
53682	2	53	2276	2194	53682	2382.1136	2192.7953	22.1859441235135	7.07923791597281	-4.78292018627852	0.170173684554608
53693	2	53	2276	2194	53693	2381.8674	2192.8919	21.6759175533627	7.13849495349125	-4.88410235642256	0.155228799238414
53694	2	53	2276	2194	53694	2381.467	2192.8646	21.9588417288574	7.16219216020165	-4.80294003218758	0.158526883194956
53703	2	53	2276	2194	53703	2382.1126	2192.7263	21.7570185923026	7.04933738912833	-4.87716639804414	0.180683648645407
53704	2	53	2276	2194	53704	2381.7467	2192.8442	22.1794619403446	6.99687229997791	-4.76777571450667	0.165188094115087
53711	2	53	2276	2194	53711	2381.5119	2192.9056	22.0327756469826	7.13616011017913	-4.78886099920187	0.153359787771421
53730	2	53	2276	2194	53730	2382.1913	2192.8587	21.7847277179719	7.02506010344009	-4.87457549962373	0.162461243490414
53758	2	53	2276	2194	53758	2382.0529	2192.7146	21.9804826096147	7.10018225814027	-4.82486676400865	0.181037606256729
53768	2	53	2276	2194	53768	2381.9139	2192.8552	21.8030186889888	7.11678985426597	-4.85776311577854	0.160859042270837
53796	2	53	2276	2194	53796	2381.9455	2192.8291	21.8135625907666	7.1013334018062	-4.85686368556988	0.164884527137151
53799	2	53	2276	2194	53799	2381.9204	2192.8439	22.0737398018298	7.07763675842498	-4.79848004692072	0.163345483734238
53825	2	53	2276	2194	53825	2382.0993	2192.7747	21.5926946895564	7.03481974032582	-4.91366647495444	0.174176460126796
53841	2	53	2276	2194	53841	2381.7239	2192.7729	22.0871920622636	7.17076478325413	-4.78666096179022	0.171125401137924
53849	2	53	2276	2194	53849	2381.852	2192.7877	22.0754304253133	7.10459543096043	-4.79501409307165	0.170636035757529
53852	2	53	2276	2194	53852	2381.8444	2192.9248	21.9293793438811	7.08201669413774	-4.82660262929572	0.151821161462418
53883	2	53	2276	2194	53883	2381.5088	2192.765	21.8704813471363	7.10799742281441	-4.82425596059482	0.173747952698487
53891	2	53	2276	2194	53891	2381.8964	2192.8471	21.9235291673835	7.08176084908777	-4.83026246328745	0.162798493844727
53894	2	53	2276	2194	53894	2381.8728	2192.7075	21.8621045492316	7.13713090910916	-4.84275426281965	0.181095179065637
53905	2	53	2276	2194	53905	2381.9898	2192.742	22.0548619957996	6.99585092701519	-4.80573399281237	0.179820869987654
53908	2	53	2276	2194	53908	2381.8745	2192.735	21.9620304805426	7.02580324170262	-4.82079742552948	0.18005058731097
53944	2	53	2276	2194	53944	2381.7566	2192.9521	21.8655840721596	7.16743627835507	-4.83666933620377	0.146202904260841
53973	2	53	2276	2194	53973	2381.7215	2192.8793	22.0422803711956	7.06867230268968	-4.79630502015366	0.158544625073864
53974	2	53	2276	2194	53974	2381.8459	2192.8643	21.7297117152327	7.1313793313157	-4.87102182427026	0.159253904081735
53981	2	53	2276	2194	53981	2381.8963	2192.8898	22.0895346502389	7.10734179498489	-4.79395793875877	0.156204672861443
53983	2	53	2276	2194	53983	2381.9603	2192.6405	21.4022365532892	6.96299562550545	-4.95089846036281	0.195246424544657
53984	2	53	2276	2194	53984	2381.9312	2192.8845	21.9684985388807	7.06415953847296	-4.82195903431992	0.157909797184594
53998	2	53	2276	2194	53998	2381.9964	2192.7029	22.0280482687653	6.98822689396331	-4.81188340913061	0.185612175975605
54008	2	53	2276	2194	54008	2381.744	2192.7892	22.0312778049793	7.05570277535593	-4.79972160198992	0.171605868125412
54013	2	53	2276	2194	54013	2381.6837	2192.8289	22.1829588350217	7.09146343679269	-4.76418411024368	0.165142217884675
54015	2	53	2276	2194	54015	2382.0764	2192.8471	21.7909992383273	7.13317669842694	-4.86789976172486	0.161625044316411
54016	2	53	2276	2194	54016	2382.1297	2192.8677	22.1415876327848	7.06506816873149	-4.79322900237085	0.160267384964739
54019	2	53	2276	2194	54019	2381.7793	2192.7275	21.7260579413148	7.12235330081667	-4.86877556369063	0.178662858504102
54021	2	53	2276	2194	54021	2382.0628	2192.9368	21.7873065070578	7.11482029476379	-4.86810060553571	0.149434554346021
54022	2	53	2276	2194	54022	2381.5158	2192.8473	22.1376366818092	7.15935111171635	-4.76635340603922	0.161006211598379
54028	2	53	2276	2194	54028	2381.7795	2192.8227	22.0097233636012	7.04700154200872	-4.80603496248089	0.16706396230818
54042	2	53	2276	2194	54042	2382.47	2192.7917	21.8189391724406	7.04114116297122	-4.87970561531615	0.1716057059549
54047	2	53	2276	2194	54047	2381.6277	2192.8255	21.9878475357168	6.99869615891364	-4.80391269897701	0.167816972380523
54050	2	53	2276	2194	54050	2381.8964	2192.8598	21.9370688684485	7.05565887725726	-4.82728119399342	0.161600783121059
54054	2	53	2276	2194	54054	2381.7514	2192.8947	21.6820895981207	7.12368490310035	-4.87736200523616	0.15515846293526
54058	2	53	2276	2194	54058	2382.0626	2192.8072	21.9144177520312	7.09593287639748	-4.8398548024471	0.168096291323062
54066	2	53	2276	2194	54066	2382.1296	2192.8853	22.1518909907811	7.08313214518116	-4.79099504616415	0.157373881660311
54067	2	53	2276	2194	54067	2381.9515	2192.9095	21.6793207237843	7.0984046436399	-4.88721493398827	0.153626068778267
54073	2	53	2276	2194	54073	2381.8266	2192.7767	21.8747018882148	7.06764686959014	-4.8378533586789	0.173084482370445
54077	2	54	2284	2196	54077	2385.4776	2196.379	21.7655294460577	7.11204732279758	-4.66230790532781	-0.0532898591359236
54096	2	54	2284	2196	54096	2385.5264	2196.3852	21.8969644185004	7.0239130472586	-4.63655135294561	-0.0548412255972488
54101	2	54	2284	2196	54101	2385.8302	2196.4118	22.0325965671582	7.06548037017202	-4.62179751213655	-0.0582833690598494
54105	2	54	2284	2196	54105	2385.3716	2196.1806	21.7628416243733	7.05563334054312	-4.65801303660955	-0.0255965682006711
54108	2	54	2284	2196	54108	2385.5044	2196.3117	22.0457656301209	6.96950504053559	-4.60425832801721	-0.0447234054911089
54123	2	54	2284	2196	54123	2385.3668	2196.1778	21.7826285385994	7.00590432631955	-4.65356142948383	-0.025378593785813
54130	2	54	2284	2196	54130	2385.4556	2196.2416	21.5779143866808	6.98231370753786	-4.70182605148458	-0.0346017108539555
54134	2	54	2284	2196	54134	2385.6963	2196.4059	21.7089335087979	7.12828355445007	-4.68453689624071	-0.056942179263731
54142	2	54	2284	2196	54142	2385.7544	2196.3102	21.9195649448783	6.95124506407263	-4.6421724270479	-0.0446250991211859
54144	2	54	2284	2196	54144	2385.8047	2196.2095	22.0579693832259	7.11868508347797	-4.61532511135944	-0.0294295923394857
54159	2	54	2284	2196	54159	2385.7554	2196.2261	21.9483881871631	6.96909144821342	-4.63612175674537	-0.0324432534254982
54173	2	54	2284	2196	54173	2385.6539	2196.3288	21.8705268977379	7.08551416702423	-4.64798587045079	-0.0464045363891867
54177	2	54	2284	2196	54177	2385.8854	2196.3685	22.086549037929	7.00141483780051	-4.6130067592286	-0.052632219135269
54185	2	54	2284	2196	54185	2385.4679	2196.2281	21.9884223777393	7.05588045072289	-4.6146057346399	-0.0323276452305032
54194	2	54	2284	2196	54194	2385.5886	2196.2042	22.0384055496743	7.04469056286454	-4.60961659730875	-0.0289863689792921
54198	2	54	2284	2196	54198	2385.7121	2196.2129	21.7304678944907	7.02607359490463	-4.68062171941485	-0.0303014190108096
54200	2	54	2284	2196	54200	2385.676	2196.3662	21.7960714550372	7.07455316541257	-4.66487734772507	-0.0517629865007283
54203	2	54	2284	2196	54203	2385.5801	2196.2422	21.9189650324282	7.01632824532922	-4.6343474634736	-0.0345194796382812
54205	2	54	2284	2196	54205	2385.4027	2196.1983	21.9924100389187	7.11384831113086	-4.6108043557097	-0.0278752078097789
54208	2	54	2284	2196	54208	2385.7162	2196.242	22.040971802618	7.02364358128427	-4.61486911334455	-0.034455051313401
54219	2	54	2284	2196	54219	2385.5938	2196.1857	21.8546554344015	6.97388550364155	-4.64861138190634	-0.0266279106393459
54228	2	54	2284	2196	54228	2385.3395	2196.2179	22.0169051903626	7.08620074610517	-4.60280403280108	-0.030749905034777
54230	2	54	2284	2196	54230	2385.4223	2196.3953	21.7454328330091	6.95787892377496	-4.6640736369268	-0.0568132909943863
54232	2	54	2284	2196	54232	2385.8866	2196.2647	21.8815680594896	7.08007391590409	-4.65627507695061	-0.0373866153297602
54236	2	54	2284	2196	54236	2385.2435	2196.2936	21.9142472189468	7.2098541760374	-4.61998529944785	-0.040722044140057
54245	2	54	2284	2196	54245	2385.3512	2196.2963	22.0995994938772	7.01059349499849	-4.58611026087055	-0.0422646100093181
54254	2	54	2284	2196	54254	2385.4138	2196.3113	21.7562520441895	7.16111167780857	-4.66136353789322	-0.0434709042402632
54256	2	54	2284	2196	54256	2385.3845	2196.2652	22.1034548435669	7.12738022802849	-4.58681688982695	-0.0372086224552636
54265	2	54	2284	2196	54265	2385.5923	2196.3034	21.7628822313199	7.09274129923782	-4.66814546530026	-0.0427761266341952
54268	2	54	2284	2196	54268	2385.5268	2196.2338	21.7294799475247	7.06043359378539	-4.67230694177591	-0.0331141135872682
54289	2	54	2284	2196	54289	2386.1266	2196.1522	21.8862073701065	7.04474257867525	-4.66625387729309	-0.0216047638789116
54300	2	54	2284	2196	54300	2385.78	2196.3235	21.8872726777579	7.03896316585369	-4.65019107215812	-0.0459584731980527
54303	2	54	2284	2196	54303	2385.1893	2196.3805	21.9513564891824	7.01847887042238	-4.60970601292297	-0.0542140265754354
54306	2	54	2284	2196	54306	2385.8551	2196.3133	22.0856849959012	7.06432824714129	-4.61181530112846	-0.0443495813103789
54308	2	54	2284	2196	54308	2385.3595	2196.2457	21.9453416367109	7.03956582884952	-4.61872508881077	-0.0349027207037422
54318	2	54	2284	2196	54318	2385.2553	2196.3546	21.6363382998025	7.09410258377668	-4.67987228693516	-0.0499851807628275
54324	2	54	2284	2196	54324	2385.3334	2196.3172	21.7539874054575	7.04250976956265	-4.65815292209731	-0.0450407610893035
54328	2	54	2284	2196	54328	2385.4085	2196.319	21.8815106379971	7.1248659897248	-4.63443779900209	-0.0447727719314313
54330	2	54	2284	2196	54330	2385.7415	2196.2706	22.0101686159432	6.98367043933779	-4.62247708208392	-0.0387475328840818
54332	2	54	2284	2196	54332	2385.6663	2196.2563	21.7797056882775	7.11393499528297	-4.66793727404314	-0.0360278805147861
54333	2	54	2284	2196	54333	2385.6131	2196.1986	21.8475110656563	6.95935351165106	-4.6510149231476	-0.0285371334661591
54342	2	54	2284	2196	54342	2385.5459	2196.2117	22.02057183064	7.07228992890449	-4.61141067457234	-0.0299337275660346
54357	2	54	2284	2196	54357	2385.5606	2196.2605	21.7657920280945	6.99158980367114	-4.66606498256113	-0.0372590508475028
54358	2	54	2284	2196	54358	2385.7476	2196.2887	22.0482676609906	7.07182815015598	-4.6147661831963	-0.040823955824449
54368	2	54	2284	2196	54368	2385.3018	2196.2987	21.9283971648687	7.07090362526656	-4.61966277053276	-0.0422435399815771
54371	2	54	2284	2196	54371	2385.418	2196.3597	22.0304700394934	7.07056682321298	-4.60353318917803	-0.050872866206294
54385	2	54	2284	2196	54385	2385.7766	2196.2224	21.8471284644508	7.06342179348956	-4.65858019581883	-0.031486155931548
54392	2	54	2284	2196	54392	2385.1747	2196.2953	21.6180182667463	7.15527901005762	-4.68010983946807	-0.0412702285382784
54393	2	54	2284	2196	54393	2385.7085	2196.2572	21.8473856233614	7.01469662614683	-4.65540828332537	-0.0366658764744459
54404	2	54	2284	2196	54404	2385.8231	2196.1082	21.8157924281913	6.97063495925396	-4.6674032279671	-0.0155222588232772
54419	2	54	2284	2196	54419	2385.2915	2196.3204	21.8593941146846	7.01802458722614	-4.63377436120038	-0.0456538725417462
54432	2	54	2284	2196	54432	2385.5391	2196.213	21.6669798770318	7.07967818366897	-4.68635225473381	-0.030086113305479
54441	2	54	2284	2196	54441	2385.9008	2196.3847	21.8172674429193	7.02769128195565	-4.67064907494047	-0.054740594679767
54445	2	54	2284	2196	54445	2385.8258	2196.109	22.0299701842429	7.03156193788611	-4.62214878860034	-0.0155015345043938
54449	2	54	2284	2196	54449	2385.2349	2196.27	21.6021060799337	7.04869267359847	-4.68634399004445	-0.0383049754759903
54453	2	54	2284	2196	54453	2385.2566	2196.2497	21.9057376633214	7.13601024202022	-4.6223780069065	-0.0349915417062459
54454	2	54	2284	2196	54454	2385.4816	2196.306	21.8644841468236	7.03507734366319	-4.64139008807775	-0.0434963235017832
54466	2	54	2284	2196	54466	2385.536	2196.3864	21.8161155637256	7.09235681508758	-4.65417409911541	-0.0544811844742325
54473	2	54	2284	2196	54473	2385.2915	2196.153	21.9975661617758	7.04987667098564	-4.60466850082758	-0.0217025073118622
54510	2	54	2284	2196	54510	2385.1956	2196.2763	21.9407629846374	7.05147719581254	-4.61221882169074	-0.0391832792374441
54535	2	54	2284	2196	54535	2385.5318	2196.325	22.0617782820446	7.06653865742343	-4.60215847979189	-0.0459913991496253
54543	2	54	2284	2196	54543	2385.6437	2196.2429	21.8224465224966	7.005184283849	-4.65775915157892	-0.0346743197834517
54544	2	54	2284	2196	54544	2385.6691	2196.3687	21.8481610073695	7.07919287822988	-4.65343970898542	-0.0520822085712378
54567	2	54	2284	2196	54567	2385.2329	2196.318	21.971475420718	7.06120825823786	-4.60746936933249	-0.0450347856019146
54574	2	54	2284	2196	54574	2385.6038	2196.1857	21.4975542805223	6.98669427552759	-4.72629577644826	-0.026579093442009
54577	2	54	2284	2196	54577	2385.4719	2196.186	21.9219676958243	6.99767823996467	-4.62877700615024	-0.0265802447071485
54579	2	54	2284	2196	54579	2385.8859	2196.3118	21.9664957124114	6.99997719482519	-4.63824095267199	-0.0445430022587002
54580	2	54	2284	2196	54580	2385.6103	2196.2174	21.7138707541588	7.07722727871555	-4.67951113601147	-0.030718244792536
54581	2	54	2284	2196	54581	2385.6392	2196.227	21.7562165059935	7.01519723879735	-4.67173140936522	-0.0323583204110705
54588	2	54	2284	2196	54588	2385.7543	2196.3305	21.7271751160581	7.05959301485245	-4.68327334117153	-0.0468157299301391
54589	2	54	2284	2196	54589	2385.7232	2196.1526	21.9481195949761	7.05868937902604	-4.63471139565341	-0.0216187441897251
54597	2	54	2284	2196	54597	2385.531	2196.2269	22.001478257257	7.07345882662628	-4.61473537427018	-0.0320776589730056
54600	2	54	2284	2196	54600	2385.7299	2196.1808	21.7358227493016	7.04801240122921	-4.68028752227786	-0.025652622286612
54602	2	54	2284	2196	54602	2385.7503	2196.3854	21.9212318073231	7.07682661844267	-4.64163240890546	-0.0544594379344748
54607	2	54	2284	2196	54607	2385.717	2196.2556	22.088302341059	7.0685688159988	-4.60501664769967	-0.0361600780375004
54620	2	54	2284	2196	54620	2385.7062	2196.116	21.8252540817186	7.10767162294305	-4.66002364138303	-0.0163203938158237
54628	2	54	2537	2277	54628	2477.1896	2280.5564	19.5685192218127	6.24646466988225	3.05646019108744	-0.569346052199312
54641	2	54	2537	2277	54641	2477.0221	2280.4426	19.4866925030512	6.27858640975263	3.07789020587299	-0.5483081342406
54643	2	54	2537	2277	54643	2477.0442	2280.4589	19.5181131781277	6.35803061059984	3.07180307096423	-0.544020658572099
54650	2	54	2537	2277	54650	2477.4762	2280.4175	19.4694411700477	6.28077531550496	3.05729370864393	-0.544120722096753
54675	2	54	2537	2277	54675	2477.2498	2280.498	19.5101784888418	6.22832844409483	3.06251426834316	-0.561627414385404
54679	2	54	2537	2277	54679	2477.2075	2280.3377	19.2824538130526	6.2694488839874	3.10087609075592	-0.532375342994622
54718	2	54	2537	2277	54718	2477.0832	2280.5788	19.5063970971774	6.28982883349583	3.07164873664291	-0.568982097086847
54745	2	54	2537	2277	54745	2476.9965	2280.4348	19.4716461104403	6.28358952428713	3.08158332683682	-0.546630232086917
54757	2	54	2537	2277	54757	2477.291	2280.4752	19.5627909378731	6.27256880966221	3.05217185981397	-0.554031387371421
54766	2	54	2537	2277	54766	2477.1756	2280.542	19.6333214554017	6.24422413382987	3.04708503530056	-0.567244212264919
54782	2	54	2537	2277	54782	2477.2527	2280.549	19.4991093190541	6.37235118978612	3.06410405841544	-0.556937289597044
54787	2	54	2537	2277	54787	2477.0125	2280.4242	19.2338331536846	6.26320821446276	3.11885309187619	-0.546716615949778
54819	2	54	2537	2277	54819	2476.824	2280.4704	19.3155515855309	6.32383767441047	3.11541711524703	-0.548780689618773
54834	2	54	2537	2277	54834	2476.7683	2280.3288	19.4785922660152	6.27398014363165	3.09219984572949	-0.53057228805205
54842	2	55	2114	2120	54842	2305.2066	2122.4138	23.4234963756107	7.58586343750065	-8.1630255762795	-0.318197133376698
54874	2	55	2114	2120	54874	2305.3589	2122.4484	23.4828029628811	7.70061474083327	-8.14889518523312	-0.317948642076241
54881	2	55	2114	2120	54881	2305.4273	2122.4506	23.6517114614462	7.67076552270831	-8.09359188708346	-0.31947267749815
54887	1	53	2630	2368	54887	2572.1229	2368.0314	16.2866976776179	5.27814360547267	3.55364243541759	-0.00594906132665497
54897	1	53	2630	2368	54897	2571.8895	2368.1013	16.1712597132713	5.21436067660519	3.59344299889699	-0.0194271179694768
54917	1	53	2630	2368	54917	2572.344	2368.1645	16.4490279667859	5.28395985726399	3.50513113093489	-0.0311319549056981
55278	2	55	2347	2285	55278	2481.1189	2283.996	19.3550051514445	6.20045389974446	-6.92941691053958	0.161923629500944
56357	1	54	2701	2457	56357	2671.2356	2459.2685	11.9250959506137	3.78513414214707	2.4959463742066	-0.599318257902838
56407	1	54	2701	2457	56407	2671.1927	2459.2177	11.8767366055344	3.79451532407691	2.50972139822569	-0.584448819043747
