# Supplementary material for: Spatiotemporal dynamics of multidrug resistant bacteria on intensive care unit surfaces
Source: Nat Commun. 2019 Oct 8;10:4569. doi: 10.1038/s41467-019-12563-1 (PMC6783542; doi:10.1038/s41467-019-12563-1)
Supplement: Supplementary file 16 — Source Data [file 41467_2019_12563_MOESM16_ESM.zip › SourceData/Figure5/AB_varDF_cliqueslistDF_PAK_ICU_AWD-RFP.txt]

cutoff	cliqueID	sample	cutoff_i
353	clique_1	014	353
353	clique_1	023	353
354	clique_1	014	354
354	clique_1	023	354
354	clique_2	272	354
354	clique_2	168	354
380	clique_1	014	380
380	clique_1	023	380
380	clique_2	272	380
380	clique_2	168	380
380	clique_3	172	380
380	clique_3	186	380
384	clique_1	014	384
384	clique_1	023	384
384	clique_2	272	384
384	clique_2	168	384
384	clique_3	172	384
384	clique_3	186	384
385	clique_1	014	385
385	clique_1	023	385
385	clique_2	272	385
385	clique_2	168	385
385	clique_3	172	385
385	clique_3	186	385
385	clique_4	035	385
385	clique_4	026	385
387	clique_1	014	387
387	clique_1	023	387
387	clique_2	272	387
387	clique_2	168	387
387	clique_3	172	387
387	clique_3	186	387
387	clique_4	035	387
387	clique_4	026	387
389	clique_1	023	389
389	clique_1	014	389
389	clique_2	272	389
389	clique_2	168	389
389	clique_3	172	389
389	clique_3	186	389
389	clique_4	035	389
389	clique_4	026	389
398	clique_1	023	398
398	clique_1	014	398
398	clique_2	272	398
398	clique_2	168	398
398	clique_3	172	398
398	clique_3	186	398
398	clique_4	035	398
398	clique_4	026	398
405	clique_1	272	405
405	clique_1	168	405
405	clique_2	172	405
405	clique_2	186	405
405	clique_3	035	405
405	clique_3	026	405
405	clique_4	014	405
405	clique_4	023	405
405	clique_4	149	405
406	clique_1	272	406
406	clique_1	168	406
406	clique_2	026	406
406	clique_2	035	406
406	clique_3	014	406
406	clique_3	023	406
406	clique_3	149	406
406	clique_4	172	406
406	clique_4	159	406
406	clique_4	186	406
409	clique_1	272	409
409	clique_1	168	409
409	clique_2	035	409
409	clique_2	026	409
409	clique_3	023	409
409	clique_3	014	409
409	clique_3	149	409
409	clique_4	172	409
409	clique_4	159	409
409	clique_4	186	409
411	clique_1	272	411
411	clique_1	168	411
411	clique_2	035	411
411	clique_2	026	411
411	clique_3	023	411
411	clique_3	014	411
411	clique_3	149	411
411	clique_4	172	411
411	clique_4	159	411
411	clique_4	186	411
411	clique_5	267	411
411	clique_5	258	411
418	clique_1	272	418
418	clique_1	168	418
418	clique_2	035	418
418	clique_2	026	418
418	clique_3	149	418
418	clique_3	014	418
418	clique_3	023	418
418	clique_4	186	418
418	clique_4	172	418
418	clique_4	159	418
418	clique_5	267	418
418	clique_5	258	418
418	clique_6	331	418
418	clique_6	203	418
421	clique_1	272	421
421	clique_1	168	421
421	clique_2	026	421
421	clique_2	035	421
421	clique_3	014	421
421	clique_3	023	421
421	clique_3	149	421
421	clique_4	186	421
421	clique_4	172	421
421	clique_4	159	421
421	clique_5	267	421
421	clique_5	258	421
421	clique_6	331	421
421	clique_6	203	421
421	clique_7	091	421
421	clique_7	156	421
426	clique_1	035	426
426	clique_1	026	426
426	clique_2	014	426
426	clique_2	023	426
426	clique_2	149	426
426	clique_3	168	426
426	clique_3	091	426
426	clique_3	186	426
426	clique_4	172	426
426	clique_4	159	426
426	clique_5	267	426
426	clique_5	258	426
426	clique_6	331	426
426	clique_6	203	426
426	clique_7	272	426
426	clique_7	156	426
430	clique_1	035	430
430	clique_1	026	430
430	clique_2	014	430
430	clique_2	023	430
430	clique_2	149	430
430	clique_3	168	430
430	clique_3	186	430
430	clique_3	172	430
430	clique_3	159	430
430	clique_4	267	430
430	clique_4	258	430
430	clique_5	331	430
430	clique_5	203	430
430	clique_6	091	430
430	clique_6	156	430
433	clique_1	026	433
433	clique_1	035	433
433	clique_2	014	433
433	clique_2	023	433
433	clique_2	149	433
433	clique_3	267	433
433	clique_3	258	433
433	clique_4	203	433
433	clique_4	331	433
433	clique_5	272	433
433	clique_5	156	433
433	clique_5	168	433
433	clique_6	172	433
433	clique_6	159	433
433	clique_6	186	433
441	clique_1	026	441
441	clique_1	035	441
441	clique_2	014	441
441	clique_2	023	441
441	clique_2	149	441
441	clique_3	267	441
441	clique_3	258	441
441	clique_4	203	441
441	clique_4	331	441
441	clique_5	091	441
441	clique_5	156	441
441	clique_5	186	441
441	clique_5	168	441
441	clique_6	172	441
441	clique_6	159	441
446	clique_1	035	446
446	clique_1	026	446
446	clique_2	023	446
446	clique_2	014	446
446	clique_2	149	446
446	clique_3	267	446
446	clique_3	258	446
446	clique_4	331	446
446	clique_4	203	446
446	clique_5	091	446
446	clique_5	156	446
446	clique_5	186	446
446	clique_5	168	446
446	clique_6	172	446
446	clique_6	159	446
453	clique_1	035	453
453	clique_1	026	453
453	clique_2	149	453
453	clique_2	014	453
453	clique_2	023	453
453	clique_3	267	453
453	clique_3	258	453
453	clique_4	331	453
453	clique_4	203	453
453	clique_5	091	453
453	clique_5	156	453
453	clique_5	186	453
453	clique_5	168	453
453	clique_6	172	453
453	clique_6	159	453
454	clique_1	026	454
454	clique_1	035	454
454	clique_2	149	454
454	clique_2	014	454
454	clique_2	023	454
454	clique_3	267	454
454	clique_3	258	454
454	clique_4	203	454
454	clique_4	331	454
454	clique_5	091	454
454	clique_5	156	454
454	clique_5	186	454
454	clique_5	168	454
454	clique_6	272	454
454	clique_6	172	454
454	clique_7	159	454
454	clique_7	170	454
457	clique_1	026	457
457	clique_1	035	457
457	clique_2	023	457
457	clique_2	014	457
457	clique_2	149	457
457	clique_3	267	457
457	clique_3	258	457
457	clique_4	203	457
457	clique_4	331	457
457	clique_5	172	457
457	clique_5	156	457
457	clique_5	186	457
457	clique_5	168	457
457	clique_5	159	457
465	clique_1	026	465
465	clique_1	035	465
465	clique_2	023	465
465	clique_2	014	465
465	clique_2	149	465
465	clique_3	267	465
465	clique_3	258	465
465	clique_4	203	465
465	clique_4	331	465
465	clique_5	172	465
465	clique_5	156	465
465	clique_5	186	465
465	clique_5	168	465
465	clique_5	159	465
467	clique_1	026	467
467	clique_1	035	467
467	clique_2	014	467
467	clique_2	023	467
467	clique_2	149	467
467	clique_3	267	467
467	clique_3	258	467
467	clique_4	203	467
467	clique_4	331	467
467	clique_5	272	467
467	clique_5	172	467
467	clique_5	186	467
467	clique_5	168	467
467	clique_5	156	467
467	clique_6	159	467
467	clique_6	170	467
480	clique_1	035	480
480	clique_1	026	480
480	clique_2	014	480
480	clique_2	023	480
480	clique_2	149	480
480	clique_3	258	480
480	clique_3	267	480
480	clique_4	331	480
480	clique_4	203	480
480	clique_5	272	480
480	clique_5	172	480
480	clique_5	186	480
480	clique_5	168	480
480	clique_5	156	480
480	clique_6	159	480
480	clique_6	170	480
484	clique_1	035	484
484	clique_1	026	484
484	clique_2	014	484
484	clique_2	023	484
484	clique_2	149	484
484	clique_3	258	484
484	clique_3	267	484
484	clique_4	331	484
484	clique_4	203	484
484	clique_5	170	484
484	clique_5	172	484
484	clique_5	186	484
484	clique_5	159	484
484	clique_6	091	484
484	clique_6	156	484
484	clique_6	168	484
489	clique_1	035	489
489	clique_1	026	489
489	clique_2	014	489
489	clique_2	023	489
489	clique_2	149	489
489	clique_3	258	489
489	clique_3	267	489
489	clique_4	331	489
489	clique_4	203	489
489	clique_5	170	489
489	clique_5	172	489
489	clique_5	186	489
489	clique_5	159	489
489	clique_6	036	489
489	clique_6	168	489
489	clique_7	272	489
489	clique_7	091	489
489	clique_7	156	489
496	clique_1	035	496
496	clique_1	026	496
496	clique_2	014	496
496	clique_2	023	496
496	clique_2	149	496
496	clique_3	267	496
496	clique_3	258	496
496	clique_4	203	496
496	clique_4	331	496
496	clique_5	170	496
496	clique_5	172	496
496	clique_5	186	496
496	clique_5	159	496
496	clique_6	272	496
496	clique_6	091	496
496	clique_6	168	496
496	clique_6	156	496
498	clique_1	035	498
498	clique_1	026	498
498	clique_2	014	498
498	clique_2	023	498
498	clique_2	149	498
498	clique_3	258	498
498	clique_3	267	498
498	clique_4	331	498
498	clique_4	203	498
498	clique_5	159	498
498	clique_5	272	498
498	clique_5	186	498
498	clique_5	168	498
498	clique_5	156	498
498	clique_5	091	498
498	clique_5	172	498
501	clique_1	026	501
501	clique_1	035	501
501	clique_2	149	501
501	clique_2	014	501
501	clique_2	023	501
501	clique_3	267	501
501	clique_3	258	501
501	clique_4	203	501
501	clique_4	331	501
501	clique_5	156	501
501	clique_5	272	501
501	clique_5	186	501
501	clique_5	168	501
501	clique_5	091	501
501	clique_5	159	501
501	clique_5	172	501
501	clique_6	221	501
501	clique_6	161	501
502	clique_1	035	502
502	clique_1	026	502
502	clique_2	014	502
502	clique_2	023	502
502	clique_2	149	502
502	clique_3	267	502
502	clique_3	258	502
502	clique_4	331	502
502	clique_4	203	502
502	clique_5	168	502
502	clique_5	272	502
502	clique_5	186	502
502	clique_5	156	502
502	clique_5	091	502
502	clique_5	159	502
502	clique_5	172	502
502	clique_6	221	502
502	clique_6	161	502
506	clique_1	035	506
506	clique_1	026	506
506	clique_2	014	506
506	clique_2	023	506
506	clique_2	149	506
506	clique_3	267	506
506	clique_3	258	506
506	clique_4	331	506
506	clique_4	203	506
506	clique_5	168	506
506	clique_5	272	506
506	clique_5	186	506
506	clique_5	156	506
506	clique_5	091	506
506	clique_5	159	506
506	clique_5	172	506
506	clique_6	221	506
506	clique_6	161	506
508	clique_1	026	508
508	clique_1	035	508
508	clique_2	023	508
508	clique_2	014	508
508	clique_2	149	508
508	clique_3	267	508
508	clique_3	258	508
508	clique_4	331	508
508	clique_4	203	508
508	clique_5	168	508
508	clique_5	272	508
508	clique_5	186	508
508	clique_5	156	508
508	clique_5	091	508
508	clique_5	159	508
508	clique_5	172	508
508	clique_6	221	508
508	clique_6	161	508
508	clique_7	152	508
508	clique_7	029	508
510	clique_1	026	510
510	clique_1	035	510
510	clique_2	023	510
510	clique_2	014	510
510	clique_2	149	510
510	clique_3	267	510
510	clique_3	258	510
510	clique_4	331	510
510	clique_4	203	510
510	clique_5	168	510
510	clique_5	272	510
510	clique_5	186	510
510	clique_5	156	510
510	clique_5	091	510
510	clique_5	159	510
510	clique_5	172	510
510	clique_6	221	510
510	clique_6	161	510
510	clique_7	152	510
510	clique_7	029	510
519	clique_1	035	519
519	clique_1	026	519
519	clique_2	014	519
519	clique_2	023	519
519	clique_2	149	519
519	clique_3	267	519
519	clique_3	258	519
519	clique_4	331	519
519	clique_4	203	519
519	clique_5	091	519
519	clique_5	172	519
519	clique_5	186	519
519	clique_5	168	519
519	clique_5	156	519
519	clique_5	159	519
519	clique_5	272	519
519	clique_6	221	519
519	clique_6	161	519
519	clique_7	152	519
519	clique_7	029	519
523	clique_1	035	523
523	clique_1	026	523
523	clique_2	014	523
523	clique_2	023	523
523	clique_2	149	523
523	clique_3	267	523
523	clique_3	258	523
523	clique_4	331	523
523	clique_4	203	523
523	clique_5	221	523
523	clique_5	161	523
523	clique_6	029	523
523	clique_6	152	523
523	clique_7	170	523
523	clique_7	172	523
523	clique_7	186	523
523	clique_7	168	523
523	clique_7	091	523
523	clique_7	159	523
523	clique_8	272	523
523	clique_8	156	523
523	clique_8	036	523
524	clique_1	035	524
524	clique_1	026	524
524	clique_2	014	524
524	clique_2	023	524
524	clique_2	149	524
524	clique_3	267	524
524	clique_3	258	524
524	clique_4	331	524
524	clique_4	203	524
524	clique_5	029	524
524	clique_5	152	524
524	clique_6	170	524
524	clique_6	172	524
524	clique_6	186	524
524	clique_6	168	524
524	clique_6	091	524
524	clique_6	159	524
524	clique_7	272	524
524	clique_7	156	524
524	clique_7	036	524
524	clique_8	230	524
524	clique_8	221	524
524	clique_8	161	524
529	clique_1	035	529
529	clique_1	026	529
529	clique_2	014	529
529	clique_2	023	529
529	clique_2	149	529
529	clique_3	267	529
529	clique_3	258	529
529	clique_4	331	529
529	clique_4	203	529
529	clique_5	029	529
529	clique_5	152	529
529	clique_6	156	529
529	clique_6	272	529
529	clique_6	186	529
529	clique_6	168	529
529	clique_6	036	529
529	clique_6	091	529
529	clique_6	159	529
529	clique_6	172	529
529	clique_7	230	529
529	clique_7	221	529
529	clique_7	161	529
534	clique_1	035	534
534	clique_1	026	534
534	clique_2	014	534
534	clique_2	023	534
534	clique_2	149	534
534	clique_3	258	534
534	clique_3	267	534
534	clique_4	203	534
534	clique_4	331	534
534	clique_5	029	534
534	clique_5	152	534
534	clique_6	091	534
534	clique_6	272	534
534	clique_6	186	534
534	clique_6	168	534
534	clique_6	036	534
534	clique_6	156	534
534	clique_6	159	534
534	clique_6	172	534
534	clique_7	230	534
534	clique_7	221	534
534	clique_7	161	534
539	clique_1	035	539
539	clique_1	026	539
539	clique_2	149	539
539	clique_2	014	539
539	clique_2	023	539
539	clique_3	267	539
539	clique_3	258	539
539	clique_4	331	539
539	clique_4	203	539
539	clique_5	152	539
539	clique_5	029	539
539	clique_6	091	539
539	clique_6	172	539
539	clique_6	186	539
539	clique_6	168	539
539	clique_6	036	539
539	clique_6	156	539
539	clique_6	159	539
539	clique_6	272	539
539	clique_7	230	539
539	clique_7	221	539
539	clique_7	161	539
539	clique_8	170	539
539	clique_8	115	539
549	clique_1	035	549
549	clique_1	026	549
549	clique_2	149	549
549	clique_2	014	549
549	clique_2	023	549
549	clique_3	267	549
549	clique_3	258	549
549	clique_4	331	549
549	clique_4	203	549
549	clique_5	152	549
549	clique_5	029	549
549	clique_6	091	549
549	clique_6	172	549
549	clique_6	186	549
549	clique_6	168	549
549	clique_6	036	549
549	clique_6	156	549
549	clique_6	159	549
549	clique_6	272	549
549	clique_7	230	549
549	clique_7	221	549
549	clique_7	161	549
549	clique_8	170	549
549	clique_8	115	549
550	clique_1	035	550
550	clique_1	026	550
550	clique_2	014	550
550	clique_2	023	550
550	clique_2	149	550
550	clique_3	267	550
550	clique_3	258	550
550	clique_4	331	550
550	clique_4	203	550
550	clique_5	152	550
550	clique_5	029	550
550	clique_6	091	550
550	clique_6	172	550
550	clique_6	186	550
550	clique_6	168	550
550	clique_6	036	550
550	clique_6	156	550
550	clique_6	159	550
550	clique_6	272	550
550	clique_7	230	550
550	clique_7	221	550
550	clique_7	161	550
550	clique_8	170	550
550	clique_8	115	550
551	clique_1	035	551
551	clique_1	026	551
551	clique_2	149	551
551	clique_2	014	551
551	clique_2	023	551
551	clique_3	267	551
551	clique_3	258	551
551	clique_4	331	551
551	clique_4	203	551
551	clique_5	152	551
551	clique_5	029	551
551	clique_6	091	551
551	clique_6	172	551
551	clique_6	186	551
551	clique_6	168	551
551	clique_6	036	551
551	clique_6	156	551
551	clique_6	159	551
551	clique_6	272	551
551	clique_7	230	551
551	clique_7	221	551
551	clique_7	161	551
551	clique_8	170	551
551	clique_8	115	551
554	clique_1	035	554
554	clique_1	026	554
554	clique_2	149	554
554	clique_2	014	554
554	clique_2	023	554
554	clique_3	267	554
554	clique_3	258	554
554	clique_4	331	554
554	clique_4	203	554
554	clique_5	152	554
554	clique_5	029	554
554	clique_6	036	554
554	clique_6	172	554
554	clique_6	186	554
554	clique_6	168	554
554	clique_6	156	554
554	clique_6	091	554
554	clique_6	159	554
554	clique_6	272	554
554	clique_7	221	554
554	clique_7	230	554
554	clique_7	161	554
554	clique_8	170	554
554	clique_8	115	554
554	clique_9	193	554
554	clique_9	140	554
555	clique_1	035	555
555	clique_1	026	555
555	clique_2	023	555
555	clique_2	014	555
555	clique_2	149	555
555	clique_3	331	555
555	clique_3	203	555
555	clique_4	152	555
555	clique_4	029	555
555	clique_5	156	555
555	clique_5	172	555
555	clique_5	186	555
555	clique_5	168	555
555	clique_5	036	555
555	clique_5	091	555
555	clique_5	159	555
555	clique_5	272	555
555	clique_6	161	555
555	clique_6	230	555
555	clique_6	221	555
555	clique_7	170	555
555	clique_7	115	555
555	clique_8	193	555
555	clique_8	140	555
555	clique_9	267	555
555	clique_9	261	555
555	clique_9	258	555
566	clique_1	035	566
566	clique_1	026	566
566	clique_2	014	566
566	clique_2	023	566
566	clique_2	149	566
566	clique_3	331	566
566	clique_3	203	566
566	clique_4	029	566
566	clique_4	152	566
566	clique_5	156	566
566	clique_5	172	566
566	clique_5	186	566
566	clique_5	168	566
566	clique_5	036	566
566	clique_5	091	566
566	clique_5	159	566
566	clique_5	272	566
566	clique_6	161	566
566	clique_6	230	566
566	clique_6	221	566
566	clique_7	170	566
566	clique_7	115	566
566	clique_8	193	566
566	clique_8	140	566
566	clique_9	267	566
566	clique_9	261	566
566	clique_9	258	566
575	clique_1	035	575
575	clique_1	026	575
575	clique_2	014	575
575	clique_2	023	575
575	clique_2	149	575
575	clique_3	331	575
575	clique_3	203	575
575	clique_4	029	575
575	clique_4	152	575
575	clique_5	156	575
575	clique_5	172	575
575	clique_5	186	575
575	clique_5	168	575
575	clique_5	036	575
575	clique_5	091	575
575	clique_5	159	575
575	clique_5	272	575
575	clique_6	161	575
575	clique_6	230	575
575	clique_6	221	575
575	clique_7	170	575
575	clique_7	115	575
575	clique_8	193	575
575	clique_8	140	575
575	clique_9	267	575
575	clique_9	261	575
575	clique_9	258	575
576	clique_1	026	576
576	clique_1	035	576
576	clique_2	014	576
576	clique_2	023	576
576	clique_2	149	576
576	clique_3	331	576
576	clique_3	203	576
576	clique_4	029	576
576	clique_4	152	576
576	clique_5	156	576
576	clique_5	172	576
576	clique_5	186	576
576	clique_5	168	576
576	clique_5	036	576
576	clique_5	091	576
576	clique_5	159	576
576	clique_5	272	576
576	clique_6	161	576
576	clique_6	230	576
576	clique_6	221	576
576	clique_7	170	576
576	clique_7	115	576
576	clique_8	193	576
576	clique_8	140	576
576	clique_9	267	576
576	clique_9	261	576
576	clique_9	258	576
582	clique_1	026	582
582	clique_1	035	582
582	clique_2	014	582
582	clique_2	023	582
582	clique_2	149	582
582	clique_3	331	582
582	clique_3	203	582
582	clique_4	029	582
582	clique_4	152	582
582	clique_5	161	582
582	clique_5	230	582
582	clique_5	221	582
582	clique_6	193	582
582	clique_6	140	582
582	clique_7	261	582
582	clique_7	267	582
582	clique_7	258	582
582	clique_8	115	582
582	clique_8	159	582
582	clique_8	170	582
582	clique_9	156	582
582	clique_9	272	582
582	clique_9	186	582
582	clique_9	168	582
582	clique_9	036	582
582	clique_9	091	582
582	clique_9	172	582
593	clique_1	026	593
593	clique_1	035	593
593	clique_2	149	593
593	clique_2	023	593
593	clique_2	014	593
593	clique_3	331	593
593	clique_3	203	593
593	clique_4	152	593
593	clique_4	029	593
593	clique_5	161	593
593	clique_5	230	593
593	clique_5	221	593
593	clique_6	193	593
593	clique_6	140	593
593	clique_7	261	593
593	clique_7	267	593
593	clique_7	258	593
593	clique_8	172	593
593	clique_8	272	593
593	clique_8	186	593
593	clique_8	168	593
593	clique_8	036	593
593	clique_8	156	593
593	clique_8	091	593
593	clique_8	170	593
593	clique_8	159	593
594	clique_1	026	594
594	clique_1	035	594
594	clique_2	331	594
594	clique_2	203	594
594	clique_3	029	594
594	clique_3	152	594
594	clique_4	161	594
594	clique_4	230	594
594	clique_4	221	594
594	clique_5	140	594
594	clique_5	193	594
594	clique_6	261	594
594	clique_6	267	594
594	clique_6	258	594
594	clique_7	272	594
594	clique_7	172	594
594	clique_7	186	594
594	clique_7	168	594
594	clique_7	036	594
594	clique_7	156	594
594	clique_7	091	594
594	clique_7	170	594
594	clique_7	159	594
594	clique_8	145	594
594	clique_8	014	594
594	clique_8	149	594
594	clique_8	023	594
612	clique_1	026	612
612	clique_1	035	612
612	clique_2	331	612
612	clique_2	203	612
612	clique_3	029	612
612	clique_3	152	612
612	clique_4	161	612
612	clique_4	230	612
612	clique_4	221	612
612	clique_5	193	612
612	clique_5	140	612
612	clique_6	258	612
612	clique_6	267	612
612	clique_6	261	612
612	clique_7	036	612
612	clique_7	272	612
612	clique_7	186	612
612	clique_7	168	612
612	clique_7	156	612
612	clique_7	091	612
612	clique_7	170	612
612	clique_7	159	612
612	clique_7	172	612
612	clique_8	145	612
612	clique_8	014	612
612	clique_8	149	612
612	clique_8	023	612
612	clique_9	104	612
612	clique_9	115	612
615	clique_1	026	615
615	clique_1	035	615
615	clique_2	331	615
615	clique_2	203	615
615	clique_3	029	615
615	clique_3	152	615
615	clique_4	161	615
615	clique_4	230	615
615	clique_4	221	615
615	clique_5	140	615
615	clique_5	193	615
615	clique_6	261	615
615	clique_6	267	615
615	clique_6	258	615
615	clique_7	168	615
615	clique_7	272	615
615	clique_7	186	615
615	clique_7	036	615
615	clique_7	156	615
615	clique_7	091	615
615	clique_7	170	615
615	clique_7	159	615
615	clique_7	172	615
615	clique_8	149	615
615	clique_8	145	615
615	clique_8	023	615
615	clique_8	014	615
615	clique_9	104	615
615	clique_9	115	615
621	clique_1	035	621
621	clique_1	026	621
621	clique_2	331	621
621	clique_2	203	621
621	clique_3	029	621
621	clique_3	152	621
621	clique_4	161	621
621	clique_4	230	621
621	clique_4	221	621
621	clique_5	140	621
621	clique_5	193	621
621	clique_6	258	621
621	clique_6	267	621
621	clique_6	261	621
621	clique_7	168	621
621	clique_7	272	621
621	clique_7	186	621
621	clique_7	036	621
621	clique_7	156	621
621	clique_7	091	621
621	clique_7	170	621
621	clique_7	159	621
621	clique_7	172	621
621	clique_8	149	621
621	clique_8	145	621
621	clique_8	023	621
621	clique_8	014	621
621	clique_9	104	621
621	clique_9	115	621
625	clique_1	026	625
625	clique_1	035	625
625	clique_2	331	625
625	clique_2	203	625
625	clique_3	029	625
625	clique_3	152	625
625	clique_4	161	625
625	clique_4	230	625
625	clique_4	221	625
625	clique_5	193	625
625	clique_5	140	625
625	clique_6	258	625
625	clique_6	267	625
625	clique_6	261	625
625	clique_7	168	625
625	clique_7	272	625
625	clique_7	186	625
625	clique_7	036	625
625	clique_7	156	625
625	clique_7	091	625
625	clique_7	170	625
625	clique_7	159	625
625	clique_7	172	625
625	clique_8	149	625
625	clique_8	145	625
625	clique_8	023	625
625	clique_8	014	625
625	clique_9	102	625
625	clique_9	104	625
625	clique_9	115	625
629	clique_1	026	629
629	clique_1	035	629
629	clique_2	331	629
629	clique_2	203	629
629	clique_3	029	629
629	clique_3	152	629
629	clique_4	161	629
629	clique_4	230	629
629	clique_4	221	629
629	clique_5	193	629
629	clique_5	140	629
629	clique_6	258	629
629	clique_6	267	629
629	clique_6	261	629
629	clique_7	168	629
629	clique_7	272	629
629	clique_7	186	629
629	clique_7	036	629
629	clique_7	156	629
629	clique_7	091	629
629	clique_7	170	629
629	clique_7	159	629
629	clique_7	172	629
629	clique_8	149	629
629	clique_8	145	629
629	clique_8	023	629
629	clique_8	014	629
629	clique_9	102	629
629	clique_9	104	629
629	clique_9	115	629
639	clique_1	035	639
639	clique_1	026	639
639	clique_2	152	639
639	clique_2	029	639
639	clique_3	221	639
639	clique_3	230	639
639	clique_3	161	639
639	clique_4	258	639
639	clique_4	267	639
639	clique_4	261	639
639	clique_5	193	639
639	clique_5	203	639
639	clique_5	140	639
639	clique_6	168	639
639	clique_6	272	639
639	clique_6	186	639
639	clique_6	036	639
639	clique_6	156	639
639	clique_6	091	639
639	clique_6	170	639
639	clique_6	159	639
639	clique_6	172	639
639	clique_7	149	639
639	clique_7	145	639
639	clique_7	023	639
639	clique_7	014	639
639	clique_8	102	639
639	clique_8	104	639
639	clique_8	115	639
641	clique_1	035	641
641	clique_1	026	641
641	clique_2	152	641
641	clique_2	029	641
641	clique_3	221	641
641	clique_3	230	641
641	clique_3	161	641
641	clique_4	258	641
641	clique_4	267	641
641	clique_4	261	641
641	clique_5	193	641
641	clique_5	203	641
641	clique_5	140	641
641	clique_6	168	641
641	clique_6	272	641
641	clique_6	186	641
641	clique_6	036	641
641	clique_6	156	641
641	clique_6	091	641
641	clique_6	170	641
641	clique_6	159	641
641	clique_6	172	641
641	clique_7	149	641
641	clique_7	145	641
641	clique_7	023	641
641	clique_7	014	641
641	clique_8	102	641
641	clique_8	104	641
641	clique_8	115	641
643	clique_1	035	643
643	clique_1	026	643
643	clique_2	029	643
643	clique_2	152	643
643	clique_3	161	643
643	clique_3	230	643
643	clique_3	221	643
643	clique_4	267	643
643	clique_4	261	643
643	clique_4	258	643
643	clique_5	203	643
643	clique_5	193	643
643	clique_5	140	643
643	clique_6	156	643
643	clique_6	272	643
643	clique_6	186	643
643	clique_6	168	643
643	clique_6	036	643
643	clique_6	091	643
643	clique_6	170	643
643	clique_6	159	643
643	clique_6	172	643
643	clique_7	149	643
643	clique_7	145	643
643	clique_7	023	643
643	clique_7	014	643
643	clique_8	102	643
643	clique_8	104	643
643	clique_8	115	643
643	clique_9	194	643
643	clique_9	191	643
655	clique_1	035	655
655	clique_1	026	655
655	clique_2	029	655
655	clique_2	152	655
655	clique_3	161	655
655	clique_3	230	655
655	clique_3	221	655
655	clique_4	267	655
655	clique_4	261	655
655	clique_4	258	655
655	clique_5	203	655
655	clique_5	193	655
655	clique_5	140	655
655	clique_6	156	655
655	clique_6	272	655
655	clique_6	186	655
655	clique_6	168	655
655	clique_6	036	655
655	clique_6	091	655
655	clique_6	170	655
655	clique_6	159	655
655	clique_6	172	655
655	clique_7	149	655
655	clique_7	145	655
655	clique_7	023	655
655	clique_7	014	655
655	clique_8	102	655
655	clique_8	104	655
655	clique_8	115	655
655	clique_9	194	655
655	clique_9	191	655
658	clique_1	026	658
658	clique_1	035	658
658	clique_2	230	658
658	clique_2	221	658
658	clique_2	161	658
658	clique_3	267	658
658	clique_3	261	658
658	clique_3	258	658
658	clique_4	203	658
658	clique_4	193	658
658	clique_4	140	658
658	clique_5	272	658
658	clique_5	172	658
658	clique_5	186	658
658	clique_5	168	658
658	clique_5	036	658
658	clique_5	156	658
658	clique_5	091	658
658	clique_5	170	658
658	clique_5	159	658
658	clique_6	023	658
658	clique_6	145	658
658	clique_6	149	658
658	clique_6	014	658
658	clique_7	102	658
658	clique_7	104	658
658	clique_7	115	658
658	clique_8	194	658
658	clique_8	191	658
658	clique_9	152	658
658	clique_9	029	658
658	clique_9	147	658
659	clique_1	026	659
659	clique_1	035	659
659	clique_2	230	659
659	clique_2	221	659
659	clique_2	161	659
659	clique_3	267	659
659	clique_3	261	659
659	clique_3	258	659
659	clique_4	036	659
659	clique_4	272	659
659	clique_4	186	659
659	clique_4	168	659
659	clique_4	156	659
659	clique_4	091	659
659	clique_4	170	659
659	clique_4	159	659
659	clique_4	172	659
659	clique_5	014	659
659	clique_5	145	659
659	clique_5	149	659
659	clique_5	023	659
659	clique_6	115	659
659	clique_6	102	659
659	clique_6	104	659
659	clique_7	191	659
659	clique_7	194	659
659	clique_8	029	659
659	clique_8	152	659
659	clique_8	147	659
659	clique_9	331	659
659	clique_9	203	659
659	clique_9	140	659
659	clique_9	193	659
665	clique_1	035	665
665	clique_1	026	665
665	clique_2	230	665
665	clique_2	221	665
665	clique_2	161	665
665	clique_3	267	665
665	clique_3	261	665
665	clique_3	258	665
665	clique_4	272	665
665	clique_4	172	665
665	clique_4	186	665
665	clique_4	168	665
665	clique_4	036	665
665	clique_4	156	665
665	clique_4	091	665
665	clique_4	170	665
665	clique_4	159	665
665	clique_5	145	665
665	clique_5	014	665
665	clique_5	149	665
665	clique_5	023	665
665	clique_6	102	665
665	clique_6	104	665
665	clique_6	115	665
665	clique_7	191	665
665	clique_7	194	665
665	clique_8	029	665
665	clique_8	152	665
665	clique_8	147	665
665	clique_9	331	665
665	clique_9	203	665
665	clique_9	140	665
665	clique_9	193	665
667	clique_1	026	667
667	clique_1	035	667
667	clique_2	230	667
667	clique_2	221	667
667	clique_2	161	667
667	clique_3	267	667
667	clique_3	261	667
667	clique_3	258	667
667	clique_4	168	667
667	clique_4	272	667
667	clique_4	186	667
667	clique_4	036	667
667	clique_4	156	667
667	clique_4	091	667
667	clique_4	170	667
667	clique_4	159	667
667	clique_4	172	667
667	clique_5	145	667
667	clique_5	014	667
667	clique_5	149	667
667	clique_5	023	667
667	clique_6	115	667
667	clique_6	102	667
667	clique_6	104	667
667	clique_7	191	667
667	clique_7	194	667
667	clique_8	029	667
667	clique_8	152	667
667	clique_8	147	667
667	clique_9	331	667
667	clique_9	203	667
667	clique_9	140	667
667	clique_9	193	667
674	clique_1	026	674
674	clique_1	035	674
674	clique_2	230	674
674	clique_2	221	674
674	clique_2	161	674
674	clique_3	267	674
674	clique_3	261	674
674	clique_3	258	674
674	clique_4	168	674
674	clique_4	272	674
674	clique_4	186	674
674	clique_4	036	674
674	clique_4	156	674
674	clique_4	091	674
674	clique_4	170	674
674	clique_4	159	674
674	clique_4	172	674
674	clique_5	145	674
674	clique_5	014	674
674	clique_5	149	674
674	clique_5	023	674
674	clique_6	115	674
674	clique_6	102	674
674	clique_6	104	674
674	clique_7	191	674
674	clique_7	194	674
674	clique_8	029	674
674	clique_8	152	674
674	clique_8	147	674
674	clique_9	331	674
674	clique_9	203	674
674	clique_9	140	674
674	clique_9	193	674
689	clique_1	026	689
689	clique_1	035	689
689	clique_2	230	689
689	clique_2	221	689
689	clique_2	161	689
689	clique_3	267	689
689	clique_3	261	689
689	clique_3	258	689
689	clique_4	168	689
689	clique_4	272	689
689	clique_4	186	689
689	clique_4	036	689
689	clique_4	156	689
689	clique_4	091	689
689	clique_4	170	689
689	clique_4	159	689
689	clique_4	172	689
689	clique_5	145	689
689	clique_5	014	689
689	clique_5	149	689
689	clique_5	023	689
689	clique_6	115	689
689	clique_6	104	689
689	clique_6	102	689
689	clique_7	191	689
689	clique_7	194	689
689	clique_8	029	689
689	clique_8	152	689
689	clique_8	147	689
689	clique_9	331	689
689	clique_9	203	689
689	clique_9	140	689
689	clique_9	193	689
701	clique_1	035	701
701	clique_1	026	701
701	clique_2	230	701
701	clique_2	221	701
701	clique_2	161	701
701	clique_3	261	701
701	clique_3	267	701
701	clique_3	258	701
701	clique_4	168	701
701	clique_4	272	701
701	clique_4	186	701
701	clique_4	036	701
701	clique_4	156	701
701	clique_4	091	701
701	clique_4	170	701
701	clique_4	159	701
701	clique_4	172	701
701	clique_5	145	701
701	clique_5	014	701
701	clique_5	149	701
701	clique_5	023	701
701	clique_6	115	701
701	clique_6	104	701
701	clique_6	102	701
701	clique_7	191	701
701	clique_7	194	701
701	clique_8	029	701
701	clique_8	152	701
701	clique_8	147	701
701	clique_9	331	701
701	clique_9	203	701
701	clique_9	140	701
701	clique_9	193	701
706	clique_1	035	706
706	clique_1	026	706
706	clique_2	230	706
706	clique_2	221	706
706	clique_2	161	706
706	clique_3	261	706
706	clique_3	267	706
706	clique_3	258	706
706	clique_4	168	706
706	clique_4	272	706
706	clique_4	186	706
706	clique_4	036	706
706	clique_4	156	706
706	clique_4	091	706
706	clique_4	170	706
706	clique_4	159	706
706	clique_4	172	706
706	clique_5	145	706
706	clique_5	014	706
706	clique_5	149	706
706	clique_5	023	706
706	clique_6	115	706
706	clique_6	104	706
706	clique_6	102	706
706	clique_7	191	706
706	clique_7	194	706
706	clique_8	029	706
706	clique_8	152	706
706	clique_8	147	706
706	clique_9	331	706
706	clique_9	203	706
706	clique_9	140	706
706	clique_9	193	706
714	clique_1	035	714
714	clique_1	026	714
714	clique_2	230	714
714	clique_2	221	714
714	clique_2	161	714
714	clique_3	267	714
714	clique_3	261	714
714	clique_3	258	714
714	clique_4	156	714
714	clique_4	272	714
714	clique_4	186	714
714	clique_4	168	714
714	clique_4	036	714
714	clique_4	091	714
714	clique_4	170	714
714	clique_4	159	714
714	clique_4	172	714
714	clique_5	145	714
714	clique_5	014	714
714	clique_5	149	714
714	clique_5	023	714
714	clique_6	115	714
714	clique_6	104	714
714	clique_6	102	714
714	clique_7	191	714
714	clique_7	194	714
714	clique_8	029	714
714	clique_8	152	714
714	clique_8	147	714
714	clique_9	331	714
714	clique_9	203	714
714	clique_9	140	714
714	clique_9	193	714
724	clique_1	035	724
724	clique_1	026	724
724	clique_2	230	724
724	clique_2	221	724
724	clique_2	161	724
724	clique_3	267	724
724	clique_3	261	724
724	clique_3	258	724
724	clique_4	272	724
724	clique_4	172	724
724	clique_4	186	724
724	clique_4	168	724
724	clique_4	036	724
724	clique_4	156	724
724	clique_4	091	724
724	clique_4	170	724
724	clique_4	159	724
724	clique_5	014	724
724	clique_5	145	724
724	clique_5	149	724
724	clique_5	023	724
724	clique_6	115	724
724	clique_6	104	724
724	clique_6	102	724
724	clique_7	191	724
724	clique_7	194	724
724	clique_8	029	724
724	clique_8	152	724
724	clique_8	147	724
724	clique_9	331	724
724	clique_9	203	724
724	clique_9	140	724
724	clique_9	193	724
730	clique_1	035	730
730	clique_1	026	730
730	clique_2	230	730
730	clique_2	221	730
730	clique_2	161	730
730	clique_3	267	730
730	clique_3	261	730
730	clique_3	258	730
730	clique_4	272	730
730	clique_4	172	730
730	clique_4	186	730
730	clique_4	168	730
730	clique_4	036	730
730	clique_4	156	730
730	clique_4	091	730
730	clique_4	170	730
730	clique_4	159	730
730	clique_5	014	730
730	clique_5	145	730
730	clique_5	149	730
730	clique_5	023	730
730	clique_6	115	730
730	clique_6	104	730
730	clique_6	102	730
730	clique_7	191	730
730	clique_7	194	730
730	clique_8	029	730
730	clique_8	152	730
730	clique_8	147	730
730	clique_9	331	730
730	clique_9	203	730
730	clique_9	140	730
730	clique_9	193	730
738	clique_1	035	738
738	clique_1	026	738
738	clique_2	230	738
738	clique_2	221	738
738	clique_2	161	738
738	clique_3	267	738
738	clique_3	261	738
738	clique_3	258	738
738	clique_4	272	738
738	clique_4	172	738
738	clique_4	186	738
738	clique_4	168	738
738	clique_4	036	738
738	clique_4	156	738
738	clique_4	091	738
738	clique_4	170	738
738	clique_4	159	738
738	clique_5	014	738
738	clique_5	145	738
738	clique_5	149	738
738	clique_5	023	738
738	clique_6	115	738
738	clique_6	104	738
738	clique_6	102	738
738	clique_7	191	738
738	clique_7	194	738
738	clique_8	029	738
738	clique_8	152	738
738	clique_8	147	738
738	clique_9	331	738
738	clique_9	203	738
738	clique_9	140	738
738	clique_9	193	738
739	clique_1	035	739
739	clique_1	026	739
739	clique_2	161	739
739	clique_2	230	739
739	clique_2	221	739
739	clique_3	267	739
739	clique_3	261	739
739	clique_3	258	739
739	clique_4	036	739
739	clique_4	172	739
739	clique_4	186	739
739	clique_4	168	739
739	clique_4	156	739
739	clique_4	091	739
739	clique_4	170	739
739	clique_4	159	739
739	clique_4	272	739
739	clique_5	014	739
739	clique_5	145	739
739	clique_5	149	739
739	clique_5	023	739
739	clique_6	115	739
739	clique_6	104	739
739	clique_6	102	739
739	clique_7	191	739
739	clique_7	194	739
739	clique_8	029	739
739	clique_8	152	739
739	clique_8	147	739
739	clique_9	331	739
739	clique_9	203	739
739	clique_9	140	739
739	clique_9	193	739
744	clique_1	035	744
744	clique_1	026	744
744	clique_2	161	744
744	clique_2	230	744
744	clique_2	221	744
744	clique_3	258	744
744	clique_3	267	744
744	clique_3	261	744
744	clique_4	036	744
744	clique_4	172	744
744	clique_4	186	744
744	clique_4	168	744
744	clique_4	156	744
744	clique_4	091	744
744	clique_4	170	744
744	clique_4	159	744
744	clique_4	272	744
744	clique_5	023	744
744	clique_5	145	744
744	clique_5	149	744
744	clique_5	014	744
744	clique_6	194	744
744	clique_6	191	744
744	clique_7	152	744
744	clique_7	029	744
744	clique_7	147	744
744	clique_8	203	744
744	clique_8	331	744
744	clique_8	140	744
744	clique_8	193	744
744	clique_9	085	744
744	clique_9	104	744
744	clique_10	102	744
744	clique_10	056	744
744	clique_10	115	744
749	clique_1	035	749
749	clique_1	026	749
749	clique_2	161	749
749	clique_2	230	749
749	clique_2	221	749
749	clique_3	258	749
749	clique_3	267	749
749	clique_3	261	749
749	clique_4	036	749
749	clique_4	172	749
749	clique_4	186	749
749	clique_4	168	749
749	clique_4	156	749
749	clique_4	091	749
749	clique_4	170	749
749	clique_4	159	749
749	clique_4	272	749
749	clique_5	023	749
749	clique_5	145	749
749	clique_5	149	749
749	clique_5	014	749
749	clique_6	194	749
749	clique_6	191	749
749	clique_7	152	749
749	clique_7	029	749
749	clique_7	147	749
749	clique_8	203	749
749	clique_8	331	749
749	clique_8	140	749
749	clique_8	193	749
749	clique_9	085	749
749	clique_9	104	749
749	clique_10	102	749
749	clique_10	056	749
749	clique_10	115	749
751	clique_1	026	751
751	clique_1	035	751
751	clique_2	161	751
751	clique_2	230	751
751	clique_2	221	751
751	clique_3	258	751
751	clique_3	267	751
751	clique_3	261	751
751	clique_4	036	751
751	clique_4	172	751
751	clique_4	186	751
751	clique_4	168	751
751	clique_4	156	751
751	clique_4	091	751
751	clique_4	170	751
751	clique_4	159	751
751	clique_4	272	751
751	clique_5	023	751
751	clique_5	145	751
751	clique_5	149	751
751	clique_5	014	751
751	clique_6	194	751
751	clique_6	191	751
751	clique_7	152	751
751	clique_7	029	751
751	clique_7	147	751
751	clique_8	203	751
751	clique_8	331	751
751	clique_8	140	751
751	clique_8	193	751
751	clique_9	085	751
751	clique_9	104	751
751	clique_10	102	751
751	clique_10	056	751
751	clique_10	115	751
759	clique_1	035	759
759	clique_1	026	759
759	clique_2	161	759
759	clique_2	230	759
759	clique_2	221	759
759	clique_3	258	759
759	clique_3	267	759
759	clique_3	261	759
759	clique_4	036	759
759	clique_4	172	759
759	clique_4	186	759
759	clique_4	168	759
759	clique_4	156	759
759	clique_4	091	759
759	clique_4	170	759
759	clique_4	159	759
759	clique_4	272	759
759	clique_5	014	759
759	clique_5	145	759
759	clique_5	149	759
759	clique_5	023	759
759	clique_6	194	759
759	clique_6	191	759
759	clique_7	152	759
759	clique_7	029	759
759	clique_7	147	759
759	clique_8	331	759
759	clique_8	203	759
759	clique_8	140	759
759	clique_8	193	759
759	clique_9	085	759
759	clique_9	104	759
759	clique_10	102	759
759	clique_10	056	759
759	clique_10	115	759
764	clique_1	035	764
764	clique_1	026	764
764	clique_2	161	764
764	clique_2	230	764
764	clique_2	221	764
764	clique_3	261	764
764	clique_3	267	764
764	clique_3	258	764
764	clique_4	036	764
764	clique_4	172	764
764	clique_4	186	764
764	clique_4	168	764
764	clique_4	156	764
764	clique_4	091	764
764	clique_4	170	764
764	clique_4	159	764
764	clique_4	272	764
764	clique_5	014	764
764	clique_5	145	764
764	clique_5	149	764
764	clique_5	023	764
764	clique_6	191	764
764	clique_6	194	764
764	clique_7	152	764
764	clique_7	029	764
764	clique_7	147	764
764	clique_8	331	764
764	clique_8	203	764
764	clique_8	140	764
764	clique_8	193	764
764	clique_9	102	764
764	clique_9	056	764
764	clique_9	115	764
764	clique_9	104	764
765	clique_1	035	765
765	clique_1	026	765
765	clique_2	161	765
765	clique_2	230	765
765	clique_2	221	765
765	clique_3	261	765
765	clique_3	267	765
765	clique_3	258	765
765	clique_4	036	765
765	clique_4	172	765
765	clique_4	186	765
765	clique_4	168	765
765	clique_4	156	765
765	clique_4	091	765
765	clique_4	170	765
765	clique_4	159	765
765	clique_4	272	765
765	clique_5	014	765
765	clique_5	145	765
765	clique_5	149	765
765	clique_5	023	765
765	clique_6	191	765
765	clique_6	194	765
765	clique_7	152	765
765	clique_7	029	765
765	clique_7	147	765
765	clique_8	331	765
765	clique_8	203	765
765	clique_8	140	765
765	clique_8	193	765
765	clique_9	102	765
765	clique_9	056	765
765	clique_9	115	765
765	clique_9	104	765
768	clique_1	035	768
768	clique_1	026	768
768	clique_2	161	768
768	clique_2	230	768
768	clique_2	221	768
768	clique_3	261	768
768	clique_3	267	768
768	clique_3	258	768
768	clique_4	145	768
768	clique_4	014	768
768	clique_4	149	768
768	clique_4	023	768
768	clique_5	194	768
768	clique_5	191	768
768	clique_6	029	768
768	clique_6	152	768
768	clique_6	147	768
768	clique_7	331	768
768	clique_7	203	768
768	clique_7	140	768
768	clique_7	193	768
768	clique_8	062	768
768	clique_8	102	768
768	clique_8	115	768
768	clique_8	104	768
768	clique_9	172	768
768	clique_9	272	768
768	clique_9	186	768
768	clique_9	168	768
768	clique_9	036	768
768	clique_9	156	768
768	clique_9	091	768
768	clique_9	170	768
768	clique_9	159	768
769	clique_1	035	769
769	clique_1	026	769
769	clique_2	161	769
769	clique_2	230	769
769	clique_2	221	769
769	clique_3	258	769
769	clique_3	267	769
769	clique_3	261	769
769	clique_4	145	769
769	clique_4	014	769
769	clique_4	149	769
769	clique_4	023	769
769	clique_5	194	769
769	clique_5	191	769
769	clique_6	152	769
769	clique_6	029	769
769	clique_6	147	769
769	clique_7	331	769
769	clique_7	203	769
769	clique_7	140	769
769	clique_7	193	769
769	clique_8	062	769
769	clique_8	102	769
769	clique_8	115	769
769	clique_8	104	769
769	clique_9	172	769
769	clique_9	272	769
769	clique_9	186	769
769	clique_9	168	769
769	clique_9	036	769
769	clique_9	156	769
769	clique_9	091	769
769	clique_9	170	769
769	clique_9	159	769
771	clique_1	026	771
771	clique_1	035	771
771	clique_2	161	771
771	clique_2	230	771
771	clique_2	221	771
771	clique_3	258	771
771	clique_3	267	771
771	clique_3	261	771
771	clique_4	145	771
771	clique_4	014	771
771	clique_4	149	771
771	clique_4	023	771
771	clique_5	194	771
771	clique_5	191	771
771	clique_6	152	771
771	clique_6	029	771
771	clique_6	147	771
771	clique_7	331	771
771	clique_7	203	771
771	clique_7	140	771
771	clique_7	193	771
771	clique_8	062	771
771	clique_8	102	771
771	clique_8	115	771
771	clique_8	104	771
771	clique_9	172	771
771	clique_9	272	771
771	clique_9	186	771
771	clique_9	168	771
771	clique_9	036	771
771	clique_9	156	771
771	clique_9	091	771
771	clique_9	170	771
771	clique_9	159	771
772	clique_1	035	772
772	clique_1	026	772
772	clique_2	161	772
772	clique_2	230	772
772	clique_2	221	772
772	clique_3	261	772
772	clique_3	267	772
772	clique_3	258	772
772	clique_4	145	772
772	clique_4	014	772
772	clique_4	149	772
772	clique_4	023	772
772	clique_5	191	772
772	clique_5	194	772
772	clique_6	152	772
772	clique_6	029	772
772	clique_6	147	772
772	clique_7	331	772
772	clique_7	203	772
772	clique_7	140	772
772	clique_7	193	772
772	clique_8	062	772
772	clique_8	102	772
772	clique_8	115	772
772	clique_8	104	772
772	clique_9	159	772
772	clique_9	272	772
772	clique_9	186	772
772	clique_9	168	772
772	clique_9	036	772
772	clique_9	156	772
772	clique_9	091	772
772	clique_9	170	772
772	clique_9	172	772
772	clique_10	094	772
772	clique_10	056	772
774	clique_1	035	774
774	clique_1	026	774
774	clique_2	161	774
774	clique_2	230	774
774	clique_2	221	774
774	clique_3	261	774
774	clique_3	267	774
774	clique_3	258	774
774	clique_4	145	774
774	clique_4	014	774
774	clique_4	149	774
774	clique_4	023	774
774	clique_5	191	774
774	clique_5	194	774
774	clique_6	152	774
774	clique_6	029	774
774	clique_6	147	774
774	clique_7	331	774
774	clique_7	203	774
774	clique_7	140	774
774	clique_7	193	774
774	clique_8	062	774
774	clique_8	102	774
774	clique_8	115	774
774	clique_8	104	774
774	clique_9	159	774
774	clique_9	272	774
774	clique_9	186	774
774	clique_9	168	774
774	clique_9	036	774
774	clique_9	156	774
774	clique_9	091	774
774	clique_9	170	774
774	clique_9	172	774
774	clique_10	094	774
774	clique_10	056	774
776	clique_1	035	776
776	clique_1	026	776
776	clique_2	161	776
776	clique_2	230	776
776	clique_2	221	776
776	clique_3	261	776
776	clique_3	267	776
776	clique_3	258	776
776	clique_4	145	776
776	clique_4	014	776
776	clique_4	149	776
776	clique_4	023	776
776	clique_5	191	776
776	clique_5	194	776
776	clique_6	152	776
776	clique_6	029	776
776	clique_6	147	776
776	clique_7	331	776
776	clique_7	203	776
776	clique_7	140	776
776	clique_7	193	776
776	clique_8	062	776
776	clique_8	102	776
776	clique_8	115	776
776	clique_8	104	776
776	clique_9	159	776
776	clique_9	272	776
776	clique_9	186	776
776	clique_9	168	776
776	clique_9	036	776
776	clique_9	156	776
776	clique_9	091	776
776	clique_9	170	776
776	clique_9	172	776
776	clique_10	094	776
776	clique_10	056	776
778	clique_1	026	778
778	clique_1	035	778
778	clique_2	161	778
778	clique_2	230	778
778	clique_2	221	778
778	clique_3	261	778
778	clique_3	267	778
778	clique_3	258	778
778	clique_4	145	778
778	clique_4	014	778
778	clique_4	149	778
778	clique_4	023	778
778	clique_5	194	778
778	clique_5	191	778
778	clique_6	152	778
778	clique_6	029	778
778	clique_6	147	778
[truncated: 62,036 more rows]
