# Supplementary material for: Spatiotemporal dynamics of multidrug resistant bacteria on intensive care unit surfaces
Source: Nat Commun. 2019 Oct 8;10:4569. doi: 10.1038/s41467-019-12563-1 (PMC6783542; doi:10.1038/s41467-019-12563-1)
Supplement: Supplementary file 16 — Source Data [file 41467_2019_12563_MOESM16_ESM.zip › SourceData/Figure2/MALDI_ID.txt]

Species	Family	Count	Country
Shewanella putrefaciens	Shewanellaceae	1	Pakistan
Pseudomonas viridiflava	Pseudomonadaceae	1	Pakistan
Providencia rettgeri	Enterobacteriaceae	1	Pakistan
Pantoea dispersa	Enterobacteriaceae	1	Pakistan
Klebsiella oxytoca	Enterobacteriaceae	1	Pakistan
Atlantibacter hermannii	Enterobacteriaceae	1	Pakistan
Citrobacter farmeri	Enterobacteriaceae	1	Pakistan
Citrobacter freundii	Enterobacteriaceae	1	Pakistan
Brevudimonas diminuta	Caulobacteraceae	1	Pakistan
Acinetobacter spp.	Moraxellaceae	1	Pakistan
Acinetobacter lwoffii	Moraxellaceae	1	Pakistan
Pandorea apista	Burkholderiaceae	2	Pakistan
Psuedomonas luteola	Pseudomonadaceae	2	Pakistan
Pseudomonas fluorescens	Pseudomonadaceae	1	Pakistan
Ochrobactrum antrhopi	Brucellaceae	2	Pakistan
Empedobacter brevudimonas	Burkholderiaceae	2	Pakistan
Alcaligenes faecalis	Alcaligenaceae	2	Pakistan
Acinetobacter johnsonii	Moraxellaceae	2	Pakistan
Achromobacter xylosidans/dentrificans	Alcaligenaceae	2	Pakistan
Pseudomonas oleovorans	Pseudomonadaceae	3	Pakistan
Pseudonomas putida	Pseudomonadaceae	4	Pakistan
Acinetobacter junii	Moraxellaceae	4	Pakistan
Enterobacter cloacae	Enterobacteriaceae	6	Pakistan
Escherichia coli	Enterobacteriaceae	6	Pakistan
No ID	None	7	Pakistan
Stenotrophomonas maltophila	Xanthomonadaceae	8	Pakistan
Serratia marcescens	Enterobacteriaceae	7	Pakistan
Pseudomonas aeruginosa	Pseudomonadaceae	27	Pakistan
Pseudomonas stutzeri	Pseudomonadaceae	28	Pakistan
Klebsiella pneumoniae	Enterobacteriaceae	34	Pakistan
Enterococcus faecium	Enterococcaceae	47	Pakistan
Acinetobacter baumannii	Moraxellaceae	75	Pakistan
Escherichia coli	Enterobacteriaceae	2	United States
Acinetobacter baumannii	Moraxellaceae	4	United States
