# Supplementary material for: Spatiotemporal dynamics of multidrug resistant bacteria on intensive care unit surfaces
Source: Nat Commun. 2019 Oct 8;10:4569. doi: 10.1038/s41467-019-12563-1 (PMC6783542; doi:10.1038/s41467-019-12563-1)
Supplement: Supplementary file 16 — Source Data [file 41467_2019_12563_MOESM16_ESM.zip › SourceData/Figure2/FamilyColors.txt]

Family	Color
Alcaligenaceae	#7FA607
Burkholderiaceae	#7A3484
Brucellaceae	#393966
Caulobacteraceae	#EA5D2E
Enterobacteriaceae	#008A29
Enterococcaceae	#342A1E
Moraxellaceae	#DD9F3F
Pseudomonadaceae	#0AC6FF
Shewanellaceae	#8B3A3A
Xanthomonadaceae	#FF63B6
None	#A0A0A4
