# Supplementary material for: Spatiotemporal dynamics of multidrug resistant bacteria on intensive care unit surfaces
Source: Nat Commun. 2019 Oct 8;10:4569. doi: 10.1038/s41467-019-12563-1 (PMC6783542; doi:10.1038/s41467-019-12563-1)
Supplement: Supplementary file 16 — Source Data [file 41467_2019_12563_MOESM16_ESM.zip › SourceData/Figure3/KP.txt]

(((215:0.00000518858296938061,040:0.00000443431045389801):0.00000100000050002909[97],044:0.00000380353241389935):0.00000100000050002909[84],(116:0.00000622388832323267,((109:0.00000242179783372512,093:0.00000345725179991184):0.00000343674743830162[100],(((089:0.00253501185019838326,(320:0.00260658216602579172,(184:0.00000207217115221901,280:0.00000100000050002909):0.00229156774974380957[100]):0.00045679567443326614[72]):0.00023652734048960693[33],(((135:0.00000380658349646031,(136:0.00000553672571902259,195:0.00000311451756150440):0.00000100000050002909[56]):0.00143260911917827429[100],(046:0.00000684373641905882,030:0.00007606097830283332):0.00156917929914682057[100]):0.00125353715986393230[100],(158:0.00000587941755937393,((063:0.00000788213799378101,328:0.00009087021407175552):0.00000215121979113585[78],((346:0.00017807113453870404,343:0.00015487682756361372):0.00000932490562501625[90],((121:0.00000415068165267256,123:0.00000484265559276885):0.00000100000050002909[36],((301:0.00051687712168923010,307:0.00013527049440006144):0.00000420473221535239[48],(317:0.00014066147679568983,310:0.00010908648866885681):0.00000617437207670515[53]):0.00000100000050002909[87]):0.00000278393567179136[87]):0.00000100000050002909[56]):0.00000100000050002909[33]):0.00299215207673323748[100]):0.00041996541953594874[90]):0.00034459584983550042[81],(160:0.00191683011304484758,((144:0.00000100000050002909,(084:0.00000941341341101947,208:0.00000100000050002909):0.00000100000050002909[61]):0.00000100000050002909[64],(008:0.00001439661395361650,017:0.00012699335007684221):0.00000100000050002909[76]):0.00221569019997033909[100]):0.00083957401615859860[100]):0.00294019370461729964[100]):0.00000589904493189456[100]):0.00000100000050002909[99],241:0.00000172870364763242)OROOT;
