# Supplementary material for: Spatiotemporal dynamics of multidrug resistant bacteria on intensive care unit surfaces
Source: Nat Commun. 2019 Oct 8;10:4569. doi: 10.1038/s41467-019-12563-1 (PMC6783542; doi:10.1038/s41467-019-12563-1)
Supplement: Supplementary file 16 — Source Data [file 41467_2019_12563_MOESM16_ESM.zip › SourceData/Figure3/AB.txt]

(((194:0.00000100000050002909,191:0.00000100000050002909):0.00884111551877761991[100],((235:0.00959118602638848843,(165:0.00000100000050002909,095:0.00000212518658583562):0.00936076105407987989[100]):0.00181357712740127792[60],(((347:0.00000100000050002909,349:0.00000100000050002909):0.00946532807846061849[100],363:0.00931599918369653210):0.00222349490918364104[99],353:0.00975029534660911551):0.00084901346789259080[45]):0.00183531708719159763[73]):0.0042205314254997[100],(((364:0.00010617345225738859,((401:0.00000100000050002909,387:0.00000100000050002909):0.00000266067540453390[100],(043:0.00000100000050002909,039:0.00000159892375203349):0.00000100000050002909[87]):0.00011153986613034529[100]):0.00015777846609930400[100],(((258:0.00000213075042429692,(261:0.00000100000050002909,267:0.00000100000050002909):0.00000100000050002909[38]):0.00000100000050002909[85],053:0.00000106530488186635):0.00000372859517048957[100],((097:0.00000100000050002909,077:0.00000159809439101572):0.00000100000050002909[89],(389:0.00000100000050002909,391:0.00000100000050002909):0.00000100000050002909[98]):0.00000266341912220781[100]):0.00005233966095077428[100]):0.00022737292263403505[100],((((((((152:0.00000100000050002909,(368:0.00000106535526439599,369:0.00000100000050002909):0.00000100000050002909[87]):0.00000100000050002909[92],147:0.00000100000050002909):0.00000100000050002909[57],029:0.00000480763741319906):0.00000100000050002909[75],025:0.00000267596771889722):0.00000953577126719033[100],(US_1:0.00000100000050002909,(US_2:0.00000100000050002909,(US_10:0.00001709449328002793,US_6:0.00000100000050002909):0.00000100000050002909[51]):0.00000100000050002909[67]):0.00005963522890423850[100]):0.00000755854930706387[100],((026:0.00000375089686000944,(126:0.00000159763266561944,035:0.00000100000050002909):0.00000100000050002909[71]):0.00001331679312679504[100],(074:0.00000100000050002909,(193:0.00000100000050002909,(203:0.00000100000050002909,(331:0.00000100000050002909,140:0.00000100000050002909):0.00000100000050002909[67]):0.00000100000050002909[50]):0.00000100000050002909[46]):0.00001811196678457839[100]):0.00000521321593948227[100]):0.00004878922740274201[100],(036:0.00000872006614701769,(020:0.00000532780450298630,((098:0.00000100000050002909,(085:0.00000372940948314587,062:0.00000100000050002909):0.00000100000050002909[63]):0.00000100000050002909[14],((168:0.00000100000050002909,((107:0.00000482080893098116,100:0.00000100000050002909):0.00000100000050002909[64],((((272:0.00000100000050002909,(170:0.00000100000050002909,((094:0.00000100000050002909,172:0.00000100000050002909):0.00000106554529914212[91],091:0.00000213111133359128):0.00000100000050002909[46]):0.00000100000050002909[10]):0.00000100000050002909[52],186:0.00000100000050002909):0.00000100000050002909[3],156:0.00000100000050002909):0.00000100000050002909[3],(102:0.00000100000050002909,(115:0.00000137636322433753,056:0.00000100000050002909):0.00000100000050002909[44]):0.00000100000050002909[5]):0.00000100000050002909[54]):0.00000100000050002909[15]):0.00000100000050002909[3],(159:0.00000100000050002909,104:0.00000100000050002909):0.00000100000050002909[41]):0.00000100000050002909[24]):0.00000100000050002909[21]):0.00000100000050002909[72]):0.00008429917571945422[100]):0.00007140427962388876[78],(((083:0.00000907719133300469,088:0.00000213200883457942):0.00000159880724837369[99],(221:0.00000100000050002909,(161:0.00000100000050002909,230:0.00000100000050002909):0.00000100000050002909[93]):0.00000266440085607490[100]):0.00009228660169772275[100],(((394:0.00000100000050002909,390:0.00000100000050002909):0.00010963664326045391[100],(((397:0.00000100000050002909,382:0.00000100000050002909):0.00000100000050002909[85],((381:0.00000100000050002909,396:0.00000100000050002909):0.00000100000050002909[99],374:0.00000100000050002909):0.00000100000050002909[97]):0.00000100000050002909[86],359:0.00000100000050002909):0.00007588791632122629[100]):0.00016805907546788658[85],((023:0.00000100000050002909,(145:0.00000100000050002909,149:0.00000100000050002909):0.00000100000050002909[92]):0.00000100000050002909[92],(002:0.00000100000050002909,014:0.00000100000050002909)OROOT:0.00000100000050002909[94]):0.00000602947043291616[99]):0.00016544722493956607[80]):0.00013649249645727332[80]):0.00010057113072215968[77]):0.0042205314254997);
