# Supplementary material for: Spatiotemporal dynamics of multidrug resistant bacteria on intensive care unit surfaces
Source: Nat Commun. 2019 Oct 8;10:4569. doi: 10.1038/s41467-019-12563-1 (PMC6783542; doi:10.1038/s41467-019-12563-1)
Supplement: Supplementary file 16 — Source Data [file 41467_2019_12563_MOESM16_ESM.zip › SourceData/Figure3/EF.txt]

(006:0.00000162056489177827,(054:0.00000100000050002909,(((((181:0.00000100000050002909,(120:0.00000100000050002909,((354:0.00000100000050002909,375:0.00000100000050002909):0.00000162056874314818[64],((384:0.00000100000050002909,386:0.00000100000050002909):0.00000100000050002909[86],((034:0.00000324060530561030,078:0.00000100000050002909):0.00006142153330707245[100],(((264:0.00021049396677211253,(((048:0.00000100000050002909,(042:0.00000100000050002909,248:0.00000100000050002909):0.00000100000050002909[91]):0.00009330155987297004[100],((((231:0.00000100000050002909,166:0.00000100000050002909):0.00000100000050002909[97],238:0.00000100000050002909):0.00277683977152176544[100],(171:0.00000144885870100460,(169:0.00000100000050002909,176:0.00000100000050002909):0.00000100000050002909[71]):0.00068000420582517017[100]):0.00052976262568287837[99],(155:0.00028892044178016520,380:0.00041618170963688122):0.00012420201823806420[98]):0.00025004573868312813[98]):0.00038394730028832528[98],103:0.00001974243769062411):0.00026136232042768868[98]):0.00068256647779104404[100],358:0.00006063238451835320):0.00001409228151743602[63],(325:0.00000810315584283823,(101:0.00000100000050002909,092:0.00000100000050002909):0.00000100000050002909[97]):0.00004034775074666474[100]):0.00000324678144759098[42]):0.00000178279151186039[71]):0.00000161947528205366[86]):0.00000100000050002909[12]):0.00000100000050002909[31]):0.00000100000050002909[1],((139:0.00000100000050002909,(157:0.00000100000050002909,((143:0.00000100000050002909,292:0.00000100000050002909):0.00000100000050002909[13],((367:0.00000100000050002909,370:0.00000100000050002909):0.00000162063558667620[87],033:0.00000100000050002909):0.00000100000050002909[21]):0.00000100000050002909[14]):0.00000100000050002909[90]):0.00000100000050002909[3],((111:0.00000100000050002909,(108:0.00000100000050002909,051:0.00000100000050002909):0.00000100000050002909[4]):0.00000100000050002909[0],(086:0.00000162053627340196,028:0.00000324117104612193):0.00000100000050002909[33]):0.00000100000050002909[0]):0.00000100000050002909[0]):0.00000100000050002909[0],052:0.00000100000050002909):0.00000100000050002909[0],334:0.00000100000050002909):0.00000100000050002909[0],(((275:0.00000100000050002909,205:0.00000100000050002909):0.00000100000050002909[3],(313:0.00000100000050002909,129:0.00000100000050002909):0.00000100000050002909[5]):0.00000100000050002909[0],132:0.00000100000050002909):0.00000100000050002909[0]):0.00000100000050002909[1]):0.00000100000050002909[2],127:0.00000100000050002909)OROOT;
