# Supplementary material for: Spatiotemporal dynamics of multidrug resistant bacteria on intensive care unit surfaces
Source: Nat Commun. 2019 Oct 8;10:4569. doi: 10.1038/s41467-019-12563-1 (PMC6783542; doi:10.1038/s41467-019-12563-1)
Supplement: Supplementary file 16 — Source Data [file 41467_2019_12563_MOESM16_ESM.zip › SourceData/Figure3/PA.txt]

(((294:0.00000224114080874167,(187:0.00000266154250179273,304:0.00000100000050002909):0.00000124672865987471[89]):0.00000100000050002909[74],(((179:0.00000808699852923017,(180:0.00000145793898817904,((112:0.00001310046109579016,185:0.00001308652520140405):0.00000128050466014095[51],178:0.00000897742216393735):0.00000100000050002909[33]):0.00000100000050002909[22]):0.00214802277560571667[100],(038:0.00001715856528437391,041:0.00001204972285653511):0.00220820407384966257[100]):0.00152586045637573861[100],(((((289:0.00000124714627300660,(118:0.00000750392601746389,(060:0.00003893774368706414,182:0.00000730374964484374):0.00000188034197216068[41]):0.00000124484538665597[44]):0.00000100000050002909[49],283:0.00000352356519355591):0.00000100000050002909[33],(064:0.00001250198585457534,(058:0.00001206330643913896,((114:0.00001552590465212544,298:0.00083738313052856162):0.00000107042232680326[57],113:0.00001737306487290579):0.00000100000050002909[7]):0.00000100000050002909[34]):0.00000517369884948803[34]):0.00000351582529168376[6],(286:0.00000622854998489256,061:0.00001485501107262382):0.00000226842839750703[64]):0.00000100000050002909[9],(117:0.00000577405480144526,059:0.00001334973225142396):0.00000100000050002909[28]):0.00202444077263330300[100]):0.00647062689964085589[100]):0.00000100000050002909[73],(011:0.00083575319528688666,032:0.00050353876285129135):0.00003000872888993265[100],254:0.00000317518465701515)OROOT;
