# Supplementary material for: Spatiotemporal dynamics of multidrug resistant bacteria on intensive care unit surfaces
Source: Nat Commun. 2019 Oct 8;10:4569. doi: 10.1038/s41467-019-12563-1 (PMC6783542; doi:10.1038/s41467-019-12563-1)
Supplement: Supplementary file 16 — Source Data [file 41467_2019_12563_MOESM16_ESM.zip › SourceData/Figure4/EF_expectedSpaceDist_first7Collections_PAK_ICU_AWD-RFP.txt]

clone_1	clone_2	clone_3	clone_4	clone_5	clone_6
5	10	11	8	427	6
6	10	10	12	433	4
5	10	11	12	441	6
6	11	11	12	436	6
6	12	8	9	420	6
5	11	12	10	423	5
2	10	10	11	428	5
6	12	8	11	429	6
6	11	7	11	421	6
6	10	11	11	423	1
6	10	9	10	423	5
6	12	10	10	433	5
5	8	7	12	442	5
6	11	10	12	429	5
6	10	12	12	433	6
5	9	11	8	433	3
6	10	10	11	435	5
4	11	11	11	430	4
6	12	9	11	411	5
6	10	11	8	426	6
4	11	12	8	440	6
4	11	10	10	427	4
5	11	10	7	437	5
5	12	10	9	426	4
5	10	10	11	415	5
3	10	11	9	438	4
3	10	8	12	427	6
6	12	11	12	425	5
6	12	11	12	417	6
5	9	8	12	417	6
4	11	8	10	429	6
5	12	6	11	434	2
5	10	8	11	435	4
5	9	11	7	420	5
5	12	10	9	431	4
6	11	8	11	409	5
6	9	10	10	421	6
6	12	9	11	435	5
4	10	10	10	431	4
4	10	9	11	410	6
6	11	12	7	439	6
6	11	6	10	426	5
5	11	11	11	432	6
4	11	8	12	424	6
4	11	12	9	430	6
5	10	10	12	438	4
6	10	11	11	420	2
5	11	12	8	430	5
6	10	11	11	416	5
6	10	10	10	446	5
6	12	10	11	415	6
4	10	8	9	424	6
5	12	11	8	436	6
6	5	12	11	438	5
6	12	11	10	429	5
6	9	10	11	427	5
6	10	10	12	433	5
4	11	9	10	417	3
5	9	10	10	422	5
4	8	7	8	424	6
2	10	8	10	416	6
2	6	12	9	429	6
6	12	12	9	421	3
5	10	9	11	437	4
5	10	9	9	423	5
6	10	12	9	414	3
5	11	8	11	426	6
5	10	9	8	427	4
5	10	10	11	435	6
3	11	8	10	427	6
4	6	11	7	423	6
4	11	11	10	421	2
6	12	9	9	421	5
5	12	11	10	431	5
5	10	10	11	432	4
5	10	11	8	425	6
4	8	12	11	429	5
5	12	9	10	420	4
3	8	5	8	436	5
5	10	9	10	422	6
6	9	9	9	430	6
5	12	10	9	428	6
5	12	10	9	440	3
5	10	10	9	427	3
6	11	11	9	431	6
4	9	10	10	414	6
5	8	10	8	436	5
4	11	9	12	423	3
4	9	11	10	423	6
6	12	11	12	422	6
5	9	10	12	430	2
5	12	12	10	422	6
6	11	10	10	424	5
6	10	10	11	435	6
5	11	11	11	438	5
5	12	8	10	440	6
5	12	12	8	423	5
5	8	9	9	440	6
6	11	11	10	420	6
4	12	12	10	438	6
6	10	10	12	439	4
6	11	11	10	430	6
5	9	10	11	421	6
5	11	9	8	423	5
5	9	9	11	427	6
4	10	12	8	430	5
5	8	12	8	434	6
4	11	12	10	416	5
4	12	11	11	431	6
6	12	11	9	405	5
6	11	12	11	414	6
6	10	12	10	438	6
5	10	8	11	406	6
4	11	7	9	444	6
5	11	11	11	423	5
6	8	7	10	443	3
6	11	7	10	428	4
6	10	9	12	426	5
6	11	10	11	428	6
5	9	12	8	433	6
5	6	11	11	430	5
4	9	12	10	420	6
6	11	9	12	418	5
3	12	11	8	429	4
6	12	7	12	443	5
6	9	12	11	413	4
5	8	10	9	419	6
6	9	11	9	415	4
4	9	7	10	432	6
5	9	10	10	434	6
5	12	7	11	448	5
6	11	12	11	424	6
4	11	10	11	434	5
4	11	11	12	426	6
6	10	10	9	417	6
5	11	11	10	438	6
3	12	11	10	414	6
5	9	10	11	428	6
6	10	9	11	415	5
4	8	11	11	430	6
6	11	12	11	427	5
5	9	12	12	426	6
4	11	9	12	434	5
5	8	11	11	435	6
5	12	9	11	405	5
6	11	10	11	426	4
4	10	10	9	425	6
6	12	11	10	418	5
5	12	12	10	415	4
5	10	12	9	434	6
6	10	10	11	415	6
5	9	10	10	425	4
5	12	11	7	439	5
6	10	10	10	419	5
6	9	10	10	419	4
5	11	10	10	431	5
5	11	10	10	428	6
6	12	10	10	441	5
5	12	10	12	436	4
5	12	9	10	418	6
6	10	11	9	440	6
6	10	10	7	440	6
6	10	11	12	433	6
6	11	11	10	425	6
5	12	9	11	425	3
6	8	12	10	437	6
5	8	11	12	423	5
6	11	9	8	434	5
6	11	12	11	436	6
5	11	8	11	433	5
5	12	10	9	451	6
6	8	9	11	414	6
6	11	10	10	435	6
5	10	11	10	436	4
6	9	11	10	437	5
3	7	11	10	414	4
5	12	8	11	438	5
5	11	12	12	430	6
5	11	9	10	430	5
5	10	12	10	423	6
6	10	10	10	435	6
4	10	11	10	429	4
4	9	11	10	431	5
6	9	12	12	436	6
6	9	10	11	425	5
5	10	10	12	424	6
6	8	9	11	423	5
6	11	11	12	428	5
3	10	11	8	426	6
6	9	11	10	426	6
6	8	12	11	433	4
6	7	11	8	416	4
6	9	11	11	433	5
4	8	10	11	422	6
3	11	10	10	408	5
5	12	10	10	433	4
5	11	11	11	436	6
5	12	11	11	438	6
6	12	12	8	425	5
5	9	10	9	418	5
6	11	10	5	421	5
5	12	9	12	436	5
5	10	12	10	439	5
6	10	11	11	437	6
3	6	8	11	438	6
6	11	11	10	432	6
3	11	11	8	410	5
6	8	9	12	401	5
6	8	10	8	436	6
5	10	11	11	427	4
4	12	10	8	414	3
3	11	12	11	406	6
5	12	12	12	423	4
3	10	11	12	430	6
4	12	11	10	417	6
4	8	10	8	427	4
4	11	10	9	436	4
6	9	11	9	442	4
5	12	9	11	432	5
4	9	9	9	421	6
6	10	7	10	437	6
6	11	11	10	421	6
5	12	9	9	437	6
2	11	10	8	443	6
5	11	12	12	430	4
6	12	11	11	418	4
6	10	9	11	428	4
4	11	9	11	429	1
4	9	10	12	430	3
4	12	11	11	430	4
6	12	11	7	418	6
5	10	10	12	423	5
5	9	11	10	429	5
6	11	9	12	421	4
5	10	11	9	424	5
3	6	12	10	419	5
5	10	9	7	435	5
6	9	10	8	441	4
5	12	11	11	428	6
5	11	7	11	427	6
6	11	9	12	410	5
6	7	11	10	430	5
5	8	6	12	427	6
5	5	9	9	419	5
5	7	11	11	420	5
6	10	11	9	430	4
3	10	10	8	432	6
6	12	9	10	423	5
6	11	11	9	427	6
6	10	11	10	429	6
6	8	10	12	432	4
5	9	12	8	424	5
5	12	11	10	434	6
5	9	11	8	427	6
6	9	8	10	437	3
5	11	9	10	429	5
5	10	11	9	428	6
6	11	10	9	425	6
6	9	10	11	430	5
3	10	8	12	423	5
5	11	11	10	413	6
6	10	9	10	433	5
4	11	9	8	434	4
6	11	9	11	419	6
5	12	9	10	418	3
6	12	10	11	421	6
6	12	8	10	423	6
4	11	11	10	407	6
6	9	9	9	418	5
6	11	10	11	433	3
6	11	6	10	424	6
4	11	11	10	424	4
6	9	11	10	425	4
4	9	11	9	419	6
6	12	10	11	419	6
6	10	11	12	426	4
6	10	11	11	428	3
6	12	9	9	437	6
4	10	11	9	433	6
6	10	9	7	436	5
6	11	10	7	423	5
6	11	11	9	432	6
4	9	10	10	440	5
5	8	11	10	435	5
1	10	10	12	421	4
4	10	10	11	438	5
5	11	8	11	423	5
5	11	11	8	432	6
5	12	10	11	430	6
4	11	9	10	421	6
5	10	10	9	422	6
5	10	11	10	443	6
4	8	11	10	445	5
6	11	9	10	429	6
6	12	9	9	423	6
5	12	12	11	410	3
5	11	11	12	428	5
4	9	8	10	419	5
5	10	10	10	425	6
4	12	11	11	438	3
6	7	9	9	424	2
4	12	9	9	438	5
6	11	12	11	417	4
5	10	10	9	409	6
5	10	9	11	439	6
5	11	10	10	419	3
6	11	11	10	420	4
6	6	6	11	422	3
6	10	9	11	433	4
6	9	9	11	421	6
3	10	10	11	423	5
5	6	10	8	412	6
4	11	11	12	426	5
6	11	12	12	447	6
5	10	10	10	431	5
5	9	11	11	421	5
5	10	10	10	434	4
5	12	12	10	438	6
5	9	11	9	434	6
5	11	12	11	423	6
4	11	12	11	439	6
5	9	12	9	427	4
4	10	10	12	424	6
5	10	11	11	417	6
5	8	12	11	434	5
5	9	6	9	438	5
6	9	9	9	429	5
6	9	11	9	424	4
5	8	12	11	412	3
5	8	9	9	440	6
6	12	9	11	420	4
5	11	6	8	429	6
6	8	11	10	441	5
4	11	9	11	434	5
6	10	12	11	407	6
5	12	8	10	446	6
4	12	10	12	433	6
5	9	9	11	447	3
4	10	11	9	435	5
6	11	10	12	423	4
6	11	8	8	423	6
5	10	8	10	416	5
5	12	8	12	422	4
5	12	8	11	429	5
5	10	9	10	438	5
5	11	12	10	430	3
6	10	11	9	425	6
5	9	11	12	444	5
6	12	10	12	428	3
5	10	12	10	445	3
5	10	11	9	446	5
4	9	9	9	434	5
6	11	10	10	440	3
5	9	10	11	426	3
4	9	11	8	417	6
4	12	7	10	424	4
6	12	10	12	435	6
6	9	11	8	431	4
6	10	10	11	414	6
6	11	10	11	423	6
6	10	11	11	402	6
6	11	11	11	422	5
4	11	10	11	422	6
6	12	10	12	428	5
6	11	10	12	439	6
6	10	11	11	420	5
6	11	9	10	426	3
3	10	11	11	429	5
5	12	9	12	432	4
6	9	9	9	442	3
6	11	11	10	426	3
6	7	11	8	420	4
6	10	12	9	403	6
5	10	11	9	423	6
6	10	11	10	421	6
5	11	12	11	408	5
6	9	11	9	428	6
5	10	11	10	433	6
4	10	10	11	422	5
6	11	11	10	436	4
6	12	10	10	433	3
3	7	11	8	437	5
4	11	11	10	432	5
3	11	9	11	418	4
5	10	11	6	419	6
5	10	9	11	422	6
4	9	8	11	425	5
6	11	11	8	426	3
6	11	10	11	427	5
5	12	12	8	442	5
4	11	8	11	453	5
6	10	10	11	416	5
5	11	10	11	435	5
6	11	12	9	427	6
6	9	12	12	428	5
5	10	12	11	432	5
6	11	10	12	422	6
6	9	7	12	423	6
5	9	10	10	422	3
3	6	8	10	443	6
4	10	10	10	411	6
6	10	10	12	413	6
5	11	11	9	434	6
4	11	12	10	424	6
5	11	10	11	442	3
4	12	11	11	419	5
5	12	9	9	430	6
3	8	12	11	423	5
6	8	10	10	428	5
6	9	11	12	433	6
5	12	12	11	408	6
6	9	10	7	430	6
4	8	10	11	438	4
3	10	10	9	424	4
4	9	10	10	428	6
6	11	11	11	430	6
5	10	9	11	428	5
6	12	9	11	442	5
6	12	11	10	440	5
4	9	10	10	422	5
5	10	7	10	417	5
4	10	8	11	435	4
5	11	11	9	419	5
6	12	11	12	417	6
4	9	9	9	418	5
1	10	6	11	433	5
4	11	12	9	417	5
6	12	9	12	422	6
5	10	11	12	424	6
5	10	10	7	434	4
5	9	10	11	408	5
6	11	9	12	443	6
4	10	9	11	436	2
6	10	12	12	422	4
6	9	11	11	438	5
3	7	9	8	433	4
5	9	9	7	439	6
4	9	10	11	422	5
5	11	10	11	435	6
5	7	9	11	426	5
6	10	11	8	434	4
6	9	12	11	424	6
5	12	10	10	437	5
6	11	9	9	409	5
6	12	10	12	422	5
5	10	9	12	444	5
5	10	9	9	437	3
6	8	9	12	430	6
2	10	10	9	430	5
6	10	10	10	417	6
6	10	8	8	436	6
6	10	10	12	411	4
4	10	12	10	420	5
4	9	7	5	446	2
4	9	11	10	424	6
6	11	11	10	426	4
6	10	11	10	421	3
5	12	11	10	407	6
6	11	12	9	423	5
4	12	12	12	426	6
4	10	9	11	416	6
6	11	10	11	423	4
3	8	9	9	415	6
5	11	12	7	433	4
6	12	10	10	443	4
6	10	11	9	418	6
3	11	11	10	432	3
6	11	11	12	425	6
6	11	11	11	434	6
4	10	9	7	433	5
3	10	7	11	432	4
4	9	10	9	428	4
3	10	11	9	431	4
5	11	10	10	414	4
5	9	9	10	436	4
4	10	11	10	443	5
5	12	7	8	434	3
5	9	11	10	435	6
6	11	10	10	427	6
6	8	12	11	418	6
6	12	9	9	421	5
6	10	10	11	439	5
5	10	9	11	435	6
6	10	9	12	422	5
6	6	9	11	423	4
5	10	9	11	421	6
5	11	10	10	419	5
4	11	11	10	422	4
6	9	11	10	425	5
5	12	10	11	424	6
5	11	11	9	427	5
6	10	8	9	411	5
5	10	12	9	430	6
5	12	10	11	421	4
6	12	11	11	415	6
5	11	10	10	424	5
4	10	12	9	419	6
4	11	11	11	436	5
4	10	9	11	434	6
5	10	12	11	422	5
5	11	11	10	427	6
4	10	11	9	441	5
3	10	11	8	427	5
5	11	10	11	440	5
3	10	12	12	429	6
5	8	11	10	428	6
4	10	8	11	432	6
6	11	9	9	428	5
4	12	10	10	434	5
5	11	7	10	419	6
5	10	9	10	419	6
5	7	9	9	430	6
5	12	11	9	441	6
4	12	9	9	443	4
6	12	10	10	427	6
6	12	12	12	442	6
4	10	11	10	415	5
5	5	8	12	446	6
6	12	12	11	426	5
5	11	8	10	426	6
4	12	10	10	430	6
4	10	11	12	429	4
5	8	12	11	438	5
6	8	10	10	438	4
6	12	11	11	434	5
6	11	11	11	410	4
6	8	11	12	436	4
6	10	12	9	426	6
6	10	8	9	414	5
4	10	11	9	430	6
6	10	10	7	425	5
6	10	9	11	423	6
6	11	10	12	421	6
6	11	11	10	440	6
4	11	9	12	435	4
6	11	10	7	433	6
6	11	9	11	437	6
6	8	11	12	433	5
6	12	10	12	423	6
4	11	10	12	429	3
4	11	10	10	425	4
6	10	11	8	434	6
6	11	10	10	421	6
6	12	9	11	430	5
6	11	11	10	431	5
6	8	7	10	435	6
6	6	11	10	437	5
5	9	11	12	440	5
6	10	11	9	433	5
6	10	10	8	417	6
5	10	12	8	441	6
6	12	12	12	447	5
5	8	9	11	423	6
5	7	12	10	431	6
6	9	7	11	423	5
5	11	10	11	417	5
6	10	10	8	416	4
5	10	11	10	426	5
6	12	9	9	430	3
6	11	11	9	429	5
5	11	11	11	441	6
4	9	8	10	418	5
6	8	11	10	426	3
5	9	11	10	432	4
6	10	10	12	426	6
6	12	12	11	419	4
4	12	9	10	437	6
5	10	11	10	426	4
5	11	10	12	443	6
5	10	11	12	429	6
4	12	10	11	431	4
6	8	10	11	435	6
5	8	12	10	439	6
6	9	7	11	447	6
5	10	9	11	426	5
4	11	11	7	432	5
5	10	12	8	438	5
6	9	9	11	427	6
6	11	10	7	423	3
5	10	10	12	423	6
5	12	11	10	446	6
5	9	10	9	417	6
6	10	8	8	419	3
4	11	11	6	420	4
5	9	10	11	429	5
6	10	10	12	420	6
3	11	10	12	434	5
4	11	12	11	437	4
6	8	10	12	423	6
6	9	10	12	437	5
6	9	11	12	450	4
4	10	10	12	420	5
3	11	10	9	437	6
6	9	10	11	423	4
3	10	12	9	438	6
6	12	7	11	425	4
3	11	11	12	417	6
5	12	11	10	417	4
4	11	9	7	437	5
5	11	9	6	440	2
5	9	10	7	425	5
5	9	11	9	413	5
6	11	8	5	428	5
6	10	11	11	417	4
6	9	10	10	427	4
5	11	12	10	430	5
6	7	11	11	427	3
6	10	12	8	446	6
3	7	9	8	420	6
6	10	9	9	425	6
3	12	10	9	432	4
5	10	11	12	421	4
6	11	9	6	450	4
4	12	10	10	409	6
5	9	8	9	427	5
5	12	12	11	416	4
4	11	10	11	428	6
6	11	12	9	430	3
6	10	12	11	417	6
3	7	11	10	416	6
5	11	10	12	431	5
6	10	10	11	436	6
5	9	10	12	441	6
6	7	10	9	428	5
5	12	9	12	425	3
6	10	9	10	418	5
6	12	12	11	412	5
4	12	12	9	425	5
6	11	11	11	433	4
4	9	10	9	426	4
6	10	10	11	428	6
6	8	10	10	434	6
4	11	10	9	430	5
4	11	10	9	420	4
5	10	11	11	430	6
5	11	12	9	417	5
6	11	12	10	431	5
6	9	10	11	436	5
6	10	10	11	430	4
4	11	9	11	433	5
6	7	10	12	419	5
6	10	9	10	424	4
5	9	11	12	426	6
6	9	12	11	434	5
6	11	9	9	420	6
6	12	10	5	415	5
4	10	9	10	439	5
6	11	10	10	426	6
5	10	10	9	434	4
4	9	11	12	416	6
6	12	9	11	430	5
5	9	9	10	435	6
5	10	11	11	424	5
5	9	12	10	415	5
5	8	11	11	445	6
5	10	9	12	421	5
5	11	8	11	442	6
6	9	9	8	433	5
4	10	10	9	429	5
2	7	10	6	414	4
6	12	11	11	405	5
5	10	10	10	446	6
6	7	9	8	430	5
6	10	10	12	425	4
6	12	9	12	439	6
3	12	11	8	446	6
5	11	10	9	427	6
6	10	11	10	435	4
5	11	9	11	425	6
5	9	10	10	434	4
5	11	12	9	439	4
6	12	11	11	414	3
4	11	9	10	422	5
5	10	11	11	409	5
3	9	12	12	423	5
1	9	10	12	439	6
6	8	9	11	432	6
6	12	9	10	431	6
4	9	12	9	422	4
5	11	10	12	418	3
5	10	11	8	416	4
5	11	12	11	428	5
6	11	12	7	443	6
5	11	10	9	424	4
6	12	10	12	412	4
6	11	12	12	429	5
5	11	12	10	440	5
6	11	8	12	435	6
5	10	11	12	423	6
5	9	11	11	424	3
5	11	10	10	433	6
6	10	10	12	425	6
6	11	7	10	431	6
5	11	9	10	419	6
6	11	5	12	431	5
5	9	10	11	412	5
4	10	10	7	426	6
5	11	11	10	428	6
6	10	9	7	423	4
6	10	9	12	438	3
5	10	9	10	420	5
6	12	11	11	421	4
5	9	9	12	433	6
6	10	12	11	426	6
6	12	11	9	422	4
6	12	11	11	432	6
6	10	9	12	439	5
6	9	10	9	439	5
6	11	11	11	432	5
6	10	12	11	425	6
6	12	11	12	440	4
4	11	8	7	429	5
6	8	9	7	416	6
6	11	12	11	421	3
4	12	10	8	428	5
5	10	10	11	420	5
4	9	11	7	425	5
6	11	10	10	440	3
4	10	10	11	429	4
2	12	9	11	426	6
6	12	11	11	434	5
6	10	10	11	432	6
5	10	9	11	424	5
3	11	11	8	430	4
6	9	12	11	402	6
5	10	9	11	438	4
6	10	10	9	423	6
5	10	10	10	448	6
5	10	10	11	427	6
4	7	8	11	425	5
6	8	10	10	436	3
3	8	11	12	426	6
4	9	10	10	412	5
5	10	12	9	434	4
3	9	10	11	413	5
6	10	9	10	426	6
4	10	10	11	430	5
3	9	9	10	421	3
6	10	9	9	453	6
4	9	12	9	423	5
5	10	9	8	431	6
5	12	9	10	437	6
6	12	11	8	433	6
6	11	12	12	423	6
6	11	12	7	428	4
4	12	10	11	411	5
4	11	11	10	439	6
6	12	9	11	432	4
5	8	10	12	414	5
6	12	10	10	416	6
5	12	11	10	433	6
5	12	9	10	427	6
6	12	11	11	430	5
6	10	5	11	426	5
6	9	10	10	433	4
6	11	11	11	426	5
5	9	9	8	428	4
6	10	10	9	434	6
6	11	8	11	424	5
4	10	9	12	441	5
5	9	12	8	417	6
5	10	11	11	423	5
5	9	10	7	433	6
5	8	10	8	428	5
6	11	11	11	416	4
5	11	12	12	426	5
4	10	10	12	415	4
4	12	12	11	422	5
4	11	7	10	416	5
6	9	9	10	452	4
6	8	8	12	423	6
5	12	11	10	424	4
6	11	11	8	414	6
5	10	11	12	429	5
5	10	9	12	424	6
6	12	10	11	437	6
5	10	10	11	424	6
5	9	10	6	447	6
3	10	8	10	410	4
5	11	10	11	434	6
6	12	10	10	431	6
6	10	9	10	432	5
6	11	12	12	428	6
5	11	11	11	439	5
5	7	10	11	416	5
6	12	11	12	441	3
6	10	9	11	418	6
4	12	10	8	437	5
5	11	12	10	425	5
6	8	11	9	437	6
6	11	8	10	428	4
5	11	9	10	425	6
4	11	10	11	445	5
5	11	8	11	421	6
4	8	8	9	427	6
6	8	10	8	427	6
6	10	10	8	429	4
4	9	8	5	415	6
4	10	12	7	435	5
3	11	10	10	423	5
5	11	11	12	444	5
5	7	10	11	414	6
4	8	10	10	440	5
6	11	12	10	420	5
6	10	8	11	438	5
4	10	11	8	437	6
2	10	12	11	429	3
3	9	8	10	419	5
5	12	11	9	421	6
6	8	7	11	425	6
6	11	8	10	424	5
6	11	9	10	419	5
6	11	11	6	435	5
6	10	12	11	429	6
6	10	9	8	421	5
5	9	12	9	431	5
5	10	8	10	416	5
3	10	12	10	430	6
6	9	12	11	429	6
4	10	12	9	409	4
5	10	11	11	438	3
6	10	9	10	427	5
4	11	11	8	433	6
5	11	12	12	408	5
6	11	10	12	429	6
6	12	11	10	417	5
3	7	9	12	416	6
6	12	9	11	422	4
6	11	9	8	426	5
4	10	11	10	443	5
6	12	12	10	426	6
6	10	10	10	437	4
5	12	11	9	418	6
4	9	9	11	421	5
6	10	11	10	428	2
6	11	10	11	427	6
5	11	8	10	438	4
5	11	12	12	423	4
6	7	9	11	428	6
2	8	11	11	431	5
5	11	10	10	416	4
5	9	11	9	416	6
4	12	11	9	420	6
5	11	7	10	423	6
4	9	8	11	424	4
6	12	10	10	430	4
4	11	10	11	420	5
5	10	5	9	408	6
5	9	9	12	414	6
6	11	12	8	415	4
5	8	5	11	423	4
6	12	7	12	442	5
4	12	8	10	421	4
6	11	9	11	432	6
6	11	8	7	434	5
5	11	11	12	433	6
5	10	12	10	428	6
5	8	10	9	420	6
6	10	8	11	431	5
5	10	10	11	411	5
5	12	7	10	429	6
6	7	10	11	424	4
6	11	11	9	421	6
6	9	11	10	435	6
5	11	10	11	424	6
4	10	12	12	432	5
4	11	9	8	430	6
3	9	11	11	432	2
5	8	11	9	412	3
6	11	10	10	425	5
5	12	10	10	430	4
5	11	10	11	416	4
6	11	10	11	442	5
5	12	11	9	421	4
5	12	11	8	411	5
6	6	9	11	434	5
5	11	8	8	423	4
5	12	12	8	411	4
6	12	11	12	449	6
4	12	7	9	432	6
5	9	11	11	436	5
3	9	10	12	427	5
5	11	10	9	427	4
6	9	11	10	426	5
4	12	11	10	435	6
6	7	12	10	442	5
6	10	11	11	424	6
4	9	8	12	432	6
5	9	10	8	416	6
4	10	12	11	407	5
6	10	10	8	422	6
6	10	12	8	434	6
5	10	10	11	433	4
5	8	12	12	432	4
5	10	10	10	425	5
5	11	11	11	427	4
6	7	10	11	415	4
6	10	8	12	421	6
6	12	11	10	424	5
6	11	12	11	415	6
5	10	9	9	430	6
6	9	9	11	424	5
6	9	9	11	438	5
6	11	9	8	434	6
5	9	10	9	415	5
5	10	10	12	424	4
4	9	11	4	424	6
5	12	11	12	437	6
4	10	11	9	427	6
5	10	10	10	434	5
6	11	12	6	422	5
5	7	8	10	429	4
5	9	11	10	420	6
4	8	9	11	430	6
5	10	9	9	431	6
4	11	11	11	423	5
4	9	10	10	427	5
4	8	12	12	422	5
6	10	12	10	427	6
6	9	10	11	425	5
4	12	9	10	420	6
6	10	12	10	435	4
5	9	10	11	413	6
4	12	10	12	410	5
5	10	12	10	412	5
4	10	11	10	417	4
6	10	9	12	434	6
5	8	10	10	413	6
6	11	9	11	441	4
5	10	10	9	423	4
6	10	12	12	441	4
6	11	10	6	433	6
5	10	10	10	417	6
6	10	10	10	434	5
3	11	10	12	428	6
5	8	9	10	415	5
6	10	9	10	432	3
6	8	11	11	431	5
3	9	11	10	436	5
6	10	9	10	417	6
6	12	9	8	427	5
5	9	12	10	434	5
6	11	11	7	442	4
5	10	11	10	435	5
6	11	10	11	420	5
6	10	11	10	422	5
6	11	9	6	433	6
6	9	9	11	444	5
4	11	11	11	427	6
6	11	10	12	451	4
4	12	10	10	426	5
5	10	11	8	418	5
4	11	9	10	427	3
5	11	11	9	421	5
5	11	10	11	418	3
4	9	10	10	439	6
4	9	12	11	415	4
4	11	10	10	414	6
3	12	9	12	419	5
3	11	10	11	422	5
3	12	11	12	422	6
2	11	10	12	436	5
6	8	12	9	424	4
4	11	12	8	406	4
5	8	10	10	448	2
4	9	10	10	416	5
6	9	11	10	443	5
3	11	9	9	426	6
5	11	10	10	406	6
5	11	11	11	427	6
5	11	11	11	433	3
4	8	9	11	422	6
4	11	10	10	431	5
6	11	8	11	429	2
5	12	9	8	438	6
6	11	11	9	416	2
5	6	11	8	440	6
6	9	12	9	433	5
5	10	11	7	408	2
4	11	11	12	413	6
6	11	11	10	442	6
6	12	9	11	431	5
6	12	9	10	426	5
4	11	11	9	425	4
5	11	10	8	437	6
6	12	8	8	420	6
5	9	12	12	432	4
4	9	11	9	432	6
6	9	12	11	444	6
5	11	9	12	416	6
5	10	11	11	415	5
5	10	10	10	431	4
3	10	7	9	439	4
6	11	12	9	428	6
4	12	9	11	437	5
6	10	12	10	444	5
6	10	10	10	437	5
6	9	11	11	427	5
6	9	11	10	421	4
4	12	11	10	428	6
5	9	12	11	419	6
6	11	12	11	450	3
6	11	9	8	421	6
4	10	11	8	416	5
6	10	8	12	413	6
6	11	9	9	424	5
6	7	11	11	420	6
6	11	10	10	441	5
4	9	12	7	425	6
6	9	12	11	429	4
6	9	9	9	408	4
6	7	10	11	436	5
6	12	12	9	435	6
6	12	6	9	428	4
5	11	8	12	426	3
5	11	11	9	431	5
6	12	11	12	418	4
6	9	11	10	423	6
5	10	8	12	421	6
5	10	8	9	425	6
5	10	10	11	432	2
6	11	11	11	434	4
6	7	9	12	433	4
5	12	10	11	425	5
5	12	9	9	423	6
6	9	11	10	424	4
3	11	12	9	412	5
6	9	12	9	421	4
5	10	11	11	421	5
6	10	10	12	438	6
6	11	9	8	426	5
5	8	9	11	426	5
6	11	10	8	442	6
6	10	11	8	443	6
6	11	10	8	416	5
6	6	11	12	423	5
2	10	10	8	424	6
5	12	10	11	425	4
6	10	12	11	444	5
5	10	12	8	429	5
4	11	8	9	426	6
4	11	10	8	418	5
6	7	10	11	425	6
4	9	8	8	431	4
4	11	9	10	419	4
6	11	10	11	428	6
4	8	12	11	431	5
6	12	12	11	429	3
4	11	12	8	423	5
6	11	11	10	454	6
6	11	11	11	449	5
6	9	11	7	433	3
6	9	11	10	422	5
5	11	10	9	414	3
6	12	10	9	432	5
3	12	8	12	433	5
5	8	11	9	442	6
2	9	11	11	435	4
6	11	12	10	433	4
5	10	12	12	432	3
6	11	12	11	428	3
5	8	11	10	435	6
6	9	10	10	423	4
5	10	10	11	417	6
4	12	8	9	421	6
6	8	10	10	425	6
6	4	12	12	429	5
4	10	10	10	437	5
4	11	12	8	427	5
4	9	9	9	424	6
2	12	10	11	445	6
6	10	10	9	427	6
6	10	10	8	436	4
5	11	8	11	440	6
6	10	8	11	410	6
4	12	10	10	438	6
4	9	9	12	419	6
6	10	7	8	440	5
5	11	9	11	418	6
6	11	10	10	421	3
5	11	10	9	414	6
6	8	11	12	420	5
4	12	9	11	435	3
3	11	12	10	427	5
4	9	10	12	436	6
5	10	9	10	423	6
5	10	11	12	433	6
6	11	9	11	422	4
4	12	9	12	435	5
4	9	10	10	425	5
5	10	8	8	420	6
6	12	12	11	427	5
6	9	7	8	428	4
5	11	8	11	423	4
5	8	10	11	416	5
3	11	12	10	430	4
6	11	10	9	431	4
6	12	10	12	434	6
4	12	10	10	421	5
5	10	11	11	432	5
6	10	11	11	441	4
6	11	8	9	437	6
4	11	11	8	422	5
3	10	10	10	436	6
6	11	12	11	431	6
4	10	11	10	432	5
5	11	11	12	419	4
5	10	11	8	426	4
6	11	8	12	430	5
6	12	9	11	442	5
5	8	12	8	410	6
6	8	9	10	422	6
6	11	10	10	448	5
5	10	10	9	438	4
6	9	8	10	432	5
5	12	11	12	421	4
4	10	4	7	419	5
6	12	12	12	425	2
5	9	9	9	450	6
4	10	11	10	424	4
6	9	11	11	431	5
6	11	9	10	442	5
6	12	12	10	434	6
6	12	11	11	432	5
6	11	10	10	427	6
5	12	10	11	428	6
5	10	11	10	435	5
6	11	11	10	426	6
6	10	12	10	424	6
4	10	9	12	412	4
5	12	10	10	418	4
6	12	11	11	431	5
5	10	10	10	449	6
4	8	8	10	443	6
6	10	10	8	411	6
5	10	11	10	433	5
5	11	10	11	413	3
5	10	11	9	438	6
6	9	12	10	430	4
4	10	8	11	417	4
5	11	8	9	423	5
6	10	9	11	419	5
5	10	11	11	423	4
6	11	11	9	415	4
6	11	9	8	424	5
6	8	8	11	434	4
6	10	10	9	413	6
5	10	12	9	425	4
5	8	10	10	414	2
5	11	11	10	435	4
6	11	9	12	431	6
3	11	12	12	418	6
3	8	7	11	423	4
3	10	9	10	443	6
6	8	10	11	446	4
5	7	10	12	439	6
4	10	11	8	442	6
6	8	11	10	411	5
4	11	12	8	426	6
5	11	12	11	442	6
3	11	10	11	438	5
4	11	10	10	448	6
6	12	9	12	430	5
5	10	11	8	432	6
6	11	11	10	424	6
4	9	11	8	430	6
6	8	11	9	424	4
5	10	11	11	441	4
6	11	7	11	445	5
5	7	8	11	437	5
6	11	9	11	417	6
5	10	12	11	420	4
4	12	10	9	418	5
5	11	11	10	439	5
5	11	12	11	427	5
2	11	10	11	430	5
5	10	11	11	426	6
5	12	12	11	424	4
3	10	11	7	425	6
6	9	11	9	444	5
5	11	11	10	419	5
6	11	10	9	428	5
6	11	9	6	429	5
3	10	7	11	435	5
5	11	11	8	425	6
5	10	11	12	426	5
4	10	11	11	429	5
5	9	11	11	417	5
6	11	10	11	429	6
6	12	10	10	429	6
6	10	12	10	435	5
5	12	11	10	427	6
6	10	7	8	416	3
6	12	10	8	436	5
5	9	10	10	425	5
5	9	9	10	431	4
4	9	11	9	422	6
5	12	11	11	429	4
2	6	10	11	421	5
5	11	9	8	415	6
5	11	11	11	426	5
4	11	6	10	426	6
4	11	12	9	431	6
5	10	9	11	429	6
6	10	12	11	425	6
5	11	8	12	418	4
6	10	12	7	414	6
6	12	12	12	418	5
4	10	11	9	445	4
5	8	12	11	440	6
3	10	11	11	430	4
5	11	12	9	439	5
5	10	11	10	422	3
6	10	10	10	421	6
4	10	6	11	414	6
6	8	10	11	423	6
3	12	10	11	422	6
5	10	12	10	433	5
6	9	12	9	439	6
5	10	10	9	437	6
5	9	9	10	432	6
4	11	11	7	424	5
4	10	8	11	423	6
5	8	10	10	431	6
3	6	10	12	417	4
6	8	12	11	423	6
5	8	11	12	442	6
5	10	9	11	426	5
4	9	9	10	443	5
5	10	9	9	431	6
6	11	8	8	419	6
6	10	11	11	407	6
6	11	11	11	428	6
3	10	10	9	452	5
6	8	12	10	407	5
5	10	8	9	414	5
4	9	11	9	423	6
5	12	10	11	429	5
5	12	10	11	425	5
6	9	10	10	413	6
6	9	11	10	418	5
4	11	10	11	435	4
6	11	11	9	418	6
5	10	10	9	410	5
3	9	11	10	424	4
4	9	12	11	425	6
6	11	11	8	442	6
5	12	9	10	419	6
5	12	10	11	415	5
6	12	12	10	426	6
6	12	12	9	436	5
5	11	7	11	432	3
5	10	7	12	428	6
5	8	8	10	428	5
6	10	9	10	424	6
6	10	12	11	438	4
3	7	11	11	425	6
4	11	12	8	426	3
6	11	11	12	437	5
5	7	12	12	417	6
6	10	8	10	433	5
6	11	11	11	420	5
6	11	12	12	422	6
4	11	8	12	411	6
6	11	9	12	425	5
5	12	11	10	438	6
4	10	7	10	401	4
3	11	11	12	450	5
4	9	9	9	432	3
4	8	11	8	435	5
5	12	10	10	435	4
5	9	11	10	430	5
2	12	11	11	440	5
5	11	8	10	424	6
6	10	11	9	419	4
5	10	12	12	426	4
6	9	12	8	424	5
5	9	11	10	422	5
6	11	10	10	455	4
4	10	9	10	422	4
2	12	10	10	416	4
2	12	11	10	430	6
5	12	11	9	416	4
3	9	10	11	423	6
6	12	9	10	406	3
6	11	10	8	422	5
5	9	12	12	439	5
5	10	9	12	428	5
3	12	9	10	408	6
2	10	12	9	421	4
6	10	8	12	418	4
5	8	11	10	422	2
6	11	11	10	423	6
4	12	9	12	434	6
5	12	8	11	442	5
5	10	9	12	413	3
6	11	11	10	426	6
5	11	11	10	425	6
6	11	9	9	425	5
5	11	9	11	428	5
3	11	9	9	437	4
4	9	6	11	425	4
4	11	11	9	413	5
6	9	8	11	428	6
5	10	10	12	437	4
5	10	11	10	418	6
4	11	10	11	427	5
5	9	10	12	419	4
6	9	11	12	424	6
2	11	10	10	426	6
5	9	11	11	426	6
4	11	9	10	426	6
6	10	7	9	429	3
5	11	11	12	446	4
6	11	9	12	438	6
6	11	12	11	427	6
6	12	10	11	428	5
5	11	11	11	433	6
6	8	10	11	422	4
6	12	8	11	427	5
6	9	10	11	437	6
2	9	8	10	432	6
6	11	10	12	409	4
6	11	11	11	444	5
4	11	9	9	424	6
6	12	11	11	423	6
6	9	12	10	434	5
5	11	10	10	432	6
5	11	10	10	432	5
6	9	10	12	420	6
6	9	7	12	438	6
5	12	11	9	418	4
6	10	9	7	436	5
5	10	11	12	419	6
6	8	10	11	427	5
6	10	11	9	409	6
6	11	9	10	424	4
3	10	12	10	438	5
4	10	12	10	435	5
5	11	8	9	416	4
6	11	11	11	426	5
6	7	9	8	435	6
4	10	12	11	423	5
5	10	11	12	431	5
5	9	12	8	410	5
5	10	8	11	430	5
5	11	9	12	406	6
5	11	12	11	436	3
6	11	10	8	433	6
4	10	10	12	430	6
5	10	11	10	446	6
6	11	9	6	441	5
5	10	10	8	420	4
5	10	10	12	423	6
4	9	10	9	437	5
6	10	11	12	425	4
6	10	10	12	422	6
6	10	9	12	414	5
4	10	9	11	432	6
6	10	11	10	440	5
6	12	11	10	422	5
6	11	8	11	443	6
5	12	8	9	438	6
3	11	9	11	422	6
4	12	12	12	430	5
5	10	11	9	412	6
5	9	10	11	416	6
5	9	8	9	438	5
3	9	12	12	439	5
4	9	12	12	427	5
6	11	7	6	419	4
2	10	12	8	422	6
6	8	11	11	420	6
6	10	11	11	421	3
6	11	11	9	431	4
5	10	12	10	424	6
2	11	12	11	434	6
5	10	11	10	421	5
5	11	12	11	430	6
4	9	9	10	438	4
6	8	10	12	443	4
5	12	11	12	427	6
6	9	11	9	433	5
4	10	11	12	433	6
6	11	10	7	425	5
6	12	10	8	422	4
5	10	10	8	432	4
4	8	10	9	420	5
6	9	12	8	417	4
5	11	11	8	427	5
6	10	11	9	411	6
6	11	12	9	427	6
5	9	10	10	447	2
6	7	10	8	420	4
5	9	11	12	417	6
4	10	12	9	417	6
4	11	12	12	434	5
6	12	11	6	433	5
5	9	12	12	423	6
3	10	10	10	439	6
5	11	8	8	436	6
6	8	8	9	431	6
4	12	11	9	439	4
5	8	12	10	419	6
5	8	11	8	422	5
6	10	10	11	429	5
4	12	8	11	418	6
5	9	9	11	423	6
4	11	10	12	428	5
4	10	11	10	406	6
5	9	11	11	425	2
4	8	10	8	418	4
5	12	10	11	451	6
6	11	11	11	445	4
5	8	10	4	431	5
6	12	10	12	417	6
5	8	10	11	428	2
5	11	11	11	425	6
6	8	9	11	421	3
6	11	11	12	423	6
5	12	9	10	445	6
5	12	10	11	431	6
4	11	11	9	441	4
6	10	12	10	432	6
5	9	9	12	423	4
5	11	10	10	438	5
6	11	9	8	412	6
4	10	9	9	411	4
4	8	8	12	420	5
4	11	8	9	424	3
5	11	9	12	433	5
6	9	9	12	437	6
6	12	10	11	428	5
4	8	11	10	430	4
3	10	12	10	418	3
3	11	9	7	420	4
5	9	9	11	417	6
3	12	10	12	443	3
5	11	11	9	419	2
4	11	7	8	424	5
6	9	7	9	438	6
5	12	9	9	425	6
2	12	12	11	415	6
5	7	10	12	425	6
5	10	11	10	420	6
6	10	12	10	428	4
5	9	11	10	438	6
4	8	12	11	430	5
5	10	11	10	450	5
6	11	8	7	423	3
6	11	10	6	416	4
4	10	10	9	439	5
4	11	9	12	426	5
6	11	11	12	429	5
3	10	11	11	432	6
3	10	12	10	446	5
5	8	9	10	441	6
6	11	8	9	432	3
4	11	10	10	432	5
5	11	11	11	423	6
4	11	11	11	423	6
4	11	11	12	431	6
5	12	11	12	422	3
4	11	9	9	426	4
6	9	11	10	436	4
3	9	9	10	426	6
6	12	10	11	412	5
4	5	8	9	436	4
6	11	11	12	439	4
6	11	10	8	422	4
4	11	7	11	425	3
4	9	9	11	438	5
6	10	11	11	436	4
5	11	11	12	423	6
5	12	7	12	435	6
3	9	10	12	447	6
5	9	9	11	428	6
4	11	10	9	419	2
5	12	8	8	417	5
5	11	11	8	438	5
5	10	9	11	416	5
5	11	11	8	429	5
6	10	8	10	418	6
6	11	11	10	438	5
6	9	10	10	431	5
4	12	10	10	410	5
6	10	10	11	420	5
4	11	8	9	418	5
6	11	12	11	429	3
5	12	9	11	422	6
6	9	11	7	420	6
6	7	11	10	421	5
6	11	11	11	436	6
6	12	10	10	426	5
6	10	11	12	425	5
6	10	11	12	436	6
5	11	9	9	426	6
6	12	10	7	436	3
3	11	11	11	437	5
6	9	10	10	432	6
6	12	9	12	423	5
5	11	10	12	424	6
3	8	11	11	424	6
6	12	11	12	439	5
6	12	11	9	417	5
3	12	9	11	434	4
4	11	12	11	425	6
3	12	11	11	430	4
5	10	10	10	424	5
5	12	7	11	421	6
6	10	11	10	411	6
3	11	9	11	417	6
6	7	8	7	436	0
4	10	10	7	421	6
4	12	12	10	434	5
6	11	12	10	433	5
5	12	9	9	429	6
5	9	11	11	421	6
5	11	12	11	422	5
6	6	11	10	422	4
6	12	12	9	421	6
6	12	11	10	418	6
5	10	10	7	428	4
5	12	10	11	438	6
6	8	11	9	433	5
5	11	12	10	414	5
5	11	10	11	419	6
5	10	9	10	422	6
6	10	9	12	429	5
5	12	8	9	435	6
4	10	10	10	422	4
6	10	10	10	438	6
6	12	10	12	422	4
5	12	12	11	438	6
5	11	12	12	433	6
6	11	11	11	418	6
5	11	11	9	431	6
6	10	11	10	428	4
6	8	11	11	434	5
5	10	12	10	424	4
6	10	11	10	420	5
5	11	10	10	429	6
6	12	12	8	409	3
5	10	10	9	427	5
4	8	12	11	437	5
6	10	10	8	416	6
3	7	12	11	435	4
5	11	11	9	434	6
6	11	10	10	430	6
4	8	9	10	425	5
5	10	12	9	421	4
6	12	9	9	443	5
5	11	12	9	423	4
6	11	12	8	430	4
4	11	12	10	426	6
6	11	11	8	427	6
6	11	11	10	432	5
5	10	11	8	416	4
6	9	8	11	438	5
4	9	9	10	427	6
6	9	11	11	445	5
5	8	10	11	420	6
4	9	9	12	438	6
6	8	12	10	424	3
5	9	12	12	414	4
6	10	8	11	431	6
5	12	11	12	427	5
5	11	9	9	413	5
6	10	9	12	447	6
6	8	9	10	421	5
4	11	10	11	407	6
3	12	9	8	431	5
3	10	11	12	420	5
4	10	7	12	422	5
6	10	5	11	421	4
5	12	11	10	433	3
5	9	12	12	422	5
6	12	10	12	420	5
6	12	6	10	439	6
4	12	10	4	426	5
6	10	12	10	424	6
5	12	9	12	404	6
6	11	8	9	433	6
6	12	10	9	434	6
6	8	11	11	429	3
5	7	7	12	426	3
6	12	11	11	422	4
5	11	11	11	413	3
5	9	10	11	437	6
6	9	11	12	416	5
5	10	10	9	436	5
4	10	11	9	431	5
5	9	10	10	424	6
5	12	10	11	420	5
5	11	10	12	426	4
6	6	8	11	431	5
4	8	11	11	421	5
6	12	10	11	439	4
5	10	6	8	422	5
5	11	10	8	432	3
6	12	12	10	420	6
6	9	11	8	432	6
6	9	11	10	428	5
6	11	7	11	412	6
3	11	8	11	421	5
5	8	12	11	410	5
5	7	10	12	414	5
6	11	12	11	423	6
5	11	11	9	437	6
6	10	9	11	419	5
5	12	10	11	423	4
4	12	10	9	431	5
4	12	9	10	441	5
6	10	11	10	416	6
5	8	10	11	440	6
4	4	11	11	432	2
5	12	8	9	430	6
4	8	9	9	429	6
5	10	7	11	420	6
5	10	10	11	428	3
5	12	12	10	418	4
5	9	11	11	431	5
4	12	9	8	437	4
3	10	12	12	427	4
4	9	10	11	433	6
5	12	9	10	421	4
5	10	10	11	415	4
3	11	9	12	438	4
4	8	10	12	423	5
6	6	12	11	431	6
5	8	12	11	438	5
5	7	9	9	428	4
6	12	10	11	432	6
6	9	9	7	439	6
5	11	10	12	426	6
6	10	10	9	427	5
4	9	10	11	425	6
6	10	8	11	451	3
6	11	10	10	423	6
6	10	8	12	425	5
5	9	12	11	421	5
6	11	10	11	426	5
5	11	11	9	429	4
4	9	11	10	442	6
6	8	8	11	445	4
4	12	11	8	441	5
6	10	10	11	421	6
4	12	9	11	425	6
4	9	11	9	418	6
6	11	10	9	424	4
6	10	8	9	400	6
4	11	9	8	422	6
6	11	10	11	418	5
5	10	10	8	429	6
5	9	11	12	429	3
6	11	10	10	429	6
3	11	9	12	421	6
5	12	10	10	429	6
6	7	10	10	425	6
5	12	11	12	427	6
6	11	8	10	425	6
6	9	11	6	428	6
6	9	9	10	429	4
5	10	9	10	417	4
6	10	11	10	428	5
6	9	11	11	419	6
4	12	11	10	430	6
6	11	11	11	418	4
5	10	8	9	425	6
4	12	9	12	427	3
5	11	11	8	422	4
6	11	11	12	428	6
6	10	12	12	426	6
5	9	6	10	443	4
5	11	11	9	420	5
5	8	10	8	437	4
3	11	11	10	427	6
5	11	11	9	415	6
6	12	10	11	430	5
5	10	12	10	422	6
4	9	11	11	428	4
6	11	12	10	430	5
5	11	12	12	436	6
5	11	12	12	422	6
5	9	11	10	421	6
4	12	12	11	406	4
6	11	10	10	432	5
4	10	7	12	426	5
5	10	10	11	442	6
6	11	11	9	419	6
6	11	12	8	421	4
4	10	12	12	433	5
6	8	9	10	420	4
5	10	8	7	423	4
3	12	11	8	431	5
6	10	9	10	416	6
5	12	7	9	425	6
4	8	9	9	437	5
5	8	10	11	431	6
5	11	9	9	424	6
6	12	12	12	429	4
6	8	8	12	413	5
6	11	8	12	431	6
5	9	12	10	419	6
6	9	9	10	412	6
5	12	10	12	419	5
2	10	11	10	426	6
6	10	9	12	427	6
2	9	9	8	422	6
5	12	11	11	423	6
5	10	12	9	437	4
6	10	11	9	412	5
6	8	10	11	431	5
6	11	8	9	426	4
6	10	11	11	415	5
6	9	9	10	427	6
4	11	12	10	428	4
5	11	11	7	437	6
5	10	12	11	435	4
3	11	9	7	427	5
5	9	12	9	432	6
6	12	11	11	436	5
5	11	12	11	437	5
4	10	11	12	436	5
6	8	10	8	434	6
3	5	7	9	422	4
6	12	9	8	431	6
3	12	7	8	416	5
6	11	11	10	410	3
5	8	9	10	435	6
4	8	8	7	415	5
6	8	8	11	428	4
6	10	9	10	437	6
5	9	12	8	425	6
5	12	9	9	424	4
5	10	9	12	436	6
5	6	11	10	428	6
6	11	8	10	424	6
3	12	7	9	429	6
5	9	11	9	438	4
4	10	12	12	426	4
6	11	7	11	428	6
6	12	12	9	434	5
3	11	8	12	439	6
6	11	9	10	422	5
5	11	8	10	411	3
6	9	9	10	427	5
5	10	10	8	423	4
6	11	9	9	422	4
5	9	12	11	421	5
5	8	12	11	427	2
6	4	10	11	431	2
6	9	12	8	435	5
4	10	11	10	431	6
5	10	9	10	422	6
6	12	12	10	412	3
6	7	8	10	426	5
6	9	10	9	431	4
5	11	10	8	426	5
5	11	10	8	411	5
5	11	9	9	419	5
5	10	11	11	422	6
6	11	9	9	418	6
5	10	9	10	424	5
5	12	9	9	427	3
4	9	10	12	423	6
5	11	10	12	428	4
5	11	10	10	418	6
5	10	11	12	416	5
6	11	11	12	423	4
4	11	11	9	415	3
5	12	9	12	421	3
5	11	12	9	433	6
6	11	7	9	412	4
5	9	9	10	410	5
4	11	8	10	417	5
6	9	11	12	427	5
6	12	9	11	428	4
5	12	9	12	412	6
6	10	11	11	434	6
5	12	10	9	427	5
5	9	9	11	430	6
6	11	10	11	436	6
6	10	12	12	439	5
5	12	10	9	426	5
4	12	11	9	409	6
5	10	12	9	424	6
4	10	9	12	432	6
3	12	11	12	418	3
4	12	10	10	426	4
6	9	10	11	421	5
6	11	10	7	435	6
6	10	8	11	435	6
6	10	11	12	432	6
5	9	9	12	440	4
4	10	11	9	424	5
5	9	12	10	415	6
5	11	10	12	420	5
5	12	9	12	443	4
5	12	8	10	431	6
6	7	11	10	430	5
4	11	11	10	419	5
3	12	10	9	426	3
4	11	12	10	418	6
4	9	10	9	435	5
5	10	11	11	423	5
5	12	10	10	434	6
6	11	10	10	428	5
3	12	10	9	427	4
6	12	12	11	426	6
5	10	6	10	418	4
6	10	12	10	431	4
6	12	12	10	415	5
6	11	9	12	428	6
5	11	10	8	436	5
4	12	11	10	422	6
5	12	9	10	435	4
6	11	10	11	428	6
4	9	11	12	436	5
5	12	10	8	425	5
5	10	11	12	423	6
6	9	10	12	429	4
5	12	9	10	423	5
5	9	7	8	433	5
6	9	10	12	426	6
5	10	6	10	424	6
6	12	10	7	419	5
5	9	9	9	424	4
6	11	10	9	423	6
5	10	8	10	439	5
6	11	11	10	434	5
6	10	12	11	421	5
6	9	10	8	419	6
6	11	12	9	429	6
6	7	8	10	406	6
4	10	11	12	421	5
5	9	12	10	426	6
6	7	11	9	410	5
6	8	10	11	419	5
6	11	9	10	434	5
4	7	11	10	424	5
5	10	9	11	419	6
6	9	10	9	427	6
4	11	12	12	429	6
6	10	9	10	436	3
6	9	12	10	430	6
4	11	7	12	430	4
6	9	8	9	439	6
6	11	10	11	427	5
4	12	11	7	414	4
5	11	12	8	412	6
4	11	11	10	424	6
5	12	10	9	418	6
6	9	12	9	422	6
5	10	11	12	416	6
6	9	11	10	427	5
2	12	8	11	417	4
6	7	11	10	426	5
5	8	9	8	428	5
6	7	11	10	426	6
6	10	9	9	426	6
5	9	8	10	419	4
4	11	11	11	416	5
6	11	10	10	423	4
6	11	10	9	423	3
6	11	8	12	436	5
3	11	12	11	427	6
6	11	11	11	431	4
6	10	9	11	419	4
5	11	11	12	440	6
5	11	8	10	432	6
2	12	12	11	433	5
6	10	10	9	447	4
4	7	12	8	423	6
6	11	9	12	414	4
3	10	9	12	430	5
4	12	9	11	413	5
5	11	10	12	417	5
6	11	8	11	436	4
6	10	10	9	421	6
3	11	9	11	424	4
4	11	10	7	438	6
5	9	11	10	430	4
6	10	9	10	434	4
4	11	12	10	429	4
4	8	10	11	428	6
4	8	11	8	429	6
5	11	10	10	432	6
6	12	10	11	443	4
3	10	8	12	420	5
6	11	11	10	433	3
4	9	8	8	429	5
2	11	5	9	415	6
6	9	12	12	436	4
5	12	11	9	417	6
6	10	11	11	418	5
6	12	8	11	430	6
5	11	10	9	426	6
5	11	10	11	439	5
5	12	10	11	419	6
6	11	11	10	452	3
4	11	12	10	422	6
6	10	11	9	429	6
6	9	8	9	425	5
6	11	11	12	433	6
4	7	11	11	430	4
5	10	12	11	437	6
5	9	8	9	419	3
5	11	12	11	416	6
5	11	11	10	425	5
5	8	12	11	424	5
5	12	8	12	410	6
6	9	9	11	438	5
6	10	12	9	437	3
6	12	9	11	420	6
6	10	9	11	437	5
4	11	9	12	417	4
5	9	8	9	423	6
5	8	11	12	416	5
5	8	10	9	415	6
3	9	9	10	439	6
6	10	12	7	444	5
5	12	9	9	427	6
5	12	10	8	423	6
5	12	9	12	432	6
5	10	11	9	427	6
5	7	11	11	433	6
5	10	7	10	427	6
4	10	10	12	424	4
4	12	11	12	421	6
6	7	7	12	417	6
5	12	10	10	427	5
4	10	10	9	433	4
5	11	12	12	425	5
6	11	8	10	412	6
5	7	11	8	418	6
6	11	8	12	410	3
4	11	10	8	434	5
5	10	8	10	428	3
6	8	11	9	436	6
5	9	10	11	435	4
5	9	11	10	424	6
4	9	9	10	422	5
6	8	11	10	425	6
5	10	11	12	420	4
6	9	10	9	436	5
5	11	10	10	430	6
3	11	10	11	436	3
6	10	12	9	431	6
6	12	11	9	443	4
6	10	11	12	434	4
5	10	10	10	433	5
6	12	11	8	424	4
6	9	11	11	429	6
6	10	12	11	422	6
6	12	8	10	424	6
4	11	10	8	439	6
5	11	11	11	422	4
5	8	12	9	448	5
6	10	11	12	421	6
6	11	11	11	434	5
5	12	9	11	434	5
6	9	9	11	425	6
6	8	12	12	427	5
6	10	11	8	438	6
6	11	10	11	442	6
6	11	8	11	424	4
5	11	11	9	425	4
6	12	10	11	436	6
4	12	12	9	422	4
6	12	9	9	418	5
6	12	9	10	424	5
6	10	10	12	419	6
5	10	9	11	431	5
5	8	12	7	422	5
6	11	9	9	418	5
5	10	8	11	431	4
6	11	7	10	419	5
6	10	12	10	435	6
6	9	10	12	430	6
6	7	9	11	420	4
5	9	8	12	425	6
3	12	12	11	408	4
4	9	10	9	429	6
5	12	11	10	418	4
5	12	8	12	435	5
6	12	9	9	404	6
6	9	10	10	440	5
6	11	10	10	420	6
2	10	12	12	435	6
6	10	11	10	422	6
6	9	12	12	413	5
4	12	9	10	416	5
5	9	10	12	443	5
5	11	10	10	435	5
6	9	11	11	439	6
5	10	11	12	428	4
6	9	11	11	422	5
6	10	10	9	423	6
[truncated: 8,001 more rows]
