# Supplementary material for: Spatiotemporal dynamics of multidrug resistant bacteria on intensive care unit surfaces
Source: Nat Commun. 2019 Oct 8;10:4569. doi: 10.1038/s41467-019-12563-1 (PMC6783542; doi:10.1038/s41467-019-12563-1)
Supplement: Supplementary file 16 — Source Data [file 41467_2019_12563_MOESM16_ESM.zip › SourceData/Figure4/EF_expectedTimeDist_first7Collections_PAK_ICU_AWD-RFP.txt]

clone_1	clone_2	clone_3	clone_4	clone_5	clone_6
7	11	17	19	598	3
6	17	7	18	609	13
2	14	18	15	559	6
2	17	5	15	587	9
5	12	15	9	536	5
5	16	12	14	552	7
12	12	11	18	604	5
3	4	13	12	571	5
5	8	8	18	597	8
8	13	17	10	535	8
9	19	17	11	593	13
9	18	10	19	588	8
5	12	20	13	608	5
3	11	14	12	574	4
8	13	16	13	578	9
3	17	15	17	535	5
6	10	16	13	584	7
8	8	20	13	583	1
6	19	15	25	565	9
9	8	12	19	593	9
6	19	11	15	564	5
11	12	16	17	552	6
9	6	11	16	566	5
7	11	12	26	569	6
6	8	19	13	559	10
8	20	14	14	577	10
10	14	11	10	584	11
8	10	17	11	554	3
9	10	17	13	569	11
8	19	14	10	568	4
3	16	21	16	580	9
5	15	15	9	543	5
5	15	14	23	547	5
7	13	17	17	551	5
2	16	13	15	514	11
6	18	13	16	575	9
3	10	22	12	615	10
4	19	19	14	586	9
7	13	14	11	584	13
5	15	18	13	556	5
12	18	13	10	613	4
3	12	21	10	576	12
8	20	8	17	545	7
11	15	14	20	542	9
5	19	10	13	541	7
14	19	21	18	595	12
5	15	7	12	588	11
8	5	18	15	560	5
8	18	11	21	578	9
9	19	14	9	570	2
8	10	17	11	596	5
9	15	11	14	567	6
8	12	12	12	576	5
7	25	18	6	580	6
8	15	14	14	534	6
5	14	11	19	625	3
8	18	11	18	615	5
7	11	8	13	565	7
11	14	16	15	583	3
4	12	15	6	546	11
11	17	17	18	608	8
10	19	23	15	548	9
4	11	7	13	588	9
8	13	11	16	575	4
8	12	9	14	591	5
3	13	16	9	581	6
9	23	16	12	538	4
5	12	13	19	576	5
4	5	9	10	594	6
15	15	16	17	627	6
4	11	10	9	567	11
11	11	12	16	585	6
12	12	14	10	548	6
6	24	19	12	563	9
3	5	12	14	557	10
7	15	14	9	549	10
3	13	9	13	600	4
0	15	20	13	550	10
4	16	22	5	576	15
10	15	17	17	581	9
10	20	18	16	561	2
8	16	11	9	589	9
8	21	20	6	574	8
3	11	17	12	567	10
8	9	13	13	600	7
0	13	7	9	591	3
5	11	17	20	513	6
5	2	11	13	607	3
6	11	21	21	539	7
4	5	4	10	557	8
10	11	14	17	539	11
7	12	11	21	631	4
7	20	8	13	573	18
8	15	12	9	572	4
6	18	15	15	594	9
6	21	15	10	549	7
5	18	12	14	615	11
9	23	11	4	604	2
3	18	13	12	597	6
7	20	22	7	581	12
5	15	16	18	572	7
5	12	14	8	572	10
9	21	20	4	558	5
7	13	23	4	560	10
4	17	24	13	646	7
6	13	15	14	572	7
10	10	12	18	547	6
2	13	16	17	595	3
8	11	13	15	587	8
10	13	11	11	563	6
7	16	19	29	571	7
10	16	14	17	610	11
9	18	11	10	566	4
7	15	13	11	562	9
7	18	17	11	547	7
6	13	16	17	590	5
5	9	15	14	553	7
2	15	18	23	595	8
9	12	11	6	609	11
6	9	12	8	588	3
11	13	13	8	615	3
8	8	3	15	588	7
3	12	13	8	615	4
8	8	12	7	587	7
10	9	12	12	583	6
4	19	12	20	566	11
7	18	17	12	605	5
9	11	17	17	590	6
5	10	14	15	599	14
9	16	9	18	562	4
6	8	12	11	544	9
14	20	17	19	582	7
8	15	7	18	564	7
5	15	16	14	571	10
2	20	12	13	599	6
7	10	8	16	551	3
5	13	21	18	568	9
9	7	18	6	548	8
9	19	11	10	614	9
10	12	9	27	567	3
4	11	14	14	578	6
5	11	12	18	576	12
5	11	8	14	583	9
8	16	11	19	607	5
5	11	10	7	599	10
7	14	14	17	563	5
8	8	16	14	560	5
6	16	16	11	593	9
6	14	14	12	582	11
11	12	8	14	537	6
8	6	15	9	609	5
3	7	20	10	588	10
8	18	13	15	584	9
5	15	20	10	565	8
10	12	18	18	577	7
7	20	14	20	642	7
11	19	23	16	527	6
4	17	14	13	533	2
5	13	11	10	611	9
5	20	9	11	552	12
9	11	15	14	571	7
11	14	21	15	519	9
2	12	15	10	539	12
4	10	4	14	564	6
3	12	15	14	571	9
5	9	15	11	576	4
6	18	10	8	565	3
7	13	11	12	538	3
6	13	9	20	567	6
4	9	15	10	551	4
7	21	13	16	567	10
3	12	17	18	535	6
6	9	17	11	577	4
6	14	13	9	580	4
9	13	21	6	620	9
3	20	10	8	560	5
6	16	12	9	589	6
5	20	15	18	543	6
4	10	12	16	565	8
3	17	15	5	552	6
6	8	11	17	601	12
5	14	10	17	556	8
4	19	7	2	546	10
4	10	16	17	567	10
5	11	9	12	547	4
2	19	23	14	581	12
3	11	15	18	628	5
10	15	10	16	548	7
10	15	13	17	618	6
2	19	12	14	594	8
12	16	12	12	536	6
3	13	15	12	546	8
6	15	17	12	585	6
7	14	8	15	539	10
2	12	13	13	534	4
13	18	11	19	589	13
5	12	16	13	599	8
10	22	18	11	586	5
2	9	10	12	625	9
3	11	18	14	581	5
9	14	11	14	575	11
6	12	11	13	576	8
3	14	13	15	527	4
15	17	10	5	571	3
6	12	15	8	555	5
5	10	18	24	565	1
3	17	13	8	539	5
5	21	13	14	515	6
7	9	6	17	616	4
2	20	17	18	580	5
6	12	14	15	534	3
7	13	12	11	549	6
7	13	15	13	552	5
8	6	23	18	556	9
7	16	16	11	528	9
5	9	14	16	594	7
3	16	10	10	532	3
3	16	13	14	577	9
11	12	16	14	536	7
17	8	19	10	581	12
10	16	16	11	575	7
8	6	18	8	619	4
6	15	12	18	563	12
4	10	14	7	563	5
11	10	14	8	597	1
6	18	23	9	594	12
12	12	11	16	553	6
2	8	18	10	577	11
7	22	15	18	574	6
5	10	14	21	625	11
8	11	21	13	586	8
4	21	14	10	607	6
6	23	10	11	609	7
4	22	16	20	584	14
3	13	15	14	556	8
2	19	9	21	586	9
9	7	12	14	567	2
4	12	8	12	558	0
6	11	20	14	550	6
11	17	14	10	547	3
6	13	12	15	590	5
6	9	15	13	598	5
10	9	12	14	549	7
3	15	14	14	557	7
2	22	21	15	580	6
6	14	8	17	561	7
10	11	17	12	553	3
4	16	19	7	607	7
5	18	10	10	549	9
5	13	17	11	601	5
6	14	9	9	513	10
8	13	14	12	576	8
9	17	14	16	579	3
4	18	7	13	599	10
6	19	13	14	574	1
8	13	9	16	561	6
6	11	17	8	583	3
8	13	18	13	569	8
9	5	15	15	534	11
12	9	8	16	612	5
9	19	13	16	575	9
10	11	17	14	602	5
8	11	11	11	552	4
8	11	9	7	582	8
2	9	16	15	618	4
6	13	14	10	540	10
8	10	8	12	588	6
10	14	11	8	556	9
10	7	15	10	566	3
5	13	11	10	552	4
7	19	18	21	590	6
7	10	17	13	613	4
1	15	16	13	581	8
8	8	13	16	526	8
7	23	15	9	601	7
4	10	12	11	559	9
7	13	10	11	618	6
11	25	6	13	594	7
10	10	19	16	519	10
6	8	9	9	612	12
10	9	18	12	576	6
5	13	15	10	601	9
8	19	11	13	563	8
7	12	12	8	556	10
9	18	12	11	569	7
9	15	13	12	536	5
16	14	8	16	587	7
7	12	9	17	601	8
9	17	19	13	617	4
8	10	15	12	564	6
12	13	18	13	595	6
8	15	8	12	597	9
4	16	7	11	582	6
7	10	15	20	580	8
4	4	9	9	598	6
8	16	15	10	607	4
7	14	17	18	579	5
4	12	13	9	604	5
7	14	14	14	591	12
9	11	15	9	582	6
6	9	18	9	525	7
6	16	19	15	578	6
5	17	13	5	603	6
6	15	15	14	579	3
9	11	6	10	594	11
5	13	6	22	629	6
6	14	16	14	534	5
9	18	12	17	584	6
5	12	15	17	601	2
6	15	15	15	625	3
6	11	10	9	569	4
3	16	24	7	573	8
11	12	13	9	575	5
9	10	11	20	558	4
9	21	14	19	632	3
8	13	10	21	565	6
9	16	15	12	558	4
12	8	23	7	571	3
9	4	18	18	562	3
4	20	14	13	548	5
9	13	18	11	594	6
7	11	18	14	600	10
10	4	20	12	602	6
7	18	17	16	568	6
8	12	14	12	563	11
6	16	12	11	565	6
7	20	14	16	555	5
10	14	9	16	506	7
13	6	18	11	608	8
9	15	14	18	566	10
6	16	16	18	605	7
5	10	12	15	588	8
5	15	7	9	559	13
5	18	14	10	567	8
3	16	17	12	572	6
8	12	11	18	585	3
8	8	11	13	559	9
4	18	13	13	568	2
5	14	12	7	562	2
4	19	11	17	586	6
4	9	10	18	560	8
3	17	20	14	569	6
6	13	12	8	569	9
3	14	15	18	588	8
8	13	18	10	587	5
6	13	19	9	597	8
8	16	7	16	567	5
0	13	12	18	589	7
8	18	15	12	548	6
6	13	16	14	584	7
3	9	19	21	612	6
6	10	14	20	574	5
11	15	16	26	578	7
5	15	20	14	588	3
6	17	11	10	605	5
10	15	12	20	648	8
8	15	5	12	595	7
14	9	5	7	593	7
8	17	17	21	590	6
7	15	14	17	533	8
2	18	12	9	608	7
9	27	11	17	582	8
9	11	3	19	573	10
5	13	23	15	567	9
4	17	18	14	559	3
6	17	23	11	561	4
4	8	16	11	604	7
8	12	17	14	564	7
5	9	8	17	618	6
10	17	9	11	557	12
6	16	22	18	560	5
7	17	12	8	563	7
4	20	11	15	591	3
6	9	12	10	576	4
10	15	8	18	600	3
8	19	20	15	588	6
5	18	14	17	561	6
7	20	15	6	624	5
6	16	20	18	573	8
4	11	19	23	596	4
10	7	21	16	609	4
10	18	12	13	547	3
11	16	15	16	561	5
10	15	10	11	531	11
8	16	16	8	527	7
9	14	8	11	579	4
6	14	8	18	576	16
6	13	13	15	564	10
10	10	10	10	636	6
4	14	13	14	561	6
5	14	14	12	555	10
6	9	12	10	535	5
13	10	10	17	560	7
4	11	17	17	563	4
5	14	7	10	521	7
6	14	13	16	598	5
11	9	10	9	584	8
5	16	13	19	581	6
8	9	18	14	569	9
7	19	9	9	608	7
5	11	18	14	563	6
7	11	11	13	555	6
7	15	19	18	614	3
11	14	18	14	611	7
7	14	16	13	619	7
2	15	16	10	596	7
8	15	13	23	582	4
8	9	15	9	592	7
8	13	11	14	588	5
3	15	9	12	574	11
3	15	13	7	615	8
10	5	16	20	595	3
6	15	9	10	552	4
9	17	20	14	574	6
3	12	5	16	562	7
8	18	17	14	548	8
6	10	13	6	592	5
16	11	16	18	618	7
5	12	15	13	537	6
5	18	15	14	597	3
5	9	22	15	562	6
9	19	10	17	554	6
7	12	8	21	568	6
10	9	13	13	531	5
10	11	16	11	558	6
12	18	14	10	615	13
4	20	6	15	612	2
4	13	12	17	561	5
6	22	19	6	591	6
4	17	23	18	615	5
7	12	5	16	620	9
7	5	16	16	561	7
6	16	11	13	574	4
3	11	7	24	575	6
4	19	12	14	633	3
8	11	16	20	557	6
5	14	6	11	537	6
8	7	16	10	613	8
10	14	19	16	548	6
8	16	17	11	546	9
5	13	21	11	596	8
2	11	9	15	568	4
7	15	12	9	595	7
5	13	9	17	613	7
5	16	15	15	585	7
10	17	18	12	546	10
2	11	18	4	585	7
6	14	10	9	538	7
5	2	12	14	633	4
6	14	14	7	595	14
5	15	16	9	578	3
5	14	13	14	611	5
10	15	8	8	562	5
9	12	24	14	579	14
11	12	14	15	532	10
8	6	11	5	595	9
1	8	24	24	582	8
7	16	12	7	533	4
9	13	18	26	597	10
8	8	8	14	584	7
11	7	15	18	616	6
7	12	12	10	597	6
4	15	13	7	606	5
8	17	10	13	585	5
7	21	15	16	506	5
6	7	8	16	577	10
12	14	18	19	553	7
5	7	18	7	541	7
2	10	20	13	617	7
3	15	21	12	528	5
6	16	20	11	603	6
7	5	11	11	606	9
9	14	13	12	572	8
4	17	17	11	544	8
9	13	21	13	576	9
3	8	6	11	597	8
7	16	15	9	588	2
11	12	13	10	543	8
7	18	17	22	549	7
10	12	22	8	574	6
6	9	8	18	612	6
8	12	11	9	586	4
11	18	14	17	550	7
9	19	9	14	598	5
7	10	16	16	577	7
10	15	18	20	547	4
6	16	18	16	558	4
7	6	12	13	583	5
8	14	14	12	606	7
6	10	13	9	596	5
3	14	12	25	576	7
7	16	20	12	589	10
4	22	16	14	574	6
5	11	13	14	570	8
7	17	20	15	612	8
6	14	9	11	574	8
7	12	15	9	595	12
4	14	13	12	609	3
12	22	14	17	560	3
7	11	13	16	632	7
7	16	15	18	605	7
8	7	15	22	612	4
7	11	9	19	533	10
5	10	17	12	588	7
4	17	14	14	498	4
9	20	13	13	536	10
9	9	13	9	500	7
6	17	6	14	560	12
8	19	13	9	580	6
3	11	6	12	543	5
4	14	10	16	529	10
3	12	19	11	565	4
4	6	14	18	544	8
6	16	22	15	616	6
12	16	19	9	571	9
4	14	13	17	559	5
8	11	14	15	612	7
10	18	17	13	581	5
6	10	16	14	569	4
2	12	15	19	598	7
9	8	17	17	592	12
8	6	8	18	594	9
1	14	9	8	530	9
2	10	18	14	532	9
9	17	9	9	594	5
6	14	11	13	527	11
7	11	7	24	596	8
8	17	18	10	581	5
6	10	7	12	523	4
9	19	14	8	598	8
2	5	14	14	548	3
7	13	16	17	604	7
3	13	20	11	544	9
3	6	17	13	575	8
4	12	16	15	583	4
5	21	12	13	560	9
7	16	15	20	596	6
6	14	9	19	577	6
8	9	14	7	599	6
4	13	21	17	597	7
8	8	16	16	570	9
10	13	17	17	591	12
7	15	6	18	571	2
7	14	9	13	555	10
12	9	4	22	534	8
4	17	17	15	548	4
7	16	14	16	529	8
2	13	16	12	591	8
5	15	21	15	541	2
6	12	10	17	588	4
5	17	22	20	547	11
9	16	10	16	581	10
10	18	14	12	569	4
7	11	20	10	600	5
8	11	13	26	571	8
6	16	17	8	583	7
5	18	12	13	533	7
3	9	13	21	579	4
7	19	23	20	557	13
6	9	8	7	609	3
7	16	10	9	559	8
10	3	18	17	611	8
7	10	12	12	580	11
8	19	7	7	585	5
8	12	16	16	566	10
9	14	17	16	578	8
7	14	10	12	586	5
4	9	17	8	554	9
5	16	15	15	549	6
8	24	9	15	568	6
6	24	13	18	573	9
4	20	7	9	521	4
5	12	13	17	625	4
6	15	12	12	599	6
5	14	6	20	580	10
7	13	10	11	593	8
11	19	18	18	609	6
10	13	15	9	565	11
10	11	26	16	555	2
6	9	10	10	551	5
7	10	13	16	544	4
12	18	15	20	578	12
10	14	13	15	555	5
6	15	20	12	646	11
7	11	11	12	601	6
3	17	17	14	532	10
11	17	23	8	556	4
8	10	18	13	584	7
2	10	9	14	585	15
10	9	13	14	574	3
9	11	8	17	549	5
5	16	13	11	560	7
7	8	15	15	580	6
4	11	7	11	569	5
6	16	13	12	554	4
4	18	11	11	580	9
5	9	14	11	565	7
4	14	14	16	561	3
4	14	9	13	559	11
6	8	18	12	552	4
10	16	15	11	518	6
10	6	11	12	545	2
11	15	9	15	553	3
6	17	15	14	576	10
5	12	15	15	634	10
6	16	9	12	531	9
7	18	10	7	551	6
5	26	17	17	630	9
10	13	12	8	531	7
1	5	13	9	576	4
9	14	15	10	569	13
5	13	10	18	564	11
6	15	14	13	597	6
10	13	20	21	589	8
8	7	8	5	570	7
8	10	12	11	551	10
6	16	12	7	584	4
9	8	14	15	506	5
3	12	13	9	575	7
7	8	19	9	552	6
6	15	15	9	588	13
13	13	19	15	602	7
6	16	19	17	556	4
7	12	14	13	563	3
6	8	12	9	571	3
10	16	11	13	512	10
1	17	12	7	609	2
8	8	16	21	571	7
3	5	17	8	627	7
8	14	5	8	577	5
15	12	10	15	574	8
8	15	12	19	502	6
7	10	20	11	585	3
7	17	10	11	593	13
9	11	17	20	528	5
5	5	13	10	577	3
6	13	15	10	571	12
9	15	13	17	555	8
4	10	16	13	586	8
4	13	18	6	553	8
11	18	12	15	580	5
5	12	9	16	569	9
12	8	14	15	584	6
6	17	15	10	534	6
8	13	19	15	575	9
5	14	16	12	573	6
5	20	6	12	590	4
7	17	10	22	583	6
5	9	10	8	566	4
10	10	21	13	582	6
8	16	15	12	523	7
6	17	17	11	587	5
3	25	10	9	557	4
8	9	9	13	580	5
9	12	12	16	567	3
8	15	13	17	576	7
7	14	9	11	550	13
9	9	16	20	564	6
5	19	16	14	531	12
3	11	8	22	557	11
12	15	13	12	578	13
3	14	9	6	581	8
6	13	11	21	563	2
9	12	8	10	578	1
5	9	10	9	575	2
5	12	15	11	575	6
9	20	21	15	607	3
13	7	14	13	571	6
7	15	10	10	531	5
13	20	14	15	559	10
7	13	17	17	585	4
9	11	15	18	566	5
3	20	14	16	560	8
5	12	10	12	596	7
11	17	7	16	576	9
2	10	15	13	532	7
3	11	15	15	586	7
10	9	15	8	578	5
8	18	10	10	568	10
10	9	12	14	591	4
7	17	17	18	598	10
7	19	17	15	579	8
9	16	19	18	568	7
3	23	12	7	609	12
9	17	10	11	574	3
1	14	10	17	599	6
4	22	21	16	560	5
1	9	18	13	532	10
2	11	14	13	587	4
7	10	17	10	535	7
10	16	19	21	605	10
11	13	11	18	598	2
8	19	14	8	578	5
6	11	11	17	602	11
9	12	10	13	540	6
4	12	9	11	568	6
8	13	13	4	562	5
4	16	15	11	590	8
2	14	11	9	551	6
10	7	8	12	580	11
5	14	14	19	568	8
12	12	15	13	569	7
6	9	18	16	539	6
6	25	11	18	588	2
3	16	19	13	586	7
6	16	11	10	600	10
6	7	9	20	629	6
4	15	14	14	591	12
2	4	12	14	624	8
7	15	7	17	607	7
8	6	12	19	577	9
6	23	19	15	580	1
4	15	17	14	582	5
10	13	15	11	597	11
5	19	13	15	613	4
11	10	5	15	567	7
8	15	9	12	544	11
6	7	13	14	583	6
8	8	16	16	583	8
11	11	17	14	521	8
4	14	10	19	598	3
12	14	11	5	544	16
13	10	20	21	616	9
8	12	12	15	549	8
4	19	10	14	556	8
9	14	12	24	569	5
0	14	9	14	606	7
6	9	14	15	609	6
10	12	18	17	603	4
11	14	11	14	629	4
5	22	12	12	591	11
4	9	14	12	574	3
2	20	13	16	587	6
7	7	19	14	555	4
2	17	13	12	580	4
7	17	16	10	600	6
6	11	12	10	576	3
6	8	14	9	538	7
1	15	17	13	561	11
9	8	16	15	598	7
7	14	13	10	602	5
11	5	10	15	589	11
10	13	11	13	609	2
3	11	14	15	550	7
3	5	12	14	596	8
8	12	15	15	620	2
9	14	12	16	593	12
3	13	9	9	544	7
13	19	7	6	574	10
13	18	12	10	561	5
7	17	19	12	555	2
8	7	16	11	606	3
6	7	9	16	579	7
6	18	18	11	555	9
10	11	10	21	615	16
7	23	17	15	573	0
11	8	13	9	559	10
5	22	14	22	566	2
2	14	9	20	581	3
6	8	12	16	589	5
6	14	23	15	583	9
7	14	14	12	584	6
2	15	15	20	554	7
4	17	14	13	566	6
10	15	8	11	605	4
2	25	10	16	582	7
3	15	12	8	525	9
8	12	13	17	587	5
10	7	12	11	568	2
5	9	16	6	602	7
9	10	12	7	596	6
3	9	10	10	578	7
6	15	24	19	552	15
6	12	11	13	567	7
12	16	10	21	570	8
2	21	14	11	573	7
2	15	13	14	598	4
2	15	11	19	541	11
6	10	14	13	551	10
5	15	16	13	592	14
5	24	15	7	550	2
9	20	19	7	577	7
4	7	13	16	538	7
3	15	16	7	556	3
3	14	21	11	559	6
6	10	16	16	539	3
7	15	5	15	591	3
6	8	15	10	599	7
6	10	17	16	578	7
15	14	11	17	532	6
5	17	13	11	596	2
4	7	8	9	563	7
4	12	15	13	614	8
6	10	11	27	640	5
2	13	20	12	582	5
5	21	15	5	623	6
7	17	14	20	605	4
11	12	8	7	602	10
2	11	8	16	528	8
7	18	14	11	533	9
8	8	12	6	576	2
14	18	11	19	590	5
4	12	9	17	649	12
4	16	22	13	622	3
10	12	9	15	540	3
9	11	9	12	577	9
4	16	11	13	555	7
8	19	15	15	571	6
9	17	8	13	594	12
7	15	22	11	544	11
5	11	12	10	533	9
7	19	14	5	552	9
3	11	6	13	579	9
9	14	6	9	569	12
6	14	15	17	541	13
5	12	13	13	578	7
13	21	11	16	628	8
8	13	12	6	582	6
7	13	15	9	531	9
14	17	13	11	583	3
8	14	6	12	574	7
6	13	12	12	587	12
9	11	12	14	586	9
10	12	18	12	592	0
4	14	6	15	585	7
10	10	11	17	493	12
12	10	23	10	593	3
5	16	13	14	540	7
7	12	6	8	611	7
9	8	18	9	553	9
9	11	10	15	546	6
8	18	16	10	545	4
10	14	5	14	556	10
5	9	14	15	582	11
4	11	15	18	609	11
8	15	13	10	613	1
5	10	13	9	585	6
8	13	13	16	581	12
8	17	17	6	581	6
12	16	17	7	620	5
6	21	15	12	534	6
4	13	12	24	535	3
5	13	15	11	563	5
5	19	13	16	575	7
4	16	12	6	542	4
7	14	7	21	596	9
13	22	13	15	561	11
12	11	14	10	627	3
6	13	23	22	569	6
2	8	16	14	566	8
5	19	13	9	587	5
4	14	13	24	601	4
9	14	24	13	551	1
6	13	9	14	557	9
6	13	14	12	563	6
3	13	6	13	587	13
3	11	10	6	529	9
2	16	19	11	567	5
11	11	15	16	585	7
7	7	11	14	558	4
9	9	7	10	605	7
5	19	11	11	546	4
4	6	15	9	564	8
7	10	12	13	588	10
6	22	16	11	539	12
11	17	10	12	575	10
6	12	7	17	610	9
8	18	12	14	598	6
9	16	21	16	593	4
8	15	15	15	599	7
10	5	11	16	557	9
1	4	11	14	606	4
12	9	19	11	599	12
8	17	12	19	603	3
10	13	11	15	615	15
9	16	18	15	544	7
7	12	18	14	604	9
6	16	13	8	597	6
2	11	14	20	554	7
6	15	19	8	569	3
8	16	18	12	586	5
7	25	9	10	570	10
10	26	11	16	613	3
5	20	13	5	523	10
12	8	14	18	553	7
12	9	14	9	568	5
6	17	11	15	601	7
10	11	16	21	548	6
6	17	10	9	600	8
2	15	15	7	640	6
1	14	11	16	593	6
7	20	13	13	541	6
7	8	15	12	619	3
3	15	8	11	565	10
5	15	16	17	567	11
11	11	7	7	569	8
13	13	7	16	581	4
7	21	24	11	568	6
8	17	17	11	586	5
8	11	23	18	550	9
11	11	15	19	585	2
2	11	12	19	565	7
3	8	15	14	615	5
6	18	11	13	571	3
5	20	11	11	555	4
6	18	15	13	536	6
3	7	12	21	544	5
5	17	16	17	631	9
8	22	23	4	608	7
6	15	12	15	575	10
6	9	15	9	547	3
12	13	13	16	571	7
8	15	14	15	528	4
11	8	14	17	561	10
6	7	21	16	612	6
5	19	9	11	611	0
4	18	14	17	586	8
4	13	20	14	549	7
13	8	19	18	540	14
7	14	16	19	571	10
3	9	14	8	559	10
12	18	7	24	591	6
9	10	13	10	586	1
10	19	10	18	589	6
7	15	13	7	595	6
5	13	16	16	558	5
6	13	16	13	588	6
9	16	23	16	569	9
8	11	15	8	587	8
4	14	14	15	579	8
5	16	15	16	593	6
2	15	9	12	565	3
2	15	16	12	581	6
12	14	19	15	551	9
7	16	14	13	553	6
6	9	19	10	572	6
5	22	11	20	576	12
8	13	16	9	562	7
10	12	7	13	606	4
6	20	17	12	589	9
13	14	21	24	520	6
7	11	15	14	557	7
7	16	12	18	586	10
5	15	10	16	591	12
12	16	7	8	603	10
5	12	12	18	593	4
9	13	13	13	581	6
5	18	10	15	557	7
4	9	12	21	576	6
5	6	10	10	574	9
7	5	12	10	621	10
13	22	16	14	588	10
10	18	12	15	582	12
5	17	16	17	576	6
5	12	20	16	569	7
11	15	11	14	620	8
5	22	8	10	562	9
3	18	7	10	581	3
8	7	3	14	567	2
5	18	14	13	568	5
7	13	9	3	540	8
4	14	9	8	538	9
5	9	10	13	596	5
5	19	12	11	574	10
5	19	8	9	585	5
5	11	19	16	576	6
5	7	12	8	553	8
6	10	13	10	616	2
7	12	15	9	590	12
6	18	19	11	581	8
11	14	10	15	585	2
5	13	21	7	578	7
3	8	14	14	579	6
9	15	11	11	575	2
7	8	10	4	600	3
3	11	13	7	560	9
10	7	22	14	556	8
11	10	17	21	595	12
2	16	14	6	550	8
4	12	9	11	559	1
7	13	11	18	566	8
9	11	14	13	582	3
7	15	15	13	552	4
10	19	11	23	562	11
5	19	11	15	559	10
2	11	12	22	588	6
11	12	15	14	551	9
10	27	13	9	571	7
4	18	7	11	577	4
7	14	13	6	577	6
7	12	13	11	624	6
9	15	16	16	560	7
9	13	11	12	605	2
6	12	14	10	586	6
9	17	7	17	598	7
5	16	11	15	569	3
2	9	6	15	610	3
5	10	22	12	612	1
5	8	13	15	657	2
10	8	8	14	574	12
8	11	11	23	558	11
5	8	13	10	551	8
10	15	11	15	559	7
10	15	21	14	578	5
6	21	15	13	591	2
5	17	19	12	599	11
6	15	17	19	555	10
7	17	12	13	584	4
7	9	16	13	576	7
5	14	14	12	586	9
5	13	16	16	585	7
7	16	12	16	573	7
6	13	12	16	567	6
5	6	12	14	538	5
4	9	18	15	576	9
6	8	7	22	561	6
9	9	10	2	538	8
8	16	17	9	585	6
8	18	25	13	600	11
9	13	15	15	584	10
8	19	17	11	578	4
10	12	15	16	620	6
6	10	11	7	578	6
7	14	18	14	568	4
12	11	11	12	622	10
4	11	12	9	610	6
9	11	18	17	577	6
9	18	10	13	571	11
5	15	18	16	582	3
3	12	12	8	527	7
7	10	16	8	538	7
10	10	14	11	602	11
7	14	14	15	559	3
2	19	10	15	572	9
5	18	19	16	576	1
6	17	16	9	591	2
3	15	12	17	624	3
5	13	15	12	563	2
5	12	10	16	551	9
9	12	15	14	559	10
6	14	18	13	589	3
6	14	14	9	590	5
9	14	7	18	573	9
4	15	18	9	586	9
9	13	7	10	593	11
4	14	14	17	566	5
8	15	10	12	513	8
6	21	7	12	568	7
3	13	8	11	540	9
11	14	16	13	614	5
6	21	12	5	574	8
2	14	11	12	562	6
2	10	20	14	591	9
10	7	10	9	545	4
7	17	20	11	567	7
6	12	12	10	626	7
7	19	11	23	568	9
3	14	14	21	558	4
5	7	17	17	576	4
6	8	25	15	533	6
2	10	10	11	599	6
6	17	15	10	585	4
8	6	13	23	610	5
4	16	13	9	573	8
8	12	13	24	554	3
7	18	15	22	545	7
4	18	13	9	579	6
6	12	7	9	574	7
2	16	16	7	596	6
4	14	14	6	570	10
6	13	13	12	578	3
7	19	15	9	603	5
15	12	5	15	582	6
11	10	21	18	604	10
6	20	15	14	564	9
5	17	16	14	584	10
7	19	9	18	580	9
3	13	16	11	584	4
2	14	11	14	555	4
3	11	20	12	581	6
8	16	13	12	600	5
6	17	13	13	542	8
7	18	18	11	628	7
4	16	17	22	603	9
9	9	24	25	567	12
4	8	12	15	600	4
5	14	19	13	559	5
5	18	8	14	590	4
11	10	15	10	595	11
14	11	13	18	598	8
3	18	9	21	579	5
11	14	21	11	544	7
4	12	9	11	557	5
8	17	17	12	580	8
4	12	12	14	582	6
10	20	19	18	583	10
4	20	15	19	557	7
2	12	12	17	587	3
7	11	13	12	605	5
8	19	22	15	594	7
7	19	10	14	581	9
13	19	14	10	568	4
7	12	12	13	579	7
2	14	9	17	548	7
10	17	10	15	559	8
3	14	16	16	585	10
4	12	10	9	549	11
11	18	12	15	596	2
3	14	19	18	526	7
7	8	12	10	613	9
14	13	15	10	575	5
3	16	15	14	553	6
13	6	6	11	590	8
2	10	10	17	576	5
4	19	5	16	613	6
7	11	7	13	580	8
2	8	13	12	559	2
7	20	16	14	585	5
12	13	18	24	560	5
8	27	12	18	579	12
8	21	14	16	560	5
2	14	9	14	549	6
8	14	15	8	563	8
5	16	12	21	568	9
6	12	13	12	570	11
8	8	17	13	557	12
5	11	11	14	617	4
4	17	6	13	562	10
4	13	8	13	520	4
7	16	8	14	567	5
7	12	18	14	620	7
6	18	11	16	509	5
2	8	14	15	575	9
9	9	22	10	516	3
5	17	9	10	551	7
4	20	9	24	567	3
9	11	11	13	510	11
7	12	13	10	598	5
14	7	14	20	538	7
9	15	18	15	580	5
3	6	11	13	545	12
4	9	12	15	554	11
1	12	14	14	559	7
6	14	11	7	586	4
8	20	25	13	514	8
11	14	12	8	592	4
9	17	16	6	601	3
5	17	10	7	556	8
4	10	10	22	544	2
7	12	11	9	640	4
8	11	19	14	634	13
9	12	9	10	606	7
7	9	19	18	610	4
5	15	8	12	610	7
8	10	20	21	590	6
12	12	13	12	598	4
6	18	13	19	596	6
12	15	9	9	554	6
8	11	14	5	586	3
7	6	6	11	589	10
4	21	25	14	551	11
6	10	13	16	586	5
5	10	12	16	588	11
4	20	14	14	576	6
14	16	16	16	579	5
7	12	25	13	560	7
5	9	14	17	585	8
4	24	19	9	536	6
2	16	12	22	595	7
4	16	14	19	568	4
5	11	8	20	561	10
4	11	14	13	575	2
7	16	9	12	582	1
5	15	6	15	587	11
7	14	9	15	601	2
6	15	6	16	575	16
9	15	9	14	559	6
9	14	14	24	636	8
8	19	9	18	600	9
1	12	14	14	601	5
2	17	13	13	557	2
10	11	12	9	590	8
2	14	13	14	534	2
7	18	11	19	564	5
9	16	14	9	572	12
15	18	11	8	615	5
3	10	20	9	582	4
7	9	11	13	562	9
12	18	6	13	552	9
6	15	12	7	591	12
9	11	21	14	574	7
4	20	13	13	544	3
11	14	17	12	607	6
6	17	12	12	590	6
7	15	13	10	539	10
6	20	19	16	554	7
3	16	9	15	576	4
8	12	9	12	590	6
11	13	14	18	595	2
7	16	16	19	619	7
17	18	18	14	572	11
6	11	11	17	533	4
8	16	21	16	597	3
8	9	13	8	614	6
3	14	17	11	542	5
7	9	16	14	537	5
7	9	17	17	558	10
9	12	13	15	609	3
1	14	14	14	576	7
9	17	7	19	532	3
4	19	7	21	568	8
4	20	14	12	580	3
6	11	13	17	599	5
5	12	13	10	585	9
4	15	15	19	561	8
12	15	11	16	606	6
7	16	14	12	554	5
6	17	11	15	559	9
8	14	13	13	582	13
3	15	14	9	607	8
6	8	14	12	586	2
9	14	16	13	572	7
10	17	15	15	586	3
4	16	15	17	562	7
4	12	11	12	562	11
10	17	9	18	560	7
1	15	14	15	562	12
7	14	10	10	597	9
8	17	11	17	568	7
7	12	17	10	574	4
4	11	17	11	572	8
7	19	15	15	601	8
10	11	11	13	581	11
4	10	13	14	547	4
3	13	11	14	620	7
8	8	9	19	607	5
13	17	9	14	584	5
6	20	12	13	527	6
12	8	8	10	568	4
9	16	12	12	544	6
10	13	14	9	609	7
4	17	18	13	568	9
4	18	11	9	492	9
8	11	10	19	607	13
5	21	20	12	593	8
2	19	18	20	565	5
8	15	15	12	550	3
9	17	14	15	587	11
10	15	20	10	624	4
4	11	10	13	537	8
9	14	14	18	572	0
5	18	16	18	536	6
5	18	12	23	563	2
8	11	18	12	633	7
6	13	15	17	542	6
5	8	16	17	514	6
4	10	16	10	622	2
1	18	13	8	592	3
10	12	16	15	646	3
13	15	13	19	575	5
9	9	10	18	592	2
4	13	18	16	578	9
7	9	14	11	585	4
4	13	17	21	600	3
4	13	17	16	581	7
9	4	14	17	569	7
4	18	11	14	584	9
11	16	16	16	594	6
7	14	18	16	565	10
9	16	17	12	577	1
3	18	20	15	570	10
6	16	13	26	546	1
12	7	20	16	559	6
3	13	13	9	557	10
8	17	16	12	590	5
2	8	20	19	618	7
7	11	8	18	535	9
3	15	16	15	589	6
11	19	15	11	576	8
11	12	10	12	605	7
2	12	3	16	631	8
11	15	11	16	625	3
1	14	13	9	590	8
9	8	7	8	571	5
4	15	11	20	590	5
8	15	20	12	589	8
4	11	20	16	536	10
6	10	16	11	555	5
7	12	16	16	594	6
8	20	8	14	558	3
8	11	13	10	562	8
7	9	14	7	582	10
10	11	16	10	558	6
5	15	11	13	632	7
11	12	14	13	524	5
4	4	18	17	595	7
13	17	16	20	563	6
5	8	24	22	599	9
6	18	11	13	563	2
7	6	7	8	573	10
6	4	13	15	630	4
2	16	11	12	601	7
8	9	14	14	583	10
6	6	19	13	594	3
7	17	15	18	567	6
9	14	10	22	605	8
4	15	10	15	591	9
6	18	14	13	518	11
4	14	15	15	563	5
7	4	15	22	518	9
11	11	9	10	573	12
9	14	20	11	611	12
6	11	12	14	565	8
13	9	14	14	620	9
8	17	16	18	595	2
8	12	13	14	582	5
8	15	17	10	582	3
11	10	13	18	613	4
8	10	21	15	535	7
4	23	22	12	595	6
5	10	15	6	560	6
9	11	9	12	622	3
1	15	12	17	603	10
5	10	10	18	583	7
5	16	15	10	548	7
14	16	22	18	580	10
9	17	21	18	610	7
6	11	14	16	547	7
12	18	7	15	596	3
11	10	11	18	617	2
11	7	8	10	586	6
9	17	16	10	563	8
7	10	18	10	582	5
8	11	21	9	623	10
5	18	16	8	576	5
2	11	15	12	588	7
9	15	13	16	548	6
10	16	18	10	573	9
8	13	12	11	535	10
3	22	14	11	602	7
7	14	12	10	594	5
2	8	17	9	581	9
6	20	13	10	601	14
9	19	17	8	566	5
2	19	7	9	590	9
11	14	13	7	601	11
3	12	19	11	563	4
8	14	7	19	563	10
11	17	17	9	586	14
5	15	8	9	589	8
6	7	7	12	570	6
11	15	17	18	581	3
10	15	6	12	566	8
10	14	10	10	578	12
8	11	16	15	554	2
5	12	14	24	619	7
2	9	8	8	535	10
9	11	15	10	550	6
5	13	15	13	585	3
6	14	14	10	576	5
15	22	18	10	564	9
9	10	8	16	608	4
6	18	11	19	528	7
4	14	15	13	534	6
6	12	14	18	558	4
10	7	15	14	582	5
13	11	12	16	575	3
8	11	9	17	551	5
4	14	10	15	581	9
5	12	12	10	612	9
7	23	19	21	548	10
5	9	11	12	587	7
7	13	12	17	589	6
4	9	14	11	553	5
5	12	11	9	569	7
5	23	9	12	588	3
7	15	14	15	545	5
11	9	17	16	588	9
4	17	11	15	624	13
8	11	23	14	551	2
1	12	10	11	618	6
8	13	16	13	546	6
9	12	12	9	582	9
3	7	10	6	576	6
10	10	13	13	527	4
10	15	10	14	519	7
8	11	24	6	564	9
7	8	12	9	577	6
8	14	15	12	575	14
5	16	16	15	587	4
2	12	11	12	588	10
9	25	8	20	564	4
5	18	14	23	583	9
4	10	6	16	573	5
9	11	14	10	574	8
8	13	14	14	543	6
8	20	17	19	576	10
8	14	8	15	579	10
8	17	14	12	562	4
5	10	11	10	569	6
5	14	17	10	602	8
4	11	15	17	588	2
9	9	12	8	580	13
9	19	13	13	616	2
8	17	5	5	594	8
0	16	15	12	617	9
7	15	15	20	562	9
5	8	12	21	603	11
2	14	11	7	548	12
6	17	11	18	574	4
8	10	18	7	592	9
4	12	7	9	613	13
13	13	9	16	535	7
2	13	8	15	582	4
7	11	13	12	571	6
7	10	8	17	543	7
4	15	11	13	616	8
11	14	11	11	565	5
9	20	9	16	560	6
4	12	12	18	582	8
5	15	17	13	590	15
6	10	10	19	571	4
12	18	8	12	575	10
8	9	13	10	568	6
4	15	6	10	552	11
5	14	10	19	607	6
13	9	15	16	546	13
5	20	15	17	617	6
9	20	19	22	589	7
1	10	21	11	549	1
9	16	21	9	568	3
7	13	17	12	572	4
2	16	19	12	550	3
5	5	14	19	600	2
5	18	13	15	590	5
7	20	18	18	603	8
4	10	19	15	613	5
8	16	17	10	575	4
5	20	16	11	585	7
5	9	8	14	617	10
10	4	12	9	588	14
11	15	20	12	593	8
7	24	10	12	568	5
2	17	15	10	580	5
4	10	17	16	547	8
6	16	16	14	564	9
7	18	11	13	548	10
3	13	22	9	628	11
4	16	9	7	594	12
7	10	5	3	618	5
6	14	17	12	601	3
3	14	15	19	594	6
11	18	10	27	595	11
6	10	19	11	608	8
7	16	11	16	538	8
5	10	21	13	573	8
11	11	16	16	584	3
4	15	12	23	555	5
10	15	18	9	594	8
11	25	19	14	589	7
11	23	11	10	577	6
3	10	17	11	542	5
9	13	13	14	530	7
8	13	11	20	606	7
12	18	12	8	553	7
2	14	14	13	554	8
9	21	9	15	570	9
2	9	20	19	557	10
9	12	11	17	603	4
8	13	8	9	526	1
8	26	12	17	576	3
10	13	9	13	574	9
7	17	10	14	575	9
8	15	18	10	611	7
4	10	19	10	604	1
5	13	8	16	575	4
10	16	16	12	575	6
8	17	12	16	549	9
7	15	17	16	562	7
11	17	15	11	555	9
8	14	15	12	589	7
5	16	11	12	573	8
6	19	13	12	613	8
8	12	9	17	533	3
5	15	13	10	612	9
9	15	12	18	540	11
14	16	15	18	555	10
6	17	17	7	589	3
10	16	10	12	569	6
7	10	11	17	576	4
6	9	12	9	568	3
3	12	15	17	605	9
4	20	13	15	592	14
6	9	11	18	618	9
3	14	11	16	602	2
9	10	21	16	562	12
4	9	10	17	648	6
5	10	11	11	570	7
8	14	5	13	572	8
5	8	23	17	536	6
3	17	14	7	570	2
10	11	13	11	535	6
5	13	13	14	557	2
13	13	11	20	581	13
5	16	10	10	583	4
12	6	21	13	571	9
8	12	17	11	542	6
11	16	19	12	532	6
10	8	10	13	601	5
9	12	12	18	591	5
3	13	18	17	621	6
9	10	13	3	528	14
7	15	14	12	603	9
5	14	13	15	567	5
7	12	21	13	612	7
6	16	14	20	592	4
5	21	9	11	623	6
8	9	16	17	554	5
9	11	11	12	596	12
6	12	21	13	591	10
5	12	9	8	587	4
10	16	18	17	569	6
6	12	14	12	566	11
5	13	12	15	547	8
6	15	17	15	545	1
8	17	10	12	591	7
12	13	12	13	535	4
5	18	16	11	598	5
14	5	16	13	553	8
4	18	22	16	546	2
2	12	14	9	578	7
8	19	15	17	548	10
5	11	19	15	605	6
5	11	4	19	566	4
7	14	11	19	579	7
3	11	8	13	564	8
3	10	15	12	566	9
5	14	17	17	558	6
2	14	13	17	556	5
4	18	12	10	542	3
7	9	10	8	570	7
6	16	14	14	602	5
7	21	17	16	588	4
2	17	16	15	569	5
6	16	6	15	597	12
9	16	23	11	540	6
3	19	9	9	584	13
10	21	3	17	578	3
9	16	17	10	522	8
2	9	20	12	578	2
7	12	18	8	538	3
6	13	18	16	584	8
5	7	15	10	578	2
6	15	7	12	580	8
8	10	13	22	606	5
4	11	9	10	576	7
1	23	5	14	526	5
4	10	13	18	600	2
7	13	17	12	555	4
9	17	12	15	595	5
8	20	16	14	556	10
4	12	8	18	577	6
7	17	14	13	584	9
15	16	12	7	587	6
8	23	20	13	564	4
5	9	14	13	595	7
6	10	13	13	579	8
9	9	15	15	570	2
7	10	7	19	592	10
5	15	10	15	568	3
10	13	16	16	589	7
7	16	9	11	618	5
4	7	19	8	584	8
10	16	11	13	553	7
5	17	16	11	600	7
12	19	12	15	629	13
5	14	12	13	596	1
8	16	8	14	542	4
8	15	15	13	617	4
6	13	7	17	520	3
10	14	22	7	571	3
8	18	9	15	572	2
10	18	4	9	595	11
11	12	15	7	613	3
11	14	17	13	581	8
6	17	13	14	579	6
11	16	16	15	552	4
9	15	17	9	593	8
8	11	13	14	525	6
7	9	13	8	599	5
9	22	18	8	571	4
3	13	9	16	612	8
8	16	10	23	655	6
4	13	12	19	542	4
9	21	16	13	563	6
12	10	18	17	613	9
13	11	20	7	582	12
9	12	8	18	579	12
5	11	10	15	552	10
10	13	22	12	555	9
11	14	21	11	596	8
13	6	13	13	601	9
9	15	15	12	569	6
4	9	14	16	587	5
5	10	10	9	574	6
7	17	15	8	602	12
8	19	17	13	549	6
9	8	12	18	567	7
11	13	17	10	595	8
12	18	17	9	548	1
2	17	10	11	560	7
7	20	6	8	573	5
5	11	13	5	619	8
5	13	6	14	585	9
5	14	9	10	580	6
14	10	11	23	554	5
6	16	13	15	562	5
5	23	9	13	603	8
7	10	6	16	546	9
8	14	17	8	614	9
9	16	13	13	544	7
10	16	9	9	578	13
3	21	18	17	573	7
6	22	11	11	558	9
3	11	9	20	549	6
12	17	14	12	585	8
13	20	9	20	573	4
10	14	8	20	588	15
7	10	10	16	568	4
9	16	16	10	575	6
7	15	15	8	569	4
7	8	12	14	586	5
9	15	9	10	582	6
4	20	14	10	554	0
5	14	10	12	586	6
6	10	16	14	568	11
6	12	13	16	575	5
12	4	14	10	572	6
8	8	8	20	594	8
5	19	13	9	605	8
4	9	5	9	570	9
10	25	5	14	524	2
8	10	19	12	535	10
4	16	14	13	588	5
7	16	12	10	589	7
6	8	10	13	567	2
4	12	13	15	596	8
8	13	11	14	592	2
8	17	15	16	528	5
10	12	13	13	559	2
6	9	15	13	604	5
6	13	16	13	561	6
5	10	14	11	541	10
4	11	21	18	563	4
10	18	11	13	552	3
6	9	19	12	551	4
3	24	13	14	553	4
8	15	12	18	559	6
5	11	5	16	591	13
11	19	22	9	626	14
11	15	10	10	604	10
7	14	11	11	571	5
9	13	16	17	556	8
15	13	19	12	575	13
2	9	10	18	541	2
10	16	11	13	522	10
7	13	5	16	595	10
3	14	16	7	567	7
9	11	8	16	549	3
16	21	9	15	570	5
2	18	12	7	561	7
8	16	17	8	607	2
11	8	19	15	562	12
7	17	19	17	553	6
8	15	15	11	639	7
12	10	11	18	555	7
11	17	9	12	574	10
3	9	13	15	534	5
10	11	19	17	549	10
5	13	13	23	575	5
3	13	14	8	637	6
6	14	13	17	589	8
9	19	20	12	541	8
9	11	18	15	528	1
2	7	10	17	537	11
11	17	9	9	558	10
6	15	12	18	578	9
11	13	16	14	577	11
6	17	13	15	583	5
8	11	12	10	556	3
12	13	16	11	594	3
7	18	11	16	614	3
9	12	16	15	608	5
12	19	14	10	580	5
6	9	14	10	574	9
5	15	9	14	561	10
7	15	21	11	535	3
11	10	10	18	602	6
6	12	14	14	556	1
6	9	16	11	574	17
6	12	12	10	574	5
3	12	12	17	548	6
12	15	16	19	562	0
6	18	18	16	591	8
8	10	20	11	586	12
11	18	16	11	551	1
8	16	13	15	602	10
4	12	14	15	563	13
3	13	13	8	603	10
5	14	10	13	604	7
4	14	15	12	604	4
3	21	11	15	614	11
7	17	11	12	587	7
8	15	17	18	547	5
4	9	12	9	558	8
6	8	11	16	586	6
9	10	13	11	535	7
1	12	12	16	584	1
8	12	16	9	591	7
11	11	9	13	634	8
7	16	8	14	565	7
7	15	14	17	547	9
6	12	10	12	603	5
9	8	14	6	587	3
5	14	10	16	583	5
3	18	17	16	525	3
11	12	9	15	574	6
8	7	11	11	562	8
7	8	18	11	574	5
12	13	11	12	553	6
12	19	14	13	571	10
15	14	15	17	575	5
6	12	11	16	580	6
7	16	20	19	579	5
4	12	11	9	564	5
6	9	12	15	574	14
5	8	14	15	584	9
11	13	22	14	548	10
3	13	22	20	629	6
2	8	21	22	568	9
8	14	12	11	559	5
9	13	18	9	574	8
9	10	16	10	567	7
5	10	16	13	576	5
3	18	14	18	594	8
10	13	14	18	565	10
4	13	12	8	582	10
4	9	16	16	546	10
10	17	8	10	563	10
11	12	13	11	548	7
8	13	13	11	522	7
6	14	8	9	550	7
9	9	13	18	528	3
8	11	14	9	566	7
5	14	15	12	579	9
8	13	12	19	605	10
3	20	17	13	612	4
8	20	11	12	562	4
6	16	13	17	574	6
5	13	10	15	549	5
5	15	13	10	590	5
5	16	4	13	535	5
7	15	11	14	574	9
10	14	15	15	551	3
11	10	12	13	638	5
9	9	13	14	580	4
13	9	11	12	583	8
5	21	15	14	529	7
7	9	8	11	578	3
3	9	11	5	572	7
3	12	13	15	612	9
12	7	15	11	598	12
12	10	10	20	555	5
11	15	14	13	548	8
2	15	10	13	590	7
5	13	15	13	566	10
5	12	6	11	606	10
8	14	18	17	599	3
4	13	13	8	550	14
3	6	10	21	550	10
9	15	7	13	577	9
8	12	15	6	565	8
9	10	13	13	618	6
8	17	11	17	589	9
7	15	8	16	502	8
7	14	5	12	571	3
1	9	14	9	584	11
8	14	9	15	581	9
9	13	12	21	557	11
4	8	9	13	583	4
6	13	13	18	563	11
9	11	18	16	531	4
11	17	16	8	593	4
5	7	13	14	558	6
6	7	7	9	560	8
7	13	9	16	558	8
6	8	14	17	538	1
14	11	13	14	585	4
6	17	12	16	575	5
5	11	15	13	575	1
7	15	12	15	550	13
5	20	15	18	568	8
7	17	14	7	546	2
4	16	14	10	556	6
6	10	10	16	584	7
2	10	16	6	594	9
8	14	12	10	527	7
9	14	13	4	585	5
6	14	8	11	611	4
6	11	14	13	584	4
10	22	22	15	590	4
4	18	18	14	573	7
13	13	13	12	564	6
8	8	15	18	587	6
8	12	14	18	572	11
4	14	9	20	590	11
6	18	10	13	582	10
6	7	14	12	515	4
7	13	15	12	582	9
9	13	7	15	544	9
2	10	15	13	550	5
11	11	12	14	604	5
4	20	20	19	613	8
5	11	10	19	572	10
8	11	12	11	577	4
6	13	21	8	603	6
8	17	13	15	531	6
9	18	12	14	565	6
5	15	11	9	562	12
9	10	18	11	585	10
9	11	9	8	558	3
9	11	17	20	555	7
7	10	19	16	624	3
4	13	9	10	585	13
6	15	12	13	590	3
7	17	19	8	558	10
8	8	12	21	587	8
3	11	10	11	546	11
5	16	17	12	593	2
5	8	10	15	635	8
2	13	8	12	603	5
7	19	21	18	569	3
7	15	15	10	556	7
2	17	17	4	578	2
6	13	11	15	570	2
4	20	18	12	585	9
6	15	21	13	564	4
4	12	15	10	589	4
8	15	14	19	557	8
7	17	12	12	593	4
4	8	12	13	528	6
7	9	14	19	552	4
8	15	18	17	573	5
10	12	17	11	595	6
12	15	12	16	544	9
7	10	15	13	537	6
8	16	9	13	545	3
9	7	13	18	612	7
6	13	13	13	585	5
7	21	20	12	568	10
6	18	17	14	536	8
5	14	21	16	559	8
9	7	22	10	567	6
3	12	16	15	594	5
7	13	17	13	550	10
5	13	14	14	567	2
3	13	7	15	560	3
7	15	5	8	547	3
9	23	15	11	579	7
7	11	17	9	632	3
6	8	10	24	628	10
8	5	21	15	580	7
7	13	11	18	600	8
4	16	6	14	558	11
5	12	12	14	548	11
7	7	10	10	594	15
9	5	15	11	577	10
6	14	17	14	598	4
6	10	8	6	573	10
7	8	16	16	536	8
7	17	10	15	489	2
7	8	6	19	570	6
4	11	13	8	546	6
4	16	21	14	567	5
7	10	11	6	550	4
5	9	19	17	554	6
10	9	10	14	586	3
5	14	7	8	572	6
8	12	11	21	620	4
3	16	12	12	544	9
3	15	5	9	601	4
10	14	12	14	536	5
8	12	16	11	603	4
11	15	9	12	584	3
7	15	17	10	605	8
10	19	7	14	579	7
2	9	10	19	629	6
9	5	19	19	527	10
7	15	21	14	616	6
4	13	16	12	568	9
7	13	16	13	574	7
4	19	9	15	539	2
1	14	12	11	582	3
12	16	11	12	596	7
9	14	13	19	583	9
11	11	22	14	607	9
3	9	12	12	563	8
4	19	13	15	584	8
4	12	19	15	593	8
6	14	16	15	562	6
7	7	15	17	592	5
6	16	20	13	581	4
3	8	15	11	574	8
5	20	19	11	567	5
5	13	20	17	598	3
11	16	13	15	498	9
6	15	18	9	594	8
7	15	17	17	605	7
7	9	12	10	618	5
7	10	14	9	543	3
7	13	18	17	539	4
8	10	11	15	581	6
4	9	18	9	569	8
4	10	16	16	567	1
4	7	15	17	570	6
6	21	14	17	571	14
4	17	6	16	566	3
8	15	15	10	621	4
1	11	16	17	575	7
8	11	16	10	598	4
10	18	15	19	486	9
11	21	12	15	598	8
3	13	15	14	547	5
2	12	9	13	617	12
10	19	10	18	527	5
8	16	9	17	584	11
7	17	21	9	579	7
15	21	7	15	563	8
12	14	19	5	538	7
9	12	20	11	606	5
6	13	14	11	618	5
6	16	16	15	595	8
5	19	16	9	548	1
7	9	17	9	620	11
6	17	18	7	597	7
10	13	13	24	576	6
2	20	16	17	570	5
8	10	18	11	541	9
3	9	13	15	573	7
7	19	13	18	564	8
9	16	7	7	586	10
5	12	6	15	568	8
7	24	12	17	568	8
3	8	11	15	569	6
8	14	23	13	565	8
4	11	16	6	569	9
11	14	17	12	589	1
3	15	10	13	567	6
7	16	18	17	521	3
8	13	7	13	512	9
2	18	21	10	565	6
11	15	17	12	600	6
10	7	8	20	587	7
6	16	17	17	592	3
9	20	20	21	591	8
3	13	13	21	632	11
8	10	3	16	558	6
5	15	7	20	604	9
10	8	17	9	563	9
8	15	14	16	535	4
8	22	16	9	556	9
13	8	15	13	553	7
7	12	15	11	634	8
11	18	16	16	572	13
9	14	17	12	529	10
6	9	15	21	559	10
3	18	11	15	583	12
7	17	17	13	525	9
9	17	10	12	561	3
5	14	11	22	551	6
12	13	15	18	601	15
11	20	11	21	553	10
13	15	13	16	578	7
7	9	11	8	576	8
4	16	9	12	583	6
8	16	16	19	622	10
4	16	13	9	602	11
5	17	5	19	515	13
4	12	15	14	555	6
13	10	14	11	556	4
6	7	19	15	563	4
7	18	16	11	539	7
12	19	15	13	544	8
13	20	17	12	558	6
2	11	11	14	609	8
4	10	17	7	541	5
9	18	14	15	583	7
10	10	14	14	569	11
3	13	14	19	586	7
[truncated: 8,001 more rows]
