# Supplementary material for: Spatiotemporal dynamics of multidrug resistant bacteria on intensive care unit surfaces
Source: Nat Commun. 2019 Oct 8;10:4569. doi: 10.1038/s41467-019-12563-1 (PMC6783542; doi:10.1038/s41467-019-12563-1)
Supplement: Supplementary file 16 — Source Data [file 41467_2019_12563_MOESM16_ESM.zip › SourceData/Figure4/AB_observedSpaceDist_first7Collections_PAK_ICU_AWD-RFP.txt]

clone	spacedist
clone_1	127
clone_2	1
clone_3	16
clone_4	2
clone_5	0
clone_6	19
clone_7	2
clone_8	5
clone_9	0
clone_10	0
clone_11	0
