# Supplementary material for: Spatiotemporal dynamics of multidrug resistant bacteria on intensive care unit surfaces
Source: Nat Commun. 2019 Oct 8;10:4569. doi: 10.1038/s41467-019-12563-1 (PMC6783542; doi:10.1038/s41467-019-12563-1)
Supplement: Supplementary file 16 — Source Data [file 41467_2019_12563_MOESM16_ESM.zip › SourceData/Figure4/AB_clonalMapping_PAK_ICU_AWD-RFP.csv]

Sample	Species	Room	Week	ICU.area	Replicate	Room_colors	Week_colors	ICU.area_colors	Clone
002	A. baumannii	4	0	nursing call button	A	#A34EDD	#E6E6E6	#ACD13E	3
014	A. baumannii	4	0	bedside rail	A	#A34EDD	#E6E6E6	#FEBF54	3
023	A. baumannii	4	0	washroom sink	A	#A34EDD	#E6E6E6	#8ABBC7	3
035	A. baumannii	1	0	alcohol foam dispenser	A	#CB4D42	#E6E6E6	#CDC5A4	7
043	A. baumannii	1	2	bedside light switch	A	#CB4D42	#D8D8D8	#DD95C1	9
053	A. baumannii	1	4	washroom sink	A	#CB4D42	#CACACA	#8ABBC7	4
062	A. baumannii	1	6	alcohol foam dispenser	A	#CB4D42	#BABABA	#CDC5A4	1
074	A. baumannii	1	12	washroom sink	A	#CB4D42	#7C7C7C	#8ABBC7	6
091	A. baumannii	2	2	bedside rail	A	#8F7800	#D8D8D8	#FEBF54	1
094	A. baumannii	2	2	bedside light switch	A	#8F7800	#D8D8D8	#DD95C1	1
100	A. baumannii	2	4	bedside rail	A	#8F7800	#CACACA	#FEBF54	1
102	A. baumannii	2	4	bedside light switch	A	#8F7800	#CACACA	#DD95C1	1
104	A. baumannii	2	4	washroom sink	A	#8F7800	#CACACA	#8ABBC7	1
115	A. baumannii	2	6	washroom sink	A	#8F7800	#BABABA	#8ABBC7	1
126	A. baumannii	2	8	alcohol foam dispenser	A	#8F7800	#A8A8A8	#CDC5A4	7
140	A. baumannii	2	12	washroom sink	A	#8F7800	#7C7C7C	#8ABBC7	6
145	A. baumannii	3	0	bedside rail	A	#00989D	#E6E6E6	#FEBF54	3
147	A. baumannii	3	0	bedside light switch	A	#00989D	#E6E6E6	#DD95C1	2
149	A. baumannii	3	0	washroom sink	A	#00989D	#E6E6E6	#8ABBC7	3
152	A. baumannii	3	0	alcohol foam dispenser	A	#00989D	#E6E6E6	#CDC5A4	2
156	A. baumannii	3	2	bedside rail	A	#00989D	#D8D8D8	#FEBF54	1
159	A. baumannii	3	2	bedside light switch	A	#00989D	#D8D8D8	#DD95C1	1
161	A. baumannii	3	2	washroom sink	A	#00989D	#D8D8D8	#8ABBC7	8
168	A. baumannii	3	4	nursing call button	A	#00989D	#CACACA	#ACD13E	1
172	A. baumannii	3	4	bedside light switch	A	#00989D	#CACACA	#DD95C1	1
186	A. baumannii	3	8	washroom sink	A	#00989D	#A8A8A8	#8ABBC7	1
193	A. baumannii	3	10	bedside rail	A	#00989D	#949494	#FEBF54	6
203	A. baumannii	3	12	alcohol foam dispenser	A	#00989D	#7C7C7C	#CDC5A4	6
221	A. baumannii	4	2	nursing call button	A	#A34EDD	#D8D8D8	#ACD13E	8
230	A. baumannii	4	2	bedside rail	C	#A34EDD	#D8D8D8	#FEBF54	8
267	A. baumannii	4	4	bedside light switch	A	#A34EDD	#CACACA	#DD95C1	4
272	A. baumannii	4	4	alcohol foam dispenser	A	#A34EDD	#CACACA	#CDC5A4	1
331	A. baumannii	4	10	alcohol foam dispenser	A	#A34EDD	#949494	#CDC5A4	6
368	A. baumannii	2	52	bedside rail	A	#8F7800	#191919	#FEBF54	2
374	A. baumannii	2	52	alcohol foam dispenser	A	#8F7800	#191919	#CDC5A4	5
381	A. baumannii	3	52	nursing call button	A	#00989D	#191919	#ACD13E	5
382	A. baumannii	3	52	bedside rail	A	#00989D	#191919	#FEBF54	5
387	A. baumannii	3	52	alcohol foam dispenser	A	#00989D	#191919	#CDC5A4	9
389	A. baumannii	4	26	nursing call button	A	#A34EDD	#5B5B5B	#ACD13E	10
390	A. baumannii	4	26	bedside rail	A	#A34EDD	#5B5B5B	#FEBF54	11
391	A. baumannii	4	26	bedside light switch	A	#A34EDD	#5B5B5B	#DD95C1	10
394	A. baumannii	4	26	alcohol foam dispenser	A	#A34EDD	#5B5B5B	#CDC5A4	11
396	A. baumannii	4	52	bedside rail	A	#A34EDD	#191919	#FEBF54	5
397	A. baumannii	4	52	bedside light switch	A	#A34EDD	#191919	#DD95C1	5
401	A. baumannii	4	52	alcohol foam dispenser	A	#A34EDD	#191919	#CDC5A4	9
