# Supplementary material for: Spatiotemporal dynamics of multidrug resistant bacteria on intensive care unit surfaces
Source: Nat Commun. 2019 Oct 8;10:4569. doi: 10.1038/s41467-019-12563-1 (PMC6783542; doi:10.1038/s41467-019-12563-1)
Supplement: Supplementary file 16 — Source Data [file 41467_2019_12563_MOESM16_ESM.zip › SourceData/Figure4/AB_expectedTimeDist_first7Collections_PAK_ICU_AWD-RFP.txt]

clone_1	clone_2	clone_3	clone_4	clone_5	clone_6	clone_7	clone_8	clone_9	clone_10	clone_11
192	6	42	8	0	33	5	14	4	0	0
209	11	31	4	0	30	6	12	2	0	0
221	4	33	6	0	34	7	12	4	0	0
228	4	44	10	0	30	8	17	2	0	0
210	10	24	10	0	46	11	14	3	0	0
223	13	29	6	0	30	5	12	2	0	0
210	7	42	11	0	31	9	11	0	0	0
230	5	33	1	0	39	5	12	4	0	0
209	8	32	5	0	31	6	15	1	0	0
209	3	37	8	0	29	4	11	6	0	0
207	11	30	6	0	40	6	17	6	0	0
189	9	38	5	0	35	10	11	2	0	0
211	3	47	5	0	33	8	6	2	0	0
252	5	36	4	0	29	9	12	3	0	0
226	4	32	0	0	32	9	13	0	0	0
225	11	43	8	0	37	4	8	1	0	0
182	6	38	7	0	39	8	16	6	0	0
217	5	36	10	0	32	1	14	4	0	0
196	1	29	8	0	42	5	13	1	0	0
236	11	27	11	0	40	7	17	4	0	0
218	11	38	9	0	39	6	15	4	0	0
194	8	40	10	0	27	4	16	1	0	0
208	5	37	9	0	35	3	14	0	0	0
216	5	37	3	0	26	6	10	1	0	0
235	9	27	11	0	28	6	15	1	0	0
216	6	34	2	0	33	5	10	1	0	0
221	9	50	5	0	30	8	19	1	0	0
209	5	24	10	0	38	8	7	1	0	0
211	3	34	6	0	43	8	15	6	0	0
210	8	30	11	0	32	5	23	2	0	0
194	3	45	11	0	27	9	23	1	0	0
175	5	33	6	0	39	11	9	2	0	0
223	4	42	7	0	43	9	18	1	0	0
235	4	40	10	0	33	10	12	2	0	0
211	7	42	10	0	27	12	16	5	0	0
223	4	27	9	0	38	8	21	5	0	0
199	8	48	3	0	41	3	15	1	0	0
190	7	32	5	0	36	8	11	1	0	0
205	7	31	12	0	29	9	15	0	0	0
221	6	34	5	0	33	7	10	3	0	0
210	5	22	7	0	36	8	11	3	0	0
214	5	34	2	0	32	4	11	6	0	0
210	10	29	6	0	32	4	7	1	0	0
212	6	42	5	0	34	8	9	5	0	0
202	5	25	6	0	30	5	19	0	0	0
186	6	29	1	0	41	6	8	5	0	0
215	6	42	8	0	37	9	12	2	0	0
187	6	38	4	0	28	11	10	2	0	0
210	3	35	8	0	37	10	15	2	0	0
201	6	39	8	0	31	4	13	4	0	0
181	7	28	8	0	21	5	10	6	0	0
207	7	26	2	0	29	7	15	0	0	0
183	4	37	10	0	38	10	5	1	0	0
210	10	40	2	0	33	6	9	0	0	0
191	9	26	13	0	44	6	19	5	0	0
197	7	27	7	0	47	4	8	5	0	0
200	7	27	9	0	37	9	17	0	0	0
206	3	29	7	0	33	9	9	5	0	0
231	2	40	11	0	22	9	15	0	0	0
187	5	32	8	0	22	10	17	2	0	0
225	5	34	4	0	41	7	10	0	0	0
202	12	28	2	0	35	6	16	1	0	0
185	6	36	8	0	26	3	9	0	0	0
226	6	34	8	0	27	3	17	0	0	0
214	7	40	5	0	31	7	20	3	0	0
203	11	40	8	0	42	4	6	4	0	0
211	11	43	2	0	48	7	15	6	0	0
197	5	38	10	0	29	12	17	5	0	0
200	9	25	12	0	38	11	19	6	0	0
185	4	36	6	0	20	4	16	1	0	0
203	2	38	6	0	32	11	9	0	0	0
202	7	27	9	0	31	11	11	2	0	0
224	4	39	0	0	31	6	15	1	0	0
201	7	41	5	0	36	8	16	0	0	0
211	8	32	5	0	29	11	15	3	0	0
213	3	36	8	0	35	8	14	3	0	0
197	6	42	5	0	35	9	14	3	0	0
204	4	26	5	0	33	14	19	5	0	0
236	2	35	9	0	23	3	14	2	0	0
171	9	26	6	0	44	2	15	4	0	0
182	9	35	11	0	33	6	14	4	0	0
202	9	33	12	0	37	2	16	2	0	0
199	12	32	8	0	26	9	15	2	0	0
219	2	25	9	0	44	4	14	2	0	0
190	6	37	5	0	32	8	8	4	0	0
226	12	32	8	0	34	11	18	1	0	0
186	6	31	6	0	36	6	23	0	0	0
203	9	21	9	0	34	2	15	1	0	0
193	5	34	3	0	39	15	12	1	0	0
217	6	53	9	0	36	3	19	5	0	0
181	7	31	7	0	37	8	20	3	0	0
202	12	28	9	0	33	6	10	2	0	0
192	4	32	9	0	31	9	18	2	0	0
210	8	41	9	0	39	7	8	3	0	0
225	10	31	4	0	36	6	14	6	0	0
203	9	45	6	0	33	3	15	0	0	0
237	9	26	5	0	35	5	12	1	0	0
184	9	40	9	0	33	5	17	2	0	0
236	10	35	3	0	27	10	7	2	0	0
220	4	38	11	0	34	2	11	1	0	0
208	8	51	5	0	39	9	19	1	0	0
201	11	36	2	0	28	4	8	2	0	0
182	3	48	2	0	34	3	23	1	0	0
204	3	29	7	0	18	6	10	5	0	0
205	5	33	4	0	26	8	16	0	0	0
187	8	31	8	0	39	2	12	2	0	0
223	8	41	5	0	29	6	6	4	0	0
201	6	40	2	0	37	7	7	0	0	0
242	1	24	8	0	46	7	8	2	0	0
203	8	29	9	0	39	7	17	1	0	0
186	2	34	6	0	49	9	7	4	0	0
198	13	31	3	0	34	6	20	3	0	0
198	7	38	5	0	41	6	12	0	0	0
195	6	26	10	0	35	10	7	4	0	0
232	7	29	5	0	33	8	13	4	0	0
213	12	31	11	0	33	5	17	2	0	0
207	8	33	10	0	29	10	21	4	0	0
232	5	24	7	0	37	5	5	0	0	0
219	5	23	4	0	45	14	12	3	0	0
206	5	31	5	0	41	0	22	4	0	0
235	4	36	4	0	48	5	11	4	0	0
229	9	44	12	0	27	9	14	2	0	0
188	4	43	6	0	30	5	18	2	0	0
203	5	21	8	0	30	7	11	0	0	0
185	9	28	9	0	32	7	14	1	0	0
193	5	32	3	0	25	4	10	1	0	0
198	11	39	4	0	37	9	7	4	0	0
215	2	35	4	0	33	10	12	2	0	0
196	6	28	9	0	38	11	15	4	0	0
235	10	42	4	0	30	7	10	3	0	0
208	8	31	5	0	30	8	11	3	0	0
205	10	30	6	0	38	7	10	4	0	0
234	6	27	8	0	28	3	9	4	0	0
184	3	37	7	0	26	10	13	1	0	0
204	6	30	1	0	35	4	17	1	0	0
212	8	39	6	0	34	9	7	5	0	0
228	8	40	10	0	38	10	16	3	0	0
226	4	30	6	0	47	6	12	5	0	0
206	7	37	8	0	32	11	16	4	0	0
232	5	28	7	0	26	4	13	1	0	0
199	8	37	9	0	33	7	21	2	0	0
196	5	47	6	0	42	9	10	2	0	0
204	8	36	6	0	44	8	12	1	0	0
200	10	26	7	0	33	6	7	1	0	0
224	6	28	7	0	34	6	13	1	0	0
214	3	35	6	0	21	9	10	3	0	0
173	6	32	10	0	26	4	17	1	0	0
219	7	37	9	0	37	5	10	1	0	0
211	6	43	6	0	31	2	13	1	0	0
188	3	35	6	0	35	7	20	1	0	0
196	8	31	6	0	30	6	11	5	0	0
184	3	31	6	0	31	9	9	1	0	0
205	7	44	4	0	27	10	12	4	0	0
199	7	24	2	0	36	6	13	6	0	0
229	12	35	4	0	25	7	19	1	0	0
189	7	44	3	0	25	5	12	4	0	0
213	5	32	9	0	26	7	14	2	0	0
214	6	29	7	0	33	10	16	4	0	0
227	15	38	7	0	38	5	4	0	0	0
214	9	40	7	0	35	2	25	2	0	0
196	6	27	3	0	28	11	12	0	0	0
217	7	18	4	0	30	10	11	3	0	0
181	13	34	2	0	30	4	8	1	0	0
211	6	40	8	0	21	6	21	2	0	0
204	8	41	6	0	57	5	8	2	0	0
220	13	26	6	0	26	7	11	1	0	0
223	5	36	7	0	33	10	15	3	0	0
206	7	31	4	0	34	15	17	0	0	0
224	4	31	12	0	30	9	7	1	0	0
180	5	37	5	0	36	7	17	6	0	0
215	4	25	9	0	35	11	15	5	0	0
229	3	29	5	0	43	1	14	5	0	0
200	9	32	5	0	49	7	18	5	0	0
213	5	35	9	0	45	2	7	1	0	0
195	4	30	3	0	30	12	13	1	0	0
197	7	42	5	0	32	6	9	4	0	0
196	4	28	8	0	33	3	9	3	0	0
187	4	38	10	0	38	5	24	3	0	0
238	2	39	1	0	31	10	11	4	0	0
168	6	31	8	0	44	4	14	3	0	0
198	9	42	9	0	39	6	12	1	0	0
233	7	30	17	0	23	8	16	5	0	0
213	5	35	2	0	46	5	17	2	0	0
192	6	31	5	0	19	10	15	5	0	0
212	4	37	5	0	23	8	16	1	0	0
198	11	28	6	0	41	5	9	0	0	0
219	12	46	7	0	35	6	14	5	0	0
208	2	40	6	0	38	7	17	0	0	0
218	9	41	7	0	42	7	11	0	0	0
236	8	25	7	0	18	12	18	3	0	0
191	3	38	5	0	34	6	16	0	0	0
217	10	36	5	0	35	5	16	3	0	0
204	8	26	3	0	45	4	9	2	0	0
224	11	31	9	0	21	5	10	1	0	0
222	5	33	7	0	32	11	21	4	0	0
207	0	45	6	0	33	11	16	4	0	0
198	9	26	10	0	46	3	14	5	0	0
217	3	26	5	0	27	10	14	1	0	0
197	5	35	5	0	44	6	10	2	0	0
204	11	29	8	0	38	7	15	1	0	0
205	11	45	3	0	32	4	10	0	0	0
194	10	29	7	0	41	6	13	4	0	0
188	10	28	9	0	28	10	11	1	0	0
202	11	48	3	0	29	8	26	3	0	0
228	14	38	9	0	30	4	14	0	0	0
199	9	34	8	0	41	5	23	0	0	0
194	5	29	7	0	32	8	21	1	0	0
193	9	36	3	0	34	8	9	1	0	0
192	8	29	9	0	34	10	8	1	0	0
222	4	30	7	0	37	3	11	3	0	0
215	6	29	9	0	32	6	15	1	0	0
206	4	25	8	0	23	5	9	1	0	0
185	5	27	8	0	37	6	21	1	0	0
192	4	33	6	0	35	5	16	2	0	0
177	10	30	10	0	30	7	15	0	0	0
198	5	27	7	0	23	6	9	5	0	0
201	8	34	10	0	19	10	14	3	0	0
224	5	30	7	0	38	6	21	3	0	0
199	8	36	5	0	27	4	17	3	0	0
191	10	38	6	0	28	6	8	2	0	0
188	3	24	6	0	43	4	11	4	0	0
221	10	30	10	0	38	11	15	2	0	0
181	11	34	3	0	41	8	11	1	0	0
184	7	36	2	0	31	3	11	0	0	0
209	10	34	8	0	38	5	12	3	0	0
195	4	32	8	0	33	9	12	5	0	0
207	7	43	7	0	38	8	13	3	0	0
243	10	41	11	0	36	9	8	1	0	0
233	7	37	7	0	31	4	16	1	0	0
206	9	31	6	0	37	6	17	0	0	0
189	8	30	10	0	33	9	15	2	0	0
190	10	36	2	0	27	9	14	2	0	0
223	5	30	9	0	26	4	10	0	0	0
223	5	31	12	0	27	8	11	5	0	0
203	13	33	14	0	31	9	11	0	0	0
231	13	33	6	0	33	8	15	2	0	0
212	10	32	9	0	50	7	19	1	0	0
220	10	31	9	0	31	3	7	2	0	0
203	5	30	7	0	51	4	15	0	0	0
206	6	37	11	0	28	9	12	1	0	0
192	7	32	6	0	25	6	11	0	0	0
183	10	30	4	0	33	4	18	1	0	0
223	8	40	3	0	32	3	12	1	0	0
237	13	29	1	0	27	9	15	1	0	0
180	11	33	5	0	29	8	6	3	0	0
206	4	35	1	0	38	10	12	1	0	0
199	4	37	7	0	30	7	13	1	0	0
193	3	44	9	0	39	7	11	1	0	0
200	6	46	5	0	38	2	21	0	0	0
192	3	27	7	0	27	5	15	2	0	0
215	4	26	6	0	39	15	9	3	0	0
193	13	35	5	0	37	13	16	5	0	0
237	9	37	5	0	30	2	22	2	0	0
226	6	26	5	0	28	9	10	3	0	0
229	11	38	8	0	29	4	12	4	0	0
197	9	39	6	0	39	10	12	2	0	0
193	9	18	6	0	28	3	17	2	0	0
205	1	37	5	0	32	10	17	3	0	0
167	9	44	13	0	36	6	19	3	0	0
194	8	29	9	0	28	6	10	3	0	0
217	8	27	8	0	53	6	14	0	0	0
204	10	28	10	0	41	5	12	0	0	0
212	5	40	6	0	32	7	18	0	0	0
185	3	36	9	0	31	4	10	4	0	0
183	6	27	10	0	39	6	17	1	0	0
210	8	21	8	0	27	4	14	2	0	0
225	8	37	9	0	33	4	11	3	0	0
189	10	39	8	0	40	10	11	2	0	0
184	6	36	9	0	34	9	10	5	0	0
207	12	27	9	0	30	5	10	6	0	0
239	2	30	5	0	43	12	19	0	0	0
216	11	39	11	0	35	5	13	3	0	0
218	6	31	5	0	34	5	15	4	0	0
225	9	41	4	0	38	5	15	1	0	0
180	8	35	7	0	40	3	15	5	0	0
225	5	40	1	0	39	4	11	3	0	0
205	9	34	9	0	30	11	10	1	0	0
192	8	39	8	0	30	11	14	0	0	0
188	10	36	5	0	40	10	13	1	0	0
195	5	22	5	0	25	8	7	4	0	0
197	11	42	5	0	25	3	11	3	0	0
190	4	28	7	0	43	8	11	1	0	0
218	5	32	7	0	21	5	14	3	0	0
228	5	25	10	0	32	7	13	4	0	0
226	8	31	6	0	43	8	14	3	0	0
223	7	36	18	0	33	6	7	3	0	0
198	12	32	4	0	31	4	17	4	0	0
194	4	40	5	0	52	7	16	3	0	0
181	10	38	3	0	31	2	15	2	0	0
203	13	35	7	0	43	8	10	4	0	0
217	9	32	7	0	37	9	15	1	0	0
218	4	38	11	0	37	6	10	2	0	0
245	2	28	15	0	36	9	15	5	0	0
225	11	24	8	0	26	10	15	1	0	0
205	8	30	8	0	35	8	15	3	0	0
229	7	44	7	0	42	4	8	5	0	0
214	10	37	13	0	20	2	13	3	0	0
185	1	37	7	0	44	3	16	1	0	0
200	13	35	14	0	22	12	12	2	0	0
213	7	26	2	0	30	6	17	0	0	0
205	2	33	6	0	33	9	8	2	0	0
206	1	32	7	0	44	1	11	2	0	0
222	7	42	10	0	26	11	19	4	0	0
211	2	30	9	0	29	2	8	1	0	0
203	10	28	13	0	46	4	15	0	0	0
206	8	36	5	0	34	5	16	1	0	0
161	1	40	10	0	41	5	17	4	0	0
214	9	33	12	0	30	8	17	1	0	0
206	2	24	12	0	36	6	9	3	0	0
200	10	39	4	0	40	7	18	1	0	0
186	7	35	7	0	46	11	10	4	0	0
244	4	38	5	0	31	11	13	4	0	0
184	4	36	6	0	40	7	21	1	0	0
202	7	37	10	0	34	3	17	2	0	0
236	10	34	4	0	45	8	15	1	0	0
215	4	15	11	0	29	9	12	0	0	0
238	9	31	7	0	37	8	14	1	0	0
191	2	27	10	0	38	12	19	0	0	0
197	7	32	1	0	37	6	13	4	0	0
203	14	34	6	0	24	6	13	2	0	0
189	13	37	3	0	42	10	23	2	0	0
208	5	35	13	0	32	4	8	0	0	0
220	9	37	10	0	41	2	15	3	0	0
200	6	36	6	0	39	13	22	4	0	0
221	4	43	9	0	42	8	12	1	0	0
227	10	35	8	0	38	7	18	0	0	0
191	5	32	5	0	29	3	16	0	0	0
202	6	34	8	0	35	5	13	5	0	0
235	5	39	4	0	29	13	17	0	0	0
221	10	30	7	0	23	9	11	1	0	0
208	5	41	11	0	37	4	16	1	0	0
216	9	36	7	0	33	7	17	4	0	0
196	9	31	3	0	27	4	21	0	0	0
224	10	35	5	0	29	10	8	4	0	0
175	5	41	6	0	31	9	14	3	0	0
190	12	19	8	0	41	11	8	4	0	0
212	8	30	3	0	26	4	19	1	0	0
211	11	39	8	0	24	5	21	1	0	0
222	7	32	4	0	26	5	12	5	0	0
209	10	40	11	0	23	8	7	2	0	0
212	5	34	7	0	38	6	21	2	0	0
235	2	25	8	0	31	5	13	1	0	0
237	4	27	3	0	29	3	14	2	0	0
196	7	21	11	0	30	12	8	0	0	0
185	4	38	9	0	42	5	9	2	0	0
216	4	35	9	0	35	4	14	1	0	0
190	7	28	7	0	37	4	10	3	0	0
213	8	36	3	0	36	5	4	2	0	0
191	4	30	5	0	29	3	8	2	0	0
228	4	34	9	0	38	6	10	1	0	0
214	11	30	11	0	32	8	14	1	0	0
217	7	15	7	0	37	7	6	2	0	0
201	2	39	9	0	29	5	16	3	0	0
193	7	40	11	0	28	5	14	1	0	0
194	4	28	6	0	30	6	4	5	0	0
232	11	39	9	0	28	7	13	2	0	0
216	7	28	7	0	33	12	11	2	0	0
235	9	40	7	0	36	7	19	3	0	0
227	9	21	2	0	28	10	19	0	0	0
212	3	19	7	0	36	3	14	3	0	0
216	6	37	3	0	29	7	13	0	0	0
194	5	28	6	0	21	5	24	5	0	0
221	10	35	11	0	28	10	20	4	0	0
243	6	31	10	0	31	6	19	2	0	0
233	4	44	5	0	44	3	12	3	0	0
216	6	35	8	0	38	3	16	2	0	0
211	7	36	8	0	25	9	20	2	0	0
211	5	42	16	0	40	2	9	5	0	0
198	4	26	6	0	32	7	6	2	0	0
194	6	37	6	0	36	7	11	1	0	0
216	4	39	4	0	28	7	14	2	0	0
186	7	33	12	0	25	10	19	2	0	0
172	4	35	7	0	35	7	6	5	0	0
187	6	37	3	0	40	5	13	4	0	0
207	5	51	9	0	34	5	15	1	0	0
218	5	26	3	0	27	16	10	0	0	0
187	8	29	4	0	34	2	10	3	0	0
194	5	30	6	0	34	5	8	1	0	0
198	4	30	8	0	41	5	14	0	0	0
198	11	44	1	0	47	3	12	1	0	0
197	7	31	7	0	47	12	14	5	0	0
215	5	34	5	0	28	5	13	2	0	0
198	4	48	13	0	29	7	20	3	0	0
222	8	33	2	0	36	2	17	2	0	0
217	9	44	9	0	37	12	15	0	0	0
196	3	40	3	0	58	4	21	1	0	0
242	3	25	10	0	39	11	17	1	0	0
216	8	34	6	0	29	3	16	4	0	0
243	2	23	8	0	34	10	19	6	0	0
194	12	36	6	0	41	5	11	1	0	0
191	7	32	7	0	30	10	13	4	0	0
211	0	29	5	0	34	9	10	5	0	0
230	4	39	6	0	45	5	16	2	0	0
215	10	44	8	0	43	5	13	1	0	0
205	10	28	8	0	27	6	11	3	0	0
197	5	41	13	0	31	11	11	2	0	0
167	10	19	9	0	18	6	15	4	0	0
199	10	35	8	0	27	9	20	1	0	0
208	6	32	6	0	36	9	16	4	0	0
200	7	47	7	0	23	7	9	4	0	0
204	4	48	5	0	20	9	22	0	0	0
193	9	41	5	0	35	5	12	4	0	0
202	6	32	8	0	27	5	13	3	0	0
234	7	35	12	0	33	5	12	2	0	0
203	6	39	8	0	40	5	12	4	0	0
201	10	39	2	0	34	12	8	2	0	0
227	5	30	8	0	37	5	3	2	0	0
214	14	34	9	0	33	6	26	0	0	0
225	5	57	9	0	31	6	23	3	0	0
252	7	34	7	0	41	9	7	1	0	0
226	4	47	10	0	34	4	11	3	0	0
224	6	31	4	0	47	7	9	3	0	0
227	4	35	12	0	30	5	19	3	0	0
205	2	31	6	0	38	3	11	4	0	0
206	7	24	8	0	25	1	10	3	0	0
204	11	30	5	0	40	7	12	0	0	0
163	11	33	4	0	41	5	17	1	0	0
206	8	25	6	0	42	9	19	2	0	0
235	5	23	6	0	32	9	11	4	0	0
193	4	28	6	0	23	11	14	1	0	0
194	8	47	9	0	36	10	16	1	0	0
215	7	31	5	0	31	9	11	0	0	0
212	4	37	6	0	34	3	17	3	0	0
207	3	49	8	0	35	13	8	2	0	0
212	8	31	5	0	34	10	11	2	0	0
215	4	28	10	0	33	5	11	1	0	0
210	9	36	7	0	34	7	14	3	0	0
208	10	38	4	0	43	8	13	1	0	0
210	2	43	13	0	35	7	14	3	0	0
229	5	38	4	0	27	6	6	2	0	0
209	8	38	2	0	36	7	16	1	0	0
221	7	35	6	0	40	4	13	3	0	0
209	4	21	11	0	29	6	17	5	0	0
187	6	41	9	0	31	6	17	4	0	0
200	6	36	5	0	23	13	5	4	0	0
214	9	27	5	0	39	5	14	4	0	0
206	7	28	10	0	28	6	9	1	0	0
209	8	28	9	0	32	5	13	1	0	0
198	11	43	9	0	33	5	15	4	0	0
197	5	38	5	0	31	4	16	1	0	0
221	4	33	14	0	38	9	15	0	0	0
209	5	42	7	0	37	7	13	3	0	0
237	9	29	8	0	34	5	17	1	0	0
217	7	33	5	0	23	7	18	3	0	0
203	4	52	6	0	41	8	15	6	0	0
187	6	29	6	0	43	8	9	3	0	0
245	6	32	7	0	25	9	9	1	0	0
205	5	31	5	0	34	11	10	1	0	0
230	4	42	12	0	35	4	8	5	0	0
227	9	33	6	0	32	11	6	2	0	0
224	4	37	9	0	26	5	20	4	0	0
191	4	22	5	0	29	4	15	5	0	0
205	8	42	10	0	33	1	7	1	0	0
187	4	35	7	0	27	6	16	3	0	0
196	11	35	5	0	43	16	14	4	0	0
225	5	27	8	0	37	7	10	4	0	0
200	6	30	5	0	25	3	13	0	0	0
199	2	34	7	0	27	9	11	4	0	0
197	7	30	6	0	41	7	18	2	0	0
209	8	47	8	0	28	6	13	1	0	0
199	12	40	8	0	29	5	12	0	0	0
168	3	39	5	0	36	9	14	0	0	0
221	12	35	7	0	34	8	6	3	0	0
200	5	39	9	0	33	5	19	5	0	0
231	2	29	14	0	37	4	15	6	0	0
212	9	33	11	0	39	10	15	2	0	0
213	9	45	11	0	28	12	21	0	0	0
218	7	46	7	0	39	8	12	5	0	0
225	3	32	8	0	30	12	10	1	0	0
185	5	33	4	0	38	10	11	5	0	0
201	5	43	10	0	27	2	6	0	0	0
188	3	35	11	0	35	5	17	1	0	0
215	6	34	3	0	33	8	11	2	0	0
210	4	42	6	0	28	7	17	1	0	0
189	7	42	6	0	31	8	7	3	0	0
242	11	42	8	0	36	5	11	6	0	0
212	9	29	1	0	41	5	16	0	0	0
213	9	31	5	0	24	7	19	2	0	0
214	5	47	4	0	42	9	8	1	0	0
230	5	36	11	0	39	0	11	4	0	0
207	2	34	7	0	38	7	12	0	0	0
197	3	36	3	0	29	5	17	5	0	0
204	4	57	5	0	37	10	15	4	0	0
201	2	39	4	0	39	5	18	0	0	0
206	11	46	11	0	47	7	17	4	0	0
176	7	31	7	0	30	5	13	1	0	0
231	6	35	5	0	31	5	15	4	0	0
195	11	34	6	0	30	13	16	4	0	0
226	6	48	10	0	27	10	15	4	0	0
223	5	30	6	0	23	9	16	0	0	0
217	6	35	2	0	29	4	15	4	0	0
211	5	20	8	0	29	8	7	2	0	0
181	6	32	7	0	49	9	9	2	0	0
204	8	28	6	0	33	10	14	1	0	0
223	2	37	2	0	38	6	10	5	0	0
193	7	30	10	0	21	6	15	1	0	0
229	6	43	6	0	36	4	13	4	0	0
212	8	31	12	0	35	5	19	0	0	0
208	14	31	5	0	32	6	19	2	0	0
189	4	38	2	0	37	5	9	2	0	0
205	6	36	8	0	44	6	21	1	0	0
232	5	30	8	0	29	7	12	2	0	0
227	4	46	7	0	34	8	17	1	0	0
182	8	36	11	0	34	5	8	3	0	0
201	11	32	7	0	35	10	14	3	0	0
206	1	48	7	0	43	10	11	1	0	0
209	5	35	10	0	29	10	14	2	0	0
224	7	25	13	0	33	7	12	0	0	0
203	5	32	3	0	28	10	9	0	0	0
208	8	44	1	0	38	9	10	5	0	0
204	6	38	11	0	33	6	17	4	0	0
199	5	35	10	0	32	14	14	3	0	0
187	5	30	3	0	46	6	10	1	0	0
200	11	31	6	0	37	9	19	1	0	0
223	8	43	11	0	41	11	18	3	0	0
212	2	38	12	0	30	1	12	2	0	0
198	7	43	7	0	37	6	13	5	0	0
199	11	29	3	0	39	6	16	1	0	0
204	6	37	7	0	46	7	15	3	0	0
201	7	41	4	0	27	5	13	2	0	0
206	11	47	9	0	25	2	10	2	0	0
187	2	44	8	0	37	9	12	1	0	0
205	3	40	13	0	28	7	8	1	0	0
180	4	42	11	0	41	9	14	6	0	0
221	7	34	6	0	26	8	11	5	0	0
191	2	37	10	0	37	4	15	3	0	0
191	9	37	11	0	36	7	13	1	0	0
217	6	35	5	0	23	4	19	4	0	0
207	1	45	7	0	33	3	17	1	0	0
214	6	42	9	0	21	8	12	1	0	0
194	8	35	16	0	32	12	19	1	0	0
195	3	38	3	0	41	4	8	3	0	0
203	10	31	8	0	36	11	15	2	0	0
208	5	48	8	0	33	9	12	1	0	0
193	9	32	6	0	37	4	9	5	0	0
213	3	36	8	0	38	4	7	0	0	0
211	3	38	9	0	31	6	5	0	0	0
198	14	40	1	0	40	7	9	3	0	0
210	8	31	4	0	25	6	12	0	0	0
203	6	46	6	0	32	7	11	1	0	0
214	7	32	7	0	34	6	15	5	0	0
204	7	32	11	0	36	9	24	4	0	0
207	5	27	12	0	26	12	8	0	0	0
220	4	33	8	0	37	3	10	1	0	0
199	12	41	5	0	36	10	11	2	0	0
202	7	33	6	0	37	4	11	2	0	0
196	5	32	7	0	31	4	16	0	0	0
207	5	41	10	0	36	3	7	2	0	0
199	5	38	7	0	33	2	10	2	0	0
190	3	28	3	0	35	9	11	4	0	0
197	9	40	10	0	38	7	21	3	0	0
216	4	30	5	0	39	9	13	3	0	0
197	9	30	5	0	38	3	10	2	0	0
221	10	39	5	0	38	4	16	3	0	0
204	10	37	9	0	34	4	10	3	0	0
234	10	25	3	0	32	7	17	2	0	0
224	9	30	7	0	39	6	7	1	0	0
199	8	39	10	0	38	6	23	1	0	0
197	9	20	12	0	33	9	18	3	0	0
183	3	27	6	0	40	13	13	3	0	0
209	9	32	6	0	39	13	9	6	0	0
192	8	33	12	0	31	6	13	3	0	0
207	4	34	3	0	34	7	13	3	0	0
192	8	42	5	0	37	7	13	4	0	0
199	10	43	6	0	33	5	17	1	0	0
173	5	33	5	0	34	4	16	5	0	0
196	5	35	10	0	36	13	18	1	0	0
194	7	36	2	0	26	7	14	1	0	0
205	3	42	10	0	26	8	22	5	0	0
249	9	29	3	0	45	10	13	2	0	0
200	8	32	5	0	41	4	16	6	0	0
217	8	29	5	0	30	5	10	6	0	0
220	9	40	0	0	28	11	15	4	0	0
207	6	33	8	0	43	7	13	1	0	0
204	12	28	2	0	32	5	5	4	0	0
210	9	38	3	0	35	8	18	2	0	0
219	3	48	5	0	43	8	9	1	0	0
208	7	31	7	0	40	4	13	2	0	0
198	9	40	8	0	44	5	17	1	0	0
221	12	42	7	0	35	2	10	2	0	0
219	11	33	9	0	35	7	13	1	0	0
210	1	43	9	0	36	9	7	0	0	0
229	7	37	9	0	39	4	20	2	0	0
210	5	41	9	0	37	8	21	1	0	0
218	3	37	4	0	40	6	14	2	0	0
202	4	34	9	0	32	12	16	2	0	0
216	10	40	5	0	49	6	11	5	0	0
203	13	32	6	0	38	8	19	0	0	0
190	8	38	6	0	21	7	4	1	0	0
209	5	30	4	0	41	8	17	4	0	0
208	9	32	6	0	42	11	8	1	0	0
216	8	38	8	0	27	9	13	2	0	0
197	5	37	11	0	39	7	11	1	0	0
191	6	41	7	0	47	7	15	2	0	0
183	11	34	3	0	29	6	17	4	0	0
205	9	31	5	0	39	2	15	1	0	0
204	6	41	4	0	26	12	15	1	0	0
208	3	41	7	0	21	8	16	3	0	0
214	8	23	9	0	57	6	13	1	0	0
231	12	32	9	0	47	9	13	6	0	0
222	9	26	10	0	44	5	16	1	0	0
223	7	40	4	0	24	12	17	3	0	0
202	6	32	7	0	56	5	17	1	0	0
206	6	32	7	0	36	6	6	0	0	0
180	7	38	5	0	33	6	24	2	0	0
211	8	30	8	0	29	9	13	4	0	0
191	13	25	6	0	35	5	6	3	0	0
221	3	30	5	0	28	10	16	3	0	0
207	5	33	4	0	32	7	16	2	0	0
215	3	31	6	0	45	5	18	3	0	0
189	7	38	4	0	39	1	15	2	0	0
206	8	38	6	0	38	5	14	0	0	0
196	12	56	6	0	39	3	19	1	0	0
217	6	23	8	0	38	5	17	1	0	0
192	13	26	8	0	36	2	11	0	0	0
200	1	28	6	0	31	9	16	6	0	0
211	4	30	3	0	29	6	22	2	0	0
195	6	42	9	0	23	6	18	3	0	0
193	2	39	6	0	30	9	15	6	0	0
196	7	39	2	0	33	6	6	1	0	0
170	10	44	6	0	37	3	11	2	0	0
219	6	41	9	0	39	6	14	1	0	0
214	5	38	10	0	36	4	14	3	0	0
222	13	32	6	0	35	6	15	1	0	0
221	2	38	13	0	39	9	11	2	0	0
196	8	38	6	0	35	4	11	1	0	0
202	6	36	6	0	33	3	15	4	0	0
213	4	43	3	0	33	1	22	3	0	0
214	5	18	2	0	27	4	16	5	0	0
203	4	35	7	0	35	6	15	4	0	0
204	5	38	7	0	29	10	14	3	0	0
221	11	36	7	0	30	4	7	5	0	0
221	5	35	7	0	44	5	11	0	0	0
201	9	47	10	0	42	6	16	1	0	0
218	8	34	3	0	29	10	11	3	0	0
210	8	34	8	0	37	6	17	3	0	0
207	8	36	3	0	39	1	9	4	0	0
205	6	32	11	0	33	3	17	3	0	0
216	2	38	4	0	32	7	4	0	0	0
209	6	38	7	0	19	1	9	6	0	0
206	5	50	4	0	47	12	18	3	0	0
200	6	39	4	0	36	4	13	4	0	0
217	3	31	7	0	34	9	17	4	0	0
216	4	33	9	0	35	4	15	5	0	0
199	7	51	10	0	40	6	15	2	0	0
219	5	25	6	0	34	1	5	4	0	0
187	6	36	6	0	32	7	7	4	0	0
203	14	30	4	0	41	2	13	5	0	0
215	9	36	8	0	25	4	10	5	0	0
214	8	35	11	0	36	10	7	0	0	0
200	7	26	7	0	35	12	18	0	0	0
230	7	45	11	0	44	10	16	1	0	0
200	6	32	6	0	28	5	23	2	0	0
230	3	35	9	0	32	5	11	0	0	0
169	10	33	10	0	36	9	19	2	0	0
230	3	30	5	0	33	6	13	0	0	0
220	9	39	3	0	34	7	12	1	0	0
208	7	39	3	0	42	7	18	5	0	0
214	6	25	8	0	47	3	7	3	0	0
218	6	49	1	0	36	11	13	2	0	0
237	5	20	10	0	35	11	16	0	0	0
200	5	40	4	0	51	9	16	1	0	0
198	6	23	7	0	32	8	16	0	0	0
239	2	35	12	0	45	11	12	2	0	0
216	8	27	8	0	40	2	13	1	0	0
218	5	22	5	0	41	7	14	2	0	0
196	7	32	11	0	26	8	7	1	0	0
213	8	26	10	0	30	6	14	1	0	0
224	3	31	4	0	42	9	5	5	0	0
211	8	34	7	0	33	7	18	0	0	0
183	9	27	12	0	37	11	12	5	0	0
189	8	36	3	0	37	4	12	2	0	0
218	4	30	9	0	35	7	5	1	0	0
213	13	39	8	0	23	9	20	1	0	0
206	9	22	6	0	31	8	25	1	0	0
197	6	34	4	0	32	5	15	3	0	0
222	5	38	6	0	34	7	5	1	0	0
201	11	39	5	0	26	11	21	3	0	0
197	8	38	12	0	55	2	21	0	0	0
223	13	32	7	0	31	3	15	2	0	0
203	14	36	7	0	40	8	10	2	0	0
225	5	33	5	0	44	8	18	3	0	0
222	8	44	2	0	48	8	13	5	0	0
210	15	37	1	0	27	7	19	0	0	0
215	9	36	6	0	37	7	13	2	0	0
182	10	35	4	0	36	8	19	2	0	0
198	7	30	6	0	28	6	8	5	0	0
221	10	36	7	0	31	5	17	1	0	0
239	7	29	9	0	33	14	16	0	0	0
204	7	32	10	0	31	9	14	2	0	0
200	9	37	2	0	38	9	10	4	0	0
230	9	37	8	0	39	6	7	0	0	0
235	11	33	6	0	20	6	11	0	0	0
199	6	26	4	0	33	3	17	1	0	0
225	6	19	8	0	27	7	18	1	0	0
209	7	27	7	0	26	8	10	2	0	0
195	9	27	10	0	27	3	12	1	0	0
235	7	30	8	0	31	15	10	3	0	0
223	5	34	10	0	37	11	9	3	0	0
186	3	31	10	0	38	9	12	0	0	0
173	6	43	5	0	22	5	24	2	0	0
213	6	38	10	0	39	9	10	1	0	0
213	5	28	1	0	26	7	9	3	0	0
217	7	35	11	0	30	9	13	3	0	0
179	9	36	7	0	32	3	14	1	0	0
186	9	35	7	0	22	12	16	0	0	0
216	4	33	8	0	42	4	12	2	0	0
245	9	34	11	0	28	5	21	4	0	0
225	8	32	6	0	43	7	12	4	0	0
207	12	35	7	0	30	7	12	1	0	0
204	2	34	4	0	24	3	18	2	0	0
189	6	36	5	0	36	11	9	3	0	0
206	9	31	10	0	30	6	7	1	0	0
221	10	36	9	0	28	3	12	1	0	0
202	6	26	7	0	34	4	17	5	0	0
175	4	27	2	0	34	7	11	5	0	0
204	9	22	4	0	41	4	16	3	0	0
199	3	26	6	0	35	6	14	2	0	0
215	7	31	1	0	23	8	15	3	0	0
199	4	37	5	0	34	6	7	1	0	0
210	8	27	9	0	34	1	13	5	0	0
219	13	27	6	0	25	4	13	4	0	0
204	3	35	7	0	42	3	17	0	0	0
196	7	29	8	0	33	9	16	1	0	0
187	6	29	3	0	32	9	12	2	0	0
222	4	36	6	0	41	8	2	2	0	0
215	10	30	5	0	31	3	12	4	0	0
170	2	40	4	0	22	5	13	2	0	0
218	5	41	8	0	37	11	9	4	0	0
224	3	40	6	0	34	6	16	3	0	0
181	7	26	2	0	43	5	7	5	0	0
195	6	34	3	0	37	5	7	1	0	0
209	7	33	5	0	30	11	13	1	0	0
210	5	27	9	0	42	4	18	0	0	0
223	6	34	13	0	40	6	15	1	0	0
218	7	26	7	0	32	5	15	1	0	0
204	11	36	7	0	33	9	9	0	0	0
222	10	32	2	0	37	6	16	0	0	0
199	8	33	6	0	40	11	8	3	0	0
223	8	34	10	0	32	6	14	1	0	0
211	5	34	7	0	31	5	20	0	0	0
205	4	27	4	0	39	8	10	4	0	0
220	8	39	6	0	30	12	11	1	0	0
219	9	37	2	0	41	7	15	0	0	0
216	9	28	8	0	46	3	7	0	0	0
197	10	31	9	0	34	6	15	0	0	0
237	9	33	3	0	32	7	12	1	0	0
187	6	23	11	0	25	8	9	3	0	0
222	3	35	8	0	28	8	7	1	0	0
206	8	36	9	0	36	7	17	2	0	0
220	9	39	10	0	32	13	20	5	0	0
200	3	36	5	0	22	7	17	5	0	0
177	7	37	8	0	32	7	15	1	0	0
208	5	37	7	0	43	8	16	3	0	0
215	7	30	4	0	38	6	17	1	0	0
225	10	38	6	0	23	3	13	1	0	0
222	12	32	3	0	24	5	11	3	0	0
204	9	33	9	0	33	4	20	4	0	0
210	6	34	5	0	31	2	14	2	0	0
190	7	34	9	0	29	6	11	0	0	0
199	3	29	8	0	39	4	18	1	0	0
213	7	42	5	0	27	11	9	5	0	0
200	9	36	5	0	35	11	16	0	0	0
224	4	26	11	0	38	2	14	2	0	0
181	8	33	6	0	25	4	13	1	0	0
203	2	36	8	0	36	12	8	0	0	0
207	4	32	7	0	43	6	7	1	0	0
228	8	29	8	0	37	4	11	3	0	0
193	5	46	5	0	32	2	9	2	0	0
246	8	41	5	0	31	4	13	5	0	0
216	3	24	3	0	24	13	12	3	0	0
209	7	37	4	0	40	6	9	2	0	0
215	9	37	8	0	38	5	17	1	0	0
209	6	40	7	0	29	10	15	2	0	0
203	6	31	10	0	34	2	11	1	0	0
206	6	35	6	0	45	8	15	2	0	0
193	11	35	5	0	34	8	18	3	0	0
173	5	33	4	0	39	2	14	3	0	0
223	5	33	4	0	22	9	17	3	0	0
216	11	38	8	0	29	11	7	1	0	0
216	0	36	7	0	33	6	14	6	0	0
191	8	44	8	0	34	10	16	6	0	0
201	6	29	9	0	34	2	14	4	0	0
198	4	32	5	0	25	6	16	3	0	0
204	3	33	7	0	24	6	8	4	0	0
222	6	28	8	0	38	6	13	2	0	0
206	7	41	8	0	34	10	9	6	0	0
245	1	33	12	0	32	9	13	0	0	0
198	12	25	5	0	37	11	7	1	0	0
231	7	41	3	0	28	6	11	5	0	0
198	9	29	3	0	29	6	16	2	0	0
212	6	41	11	0	33	5	16	1	0	0
228	5	31	9	0	28	6	7	3	0	0
218	2	34	5	0	22	9	20	1	0	0
225	5	31	10	0	35	2	10	3	0	0
210	8	35	6	0	39	6	16	1	0	0
201	5	22	14	0	38	8	13	5	0	0
211	9	42	4	0	43	10	18	2	0	0
185	4	47	3	0	28	9	22	1	0	0
211	5	30	5	0	26	5	17	0	0	0
222	4	31	8	0	36	12	8	2	0	0
209	10	33	11	0	41	8	14	4	0	0
220	8	36	10	0	41	10	10	4	0	0
232	9	39	9	0	30	12	14	1	0	0
197	5	32	10	0	29	4	9	1	0	0
187	5	26	15	0	35	10	12	0	0	0
185	6	26	9	0	32	3	14	2	0	0
204	8	42	10	0	33	6	15	5	0	0
181	13	40	3	0	30	9	15	6	0	0
198	5	23	9	0	29	6	11	4	0	0
197	9	31	9	0	35	9	15	2	0	0
237	5	36	7	0	30	9	16	0	0	0
195	3	31	8	0	44	11	14	2	0	0
201	7	29	7	0	28	7	17	3	0	0
173	9	32	6	0	35	7	17	2	0	0
219	3	37	7	0	34	4	18	5	0	0
217	11	36	6	0	26	4	8	3	0	0
192	6	29	5	0	41	12	20	4	0	0
202	8	37	3	0	33	3	17	4	0	0
193	8	25	6	0	34	3	7	2	0	0
199	5	27	4	0	33	7	13	4	0	0
222	3	29	5	0	37	10	13	1	0	0
210	6	32	12	0	33	5	15	1	0	0
225	3	32	13	0	28	6	16	3	0	0
213	9	32	5	0	30	5	18	6	0	0
185	9	33	7	0	42	7	21	2	0	0
216	11	24	7	0	44	7	19	1	0	0
200	7	32	6	0	32	7	10	0	0	0
172	6	41	7	0	36	6	12	3	0	0
185	4	30	2	0	41	6	17	1	0	0
214	8	22	9	0	35	5	14	5	0	0
193	11	25	5	0	36	7	15	0	0	0
189	8	34	5	0	36	8	16	4	0	0
201	5	35	10	0	42	12	16	0	0	0
217	7	30	10	0	33	4	12	2	0	0
216	8	29	5	0	36	4	16	3	0	0
216	3	41	11	0	38	4	15	1	0	0
224	6	37	5	0	43	6	12	4	0	0
220	8	48	8	0	26	8	20	3	0	0
191	3	31	6	0	44	11	18	2	0	0
221	7	36	8	0	30	6	9	2	0	0
195	6	38	6	0	31	7	12	0	0	0
227	9	28	6	0	25	9	18	1	0	0
197	7	32	7	0	28	2	14	2	0	0
209	8	33	10	0	35	2	12	0	0	0
197	7	35	9	0	43	5	10	3	0	0
230	4	34	9	0	30	5	11	0	0	0
234	7	38	5	0	32	7	9	4	0	0
233	4	37	8	0	33	3	19	3	0	0
221	12	32	12	0	28	11	15	0	0	0
209	11	36	9	0	32	8	16	1	0	0
199	8	29	10	0	29	6	18	2	0	0
223	5	39	9	0	30	11	14	2	0	0
195	9	39	7	0	45	9	13	0	0	0
195	14	47	2	0	38	12	8	1	0	0
189	7	42	3	0	41	5	7	2	0	0
173	7	27	7	0	37	3	13	3	0	0
224	9	34	6	0	38	8	17	6	0	0
184	3	32	4	0	41	7	18	5	0	0
233	9	41	10	0	41	8	16	0	0	0
228	8	35	4	0	30	7	17	5	0	0
180	12	32	2	0	33	6	15	4	0	0
194	3	41	9	0	41	6	10	1	0	0
215	11	29	9	0	49	7	14	1	0	0
213	6	27	7	0	28	2	16	4	0	0
230	6	33	11	0	39	8	16	1	0	0
197	5	34	2	0	40	8	9	4	0	0
201	8	39	5	0	35	7	16	0	0	0
202	4	30	4	0	38	3	11	1	0	0
213	7	29	7	0	42	6	14	4	0	0
198	10	35	5	0	31	10	10	0	0	0
209	9	37	5	0	33	10	18	5	0	0
179	8	33	6	0	35	2	4	2	0	0
224	8	37	9	0	36	10	9	1	0	0
209	3	33	9	0	25	3	20	5	0	0
245	10	18	10	0	40	6	12	1	0	0
178	3	40	5	0	31	5	19	3	0	0
201	7	31	6	0	31	7	9	4	0	0
188	7	21	3	0	41	11	14	0	0	0
196	7	37	10	0	31	9	14	3	0	0
202	9	32	7	0	29	8	16	1	0	0
194	12	47	8	0	26	9	12	2	0	0
221	8	37	11	0	31	4	9	0	0	0
202	5	32	8	0	33	8	11	1	0	0
221	10	18	6	0	39	13	10	2	0	0
197	3	35	6	0	43	10	13	6	0	0
216	6	31	7	0	36	8	14	2	0	0
208	11	29	5	0	29	5	12	5	0	0
204	8	42	8	0	29	8	15	1	0	0
185	9	40	4	0	40	3	12	2	0	0
183	6	31	8	0	38	5	12	2	0	0
202	1	34	3	0	39	3	16	0	0	0
189	6	41	4	0	24	8	5	1	0	0
195	5	38	4	0	21	13	15	1	0	0
198	7	40	11	0	29	12	18	2	0	0
209	5	40	9	0	37	4	16	0	0	0
240	6	35	7	0	13	8	8	3	0	0
184	4	37	5	0	45	8	17	2	0	0
182	10	33	3	0	34	7	17	1	0	0
211	4	25	8	0	44	3	20	1	0	0
189	4	35	5	0	27	5	17	5	0	0
188	5	46	8	0	46	5	9	3	0	0
216	4	31	1	0	30	7	11	1	0	0
191	9	37	6	0	26	8	13	4	0	0
196	6	34	7	0	22	1	12	4	0	0
224	11	30	9	0	39	2	19	3	0	0
199	10	34	10	0	34	11	23	2	0	0
198	2	41	6	0	39	2	16	1	0	0
217	5	40	9	0	35	2	9	5	0	0
213	9	36	6	0	40	9	10	3	0	0
176	8	34	6	0	32	6	15	1	0	0
217	6	33	4	0	46	9	8	1	0	0
195	7	27	8	0	36	7	11	1	0	0
203	2	47	5	0	26	10	8	4	0	0
214	1	23	4	0	34	9	15	1	0	0
176	2	34	4	0	35	10	12	1	0	0
219	13	32	7	0	36	8	14	1	0	0
207	9	29	9	0	38	5	5	2	0	0
208	5	37	3	0	49	6	7	2	0	0
225	6	34	5	0	32	3	13	0	0	0
208	7	30	6	0	31	10	22	5	0	0
187	3	32	8	0	23	6	8	3	0	0
186	10	30	7	0	38	5	14	2	0	0
228	3	34	5	0	38	6	20	4	0	0
220	2	24	11	0	38	8	13	4	0	0
209	7	31	8	0	35	11	14	0	0	0
212	12	40	9	0	32	4	13	4	0	0
220	5	37	2	0	36	8	18	3	0	0
193	6	31	12	0	44	10	10	4	0	0
202	3	30	7	0	37	3	8	1	0	0
222	11	39	1	0	37	5	16	4	0	0
194	11	35	4	0	42	7	13	4	0	0
213	13	34	6	0	39	6	10	1	0	0
225	6	40	13	0	35	6	13	3	0	0
229	11	26	8	0	34	12	21	3	0	0
214	8	18	6	0	35	12	13	3	0	0
193	5	33	2	0	24	8	12	0	0	0
219	4	41	12	0	33	1	13	2	0	0
201	10	31	5	0	31	9	11	6	0	0
201	6	41	1	0	30	5	14	4	0	0
198	7	43	9	0	35	2	21	6	0	0
214	5	27	8	0	28	13	13	3	0	0
217	10	37	6	0	29	8	13	4	0	0
185	7	28	9	0	34	12	13	1	0	0
191	9	30	6	0	51	9	18	4	0	0
201	7	24	8	0	42	3	6	2	0	0
243	9	42	4	0	36	5	4	0	0	0
205	8	34	5	0	35	12	23	0	0	0
211	11	37	8	0	27	13	9	0	0	0
223	8	32	9	0	43	5	8	4	0	0
181	3	45	7	0	34	9	9	0	0	0
184	12	22	6	0	37	5	17	1	0	0
204	10	24	10	0	27	10	16	5	0	0
192	4	32	4	0	42	11	15	3	0	0
205	10	28	6	0	38	6	11	0	0	0
205	6	33	7	0	44	10	12	2	0	0
219	12	35	2	0	37	4	12	0	0	0
202	7	37	1	0	36	8	5	1	0	0
197	7	38	3	0	32	5	12	0	0	0
228	6	33	6	0	35	2	13	3	0	0
224	7	26	4	0	27	3	14	1	0	0
201	4	39	9	0	32	1	16	0	0	0
203	8	43	9	0	33	6	20	6	0	0
167	4	35	8	0	47	9	13	6	0	0
216	5	53	8	0	44	10	21	6	0	0
231	7	40	10	0	35	8	13	0	0	0
198	7	43	5	0	38	8	15	5	0	0
219	8	38	2	0	31	4	9	1	0	0
201	9	33	8	0	29	5	15	5	0	0
192	7	27	10	0	35	9	7	3	0	0
191	10	30	4	0	33	1	13	0	0	0
230	8	36	11	0	33	8	17	4	0	0
222	8	39	10	0	38	6	11	2	0	0
186	6	46	4	0	47	5	13	6	0	0
200	4	32	5	0	30	7	13	1	0	0
229	6	34	12	0	43	4	11	3	0	0
235	3	35	5	0	32	6	16	2	0	0
225	11	29	6	0	30	3	7	3	0	0
191	7	35	10	0	29	5	11	0	0	0
228	6	51	6	0	32	6	14	1	0	0
209	2	22	9	0	25	7	16	1	0	0
207	5	33	4	0	20	5	7	1	0	0
217	3	33	5	0	16	5	12	2	0	0
203	1	30	10	0	30	3	12	4	0	0
191	4	32	7	0	30	7	11	2	0	0
218	9	43	8	0	30	8	8	6	0	0
207	7	30	6	0	39	5	7	3	0	0
225	7	36	7	0	34	7	10	4	0	0
204	7	44	6	0	46	3	19	3	0	0
204	16	32	6	0	36	10	15	1	0	0
195	5	31	4	0	39	6	11	0	0	0
225	9	39	3	0	48	3	11	1	0	0
171	6	35	8	0	28	10	18	0	0	0
193	12	45	8	0	32	8	11	2	0	0
197	3	39	4	0	44	10	12	2	0	0
214	6	40	8	0	31	7	24	0	0	0
192	6	39	1	0	36	5	15	2	0	0
201	4	26	8	0	41	2	13	1	0	0
222	4	23	4	0	29	7	10	5	0	0
211	11	41	4	0	35	6	12	3	0	0
208	4	37	8	0	25	7	17	4	0	0
186	10	30	7	0	40	5	20	3	0	0
210	2	33	11	0	37	12	9	4	0	0
220	3	30	9	0	19	5	22	0	0	0
213	8	25	10	0	36	11	14	2	0	0
221	3	35	4	0	33	4	11	1	0	0
213	12	30	10	0	40	3	21	1	0	0
218	8	32	4	0	35	7	14	2	0	0
178	10	33	10	0	37	6	12	1	0	0
206	5	33	4	0	30	5	11	1	0	0
241	10	35	11	0	36	4	10	2	0	0
223	4	27	9	0	30	5	17	4	0	0
218	7	30	3	0	29	2	17	4	0	0
176	12	33	8	0	34	10	12	1	0	0
198	15	32	6	0	25	5	12	3	0	0
209	6	31	9	0	28	5	21	3	0	0
196	12	31	3	0	34	7	14	1	0	0
207	8	39	7	0	29	9	16	1	0	0
181	8	23	8	0	28	5	11	5	0	0
206	10	28	7	0	22	13	14	3	0	0
189	14	43	1	0	32	7	18	2	0	0
222	4	31	8	0	32	5	20	1	0	0
234	3	28	2	0	30	6	17	1	0	0
199	5	36	7	0	29	11	16	3	0	0
210	9	26	6	0	34	5	15	3	0	0
206	9	38	10	0	29	11	8	3	0	0
225	6	40	10	0	40	8	12	5	0	0
195	8	39	11	0	29	7	7	0	0	0
199	8	37	6	0	32	6	16	1	0	0
197	13	30	12	0	39	4	24	1	0	0
202	7	42	8	0	35	4	12	1	0	0
206	13	45	12	0	31	8	9	2	0	0
215	4	30	8	0	31	2	24	0	0	0
194	0	50	3	0	21	4	11	0	0	0
215	6	38	6	0	34	7	9	3	0	0
238	6	44	11	0	25	5	14	5	0	0
185	11	37	9	0	39	7	12	1	0	0
219	10	39	9	0	48	5	20	4	0	0
201	2	45	2	0	35	7	8	4	0	0
198	10	30	12	0	39	2	9	2	0	0
190	9	38	4	0	34	3	14	5	0	0
197	8	34	6	0	31	6	10	3	0	0
205	12	39	4	0	37	8	12	1	0	0
203	6	36	7	0	47	4	13	1	0	0
213	4	35	8	0	30	10	12	2	0	0
189	6	38	15	0	40	8	10	1	0	0
208	9	43	6	0	38	6	20	2	0	0
197	12	49	5	0	46	10	11	4	0	0
181	6	24	6	0	25	6	12	0	0	0
187	6	41	4	0	33	17	20	1	0	0
226	3	27	1	0	35	2	19	6	0	0
223	8	40	8	0	24	8	24	1	0	0
212	7	39	8	0	24	6	16	2	0	0
201	4	36	7	0	27	5	13	6	0	0
200	11	32	6	0	35	11	9	2	0	0
208	6	47	2	0	27	7	13	4	0	0
175	11	37	8	0	41	9	12	2	0	0
234	9	40	5	0	42	11	21	5	0	0
233	11	35	5	0	31	2	10	3	0	0
189	10	34	3	0	43	2	15	0	0	0
229	7	29	7	0	40	6	14	2	0	0
184	11	29	10	0	27	3	13	3	0	0
210	5	33	1	0	27	4	19	0	0	0
197	9	29	7	0	40	13	12	0	0	0
198	6	29	7	0	26	5	16	2	0	0
203	6	40	6	0	29	4	20	0	0	0
187	3	36	9	0	22	7	6	2	0	0
201	4	54	10	0	38	10	10	1	0	0
190	2	35	10	0	25	6	14	0	0	0
238	5	45	10	0	28	6	16	1	0	0
205	3	37	12	0	28	13	18	3	0	0
198	10	37	9	0	29	1	22	1	0	0
224	4	29	3	0	36	9	15	5	0	0
200	7	24	9	0	42	5	19	3	0	0
214	4	38	2	0	40	11	19	0	0	0
205	4	45	9	0	22	5	10	0	0	0
204	6	31	4	0	32	3	10	0	0	0
210	9	33	9	0	35	11	8	0	0	0
194	8	24	9	0	42	5	8	0	0	0
208	7	28	5	0	21	7	13	5	0	0
229	1	32	3	0	30	6	13	1	0	0
216	7	42	9	0	27	12	7	1	0	0
192	3	30	7	0	43	7	17	1	0	0
221	7	43	14	0	44	9	12	2	0	0
186	10	26	9	0	35	7	15	6	0	0
204	5	30	8	0	33	6	15	1	0	0
220	9	33	5	0	30	11	15	2	0	0
184	8	35	7	0	38	6	17	1	0	0
193	10	36	6	0	31	6	13	2	0	0
193	7	34	3	0	26	5	11	5	0	0
188	6	32	11	0	33	7	16	1	0	0
191	13	33	10	0	43	10	20	0	0	0
206	5	33	2	0	32	3	17	0	0	0
190	6	32	5	0	30	8	15	3	0	0
231	8	41	5	0	38	11	14	3	0	0
201	5	40	3	0	42	7	15	4	0	0
193	7	28	4	0	37	11	12	5	0	0
193	10	28	10	0	51	6	18	1	0	0
215	5	35	3	0	35	9	15	1	0	0
227	8	49	9	0	27	4	17	4	0	0
210	5	32	9	0	32	7	18	2	0	0
210	7	33	10	0	44	8	12	2	0	0
213	11	33	6	0	27	11	4	3	0	0
205	3	31	8	0	37	9	11	1	0	0
222	9	29	5	0	24	4	14	1	0	0
204	11	36	13	0	27	8	16	6	0	0
169	2	43	9	0	24	5	13	5	0	0
194	5	36	8	0	27	4	15	1	0	0
214	4	24	8	0	34	7	18	2	0	0
202	3	42	9	0	44	9	13	0	0	0
197	11	44	9	0	38	11	14	6	0	0
211	2	32	5	0	38	0	9	0	0	0
177	9	29	3	0	42	7	11	4	0	0
211	6	43	6	0	32	8	7	1	0	0
224	9	37	13	0	30	6	15	3	0	0
205	6	25	5	0	37	7	11	5	0	0
205	5	35	6	0	45	4	15	4	0	0
190	5	33	10	0	38	7	7	0	0	0
183	3	28	1	0	31	4	14	1	0	0
235	4	33	5	0	34	7	14	1	0	0
189	2	29	5	0	39	6	15	5	0	0
188	7	32	10	0	39	6	17	1	0	0
186	5	38	3	0	34	8	19	2	0	0
217	8	37	12	0	36	11	11	0	0	0
194	5	40	4	0	38	11	11	2	0	0
214	2	28	7	0	32	8	8	1	0	0
212	5	33	7	0	35	11	8	5	0	0
196	2	30	5	0	37	12	21	1	0	0
211	9	26	8	0	37	3	21	0	0	0
188	3	28	7	0	28	5	16	4	0	0
201	8	30	9	0	29	8	11	3	0	0
212	6	32	4	0	47	6	17	1	0	0
184	1	31	10	0	42	5	16	2	0	0
194	8	36	9	0	34	7	20	1	0	0
224	8	31	10	0	45	3	11	2	0	0
217	7	20	11	0	36	11	13	5	0	0
192	12	30	8	0	39	6	15	0	0	0
194	5	39	7	0	30	4	7	4	0	0
186	5	40	8	0	42	4	10	4	0	0
205	11	35	10	0	59	8	16	0	0	0
191	8	31	6	0	35	7	12	2	0	0
211	2	28	11	0	41	7	13	5	0	0
225	6	45	7	0	35	6	6	3	0	0
211	6	34	6	0	27	6	19	0	0	0
192	4	42	7	0	42	11	17	6	0	0
198	6	34	9	0	27	9	9	0	0	0
226	12	36	10	0	42	5	21	2	0	0
213	9	37	9	0	41	4	12	3	0	0
207	4	39	2	0	40	2	17	1	0	0
183	4	30	5	0	32	6	13	0	0	0
242	12	37	10	0	35	3	16	1	0	0
200	3	33	4	0	23	8	19	5	0	0
223	4	35	2	0	34	8	11	5	0	0
186	7	22	5	0	49	8	17	3	0	0
238	6	32	8	0	34	5	21	5	0	0
211	7	36	4	0	39	6	11	2	0	0
175	6	33	3	0	45	9	10	0	0	0
230	9	41	8	0	38	10	9	3	0	0
212	8	29	8	0	35	8	8	3	0	0
219	6	32	5	0	29	8	7	4	0	0
194	4	31	11	0	44	8	12	4	0	0
209	3	30	3	0	30	5	13	2	0	0
183	4	26	9	0	26	9	16	2	0	0
202	7	43	7	0	41	6	8	1	0	0
212	8	39	9	0	30	7	11	3	0	0
201	10	38	4	0	28	10	13	2	0	0
203	5	31	9	0	46	10	11	1	0	0
203	7	33	8	0	32	8	9	4	0	0
211	10	32	3	0	26	5	24	3	0	0
217	4	28	7	0	30	1	15	4	0	0
210	4	31	14	0	34	2	13	0	0	0
204	9	40	12	0	33	12	11	1	0	0
207	8	37	7	0	20	5	7	3	0	0
194	5	37	7	0	32	8	15	1	0	0
217	10	34	9	0	40	12	15	0	0	0
235	5	27	4	0	45	4	19	3	0	0
220	10	31	7	0	31	6	13	2	0	0
204	9	34	6	0	34	3	10	0	0	0
185	8	40	2	0	36	9	11	6	0	0
199	6	36	5	0	25	11	16	1	0	0
237	1	30	9	0	34	2	10	4	0	0
209	4	35	3	0	27	1	6	3	0	0
227	8	27	8	0	29	5	15	2	0	0
200	8	28	3	0	15	8	8	4	0	0
211	7	22	8	0	34	5	19	2	0	0
194	7	25	4	0	49	5	19	1	0	0
199	8	29	8	0	33	5	10	0	0	0
189	6	32	5	0	28	11	19	3	0	0
195	12	35	10	0	33	2	10	4	0	0
213	13	44	5	0	33	7	16	1	0	0
189	12	22	10	0	40	3	14	2	0	0
171	4	33	8	0	31	3	14	0	0	0
200	3	31	3	0	29	7	16	1	0	0
204	11	27	6	0	30	14	23	2	0	0
228	4	32	10	0	46	0	12	0	0	0
183	8	35	7	0	39	6	22	4	0	0
211	10	35	2	0	51	3	9	2	0	0
242	7	41	7	0	35	10	11	4	0	0
231	5	40	8	0	35	11	12	3	0	0
201	8	33	9	0	24	5	13	2	0	0
212	11	40	11	0	29	6	14	2	0	0
209	9	49	6	0	28	4	19	4	0	0
196	7	42	8	0	35	5	10	4	0	0
246	8	41	5	0	35	6	25	6	0	0
200	4	41	6	0	38	7	11	1	0	0
214	4	39	8	0	28	15	8	1	0	0
220	8	38	4	0	35	14	8	1	0	0
206	5	39	6	0	35	8	24	6	0	0
229	5	24	4	0	43	7	6	1	0	0
211	6	33	3	0	25	12	22	0	0	0
209	3	43	11	0	38	4	13	1	0	0
182	4	27	2	0	44	10	13	2	0	0
203	4	34	1	0	33	11	13	1	0	0
188	4	37	5	0	31	10	22	4	0	0
233	6	22	6	0	27	8	16	1	0	0
204	4	43	10	0	31	7	6	0	0	0
217	8	35	4	0	39	10	9	0	0	0
194	6	32	5	0	30	8	22	2	0	0
183	7	31	2	0	35	7	15	2	0	0
184	7	26	10	0	28	5	17	2	0	0
193	6	39	10	0	41	11	8	2	0	0
213	8	31	5	0	29	15	16	4	0	0
200	6	38	10	0	36	7	23	3	0	0
204	8	39	7	0	30	4	11	5	0	0
191	8	26	8	0	26	12	14	3	0	0
196	8	23	8	0	41	4	4	3	0	0
210	13	49	5	0	36	11	20	2	0	0
203	10	20	8	0	41	3	14	3	0	0
223	8	31	11	0	28	11	16	5	0	0
186	2	34	7	0	33	7	17	5	0	0
218	6	40	10	0	35	3	12	3	0	0
179	4	37	8	0	40	3	19	2	0	0
197	9	28	9	0	22	6	13	2	0	0
221	7	32	3	0	42	7	16	1	0	0
194	8	35	6	0	21	4	11	1	0	0
191	7	37	11	0	34	2	18	4	0	0
221	6	46	1	0	36	5	11	3	0	0
193	9	30	11	0	19	7	8	4	0	0
188	5	30	7	0	31	8	19	1	0	0
180	5	37	8	0	37	7	23	3	0	0
185	5	35	9	0	33	5	11	1	0	0
219	9	29	3	0	35	6	21	2	0	0
206	9	44	4	0	43	6	10	3	0	0
215	8	35	7	0	33	2	18	1	0	0
220	3	38	8	0	40	7	16	3	0	0
200	4	26	5	0	38	2	15	5	0	0
185	4	35	11	0	40	9	12	6	0	0
186	11	42	10	0	28	5	15	1	0	0
220	8	27	10	0	35	8	12	1	0	0
186	6	41	10	0	29	6	15	4	0	0
193	8	36	5	0	29	8	18	6	0	0
214	5	37	6	0	35	10	13	1	0	0
166	9	24	7	0	41	7	12	3	0	0
221	10	34	7	0	39	4	16	3	0	0
220	4	36	8	0	24	6	14	0	0	0
192	6	30	6	0	39	13	7	0	0	0
218	10	32	4	0	36	7	16	2	0	0
221	1	32	2	0	33	10	9	0	0	0
213	3	39	7	0	34	6	12	1	0	0
175	3	38	3	0	35	11	15	1	0	0
191	8	31	9	0	37	5	9	5	0	0
218	11	24	5	0	31	7	11	3	0	0
211	5	32	6	0	28	9	19	2	0	0
199	2	30	11	0	33	2	16	3	0	0
217	10	29	3	0	38	8	12	0	0	0
200	4	33	8	0	30	9	11	5	0	0
199	6	41	8	0	36	5	17	3	0	0
192	7	35	6	0	32	4	8	3	0	0
212	6	24	8	0	29	10	18	2	0	0
201	6	31	9	0	33	8	10	4	0	0
219	9	42	8	0	44	6	17	1	0	0
203	8	42	8	0	36	6	17	2	0	0
180	7	35	3	0	34	6	10	1	0	0
206	2	39	1	0	37	6	17	5	0	0
197	2	31	11	0	30	8	12	0	0	0
234	11	39	5	0	38	3	14	2	0	0
195	4	40	6	0	36	7	18	1	0	0
221	1	42	6	0	38	6	8	0	0	0
185	8	37	7	0	22	4	14	1	0	0
200	4	37	10	0	35	7	11	5	0	0
220	7	38	0	0	37	4	12	1	0	0
199	7	38	9	0	31	6	11	4	0	0
233	2	33	7	0	29	5	10	3	0	0
194	6	33	4	0	37	3	9	0	0	0
201	3	32	7	0	40	7	14	5	0	0
202	5	41	5	0	26	4	13	5	0	0
187	7	38	7	0	38	6	8	4	0	0
211	12	34	5	0	40	7	22	3	0	0
183	6	42	7	0	41	6	13	0	0	0
219	5	25	2	0	49	5	22	3	0	0
230	9	42	10	0	34	6	7	2	0	0
204	3	38	7	0	45	3	11	5	0	0
219	5	31	6	0	31	9	14	0	0	0
208	6	30	9	0	35	5	17	2	0	0
185	5	36	7	0	29	5	18	2	0	0
193	11	43	3	0	41	5	18	6	0	0
188	4	31	7	0	35	8	9	0	0	0
173	7	38	7	0	36	7	14	0	0	0
192	6	33	13	0	39	4	17	4	0	0
225	3	26	5	0	38	7	13	0	0	0
219	5	40	7	0	41	6	11	0	0	0
183	8	36	7	0	29	5	16	4	0	0
202	4	21	8	0	44	11	9	2	0	0
199	7	31	5	0	49	5	17	6	0	0
203	13	24	5	0	39	4	18	1	0	0
186	6	36	9	0	31	6	12	6	0	0
211	5	30	6	0	31	13	14	2	0	0
214	7	30	8	0	21	8	4	5	0	0
222	7	40	8	0	31	9	18	1	0	0
229	3	44	6	0	39	9	4	2	0	0
207	7	25	12	0	25	7	16	3	0	0
196	11	38	7	0	31	7	14	1	0	0
221	14	36	6	0	46	9	11	2	0	0
221	5	31	6	0	34	4	18	5	0	0
215	10	32	7	0	28	10	17	4	0	0
202	13	49	3	0	33	8	10	3	0	0
213	4	36	8	0	32	8	12	0	0	0
191	8	42	4	0	40	7	11	3	0	0
212	5	28	5	0	38	10	17	1	0	0
192	6	29	10	0	37	5	14	4	0	0
171	6	31	4	0	42	6	13	1	0	0
220	4	34	6	0	38	6	13	2	0	0
178	4	35	3	0	29	12	9	4	0	0
212	8	35	9	0	38	6	19	2	0	0
176	4	32	2	0	31	9	19	3	0	0
222	11	33	5	0	38	11	14	4	0	0
202	3	36	10	0	30	8	11	5	0	0
181	11	35	13	0	36	6	21	0	0	0
208	3	38	3	0	50	10	19	5	0	0
199	7	34	7	0	25	6	9	0	0	0
254	4	36	11	0	39	5	7	3	0	0
202	4	31	7	0	40	6	16	2	0	0
190	8	26	6	0	38	7	13	0	0	0
178	8	32	5	0	25	4	12	1	0	0
194	9	42	6	0	32	5	17	3	0	0
240	6	26	7	0	34	3	20	5	0	0
207	8	28	5	0	35	12	11	1	0	0
210	9	32	7	0	40	7	11	1	0	0
228	3	35	12	0	36	10	16	3	0	0
210	6	32	6	0	26	5	14	3	0	0
193	8	28	3	0	39	5	12	2	0	0
225	5	35	2	0	42	6	18	1	0	0
222	6	27	3	0	39	8	14	5	0	0
210	10	15	2	0	49	9	18	1	0	0
204	5	38	7	0	25	3	17	3	0	0
210	7	34	7	0	28	10	12	5	0	0
185	3	29	7	0	44	5	16	0	0	0
208	5	21	6	0	46	7	14	4	0	0
192	4	29	8	0	45	5	10	0	0	0
188	4	32	8	0	34	5	14	1	0	0
213	10	37	6	0	29	7	16	6	0	0
209	8	29	7	0	35	4	9	2	0	0
195	6	43	3	0	36	8	19	4	0	0
211	4	37	8	0	35	4	16	6	0	0
200	7	41	15	0	26	2	17	1	0	0
185	9	26	9	0	35	4	17	2	0	0
180	7	13	10	0	41	6	16	5	0	0
203	9	33	9	0	35	15	13	0	0	0
221	9	31	2	0	37	7	27	4	0	0
211	7	33	5	0	31	6	15	3	0	0
240	6	36	5	0	37	8	18	0	0	0
195	10	39	8	0	28	11	13	1	0	0
197	5	43	7	0	23	6	9	6	0	0
181	7	33	3	0	42	1	6	1	0	0
194	6	35	10	0	27	10	20	5	0	0
167	2	43	6	0	31	6	16	1	0	0
205	1	45	4	0	38	11	9	5	0	0
231	8	43	6	0	28	6	11	0	0	0
184	3	21	5	0	28	7	12	0	0	0
230	3	25	7	0	25	7	13	3	0	0
226	9	39	9	0	38	3	11	3	0	0
226	8	29	6	0	26	2	17	2	0	0
196	4	35	6	0	26	9	16	1	0	0
212	8	37	2	0	41	2	14	4	0	0
171	9	41	5	0	39	9	14	5	0	0
194	6	29	5	0	26	10	17	1	0	0
205	7	37	10	0	41	3	17	0	0	0
205	8	28	15	0	27	5	8	3	0	0
177	3	29	5	0	49	7	14	3	0	0
205	11	31	7	0	41	4	11	3	0	0
203	3	32	7	0	36	7	15	0	0	0
204	8	32	11	0	33	7	11	0	0	0
195	7	31	11	0	29	12	11	2	0	0
199	6	28	9	0	31	5	18	1	0	0
209	9	38	9	0	26	6	18	3	0	0
233	6	32	7	0	26	3	10	0	0	0
202	6	31	9	0	38	8	15	0	0	0
220	6	49	3	0	24	6	9	2	0	0
225	5	24	7	0	36	9	15	2	0	0
196	3	41	10	0	40	10	10	2	0	0
194	9	34	6	0	34	8	11	0	0	0
220	8	37	3	0	30	10	21	5	0	0
222	6	27	6	0	34	8	15	6	0	0
205	3	38	8	0	52	1	19	4	0	0
218	11	32	10	0	31	2	10	1	0	0
223	7	46	2	0	30	2	12	0	0	0
207	5	33	9	0	34	11	7	1	0	0
184	4	28	5	0	28	5	14	3	0	0
210	7	42	7	0	47	7	11	1	0	0
174	3	35	12	0	33	9	16	2	0	0
209	5	42	11	0	32	6	14	2	0	0
202	7	44	6	0	41	8	16	1	0	0
229	3	40	2	0	36	6	13	0	0	0
216	9	29	5	0	27	11	10	1	0	0
214	7	30	8	0	34	3	16	0	0	0
188	5	29	9	0	40	8	7	2	0	0
223	4	37	5	0	32	5	12	1	0	0
170	10	36	7	0	38	5	5	3	0	0
221	6	45	3	0	38	6	6	0	0	0
218	6	31	10	0	35	7	17	2	0	0
215	5	32	3	0	36	3	18	4	0	0
187	6	28	5	0	47	6	10	2	0	0
204	5	36	3	0	18	8	23	3	0	0
200	6	28	8	0	34	5	14	3	0	0
226	8	31	9	0	30	6	14	4	0	0
244	17	25	8	0	26	6	13	1	0	0
216	3	33	9	0	35	8	17	6	0	0
204	11	40	8	0	40	2	20	0	0	0
211	7	33	4	0	31	8	10	3	0	0
201	6	43	7	0	44	5	13	3	0	0
213	3	29	5	0	29	6	11	6	0	0
224	13	31	7	0	28	9	12	2	0	0
218	4	32	3	0	32	6	16	1	0	0
209	5	34	1	0	35	8	15	3	0	0
205	7	29	6	0	45	8	9	4	0	0
221	8	26	5	0	40	6	14	3	0	0
206	6	39	5	0	31	8	14	3	0	0
229	3	24	7	0	40	3	14	1	0	0
240	7	35	9	0	31	6	14	1	0	0
182	6	40	9	0	29	1	12	2	0	0
201	4	38	7	0	42	7	17	0	0	0
189	8	30	4	0	32	9	10	0	0	0
225	11	26	9	0	38	2	9	2	0	0
202	10	33	6	0	33	5	19	1	0	0
196	3	26	7	0	35	4	12	4	0	0
181	7	38	5	0	34	3	14	1	0	0
205	7	39	13	0	41	9	12	1	0	0
197	9	35	5	0	24	4	7	1	0	0
214	5	33	6	0	33	9	12	3	0	0
182	14	44	10	0	21	8	5	1	0	0
192	9	28	10	0	38	8	7	4	0	0
213	7	27	6	0	35	4	13	6	0	0
218	7	50	11	0	35	8	6	0	0	0
189	10	27	14	0	30	5	17	1	0	0
186	10	43	5	0	27	3	19	2	0	0
192	3	43	10	0	34	7	18	1	0	0
229	2	26	9	0	40	6	22	1	0	0
218	8	34	4	0	29	8	14	2	0	0
206	8	41	6	0	27	11	15	2	0	0
183	5	34	3	0	28	5	5	3	0	0
204	5	30	4	0	32	7	18	0	0	0
215	11	45	12	0	31	13	10	2	0	0
231	10	34	12	0	21	5	15	0	0	0
202	5	30	7	0	39	6	15	0	0	0
171	5	30	4	0	32	3	20	2	0	0
198	4	39	7	0	26	11	10	1	0	0
214	7	40	7	0	31	7	12	0	0	0
223	6	32	10	0	38	8	18	3	0	0
201	7	33	8	0	38	5	12	1	0	0
196	10	22	6	0	31	3	8	1	0	0
196	8	35	10	0	39	4	16	2	0	0
200	7	25	6	0	34	8	13	5	0	0
187	9	33	4	0	30	11	11	3	0	0
190	5	34	9	0	24	9	7	2	0	0
223	5	36	10	0	41	10	10	1	0	0
200	8	47	2	0	22	5	17	4	0	0
205	2	31	10	0	35	2	15	4	0	0
204	7	24	11	0	44	11	19	1	0	0
214	6	30	5	0	34	5	12	3	0	0
212	4	40	11	0	29	5	13	0	0	0
220	6	27	8	0	38	9	24	0	0	0
200	4	40	7	0	32	9	9	2	0	0
195	10	31	6	0	35	9	23	4	0	0
203	4	49	12	0	35	7	11	2	0	0
210	8	34	7	0	38	9	16	1	0	0
195	5	40	4	0	42	8	13	5	0	0
184	11	38	6	0	33	10	18	6	0	0
206	3	31	9	0	30	6	18	2	0	0
211	9	37	10	0	28	7	17	3	0	0
222	5	29	6	0	28	9	8	3	0	0
192	8	33	10	0	25	9	7	1	0	0
203	2	36	14	0	40	8	16	2	0	0
196	4	41	6	0	42	12	21	5	0	0
205	11	40	9	0	37	4	15	2	0	0
196	3	20	4	0	27	2	10	5	0	0
192	8	36	7	0	36	9	23	3	0	0
191	4	29	5	0	38	4	13	6	0	0
203	8	38	7	0	36	6	18	4	0	0
205	8	40	3	0	35	5	17	0	0	0
220	1	31	6	0	25	2	20	4	0	0
204	8	34	6	0	31	11	13	6	0	0
206	3	29	9	0	52	5	8	0	0	0
231	7	27	10	0	39	2	13	2	0	0
207	11	36	12	0	29	7	18	5	0	0
184	13	38	5	0	38	6	13	2	0	0
231	2	45	4	0	43	7	12	2	0	0
238	6	24	2	0	37	5	8	1	0	0
213	5	30	8	0	43	13	18	2	0	0
207	7	36	7	0	39	12	17	2	0	0
216	6	23	9	0	34	9	13	3	0	0
212	7	37	2	0	32	11	21	3	0	0
195	10	29	6	0	33	10	15	4	0	0
223	2	32	6	0	37	8	21	3	0	0
211	8	57	8	0	21	5	19	1	0	0
203	4	23	12	0	45	3	8	2	0	0
206	8	30	9	0	21	5	15	2	0	0
182	3	47	6	0	42	8	21	4	0	0
208	8	40	7	0	42	2	10	5	0	0
183	7	39	3	0	35	16	12	0	0	0
204	7	32	11	0	26	8	13	1	0	0
209	8	32	11	0	41	7	9	1	0	0
225	6	39	9	0	32	3	7	4	0	0
223	7	50	7	0	41	7	9	2	0	0
214	6	33	5	0	39	14	20	5	0	0
219	13	31	3	0	39	0	16	1	0	0
183	8	38	5	0	34	7	12	1	0	0
222	3	27	3	0	35	0	16	2	0	0
198	5	36	4	0	31	6	12	1	0	0
218	4	32	2	0	34	10	18	6	0	0
192	6	30	5	0	43	11	16	4	0	0
195	9	30	8	0	36	8	8	5	0	0
175	10	35	3	0	31	11	17	3	0	0
202	11	37	7	0	33	5	13	0	0	0
204	13	36	10	0	39	12	13	2	0	0
211	7	41	6	0	38	2	14	1	0	0
215	6	41	5	0	31	7	13	3	0	0
192	11	41	5	0	25	7	10	2	0	0
203	5	33	7	0	46	9	20	3	0	0
214	7	21	4	0	48	7	8	0	0	0
212	1	30	7	0	38	2	15	1	0	0
199	7	29	8	0	36	5	15	5	0	0
231	7	30	9	0	30	5	9	2	0	0
218	6	39	7	0	29	4	15	4	0	0
219	13	35	5	0	35	4	11	2	0	0
209	11	36	7	0	27	15	19	5	0	0
210	4	31	4	0	38	12	11	1	0	0
183	6	20	5	0	34	11	15	3	0	0
198	5	31	10	0	38	7	9	0	0	0
235	7	32	9	0	42	7	9	4	0	0
170	8	37	4	0	34	8	13	0	0	0
167	10	36	6	0	29	6	7	6	0	0
201	5	38	12	0	36	6	10	1	0	0
197	10	40	7	0	35	4	10	0	0	0
207	12	29	10	0	39	4	18	2	0	0
195	6	41	9	0	31	9	11	0	0	0
204	5	31	9	0	39	8	12	2	0	0
237	3	41	9	0	33	8	14	1	0	0
203	8	37	6	0	36	10	9	1	0	0
196	5	31	2	0	28	10	14	4	0	0
189	10	24	7	0	36	4	16	5	0	0
206	4	30	4	0	38	6	7	3	0	0
196	5	29	3	0	34	5	12	4	0	0
179	12	30	5	0	30	2	19	1	0	0
214	5	45	7	0	37	6	17	3	0	0
176	4	34	10	0	42	6	11	5	0	0
221	8	25	2	0	31	8	14	3	0	0
233	6	41	7	0	39	3	15	1	0	0
229	6	26	9	0	37	12	14	0	0	0
234	6	36	5	0	33	5	21	2	0	0
217	5	28	8	0	25	5	12	5	0	0
211	5	19	6	0	38	9	6	1	0	0
185	9	34	1	0	20	7	11	0	0	0
206	11	44	4	0	36	6	22	4	0	0
243	10	34	12	0	38	5	17	6	0	0
201	7	38	9	0	38	6	20	0	0	0
192	9	36	4	0	43	6	16	1	0	0
213	7	36	10	0	28	5	15	5	0	0
192	3	35	5	0	29	8	9	6	0	0
194	5	25	6	0	35	4	14	2	0	0
197	7	40	6	0	26	7	10	1	0	0
196	5	33	4	0	42	8	12	1	0	0
205	8	32	7	0	37	8	15	6	0	0
210	5	37	7	0	39	8	12	3	0	0
222	2	24	6	0	24	14	17	3	0	0
188	4	41	6	0	38	10	14	2	0	0
207	11	34	1	0	33	10	15	2	0	0
236	6	25	8	0	34	10	18	2	0	0
216	1	43	7	0	36	13	14	5	0	0
212	10	33	5	0	28	4	9	0	0	0
185	11	38	12	0	27	8	12	1	0	0
211	6	29	7	0	39	6	7	1	0	0
214	6	25	5	0	38	7	15	4	0	0
208	7	26	5	0	29	4	10	2	0	0
228	10	48	10	0	54	6	24	3	0	0
194	4	30	0	0	32	9	8	2	0	0
226	11	49	2	0	35	5	10	5	0	0
202	10	27	7	0	40	6	16	2	0	0
214	9	30	2	0	35	6	12	4	0	0
175	5	37	3	0	33	8	8	2	0	0
233	8	21	9	0	32	2	18	2	0	0
198	7	48	7	0	28	8	19	2	0	0
194	9	48	10	0	37	2	15	4	0	0
187	7	32	5	0	32	11	13	2	0	0
220	5	38	2	0	37	9	13	3	0	0
216	5	39	8	0	43	7	14	2	0	0
192	5	29	6	0	32	5	12	1	0	0
224	7	25	4	0	31	11	22	4	0	0
223	5	37	8	0	29	7	6	3	0	0
206	6	36	10	0	31	8	16	4	0	0
206	11	47	3	0	32	7	8	3	0	0
201	4	33	15	0	36	3	12	0	0	0
221	8	36	7	0	23	12	10	4	0	0
200	12	27	13	0	31	7	16	3	0	0
211	3	29	10	0	39	1	16	6	0	0
209	12	30	2	0	41	11	14	2	0	0
221	7	33	7	0	38	6	18	1	0	0
195	5	32	7	0	40	7	27	6	0	0
204	1	34	9	0	24	9	13	2	0	0
221	4	23	6	0	34	7	9	5	0	0
212	9	35	8	0	37	9	15	4	0	0
209	6	43	12	0	20	1	15	1	0	0
222	5	35	4	0	36	12	16	2	0	0
213	7	40	10	0	46	9	14	5	0	0
207	1	44	5	0	30	9	21	0	0	0
205	8	30	7	0	33	7	15	1	0	0
193	12	32	4	0	19	9	12	3	0	0
191	7	32	4	0	34	10	14	2	0	0
228	9	34	0	0	34	12	14	2	0	0
209	3	37	6	0	34	6	8	0	0	0
212	9	31	11	0	29	7	10	3	0	0
204	5	31	9	0	33	8	9	4	0	0
204	13	35	9	0	40	4	12	5	0	0
231	1	30	8	0	26	8	12	0	0	0
193	10	40	6	0	37	3	5	3	0	0
200	9	43	5	0	36	7	14	1	0	0
194	5	25	4	0	42	5	18	1	0	0
192	8	34	4	0	35	5	15	3	0	0
235	9	30	11	0	32	9	13	6	0	0
210	4	23	12	0	38	9	9	0	0	0
235	7	33	1	0	30	3	18	2	0	0
203	7	32	11	0	45	13	16	2	0	0
198	1	25	2	0	33	4	22	2	0	0
227	5	30	7	0	33	8	4	2	0	0
174	5	35	6	0	30	3	11	3	0	0
213	8	45	4	0	28	11	16	2	0	0
187	8	25	4	0	28	6	14	2	0	0
212	9	35	10	0	36	6	17	2	0	0
218	11	40	2	0	32	3	15	0	0	0
208	6	38	2	0	38	15	22	3	0	0
215	5	48	5	0	31	4	18	4	0	0
205	5	33	10	0	31	14	16	4	0	0
213	7	34	9	0	26	7	14	2	0	0
191	5	26	10	0	32	9	19	3	0	0
224	3	30	4	0	32	6	12	3	0	0
200	5	30	5	0	35	9	13	1	0	0
188	8	36	7	0	24	10	14	3	0	0
190	9	39	6	0	40	7	13	0	0	0
213	5	37	9	0	38	4	11	3	0	0
209	10	29	6	0	42	13	16	3	0	0
180	5	34	8	0	30	7	13	0	0	0
215	4	36	3	0	35	3	17	1	0	0
189	13	46	3	0	29	5	12	2	0	0
193	11	33	12	0	41	10	18	4	0	0
214	3	35	7	0	35	7	14	4	0	0
212	11	27	6	0	33	9	7	1	0	0
209	6	38	7	0	32	5	16	0	0	0
200	2	28	2	0	32	6	9	0	0	0
208	3	29	7	0	37	5	17	4	0	0
216	4	34	5	0	45	3	14	0	0	0
223	8	46	5	0	31	4	15	3	0	0
207	6	38	4	0	29	13	11	3	0	0
199	6	36	6	0	28	8	11	5	0	0
194	4	31	5	0	35	1	17	0	0	0
216	6	24	5	0	32	5	13	4	0	0
188	6	50	9	0	48	11	12	1	0	0
218	1	38	10	0	27	6	15	2	0	0
185	8	30	6	0	33	8	6	4	0	0
202	11	35	8	0	42	4	17	0	0	0
210	12	34	9	0	31	4	16	2	0	0
221	11	40	10	0	28	5	18	2	0	0
218	5	38	6	0	31	4	14	5	0	0
205	7	41	7	0	29	6	18	1	0	0
217	5	30	7	0	35	12	13	3	0	0
205	4	37	6	0	48	6	15	1	0	0
235	6	37	10	0	40	3	8	2	0	0
183	2	44	9	0	42	10	20	1	0	0
205	11	22	6	0	34	12	13	3	0	0
187	6	29	5	0	39	11	14	2	0	0
193	11	34	5	0	32	3	15	2	0	0
186	3	43	7	0	43	10	21	1	0	0
222	8	43	6	0	38	8	21	4	0	0
203	3	30	1	0	46	6	9	3	0	0
209	7	34	6	0	41	6	12	5	0	0
173	5	42	7	0	38	10	15	2	0	0
259	6	29	6	0	35	3	12	2	0	0
216	5	32	2	0	36	6	15	4	0	0
207	4	29	6	0	28	5	14	0	0	0
208	2	41	9	0	37	3	16	3	0	0
188	6	36	6	0	38	6	8	2	0	0
192	4	25	9	0	35	5	16	1	0	0
203	10	34	8	0	32	3	15	5	0	0
198	5	32	6	0	24	7	15	2	0	0
197	12	35	3	0	36	8	13	2	0	0
215	8	28	9	0	28	2	14	1	0	0
178	7	32	2	0	37	14	12	3	0	0
182	6	37	3	0	30	7	12	0	0	0
190	8	18	7	0	47	6	10	2	0	0
207	4	38	4	0	34	11	14	4	0	0
196	4	49	5	0	44	4	14	1	0	0
236	8	39	9	0	25	16	18	1	0	0
199	10	27	3	0	33	1	19	6	0	0
214	3	40	8	0	35	7	20	2	0	0
204	7	23	8	0	34	6	14	3	0	0
194	11	31	4	0	28	3	19	2	0	0
228	10	37	13	0	32	6	20	0	0	0
204	9	42	9	0	28	2	11	4	0	0
201	10	21	4	0	32	5	11	2	0	0
194	8	46	9	0	25	5	16	2	0	0
203	6	34	7	0	38	6	16	1	0	0
209	4	31	4	0	42	8	12	4	0	0
180	6	36	10	0	37	3	5	3	0	0
193	3	27	6	0	36	7	14	2	0	0
209	10	33	10	0	53	5	15	3	0	0
187	6	20	9	0	39	8	9	6	0	0
229	8	30	6	0	39	7	17	0	0	0
231	6	36	6	0	30	2	17	2	0	0
195	10	22	11	0	32	14	11	5	0	0
217	6	30	3	0	35	3	13	6	0	0
204	3	43	6	0	34	1	15	2	0	0
174	5	50	4	0	34	6	9	0	0	0
215	6	37	11	0	33	7	10	1	0	0
221	6	40	4	0	29	7	15	5	0	0
192	2	34	2	0	20	4	17	4	0	0
216	10	33	6	0	39	6	7	3	0	0
206	6	28	4	0	24	4	13	1	0	0
194	6	26	7	0	51	5	13	1	0	0
209	7	39	8	0	33	3	9	2	0	0
197	7	33	8	0	36	5	6	1	0	0
221	10	32	8	0	26	5	12	4	0	0
217	6	23	12	0	28	6	6	2	0	0
191	4	43	8	0	49	5	1	4	0	0
210	9	38	7	0	31	14	15	0	0	0
251	6	34	8	0	24	11	11	1	0	0
222	6	37	7	0	30	5	28	5	0	0
207	7	28	5	0	26	5	16	3	0	0
179	5	36	6	0	26	5	11	2	0	0
190	8	34	7	0	35	8	15	2	0	0
205	8	35	10	0	38	5	15	5	0	0
221	11	43	5	0	43	7	15	4	0	0
197	13	44	12	0	29	9	15	1	0	0
196	3	36	6	0	41	8	11	4	0	0
206	4	31	10	0	36	5	14	3	0	0
188	6	60	5	0	34	4	14	2	0	0
240	6	33	2	0	28	8	12	2	0	0
175	10	38	7	0	44	3	13	3	0	0
207	8	29	7	0	42	5	25	3	0	0
187	7	35	6	0	35	7	14	4	0	0
222	7	33	3	0	31	3	12	5	0	0
187	9	31	9	0	36	12	16	4	0	0
212	10	21	7	0	37	8	17	1	0	0
221	6	37	9	0	24	5	11	0	0	0
199	2	34	8	0	24	6	15	3	0	0
194	6	41	1	0	45	4	10	1	0	0
223	10	37	7	0	40	4	8	1	0	0
228	7	29	4	0	21	10	13	3	0	0
197	8	32	11	0	39	2	10	1	0	0
175	3	28	11	0	41	4	12	3	0	0
233	4	42	7	0	35	6	11	1	0	0
198	7	36	10	0	29	3	14	5	0	0
191	4	43	7	0	33	7	15	1	0	0
195	5	23	6	0	37	9	13	4	0	0
245	8	27	2	0	39	8	20	3	0	0
216	10	34	5	0	35	4	22	3	0	0
222	6	38	9	0	24	5	25	1	0	0
170	13	40	5	0	33	4	10	0	0	0
212	7	24	8	0	33	11	10	3	0	0
198	10	23	5	0	31	7	13	1	0	0
171	4	50	10	0	20	5	11	0	0	0
231	9	44	8	0	49	9	22	3	0	0
225	10	38	8	0	41	6	25	1	0	0
179	10	24	5	0	33	8	11	5	0	0
192	11	47	10	0	32	9	10	1	0	0
199	8	39	10	0	36	7	10	3	0	0
190	5	35	7	0	30	4	7	4	0	0
199	7	29	9	0	29	4	10	2	0	0
224	5	32	9	0	42	6	12	0	0	0
227	5	40	15	0	36	7	13	1	0	0
192	6	25	4	0	28	13	14	0	0	0
183	6	46	9	0	32	6	15	6	0	0
212	5	40	7	0	34	8	9	5	0	0
211	7	38	5	0	33	9	13	0	0	0
194	6	33	5	0	35	7	22	1	0	0
208	11	35	5	0	32	6	18	3	0	0
218	6	28	7	0	37	6	18	3	0	0
204	9	35	9	0	23	10	8	1	0	0
197	9	35	3	0	23	4	9	1	0	0
210	7	35	3	0	33	6	20	1	0	0
190	7	30	1	0	42	9	19	2	0	0
195	10	30	9	0	36	4	12	1	0	0
192	4	28	3	0	40	10	12	2	0	0
192	6	49	6	0	37	11	11	1	0	0
203	10	24	6	0	37	2	13	3	0	0
239	8	44	10	0	33	4	7	0	0	0
232	8	25	5	0	31	1	13	5	0	0
201	10	37	4	0	31	2	20	3	0	0
192	7	30	8	0	37	5	11	4	0	0
177	2	24	11	0	28	3	7	1	0	0
210	7	34	3	0	24	12	7	3	0	0
203	9	32	6	0	29	11	14	4	0	0
209	8	37	8	0	27	1	15	1	0	0
234	7	27	5	0	41	9	16	1	0	0
216	6	27	9	0	33	12	13	2	0	0
197	7	30	7	0	40	5	13	0	0	0
203	4	38	3	0	45	6	15	1	0	0
206	8	36	4	0	29	2	12	0	0	0
188	4	31	5	0	41	10	17	1	0	0
208	11	24	7	0	24	8	21	0	0	0
210	5	39	5	0	40	16	17	4	0	0
204	6	26	5	0	36	9	16	2	0	0
215	9	43	8	0	36	10	12	4	0	0
200	7	34	6	0	29	8	18	4	0	0
206	10	33	8	0	28	9	12	1	0	0
182	9	41	6	0	38	7	16	3	0	0
201	5	39	6	0	37	7	12	2	0	0
182	4	42	3	0	25	14	17	0	0	0
195	4	37	7	0	33	8	16	3	0	0
202	10	41	6	0	20	9	17	3	0	0
161	5	43	9	0	37	6	8	2	0	0
189	8	26	9	0	21	1	13	0	0	0
216	4	28	7	0	21	12	8	2	0	0
213	7	45	2	0	37	2	11	0	0	0
216	7	37	11	0	34	10	16	5	0	0
206	11	42	6	0	29	2	20	1	0	0
207	5	35	7	0	41	9	15	2	0	0
181	8	32	7	0	43	4	13	2	0	0
219	9	35	11	0	32	7	17	3	0	0
199	7	41	5	0	41	3	12	1	0	0
220	1	22	10	0	37	3	12	3	0	0
202	11	38	7	0	36	5	13	4	0	0
182	5	24	9	0	37	7	13	1	0	0
201	4	41	6	0	27	5	15	2	0	0
175	9	20	5	0	34	6	17	4	0	0
208	6	42	8	0	39	10	12	1	0	0
238	5	28	8	0	46	4	14	1	0	0
233	7	35	8	0	43	9	19	4	0	0
209	3	31	4	0	38	6	7	5	0	0
211	5	31	8	0	31	8	17	4	0	0
215	5	35	11	0	35	4	9	0	0	0
175	11	35	6	0	37	7	13	4	0	0
209	2	41	3	0	28	11	14	1	0	0
205	3	33	13	0	41	9	10	1	0	0
171	2	33	8	0	30	4	23	4	0	0
209	5	33	12	0	30	10	17	0	0	0
212	8	20	2	0	29	11	14	3	0	0
222	2	21	14	0	33	9	14	2	0	0
184	8	36	5	0	38	6	14	2	0	0
200	4	29	7	0	41	9	4	2	0	0
209	8	41	10	0	33	3	17	2	0	0
232	6	39	11	0	33	5	15	4	0	0
213	9	32	13	0	33	6	11	2	0	0
209	12	30	11	0	40	6	22	0	0	0
212	12	24	8	0	35	9	24	4	0	0
212	7	42	5	0	34	11	13	4	0	0
195	11	36	9	0	27	6	18	3	0	0
222	4	25	12	0	39	5	13	1	0	0
200	6	45	9	0	29	8	11	1	0	0
207	5	39	8	0	20	5	15	0	0	0
195	9	30	2	0	32	7	10	3	0	0
216	9	39	7	0	22	11	12	3	0	0
204	6	38	7	0	41	3	11	1	0	0
227	5	28	13	0	38	3	18	3	0	0
191	13	36	9	0	38	9	14	1	0	0
209	5	36	12	0	30	7	18	1	0	0
216	11	42	12	0	29	4	13	3	0	0
194	7	33	6	0	25	10	14	0	0	0
204	5	20	2	0	40	13	8	2	0	0
209	6	36	6	0	43	5	10	1	0	0
221	5	38	5	0	26	6	6	5	0	0
210	7	26	4	0	25	5	14	2	0	0
207	8	36	9	0	25	5	14	1	0	0
247	5	35	14	0	34	13	12	1	0	0
233	4	34	4	0	33	7	6	5	0	0
230	9	18	2	0	37	8	14	5	0	0
190	5	35	2	0	26	9	16	0	0	0
204	2	38	9	0	30	10	19	2	0	0
188	6	30	10	0	40	6	15	2	0	0
194	9	37	8	0	33	10	19	1	0	0
217	3	42	8	0	26	5	16	1	0	0
202	9	31	11	0	43	2	14	2	0	0
223	9	35	6	0	29	12	14	3	0	0
205	0	30	5	0	23	2	17	0	0	0
213	4	32	6	0	33	9	17	5	0	0
202	7	35	4	0	33	15	17	1	0	0
208	5	22	6	0	32	4	12	1	0	0
208	8	31	6	0	46	10	10	2	0	0
210	14	34	7	0	42	7	12	4	0	0
206	2	25	12	0	39	9	14	1	0	0
204	8	25	9	0	37	10	18	2	0	0
214	10	17	10	0	23	7	15	2	0	0
213	5	25	4	0	23	3	19	2	0	0
202	8	40	6	0	39	8	18	0	0	0
228	8	24	5	0	29	7	16	3	0	0
216	7	35	8	0	41	5	5	4	0	0
212	7	32	8	0	34	5	20	3	0	0
205	7	29	7	0	34	11	16	2	0	0
230	1	24	5	0	27	13	17	4	0	0
222	11	35	9	0	34	8	14	1	0	0
211	2	35	4	0	21	4	9	1	0	0
185	5	33	7	0	37	11	10	1	0	0
229	3	40	10	0	30	4	16	5	0	0
190	7	29	7	0	27	8	12	2	0	0
206	7	33	4	0	29	7	13	1	0	0
196	5	28	5	0	35	2	11	3	0	0
215	10	41	9	0	30	6	18	3	0	0
229	8	29	5	0	42	7	16	4	0	0
201	4	35	8	0	39	4	26	5	0	0
221	11	24	9	0	26	9	15	0	0	0
193	7	40	11	0	36	6	14	1	0	0
217	7	29	10	0	35	6	15	6	0	0
203	10	38	9	0	34	3	10	0	0	0
193	7	30	10	0	35	5	12	2	0	0
224	8	28	11	0	23	8	16	0	0	0
204	4	40	9	0	37	5	11	1	0	0
183	13	27	3	0	30	8	15	2	0	0
195	5	33	6	0	44	4	14	4	0	0
202	9	27	3	0	34	6	17	3	0	0
202	7	40	3	0	38	4	19	6	0	0
206	6	44	6	0	35	9	8	0	0	0
204	6	46	6	0	32	1	19	2	0	0
203	9	26	14	0	28	11	16	2	0	0
219	8	31	10	0	25	6	16	1	0	0
212	7	31	5	0	34	2	21	4	0	0
194	9	24	9	0	36	11	15	3	0	0
225	7	32	9	0	43	10	16	2	0	0
214	9	40	9	0	37	9	14	1	0	0
225	8	25	8	0	46	12	15	1	0	0
224	4	45	5	0	33	8	7	1	0	0
249	8	41	5	0	28	8	13	0	0	0
219	14	43	5	0	33	3	15	5	0	0
216	6	44	6	0	31	6	19	0	0	0
205	7	27	4	0	37	9	14	1	0	0
204	3	26	5	0	38	2	15	0	0	0
210	5	28	10	0	36	6	16	1	0	0
209	13	38	4	0	33	5	10	1	0	0
225	2	37	10	0	25	7	10	5	0	0
211	8	35	4	0	29	3	13	4	0	0
234	9	36	3	0	47	6	8	5	0	0
187	10	33	1	0	29	9	13	5	0	0
183	6	38	4	0	23	3	13	0	0	0
200	3	33	3	0	43	10	13	0	0	0
219	11	32	3	0	32	4	11	3	0	0
218	9	39	11	0	27	13	13	1	0	0
195	9	40	11	0	39	10	15	3	0	0
184	7	38	6	0	27	9	18	0	0	0
173	8	33	6	0	36	9	7	3	0	0
207	6	26	6	0	31	2	20	1	0	0
181	13	32	11	0	38	9	18	2	0	0
214	7	32	8	0	35	9	11	1	0	0
178	9	49	6	0	33	4	11	4	0	0
214	13	28	6	0	36	1	20	0	0	0
170	7	33	2	0	40	9	15	0	0	0
195	9	38	5	0	27	11	10	1	0	0
222	9	38	4	0	40	10	17	5	0	0
216	7	37	4	0	44	11	5	3	0	0
227	11	20	3	0	39	5	14	2	0	0
215	8	27	10	0	40	6	13	5	0	0
255	5	29	5	0	29	7	15	3	0	0
195	5	35	10	0	44	3	9	2	0	0
190	11	23	4	0	28	9	23	2	0	0
219	12	31	6	0	34	4	11	3	0	0
207	5	30	5	0	41	12	16	0	0	0
204	5	41	10	0	28	2	14	2	0	0
217	5	23	8	0	37	9	10	6	0	0
210	6	36	2	0	44	6	10	3	0	0
198	4	29	4	0	35	12	21	1	0	0
210	7	41	5	0	33	8	13	2	0	0
176	8	36	6	0	34	7	12	3	0	0
222	8	34	4	0	31	9	19	2	0	0
204	5	29	7	0	30	2	17	4	0	0
210	6	35	6	0	38	5	14	0	0	0
202	7	31	7	0	37	7	7	6	0	0
218	9	33	8	0	31	7	9	2	0	0
206	5	30	7	0	39	12	18	3	0	0
198	13	37	7	0	36	12	14	1	0	0
190	7	18	6	0	37	12	21	0	0	0
188	8	41	9	0	32	12	9	3	0	0
179	5	38	3	0	29	3	17	4	0	0
209	7	36	7	0	37	10	16	2	0	0
203	6	26	3	0	39	6	12	3	0	0
194	15	35	10	0	39	4	10	1	0	0
226	9	24	7	0	43	8	16	4	0	0
218	8	38	5	0	37	9	7	2	0	0
210	6	37	12	0	26	10	16	2	0	0
180	9	25	2	0	31	2	8	1	0	0
204	4	36	7	0	23	9	16	3	0	0
203	7	35	14	0	41	4	7	0	0	0
217	14	27	10	0	39	9	18	2	0	0
185	9	35	8	0	46	5	11	2	0	0
215	4	40	3	0	31	7	8	4	0	0
220	8	32	8	0	38	10	17	4	0	0
200	8	32	6	0	29	5	12	2	0	0
187	7	23	3	0	41	12	8	0	0	0
190	5	33	8	0	29	9	13	4	0	0
192	6	45	6	0	33	13	9	1	0	0
235	5	27	9	0	52	4	12	1	0	0
205	3	33	11	0	16	10	14	4	0	0
184	4	26	6	0	31	10	13	3	0	0
180	5	34	8	0	26	9	21	3	0	0
216	7	36	7	0	30	5	12	1	0	0
[truncated: 8,001 more rows]
