# Supplementary material for: Spatiotemporal dynamics of multidrug resistant bacteria on intensive care unit surfaces
Source: Nat Commun. 2019 Oct 8;10:4569. doi: 10.1038/s41467-019-12563-1 (PMC6783542; doi:10.1038/s41467-019-12563-1)
Supplement: Supplementary file 16 — Source Data [file 41467_2019_12563_MOESM16_ESM.zip › SourceData/Figure4/AB_expectedSpaceDist_first7Collections_PAK_ICU_AWD-RFP.txt]

clone_1	clone_2	clone_3	clone_4	clone_5	clone_6	clone_7	clone_8	clone_9	clone_10	clone_11
152	6	25	6	0	24	6	9	2	0	0
156	5	27	4	0	27	5	10	2	0	0
152	6	21	6	0	23	4	11	2	0	0
150	6	20	4	0	24	5	10	2	0	0
166	6	26	3	0	26	3	12	1	0	0
147	5	26	5	0	23	6	10	1	0	0
153	3	27	3	0	26	4	12	1	0	0
154	5	27	5	0	25	4	10	2	0	0
160	3	25	5	0	27	5	11	2	0	0
153	6	25	5	0	24	4	10	2	0	0
158	5	26	6	0	28	5	12	2	0	0
149	6	28	4	0	23	4	11	2	0	0
149	5	21	4	0	28	5	11	2	0	0
152	6	24	4	0	26	6	11	2	0	0
151	4	25	6	0	22	6	12	2	0	0
147	6	26	4	0	26	6	12	2	0	0
139	5	28	6	0	29	4	10	1	0	0
159	6	24	5	0	28	6	7	2	0	0
147	6	25	3	0	26	6	11	1	0	0
158	2	24	6	0	28	3	12	2	0	0
151	6	21	2	0	23	4	12	2	0	0
160	6	17	6	0	25	5	11	2	0	0
152	5	26	5	0	23	6	10	2	0	0
142	6	27	5	0	28	6	12	2	0	0
151	6	26	6	0	24	6	11	2	0	0
155	6	25	5	0	19	6	9	2	0	0
156	6	27	3	0	27	5	12	2	0	0
154	6	26	6	0	24	5	12	2	0	0
164	5	23	6	0	23	6	10	0	0	0
155	4	29	6	0	27	6	10	2	0	0
139	3	25	5	0	26	5	8	2	0	0
148	5	25	6	0	28	4	11	2	0	0
157	5	25	4	0	26	4	9	2	0	0
156	6	25	4	0	27	4	10	2	0	0
152	6	25	4	0	23	6	7	2	0	0
154	6	27	5	0	27	4	11	2	0	0
152	4	29	4	0	25	4	9	1	0	0
152	5	25	6	0	28	6	10	2	0	0
156	5	26	5	0	24	4	9	2	0	0
142	6	28	5	0	28	4	12	2	0	0
156	5	27	6	0	29	5	12	2	0	0
159	4	26	6	0	26	6	9	2	0	0
145	5	26	4	0	28	6	8	1	0	0
150	6	27	5	0	25	5	11	1	0	0
154	4	23	4	0	25	6	10	2	0	0
163	5	27	6	0	25	6	11	1	0	0
162	4	27	4	0	24	6	11	1	0	0
149	4	25	6	0	29	5	10	2	0	0
151	2	25	6	0	29	5	7	2	0	0
156	5	24	4	0	22	5	9	2	0	0
155	5	24	6	0	23	6	10	1	0	0
149	6	23	3	0	27	5	12	0	0	0
155	5	25	5	0	26	6	10	1	0	0
152	5	23	6	0	26	5	9	2	0	0
147	6	27	6	0	27	4	11	2	0	0
156	5	28	6	0	24	5	9	1	0	0
156	6	22	5	0	25	6	9	2	0	0
158	4	28	6	0	25	4	12	0	0	0
152	4	29	6	0	28	6	8	2	0	0
154	4	21	6	0	26	4	11	2	0	0
154	6	27	6	0	26	4	7	1	0	0
152	5	27	4	0	20	5	11	2	0	0
154	5	25	5	0	28	5	11	2	0	0
166	5	26	4	0	23	6	11	2	0	0
151	6	26	6	0	25	4	10	2	0	0
146	5	24	6	0	25	6	12	2	0	0
151	6	26	5	0	25	4	5	2	0	0
159	4	27	5	0	23	5	10	2	0	0
157	5	29	6	0	22	4	11	2	0	0
162	4	26	5	0	27	5	7	2	0	0
155	6	24	4	0	27	6	9	0	0	0
156	6	25	5	0	28	5	10	2	0	0
163	6	27	6	0	24	6	12	2	0	0
152	5	25	3	0	25	6	11	2	0	0
160	5	25	6	0	23	6	9	1	0	0
148	4	25	5	0	26	2	10	1	0	0
154	4	27	3	0	27	6	10	1	0	0
156	6	26	4	0	26	5	11	0	0	0
152	4	24	5	0	29	4	11	2	0	0
165	5	27	6	0	26	5	9	1	0	0
152	6	26	6	0	27	5	10	2	0	0
157	6	27	6	0	29	5	9	2	0	0
141	6	24	4	0	28	6	10	2	0	0
145	6	27	6	0	26	5	12	2	0	0
162	5	19	5	0	29	4	10	2	0	0
157	4	26	6	0	28	6	11	2	0	0
156	4	19	3	0	25	6	9	2	0	0
159	6	30	6	0	26	2	10	1	0	0
158	5	25	6	0	25	6	11	2	0	0
154	4	27	5	0	23	6	12	1	0	0
155	6	23	4	0	28	5	9	2	0	0
157	6	26	5	0	28	4	10	2	0	0
156	6	26	5	0	25	5	11	2	0	0
153	6	24	6	0	23	5	8	1	0	0
159	4	24	6	0	26	6	10	2	0	0
147	6	30	5	0	25	5	9	1	0	0
153	6	23	4	0	20	5	10	2	0	0
153	4	25	4	0	24	6	12	2	0	0
146	5	22	4	0	26	6	11	2	0	0
158	4	25	6	0	25	6	8	2	0	0
164	3	26	6	0	28	4	9	1	0	0
151	3	21	6	0	27	5	9	0	0	0
159	6	28	5	0	26	6	11	2	0	0
156	5	28	6	0	27	5	10	2	0	0
157	4	27	6	0	26	6	10	2	0	0
160	5	24	6	0	26	6	9	1	0	0
155	5	25	4	0	24	4	11	0	0	0
147	2	22	5	0	28	6	11	0	0	0
160	3	27	4	0	25	5	12	2	0	0
151	3	24	4	0	25	5	12	2	0	0
150	6	26	5	0	26	5	9	2	0	0
153	5	23	6	0	24	5	11	2	0	0
158	5	28	4	0	26	4	11	2	0	0
156	4	23	4	0	25	4	10	2	0	0
154	5	24	6	0	25	5	10	2	0	0
145	6	26	5	0	25	6	9	2	0	0
152	4	28	6	0	23	4	9	2	0	0
152	5	25	6	0	27	3	10	2	0	0
161	5	28	4	0	26	5	7	1	0	0
145	6	28	5	0	24	5	11	1	0	0
153	6	25	6	0	24	5	10	2	0	0
156	6	23	5	0	25	6	12	1	0	0
147	6	27	5	0	26	6	10	1	0	0
160	5	24	5	0	26	3	11	2	0	0
158	3	26	6	0	27	5	12	0	0	0
145	4	25	5	0	27	4	9	2	0	0
157	6	25	6	0	27	3	11	0	0	0
157	3	22	6	0	24	6	9	2	0	0
159	6	25	5	0	25	6	10	1	0	0
161	3	26	6	0	26	6	11	2	0	0
166	6	26	6	0	24	4	9	2	0	0
159	4	27	5	0	26	6	9	2	0	0
146	4	24	5	0	28	5	9	1	0	0
160	4	24	2	0	21	6	8	2	0	0
156	6	25	6	0	27	6	9	2	0	0
152	6	24	6	0	25	6	11	2	0	0
157	6	27	5	0	28	6	11	2	0	0
154	3	25	4	0	25	4	10	1	0	0
155	6	29	5	0	27	6	11	1	0	0
148	5	27	4	0	27	6	11	2	0	0
162	5	26	3	0	27	5	10	2	0	0
155	4	27	5	0	24	6	10	2	0	0
141	4	29	5	0	24	5	12	2	0	0
148	3	24	4	0	22	6	10	2	0	0
145	3	27	5	0	20	4	10	2	0	0
148	5	25	6	0	26	6	9	2	0	0
153	6	25	4	0	22	4	11	2	0	0
153	6	25	4	0	22	6	9	2	0	0
157	5	29	4	0	29	6	7	2	0	0
151	5	26	5	0	23	6	12	2	0	0
158	5	24	6	0	24	4	8	2	0	0
153	5	22	4	0	25	6	10	2	0	0
155	6	24	5	0	28	6	10	2	0	0
156	5	22	5	0	23	5	10	0	0	0
157	5	25	5	0	26	4	11	0	0	0
154	4	23	5	0	24	3	12	1	0	0
154	5	26	5	0	29	6	11	2	0	0
149	5	25	3	0	25	6	9	1	0	0
150	5	25	6	0	24	4	9	2	0	0
162	6	26	5	0	25	4	11	1	0	0
164	5	27	4	0	25	6	9	2	0	0
154	5	22	6	0	26	6	12	2	0	0
151	4	23	5	0	25	5	12	2	0	0
147	6	23	4	0	25	2	9	2	0	0
145	6	25	3	0	28	3	9	2	0	0
154	5	26	5	0	24	6	10	2	0	0
158	5	26	6	0	26	6	11	2	0	0
159	4	22	6	0	28	3	12	2	0	0
161	6	25	4	0	25	5	11	2	0	0
152	5	25	5	0	25	4	11	2	0	0
146	6	21	6	0	29	6	9	1	0	0
162	6	27	5	0	24	4	11	1	0	0
159	6	29	5	0	28	5	7	2	0	0
155	4	24	2	0	25	6	10	2	0	0
150	5	23	5	0	22	6	10	1	0	0
156	5	28	5	0	24	4	12	1	0	0
149	5	28	5	0	26	4	7	2	0	0
148	5	24	6	0	25	4	10	2	0	0
155	4	23	6	0	29	4	12	2	0	0
157	5	25	6	0	26	6	11	1	0	0
166	4	23	6	0	24	6	9	2	0	0
154	6	27	5	0	27	5	10	2	0	0
158	4	25	5	0	25	6	11	1	0	0
161	5	22	6	0	23	4	10	0	0	0
159	2	23	4	0	26	6	10	2	0	0
153	4	21	6	0	28	5	10	2	0	0
155	4	28	4	0	27	5	11	2	0	0
159	6	26	4	0	26	5	11	2	0	0
154	5	26	4	0	28	3	10	2	0	0
144	5	27	4	0	23	4	9	2	0	0
139	3	25	6	0	27	5	9	2	0	0
148	6	23	6	0	27	4	11	2	0	0
145	6	24	6	0	25	5	11	2	0	0
160	4	27	5	0	23	6	9	2	0	0
142	6	24	6	0	27	5	9	2	0	0
160	5	28	4	0	27	5	10	2	0	0
150	5	28	5	0	25	2	10	2	0	0
160	3	26	4	0	26	6	11	1	0	0
143	6	25	5	0	26	5	11	2	0	0
152	5	23	6	0	25	5	9	2	0	0
154	6	26	4	0	25	6	12	2	0	0
158	6	28	5	0	29	6	11	2	0	0
158	6	29	5	0	21	5	9	1	0	0
151	6	21	5	0	27	6	9	1	0	0
160	5	28	5	0	28	6	10	2	0	0
146	5	25	5	0	28	4	10	2	0	0
154	3	28	4	0	23	4	12	2	0	0
146	5	27	6	0	27	6	10	1	0	0
156	5	25	6	0	24	6	11	1	0	0
158	5	27	2	0	25	6	11	1	0	0
156	4	27	4	0	26	6	10	2	0	0
154	6	22	6	0	27	4	11	1	0	0
148	6	27	6	0	24	5	8	1	0	0
153	5	28	6	0	25	4	10	2	0	0
150	4	26	5	0	26	5	11	1	0	0
153	5	24	5	0	24	5	10	0	0	0
150	6	20	5	0	27	6	7	2	0	0
152	5	27	5	0	27	6	11	2	0	0
138	5	26	6	0	23	4	12	0	0	0
147	4	24	6	0	27	5	8	0	0	0
153	5	26	6	0	29	4	10	2	0	0
138	5	24	4	0	25	5	11	2	0	0
148	6	25	6	0	24	6	10	1	0	0
157	4	30	6	0	23	4	9	2	0	0
156	6	27	4	0	25	6	11	2	0	0
154	5	22	4	0	24	5	11	2	0	0
154	5	28	5	0	27	5	11	2	0	0
161	5	27	6	0	25	6	11	2	0	0
159	5	23	5	0	27	4	10	2	0	0
156	6	27	6	0	27	6	12	2	0	0
151	4	26	6	0	25	4	11	2	0	0
154	3	26	3	0	26	6	12	2	0	0
165	6	26	5	0	30	3	10	2	0	0
159	5	28	6	0	27	6	11	2	0	0
154	6	29	6	0	26	6	10	2	0	0
160	6	29	5	0	28	5	11	2	0	0
152	3	24	6	0	29	4	11	2	0	0
154	3	27	6	0	25	3	9	2	0	0
154	6	20	4	0	27	5	10	1	0	0
156	6	19	5	0	23	4	11	2	0	0
162	6	25	5	0	28	4	11	2	0	0
152	1	29	4	0	29	6	9	2	0	0
160	6	24	4	0	23	6	11	2	0	0
153	5	26	5	0	27	6	11	2	0	0
154	6	26	4	0	26	6	11	2	0	0
150	5	20	5	0	25	6	12	2	0	0
152	5	26	3	0	27	6	12	1	0	0
150	4	25	6	0	25	5	12	2	0	0
147	5	26	6	0	26	4	10	2	0	0
156	6	27	4	0	23	6	8	2	0	0
158	5	29	3	0	26	6	8	0	0	0
157	5	27	6	0	24	5	10	2	0	0
163	6	29	6	0	25	5	11	2	0	0
153	5	23	6	0	24	5	10	1	0	0
151	5	23	4	0	28	6	11	2	0	0
155	3	24	6	0	28	6	12	2	0	0
156	6	26	5	0	24	5	10	1	0	0
156	5	26	4	0	26	5	12	2	0	0
159	6	20	4	0	22	5	11	0	0	0
164	6	29	6	0	23	6	12	0	0	0
160	6	24	6	0	27	6	9	2	0	0
144	4	24	6	0	27	5	9	2	0	0
156	5	26	5	0	21	6	11	2	0	0
158	6	29	5	0	29	4	11	2	0	0
144	6	28	4	0	23	5	10	2	0	0
149	5	26	5	0	24	6	6	1	0	0
156	6	27	6	0	25	6	10	2	0	0
157	1	25	6	0	29	4	8	1	0	0
163	6	26	4	0	29	4	9	0	0	0
147	5	28	5	0	27	6	11	2	0	0
153	5	25	6	0	25	6	9	2	0	0
163	5	27	5	0	25	5	10	2	0	0
152	5	25	5	0	26	6	8	0	0	0
155	5	27	4	0	25	6	11	2	0	0
151	5	23	4	0	27	5	11	2	0	0
157	2	27	6	0	27	5	10	2	0	0
157	5	21	6	0	27	6	9	2	0	0
167	6	24	5	0	25	6	12	2	0	0
156	4	29	6	0	25	3	8	2	0	0
148	5	28	3	0	28	3	11	2	0	0
151	6	26	6	0	29	6	11	2	0	0
149	6	28	4	0	25	4	8	0	0	0
153	5	30	6	0	24	4	10	2	0	0
155	5	29	6	0	23	6	9	2	0	0
159	6	29	4	0	26	5	9	2	0	0
151	5	26	6	0	25	5	11	2	0	0
149	5	27	6	0	23	4	7	1	0	0
145	5	25	6	0	22	4	8	2	0	0
153	5	25	4	0	28	6	11	2	0	0
153	6	24	6	0	30	6	11	0	0	0
163	4	25	6	0	28	6	6	2	0	0
156	6	26	5	0	26	6	10	2	0	0
159	5	27	6	0	25	6	12	2	0	0
151	6	25	5	0	25	6	10	2	0	0
144	6	22	6	0	26	5	12	1	0	0
158	4	23	5	0	23	3	11	2	0	0
162	6	25	5	0	25	5	10	2	0	0
151	6	26	6	0	23	6	12	2	0	0
150	5	28	6	0	18	5	11	2	0	0
162	4	28	3	0	28	6	12	2	0	0
157	3	26	6	0	25	5	11	2	0	0
156	5	24	6	0	27	6	11	2	0	0
158	5	24	4	0	25	4	7	2	0	0
158	4	24	6	0	25	6	9	2	0	0
154	5	26	5	0	27	4	10	2	0	0
142	5	22	6	0	26	6	10	2	0	0
147	5	20	4	0	26	4	9	2	0	0
142	6	28	6	0	27	5	7	2	0	0
158	5	28	4	0	27	6	10	2	0	0
140	6	25	5	0	21	5	9	2	0	0
151	4	22	5	0	27	6	11	2	0	0
159	5	26	5	0	26	5	10	2	0	0
145	5	24	5	0	24	5	11	2	0	0
148	3	29	4	0	22	6	12	2	0	0
155	3	28	5	0	24	5	11	1	0	0
156	6	25	6	0	24	6	11	2	0	0
156	5	25	5	0	27	1	11	2	0	0
138	6	23	4	0	24	6	10	2	0	0
144	5	16	5	0	25	5	9	2	0	0
152	5	20	4	0	25	6	11	2	0	0
155	6	22	5	0	26	6	10	2	0	0
161	4	26	6	0	23	5	11	2	0	0
152	6	25	5	0	27	6	11	2	0	0
157	6	23	6	0	22	4	8	2	0	0
157	6	28	4	0	23	6	9	1	0	0
157	5	27	6	0	27	6	11	2	0	0
160	6	28	6	0	25	6	10	2	0	0
150	5	26	4	0	23	6	10	2	0	0
155	5	24	6	0	29	6	11	2	0	0
155	6	26	5	0	21	5	7	0	0	0
148	4	21	5	0	27	4	10	2	0	0
153	6	22	4	0	24	6	11	2	0	0
151	6	28	4	0	25	6	10	2	0	0
160	6	25	6	0	28	6	11	2	0	0
150	6	23	6	0	29	4	11	2	0	0
159	4	27	5	0	26	6	11	0	0	0
159	4	28	6	0	24	6	7	2	0	0
148	5	22	3	0	24	5	9	2	0	0
155	3	27	4	0	27	5	8	2	0	0
155	5	25	6	0	26	6	10	2	0	0
156	3	23	6	0	22	5	10	2	0	0
161	5	25	6	0	23	6	11	2	0	0
150	5	24	5	0	20	6	12	1	0	0
157	5	22	5	0	26	4	9	1	0	0
163	6	28	4	0	26	6	11	0	0	0
144	5	26	5	0	22	6	10	2	0	0
157	5	26	6	0	27	5	10	2	0	0
158	5	22	5	0	25	6	9	0	0	0
160	4	21	6	0	23	2	9	2	0	0
151	5	25	6	0	22	6	11	2	0	0
162	5	21	6	0	27	6	11	1	0	0
158	6	26	6	0	20	6	8	2	0	0
153	4	23	6	0	28	5	8	2	0	0
157	5	25	6	0	27	4	8	2	0	0
153	6	25	4	0	24	4	12	2	0	0
147	6	24	3	0	26	6	11	1	0	0
155	4	24	4	0	27	6	11	2	0	0
149	6	21	6	0	26	6	9	2	0	0
155	6	22	5	0	23	6	11	2	0	0
155	5	25	4	0	25	6	8	2	0	0
155	4	28	6	0	28	6	12	2	0	0
154	6	22	6	0	26	6	9	2	0	0
155	5	27	6	0	22	4	10	2	0	0
151	6	25	5	0	23	6	11	2	0	0
150	4	25	6	0	24	4	9	2	0	0
150	5	24	4	0	27	3	8	0	0	0
152	5	25	6	0	26	5	10	2	0	0
154	6	26	6	0	23	5	11	2	0	0
161	4	26	6	0	27	6	10	2	0	0
153	4	24	4	0	26	5	11	2	0	0
141	5	24	6	0	30	5	10	1	0	0
157	5	24	5	0	26	4	9	2	0	0
152	6	28	5	0	24	3	12	0	0	0
156	6	25	5	0	25	6	11	2	0	0
143	3	24	6	0	24	4	10	2	0	0
149	6	28	5	0	27	6	9	2	0	0
143	5	24	6	0	23	6	10	2	0	0
160	3	27	6	0	19	6	11	1	0	0
158	5	25	4	0	29	5	11	2	0	0
152	5	27	5	0	24	5	11	1	0	0
160	5	27	5	0	26	3	11	2	0	0
149	4	23	6	0	22	5	9	2	0	0
153	3	19	3	0	27	6	12	2	0	0
156	6	27	5	0	26	6	10	2	0	0
152	6	25	5	0	25	5	12	2	0	0
155	6	24	6	0	27	5	11	0	0	0
158	6	23	6	0	23	4	9	1	0	0
152	6	26	5	0	28	5	9	2	0	0
161	5	26	5	0	24	6	10	2	0	0
151	6	26	6	0	24	6	12	2	0	0
160	6	29	6	0	27	5	11	2	0	0
154	6	25	4	0	23	6	9	2	0	0
156	4	23	5	0	26	4	10	2	0	0
150	3	27	3	0	28	6	10	2	0	0
156	3	23	5	0	27	6	10	2	0	0
150	5	29	6	0	26	4	10	2	0	0
159	6	23	6	0	28	6	12	2	0	0
152	5	26	4	0	29	5	10	2	0	0
151	4	24	4	0	29	5	9	1	0	0
151	6	28	6	0	27	5	9	2	0	0
156	6	27	6	0	28	6	9	1	0	0
147	4	24	5	0	25	6	11	2	0	0
153	5	23	5	0	26	6	10	2	0	0
143	5	23	6	0	26	6	10	1	0	0
159	6	28	5	0	23	6	12	2	0	0
157	5	25	5	0	24	3	12	2	0	0
163	5	28	6	0	25	6	10	2	0	0
164	4	28	6	0	27	6	9	2	0	0
147	5	25	6	0	24	4	10	2	0	0
142	5	23	5	0	26	5	8	2	0	0
148	6	21	4	0	22	6	11	2	0	0
154	4	29	6	0	26	2	12	2	0	0
151	4	25	6	0	24	6	9	2	0	0
151	4	27	4	0	28	6	10	2	0	0
147	6	25	5	0	21	5	8	2	0	0
166	2	28	6	0	27	4	11	2	0	0
154	5	28	6	0	21	6	10	2	0	0
154	5	25	4	0	28	3	10	2	0	0
147	6	24	4	0	26	4	8	2	0	0
155	6	27	6	0	23	3	12	2	0	0
155	6	24	6	0	23	6	9	1	0	0
158	5	26	5	0	29	4	12	2	0	0
153	2	26	5	0	30	6	7	2	0	0
155	4	27	4	0	28	6	11	2	0	0
153	5	25	4	0	24	4	9	2	0	0
153	5	22	4	0	26	6	8	2	0	0
153	3	24	5	0	26	5	11	2	0	0
159	6	23	5	0	26	6	9	2	0	0
150	5	25	6	0	26	5	8	2	0	0
157	6	28	5	0	25	6	11	2	0	0
151	6	28	6	0	24	5	12	2	0	0
146	4	24	6	0	27	4	11	2	0	0
151	6	26	6	0	28	6	9	2	0	0
148	3	29	6	0	24	6	12	1	0	0
149	6	26	6	0	25	6	11	0	0	0
158	6	23	6	0	27	4	10	1	0	0
152	3	27	4	0	27	5	10	2	0	0
149	4	24	6	0	26	5	10	2	0	0
159	5	24	5	0	28	5	7	2	0	0
148	4	27	5	0	26	6	8	1	0	0
156	1	23	5	0	25	5	12	0	0	0
153	6	23	5	0	29	4	11	2	0	0
146	5	28	5	0	24	6	11	2	0	0
162	6	27	3	0	27	4	8	2	0	0
158	3	24	6	0	29	4	11	2	0	0
154	6	28	6	0	22	5	10	2	0	0
159	6	24	5	0	23	6	10	2	0	0
154	5	27	6	0	22	6	7	2	0	0
161	6	28	5	0	28	6	11	2	0	0
165	3	26	5	0	25	6	11	2	0	0
162	6	28	5	0	26	6	11	2	0	0
149	5	24	6	0	22	5	10	2	0	0
151	5	23	5	0	26	4	10	2	0	0
157	6	29	6	0	27	4	10	2	0	0
151	5	21	5	0	24	5	10	2	0	0
158	6	26	5	0	28	6	12	2	0	0
161	6	20	6	0	22	6	9	1	0	0
151	6	23	5	0	25	5	10	2	0	0
155	5	23	3	0	27	5	12	2	0	0
157	6	27	4	0	26	2	10	0	0	0
154	6	23	4	0	25	6	12	2	0	0
167	6	23	4	0	26	2	9	2	0	0
149	3	25	5	0	23	6	12	1	0	0
146	5	26	4	0	27	6	11	2	0	0
151	6	22	6	0	27	4	12	1	0	0
153	5	24	6	0	27	5	12	2	0	0
148	5	28	6	0	27	5	10	2	0	0
160	6	27	5	0	25	6	8	1	0	0
152	6	23	4	0	26	5	9	2	0	0
153	5	29	6	0	21	3	10	2	0	0
152	5	29	5	0	25	6	10	2	0	0
163	6	27	6	0	26	4	12	2	0	0
150	6	25	6	0	24	5	9	1	0	0
143	5	24	6	0	25	4	11	2	0	0
158	5	28	5	0	24	6	9	1	0	0
158	6	29	6	0	26	5	10	2	0	0
154	6	25	5	0	26	6	12	2	0	0
142	5	28	4	0	28	4	11	2	0	0
149	5	28	6	0	25	6	11	2	0	0
146	5	28	5	0	27	6	11	2	0	0
158	6	23	6	0	20	2	9	2	0	0
152	6	26	4	0	27	5	9	2	0	0
142	4	27	6	0	24	6	11	2	0	0
148	6	24	6	0	25	6	11	2	0	0
162	6	25	5	0	25	6	11	2	0	0
160	4	25	6	0	25	5	10	2	0	0
156	6	26	6	0	26	4	11	2	0	0
154	4	24	5	0	27	4	9	2	0	0
157	6	26	5	0	26	4	12	2	0	0
151	5	27	3	0	22	6	12	1	0	0
159	4	27	6	0	22	6	10	2	0	0
160	5	25	6	0	26	2	11	0	0	0
153	4	26	5	0	24	6	11	0	0	0
154	4	20	6	0	26	6	10	1	0	0
151	5	23	6	0	25	6	10	0	0	0
163	6	25	4	0	26	6	9	2	0	0
162	6	17	5	0	24	6	11	1	0	0
159	4	28	4	0	29	5	10	2	0	0
148	5	29	5	0	22	4	10	2	0	0
149	3	27	6	0	21	6	11	2	0	0
150	5	26	2	0	22	4	8	2	0	0
147	4	27	6	0	24	6	10	1	0	0
151	4	24	6	0	26	5	11	2	0	0
145	6	24	3	0	28	5	11	2	0	0
153	3	26	5	0	26	6	10	2	0	0
158	4	23	6	0	27	5	12	1	0	0
155	5	21	5	0	28	4	10	2	0	0
154	5	23	6	0	28	5	11	2	0	0
163	6	28	6	0	25	5	10	2	0	0
149	6	28	5	0	24	6	11	2	0	0
155	6	23	6	0	27	5	8	2	0	0
149	6	28	4	0	26	5	8	2	0	0
152	5	24	6	0	24	3	10	2	0	0
146	4	27	6	0	26	6	7	1	0	0
136	5	24	6	0	24	5	12	1	0	0
162	6	25	3	0	28	4	11	2	0	0
165	5	27	6	0	27	5	12	1	0	0
151	5	27	5	0	25	5	9	2	0	0
151	6	27	6	0	26	4	9	2	0	0
152	6	24	5	0	24	4	9	2	0	0
157	5	22	4	0	26	6	11	0	0	0
163	4	26	5	0	28	5	9	2	0	0
150	5	25	6	0	29	6	9	0	0	0
162	5	27	6	0	23	5	12	2	0	0
158	5	24	4	0	26	5	12	1	0	0
151	6	27	5	0	25	6	9	2	0	0
162	3	28	5	0	27	6	11	2	0	0
163	6	26	5	0	21	4	10	1	0	0
149	5	26	6	0	27	5	8	2	0	0
154	4	26	6	0	22	5	11	1	0	0
159	5	26	4	0	24	6	10	0	0	0
150	5	25	5	0	28	5	9	2	0	0
148	6	28	5	0	22	5	11	2	0	0
151	3	26	4	0	29	5	10	2	0	0
146	5	27	3	0	24	6	10	2	0	0
160	4	27	2	0	26	6	11	2	0	0
152	4	25	2	0	23	4	9	1	0	0
160	4	27	6	0	27	5	11	2	0	0
150	5	28	6	0	24	6	11	2	0	0
155	4	25	4	0	23	6	10	2	0	0
159	4	23	6	0	22	5	11	1	0	0
152	5	23	6	0	25	6	11	2	0	0
154	5	26	4	0	27	6	12	2	0	0
151	6	25	6	0	28	6	10	1	0	0
157	6	27	5	0	23	6	12	2	0	0
160	5	26	6	0	23	6	11	2	0	0
155	6	23	6	0	27	6	9	0	0	0
158	6	23	6	0	24	6	12	2	0	0
156	5	23	6	0	25	6	12	1	0	0
150	6	24	5	0	25	4	9	1	0	0
154	6	25	5	0	25	6	12	2	0	0
145	4	26	4	0	27	4	12	2	0	0
143	4	28	4	0	25	6	10	1	0	0
145	4	25	3	0	24	6	12	0	0	0
152	5	25	6	0	24	6	11	0	0	0
156	4	27	4	0	24	5	12	2	0	0
152	6	27	4	0	28	5	11	2	0	0
147	4	22	6	0	27	4	9	2	0	0
151	6	27	4	0	25	4	9	2	0	0
161	5	27	3	0	28	6	8	1	0	0
154	6	25	6	0	21	6	11	1	0	0
144	5	26	4	0	26	6	10	2	0	0
151	3	25	5	0	28	6	11	1	0	0
155	6	26	6	0	26	4	12	1	0	0
144	5	29	2	0	23	6	12	1	0	0
152	6	22	6	0	25	6	8	2	0	0
156	4	26	4	0	22	4	10	1	0	0
147	6	26	6	0	23	4	12	1	0	0
161	4	28	5	0	28	5	8	1	0	0
152	4	26	5	0	24	6	9	2	0	0
155	5	24	5	0	21	6	11	1	0	0
142	4	27	4	0	23	6	10	2	0	0
158	6	24	6	0	25	4	12	0	0	0
151	6	24	6	0	23	4	9	2	0	0
157	5	26	6	0	26	6	10	2	0	0
151	6	25	5	0	26	6	12	2	0	0
163	5	27	4	0	26	3	12	2	0	0
154	5	26	5	0	23	5	12	0	0	0
152	6	24	6	0	26	5	9	2	0	0
157	3	27	5	0	25	6	12	2	0	0
149	6	25	4	0	22	6	9	2	0	0
154	5	26	6	0	27	6	11	2	0	0
137	3	29	5	0	24	6	11	2	0	0
147	6	28	6	0	24	6	11	2	0	0
162	3	27	6	0	23	4	8	2	0	0
147	4	28	4	0	24	5	10	2	0	0
151	5	21	4	0	22	5	9	2	0	0
155	6	30	4	0	26	6	10	2	0	0
157	6	22	5	0	25	6	8	1	0	0
153	3	25	4	0	26	3	9	1	0	0
160	3	26	5	0	26	3	10	0	0	0
152	6	26	4	0	28	4	10	1	0	0
158	3	25	6	0	29	3	11	2	0	0
150	6	25	5	0	27	6	12	2	0	0
148	6	24	6	0	25	5	11	2	0	0
146	5	22	6	0	25	3	10	2	0	0
149	5	27	6	0	22	5	5	1	0	0
170	5	22	6	0	27	6	11	1	0	0
159	5	26	6	0	28	4	8	2	0	0
158	6	18	2	0	28	6	10	2	0	0
166	4	27	5	0	27	4	10	2	0	0
153	6	26	6	0	25	5	10	2	0	0
152	3	25	6	0	26	6	12	2	0	0
155	3	24	5	0	24	6	9	2	0	0
151	6	24	6	0	25	6	11	2	0	0
159	3	28	5	0	23	5	12	1	0	0
145	6	26	6	0	27	6	11	2	0	0
161	5	25	5	0	23	5	12	2	0	0
153	6	26	6	0	25	6	12	2	0	0
153	5	30	5	0	28	6	11	2	0	0
159	6	25	5	0	25	6	10	0	0	0
163	5	25	4	0	25	6	10	2	0	0
144	3	21	4	0	27	3	9	2	0	0
158	6	29	4	0	28	5	10	2	0	0
152	4	24	5	0	24	6	7	1	0	0
154	5	28	6	0	27	6	8	2	0	0
153	2	23	4	0	27	4	10	2	0	0
163	6	23	6	0	27	5	10	2	0	0
151	6	22	3	0	27	3	11	2	0	0
147	5	23	3	0	28	5	12	2	0	0
148	6	23	3	0	26	4	12	2	0	0
155	5	27	5	0	27	6	9	1	0	0
150	5	24	6	0	24	6	11	1	0	0
163	6	28	4	0	26	5	11	2	0	0
154	3	27	5	0	24	6	10	2	0	0
152	6	22	5	0	28	5	11	1	0	0
156	5	25	6	0	29	6	12	2	0	0
149	5	24	5	0	27	6	11	2	0	0
155	5	26	3	0	27	6	11	2	0	0
155	6	29	6	0	27	5	11	2	0	0
155	6	30	6	0	26	5	10	2	0	0
137	6	23	5	0	28	4	11	2	0	0
162	2	28	6	0	24	5	11	2	0	0
145	6	24	5	0	19	5	9	2	0	0
151	4	28	4	0	23	6	9	2	0	0
152	4	20	6	0	25	5	11	2	0	0
153	6	29	6	0	24	6	10	2	0	0
155	5	26	5	0	23	6	10	2	0	0
155	4	27	6	0	29	5	9	2	0	0
158	5	26	1	0	25	6	10	2	0	0
158	6	25	2	0	26	6	12	1	0	0
159	4	27	6	0	24	6	10	2	0	0
158	4	27	4	0	27	6	9	2	0	0
151	4	25	4	0	21	5	10	2	0	0
156	3	23	5	0	22	6	10	2	0	0
145	6	25	6	0	27	6	10	2	0	0
152	5	27	6	0	26	5	10	2	0	0
164	6	22	2	0	26	3	11	2	0	0
157	6	27	4	0	22	6	10	0	0	0
154	4	28	6	0	27	6	9	2	0	0
152	6	30	5	0	27	4	8	1	0	0
154	6	22	4	0	27	6	9	2	0	0
156	6	30	6	0	28	6	10	2	0	0
155	5	25	5	0	26	6	9	2	0	0
158	6	21	5	0	23	6	7	2	0	0
153	6	26	6	0	26	5	7	2	0	0
159	5	25	5	0	28	5	9	1	0	0
143	6	24	4	0	25	4	11	2	0	0
153	4	26	6	0	27	6	11	2	0	0
149	5	23	6	0	24	6	10	2	0	0
150	5	25	6	0	26	6	11	2	0	0
162	4	27	6	0	23	6	11	2	0	0
163	6	23	4	0	26	5	11	2	0	0
156	5	27	4	0	25	5	11	2	0	0
161	5	25	4	0	24	5	12	1	0	0
149	5	24	5	0	24	6	10	2	0	0
162	5	24	6	0	26	6	12	2	0	0
156	5	21	6	0	23	4	12	0	0	0
157	5	27	4	0	21	6	10	1	0	0
156	4	26	6	0	26	5	11	2	0	0
158	5	20	6	0	28	6	8	2	0	0
152	5	29	6	0	27	6	11	1	0	0
150	6	23	4	0	26	6	10	1	0	0
151	6	28	5	0	25	6	9	2	0	0
157	4	28	6	0	29	5	9	2	0	0
154	6	26	6	0	28	6	11	2	0	0
146	5	23	5	0	29	5	11	2	0	0
150	6	26	5	0	28	5	12	2	0	0
152	5	26	6	0	27	5	12	2	0	0
164	4	26	6	0	25	6	9	2	0	0
161	3	27	4	0	25	4	12	2	0	0
155	1	25	5	0	26	6	10	2	0	0
148	5	22	6	0	27	5	9	2	0	0
162	5	27	6	0	27	6	12	2	0	0
158	4	26	6	0	27	5	11	2	0	0
157	3	25	5	0	26	4	10	2	0	0
148	5	27	4	0	26	6	12	1	0	0
155	6	29	5	0	23	6	10	2	0	0
145	5	24	4	0	25	6	12	0	0	0
152	6	22	4	0	28	5	12	2	0	0
150	4	29	6	0	22	6	12	2	0	0
151	3	27	5	0	25	6	11	2	0	0
150	2	26	6	0	22	4	10	2	0	0
157	5	25	6	0	27	6	11	2	0	0
154	5	29	6	0	26	5	10	2	0	0
145	5	29	4	0	28	6	11	2	0	0
157	5	26	5	0	26	4	10	2	0	0
150	5	26	3	0	25	4	10	0	0	0
152	6	28	5	0	29	6	12	2	0	0
153	6	27	5	0	25	5	9	2	0	0
157	6	27	4	0	24	5	9	2	0	0
150	6	28	5	0	24	4	7	2	0	0
156	5	27	4	0	27	5	9	2	0	0
152	6	28	3	0	26	6	10	2	0	0
153	3	28	4	0	23	5	11	2	0	0
151	5	26	1	0	27	6	10	2	0	0
148	6	27	5	0	25	5	8	2	0	0
162	6	25	6	0	22	6	6	0	0	0
159	4	23	6	0	27	6	9	1	0	0
156	3	27	5	0	27	5	9	1	0	0
159	3	19	4	0	25	5	12	2	0	0
161	5	27	5	0	26	3	9	1	0	0
147	6	20	4	0	26	6	7	2	0	0
151	6	26	6	0	19	6	12	2	0	0
149	6	23	5	0	25	6	11	1	0	0
159	6	24	5	0	29	5	8	2	0	0
165	6	27	6	0	29	6	12	0	0	0
155	6	25	6	0	26	6	10	2	0	0
155	4	27	5	0	22	6	11	2	0	0
155	5	25	5	0	24	6	7	2	0	0
159	4	19	4	0	29	5	12	2	0	0
156	5	22	5	0	28	5	10	2	0	0
150	6	26	6	0	26	4	11	2	0	0
155	5	25	5	0	27	3	11	2	0	0
158	6	24	5	0	29	5	11	2	0	0
157	6	27	5	0	21	5	7	2	0	0
163	6	25	5	0	23	6	8	2	0	0
160	6	21	5	0	27	5	7	1	0	0
147	6	26	6	0	25	5	10	2	0	0
150	3	24	5	0	26	6	9	2	0	0
154	5	23	3	0	27	4	12	2	0	0
156	5	27	5	0	21	5	11	2	0	0
148	5	24	6	0	28	6	12	2	0	0
154	3	26	6	0	24	6	8	1	0	0
145	5	26	6	0	23	6	12	2	0	0
149	6	25	5	0	28	6	11	2	0	0
152	4	25	5	0	27	4	6	2	0	0
154	3	22	4	0	25	2	7	2	0	0
148	6	23	6	0	27	6	11	2	0	0
140	4	21	5	0	26	4	7	2	0	0
160	3	27	6	0	25	6	8	2	0	0
148	6	24	6	0	26	6	10	2	0	0
149	3	21	2	0	24	3	9	1	0	0
145	5	22	5	0	25	6	9	0	0	0
150	4	26	6	0	28	5	11	1	0	0
162	5	24	5	0	23	6	8	2	0	0
159	5	25	4	0	24	4	11	2	0	0
152	5	24	4	0	27	3	8	2	0	0
150	6	23	6	0	25	6	12	1	0	0
154	6	27	4	0	26	6	12	2	0	0
158	6	25	3	0	25	6	8	2	0	0
153	6	22	6	0	25	6	11	0	0	0
165	4	24	6	0	22	5	12	1	0	0
141	3	27	5	0	29	6	9	2	0	0
145	5	25	5	0	23	6	11	1	0	0
163	5	27	5	0	27	5	11	2	0	0
151	6	26	5	0	26	5	9	2	0	0
148	6	25	6	0	28	6	9	2	0	0
164	6	27	4	0	26	4	10	2	0	0
147	4	23	6	0	24	2	10	2	0	0
152	4	26	5	0	23	6	10	2	0	0
153	5	27	4	0	27	4	12	2	0	0
156	3	28	5	0	24	6	11	2	0	0
156	6	21	6	0	25	6	11	2	0	0
156	4	23	5	0	28	5	10	2	0	0
156	6	27	6	0	26	5	10	2	0	0
156	6	27	5	0	24	5	10	2	0	0
147	5	27	6	0	25	5	10	1	0	0
153	5	28	5	0	25	4	11	2	0	0
149	4	28	6	0	26	5	10	2	0	0
146	6	26	6	0	29	5	8	2	0	0
154	6	28	5	0	22	4	10	2	0	0
153	6	25	6	0	24	3	11	2	0	0
157	5	27	6	0	25	6	10	0	0	0
148	6	24	6	0	25	6	10	2	0	0
139	4	28	6	0	25	6	11	2	0	0
148	6	27	4	0	23	6	9	2	0	0
148	5	26	4	0	28	6	9	2	0	0
156	4	23	6	0	27	4	11	2	0	0
163	2	28	5	0	24	4	11	2	0	0
150	5	28	5	0	25	6	12	2	0	0
160	6	22	6	0	25	4	7	2	0	0
156	6	25	5	0	23	5	12	0	0	0
153	6	26	6	0	26	6	10	1	0	0
152	5	26	4	0	24	5	10	2	0	0
157	3	22	5	0	26	5	8	1	0	0
154	6	26	5	0	26	6	11	1	0	0
161	4	25	5	0	25	5	11	2	0	0
154	6	27	6	0	26	5	8	2	0	0
147	5	27	3	0	26	6	11	2	0	0
157	5	23	3	0	23	6	11	0	0	0
164	6	28	5	0	28	6	12	2	0	0
154	4	25	3	0	22	6	12	2	0	0
156	5	29	4	0	24	6	7	0	0	0
153	5	26	6	0	28	5	12	2	0	0
152	6	27	6	0	29	6	10	2	0	0
168	4	24	5	0	25	6	12	2	0	0
146	5	28	6	0	22	5	8	2	0	0
148	6	24	6	0	26	6	10	2	0	0
153	5	25	6	0	22	3	8	2	0	0
153	6	22	3	0	25	3	10	2	0	0
159	6	26	5	0	21	6	8	2	0	0
148	4	26	6	0	23	4	9	1	0	0
149	5	28	5	0	24	6	10	2	0	0
169	6	28	6	0	28	4	7	1	0	0
152	2	24	5	0	24	6	11	2	0	0
150	6	29	6	0	26	4	9	2	0	0
162	6	27	4	0	23	3	12	2	0	0
157	6	25	6	0	25	6	9	2	0	0
157	2	23	6	0	27	4	11	2	0	0
157	5	27	2	0	24	6	12	2	0	0
158	6	24	5	0	27	6	9	2	0	0
153	5	27	6	0	27	6	12	2	0	0
151	4	25	5	0	27	5	12	1	0	0
153	6	24	5	0	28	3	10	2	0	0
153	3	25	2	0	23	6	9	2	0	0
156	5	24	5	0	22	4	10	2	0	0
164	5	25	5	0	25	6	10	1	0	0
151	5	24	6	0	28	6	9	2	0	0
154	5	26	4	0	23	6	12	2	0	0
155	5	25	4	0	28	5	12	2	0	0
155	5	26	6	0	27	3	9	2	0	0
150	4	28	6	0	28	6	12	1	0	0
151	4	24	4	0	26	6	12	2	0	0
149	4	19	6	0	24	3	8	0	0	0
150	6	26	6	0	26	3	8	2	0	0
156	6	28	6	0	19	5	12	0	0	0
159	4	29	4	0	27	4	10	2	0	0
148	5	25	6	0	22	5	11	2	0	0
150	4	24	6	0	27	5	11	2	0	0
154	6	22	5	0	26	6	11	2	0	0
148	5	27	4	0	24	3	8	1	0	0
156	5	24	6	0	23	5	10	1	0	0
149	5	25	5	0	28	5	9	2	0	0
149	6	28	3	0	25	4	11	2	0	0
158	5	26	5	0	22	4	9	1	0	0
145	6	28	6	0	22	6	12	2	0	0
165	6	27	5	0	27	4	10	2	0	0
157	6	23	5	0	30	6	11	1	0	0
151	5	25	4	0	24	5	9	1	0	0
157	5	26	6	0	26	4	12	2	0	0
161	6	25	5	0	29	6	10	2	0	0
151	4	29	6	0	27	5	11	2	0	0
151	5	28	6	0	25	5	12	0	0	0
155	5	27	6	0	25	5	8	2	0	0
145	4	26	6	0	29	6	11	2	0	0
151	5	20	6	0	28	6	12	2	0	0
166	6	24	6	0	27	6	12	0	0	0
158	4	24	6	0	22	6	10	1	0	0
142	6	29	3	0	28	4	6	1	0	0
158	5	26	5	0	25	5	11	1	0	0
157	6	28	5	0	23	5	9	1	0	0
157	6	25	6	0	26	6	12	2	0	0
153	5	27	5	0	26	6	9	2	0	0
150	3	23	6	0	21	6	11	2	0	0
147	6	25	6	0	24	5	9	2	0	0
147	4	23	4	0	26	5	10	1	0	0
157	6	26	4	0	25	6	8	2	0	0
150	5	28	6	0	24	5	10	2	0	0
156	6	29	5	0	29	4	10	2	0	0
152	5	27	5	0	23	4	9	2	0	0
164	6	27	6	0	21	4	9	2	0	0
151	5	26	5	0	24	4	12	2	0	0
159	4	28	4	0	27	5	9	2	0	0
145	6	25	4	0	26	3	10	2	0	0
161	6	21	3	0	23	4	10	0	0	0
157	5	27	4	0	23	5	10	1	0	0
155	6	22	6	0	25	5	8	2	0	0
158	1	23	6	0	26	5	10	2	0	0
139	6	26	5	0	27	6	12	2	0	0
159	4	29	5	0	28	4	9	1	0	0
153	6	28	4	0	27	5	10	2	0	0
149	6	23	2	0	24	6	11	0	0	0
147	3	29	6	0	21	4	10	2	0	0
152	5	24	5	0	24	5	10	2	0	0
156	5	20	4	0	23	6	10	2	0	0
164	5	27	3	0	21	6	11	2	0	0
158	5	22	6	0	22	5	11	2	0	0
149	3	23	5	0	25	6	10	2	0	0
152	5	23	6	0	26	4	10	2	0	0
154	5	23	6	0	28	6	11	2	0	0
146	5	24	6	0	24	6	11	2	0	0
146	5	25	5	0	28	6	11	2	0	0
163	5	28	6	0	25	6	12	2	0	0
141	5	26	5	0	25	6	12	1	0	0
158	4	23	6	0	26	6	9	2	0	0
146	4	27	6	0	21	6	8	2	0	0
151	6	24	4	0	28	5	10	2	0	0
157	6	25	5	0	27	5	10	2	0	0
155	5	27	3	0	28	2	7	2	0	0
152	6	19	3	0	24	5	12	2	0	0
153	6	19	5	0	28	5	11	2	0	0
157	6	26	5	0	24	6	11	2	0	0
156	3	25	4	0	27	6	10	2	0	0
152	6	23	5	0	24	5	8	1	0	0
144	6	25	5	0	27	3	9	2	0	0
152	6	23	6	0	25	4	10	1	0	0
158	5	26	6	0	26	4	12	2	0	0
151	6	26	5	0	27	5	11	2	0	0
152	6	25	5	0	23	3	10	2	0	0
154	5	26	6	0	26	6	10	2	0	0
142	5	28	5	0	24	4	7	2	0	0
158	6	28	6	0	22	6	9	2	0	0
148	5	27	5	0	24	4	9	2	0	0
159	6	23	5	0	25	5	11	2	0	0
159	5	23	5	0	26	5	11	2	0	0
156	5	24	6	0	25	5	11	2	0	0
160	6	25	6	0	28	6	10	2	0	0
155	5	24	4	0	27	5	11	2	0	0
156	5	19	5	0	25	6	10	2	0	0
158	6	26	5	0	29	5	9	2	0	0
147	6	21	4	0	27	5	12	1	0	0
157	5	26	6	0	29	6	9	2	0	0
159	4	22	6	0	23	5	12	2	0	0
153	6	26	6	0	25	5	11	2	0	0
156	1	24	5	0	26	6	11	1	0	0
156	6	24	6	0	26	6	10	2	0	0
147	6	25	6	0	23	6	11	0	0	0
161	5	27	3	0	22	4	8	1	0	0
150	5	29	4	0	28	6	11	2	0	0
152	6	25	4	0	27	6	12	2	0	0
157	6	21	4	0	25	3	10	2	0	0
160	5	25	5	0	28	3	9	2	0	0
140	4	24	6	0	21	5	10	2	0	0
159	4	25	6	0	29	5	12	2	0	0
149	5	18	4	0	23	2	8	2	0	0
149	4	24	6	0	26	6	11	1	0	0
144	6	27	5	0	25	6	7	1	0	0
160	6	28	6	0	26	6	9	2	0	0
147	4	29	6	0	28	4	12	0	0	0
159	6	27	6	0	26	5	11	2	0	0
145	5	27	3	0	27	2	11	2	0	0
148	6	23	6	0	28	5	8	2	0	0
149	5	26	5	0	26	6	11	2	0	0
157	6	25	3	0	22	6	11	2	0	0
165	5	25	5	0	28	6	11	1	0	0
164	5	21	5	0	28	5	10	1	0	0
159	4	23	4	0	24	3	9	1	0	0
163	5	26	4	0	27	6	11	2	0	0
150	5	27	5	0	28	6	10	2	0	0
158	6	23	5	0	26	6	12	2	0	0
155	2	26	5	0	23	4	11	0	0	0
150	6	26	6	0	25	6	12	2	0	0
159	6	23	5	0	25	6	10	1	0	0
165	6	24	6	0	27	5	9	2	0	0
163	5	27	5	0	22	5	9	2	0	0
150	6	27	6	0	26	5	10	2	0	0
146	3	24	6	0	28	6	11	0	0	0
155	5	27	4	0	24	5	7	1	0	0
152	5	27	4	0	24	5	10	2	0	0
158	6	26	6	0	26	6	7	0	0	0
152	3	21	4	0	23	6	10	2	0	0
164	6	28	3	0	26	6	11	0	0	0
155	6	27	6	0	27	5	9	1	0	0
152	6	21	5	0	28	6	6	2	0	0
158	5	23	6	0	26	6	10	2	0	0
152	5	27	4	0	21	6	10	2	0	0
154	5	28	6	0	22	6	8	2	0	0
154	6	25	6	0	25	4	9	2	0	0
144	5	26	2	0	22	5	9	2	0	0
152	4	28	4	0	21	5	12	2	0	0
149	5	27	5	0	28	6	12	1	0	0
154	6	19	3	0	26	3	11	2	0	0
143	5	28	5	0	23	4	10	2	0	0
148	6	24	6	0	26	5	9	2	0	0
157	6	26	6	0	26	4	11	1	0	0
157	6	27	4	0	26	5	12	2	0	0
153	5	25	5	0	23	4	8	2	0	0
152	3	24	6	0	28	6	8	2	0	0
160	6	26	5	0	26	4	10	2	0	0
155	6	23	6	0	27	6	9	2	0	0
152	4	24	5	0	29	6	10	1	0	0
154	6	29	6	0	28	6	12	1	0	0
153	6	27	4	0	26	6	12	2	0	0
157	6	22	4	0	26	5	12	2	0	0
145	6	26	6	0	26	5	9	1	0	0
157	5	25	6	0	24	4	11	2	0	0
153	6	26	6	0	26	6	11	1	0	0
161	5	28	4	0	27	3	11	2	0	0
161	6	21	6	0	23	6	11	1	0	0
148	6	27	5	0	28	6	12	2	0	0
148	3	28	4	0	28	4	7	1	0	0
143	4	25	6	0	24	4	12	2	0	0
148	5	24	5	0	24	6	12	2	0	0
155	6	27	6	0	29	2	11	2	0	0
150	6	24	6	0	26	6	12	1	0	0
156	6	26	3	0	24	4	11	2	0	0
159	3	28	3	0	28	5	10	2	0	0
143	4	25	5	0	28	5	11	2	0	0
148	6	25	5	0	25	4	7	2	0	0
150	6	23	3	0	25	6	10	2	0	0
157	4	27	5	0	29	6	10	2	0	0
161	6	22	4	0	26	6	7	1	0	0
151	6	28	6	0	30	5	11	2	0	0
158	6	25	6	0	25	6	9	2	0	0
147	4	24	5	0	26	6	10	1	0	0
156	6	23	5	0	25	2	10	0	0	0
151	3	28	5	0	26	6	10	2	0	0
158	5	28	6	0	27	5	8	2	0	0
150	6	23	5	0	27	4	11	2	0	0
145	5	28	5	0	22	6	11	2	0	0
163	5	25	5	0	25	6	11	2	0	0
149	5	25	5	0	24	3	8	2	0	0
162	4	27	6	0	28	5	8	2	0	0
155	4	27	4	0	25	3	9	1	0	0
147	6	27	5	0	25	6	9	2	0	0
145	6	28	6	0	24	4	8	1	0	0
154	6	25	5	0	28	5	10	2	0	0
158	6	25	5	0	23	6	10	2	0	0
156	6	27	5	0	24	5	10	2	0	0
145	6	26	4	0	24	5	11	2	0	0
159	6	26	3	0	27	4	12	2	0	0
141	6	28	5	0	24	5	10	2	0	0
160	5	24	4	0	21	6	11	0	0	0
146	4	25	5	0	25	6	7	2	0	0
148	3	24	5	0	26	6	10	2	0	0
152	6	28	6	0	24	6	11	2	0	0
160	5	27	5	0	27	1	9	2	0	0
152	6	27	5	0	28	6	9	2	0	0
159	6	26	4	0	27	6	11	2	0	0
147	4	27	6	0	24	4	10	2	0	0
156	6	22	4	0	25	5	11	1	0	0
155	6	25	5	0	28	4	9	2	0	0
149	6	25	4	0	29	6	9	2	0	0
154	5	24	6	0	30	5	10	2	0	0
141	5	23	6	0	29	6	11	2	0	0
152	5	28	6	0	27	5	9	2	0	0
156	6	26	6	0	25	6	12	2	0	0
148	4	26	6	0	23	5	8	2	0	0
157	6	29	2	0	27	5	10	2	0	0
156	6	24	5	0	26	5	8	2	0	0
153	6	28	5	0	28	6	5	2	0	0
156	6	26	6	0	25	6	11	1	0	0
154	5	27	4	0	25	4	12	1	0	0
141	5	28	6	0	27	5	11	2	0	0
152	4	27	4	0	27	6	11	1	0	0
150	6	24	3	0	27	6	11	2	0	0
150	6	24	6	0	27	5	10	2	0	0
143	6	28	6	0	26	6	10	2	0	0
154	6	26	6	0	25	4	11	2	0	0
159	6	26	5	0	28	3	8	0	0	0
158	5	27	4	0	25	6	10	2	0	0
147	5	22	5	0	28	6	12	0	0	0
146	4	30	6	0	29	5	11	2	0	0
164	5	25	5	0	28	6	10	2	0	0
155	6	27	5	0	28	6	12	2	0	0
160	6	27	6	0	26	3	8	2	0	0
157	6	28	4	0	25	5	9	1	0	0
149	6	29	5	0	29	6	9	2	0	0
156	5	24	6	0	26	6	11	2	0	0
153	5	26	5	0	26	6	12	1	0	0
151	5	24	5	0	26	5	12	1	0	0
156	5	22	6	0	27	4	11	2	0	0
150	5	25	4	0	24	6	10	2	0	0
152	6	26	5	0	27	4	11	2	0	0
156	6	24	6	0	28	6	8	2	0	0
151	3	27	5	0	27	6	9	2	0	0
156	4	27	6	0	28	6	9	2	0	0
152	5	26	6	0	26	6	8	2	0	0
156	5	22	5	0	25	6	11	2	0	0
159	5	28	5	0	26	6	5	2	0	0
159	6	25	6	0	29	6	11	2	0	0
152	5	28	6	0	30	5	9	2	0	0
147	6	27	5	0	24	5	9	2	0	0
156	6	28	6	0	26	5	7	2	0	0
150	5	25	5	0	29	5	11	1	0	0
150	4	28	6	0	27	3	11	1	0	0
159	5	22	2	0	27	6	10	0	0	0
154	5	26	4	0	27	6	12	2	0	0
162	5	23	4	0	20	6	11	2	0	0
155	3	26	5	0	28	5	9	2	0	0
157	6	27	5	0	24	6	11	2	0	0
153	6	29	4	0	25	5	9	2	0	0
145	5	24	3	0	23	6	8	1	0	0
150	6	26	3	0	24	4	9	2	0	0
158	5	25	5	0	23	5	8	2	0	0
165	6	27	6	0	28	3	11	2	0	0
154	5	24	5	0	28	6	11	1	0	0
155	4	28	5	0	25	4	11	2	0	0
150	5	27	4	0	23	6	12	2	0	0
157	5	24	5	0	28	4	10	2	0	0
148	4	23	5	0	23	4	10	2	0	0
156	3	25	5	0	26	6	11	1	0	0
152	5	21	5	0	25	6	11	1	0	0
153	5	21	4	0	23	4	11	2	0	0
157	6	25	4	0	27	4	11	2	0	0
143	4	26	6	0	24	6	10	2	0	0
156	4	24	6	0	26	5	12	2	0	0
159	5	26	6	0	26	5	9	2	0	0
158	5	20	5	0	28	5	8	1	0	0
155	5	27	5	0	26	4	10	2	0	0
147	6	25	5	0	26	5	11	2	0	0
145	6	25	6	0	29	4	11	2	0	0
154	6	21	6	0	22	4	12	1	0	0
146	6	24	6	0	26	4	8	2	0	0
150	6	24	5	0	27	6	11	2	0	0
156	5	25	6	0	24	5	10	2	0	0
157	4	26	3	0	19	6	8	2	0	0
161	6	26	6	0	28	6	11	2	0	0
151	4	20	5	0	23	6	10	2	0	0
162	6	27	6	0	26	5	11	2	0	0
156	6	26	5	0	25	6	11	2	0	0
159	5	27	4	0	29	3	10	2	0	0
144	6	23	6	0	26	5	12	2	0	0
145	5	26	4	0	26	3	9	0	0	0
155	5	28	3	0	26	6	8	2	0	0
156	3	25	5	0	29	6	11	2	0	0
162	6	26	5	0	25	6	11	2	0	0
158	5	27	6	0	28	5	10	2	0	0
164	4	25	4	0	27	4	9	2	0	0
160	5	24	3	0	28	5	11	2	0	0
150	5	26	6	0	24	5	9	1	0	0
155	5	24	4	0	26	5	11	2	0	0
162	6	24	3	0	26	5	9	2	0	0
144	6	29	6	0	23	6	12	2	0	0
162	6	24	6	0	28	5	11	1	0	0
152	6	24	4	0	23	6	10	2	0	0
158	4	28	5	0	24	5	12	2	0	0
164	4	24	5	0	22	5	11	2	0	0
156	6	25	6	0	23	6	10	2	0	0
152	6	29	4	0	20	5	10	2	0	0
161	6	29	6	0	25	5	11	2	0	0
148	3	27	4	0	25	6	11	2	0	0
159	6	29	5	0	23	5	9	2	0	0
148	5	22	5	0	21	5	9	1	0	0
154	6	21	6	0	21	5	9	2	0	0
157	4	25	6	0	27	4	10	1	0	0
161	6	25	6	0	27	4	10	2	0	0
151	4	23	5	0	25	4	10	2	0	0
149	6	25	6	0	24	6	11	1	0	0
145	4	26	6	0	27	4	8	2	0	0
156	6	27	4	0	27	6	9	2	0	0
158	5	23	5	0	27	6	12	1	0	0
149	6	27	5	0	26	6	11	2	0	0
157	6	26	6	0	24	4	10	2	0	0
161	5	27	6	0	24	6	10	1	0	0
160	6	24	5	0	28	5	12	2	0	0
147	6	28	2	0	26	2	11	2	0	0
147	4	27	6	0	24	5	10	2	0	0
161	1	24	4	0	23	5	12	0	0	0
151	6	22	5	0	24	4	10	1	0	0
147	3	25	5	0	20	3	12	2	0	0
150	4	27	3	0	24	5	9	2	0	0
151	6	27	4	0	24	6	11	2	0	0
156	4	28	4	0	27	6	9	2	0	0
146	5	26	4	0	23	5	11	2	0	0
146	6	23	6	0	25	6	12	2	0	0
155	5	25	5	0	22	5	10	1	0	0
154	6	26	3	0	27	6	11	2	0	0
153	5	28	6	0	23	6	11	2	0	0
148	6	29	6	0	28	6	11	0	0	0
160	4	20	6	0	19	3	12	2	0	0
157	4	26	6	0	27	4	9	0	0	0
148	5	24	4	0	27	6	11	2	0	0
150	4	27	6	0	27	6	11	2	0	0
148	4	24	5	0	24	6	10	2	0	0
157	5	24	6	0	28	5	9	2	0	0
155	5	24	6	0	26	5	10	0	0	0
137	6	24	6	0	19	5	10	2	0	0
150	5	24	6	0	23	6	11	2	0	0
154	5	23	6	0	27	6	7	1	0	0
163	3	25	6	0	26	4	10	1	0	0
147	5	26	5	0	25	6	11	2	0	0
157	6	28	5	0	25	6	12	1	0	0
155	5	27	6	0	28	6	7	1	0	0
145	6	26	4	0	22	6	12	2	0	0
154	4	28	6	0	25	6	8	2	0	0
144	6	23	6	0	28	5	9	2	0	0
161	6	26	6	0	27	5	12	2	0	0
153	6	29	6	0	25	6	9	2	0	0
153	4	24	5	0	27	5	12	2	0	0
153	5	22	6	0	30	6	8	2	0	0
149	5	25	4	0	26	4	12	2	0	0
153	6	27	6	0	18	4	7	2	0	0
151	4	23	6	0	26	5	7	1	0	0
159	5	26	5	0	24	6	9	1	0	0
153	6	26	5	0	24	5	7	0	0	0
159	6	24	5	0	29	4	12	2	0	0
152	3	25	4	0	26	4	12	2	0	0
145	6	25	3	0	25	6	10	2	0	0
151	6	24	6	0	29	6	11	2	0	0
160	3	26	5	0	25	6	12	2	0	0
158	5	26	5	0	26	5	10	2	0	0
147	6	25	6	0	29	5	9	0	0	0
156	5	26	6	0	25	5	11	2	0	0
157	2	29	6	0	26	6	11	2	0	0
164	4	29	6	0	24	6	12	2	0	0
155	6	25	5	0	26	4	12	1	0	0
157	5	27	4	0	24	5	9	2	0	0
160	6	29	5	0	27	6	11	1	0	0
155	4	28	6	0	23	4	12	2	0	0
139	6	24	3	0	26	5	11	1	0	0
149	5	26	5	0	25	4	10	1	0	0
147	5	25	5	0	27	6	10	2	0	0
161	6	24	5	0	28	5	10	2	0	0
156	6	28	3	0	22	6	9	1	0	0
150	6	29	3	0	23	6	10	2	0	0
143	6	27	5	0	25	5	11	0	0	0
152	6	19	6	0	27	5	11	2	0	0
160	6	25	5	0	24	5	11	2	0	0
156	6	25	2	0	21	6	7	2	0	0
154	4	26	6	0	24	3	10	1	0	0
150	4	27	6	0	25	5	12	0	0	0
151	4	23	6	0	24	6	12	2	0	0
143	5	24	5	0	24	6	12	2	0	0
142	6	27	5	0	21	6	7	2	0	0
148	6	26	6	0	23	2	12	1	0	0
157	4	27	5	0	29	6	12	2	0	0
148	6	25	6	0	27	5	10	1	0	0
152	6	23	5	0	27	6	9	2	0	0
152	4	26	5	0	21	5	10	2	0	0
144	4	26	6	0	27	5	11	2	0	0
161	4	27	5	0	26	5	12	2	0	0
147	4	26	4	0	26	5	9	0	0	0
156	3	24	6	0	25	4	9	2	0	0
150	4	25	6	0	24	4	7	0	0	0
148	4	28	4	0	24	6	11	1	0	0
152	4	25	4	0	27	6	10	2	0	0
164	5	23	3	0	24	6	11	1	0	0
152	6	22	5	0	26	5	8	2	0	0
152	5	26	6	0	26	6	10	1	0	0
153	5	26	5	0	28	6	10	2	0	0
162	6	26	6	0	26	6	8	2	0	0
151	6	24	5	0	27	5	10	2	0	0
161	6	22	6	0	25	5	11	2	0	0
159	2	28	5	0	26	4	10	1	0	0
162	6	23	6	0	26	5	8	0	0	0
149	5	23	5	0	26	5	11	0	0	0
166	6	20	6	0	25	4	9	2	0	0
159	6	28	6	0	24	6	12	2	0	0
148	4	24	5	0	19	5	12	1	0	0
143	4	29	5	0	26	3	7	0	0	0
156	6	25	6	0	26	5	12	2	0	0
157	6	26	6	0	25	6	10	0	0	0
158	4	27	6	0	23	5	11	1	0	0
156	5	25	6	0	29	6	9	1	0	0
152	4	26	2	0	28	6	12	1	0	0
157	5	24	6	0	26	4	9	2	0	0
145	6	25	5	0	22	6	11	2	0	0
159	6	27	4	0	22	5	10	2	0	0
158	4	23	5	0	27	4	11	1	0	0
150	6	25	6	0	26	5	9	0	0	0
165	6	25	2	0	27	5	11	2	0	0
146	6	25	4	0	23	5	6	2	0	0
153	5	24	6	0	24	5	8	2	0	0
165	6	27	4	0	28	5	11	2	0	0
151	6	27	6	0	25	6	10	2	0	0
149	4	27	5	0	22	6	10	2	0	0
159	6	22	3	0	28	3	11	2	0	0
157	5	25	6	0	29	3	10	2	0	0
159	5	23	6	0	25	6	11	2	0	0
158	5	28	6	0	28	6	12	2	0	0
147	3	26	6	0	25	3	6	2	0	0
143	6	26	5	0	27	5	9	2	0	0
145	5	26	4	0	25	5	11	2	0	0
154	5	29	6	0	27	5	11	2	0	0
153	4	24	4	0	27	6	11	0	0	0
152	5	28	5	0	29	6	11	2	0	0
154	4	29	5	0	28	5	11	2	0	0
160	6	21	5	0	28	2	10	2	0	0
168	6	28	5	0	23	5	8	0	0	0
157	5	26	3	0	24	5	12	1	0	0
149	6	26	4	0	26	5	11	1	0	0
155	6	26	5	0	24	4	11	2	0	0
147	4	24	6	0	25	3	7	2	0	0
156	6	23	5	0	26	6	12	2	0	0
151	6	27	6	0	25	5	11	2	0	0
154	4	26	6	0	25	5	12	2	0	0
152	6	24	4	0	26	6	11	1	0	0
156	3	28	5	0	27	5	12	2	0	0
151	6	24	6	0	27	6	10	2	0	0
158	4	20	6	0	24	6	10	2	0	0
152	5	29	6	0	27	6	10	2	0	0
157	6	27	6	0	26	5	11	2	0	0
154	5	24	5	0	25	5	11	2	0	0
138	6	28	3	0	25	6	11	2	0	0
154	4	27	3	0	24	6	9	2	0	0
153	6	28	3	0	25	4	11	2	0	0
141	4	26	4	0	24	6	8	2	0	0
153	6	24	5	0	25	2	10	1	0	0
152	5	24	5	0	27	6	10	2	0	0
154	5	26	3	0	21	5	9	2	0	0
155	4	24	2	0	24	2	8	2	0	0
162	4	24	4	0	27	5	11	2	0	0
156	6	23	4	0	24	5	10	2	0	0
149	5	27	6	0	27	6	11	2	0	0
156	6	26	5	0	29	4	11	1	0	0
157	6	29	6	0	25	6	9	2	0	0
151	6	25	6	0	23	4	11	2	0	0
145	6	23	6	0	28	6	9	2	0	0
142	5	27	6	0	27	5	12	2	0	0
160	6	25	5	0	24	6	10	2	0	0
159	4	28	5	0	24	6	12	2	0	0
147	4	29	5	0	25	4	10	2	0	0
158	4	24	3	0	26	6	10	2	0	0
147	5	26	6	0	23	6	11	2	0	0
155	4	25	5	0	29	6	10	2	0	0
152	4	26	6	0	25	3	9	2	0	0
150	6	23	6	0	26	4	12	2	0	0
151	5	24	5	0	27	6	12	2	0	0
151	6	24	5	0	27	3	10	2	0	0
165	6	22	5	0	21	5	11	2	0	0
165	5	25	4	0	29	5	9	2	0	0
154	4	23	5	0	27	6	11	2	0	0
155	6	21	6	0	24	6	8	0	0	0
156	4	20	5	0	27	5	11	1	0	0
157	5	24	6	0	24	4	9	1	0	0
143	5	25	4	0	25	6	11	2	0	0
145	6	25	6	0	26	6	11	2	0	0
157	6	27	6	0	25	6	12	2	0	0
152	5	26	6	0	29	5	11	2	0	0
151	5	25	4	0	24	6	6	1	0	0
149	6	26	5	0	27	6	10	2	0	0
147	3	24	6	0	25	5	9	2	0	0
145	3	28	5	0	21	5	10	2	0	0
164	5	24	6	0	23	5	11	2	0	0
149	4	24	6	0	30	4	9	2	0	0
160	6	23	4	0	23	5	7	2	0	0
157	4	26	4	0	28	6	11	1	0	0
158	4	25	4	0	26	6	9	2	0	0
154	6	24	6	0	24	4	10	1	0	0
154	4	26	5	0	24	6	11	2	0	0
145	6	27	6	0	28	5	9	0	0	0
153	3	28	4	0	22	5	9	1	0	0
159	5	24	6	0	28	4	11	2	0	0
158	3	25	4	0	25	6	11	1	0	0
156	4	28	5	0	28	4	8	2	0	0
153	6	29	6	0	27	6	12	2	0	0
141	5	27	5	0	27	6	8	2	0	0
158	6	24	5	0	22	5	9	2	0	0
152	6	19	3	0	23	6	12	2	0	0
163	6	22	4	0	25	6	8	2	0	0
156	5	23	6	0	24	6	12	2	0	0
162	6	25	6	0	22	6	11	2	0	0
140	4	27	6	0	25	5	9	2	0	0
156	6	28	6	0	27	5	10	2	0	0
154	6	27	6	0	19	3	8	0	0	0
157	5	21	6	0	23	5	12	2	0	0
152	5	24	5	0	27	3	10	2	0	0
159	5	26	4	0	28	5	10	2	0	0
154	6	25	5	0	27	6	12	2	0	0
151	6	25	4	0	26	6	12	1	0	0
147	5	25	5	0	28	5	12	1	0	0
158	5	27	6	0	26	2	10	2	0	0
160	5	22	6	0	25	4	9	2	0	0
151	6	26	5	0	24	5	11	1	0	0
145	4	26	5	0	27	6	11	2	0	0
157	6	24	4	0	29	6	10	1	0	0
155	5	24	4	0	28	4	11	2	0	0
161	4	24	6	0	23	6	9	2	0	0
151	4	21	5	0	25	4	10	2	0	0
155	5	25	5	0	24	6	12	1	0	0
144	6	22	6	0	26	6	9	2	0	0
149	4	26	6	0	26	6	9	2	0	0
155	5	26	5	0	28	6	12	2	0	0
157	6	26	2	0	27	5	11	1	0	0
153	5	25	6	0	28	5	12	2	0	0
156	4	25	6	0	23	4	12	2	0	0
150	6	27	6	0	24	6	11	2	0	0
158	5	28	5	0	28	6	12	1	0	0
161	4	26	6	0	24	6	10	0	0	0
150	6	23	6	0	25	5	12	2	0	0
152	6	26	6	0	28	6	11	2	0	0
153	4	29	5	0	26	4	11	2	0	0
158	3	24	6	0	25	6	8	2	0	0
159	6	25	5	0	24	6	11	2	0	0
160	6	26	6	0	28	5	11	2	0	0
149	6	26	6	0	26	3	11	2	0	0
146	6	27	5	0	25	6	11	2	0	0
150	4	25	4	0	25	6	9	2	0	0
147	4	22	6	0	27	5	10	0	0	0
155	5	27	6	0	26	5	10	2	0	0
152	5	25	5	0	27	3	12	2	0	0
157	6	29	6	0	29	6	10	2	0	0
160	4	25	6	0	25	6	12	1	0	0
148	5	28	5	0	23	4	11	2	0	0
146	5	21	4	0	25	5	9	2	0	0
150	4	29	4	0	28	5	11	2	0	0
152	6	27	6	0	19	5	11	1	0	0
145	5	28	2	0	24	6	7	2	0	0
145	6	26	5	0	26	3	10	2	0	0
161	4	25	6	0	26	6	9	2	0	0
158	5	26	5	0	23	5	9	2	0	0
151	4	23	5	0	28	6	11	2	0	0
152	6	24	5	0	26	4	10	2	0	0
151	4	26	5	0	25	6	10	2	0	0
156	5	24	4	0	24	5	10	2	0	0
157	6	28	3	0	25	6	11	2	0	0
151	6	27	6	0	23	5	11	2	0	0
153	6	27	6	0	23	5	11	2	0	0
150	6	24	6	0	24	6	10	2	0	0
146	6	27	6	0	29	6	11	0	0	0
156	5	22	6	0	27	5	11	2	0	0
160	4	26	3	0	25	5	11	2	0	0
156	4	22	4	0	19	4	10	1	0	0
166	6	24	5	0	30	5	12	1	0	0
145	5	25	4	0	30	6	9	1	0	0
148	6	25	5	0	25	5	11	2	0	0
148	5	25	6	0	27	6	10	2	0	0
151	3	22	6	0	28	6	10	2	0	0
157	6	28	6	0	25	6	12	2	0	0
146	6	29	6	0	24	3	11	2	0	0
138	2	27	4	0	27	6	11	2	0	0
159	5	27	5	0	27	6	11	2	0	0
159	4	26	6	0	24	5	8	2	0	0
162	4	25	4	0	24	5	9	2	0	0
142	6	28	5	0	28	4	12	2	0	0
151	3	26	6	0	26	6	9	2	0	0
150	6	24	6	0	27	4	6	2	0	0
151	5	23	6	0	28	5	12	2	0	0
144	5	26	6	0	23	4	10	2	0	0
150	6	27	4	0	24	4	11	1	0	0
155	6	27	4	0	25	5	10	1	0	0
147	5	26	5	0	19	6	9	2	0	0
143	4	25	5	0	29	5	12	2	0	0
156	5	25	5	0	24	5	12	2	0	0
165	6	27	5	0	26	6	7	2	0	0
158	6	26	6	0	26	4	9	2	0	0
148	4	27	5	0	27	4	12	0	0	0
155	6	29	5	0	24	6	10	1	0	0
157	6	25	6	0	26	5	11	2	0	0
146	6	18	5	0	28	6	10	2	0	0
154	5	24	4	0	26	5	10	1	0	0
152	5	23	6	0	29	6	11	2	0	0
154	5	25	5	0	25	4	12	2	0	0
145	5	24	5	0	24	6	10	2	0	0
152	5	26	6	0	27	6	10	2	0	0
152	5	27	5	0	28	3	10	2	0	0
148	5	21	4	0	27	5	10	2	0	0
145	6	22	6	0	21	5	10	2	0	0
147	6	28	4	0	27	5	10	1	0	0
148	6	29	6	0	26	6	11	2	0	0
159	4	23	6	0	25	6	11	2	0	0
153	6	27	5	0	25	6	11	2	0	0
156	5	28	6	0	28	6	10	2	0	0
156	6	26	5	0	25	4	7	1	0	0
157	5	27	4	0	30	6	11	1	0	0
166	4	25	6	0	26	4	11	2	0	0
140	6	26	5	0	25	5	12	2	0	0
150	6	25	5	0	21	5	10	2	0	0
160	6	28	4	0	27	6	7	2	0	0
149	5	25	6	0	25	6	10	1	0	0
156	5	28	6	0	25	4	11	2	0	0
147	5	26	3	0	26	5	10	2	0	0
159	4	23	6	0	26	4	10	2	0	0
150	5	23	6	0	26	6	11	2	0	0
152	5	23	6	0	29	6	9	1	0	0
156	5	24	3	0	28	4	9	2	0	0
154	5	28	6	0	28	6	9	2	0	0
156	6	27	3	0	28	4	8	2	0	0
152	5	24	6	0	25	6	10	2	0	0
153	5	23	6	0	28	6	11	1	0	0
153	6	28	5	0	27	5	6	2	0	0
157	5	26	6	0	25	3	11	2	0	0
157	5	23	5	0	27	5	11	2	0	0
151	6	26	6	0	26	6	12	2	0	0
152	3	27	4	0	26	6	12	2	0	0
155	6	24	5	0	26	5	10	2	0	0
156	4	26	6	0	21	6	11	2	0	0
146	5	22	5	0	25	4	11	2	0	0
163	4	28	6	0	28	6	9	0	0	0
155	6	26	6	0	29	5	10	2	0	0
148	5	24	5	0	24	3	9	1	0	0
154	6	28	5	0	23	5	8	1	0	0
153	6	25	5	0	29	6	8	1	0	0
154	6	23	6	0	26	4	12	1	0	0
149	6	26	6	0	27	4	10	2	0	0
154	4	29	5	0	28	4	6	2	0	0
151	3	26	6	0	26	5	11	2	0	0
160	6	20	6	0	27	6	11	1	0	0
158	5	26	5	0	22	6	9	2	0	0
152	5	25	3	0	28	6	5	0	0	0
154	6	25	3	0	25	5	9	2	0	0
153	6	26	5	0	26	6	8	2	0	0
157	5	27	5	0	24	6	9	2	0	0
161	5	23	6	0	26	4	10	2	0	0
151	5	26	6	0	29	3	11	1	0	0
152	6	24	6	0	28	6	9	2	0	0
160	5	26	5	0	26	5	11	2	0	0
149	6	24	6	0	26	6	10	2	0	0
151	5	23	6	0	22	4	12	2	0	0
164	3	21	5	0	26	6	10	2	0	0
150	6	25	6	0	29	6	12	1	0	0
150	5	27	6	0	25	6	11	2	0	0
149	5	20	6	0	28	6	8	2	0	0
163	5	25	5	0	30	5	7	2	0	0
153	5	28	5	0	25	5	10	2	0	0
151	5	29	5	0	23	5	10	1	0	0
147	5	24	6	0	26	6	11	2	0	0
146	2	23	6	0	25	6	9	2	0	0
159	4	28	6	0	29	5	11	2	0	0
153	6	29	4	0	25	2	9	2	0	0
150	4	28	6	0	23	6	10	2	0	0
155	5	29	5	0	23	5	8	1	0	0
160	6	26	5	0	25	2	10	1	0	0
146	6	28	6	0	26	6	9	2	0	0
160	4	23	6	0	29	6	6	1	0	0
153	5	26	6	0	26	5	11	2	0	0
162	4	26	5	0	26	5	10	2	0	0
154	6	25	4	0	28	6	10	2	0	0
155	3	28	5	0	26	6	5	2	0	0
161	4	25	6	0	27	6	7	2	0	0
151	6	28	4	0	24	5	9	0	0	0
161	6	24	4	0	26	6	10	2	0	0
142	3	24	4	0	24	4	11	2	0	0
156	6	24	5	0	25	6	11	2	0	0
148	4	23	6	0	23	6	11	2	0	0
162	6	28	5	0	25	6	10	2	0	0
149	2	27	3	0	26	5	10	2	0	0
162	4	25	4	0	27	6	9	1	0	0
154	6	26	6	0	27	5	10	1	0	0
156	6	26	6	0	26	4	12	2	0	0
158	3	25	4	0	25	6	6	2	0	0
155	5	23	4	0	22	5	10	0	0	0
152	4	25	4	0	25	4	11	2	0	0
152	6	28	6	0	28	6	10	2	0	0
153	6	26	6	0	23	3	11	2	0	0
157	5	27	5	0	28	5	8	0	0	0
154	6	28	5	0	25	6	10	1	0	0
153	6	24	5	0	27	6	11	1	0	0
153	5	28	6	0	23	5	10	2	0	0
166	5	29	3	0	28	6	10	2	0	0
156	6	25	5	0	26	4	10	1	0	0
144	5	26	6	0	24	5	7	2	0	0
150	6	20	5	0	24	3	11	2	0	0
157	5	29	4	0	24	5	11	2	0	0
160	2	22	6	0	25	6	11	0	0	0
151	6	24	4	0	24	4	12	2	0	0
158	6	27	3	0	26	6	11	2	0	0
154	5	27	5	0	28	5	11	2	0	0
150	5	28	4	0	26	4	9	2	0	0
155	6	29	6	0	25	5	10	2	0	0
147	6	24	5	0	25	3	11	0	0	0
156	5	22	4	0	27	6	9	2	0	0
157	5	24	6	0	29	6	9	2	0	0
148	6	27	5	0	24	6	12	2	0	0
144	6	26	6	0	25	6	12	2	0	0
158	3	25	5	0	25	4	11	2	0	0
149	6	27	4	0	27	6	11	2	0	0
158	6	24	6	0	21	5	7	2	0	0
157	6	26	6	0	29	6	10	2	0	0
153	6	26	6	0	25	5	11	0	0	0
153	4	21	6	0	23	5	10	2	0	0
156	5	26	5	0	29	2	7	2	0	0
162	6	27	6	0	27	6	9	2	0	0
157	4	25	6	0	26	5	10	2	0	0
138	6	24	6	0	24	6	10	0	0	0
152	5	21	4	0	24	6	9	0	0	0
148	6	18	4	0	25	6	11	2	0	0
155	5	18	5	0	28	4	11	2	0	0
157	3	28	4	0	26	4	12	1	0	0
152	6	24	4	0	25	6	11	2	0	0
157	6	24	6	0	27	6	11	1	0	0
149	5	26	5	0	25	6	9	0	0	0
150	5	27	5	0	29	6	11	2	0	0
155	5	29	5	0	23	5	12	2	0	0
147	5	27	5	0	21	4	10	2	0	0
153	5	25	6	0	25	6	11	1	0	0
151	4	29	6	0	27	5	10	2	0	0
158	6	25	6	0	25	5	9	1	0	0
142	5	25	1	0	27	5	9	2	0	0
159	3	28	5	0	25	6	10	2	0	0
143	6	24	6	0	23	6	12	2	0	0
151	5	26	6	0	22	6	12	0	0	0
146	5	21	6	0	25	6	12	2	0	0
152	4	22	5	0	26	5	10	2	0	0
166	6	22	5	0	27	6	10	2	0	0
153	5	28	5	0	27	6	10	2	0	0
160	5	25	4	0	27	6	9	2	0	0
149	5	29	6	0	27	5	10	1	0	0
163	1	24	3	0	27	6	10	1	0	0
142	6	25	5	0	22	6	11	2	0	0
150	6	28	4	0	27	6	8	1	0	0
155	5	27	6	0	26	4	9	2	0	0
145	2	23	6	0	27	5	10	2	0	0
157	5	24	4	0	26	4	12	2	0	0
158	6	25	6	0	25	3	7	2	0	0
146	6	24	5	0	29	6	10	2	0	0
141	6	24	4	0	24	4	8	2	0	0
158	4	27	5	0	24	4	10	2	0	0
157	5	21	6	0	28	6	11	2	0	0
157	6	28	6	0	26	4	11	2	0	0
161	4	23	6	0	25	6	11	2	0	0
157	6	26	6	0	28	6	8	2	0	0
148	4	26	4	0	22	4	9	2	0	0
157	6	27	6	0	24	6	9	0	0	0
160	6	25	6	0	26	3	9	2	0	0
144	6	22	6	0	28	5	9	2	0	0
160	4	25	5	0	25	5	11	2	0	0
152	4	23	6	0	26	4	11	2	0	0
158	5	27	4	0	26	5	10	2	0	0
147	6	22	3	0	25	6	12	0	0	0
149	6	22	5	0	26	4	9	2	0	0
142	4	22	5	0	29	5	12	2	0	0
150	6	23	6	0	27	6	12	2	0	0
149	4	24	5	0	26	6	10	1	0	0
156	5	22	5	0	25	6	12	1	0	0
151	4	24	6	0	27	5	12	2	0	0
159	5	29	5	0	26	6	11	2	0	0
162	6	25	4	0	26	6	11	2	0	0
159	5	23	6	0	26	5	7	2	0	0
160	5	26	4	0	26	5	10	2	0	0
147	6	23	6	0	26	6	12	1	0	0
150	4	25	5	0	26	6	11	2	0	0
149	4	24	6	0	26	4	10	2	0	0
158	1	28	6	0	22	5	11	2	0	0
146	2	28	6	0	28	5	11	2	0	0
162	6	25	4	0	28	6	11	2	0	0
151	4	27	5	0	19	4	11	2	0	0
153	5	24	1	0	26	6	11	1	0	0
148	6	26	4	0	25	5	11	1	0	0
167	5	27	6	0	27	4	11	0	0	0
151	5	26	6	0	25	5	9	2	0	0
155	5	26	6	0	26	5	12	2	0	0
144	5	24	6	0	21	4	11	2	0	0
154	4	26	6	0	28	5	11	1	0	0
161	6	27	6	0	22	5	12	1	0	0
148	6	26	6	0	19	6	11	2	0	0
161	6	26	6	0	29	4	12	2	0	0
149	5	21	5	0	25	6	12	2	0	0
157	6	27	6	0	26	4	11	2	0	0
146	5	27	6	0	28	6	12	2	0	0
154	6	27	6	0	26	5	3	1	0	0
146	5	25	6	0	27	5	8	2	0	0
155	6	21	6	0	30	4	11	0	0	0
157	5	28	5	0	23	5	10	2	0	0
158	4	25	6	0	23	5	10	1	0	0
150	5	23	6	0	24	6	8	2	0	0
159	5	26	5	0	21	5	10	2	0	0
150	5	25	5	0	29	4	9	1	0	0
158	4	27	4	0	28	6	5	2	0	0
147	4	27	6	0	22	6	9	2	0	0
154	5	28	4	0	27	6	9	2	0	0
151	6	24	5	0	25	5	10	2	0	0
152	5	23	5	0	24	4	9	2	0	0
148	6	22	6	0	23	6	11	2	0	0
155	4	22	6	0	27	6	12	2	0	0
155	5	24	4	0	26	6	7	2	0	0
154	6	24	4	0	27	6	9	1	0	0
153	5	22	6	0	25	5	11	2	0	0
158	6	24	5	0	23	4	12	2	0	0
158	5	27	2	0	27	5	7	2	0	0
156	4	30	4	0	26	6	12	2	0	0
160	3	26	5	0	22	5	10	1	0	0
152	5	21	3	0	27	6	10	2	0	0
158	6	23	6	0	28	5	9	2	0	0
153	3	26	5	0	29	2	8	1	0	0
148	6	26	5	0	22	4	8	2	0	0
152	5	22	6	0	24	5	10	1	0	0
156	6	29	4	0	26	5	9	2	0	0
152	5	24	6	0	26	3	11	1	0	0
155	4	26	5	0	25	5	12	2	0	0
153	3	24	6	0	30	5	9	2	0	0
162	6	28	6	0	27	4	11	2	0	0
152	6	25	6	0	23	5	6	2	0	0
153	4	26	4	0	22	5	9	2	0	0
154	6	25	6	0	27	6	9	2	0	0
158	6	27	5	0	28	4	10	2	0	0
159	5	26	6	0	25	5	8	2	0	0
163	5	24	6	0	26	4	11	2	0	0
164	6	25	5	0	27	6	10	2	0	0
151	6	28	6	0	26	5	9	1	0	0
141	5	27	6	0	24	4	10	0	0	0
144	4	26	6	0	27	5	9	2	0	0
155	5	23	4	0	24	6	10	2	0	0
158	6	27	5	0	25	5	9	2	0	0
155	6	27	6	0	27	5	11	2	0	0
150	5	27	5	0	26	4	10	2	0	0
160	5	25	5	0	27	6	12	1	0	0
150	6	28	6	0	25	2	10	1	0	0
151	6	18	6	0	26	6	10	2	0	0
152	4	26	6	0	23	4	10	2	0	0
156	4	23	4	0	22	5	11	2	0	0
157	6	29	3	0	24	6	9	2	0	0
164	4	27	6	0	26	6	6	2	0	0
147	3	27	6	0	25	4	9	2	0	0
160	6	27	4	0	24	3	11	2	0	0
145	5	24	6	0	23	5	7	2	0	0
155	5	26	6	0	24	5	9	2	0	0
153	5	28	6	0	24	6	10	2	0	0
156	5	24	6	0	27	5	10	1	0	0
157	4	25	5	0	25	6	9	2	0	0
157	6	22	5	0	27	6	11	1	0	0
154	6	26	6	0	27	6	10	2	0	0
160	5	27	5	0	26	5	11	1	0	0
153	5	22	6	0	26	5	11	2	0	0
149	3	23	4	0	28	6	11	2	0	0
141	6	26	6	0	20	5	11	2	0	0
148	5	28	5	0	27	6	9	2	0	0
160	4	26	4	0	22	6	11	2	0	0
158	5	25	4	0	29	6	9	2	0	0
156	5	28	6	0	22	5	9	2	0	0
149	4	24	6	0	24	5	9	2	0	0
154	6	27	6	0	25	5	11	1	0	0
149	5	25	6	0	26	5	10	1	0	0
157	5	24	4	0	22	6	8	2	0	0
152	6	27	5	0	23	6	11	2	0	0
153	4	28	6	0	27	6	10	2	0	0
155	4	24	4	0	24	5	11	0	0	0
158	6	24	6	0	26	4	12	0	0	0
156	4	28	2	0	25	6	8	2	0	0
145	6	25	6	0	29	3	10	2	0	0
155	6	26	4	0	25	4	11	1	0	0
148	6	28	5	0	28	5	10	2	0	0
147	5	25	5	0	20	6	10	2	0	0
155	5	28	4	0	24	5	10	1	0	0
149	6	22	5	0	27	6	9	2	0	0
150	6	22	6	0	28	6	12	2	0	0
155	5	29	5	0	26	6	11	2	0	0
161	5	23	5	0	21	6	10	2	0	0
154	5	28	6	0	19	5	9	2	0	0
146	6	27	4	0	28	6	11	0	0	0
150	5	26	4	0	22	6	10	2	0	0
159	4	22	6	0	24	5	12	2	0	0
147	6	21	5	0	26	4	9	2	0	0
161	5	24	5	0	22	6	10	2	0	0
146	3	25	3	0	26	6	10	1	0	0
158	5	26	6	0	26	6	12	2	0	0
157	4	20	5	0	25	4	12	0	0	0
154	5	24	6	0	26	3	10	2	0	0
160	4	26	3	0	25	6	10	1	0	0
161	6	24	5	0	28	6	11	2	0	0
154	6	24	4	0	25	4	11	2	0	0
151	6	27	5	0	29	5	7	0	0	0
147	4	24	6	0	24	6	12	2	0	0
155	5	30	6	0	28	4	10	2	0	0
149	5	27	5	0	27	6	10	2	0	0
151	6	27	5	0	26	6	11	1	0	0
148	4	25	6	0	24	3	11	2	0	0
148	5	24	5	0	23	5	10	2	0	0
150	4	28	5	0	26	6	8	2	0	0
157	5	24	6	0	27	6	12	1	0	0
150	5	27	5	0	25	6	11	2	0	0
146	2	27	5	0	26	5	10	2	0	0
145	5	26	5	0	21	6	11	1	0	0
147	4	29	5	0	24	6	11	2	0	0
138	5	29	5	0	24	6	11	2	0	0
153	5	26	6	0	30	6	11	1	0	0
151	5	27	6	0	24	4	9	1	0	0
159	4	22	4	0	24	6	10	2	0	0
157	6	25	5	0	24	5	10	0	0	0
156	6	27	4	0	27	6	11	2	0	0
143	6	21	5	0	25	6	10	2	0	0
156	6	21	4	0	23	5	11	2	0	0
147	6	25	3	0	25	5	9	2	0	0
151	6	28	6	0	27	6	11	1	0	0
157	6	25	6	0	26	6	11	2	0	0
159	6	24	3	0	28	5	8	1	0	0
161	5	25	5	0	24	4	8	0	0	0
151	4	26	6	0	29	6	10	2	0	0
152	6	27	6	0	23	6	10	2	0	0
159	6	23	5	0	25	5	11	2	0	0
154	6	29	5	0	27	5	9	2	0	0
154	6	25	6	0	29	4	11	1	0	0
154	4	25	6	0	25	6	11	2	0	0
149	5	27	6	0	26	4	12	2	0	0
150	6	24	6	0	26	6	11	1	0	0
153	6	24	4	0	26	5	9	2	0	0
161	5	25	6	0	26	6	10	1	0	0
165	5	22	4	0	24	6	12	2	0	0
152	5	24	6	0	28	6	10	1	0	0
150	5	26	5	0	27	6	7	1	0	0
146	5	27	5	0	28	6	6	2	0	0
154	5	26	5	0	26	6	11	2	0	0
145	6	24	4	0	24	5	8	1	0	0
143	5	26	4	0	27	6	9	2	0	0
150	6	27	6	0	24	6	9	2	0	0
147	6	20	4	0	21	4	9	2	0	0
150	5	23	2	0	24	4	9	2	0	0
152	5	25	6	0	26	6	8	2	0	0
150	5	24	6	0	25	3	10	2	0	0
161	6	25	5	0	28	6	11	2	0	0
157	6	25	5	0	28	5	9	2	0	0
154	6	24	6	0	29	5	9	1	0	0
159	5	27	5	0	26	6	10	2	0	0
157	5	24	4	0	29	5	10	2	0	0
144	6	23	6	0	24	6	11	2	0	0
150	4	21	5	0	26	6	12	2	0	0
138	5	25	4	0	24	5	10	2	0	0
156	6	22	6	0	25	5	10	2	0	0
153	4	29	6	0	30	4	11	2	0	0
156	6	24	6	0	28	6	9	1	0	0
149	5	24	6	0	24	5	12	2	0	0
152	4	27	5	0	26	5	5	1	0	0
155	5	29	5	0	24	3	11	1	0	0
145	6	25	5	0	27	6	12	1	0	0
156	6	28	4	0	26	4	10	2	0	0
154	5	27	5	0	24	5	10	1	0	0
159	6	27	3	0	26	5	11	2	0	0
152	6	28	6	0	28	3	12	2	0	0
163	4	22	3	0	20	6	10	2	0	0
155	5	29	6	0	26	3	12	2	0	0
153	3	23	4	0	26	5	12	2	0	0
165	4	22	5	0	24	6	10	2	0	0
163	5	27	5	0	24	5	6	2	0	0
147	4	25	5	0	23	6	7	1	0	0
148	6	23	6	0	27	4	11	2	0	0
163	4	27	3	0	25	5	8	2	0	0
158	5	27	6	0	25	4	10	2	0	0
154	4	29	6	0	24	4	11	2	0	0
151	5	23	6	0	28	5	10	2	0	0
158	6	23	5	0	28	5	12	1	0	0
148	5	27	6	0	26	6	12	2	0	0
149	4	21	6	0	26	5	11	1	0	0
156	5	25	6	0	25	6	11	2	0	0
153	6	27	6	0	25	5	11	2	0	0
145	5	25	3	0	24	6	11	0	0	0
141	6	26	5	0	23	5	11	1	0	0
150	6	23	6	0	26	4	12	2	0	0
155	3	25	5	0	24	5	12	1	0	0
159	5	28	4	0	24	6	12	2	0	0
150	5	26	6	0	27	6	9	2	0	0
148	5	27	4	0	24	6	10	2	0	0
152	4	28	4	0	25	5	10	2	0	0
151	5	29	6	0	24	5	10	1	0	0
161	6	24	6	0	28	6	11	2	0	0
154	6	27	6	0	28	5	10	2	0	0
156	6	25	5	0	24	4	12	1	0	0
150	4	29	6	0	21	4	9	1	0	0
152	4	28	5	0	25	5	10	1	0	0
155	6	27	4	0	27	6	10	2	0	0
158	6	24	5	0	26	4	9	2	0	0
160	3	21	5	0	27	5	10	2	0	0
155	5	26	6	0	27	5	11	2	0	0
153	6	26	5	0	26	2	11	2	0	0
142	5	25	6	0	23	5	12	2	0	0
156	6	25	6	0	22	6	9	2	0	0
154	6	24	4	0	20	5	12	2	0	0
144	6	20	6	0	29	6	9	2	0	0
143	6	27	4	0	27	5	10	1	0	0
162	6	27	5	0	24	5	11	2	0	0
162	5	25	3	0	24	5	7	2	0	0
161	6	25	5	0	25	5	10	1	0	0
163	5	27	2	0	25	6	10	2	0	0
144	6	28	6	0	27	6	11	2	0	0
157	5	29	5	0	24	4	7	2	0	0
154	4	27	6	0	25	6	12	0	0	0
159	5	23	6	0	26	6	12	2	0	0
156	6	24	5	0	27	5	9	2	0	0
133	5	28	5	0	27	5	11	2	0	0
158	6	26	4	0	26	6	11	2	0	0
153	4	22	3	0	25	6	9	2	0	0
160	4	23	6	0	23	4	10	2	0	0
156	5	26	5	0	25	5	11	1	0	0
149	6	26	5	0	25	3	10	2	0	0
152	2	26	6	0	25	2	10	2	0	0
155	5	24	5	0	24	6	9	2	0	0
151	5	24	6	0	27	5	12	2	0	0
154	6	25	5	0	23	5	11	2	0	0
154	5	27	5	0	28	4	11	1	0	0
153	5	22	6	0	24	5	10	1	0	0
160	3	20	4	0	24	6	11	2	0	0
155	5	25	6	0	26	5	9	2	0	0
156	5	24	6	0	23	6	10	2	0	0
143	6	23	6	0	28	5	11	2	0	0
156	5	30	6	0	26	3	12	1	0	0
153	5	27	5	0	27	4	10	1	0	0
156	4	25	5	0	26	6	9	1	0	0
150	5	26	6	0	28	6	11	2	0	0
155	6	27	3	0	24	5	8	2	0	0
156	6	26	6	0	25	6	11	2	0	0
154	5	27	3	0	22	5	9	1	0	0
154	6	27	5	0	26	5	8	2	0	0
153	5	21	6	0	28	5	12	2	0	0
153	6	25	5	0	22	5	11	2	0	0
153	6	22	3	0	27	4	11	2	0	0
143	5	28	4	0	22	6	11	0	0	0
146	5	23	3	0	28	5	10	2	0	0
162	3	22	5	0	21	4	11	1	0	0
154	6	27	5	0	19	4	8	2	0	0
158	6	25	3	0	26	4	11	1	0	0
146	5	28	5	0	25	6	10	1	0	0
149	6	23	6	0	27	6	9	2	0	0
155	6	24	6	0	26	4	8	2	0	0
144	6	22	6	0	27	6	8	2	0	0
153	4	28	4	0	22	6	12	1	0	0
151	6	29	6	0	25	6	10	2	0	0
154	6	28	6	0	25	6	12	1	0	0
154	6	23	5	0	19	6	10	2	0	0
165	6	24	6	0	23	6	11	2	0	0
154	6	27	6	0	26	4	10	2	0	0
154	6	29	6	0	28	4	10	2	0	0
149	6	25	6	0	28	3	12	2	0	0
147	3	28	6	0	26	5	10	2	0	0
150	4	27	6	0	24	4	10	2	0	0
160	5	26	6	0	24	6	11	2	0	0
156	6	24	4	0	24	6	8	2	0	0
148	6	27	5	0	27	5	10	2	0	0
149	6	24	3	0	25	6	10	2	0	0
155	4	22	6	0	22	4	10	2	0	0
155	6	22	6	0	25	5	9	2	0	0
151	6	26	6	0	28	6	10	2	0	0
156	4	28	6	0	22	3	11	2	0	0
154	2	25	6	0	27	6	9	2	0	0
149	5	24	5	0	27	4	10	2	0	0
160	6	20	4	0	25	3	11	2	0	0
152	5	25	5	0	27	4	9	2	0	0
160	6	23	6	0	27	6	12	2	0	0
161	5	28	6	0	28	4	11	2	0	0
159	6	23	5	0	26	5	10	2	0	0
158	6	23	6	0	28	3	11	1	0	0
162	2	27	5	0	30	5	9	2	0	0
149	6	25	6	0	28	4	12	2	0	0
149	6	27	4	0	24	5	11	2	0	0
151	4	21	5	0	25	5	9	1	0	0
155	5	28	5	0	23	3	11	1	0	0
150	5	23	5	0	26	4	11	1	0	0
155	4	27	6	0	28	4	9	2	0	0
161	2	21	6	0	26	4	11	2	0	0
158	6	26	5	0	25	5	10	2	0	0
147	5	21	3	0	23	5	11	1	0	0
146	6	25	6	0	26	5	10	1	0	0
156	3	21	4	0	21	4	9	1	0	0
162	5	24	6	0	29	6	8	2	0	0
149	6	29	6	0	22	5	10	2	0	0
151	5	28	5	0	26	6	11	2	0	0
159	6	25	6	0	27	5	8	2	0	0
145	4	26	6	0	20	6	11	2	0	0
155	6	27	5	0	27	6	10	2	0	0
161	5	26	4	0	24	6	12	2	0	0
144	5	25	5	0	28	4	11	2	0	0
152	5	28	6	0	26	5	11	2	0	0
153	6	26	4	0	25	5	12	2	0	0
148	5	23	5	0	26	6	9	2	0	0
151	6	25	4	0	26	6	8	2	0	0
157	6	27	4	0	26	4	12	2	0	0
151	5	29	5	0	29	5	11	2	0	0
146	5	27	4	0	26	6	12	2	0	0
149	5	26	5	0	24	6	11	2	0	0
149	6	24	5	0	23	4	11	2	0	0
153	5	30	5	0	27	5	9	2	0	0
153	5	27	4	0	28	5	10	2	0	0
158	5	26	6	0	22	6	8	2	0	0
157	6	24	5	0	23	5	10	2	0	0
152	5	26	5	0	25	5	11	2	0	0
150	6	23	5	0	22	4	10	2	0	0
136	5	24	6	0	22	6	11	2	0	0
157	5	23	6	0	25	6	10	1	0	0
150	4	22	5	0	25	5	11	2	0	0
149	4	27	6	0	21	4	10	2	0	0
150	4	23	4	0	25	5	10	0	0	0
154	4	25	6	0	25	5	11	2	0	0
158	4	25	6	0	20	6	12	0	0	0
161	6	27	2	0	24	6	9	2	0	0
154	4	25	5	0	26	4	10	1	0	0
149	4	24	6	0	26	6	9	1	0	0
155	4	26	4	0	29	5	12	2	0	0
145	6	26	6	0	24	3	10	0	0	0
144	4	27	5	0	25	4	10	2	0	0
154	6	25	6	0	22	6	12	2	0	0
159	5	29	5	0	24	6	12	2	0	0
154	5	25	5	0	24	6	10	2	0	0
161	5	21	5	0	24	6	11	2	0	0
167	6	19	5	0	24	4	9	1	0	0
153	6	26	5	0	28	4	10	2	0	0
153	5	27	6	0	28	6	10	2	0	0
149	6	25	6	0	27	5	12	2	0	0
149	6	24	5	0	26	6	9	1	0	0
152	6	24	6	0	27	4	10	1	0	0
156	5	29	6	0	22	3	11	2	0	0
160	6	26	3	0	23	4	11	0	0	0
150	5	22	4	0	28	4	11	2	0	0
156	6	26	6	0	25	4	12	2	0	0
162	5	26	6	0	24	6	12	2	0	0
141	6	24	5	0	24	5	11	2	0	0
161	5	26	6	0	25	3	10	2	0	0
154	5	27	6	0	24	4	10	2	0	0
153	5	24	5	0	25	5	11	2	0	0
145	5	23	3	0	25	6	12	2	0	0
152	6	25	4	0	26	6	10	2	0	0
159	5	22	5	0	20	5	11	2	0	0
155	5	27	6	0	27	6	10	2	0	0
159	6	24	6	0	27	4	8	2	0	0
151	4	29	4	0	26	5	9	2	0	0
150	1	24	3	0	26	6	12	2	0	0
156	5	27	4	0	27	6	9	1	0	0
163	5	29	6	0	24	5	11	2	0	0
157	5	24	4	0	25	5	10	2	0	0
153	5	26	6	0	28	6	8	2	0	0
158	5	27	6	0	23	5	9	0	0	0
162	3	25	6	0	25	6	11	2	0	0
157	5	23	2	0	28	5	8	1	0	0
152	5	26	6	0	25	6	9	1	0	0
164	6	27	5	0	28	5	11	2	0	0
156	6	27	4	0	24	4	12	2	0	0
161	6	20	5	0	27	3	12	1	0	0
154	5	25	5	0	23	4	11	0	0	0
156	5	24	4	0	29	5	12	1	0	0
150	6	28	6	0	26	5	8	2	0	0
163	4	27	6	0	25	6	12	2	0	0
148	6	25	6	0	24	5	10	1	0	0
154	6	28	3	0	26	6	11	2	0	0
150	4	28	6	0	24	6	9	1	0	0
152	5	29	4	0	27	6	10	2	0	0
149	5	22	5	0	24	6	8	2	0	0
156	6	25	6	0	25	6	9	2	0	0
154	6	19	5	0	22	4	9	2	0	0
162	6	23	5	0	27	5	8	2	0	0
155	5	21	6	0	22	5	8	2	0	0
[truncated: 8,001 more rows]
