# Supplementary material for: Spatiotemporal dynamics of multidrug resistant bacteria on intensive care unit surfaces
Source: Nat Commun. 2019 Oct 8;10:4569. doi: 10.1038/s41467-019-12563-1 (PMC6783542; doi:10.1038/s41467-019-12563-1)
Supplement: Supplementary file 16 — Source Data [file 41467_2019_12563_MOESM16_ESM.zip › SourceData/Figure4/EF_clonalMapping_PAK_ICU_AWD-RFP.csv]

Sample	Species	Room	Week	ICU.area	Replicate	Room_colors	Week_colors	ICU.area_colors	Clone
006	E. faecium	4	0	nursing call button	B	#A34EDD	#E6E6E6	#ACD13E	5
028	E. faecium	1	0	bedside light switch	A	#CB4D42	#E6E6E6	#DD95C1	5
033	E. faecium	1	0	washroom sink	A	#CB4D42	#E6E6E6	#8ABBC7	5
034	E. faecium	1	0	alcohol foam dispenser	A	#CB4D42	#E6E6E6	#CDC5A4	6
042	E. faecium	1	2	bedside light switch	A	#CB4D42	#D8D8D8	#DD95C1	3
048	E. faecium	1	2	alcohol foam dispenser	A	#CB4D42	#D8D8D8	#CDC5A4	3
051	E. faecium	1	4	nursing call button	A	#CB4D42	#CACACA	#ACD13E	5
052	E. faecium	1	4	bedside rail	A	#CB4D42	#CACACA	#FEBF54	5
054	E. faecium	1	4	washroom sink	A	#CB4D42	#CACACA	#8ABBC7	5
078	E. faecium	2	0	bedside rail	A	#8F7800	#E6E6E6	#FEBF54	6
086	E. faecium	1	0	bedside rail	A	#CB4D42	#E6E6E6	#FEBF54	5
092	E. faecium	2	2	bedside rail	A	#8F7800	#D8D8D8	#FEBF54	4
101	E. faecium	2	4	bedside rail	A	#8F7800	#CACACA	#FEBF54	4
108	E. faecium	2	4	alcohol foam dispenser	A	#8F7800	#CACACA	#CDC5A4	5
111	E. faecium	2	6	nursing call button	A	#8F7800	#BABABA	#ACD13E	5
120	E. faecium	2	8	nursing call button	A	#8F7800	#A8A8A8	#ACD13E	5
127	E. faecium	2	8	alcohol foam dispenser	A	#8F7800	#A8A8A8	#CDC5A4	5
129	E. faecium	2	10	nursing call button	A	#8F7800	#949494	#ACD13E	5
132	E. faecium	2	10	bedside light switch	A	#8F7800	#949494	#DD95C1	5
139	E. faecium	2	12	bedside rail	A	#8F7800	#7C7C7C	#FEBF54	5
143	E. faecium	3	0	nursing call button	A	#00989D	#E6E6E6	#ACD13E	5
157	E. faecium	3	2	bedside rail	A	#00989D	#D8D8D8	#FEBF54	5
166	E. faecium	3	2	alcohol foam dispenser	A	#00989D	#D8D8D8	#CDC5A4	2
171	E. faecium	3	4	bedside rail	A	#00989D	#CACACA	#FEBF54	1
176	E. faecium	3	4	alcohol foam dispenser	A	#00989D	#CACACA	#CDC5A4	1
181	E. faecium	3	6	washroom sink	A	#00989D	#BABABA	#8ABBC7	5
205	E. faecium	4	0	bedside light switch	A	#A34EDD	#E6E6E6	#DD95C1	5
231	E. faecium	4	2	bedside rail	A	#A34EDD	#D8D8D8	#FEBF54	2
238	E. faecium	4	2	bedside light switch	A	#A34EDD	#D8D8D8	#DD95C1	2
248	E. faecium	4	2	alcohol foam dispenser	A	#A34EDD	#D8D8D8	#CDC5A4	3
275	E. faecium	4	4	alcohol foam dispenser	A	#A34EDD	#CACACA	#CDC5A4	5
292	E. faecium	4	6	washroom sink	A	#A34EDD	#BABABA	#8ABBC7	5
313	E. faecium	4	8	washroom sink	A	#A34EDD	#A8A8A8	#8ABBC7	5
325	E. faecium	4	10	washroom sink	A	#A34EDD	#949494	#8ABBC7	4
334	E. faecium	4	12	bedside rail	A	#A34EDD	#7C7C7C	#FEBF54	5
354	E. faecium	1	52	bedside rail	A	#CB4D42	#191919	#FEBF54	5
367	E. faecium	2	52	nursing call button	A	#8F7800	#191919	#ACD13E	5
370	E. faecium	2	52	bedside light switch	A	#8F7800	#191919	#DD95C1	5
375	E. faecium	2	52	alcohol foam dispenser	A	#8F7800	#191919	#CDC5A4	5
384	E. faecium	3	52	bedside light switch	A	#00989D	#191919	#DD95C1	5
386	E. faecium	3	52	alcohol foam dispenser	A	#00989D	#191919	#CDC5A4	5
