# Supplementary material for: Spatiotemporal dynamics of multidrug resistant bacteria on intensive care unit surfaces
Source: Nat Commun. 2019 Oct 8;10:4569. doi: 10.1038/s41467-019-12563-1 (PMC6783542; doi:10.1038/s41467-019-12563-1)
Supplement: Supplementary file 16 — Source Data [file 41467_2019_12563_MOESM16_ESM.zip › SourceData/SupplementaryFigure9/PAK_OXA23_dataTable.txt]

Sample	Species	Room	Week	ICU.area	Replicate	Room_colors	Week_colors	ICU.area_colors	OXA23	uniqsurf
152	A. baumannii	3	0	alcohol foam dispenser	A	#00989D	#E6E6E6	#CDC5A4	(+) blaOXA-23	3__0__alcohol_foam_dispenser
374	A. baumannii	2	52	alcohol foam dispenser	A	#8F7800	#191919	#CDC5A4	(+) blaOXA-23	2__52__alcohol_foam_dispenser
035	A. baumannii	1	0	alcohol foam dispenser	A	#CB4D42	#E6E6E6	#CDC5A4	(+) blaOXA-23	1__0__alcohol_foam_dispenser
359	A. baumannii	1	52	alcohol foam dispenser	A	#CB4D42	#191919	#CDC5A4	(+) blaOXA-23	1__52__alcohol_foam_dispenser
085	A. baumannii	2	0	alcohol foam dispenser	A	#8F7800	#E6E6E6	#CDC5A4	(+) blaOXA-23	2__0__alcohol_foam_dispenser
387	A. baumannii	3	52	alcohol foam dispenser	A	#00989D	#191919	#CDC5A4	(+) blaOXA-23	3__52__alcohol_foam_dispenser
353	A. baumannii	1	26	alcohol foam dispenser	A	#CB4D42	#5B5B5B	#CDC5A4	(-) blaOXA-23	1__26__alcohol_foam_dispenser
401	A. baumannii	4	52	alcohol foam dispenser	A	#A34EDD	#191919	#CDC5A4	(+) blaOXA-23	4__52__alcohol_foam_dispenser
097	A. baumannii	2	2	alcohol foam dispenser	A	#8F7800	#D8D8D8	#CDC5A4	(+) blaOXA-23	2__2__alcohol_foam_dispenser
165	A. baumannii	3	2	alcohol foam dispenser	A	#00989D	#D8D8D8	#CDC5A4	(+) blaOXA-23	3__2__alcohol_foam_dispenser
062	A. baumannii	1	6	alcohol foam dispenser	A	#CB4D42	#BABABA	#CDC5A4	(+) blaOXA-23	1__6__alcohol_foam_dispenser
394	A. baumannii	4	26	alcohol foam dispenser	A	#A34EDD	#5B5B5B	#CDC5A4	(+) blaOXA-23	4__26__alcohol_foam_dispenser
331	A. baumannii	4	10	alcohol foam dispenser	A	#A34EDD	#949494	#CDC5A4	(+) blaOXA-23	4__10__alcohol_foam_dispenser
107	A. baumannii	2	4	alcohol foam dispenser	A	#8F7800	#CACACA	#CDC5A4	(+) blaOXA-23	2__4__alcohol_foam_dispenser
272	A. baumannii	4	4	alcohol foam dispenser	A	#A34EDD	#CACACA	#CDC5A4	(+) blaOXA-23	4__4__alcohol_foam_dispenser
203	A. baumannii	3	12	alcohol foam dispenser	A	#00989D	#7C7C7C	#CDC5A4	(+) blaOXA-23	3__12__alcohol_foam_dispenser
126	A. baumannii	2	8	alcohol foam dispenser	A	#8F7800	#A8A8A8	#CDC5A4	(+) blaOXA-23	2__8__alcohol_foam_dispenser
020	A. baumannii	4	0	bedside light switch	A	#A34EDD	#E6E6E6	#DD95C1	(+) blaOXA-23	4__0__bedside_light_switch
094	A. baumannii	2	2	bedside light switch	A	#8F7800	#D8D8D8	#DD95C1	(+) blaOXA-23	2__2__bedside_light_switch
029	A. baumannii	1	0	bedside light switch	A	#CB4D42	#E6E6E6	#DD95C1	(+) blaOXA-23	1__0__bedside_light_switch
235	A. baumannii	4	2	bedside light switch	A	#A34EDD	#D8D8D8	#DD95C1	(+) blaOXA-23	4__2__bedside_light_switch
172	A. baumannii	3	4	bedside light switch	A	#00989D	#CACACA	#DD95C1	(+) blaOXA-23	3__4__bedside_light_switch
267	A. baumannii	4	4	bedside light switch	A	#A34EDD	#CACACA	#DD95C1	(+) blaOXA-23	4__4__bedside_light_switch
159	A. baumannii	3	2	bedside light switch	A	#00989D	#D8D8D8	#DD95C1	(+) blaOXA-23	3__2__bedside_light_switch
147	A. baumannii	3	0	bedside light switch	A	#00989D	#E6E6E6	#DD95C1	(+) blaOXA-23	3__0__bedside_light_switch
194	A. baumannii	3	10	bedside light switch	A	#00989D	#949494	#DD95C1	(-) blaOXA-23	3__10__bedside_light_switch
369	A. baumannii	2	52	bedside light switch	A	#8F7800	#191919	#DD95C1	(+) blaOXA-23	2__52__bedside_light_switch
397	A. baumannii	4	52	bedside light switch	A	#A34EDD	#191919	#DD95C1	(+) blaOXA-23	4__52__bedside_light_switch
043	A. baumannii	1	2	bedside light switch	A	#CB4D42	#D8D8D8	#DD95C1	(+) blaOXA-23	1__2__bedside_light_switch
102	A. baumannii	2	4	bedside light switch	A	#8F7800	#CACACA	#DD95C1	(+) blaOXA-23	2__4__bedside_light_switch
391	A. baumannii	4	26	bedside light switch	A	#A34EDD	#5B5B5B	#DD95C1	(+) blaOXA-23	4__26__bedside_light_switch
026	A. baumannii	1	0	bedside rail	A	#CB4D42	#E6E6E6	#FEBF54	(+) blaOXA-23	1__0__bedside_rail
170	A. baumannii	3	4	bedside rail	A	#00989D	#CACACA	#FEBF54	(+) blaOXA-23	3__4__bedside_rail
364	A. baumannii	2	26	bedside rail	A	#8F7800	#5B5B5B	#FEBF54	(+) blaOXA-23	2__26__bedside_rail
261	A. baumannii	4	4	bedside rail	A	#A34EDD	#CACACA	#FEBF54	(+) blaOXA-23	4__4__bedside_rail
382	A. baumannii	3	52	bedside rail	A	#00989D	#191919	#FEBF54	(+) blaOXA-23	3__52__bedside_rail
193	A. baumannii	3	10	bedside rail	A	#00989D	#949494	#FEBF54	(+) blaOXA-23	3__10__bedside_rail
077	A. baumannii	2	0	bedside rail	A	#8F7800	#E6E6E6	#FEBF54	(+) blaOXA-23	2__0__bedside_rail
145	A. baumannii	3	0	bedside rail	A	#00989D	#E6E6E6	#FEBF54	(+) blaOXA-23	3__0__bedside_rail
091	A. baumannii	2	2	bedside rail	A	#8F7800	#D8D8D8	#FEBF54	(+) blaOXA-23	2__2__bedside_rail
396	A. baumannii	4	52	bedside rail	A	#A34EDD	#191919	#FEBF54	(+) blaOXA-23	4__52__bedside_rail
230	A. baumannii	4	2	bedside rail	C	#A34EDD	#D8D8D8	#FEBF54	(+) blaOXA-23	4__2__bedside_rail
039	A. baumannii	1	2	bedside rail	A	#CB4D42	#D8D8D8	#FEBF54	(+) blaOXA-23	1__2__bedside_rail
390	A. baumannii	4	26	bedside rail	A	#A34EDD	#5B5B5B	#FEBF54	(+) blaOXA-23	4__26__bedside_rail
349	A. baumannii	1	26	bedside rail	A	#CB4D42	#5B5B5B	#FEBF54	(-) blaOXA-23	1__26__bedside_rail
100	A. baumannii	2	4	bedside rail	A	#8F7800	#CACACA	#FEBF54	(+) blaOXA-23	2__4__bedside_rail
014	A. baumannii	4	0	bedside rail	A	#A34EDD	#E6E6E6	#FEBF54	(+) blaOXA-23	4__0__bedside_rail
156	A. baumannii	3	2	bedside rail	A	#00989D	#D8D8D8	#FEBF54	(+) blaOXA-23	3__2__bedside_rail
368	A. baumannii	2	52	bedside rail	A	#8F7800	#191919	#FEBF54	(+) blaOXA-23	2__52__bedside_rail
025	A. baumannii	1	0	nursing call button	A	#CB4D42	#E6E6E6	#ACD13E	(+) blaOXA-23	1__0__nursing_call_button
098	A. baumannii	2	4	nursing call button	A	#8F7800	#CACACA	#ACD13E	(+) blaOXA-23	2__4__nursing_call_button
221	A. baumannii	4	2	nursing call button	A	#A34EDD	#D8D8D8	#ACD13E	(+) blaOXA-23	4__2__nursing_call_button
088	A. baumannii	2	2	nursing call button	A	#8F7800	#D8D8D8	#ACD13E	(+) blaOXA-23	2__2__nursing_call_button
002	A. baumannii	4	0	nursing call button	A	#A34EDD	#E6E6E6	#ACD13E	(+) blaOXA-23	4__0__nursing_call_button
036	A. baumannii	1	2	nursing call button	A	#CB4D42	#D8D8D8	#ACD13E	(+) blaOXA-23	1__2__nursing_call_button
168	A. baumannii	3	4	nursing call button	A	#00989D	#CACACA	#ACD13E	(+) blaOXA-23	3__4__nursing_call_button
258	A. baumannii	4	4	nursing call button	A	#A34EDD	#CACACA	#ACD13E	(+) blaOXA-23	4__4__nursing_call_button
381	A. baumannii	3	52	nursing call button	A	#00989D	#191919	#ACD13E	(+) blaOXA-23	3__52__nursing_call_button
191	A. baumannii	3	10	nursing call button	A	#00989D	#949494	#ACD13E	(-) blaOXA-23	3__10__nursing_call_button
389	A. baumannii	4	26	nursing call button	A	#A34EDD	#5B5B5B	#ACD13E	(+) blaOXA-23	4__26__nursing_call_button
056	A. baumannii	1	6	nursing call button	A	#CB4D42	#BABABA	#ACD13E	(+) blaOXA-23	1__6__nursing_call_button
347	A. baumannii	1	26	nursing call button	A	#CB4D42	#5B5B5B	#ACD13E	(-) blaOXA-23	1__26__nursing_call_button
363	A. baumannii	2	26	nursing call button	A	#8F7800	#5B5B5B	#ACD13E	(-) blaOXA-23	2__26__nursing_call_button
161	A. baumannii	3	2	washroom sink	A	#00989D	#D8D8D8	#8ABBC7	(+) blaOXA-23	3__2__washroom_sink
023	A. baumannii	4	0	washroom sink	A	#A34EDD	#E6E6E6	#8ABBC7	(+) blaOXA-23	4__0__washroom_sink
149	A. baumannii	3	0	washroom sink	A	#00989D	#E6E6E6	#8ABBC7	(+) blaOXA-23	3__0__washroom_sink
053	A. baumannii	1	4	washroom sink	A	#CB4D42	#CACACA	#8ABBC7	(+) blaOXA-23	1__4__washroom_sink
140	A. baumannii	2	12	washroom sink	A	#8F7800	#7C7C7C	#8ABBC7	(+) blaOXA-23	2__12__washroom_sink
074	A. baumannii	1	12	washroom sink	A	#CB4D42	#7C7C7C	#8ABBC7	(+) blaOXA-23	1__12__washroom_sink
083	A. baumannii	2	0	washroom sink	A	#8F7800	#E6E6E6	#8ABBC7	(+) blaOXA-23	2__0__washroom_sink
104	A. baumannii	2	4	washroom sink	A	#8F7800	#CACACA	#8ABBC7	(+) blaOXA-23	2__4__washroom_sink
095	A. baumannii	2	2	washroom sink	A	#8F7800	#D8D8D8	#8ABBC7	(+) blaOXA-23	2__2__washroom_sink
186	A. baumannii	3	8	washroom sink	A	#00989D	#A8A8A8	#8ABBC7	(+) blaOXA-23	3__8__washroom_sink
115	A. baumannii	2	6	washroom sink	A	#8F7800	#BABABA	#8ABBC7	(+) blaOXA-23	2__6__washroom_sink
