# Supplementary material for: Spatiotemporal dynamics of multidrug resistant bacteria on intensive care unit surfaces
Source: Nat Commun. 2019 Oct 8;10:4569. doi: 10.1038/s41467-019-12563-1 (PMC6783542; doi:10.1038/s41467-019-12563-1)
Supplement: Supplementary file 16 — Source Data [file 41467_2019_12563_MOESM16_ESM.zip › SourceData/SupplementaryFigure9/PAK_NDM_dataTable.txt]

Sample	gene	identity	query	contig	length	antibiotic	accession	Species	Room	Week	ICU.area	Replicate	Room_colors	Week_colors	ICU.area_colors	uniqsurf	type
063	blaNDM-5	100	813/813	KNFHNCCB_05230	1..813	Beta-lactam resistance	JN104597	K. pneumoniae	1	6	alcohol foam dispenser	A	#CB4D42	#BABABA	#CDC5A4	1__6__alcohol_foam_dispenser	NDM
065	blaNDM-1	99.88	813/813	JPFEAKJP_03403	1..813	Beta-lactam resistance	FN396876	A. iwoffii	1	8	bedside rail	A	#CB4D42	#A8A8A8	#FEBF54	1__8__bedside_rail	NDM
068	blaNDM-1	100	813/813	FFCBOPJH_03167	1..813	Beta-lactam resistance	FN396876	A. junii	1	8	washroom sink	A	#CB4D42	#A8A8A8	#8ABBC7	1__8__washroom_sink	NDM
070	blaNDM-1	100	813/813	OJCGLAPM_04513	1..813	Beta-lactam resistance	FN396876	S. putrefaciens	1	8	washroom sink	A	#CB4D42	#A8A8A8	#8ABBC7	1__8__washroom_sink	NDM
082	blaNDM-1	100	813/813	FCJPJIED_03416	1..813	Beta-lactam resistance	FN396876	A. johnsonii	2	0	washroom sink	A	#8F7800	#E6E6E6	#8ABBC7	2__0__washroom_sink	NDM
089	blaNDM-7	100	813/813	IHDAOOPO_05293	1..813	Beta-lactam resistance	JX262694	K. pneumoniae	2	2	nursing call button	A	#8F7800	#D8D8D8	#ACD13E	2__2__nursing_call_button	NDM
121	blaNDM-5	100	813/813	GPGFJDGI_05352	1..813	Beta-lactam resistance	JN104597	K. pneumoniae	2	8	bedside rail	A	#8F7800	#A8A8A8	#FEBF54	2__8__bedside_rail	NDM
123	blaNDM-5	100	813/813	HCFBCFAA_05350	1..813	Beta-lactam resistance	JN104597	K. pneumoniae	2	8	bedside light switch	A	#8F7800	#A8A8A8	#DD95C1	2__8__bedside_light_switch	NDM
158	blaNDM-5	100	813/813	NFGAGNBG_05403	1..813	Beta-lactam resistance	JN104597	K. pneumoniae	3	2	bedside rail	A	#00989D	#D8D8D8	#FEBF54	3__2__bedside_rail	NDM
160	blaNDM-1	100	813/813	BGEHCGNB_05318	1..813	Beta-lactam resistance	FN396876	K. pneumoniae	3	2	bedside light switch	A	#00989D	#D8D8D8	#DD95C1	3__2__bedside_light_switch	NDM
162	blaNDM-1	100	813/813	JCMEFHAH_04206	1..813	Beta-lactam resistance	FN396876	P. rettgeri	3	2	washroom sink	A	#00989D	#D8D8D8	#8ABBC7	3__2__washroom_sink	NDM
175	blaNDM-1	100	813/813	BGCMIMKL_02837	1..813	Beta-lactam resistance	FN396876	Acinetobacter spp.	3	4	alcohol foam dispenser	A	#00989D	#CACACA	#CDC5A4	3__4__alcohol_foam_dispenser	NDM
301	blaNDM-5	100	813/813	EEBOJMAH_05351	1..813	Beta-lactam resistance	JN104597	K. pneumoniae	4	8	nursing call button	A	#A34EDD	#A8A8A8	#ACD13E	4__8__nursing_call_button	NDM
307	blaNDM-5	100	813/813	FMOILKAK_05353	1..813	Beta-lactam resistance	JN104597	K. pneumoniae	4	8	bedside rail	A	#A34EDD	#A8A8A8	#FEBF54	4__8__bedside_rail	NDM
310	blaNDM-5	100	813/813	MNDFCMBF_05340	1..813	Beta-lactam resistance	JN104597	K. pneumoniae	4	8	bedside light switch	A	#A34EDD	#A8A8A8	#DD95C1	4__8__bedside_light_switch	NDM
316	blaNDM-1	100	813/813	OKCBJLII_04651	1..813	Beta-lactam resistance	FN396876	E. cloacae/asburiae	4	8	alcohol foam dispenser	A	#A34EDD	#A8A8A8	#CDC5A4	4__8__alcohol_foam_dispenser	NDM
317	blaNDM-5	100	813/813	PCHFKCGO_05344	1..813	Beta-lactam resistance	JN104597	K. pneumoniae	4	8	alcohol foam dispenser	A	#A34EDD	#A8A8A8	#CDC5A4	4__8__alcohol_foam_dispenser	NDM
324	blaNDM-1	100	813/813	OICIAFMI_05155	1..813	Beta-lactam resistance	FN396876	C. freundii	4	10	washroom sink	A	#A34EDD	#949494	#8ABBC7	4__10__washroom_sink	NDM
340	blaNDM-5	100	813/813	MGDONDFN_04703	1..813	Beta-lactam resistance	JN104597	E. coli	4	12	washroom sink	A	#A34EDD	#7C7C7C	#8ABBC7	4__12__washroom_sink	NDM
343	blaNDM-5	100	813/813	CIMHIJED_05314	1..813	Beta-lactam resistance	JN104597	K. pneumoniae	4	12	washroom sink	A	#A34EDD	#7C7C7C	#8ABBC7	4__12__washroom_sink	NDM
346	blaNDM-5	100	813/813	KBHEOOOK_05310	1..813	Beta-lactam resistance	JN104597	K. pneumoniae	4	12	alcohol foam dispenser	A	#A34EDD	#7C7C7C	#CDC5A4	4__12__alcohol_foam_dispenser	NDM
351	blaNDM-1	100	813/813	DHEDBIED_03482	1..813	Beta-lactam resistance	FN396876	A. junii	1	26	washroom sink	A	#CB4D42	#5B5B5B	#8ABBC7	1__26__washroom_sink	NDM
373	blaNDM-5	100	813/813	LFCMFFOP_04511	1..813	Beta-lactam resistance	JN104597	GNB	2	52	alcohol foam dispenser	A	#8F7800	#191919	#CDC5A4	2__52__alcohol_foam_dispenser	NDM
379	blaNDM-5	100	813/813	BOIKPNDI_04514	1..813	Beta-lactam resistance	JN104597	GNB	3	52	nursing call button	A	#00989D	#191919	#ACD13E	3__52__nursing_call_button	NDM
383	blaNDM-5	100	813/813	FONGNEMA_04513	1..813	Beta-lactam resistance	JN104597	Escherichia hermannii	3	52	bedside rail	A	#00989D	#191919	#FEBF54	3__52__bedside_rail	NDM
393	blaNDM-1	100	813/813	IBPEJHOO_03925	1..813	Beta-lactam resistance	FN396876	Alcaligenes faecalis	4	26	washroom sink	A	#A34EDD	#5B5B5B	#8ABBC7	4__26__washroom_sink	NDM
