# Supplementary material for: Spatiotemporal dynamics of multidrug resistant bacteria on intensive care unit surfaces
Source: Nat Commun. 2019 Oct 8;10:4569. doi: 10.1038/s41467-019-12563-1 (PMC6783542; doi:10.1038/s41467-019-12563-1)
Supplement: Supplementary file 16 — Source Data [file 41467_2019_12563_MOESM16_ESM.zip › SourceData/SupplementaryFigure7/AB_SNP_variant_correlation.txt]

combLocation	snp_distance	variant_distance
1_0_A__1_0_B	902	8998
1_0_A__1_0_C	711	8246
1_0_A__1_0_E	576	9095
1_0_A__1_12_D	614	8166
1_0_A__1_2_A	2927	9568
1_0_A__1_2_B	2076	15361
1_0_A__1_2_C	1960	16006
1_0_A__1_26_A	34840	54253
1_0_A__1_26_B	34849	54431
1_0_A__1_26_E	32526	54006
1_0_A__1_4_D	1292	12338
1_0_A__1_52_E	1944	18108
1_0_A__1_6_A	756	8922
1_0_A__1_6_E	824	8971
1_0_A__2_0_B	1296	12016
1_0_A__2_0_D	1263	15460
1_0_A__2_0_E	827	8817
1_0_A__2_12_D	615	8595
1_0_A__2_2_A	1198	11452
1_0_A__2_2_B	825	9616
1_0_A__2_2_C	824	8816
1_0_A__2_2_D	32847	39889
1_0_A__2_2_E	1335	12446
1_0_A__2_26_A	34321	53375
1_0_A__2_26_B	1937	16993
1_0_A__2_4_A	842	8846
1_0_A__2_4_B	821	8871
1_0_A__2_4_C	821	9073
1_0_A__2_4_D	820	8916
1_0_A__2_4_E	1176	21207
1_0_A__2_52_B	487	8441
1_0_A__2_52_C	494	8457
1_0_A__2_52_E	1936	17605
1_0_A__2_6_D	823	9218
1_0_A__2_8_E	578	8088
1_0_A__3_0_B	1279	12830
1_0_A__3_0_C	484	7814
1_0_A__3_0_D	1279	13019
1_0_A__3_0_E	485	8000
1_0_A__3_10_A	31485	52774
1_0_A__3_10_B	614	8677
1_0_A__3_10_C	31377	52258
1_0_A__3_12_E	614	8965
1_0_A__3_2_B	820	9628
1_0_A__3_2_C	820	9520
1_0_A__3_2_D	1182	12181
1_0_A__3_2_E	32807	52951
1_0_A__3_4_A	822	9695
1_0_A__3_4_B	759	9411
1_0_A__3_4_C	824	9560
1_0_A__3_52_A	1936	17605
1_0_A__3_52_B	1936	17585
1_0_A__3_52_E	1965	16664
1_0_A__3_8_D	820	9593
1_0_A__4_0_A	1278	13645
1_0_A__4_0_B	1278	13109
1_0_A__4_0_C	829	8445
1_0_A__4_0_D	1279	13068
1_0_A__4_10_E	614	9117
1_0_A__4_2_A	1182	12225
1_0_A__4_2_B	1182	12340
1_0_A__4_2_C	33193	53535
1_0_A__4_26_A	1291	13831
1_0_A__4_26_B	2042	18917
1_0_A__4_26_C	1292	13940
1_0_A__4_26_E	2045	18861
1_0_A__4_4_A	1293	13062
1_0_A__4_4_B	1345	13485
1_0_A__4_4_C	1293	13061
1_0_A__4_4_E	821	9818
1_0_A__4_52_B	1936	17470
1_0_A__4_52_C	1936	17451
1_0_A__4_52_E	1965	16215
1_0_B__1_0_C	926	1485
1_0_B__1_0_E	610	385
1_0_B__1_12_D	704	1722
1_0_B__1_2_A	3011	2027
1_0_B__1_2_B	2180	12161
1_0_B__1_2_C	2064	10495
1_0_B__1_26_A	34879	56482
1_0_B__1_26_B	34888	56545
1_0_B__1_26_E	32594	55992
1_0_B__1_4_D	1399	6486
1_0_B__1_52_E	2053	12185
1_0_B__1_6_A	846	2522
1_0_B__1_6_E	914	2543
1_0_B__2_0_B	1402	7155
1_0_B__2_0_D	1384	16325
1_0_B__2_0_E	913	2626
1_0_B__2_12_D	705	1289
1_0_B__2_2_A	1316	7320
1_0_B__2_2_B	915	2061
1_0_B__2_2_C	914	2698
1_0_B__2_2_D	32891	47930
1_0_B__2_2_E	1441	7077
1_0_B__2_26_A	34257	55745
1_0_B__2_26_B	2031	10695
1_0_B__2_4_A	932	2785
1_0_B__2_4_B	911	2660
1_0_B__2_4_C	911	2425
1_0_B__2_4_D	910	2487
1_0_B__2_4_E	1368	25236
1_0_B__2_52_B	703	1624
1_0_B__2_52_C	709	1597
1_0_B__2_52_E	2045	11787
1_0_B__2_6_D	913	2247
1_0_B__2_8_E	612	1202
1_0_B__3_0_B	1395	6511
1_0_B__3_0_C	700	1739
1_0_B__3_0_D	1395	6356
1_0_B__3_0_E	701	1584
1_0_B__3_10_A	31542	54050
1_0_B__3_10_B	704	1319
1_0_B__3_10_C	31462	53799
1_0_B__3_12_E	704	1190
1_0_B__3_2_B	910	2126
1_0_B__3_2_C	910	2103
1_0_B__3_2_D	1300	6333
1_0_B__3_2_E	32852	54543
1_0_B__3_4_A	912	2104
1_0_B__3_4_B	849	2154
1_0_B__3_4_C	914	2098
1_0_B__3_52_A	2045	11798
1_0_B__3_52_B	2045	11791
1_0_B__3_52_E	2069	10299
1_0_B__3_8_D	910	2089
1_0_B__4_0_A	1394	6789
1_0_B__4_0_B	1394	6374
1_0_B__4_0_C	919	3707
1_0_B__4_0_D	1395	6389
1_0_B__4_10_E	704	1103
1_0_B__4_2_A	1300	6407
1_0_B__4_2_B	1300	6358
1_0_B__4_2_C	33206	54766
1_0_B__4_26_A	1397	7051
1_0_B__4_26_B	2148	13307
1_0_B__4_26_C	1398	7145
1_0_B__4_26_E	2151	13343
1_0_B__4_4_A	1400	5961
1_0_B__4_4_B	1452	5999
1_0_B__4_4_C	1400	5940
1_0_B__4_4_E	911	2156
1_0_B__4_52_B	2045	12051
1_0_B__4_52_C	2045	12089
1_0_B__4_52_E	2069	10316
1_0_C__1_0_E	324	1509
1_0_C__1_12_D	361	1963
1_0_C__1_2_A	2821	2106
1_0_C__1_2_B	1825	11838
1_0_C__1_2_C	1709	10155
1_0_C__1_26_A	34675	56376
1_0_C__1_26_B	34684	56452
1_0_C__1_26_E	32315	55838
1_0_C__1_4_D	1041	6475
1_0_C__1_52_E	1693	11775
1_0_C__1_6_A	635	2649
1_0_C__1_6_E	572	2687
1_0_C__2_0_B	1044	6778
1_0_C__2_0_D	1087	16096
1_0_C__2_0_E	575	2734
1_0_C__2_12_D	362	1602
1_0_C__2_2_A	945	7076
1_0_C__2_2_B	573	2132
1_0_C__2_2_C	572	2786
1_0_C__2_2_D	32757	47792
1_0_C__2_2_E	1083	6643
1_0_C__2_26_A	34148	55737
1_0_C__2_26_B	1686	10426
1_0_C__2_4_A	590	2874
1_0_C__2_4_B	569	2795
1_0_C__2_4_C	569	2516
1_0_C__2_4_D	568	2582
1_0_C__2_4_E	1087	25147
1_0_C__2_52_B	234	410
1_0_C__2_52_C	241	381
1_0_C__2_52_E	1685	11321
1_0_C__2_6_D	571	2380
1_0_C__2_8_E	326	1804
1_0_C__3_0_B	1026	6107
1_0_C__3_0_C	231	658
1_0_C__3_0_D	1026	5943
1_0_C__3_0_E	232	508
1_0_C__3_10_A	31338	53894
1_0_C__3_10_B	361	1581
1_0_C__3_10_C	31358	53665
1_0_C__3_12_E	361	1431
1_0_C__3_2_B	568	2173
1_0_C__3_2_C	568	2179
1_0_C__3_2_D	929	6050
1_0_C__3_2_E	32717	54268
1_0_C__3_4_A	570	2157
1_0_C__3_4_B	630	2215
1_0_C__3_4_C	572	2178
1_0_C__3_52_A	1685	11342
1_0_C__3_52_B	1685	11329
1_0_C__3_52_E	1714	9927
1_0_C__3_8_D	568	2135
1_0_C__4_0_A	1025	6261
1_0_C__4_0_B	1025	5949
1_0_C__4_0_C	577	3750
1_0_C__4_0_D	1026	5938
1_0_C__4_10_E	361	1383
1_0_C__4_2_A	929	6082
1_0_C__4_2_B	929	6029
1_0_C__4_2_C	33162	54600
1_0_C__4_26_A	1039	6532
1_0_C__4_26_B	1791	12881
1_0_C__4_26_C	1040	6592
1_0_C__4_26_E	1794	12912
1_0_C__4_4_A	1042	5903
1_0_C__4_4_B	1094	5956
1_0_C__4_4_C	1042	5908
1_0_C__4_4_E	569	2179
1_0_C__4_52_B	1685	11731
1_0_C__4_52_C	1685	11756
1_0_C__4_52_E	1714	9965
1_0_E__1_12_D	97	1787
1_0_E__1_2_A	2581	2010
1_0_E__1_2_B	1573	12229
1_0_E__1_2_C	1457	10531
1_0_E__1_26_A	34481	56523
1_0_E__1_26_B	34490	56586
1_0_E__1_26_E	32189	56039
1_0_E__1_4_D	791	6561
1_0_E__1_52_E	1447	12164
1_0_E__1_6_A	384	2606
1_0_E__1_6_E	320	2588
1_0_E__2_0_B	794	7225
1_0_E__2_0_D	854	16412
1_0_E__2_0_E	323	2661
1_0_E__2_12_D	98	1328
1_0_E__2_2_A	709	7416
1_0_E__2_2_B	321	2041
1_0_E__2_2_C	320	2761
1_0_E__2_2_D	32543	48020
1_0_E__2_2_E	833	7130
1_0_E__2_26_A	33974	55812
1_0_E__2_26_B	1424	10667
1_0_E__2_4_A	338	2831
1_0_E__2_4_B	318	2721
1_0_E__2_4_C	317	2473
1_0_E__2_4_D	316	2543
1_0_E__2_4_E	840	25329
1_0_E__2_52_B	96	1594
1_0_E__2_52_C	103	1532
1_0_E__2_52_E	1439	11786
1_0_E__2_6_D	319	2324
1_0_E__2_8_E	4	1262
1_0_E__3_0_B	788	6541
1_0_E__3_0_C	93	1771
1_0_E__3_0_D	788	6430
1_0_E__3_0_E	94	1635
1_0_E__3_10_A	31141	54073
1_0_E__3_10_B	97	1333
1_0_E__3_10_C	31162	53852
1_0_E__3_12_E	97	1190
1_0_E__3_2_B	316	2063
1_0_E__3_2_C	316	2107
1_0_E__3_2_D	693	6403
1_0_E__3_2_E	32503	54577
1_0_E__3_4_A	318	2067
1_0_E__3_4_B	379	2175
1_0_E__3_4_C	320	2099
1_0_E__3_52_A	1439	11798
1_0_E__3_52_B	1439	11789
1_0_E__3_52_E	1462	10315
1_0_E__3_8_D	316	2075
1_0_E__4_0_A	787	6768
1_0_E__4_0_B	787	6405
1_0_E__4_0_C	325	3790
1_0_E__4_0_D	788	6425
1_0_E__4_10_E	97	1089
1_0_E__4_2_A	693	6447
1_0_E__4_2_B	693	6396
1_0_E__4_2_C	32978	54819
1_0_E__4_26_A	789	6999
1_0_E__4_26_B	1541	13294
1_0_E__4_26_C	790	7110
1_0_E__4_26_E	1544	13323
1_0_E__4_4_A	792	5935
1_0_E__4_4_B	844	5966
1_0_E__4_4_C	792	5949
1_0_E__4_4_E	317	2109
1_0_E__4_52_B	1439	12084
1_0_E__4_52_C	1439	12101
1_0_E__4_52_E	1462	10385
1_12_D__1_2_A	2621	2721
1_12_D__1_2_B	1618	11552
1_12_D__1_2_C	1502	10321
1_12_D__1_26_A	34529	56061
1_12_D__1_26_B	34538	56163
1_12_D__1_26_E	32235	55499
1_12_D__1_4_D	834	6417
1_12_D__1_52_E	1492	12466
1_12_D__1_6_A	426	2529
1_12_D__1_6_E	363	2587
1_12_D__2_0_B	837	6583
1_12_D__2_0_D	892	15453
1_12_D__2_0_E	366	2546
1_12_D__2_12_D	3	837
1_12_D__2_2_A	746	6765
1_12_D__2_2_B	364	2754
1_12_D__2_2_C	363	2602
1_12_D__2_2_D	32590	46938
1_12_D__2_2_E	876	6845
1_12_D__2_26_A	34024	55362
1_12_D__2_26_B	1469	11041
1_12_D__2_4_A	381	2719
1_12_D__2_4_B	361	2677
1_12_D__2_4_C	360	2521
1_12_D__2_4_D	359	2482
1_12_D__2_4_E	883	24391
1_12_D__2_52_B	133	2176
1_12_D__2_52_C	140	2162
1_12_D__2_52_E	1484	12050
1_12_D__2_6_D	362	2514
1_12_D__2_8_E	99	1320
1_12_D__3_0_B	825	6615
1_12_D__3_0_C	130	1682
1_12_D__3_0_D	825	6760
1_12_D__3_0_E	131	1809
1_12_D__3_10_A	31189	53704
1_12_D__3_10_B	2	865
1_12_D__3_10_C	31209	53284
1_12_D__3_12_E	2	1007
1_12_D__3_2_B	359	2768
1_12_D__3_2_C	359	2701
1_12_D__3_2_D	730	6236
1_12_D__3_2_E	32550	54101
1_12_D__3_4_A	361	2807
1_12_D__3_4_B	421	2595
1_12_D__3_4_C	363	2708
1_12_D__3_52_A	1484	12058
1_12_D__3_52_B	1484	12032
1_12_D__3_52_E	1507	10681
1_12_D__3_8_D	359	2726
1_12_D__4_0_A	824	7353
1_12_D__4_0_B	824	6843
1_12_D__4_0_C	368	3401
1_12_D__4_0_D	825	6808
1_12_D__4_10_E	2	1155
1_12_D__4_2_A	730	6318
1_12_D__4_2_B	730	6339
1_12_D__4_2_C	33016	54404
1_12_D__4_26_A	832	7531
1_12_D__4_26_B	1586	13491
1_12_D__4_26_C	833	7653
1_12_D__4_26_E	1589	13489
1_12_D__4_4_A	835	6530
1_12_D__4_4_B	887	6896
1_12_D__4_4_C	835	6533
1_12_D__4_4_E	360	2943
1_12_D__4_52_B	1484	11950
1_12_D__4_52_C	1484	11938
1_12_D__4_52_E	1507	10392
1_2_A__1_2_B	3794	11913
1_2_A__1_2_C	3712	10300
1_2_A__1_26_A	35743	56601
1_2_A__1_26_B	35752	56676
1_2_A__1_26_E	33621	55990
1_2_A__1_4_D	3242	6746
1_2_A__1_52_E	3656	11918
1_2_A__1_6_A	2205	980
1_2_A__1_6_E	2273	996
1_2_A__2_0_B	3243	7357
1_2_A__2_0_D	3028	16096
1_2_A__2_0_E	2276	1078
1_2_A__2_12_D	2622	2369
1_2_A__2_2_A	2955	7072
1_2_A__2_2_B	2274	502
1_2_A__2_2_C	2273	1157
1_2_A__2_2_D	33922	47840
1_2_A__2_2_E	3284	7325
1_2_A__2_26_A	35250	55896
1_2_A__2_26_B	3813	10804
1_2_A__2_4_A	2291	1272
1_2_A__2_4_B	2271	1167
1_2_A__2_4_C	2270	838
1_2_A__2_4_D	2269	923
1_2_A__2_4_E	2778	24393
1_2_A__2_52_B	2604	2240
1_2_A__2_52_C	2611	2191
1_2_A__2_52_E	3648	11500
1_2_A__2_6_D	2272	730
1_2_A__2_8_E	2583	2686
1_2_A__3_0_B	3000	6250
1_2_A__3_0_C	2601	2310
1_2_A__3_0_D	3000	6106
1_2_A__3_0_E	2602	2239
1_2_A__3_10_A	32555	54303
1_2_A__3_10_B	2621	2336
1_2_A__3_10_C	32475	54008
1_2_A__3_12_E	2621	2272
1_2_A__3_2_B	2269	496
1_2_A__3_2_C	2269	510
1_2_A__3_2_D	2940	6140
1_2_A__3_2_E	33882	54597
1_2_A__3_4_A	2271	480
1_2_A__3_4_B	2208	529
1_2_A__3_4_C	2273	519
1_2_A__3_52_A	3648	11504
1_2_A__3_52_B	3648	11505
1_2_A__3_52_E	3717	10141
1_2_A__3_8_D	2269	484
1_2_A__4_0_A	2999	6487
1_2_A__4_0_B	2999	6129
1_2_A__4_0_C	2278	2193
1_2_A__4_0_D	3000	6114
1_2_A__4_10_E	2621	2207
1_2_A__4_2_A	2940	6189
1_2_A__4_2_B	2940	6142
1_2_A__4_2_C	34163	54643
1_2_A__4_26_A	3240	7331
1_2_A__4_26_B	3590	12332
1_2_A__4_26_C	3241	7430
1_2_A__4_26_E	3593	12368
1_2_A__4_4_A	3243	6236
1_2_A__4_4_B	3295	6274
1_2_A__4_4_C	3243	6207
1_2_A__4_4_E	2270	523
1_2_A__4_52_B	3648	11750
1_2_A__4_52_C	3648	11768
1_2_A__4_52_E	3717	10139
1_2_B__1_2_C	116	2715
1_2_B__1_26_A	34394	55526
1_2_B__1_26_B	34402	55656
1_2_B__1_26_E	32325	55532
1_2_B__1_4_D	936	7381
1_2_B__1_52_E	1291	12293
1_2_B__1_6_A	1636	11393
1_2_B__1_6_E	1570	11407
1_2_B__2_0_B	939	7394
1_2_B__2_0_D	1715	18857
1_2_B__2_0_E	1575	11317
1_2_B__2_12_D	1619	11781
1_2_B__2_2_A	1570	11201
1_2_B__2_2_B	1573	11988
1_2_B__2_2_C	1572	11370
1_2_B__2_2_D	32730	45711
1_2_B__2_2_E	972	7299
1_2_B__2_26_A	34237	54930
1_2_B__2_26_B	538	8252
1_2_B__2_4_A	1590	11170
1_2_B__2_4_B	1570	11233
1_2_B__2_4_C	1569	11499
1_2_B__2_4_D	1568	11380
1_2_B__2_4_E	2086	28284
1_2_B__2_52_B	1597	12047
1_2_B__2_52_C	1604	12023
1_2_B__2_52_E	1282	12100
1_2_B__2_6_D	1569	11612
1_2_B__2_8_E	1575	11424
1_2_B__3_0_B	1637	11929
1_2_B__3_0_C	1594	11470
1_2_B__3_0_D	1637	12131
1_2_B__3_0_E	1595	11632
1_2_B__3_10_A	31509	53825
1_2_B__3_10_B	1618	11817
1_2_B__3_10_C	31532	53352
1_2_B__3_12_E	1618	12062
1_2_B__3_2_B	1568	11985
1_2_B__3_2_C	1568	11883
1_2_B__3_2_D	1554	11960
1_2_B__3_2_E	32689	54021
1_2_B__3_4_A	1568	12028
1_2_B__3_4_B	1631	11798
1_2_B__3_4_C	1572	11914
1_2_B__3_52_A	1282	12125
1_2_B__3_52_B	1282	12116
1_2_B__3_52_E	121	3270
1_2_B__3_8_D	1568	11957
1_2_B__4_0_A	1636	12723
1_2_B__4_0_B	1636	12234
1_2_B__4_0_C	1577	12032
1_2_B__4_0_D	1637	12200
1_2_B__4_10_E	1618	12225
1_2_B__4_2_A	1554	11978
1_2_B__4_2_B	1554	12042
1_2_B__4_2_C	33364	54385
1_2_B__4_26_A	934	8836
1_2_B__4_26_B	1499	13989
1_2_B__4_26_C	935	8938
1_2_B__4_26_E	1502	14123
1_2_B__4_4_A	937	7928
1_2_B__4_4_B	989	8321
1_2_B__4_4_C	937	7943
1_2_B__4_4_E	1569	12131
1_2_B__4_52_B	1282	11747
1_2_B__4_52_C	1282	11755
1_2_B__4_52_E	121	2927
1_2_C__1_26_A	34389	56347
1_2_C__1_26_B	34397	56442
1_2_C__1_26_E	32233	56348
1_2_C__1_4_D	820	6205
1_2_C__1_52_E	1177	10583
1_2_C__1_6_A	1520	10224
1_2_C__1_6_E	1454	10215
1_2_C__2_0_B	823	6417
1_2_C__2_0_D	1600	19513
1_2_C__2_0_E	1459	10238
1_2_C__2_12_D	1503	10235
1_2_C__2_2_A	1455	11097
1_2_C__2_2_B	1457	10319
1_2_C__2_2_C	1456	10323
1_2_C__2_2_D	32653	48057
1_2_C__2_2_E	858	6414
1_2_C__2_26_A	34157	55849
1_2_C__2_26_B	423	6455
1_2_C__2_4_A	1474	10392
1_2_C__2_4_B	1454	10286
1_2_C__2_4_C	1453	10170
1_2_C__2_4_D	1452	10127
1_2_C__2_4_E	1976	29500
1_2_C__2_52_B	1481	10307
1_2_C__2_52_C	1488	10285
1_2_C__2_52_E	1167	10440
1_2_C__2_6_D	1455	10192
1_2_C__2_8_E	1459	10198
1_2_C__3_0_B	1522	10268
1_2_C__3_0_C	1478	9959
1_2_C__3_0_D	1522	10380
1_2_C__3_0_E	1479	10013
1_2_C__3_10_A	31423	54371
1_2_C__3_10_B	1502	10264
1_2_C__3_10_C	31444	53984
1_2_C__3_12_E	1502	10377
1_2_C__3_2_B	1452	10296
1_2_C__3_2_C	1452	10222
1_2_C__3_2_D	1439	10435
1_2_C__3_2_E	32612	54620
1_2_C__3_4_A	1452	10360
1_2_C__3_4_B	1515	10241
1_2_C__3_4_C	1456	10264
1_2_C__3_52_A	1167	10444
1_2_C__3_52_B	1167	10436
1_2_C__3_52_E	5	858
1_2_C__3_8_D	1452	10314
1_2_C__4_0_A	1521	10885
1_2_C__4_0_B	1521	10416
1_2_C__4_0_C	1461	11109
1_2_C__4_0_D	1522	10382
1_2_C__4_10_E	1502	10527
1_2_C__4_2_A	1439	10504
1_2_C__4_2_B	1439	10524
1_2_C__4_2_C	33291	54745
1_2_C__4_26_A	818	7132
1_2_C__4_26_B	1414	12580
1_2_C__4_26_C	819	7246
1_2_C__4_26_E	1417	12698
1_2_C__4_4_A	821	6173
1_2_C__4_4_B	873	6517
1_2_C__4_4_C	821	6209
1_2_C__4_4_E	1453	10446
1_2_C__4_52_B	1167	10189
1_2_C__4_52_C	1167	10179
1_2_C__4_52_E	5	712
1_26_A__1_26_B	25	1113
1_26_A__1_26_E	35033	56079
1_26_A__1_4_D	34536	56007
1_26_A__1_52_E	34440	56425
1_26_A__1_6_A	34526	56258
1_26_A__1_6_E	34485	56280
1_26_A__2_0_B	34537	55882
1_26_A__2_0_D	34655	52760
1_26_A__2_0_E	34489	56187
1_26_A__2_12_D	34529	56341
1_26_A__2_2_A	34560	54870
1_26_A__2_2_B	34487	56628
1_26_A__2_2_C	34486	56172
1_26_A__2_2_D	34911	46759
1_26_A__2_2_E	34561	56151
1_26_A__2_26_A	34560	52399
1_26_A__2_26_B	34409	56585
1_26_A__2_4_A	34475	56232
1_26_A__2_4_B	34484	56254
1_26_A__2_4_C	34483	56339
1_26_A__2_4_D	34482	56249
1_26_A__2_4_E	34830	50983
1_26_A__2_52_B	34534	56518
1_26_A__2_52_C	34539	56504
1_26_A__2_52_E	34433	55949
1_26_A__2_6_D	34484	56428
1_26_A__2_8_E	34483	55925
1_26_A__3_0_B	34522	56766
1_26_A__3_0_C	34531	56151
1_26_A__3_0_D	34522	56877
1_26_A__3_0_E	34532	56245
1_26_A__3_10_A	34801	54934
1_26_A__3_10_B	34528	56381
1_26_A__3_10_C	34825	54684
1_26_A__3_12_E	34529	56527
1_26_A__3_2_B	34482	56673
1_26_A__3_2_C	34482	56589
1_26_A__3_2_D	34542	55280
1_26_A__3_2_E	34862	55205
1_26_A__3_4_A	34483	56686
1_26_A__3_4_B	34525	56521
1_26_A__3_4_C	34486	56599
1_26_A__3_52_A	34433	55929
1_26_A__3_52_B	34433	55939
1_26_A__3_52_E	34394	56714
1_26_A__3_8_D	34482	56631
1_26_A__4_0_A	34521	57338
1_26_A__4_0_B	34521	56901
1_26_A__4_0_C	34492	55705
1_26_A__4_0_D	34520	56888
1_26_A__4_10_E	34528	56608
1_26_A__4_2_A	34542	55328
1_26_A__4_2_B	34542	55393
1_26_A__4_2_C	35662	57934
1_26_A__4_26_A	34535	56274
1_26_A__4_26_B	34444	55926
1_26_A__4_26_C	34535	56375
1_26_A__4_26_E	34446	55852
1_26_A__4_4_A	34538	56443
1_26_A__4_4_B	34563	56689
1_26_A__4_4_C	34537	56424
1_26_A__4_4_E	34483	56788
1_26_A__4_52_B	34433	56034
1_26_A__4_52_C	34433	56020
1_26_A__4_52_E	34394	56506
1_26_B__1_26_E	35042	56127
1_26_B__1_4_D	34545	56111
1_26_B__1_52_E	34443	56510
1_26_B__1_6_A	34535	56370
1_26_B__1_6_E	34492	56396
1_26_B__2_0_B	34546	55993
1_26_B__2_0_D	34664	52984
1_26_B__2_0_E	34498	56296
1_26_B__2_12_D	34538	56428
1_26_B__2_2_A	34569	55005
1_26_B__2_2_B	34496	56707
1_26_B__2_2_C	34495	56279
1_26_B__2_2_D	34902	47330
1_26_B__2_2_E	34562	56267
1_26_B__2_26_A	34565	52467
1_26_B__2_26_B	34417	56631
1_26_B__2_4_A	34484	56346
1_26_B__2_4_B	34493	56361
1_26_B__2_4_C	34492	56434
1_26_B__2_4_D	34491	56358
1_26_B__2_4_E	34839	51329
1_26_B__2_52_B	34543	56589
1_26_B__2_52_C	34546	56571
1_26_B__2_52_E	34441	56038
1_26_B__2_6_D	34493	56537
1_26_B__2_8_E	34492	56019
1_26_B__3_0_B	34531	56877
1_26_B__3_0_C	34540	56260
1_26_B__3_0_D	34531	56963
1_26_B__3_0_E	34539	56338
1_26_B__3_10_A	34798	54961
1_26_B__3_10_B	34537	56476
1_26_B__3_10_C	34834	54760
1_26_B__3_12_E	34538	56603
1_26_B__3_2_B	34491	56767
1_26_B__3_2_C	34491	56684
1_26_B__3_2_D	34551	55384
1_26_B__3_2_E	34872	55278
1_26_B__3_4_A	34492	56768
1_26_B__3_4_B	34534	56630
1_26_B__3_4_C	34495	56696
1_26_B__3_52_A	34441	56017
1_26_B__3_52_B	34441	56036
1_26_B__3_52_E	34402	56804
1_26_B__3_8_D	34491	56726
1_26_B__4_0_A	34530	57407
1_26_B__4_0_B	34530	56984
1_26_B__4_0_C	34501	55820
1_26_B__4_0_D	34529	56966
1_26_B__4_10_E	34537	56664
1_26_B__4_2_A	34551	55439
1_26_B__4_2_B	34551	55501
1_26_B__4_2_C	35668	58000
1_26_B__4_26_A	34544	56338
1_26_B__4_26_B	34452	56000
1_26_B__4_26_C	34544	56436
1_26_B__4_26_E	34454	55940
1_26_B__4_4_A	34547	56541
1_26_B__4_4_B	34556	56764
1_26_B__4_4_C	34544	56529
1_26_B__4_4_E	34492	56877
1_26_B__4_52_B	34441	56135
1_26_B__4_52_C	34441	56124
1_26_B__4_52_E	34402	56596
1_26_E__1_4_D	32309	55612
1_26_E__1_52_E	32151	56066
1_26_E__1_6_A	32242	55657
1_26_E__1_6_E	32202	55740
1_26_E__2_0_B	32311	55389
1_26_E__2_0_D	32332	52739
1_26_E__2_0_E	32206	55600
1_26_E__2_12_D	32236	55802
1_26_E__2_2_A	32234	54293
1_26_E__2_2_B	32204	56054
1_26_E__2_2_C	32203	55576
1_26_E__2_2_D	33317	48731
1_26_E__2_2_E	32333	55720
1_26_E__2_26_A	34426	55003
1_26_E__2_26_B	32218	56298
1_26_E__2_4_A	32208	55661
1_26_E__2_4_B	32201	55673
1_26_E__2_4_C	32200	55767
1_26_E__2_4_D	32199	55673
1_26_E__2_4_E	32503	51605
1_26_E__2_52_B	32212	56023
1_26_E__2_52_C	32215	56039
1_26_E__2_52_E	32141	55601
1_26_E__2_6_D	32201	55833
1_26_E__2_8_E	32191	55361
1_26_E__3_0_B	32159	56102
1_26_E__3_0_C	32209	55637
1_26_E__3_0_D	32159	56209
1_26_E__3_0_E	32210	55756
1_26_E__3_10_A	32568	54622
1_26_E__3_10_B	32235	55804
1_26_E__3_10_C	32599	54358
1_26_E__3_12_E	32235	55971
1_26_E__3_2_B	32199	56070
1_26_E__3_2_C	32199	56000
1_26_E__3_2_D	32221	54781
1_26_E__3_2_E	33271	54815
1_26_E__3_4_A	32199	56114
1_26_E__3_4_B	32239	55912
1_26_E__3_4_C	32203	56034
1_26_E__3_52_A	32141	55587
1_26_E__3_52_B	32141	55575
1_26_E__3_52_E	32238	56760
1_26_E__3_8_D	32199	56053
1_26_E__4_0_A	32158	56692
1_26_E__4_0_B	32158	56248
1_26_E__4_0_C	32208	55121
1_26_E__4_0_D	32158	56220
1_26_E__4_10_E	32235	56066
1_26_E__4_2_A	32221	54753
1_26_E__4_2_B	32221	54860
1_26_E__4_2_C	33532	57452
1_26_E__4_26_A	32306	55902
1_26_E__4_26_B	32183	55653
1_26_E__4_26_C	32307	55992
1_26_E__4_26_E	32185	55566
1_26_E__4_4_A	32309	56023
1_26_E__4_4_B	32340	56310
1_26_E__4_4_C	32309	55994
1_26_E__4_4_E	32200	56219
1_26_E__4_52_B	32141	55672
1_26_E__4_52_C	32141	55642
1_26_E__4_52_E	32238	56469
1_4_D__1_52_E	1606	12462
1_4_D__1_6_A	1044	6484
1_4_D__1_6_E	980	6581
1_4_D__2_0_B	21	1410
1_4_D__2_0_D	1378	18065
1_4_D__2_0_E	983	6529
1_4_D__2_12_D	833	6427
1_4_D__2_2_A	1233	9675
1_4_D__2_2_B	981	6812
1_4_D__2_2_C	980	6558
1_4_D__2_2_D	32679	46936
1_4_D__2_2_E	60	1417
1_4_D__2_26_A	34027	55340
1_4_D__2_26_B	803	7751
1_4_D__2_4_A	998	6650
1_4_D__2_4_B	978	6549
1_4_D__2_4_C	977	6530
1_4_D__2_4_D	976	6472
1_4_D__2_4_E	1500	26927
1_4_D__2_52_B	813	6662
1_4_D__2_52_C	820	6641
1_4_D__2_52_E	1598	12031
1_4_D__2_6_D	979	6545
1_4_D__2_8_E	793	6342
1_4_D__3_0_B	1119	8166
1_4_D__3_0_C	810	6180
1_4_D__3_0_D	1119	8283
1_4_D__3_0_E	811	6288
1_4_D__3_10_A	31265	53694
1_4_D__3_10_B	832	6458
1_4_D__3_10_C	31285	53280
1_4_D__3_12_E	834	6633
1_4_D__3_2_B	976	6780
1_4_D__3_2_C	976	6706
1_4_D__3_2_D	1217	9391
1_4_D__3_2_E	32639	54256
1_4_D__3_4_A	980	6840
1_4_D__3_4_B	1041	6659
1_4_D__3_4_C	980	6745
1_4_D__3_52_A	1598	12046
1_4_D__3_52_B	1598	12025
1_4_D__3_52_E	825	6595
1_4_D__3_8_D	976	6780
1_4_D__4_0_A	1118	8857
1_4_D__4_0_B	1118	8360
1_4_D__4_0_C	987	7564
1_4_D__4_0_D	1119	8332
1_4_D__4_10_E	832	6794
1_4_D__4_2_A	1217	9407
1_4_D__4_2_B	1217	9443
1_4_D__4_2_C	33104	54205
1_4_D__4_26_A	18	2304
1_4_D__4_26_B	1677	13478
1_4_D__4_26_C	17	2401
1_4_D__4_26_E	1680	13475
1_4_D__4_4_A	7	962
1_4_D__4_4_B	57	1331
1_4_D__4_4_C	5	989
1_4_D__4_4_E	977	6960
1_4_D__4_52_B	1598	11992
1_4_D__4_52_C	1598	11984
1_4_D__4_52_E	825	6312
1_52_E__1_6_A	1463	12301
1_52_E__1_6_E	1395	12279
1_52_E__2_0_B	1609	12655
1_52_E__2_0_D	1329	18218
1_52_E__2_0_E	1402	12324
1_52_E__2_12_D	1493	12273
1_52_E__2_2_A	1184	9420
1_52_E__2_2_B	1400	11917
1_52_E__2_2_C	1399	12325
1_52_E__2_2_D	32562	48026
1_52_E__2_2_E	1632	12659
1_52_E__2_26_A	34164	55679
1_52_E__2_26_B	1165	9679
1_52_E__2_4_A	1417	12475
1_52_E__2_4_B	1397	12396
1_52_E__2_4_C	1396	12172
1_52_E__2_4_D	1395	12189
1_52_E__2_4_E	1917	30396
1_52_E__2_52_B	1463	11851
1_52_E__2_52_C	1469	11833
1_52_E__2_52_E	12	735
1_52_E__2_6_D	1398	12074
1_52_E__2_8_E	1449	12453
1_52_E__3_0_B	682	6563
1_52_E__3_0_C	1462	12008
1_52_E__3_0_D	682	6398
1_52_E__3_0_E	1461	11912
1_52_E__3_10_A	31384	54155
1_52_E__3_10_B	1492	12243
1_52_E__3_10_C	31410	53952
1_52_E__3_12_E	1492	12138
1_52_E__3_2_B	1395	11947
1_52_E__3_2_C	1395	11938
1_52_E__3_2_D	1168	8385
1_52_E__3_2_E	32529	54329
1_52_E__3_4_A	1395	11929
1_52_E__3_4_B	1458	11976
1_52_E__3_4_C	1399	11934
1_52_E__3_52_A	12	755
1_52_E__3_52_B	12	725
1_52_E__3_52_E	1182	10195
1_52_E__3_8_D	1395	11894
1_52_E__4_0_A	681	6564
1_52_E__4_0_B	681	6319
1_52_E__4_0_C	1404	12902
1_52_E__4_0_D	682	6376
1_52_E__4_10_E	1492	12128
1_52_E__4_2_A	1168	8367
1_52_E__4_2_B	1168	8322
1_52_E__4_2_C	32552	50673
1_52_E__4_26_A	1604	11727
1_52_E__4_26_B	547	6492
1_52_E__4_26_C	1605	11771
1_52_E__4_26_E	548	6675
1_52_E__4_4_A	1607	11986
1_52_E__4_4_B	1657	12036
1_52_E__4_4_C	1605	11999
1_52_E__4_4_E	1396	11949
1_52_E__4_52_B	12	775
1_52_E__4_52_C	12	795
1_52_E__4_52_E	1182	10417
1_6_A__1_6_E	72	782
1_6_A__2_0_B	1047	6975
1_6_A__2_0_D	829	15433
1_6_A__2_0_E	75	778
1_6_A__2_12_D	425	2479
1_6_A__2_2_A	757	6564
1_6_A__2_2_B	73	949
1_6_A__2_2_C	72	772
1_6_A__2_2_D	32613	47134
1_6_A__2_2_E	1086	6997
1_6_A__2_26_A	34008	55474
1_6_A__2_26_B	1620	11234
1_6_A__2_4_A	90	917
1_6_A__2_4_B	70	803
1_6_A__2_4_C	69	744
1_6_A__2_4_D	68	689
1_6_A__2_4_E	592	23687
1_6_A__2_52_B	407	2749
1_6_A__2_52_C	412	2819
1_6_A__2_52_E	1455	11880
1_6_A__2_6_D	70	665
1_6_A__2_8_E	386	2490
1_6_A__3_0_B	801	6366
1_6_A__3_0_C	404	2369
1_6_A__3_0_D	801	6510
1_6_A__3_0_E	405	2440
1_6_A__3_10_A	31186	54028
1_6_A__3_10_B	424	2513
1_6_A__3_10_C	31108	53616
1_6_A__3_12_E	426	2703
1_6_A__3_2_B	68	923
1_6_A__3_2_C	68	813
1_6_A__3_2_D	741	6139
1_6_A__3_2_E	32573	54333
1_6_A__3_4_A	72	969
1_6_A__3_4_B	9	765
1_6_A__3_4_C	72	862
1_6_A__3_52_A	1455	11890
1_6_A__3_52_B	1455	11875
1_6_A__3_52_E	1525	10571
1_6_A__3_8_D	68	916
1_6_A__4_0_A	800	7073
1_6_A__4_0_B	800	6597
1_6_A__4_0_C	79	1921
1_6_A__4_0_D	801	6555
1_6_A__4_10_E	424	2810
1_6_A__4_2_A	741	6155
1_6_A__4_2_B	741	6191
1_6_A__4_2_C	32829	54177
1_6_A__4_26_A	1044	7911
1_6_A__4_26_B	1395	12702
1_6_A__4_26_C	1043	8006
1_6_A__4_26_E	1398	12693
1_6_A__4_4_A	1047	6572
1_6_A__4_4_B	1097	6939
1_6_A__4_4_C	1043	6573
1_6_A__4_4_E	69	1069
1_6_A__4_52_B	1455	11845
1_6_A__4_52_C	1455	11858
1_6_A__4_52_E	1525	10260
1_6_E__2_0_B	983	7066
1_6_E__2_0_D	839	15507
1_6_E__2_0_E	11	791
1_6_E__2_12_D	362	2521
1_6_E__2_2_A	694	6569
1_6_E__2_2_B	9	938
1_6_E__2_2_C	8	879
1_6_E__2_2_D	32572	47185
1_6_E__2_2_E	1018	6931
1_6_E__2_26_A	33970	55569
1_6_E__2_26_B	1554	11255
1_6_E__2_4_A	26	904
1_6_E__2_4_B	6	854
1_6_E__2_4_C	5	759
1_6_E__2_4_D	4	739
1_6_E__2_4_E	528	23763
1_6_E__2_52_B	344	2773
1_6_E__2_52_C	351	2840
1_6_E__2_52_E	1389	11860
1_6_E__2_6_D	7	751
1_6_E__2_8_E	322	2527
1_6_E__3_0_B	738	6387
1_6_E__3_0_C	341	2446
1_6_E__3_0_D	738	6526
1_6_E__3_0_E	342	2527
1_6_E__3_10_A	31152	54105
1_6_E__3_10_B	361	2582
1_6_E__3_10_C	31175	53693
1_6_E__3_12_E	363	2700
1_6_E__3_2_B	4	892
1_6_E__3_2_C	4	848
1_6_E__3_2_D	678	6159
1_6_E__3_2_E	32535	54392
1_6_E__3_4_A	8	941
1_6_E__3_4_B	69	841
1_6_E__3_4_C	8	878
1_6_E__3_52_A	1389	11864
1_6_E__3_52_B	1389	11861
1_6_E__3_52_E	1459	10607
1_6_E__3_8_D	4	942
1_6_E__4_0_A	737	7046
1_6_E__4_0_B	737	6593
1_6_E__4_0_C	15	2054
1_6_E__4_0_D	738	6579
1_6_E__4_10_E	361	2813
1_6_E__4_2_A	678	6231
1_6_E__4_2_B	678	6222
1_6_E__4_2_C	32897	54254
1_6_E__4_26_A	980	7890
1_6_E__4_26_B	1330	12704
1_6_E__4_26_C	979	7983
1_6_E__4_26_E	1333	12710
1_6_E__4_4_A	983	6559
1_6_E__4_4_B	1033	6872
1_6_E__4_4_C	981	6564
1_6_E__4_4_E	5	1048
1_6_E__4_52_B	1389	11879
1_6_E__4_52_C	1389	11878
1_6_E__4_52_E	1459	10356
2_0_B__2_0_D	1381	17714
2_0_B__2_0_E	986	6925
2_0_B__2_12_D	836	6742
2_0_B__2_2_A	1236	9635
2_0_B__2_2_B	984	7402
2_0_B__2_2_C	983	7032
2_0_B__2_2_D	32681	46553
2_0_B__2_2_E	46	1359
2_0_B__2_26_A	34029	55183
2_0_B__2_26_B	806	8080
2_0_B__2_4_A	1001	7127
2_0_B__2_4_B	981	7117
2_0_B__2_4_C	980	7041
2_0_B__2_4_D	979	6894
2_0_B__2_4_E	1503	26618
2_0_B__2_52_B	816	7001
2_0_B__2_52_C	823	6983
2_0_B__2_52_E	1601	12161
2_0_B__2_6_D	982	7084
2_0_B__2_8_E	796	6467
2_0_B__3_0_B	1122	8351
2_0_B__3_0_C	813	6403
2_0_B__3_0_D	1122	8512
2_0_B__3_0_E	814	6540
2_0_B__3_10_A	31267	53654
2_0_B__3_10_B	835	6811
2_0_B__3_10_C	31288	53174
2_0_B__3_12_E	837	7065
2_0_B__3_2_B	979	7411
2_0_B__3_2_C	979	7317
2_0_B__3_2_D	1220	9393
2_0_B__3_2_E	32641	54144
2_0_B__3_4_A	983	7482
2_0_B__3_4_B	1044	7216
2_0_B__3_4_C	983	7357
2_0_B__3_52_A	1601	12167
2_0_B__3_52_B	1601	12146
2_0_B__3_52_E	828	6889
2_0_B__3_8_D	979	7377
2_0_B__4_0_A	1121	9141
2_0_B__4_0_B	1121	8611
2_0_B__4_0_C	990	7538
2_0_B__4_0_D	1122	8566
2_0_B__4_10_E	835	7206
2_0_B__4_2_A	1220	9432
2_0_B__4_2_B	1220	9519
2_0_B__4_2_C	33108	54200
2_0_B__4_26_A	7	2278
2_0_B__4_26_B	1680	13588
2_0_B__4_26_C	6	2387
2_0_B__4_26_E	1683	13556
2_0_B__4_4_A	24	1771
2_0_B__4_4_B	74	2186
2_0_B__4_4_C	22	1776
2_0_B__4_4_E	980	7595
2_0_B__4_52_B	1601	12088
2_0_B__4_52_C	1601	12070
2_0_B__4_52_E	828	6471
2_0_D__2_0_E	842	15337
2_0_D__2_12_D	891	15909
2_0_D__2_2_A	160	10595
2_0_D__2_2_B	840	16127
2_0_D__2_2_C	839	15301
2_0_D__2_2_D	32725	35503
2_0_D__2_2_E	1419	18236
2_0_D__2_26_A	34140	51727
2_0_D__2_26_B	1715	20725
2_0_D__2_4_A	857	15350
2_0_D__2_4_B	836	15419
2_0_D__2_4_C	836	15591
2_0_D__2_4_D	835	15430
2_0_D__2_4_E	1355	20597
2_0_D__2_52_B	863	16300
2_0_D__2_52_C	869	16319
2_0_D__2_52_E	1320	17713
2_0_D__2_6_D	838	15721
2_0_D__2_8_E	856	15404
2_0_D__3_0_B	712	15267
2_0_D__3_0_C	860	15670
2_0_D__3_0_D	712	15468
2_0_D__3_0_E	861	15854
2_0_D__3_10_A	31306	51495
2_0_D__3_10_B	890	15970
2_0_D__3_10_C	31269	50971
2_0_D__3_12_E	892	16248
2_0_D__3_2_B	835	16146
2_0_D__3_2_C	835	16028
2_0_D__3_2_D	202	11270
2_0_D__3_2_E	32685	51741
2_0_D__3_4_A	839	16200
2_0_D__3_4_B	826	15918
2_0_D__3_4_C	839	16067
2_0_D__3_52_A	1320	17717
2_0_D__3_52_B	1320	17685
2_0_D__3_52_E	1605	20158
2_0_D__3_8_D	835	16111
2_0_D__4_0_A	711	16100
2_0_D__4_0_B	711	15572
2_0_D__4_0_C	846	14649
2_0_D__4_0_D	712	15523
2_0_D__4_10_E	890	16427
2_0_D__4_2_A	202	11296
2_0_D__4_2_B	202	11415
2_0_D__4_2_C	32865	52360
2_0_D__4_26_A	1378	18795
2_0_D__4_26_B	1360	19090
2_0_D__4_26_C	1377	18903
2_0_D__4_26_E	1363	19043
2_0_D__4_4_A	1381	18764
2_0_D__4_4_B	1431	19177
2_0_D__4_4_C	1379	18764
2_0_D__4_4_E	836	16327
2_0_D__4_52_B	1320	17569
2_0_D__4_52_C	1320	17549
2_0_D__4_52_E	1605	19702
2_0_E__2_12_D	365	2564
2_0_E__2_2_A	697	6461
2_0_E__2_2_B	12	1014
2_0_E__2_2_C	11	842
2_0_E__2_2_D	32579	47026
2_0_E__2_2_E	1025	6947
2_0_E__2_26_A	33975	55442
2_0_E__2_26_B	1559	11306
2_0_E__2_4_A	29	824
2_0_E__2_4_B	9	809
2_0_E__2_4_C	8	764
2_0_E__2_4_D	7	667
2_0_E__2_4_E	531	23592
2_0_E__2_52_B	347	2873
2_0_E__2_52_C	354	2931
2_0_E__2_52_E	1394	11889
2_0_E__2_6_D	10	780
2_0_E__2_8_E	325	2470
2_0_E__3_0_B	741	6459
2_0_E__3_0_C	344	2486
2_0_E__3_0_D	741	6596
2_0_E__3_0_E	345	2578
2_0_E__3_10_A	31158	54015
2_0_E__3_10_B	364	2605
2_0_E__3_10_C	31179	53583
2_0_E__3_12_E	366	2793
2_0_E__3_2_B	7	991
2_0_E__3_2_C	7	932
2_0_E__3_2_D	681	6145
2_0_E__3_2_E	32539	54308
2_0_E__3_4_A	11	1052
2_0_E__3_4_B	72	881
2_0_E__3_4_C	11	977
2_0_E__3_52_A	1394	11893
2_0_E__3_52_B	1394	11880
2_0_E__3_52_E	1464	10662
2_0_E__3_8_D	7	1004
2_0_E__4_0_A	740	7185
2_0_E__4_0_B	740	6690
2_0_E__4_0_C	18	1941
2_0_E__4_0_D	741	6657
2_0_E__4_10_E	364	2909
2_0_E__4_2_A	681	6223
2_0_E__4_2_B	681	6208
2_0_E__4_2_C	32901	54208
2_0_E__4_26_A	983	7962
2_0_E__4_26_B	1334	12747
2_0_E__4_26_C	982	8070
2_0_E__4_26_E	1337	12737
2_0_E__4_4_A	986	6653
2_0_E__4_4_B	1036	7021
2_0_E__4_4_C	983	6657
2_0_E__4_4_E	8	1171
2_0_E__4_52_B	1394	11850
2_0_E__4_52_C	1394	11848
2_0_E__4_52_E	1464	10346
2_12_D__2_2_A	745	7007
2_12_D__2_2_B	363	2380
2_12_D__2_2_C	362	2634
2_12_D__2_2_D	32591	47425
2_12_D__2_2_E	875	6821
2_12_D__2_26_A	34025	55607
2_12_D__2_26_B	1470	10790
2_12_D__2_4_A	380	2725
2_12_D__2_4_B	360	2641
2_12_D__2_4_C	359	2410
2_12_D__2_4_D	358	2431
2_12_D__2_4_E	882	24859
2_12_D__2_52_B	134	1788
2_12_D__2_52_C	141	1743
2_12_D__2_52_E	1485	11877
2_12_D__2_6_D	359	2301
2_12_D__2_8_E	100	1318
2_12_D__3_0_B	824	6410
2_12_D__3_0_C	131	1519
2_12_D__3_0_D	824	6469
2_12_D__3_0_E	132	1474
2_12_D__3_10_A	31190	53891
2_12_D__3_10_B	1	554
2_12_D__3_10_C	31210	53537
2_12_D__3_12_E	3	550
2_12_D__3_2_B	358	2394
2_12_D__3_2_C	358	2324
2_12_D__3_2_D	729	6183
2_12_D__3_2_E	32551	54300
2_12_D__3_4_A	362	2418
2_12_D__3_4_B	420	2299
2_12_D__3_4_C	362	2354
2_12_D__3_52_A	1485	11889
2_12_D__3_52_B	1485	11885
2_12_D__3_52_E	1508	10362
2_12_D__3_8_D	358	2393
2_12_D__4_0_A	823	6993
2_12_D__4_0_B	823	6527
2_12_D__4_0_C	369	3616
2_12_D__4_0_D	824	6507
2_12_D__4_10_E	1	659
2_12_D__4_2_A	729	6230
2_12_D__4_2_B	729	6240
2_12_D__4_2_C	33015	54567
2_12_D__4_26_A	833	7203
2_12_D__4_26_B	1587	13366
2_12_D__4_26_C	832	7314
2_12_D__4_26_E	1590	13378
2_12_D__4_4_A	836	6168
2_12_D__4_4_B	886	6451
2_12_D__4_4_C	834	6157
2_12_D__4_4_E	359	2530
2_12_D__4_52_B	1485	11859
2_12_D__4_52_C	1485	11916
2_12_D__4_52_E	1508	10122
2_2_A__2_2_B	695	7114
2_2_A__2_2_C	694	6485
2_2_A__2_2_D	32636	45218
2_2_A__2_2_E	1274	9644
2_2_A__2_26_A	34051	54025
2_2_A__2_26_B	1570	12579
2_2_A__2_4_A	712	6417
2_2_A__2_4_B	692	6410
2_2_A__2_4_C	691	6638
2_2_A__2_4_D	690	6522
2_2_A__2_4_E	1214	24986
2_2_A__2_52_B	717	7276
2_2_A__2_52_C	723	7273
2_2_A__2_52_E	1175	8915
2_2_A__2_6_D	693	6761
2_2_A__2_8_E	711	6595
2_2_A__3_0_B	566	5911
2_2_A__3_0_C	714	6708
2_2_A__3_0_D	566	6125
2_2_A__3_0_E	715	6845
2_2_A__3_10_A	31231	52728
2_2_A__3_10_B	744	7050
2_2_A__3_10_C	31251	52269
2_2_A__3_12_E	746	7293
2_2_A__3_2_B	690	7105
2_2_A__3_2_C	690	7015
2_2_A__3_2_D	56	1535
2_2_A__3_2_E	32596	53112
2_2_A__3_4_A	694	7167
2_2_A__3_4_B	754	6926
2_2_A__3_4_C	694	7052
2_2_A__3_52_A	1175	8920
2_2_A__3_52_B	1175	8903
2_2_A__3_52_E	1460	11687
2_2_A__3_8_D	690	7081
2_2_A__4_0_A	565	6735
2_2_A__4_0_B	565	6228
2_2_A__4_0_C	701	7126
2_2_A__4_0_D	566	6185
2_2_A__4_10_E	744	7449
2_2_A__4_2_A	56	1568
2_2_A__4_2_B	56	1591
2_2_A__4_2_C	32828	53087
2_2_A__4_26_A	1233	10191
2_2_A__4_26_B	1215	10922
2_2_A__4_26_C	1232	10304
2_2_A__4_26_E	1218	10933
2_2_A__4_4_A	1236	10179
2_2_A__4_4_B	1286	10573
2_2_A__4_4_C	1234	10193
2_2_A__4_4_E	691	7293
2_2_A__4_52_B	1175	8842
2_2_A__4_52_C	1175	8875
2_2_A__4_52_E	1460	11272
2_2_B__2_2_C	7	1103
2_2_B__2_2_D	32577	47871
2_2_B__2_2_E	1023	7262
2_2_B__2_26_A	33973	55927
2_2_B__2_26_B	1557	10842
2_2_B__2_4_A	27	1174
2_2_B__2_4_B	7	1085
2_2_B__2_4_C	6	774
2_2_B__2_4_D	5	867
2_2_B__2_4_E	529	24420
2_2_B__2_52_B	345	2212
2_2_B__2_52_C	352	2237
2_2_B__2_52_E	1392	11542
2_2_B__2_6_D	8	629
2_2_B__2_8_E	323	2711
2_2_B__3_0_B	739	6289
2_2_B__3_0_C	342	2374
2_2_B__3_0_D	739	6151
2_2_B__3_0_E	343	2232
2_2_B__3_10_A	31156	54333
2_2_B__3_10_B	362	2391
2_2_B__3_10_C	31177	54047
2_2_B__3_12_E	364	2267
2_2_B__3_2_B	5	421
2_2_B__3_2_C	5	467
2_2_B__3_2_D	679	6141
2_2_B__3_2_E	32537	54650
2_2_B__3_4_A	9	398
2_2_B__3_4_B	68	498
2_2_B__3_4_C	7	457
2_2_B__3_52_A	1392	11541
2_2_B__3_52_B	1392	11528
2_2_B__3_52_E	1462	10188
2_2_B__3_8_D	5	409
2_2_B__4_0_A	738	6563
2_2_B__4_0_B	738	6162
2_2_B__4_0_C	16	2172
2_2_B__4_0_D	739	6170
2_2_B__4_10_E	362	2224
2_2_B__4_2_A	679	6214
2_2_B__4_2_B	679	6147
2_2_B__4_2_C	32899	54588
2_2_B__4_26_A	981	7407
2_2_B__4_26_B	1332	12360
2_2_B__4_26_C	980	7471
2_2_B__4_26_E	1335	12388
2_2_B__4_4_A	984	6239
2_2_B__4_4_B	1034	6301
2_2_B__4_4_C	982	6203
2_2_B__4_4_E	4	489
2_2_B__4_52_B	1392	11758
2_2_B__4_52_C	1392	11811
2_2_B__4_52_E	1462	10205
2_2_C__2_2_D	32576	46987
2_2_C__2_2_E	1022	7037
2_2_C__2_26_A	33972	55412
2_2_C__2_26_B	1556	11301
2_2_C__2_4_A	26	935
2_2_C__2_4_B	6	873
2_2_C__2_4_C	5	783
2_2_C__2_4_D	4	769
2_2_C__2_4_E	528	23550
2_2_C__2_52_B	344	2898
2_2_C__2_52_C	351	2974
2_2_C__2_52_E	1391	11905
2_2_C__2_6_D	7	791
2_2_C__2_8_E	322	2580
2_2_C__3_0_B	738	6491
2_2_C__3_0_C	341	2527
2_2_C__3_0_D	738	6660
2_2_C__3_0_E	342	2625
2_2_C__3_10_A	31155	54022
2_2_C__3_10_B	361	2683
2_2_C__3_10_C	31176	53593
2_2_C__3_12_E	363	2859
2_2_C__3_2_B	4	1090
2_2_C__3_2_C	4	988
2_2_C__3_2_D	678	6214
2_2_C__3_2_E	32536	54306
2_2_C__3_4_A	8	1141
2_2_C__3_4_B	67	933
2_2_C__3_4_C	2	1020
2_2_C__3_52_A	1391	11905
2_2_C__3_52_B	1391	11893
2_2_C__3_52_E	1461	10686
2_2_C__3_8_D	4	1071
2_2_C__4_0_A	737	7204
2_2_C__4_0_B	737	6743
2_2_C__4_0_C	15	1880
2_2_C__4_0_D	738	6724
2_2_C__4_10_E	361	2998
2_2_C__4_2_A	678	6213
2_2_C__4_2_B	678	6263
2_2_C__4_2_C	32898	54198
2_2_C__4_26_A	980	8000
2_2_C__4_26_B	1331	12712
2_2_C__4_26_C	979	8099
2_2_C__4_26_E	1334	12715
2_2_C__4_4_A	983	6750
2_2_C__4_4_B	1033	7098
2_2_C__4_4_C	981	6773
2_2_C__4_4_E	3	1212
2_2_C__4_52_B	1391	11853
2_2_C__4_52_C	1391	11902
2_2_C__4_52_E	1461	10378
2_2_D__2_2_E	32676	46966
2_2_D__2_26_A	35094	45287
2_2_D__2_26_B	32626	48521
2_2_D__2_4_A	32585	46950
2_2_D__2_4_B	32574	47026
2_2_D__2_4_C	32573	47296
2_2_D__2_4_D	32572	47153
2_2_D__2_4_E	32869	23853
2_2_D__2_52_B	32578	47986
2_2_D__2_52_C	32576	48010
2_2_D__2_52_E	32564	47517
2_2_D__2_6_D	32574	47458
2_2_D__2_8_E	32545	46961
2_2_D__3_0_B	32566	47699
2_2_D__3_0_C	32577	47344
2_2_D__3_0_D	32566	47910
2_2_D__3_0_E	32578	47541
2_2_D__3_10_A	32569	48809
2_2_D__3_10_B	32590	47500
2_2_D__3_10_C	32613	48263
2_2_D__3_12_E	32590	47789
2_2_D__3_2_B	32572	47890
2_2_D__3_2_C	32572	47776
2_2_D__3_2_D	32626	46396
2_2_D__3_2_E	78	48598
2_2_D__3_4_A	32570	47951
2_2_D__3_4_B	32609	47664
2_2_D__3_4_C	32576	47810
2_2_D__3_52_A	32564	47525
2_2_D__3_52_B	32564	47492
2_2_D__3_52_E	32658	48740
2_2_D__3_8_D	32572	47856
2_2_D__4_0_A	32565	48525
2_2_D__4_0_B	32565	48004
2_2_D__4_0_C	32581	45907
2_2_D__4_0_D	32564	47957
2_2_D__4_10_E	32590	47960
2_2_D__4_2_A	32626	46415
2_2_D__4_2_B	32626	46546
2_2_D__4_2_C	33989	50469
2_2_D__4_26_A	32675	47757
2_2_D__4_26_B	32592	47369
2_2_D__4_26_C	32676	47870
2_2_D__4_26_E	32591	47082
2_2_D__4_4_A	32679	47722
2_2_D__4_4_B	32666	48147
2_2_D__4_4_C	32680	47715
2_2_D__4_4_E	32573	48070
2_2_D__4_52_B	32564	47354
2_2_D__4_52_C	32564	47337
2_2_D__4_52_E	32658	48272
2_2_E__2_26_A	34052	55460
2_2_E__2_26_B	841	7974
2_2_E__2_4_A	1040	6873
2_2_E__2_4_B	1020	6843
2_2_E__2_4_C	1019	6990
2_2_E__2_4_D	1018	6950
2_2_E__2_4_E	1542	27098
2_2_E__2_52_B	853	6743
2_2_E__2_52_C	858	6795
2_2_E__2_52_E	1635	12167
2_2_E__2_6_D	1021	7061
2_2_E__2_8_E	835	6590
2_2_E__3_0_B	1160	8293
2_2_E__3_0_C	852	6420
2_2_E__3_0_D	1160	8475
2_2_E__3_0_E	853	6483
2_2_E__3_10_A	31275	53849
2_2_E__3_10_B	874	6844
2_2_E__3_10_C	31318	53452
2_2_E__3_12_E	876	6940
2_2_E__3_2_B	1018	7207
2_2_E__3_2_C	1018	7162
2_2_E__3_2_D	1258	9603
2_2_E__3_2_E	32666	54368
2_2_E__3_4_A	1020	7254
2_2_E__3_4_B	1083	7143
2_2_E__3_4_C	1022	7167
2_2_E__3_52_A	1635	12159
2_2_E__3_52_B	1635	12169
2_2_E__3_52_E	863	6843
2_2_E__3_8_D	1018	7240
2_2_E__4_0_A	1159	8949
2_2_E__4_0_B	1159	8539
2_2_E__4_0_C	1029	8187
2_2_E__4_0_D	1160	8526
2_2_E__4_10_E	874	7088
2_2_E__4_2_A	1258	9639
2_2_E__4_2_B	1258	9618
2_2_E__4_2_C	33131	54219
2_2_E__4_26_A	45	1949
2_2_E__4_26_B	1713	13616
2_2_E__4_26_C	44	2046
2_2_E__4_26_E	1710	13626
2_2_E__4_4_A	63	1570
2_2_E__4_4_B	73	1881
2_2_E__4_4_C	61	1594
2_2_E__4_4_E	1019	7344
2_2_E__4_52_B	1635	12267
2_2_E__4_52_C	1635	12291
2_2_E__4_52_E	863	6585
2_26_A__2_26_B	34180	55908
2_26_A__2_4_A	33980	55466
2_26_A__2_4_B	33969	55473
2_26_A__2_4_C	33969	55590
2_26_A__2_4_D	33968	55516
2_26_A__2_4_E	34308	49909
2_26_A__2_52_B	34009	55889
2_26_A__2_52_C	34011	55889
2_26_A__2_52_E	34160	55189
2_26_A__2_6_D	33970	55717
2_26_A__2_8_E	33976	55088
2_26_A__3_0_B	34019	55925
2_26_A__3_0_C	34007	55463
2_26_A__3_0_D	34019	56062
2_26_A__3_0_E	34007	55594
2_26_A__3_10_A	33586	54190
2_26_A__3_10_B	34024	55663
2_26_A__3_10_C	33606	53955
2_26_A__3_12_E	34024	55832
2_26_A__3_2_B	33968	55958
2_26_A__3_2_C	33968	55875
2_26_A__3_2_D	34048	54548
2_26_A__3_2_E	35046	54626
2_26_A__3_4_A	33968	56015
2_26_A__3_4_B	34006	55801
2_26_A__3_4_C	33972	55892
2_26_A__3_52_A	34160	55198
2_26_A__3_52_B	34160	55185
2_26_A__3_52_E	34162	56317
2_26_A__3_8_D	33968	55919
2_26_A__4_0_A	34018	56545
2_26_A__4_0_B	34018	56102
2_26_A__4_0_C	33976	54955
2_26_A__4_0_D	34019	56078
2_26_A__4_10_E	34024	55952
2_26_A__4_2_A	34048	54554
2_26_A__4_2_B	34048	54641
2_26_A__4_2_C	35596	57030
2_26_A__4_26_A	34024	55702
2_26_A__4_26_B	34191	55062
2_26_A__4_26_C	34025	55772
2_26_A__4_26_E	34194	54974
2_26_A__4_4_A	34028	55778
2_26_A__4_4_B	34050	56058
2_26_A__4_4_C	34026	55735
2_26_A__4_4_E	33969	56096
2_26_A__4_52_B	34160	55238
2_26_A__4_52_C	34160	55240
2_26_A__4_52_E	34162	56010
2_26_B__2_4_A	1574	11472
2_26_B__2_4_B	1554	11397
2_26_B__2_4_C	1553	11103
2_26_B__2_4_D	1552	11153
2_26_B__2_4_E	2076	30293
2_26_B__2_52_B	1458	10522
2_26_B__2_52_C	1465	10476
2_26_B__2_52_E	1154	10038
2_26_B__2_6_D	1555	11032
2_26_B__2_8_E	1426	11049
2_26_B__3_0_B	1547	11358
2_26_B__3_0_C	1455	10653
2_26_B__3_0_D	1547	11272
2_26_B__3_0_E	1456	10569
2_26_B__3_10_A	31449	54273
2_26_B__3_10_B	1469	10782
2_26_B__3_10_C	31471	54080
2_26_B__3_12_E	1469	10642
2_26_B__3_2_B	1552	10851
2_26_B__3_2_C	1552	10854
2_26_B__3_2_D	1554	11654
2_26_B__3_2_E	32585	55238
2_26_B__3_4_A	1552	10844
2_26_B__3_4_B	1615	10946
2_26_B__3_4_C	1556	10843
2_26_B__3_52_A	1154	10019
2_26_B__3_52_B	1154	10056
2_26_B__3_52_E	428	6187
2_26_B__3_8_D	1552	10829
2_26_B__4_0_A	1546	11499
2_26_B__4_0_B	1546	11206
2_26_B__4_0_C	1561	11950
2_26_B__4_0_D	1547	11247
2_26_B__4_10_E	1469	10611
2_26_B__4_2_A	1554	11707
2_26_B__4_2_B	1554	11645
2_26_B__4_2_C	33281	54989
2_26_B__4_26_A	801	7625
2_26_B__4_26_B	1459	13332
2_26_B__4_26_C	802	7686
2_26_B__4_26_E	1462	13484
2_26_B__4_4_A	804	7275
2_26_B__4_4_B	856	7259
2_26_B__4_4_C	804	7257
2_26_B__4_4_E	1553	10894
2_26_B__4_52_B	1154	9797
2_26_B__4_52_C	1154	9835
2_26_B__4_52_E	428	6317
2_4_A__2_4_B	24	826
2_4_A__2_4_C	23	906
2_4_A__2_4_D	22	880
2_4_A__2_4_E	546	23577
2_4_A__2_52_B	362	2989
2_4_A__2_52_C	369	3029
2_4_A__2_52_E	1409	12035
2_4_A__2_6_D	25	971
2_4_A__2_8_E	340	2611
2_4_A__3_0_B	756	6563
2_4_A__3_0_C	359	2593
2_4_A__3_0_D	756	6731
2_4_A__3_0_E	360	2676
2_4_A__3_10_A	31163	54067
2_4_A__3_10_B	379	2753
2_4_A__3_10_C	31184	53622
2_4_A__3_12_E	381	2892
2_4_A__3_2_B	22	1161
2_4_A__3_2_C	22	1117
2_4_A__3_2_D	696	6361
2_4_A__3_2_E	32545	54318
2_4_A__3_4_A	26	1202
2_4_A__3_4_B	87	1042
2_4_A__3_4_C	26	1142
2_4_A__3_52_A	1409	12044
2_4_A__3_52_B	1409	12026
2_4_A__3_52_E	1479	10835
2_4_A__3_8_D	22	1153
2_4_A__4_0_A	755	7282
2_4_A__4_0_B	755	6823
2_4_A__4_0_C	33	2202
2_4_A__4_0_D	756	6800
2_4_A__4_10_E	379	3029
2_4_A__4_2_A	696	6402
2_4_A__4_2_B	696	6384
2_4_A__4_2_C	32906	54194
2_4_A__4_26_A	998	8075
2_4_A__4_26_B	1349	12882
2_4_A__4_26_C	997	8165
2_4_A__4_26_E	1352	12911
2_4_A__4_4_A	1001	6808
2_4_A__4_4_B	1051	7124
2_4_A__4_4_C	999	6814
2_4_A__4_4_E	23	1287
2_4_A__4_52_B	1409	12019
2_4_A__4_52_C	1409	12051
2_4_A__4_52_E	1479	10562
2_4_B__2_4_C	3	846
2_4_B__2_4_D	2	785
2_4_B__2_4_E	525	23637
2_4_B__2_52_B	342	2887
2_4_B__2_52_C	349	2964
2_4_B__2_52_E	1389	11971
2_4_B__2_6_D	5	835
2_4_B__2_8_E	320	2539
2_4_B__3_0_B	736	6518
2_4_B__3_0_C	339	2523
2_4_B__3_0_D	736	6687
2_4_B__3_0_E	340	2623
2_4_B__3_10_A	31153	54054
2_4_B__3_10_B	359	2675
2_4_B__3_10_C	31174	53622
2_4_B__3_12_E	361	2805
2_4_B__3_2_B	2	1059
2_4_B__3_2_C	2	973
2_4_B__3_2_D	676	6273
2_4_B__3_2_E	32534	54333
2_4_B__3_4_A	6	1099
2_4_B__3_4_B	67	949
2_4_B__3_4_C	6	1036
2_4_B__3_52_A	1389	11984
2_4_B__3_52_B	1389	11975
2_4_B__3_52_E	1459	10752
2_4_B__3_8_D	2	1053
2_4_B__4_0_A	735	7224
2_4_B__4_0_B	735	6752
2_4_B__4_0_C	13	2175
2_4_B__4_0_D	736	6730
2_4_B__4_10_E	359	2946
2_4_B__4_2_A	676	6329
2_4_B__4_2_B	676	6285
2_4_B__4_2_C	32895	54230
2_4_B__4_26_A	978	8029
2_4_B__4_26_B	1329	12805
2_4_B__4_26_C	977	8132
2_4_B__4_26_E	1332	12830
2_4_B__4_4_A	981	6694
2_4_B__4_4_B	1031	7039
2_4_B__4_4_C	979	6706
2_4_B__4_4_E	3	1198
2_4_B__4_52_B	1389	11952
2_4_B__4_52_C	1389	11966
2_4_B__4_52_E	1459	10435
2_4_C__2_4_D	1	625
2_4_C__2_4_E	525	23853
2_4_C__2_52_B	341	2633
2_4_C__2_52_C	348	2671
2_4_C__2_52_E	1388	11733
2_4_C__2_6_D	4	615
2_4_C__2_8_E	319	2437
2_4_C__3_0_B	735	6332
2_4_C__3_0_C	338	2321
2_4_C__3_0_D	735	6437
2_4_C__3_0_E	339	2409
2_4_C__3_10_A	31152	54108
2_4_C__3_10_B	358	2472
2_4_C__3_10_C	31173	53711
2_4_C__3_12_E	360	2527
2_4_C__3_2_B	1	749
2_4_C__3_2_C	1	714
2_4_C__3_2_D	675	6076
2_4_C__3_2_E	32533	54432
2_4_C__3_4_A	5	814
2_4_C__3_4_B	66	674
2_4_C__3_4_C	5	706
2_4_C__3_52_A	1388	11740
2_4_C__3_52_B	1388	11730
2_4_C__3_52_E	1458	10452
2_4_C__3_8_D	1	764
2_4_C__4_0_A	734	6972
2_4_C__4_0_B	734	6498
2_4_C__4_0_C	12	1934
2_4_C__4_0_D	735	6488
2_4_C__4_10_E	358	2670
2_4_C__4_2_A	675	6129
2_4_C__4_2_B	675	6137
2_4_C__4_2_C	32895	54330
2_4_C__4_26_A	977	7781
2_4_C__4_26_B	1328	12566
2_4_C__4_26_C	976	7870
2_4_C__4_26_E	1331	12572
2_4_C__4_4_A	980	6480
2_4_C__4_4_B	1030	6791
2_4_C__4_4_C	978	6472
2_4_C__4_4_E	2	893
2_4_C__4_52_B	1388	11747
2_4_C__4_52_C	1388	11732
2_4_C__4_52_E	1458	10158
2_4_D__2_4_E	524	23704
2_4_D__2_52_B	340	2697
2_4_D__2_52_C	347	2778
2_4_D__2_52_E	1387	11757
2_4_D__2_6_D	3	612
2_4_D__2_8_E	318	2400
2_4_D__3_0_B	734	6316
2_4_D__3_0_C	337	2333
2_4_D__3_0_D	734	6429
2_4_D__3_0_E	338	2434
2_4_D__3_10_A	31151	54042
2_4_D__3_10_B	357	2453
2_4_D__3_10_C	31172	53596
2_4_D__3_12_E	359	2643
2_4_D__3_2_B	0	856
2_4_D__3_2_C	0	776
2_4_D__3_2_D	674	6002
2_4_D__3_2_E	32532	54332
2_4_D__3_4_A	4	890
2_4_D__3_4_B	65	701
2_4_D__3_4_C	4	794
2_4_D__3_52_A	1387	11779
2_4_D__3_52_B	1387	11756
2_4_D__3_52_E	1457	10513
2_4_D__3_8_D	0	851
2_4_D__4_0_A	733	7002
2_4_D__4_0_B	733	6508
2_4_D__4_0_C	11	1831
2_4_D__4_0_D	734	6477
2_4_D__4_10_E	357	2772
2_4_D__4_2_A	674	6073
2_4_D__4_2_B	674	6062
2_4_D__4_2_C	32894	54236
2_4_D__4_26_A	976	7808
2_4_D__4_26_B	1327	12603
2_4_D__4_26_C	975	7913
2_4_D__4_26_E	1330	12603
2_4_D__4_4_A	979	6505
2_4_D__4_4_B	1029	6881
2_4_D__4_4_C	977	6536
2_4_D__4_4_E	1	1013
2_4_D__4_52_B	1387	11732
2_4_D__4_52_C	1387	11705
2_4_D__4_52_E	1457	10189
2_4_E__2_52_B	864	25338
2_4_E__2_52_C	871	25362
2_4_E__2_52_E	1909	29900
2_4_E__2_6_D	527	24004
2_4_E__2_8_E	842	24344
2_4_E__3_0_B	1258	27230
2_4_E__3_0_C	861	24693
2_4_E__3_0_D	1258	27431
2_4_E__3_0_E	862	24898
2_4_E__3_10_A	31478	50955
2_4_E__3_10_B	881	24926
2_4_E__3_10_C	31499	50424
2_4_E__3_12_E	883	25208
2_4_E__3_2_B	524	24432
2_4_E__3_2_C	524	24317
2_4_E__3_2_D	1198	25903
2_4_E__3_2_E	32829	50908
2_4_E__3_4_A	528	24490
2_4_E__3_4_B	589	24213
2_4_E__3_4_C	528	24354
2_4_E__3_52_A	1909	29899
2_4_E__3_52_B	1909	29878
2_4_E__3_52_E	1981	30171
2_4_E__3_8_D	524	24400
2_4_E__4_0_A	1257	28055
2_4_E__4_0_B	1257	27522
2_4_E__4_0_C	535	22687
2_4_E__4_0_D	1258	27480
2_4_E__4_10_E	881	25386
2_4_E__4_2_A	1198	25918
2_4_E__4_2_B	1198	26047
2_4_E__4_2_C	33195	52131
2_4_E__4_26_A	1500	28037
2_4_E__4_26_B	1851	30129
2_4_E__4_26_C	1499	28147
2_4_E__4_26_E	1854	30057
2_4_E__4_4_A	1503	27667
2_4_E__4_4_B	1553	28087
2_4_E__4_4_C	1501	27658
2_4_E__4_4_E	525	24619
2_4_E__4_52_B	1909	29741
2_4_E__4_52_C	1909	29716
2_4_E__4_52_E	1981	29704
2_52_B__2_52_C	11	355
2_52_B__2_52_E	1457	11420
2_52_B__2_6_D	343	2505
2_52_B__2_8_E	98	2006
2_52_B__3_0_B	798	6247
2_52_B__3_0_C	3	795
2_52_B__3_0_D	798	6092
2_52_B__3_0_E	4	605
2_52_B__3_10_A	31184	54056
2_52_B__3_10_B	133	1743
2_52_B__3_10_C	31206	53846
2_52_B__3_12_E	133	1576
2_52_B__3_2_B	340	2180
2_52_B__3_2_C	340	2193
2_52_B__3_2_D	701	6246
2_52_B__3_2_E	32540	54377
2_52_B__3_4_A	342	2159
2_52_B__3_4_B	402	2305
2_52_B__3_4_C	344	2234
2_52_B__3_52_A	1457	11425
2_52_B__3_52_B	1457	11414
2_52_B__3_52_E	1486	10035
2_52_B__3_8_D	340	2194
2_52_B__4_0_A	797	6241
2_52_B__4_0_B	797	6078
2_52_B__4_0_C	349	3879
2_52_B__4_0_D	798	6048
2_52_B__4_10_E	133	1484
2_52_B__4_2_A	701	6281
2_52_B__4_2_B	701	6211
2_52_B__4_2_C	33012	54693
2_52_B__4_26_A	811	6546
2_52_B__4_26_B	1563	12972
2_52_B__4_26_C	812	6596
2_52_B__4_26_E	1566	12988
2_52_B__4_4_A	814	6042
2_52_B__4_4_B	866	5950
2_52_B__4_4_C	814	6031
2_52_B__4_4_E	341	2144
2_52_B__4_52_B	1457	11887
2_52_B__4_52_C	1457	11939
2_52_B__4_52_E	1486	10162
2_52_C__2_52_E	1463	11387
2_52_C__2_6_D	350	2539
2_52_C__2_8_E	105	2006
2_52_C__3_0_B	804	6211
2_52_C__3_0_C	10	780
2_52_C__3_0_D	804	6078
2_52_C__3_0_E	11	577
2_52_C__3_10_A	31183	54032
2_52_C__3_10_B	140	1715
2_52_C__3_10_C	31212	53835
2_52_C__3_12_E	140	1508
2_52_C__3_2_B	347	2248
2_52_C__3_2_C	347	2271
2_52_C__3_2_D	707	6232
2_52_C__3_2_E	32544	54361
2_52_C__3_4_A	347	2198
2_52_C__3_4_B	409	2359
2_52_C__3_4_C	351	2273
2_52_C__3_52_A	1463	11397
2_52_C__3_52_B	1463	11400
2_52_C__3_52_E	1493	9999
2_52_C__3_8_D	347	2239
2_52_C__4_0_A	803	6191
2_52_C__4_0_B	803	6034
2_52_C__4_0_C	356	3967
2_52_C__4_0_D	804	6039
2_52_C__4_10_E	140	1418
2_52_C__4_2_A	707	6271
2_52_C__4_2_B	707	6186
2_52_C__4_2_C	33017	54754
2_52_C__4_26_A	818	6537
2_52_C__4_26_B	1569	12906
2_52_C__4_26_C	819	6521
2_52_C__4_26_E	1572	12978
2_52_C__4_4_A	821	5982
2_52_C__4_4_B	873	5887
2_52_C__4_4_C	819	6002
2_52_C__4_4_E	348	2163
2_52_C__4_52_B	1463	11854
2_52_C__4_52_C	1463	11908
2_52_C__4_52_E	1493	10122
2_52_E__2_6_D	1390	11643
2_52_E__2_8_E	1441	11949
2_52_E__3_0_B	673	6082
2_52_E__3_0_C	1454	11504
2_52_E__3_0_D	673	5954
2_52_E__3_0_E	1455	11457
2_52_E__3_10_A	31381	53689
2_52_E__3_10_B	1484	11858
2_52_E__3_10_C	31402	53469
2_52_E__3_12_E	1484	11778
2_52_E__3_2_B	1387	11545
2_52_E__3_2_C	1387	11549
2_52_E__3_2_D	1159	7889
2_52_E__3_2_E	32523	53875
2_52_E__3_4_A	1387	11535
2_52_E__3_4_B	1450	11564
2_52_E__3_4_C	1391	11541
2_52_E__3_52_A	0	317
2_52_E__3_52_B	0	309
2_52_E__3_52_E	1172	10101
2_52_E__3_8_D	1387	11514
2_52_E__4_0_A	672	6190
2_52_E__4_0_B	672	5912
2_52_E__4_0_C	1396	12465
2_52_E__4_0_D	673	5949
2_52_E__4_10_E	1484	11769
2_52_E__4_2_A	1159	7888
2_52_E__4_2_B	1159	7837
2_52_E__4_2_C	32544	50169
2_52_E__4_26_A	1596	11283
2_52_E__4_26_B	537	6068
2_52_E__4_26_C	1597	11337
2_52_E__4_26_E	540	6299
2_52_E__4_4_A	1599	11599
2_52_E__4_4_B	1651	11680
2_52_E__4_4_C	1599	11601
2_52_E__4_4_E	1388	11574
2_52_E__4_52_B	0	1020
2_52_E__4_52_C	0	1022
2_52_E__4_52_E	1172	10285
2_6_D__2_8_E	321	2478
2_6_D__3_0_B	737	6222
2_6_D__3_0_C	340	2258
2_6_D__3_0_D	737	6283
2_6_D__3_0_E	341	2286
2_6_D__3_10_A	31154	54134
2_6_D__3_10_B	360	2348
2_6_D__3_10_C	31175	53758
2_6_D__3_12_E	362	2421
2_6_D__3_2_B	3	641
2_6_D__3_2_C	3	566
2_6_D__3_2_D	677	6020
2_6_D__3_2_E	32534	54449
2_6_D__3_4_A	7	655
2_6_D__3_4_B	66	539
2_6_D__3_4_C	7	593
2_6_D__3_52_A	1390	11657
2_6_D__3_52_B	1390	11638
2_6_D__3_52_E	1460	10316
2_6_D__3_8_D	3	621
2_6_D__4_0_A	736	6847
2_6_D__4_0_B	736	6363
2_6_D__4_0_C	14	1944
2_6_D__4_0_D	737	6365
2_6_D__4_10_E	360	2530
2_6_D__4_2_A	677	6024
2_6_D__4_2_B	677	6051
2_6_D__4_2_C	32896	54357
2_6_D__4_26_A	979	7659
2_6_D__4_26_B	1330	12454
2_6_D__4_26_C	978	7748
2_6_D__4_26_E	1333	12490
2_6_D__4_4_A	982	6342
2_6_D__4_4_B	1032	6652
2_6_D__4_4_C	980	6331
2_6_D__4_4_E	4	768
2_6_D__4_52_B	1390	11684
2_6_D__4_52_C	1390	11726
2_6_D__4_52_E	1460	10144
2_8_E__3_0_B	790	6484
2_8_E__3_0_C	95	1527
2_8_E__3_0_D	790	6636
2_8_E__3_0_E	96	1651
2_8_E__3_10_A	31143	53577
2_8_E__3_10_B	99	1364
2_8_E__3_10_C	31164	53166
2_8_E__3_12_E	99	1512
2_8_E__3_2_B	318	2705
2_8_E__3_2_C	318	2614
2_8_E__3_2_D	695	6150
2_8_E__3_2_E	32505	54008
2_8_E__3_4_A	320	2778
2_8_E__3_4_B	381	2562
2_8_E__3_4_C	322	2668
2_8_E__3_52_A	1441	11956
2_8_E__3_52_B	1441	11936
2_8_E__3_52_E	1464	10607
2_8_E__3_8_D	318	2699
2_8_E__4_0_A	789	7210
2_8_E__4_0_B	789	6705
2_8_E__4_0_C	327	3485
2_8_E__4_0_D	790	6685
2_8_E__4_10_E	99	1663
2_8_E__4_2_A	695	6190
2_8_E__4_2_B	695	6212
2_8_E__4_2_C	32980	54245
2_8_E__4_26_A	791	7396
2_8_E__4_26_B	1543	13433
2_8_E__4_26_C	792	7511
2_8_E__4_26_E	1546	13431
2_8_E__4_4_A	794	6466
2_8_E__4_4_B	846	6842
2_8_E__4_4_C	794	6464
2_8_E__4_4_E	319	2880
2_8_E__4_52_B	1441	11973
2_8_E__4_52_C	1441	11962
2_8_E__4_52_E	1464	10278
3_0_B__3_0_C	795	6033
[truncated: 702 more rows]
