# Supplementary material for: Spatiotemporal dynamics of multidrug resistant bacteria on intensive care unit surfaces
Source: Nat Commun. 2019 Oct 8;10:4569. doi: 10.1038/s41467-019-12563-1 (PMC6783542; doi:10.1038/s41467-019-12563-1)
Supplement: Supplementary file 16 — Source Data [file 41467_2019_12563_MOESM16_ESM.zip › SourceData/SupplementaryFigure7/EF_SNP_variant_correlation.txt]

combLocation	snp_distance	variant_distance
1_0_B__1_0_C	3	180
1_0_B__1_0_D	1	793
1_0_B__1_0_E	44	3623
1_0_B__1_2_C	881	7277
1_0_B__1_2_E	881	7206
1_0_B__1_4_A	1	711
1_0_B__1_4_B	1	568
1_0_B__1_4_D	1	535
1_0_B__1_52_B	2	460
1_0_B__1_52_E	51	3335
1_0_B__2_0_B	41	3569
1_0_B__2_10_A	1	588
1_0_B__2_10_C	1	596
1_0_B__2_12_B	1	568
1_0_B__2_2_B	28	5281
1_0_B__2_4_B	28	5311
1_0_B__2_4_C	582	3777
1_0_B__2_4_E	2	319
1_0_B__2_52_A	2	1307
1_0_B__2_52_C	2	1307
1_0_B__2_52_E	2	399
1_0_B__2_6_A	1	550
1_0_B__2_8_A	1	729
1_0_B__2_8_E	1	702
1_0_B__3_0_A	1	718
1_0_B__3_2_A	786	5446
1_0_B__3_2_B	1	638
1_0_B__3_2_E	2103	14972
1_0_B__3_4_A	936	9789
1_0_B__3_4_B	936	9750
1_0_B__3_4_E	935	9710
1_0_B__3_52_A	1036	7960
1_0_B__3_52_C	2	627
1_0_B__3_52_E	6	650
1_0_B__3_6_D	1	562
1_0_B__4_0_A	2	714
1_0_B__4_0_C	1	682
1_0_B__4_10_D	33	5388
1_0_B__4_12_B	1	625
1_0_B__4_2_B	2103	14919
1_0_B__4_2_C	2103	14925
1_0_B__4_2_E	881	7433
1_0_B__4_4_B	564	6408
1_0_B__4_4_E	1	746
1_0_B__4_6_D	2	682
1_0_B__4_8_D	1	822
1_0_C__1_0_D	2	734
1_0_C__1_0_E	45	3615
1_0_C__1_2_C	882	7270
1_0_C__1_2_E	882	7224
1_0_C__1_4_A	2	716
1_0_C__1_4_B	2	566
1_0_C__1_4_D	2	564
1_0_C__1_52_B	3	367
1_0_C__1_52_E	52	3283
1_0_C__2_0_B	42	3593
1_0_C__2_10_A	2	554
1_0_C__2_10_C	2	554
1_0_C__2_12_B	2	588
1_0_C__2_2_B	29	5311
1_0_C__2_4_B	29	5321
1_0_C__2_4_C	583	3739
1_0_C__2_4_E	3	326
1_0_C__2_52_A	3	1231
1_0_C__2_52_C	3	1242
1_0_C__2_52_E	3	327
1_0_C__2_6_A	2	523
1_0_C__2_8_A	2	708
1_0_C__2_8_E	2	722
1_0_C__3_0_A	2	725
1_0_C__3_2_A	787	5484
1_0_C__3_2_B	2	570
1_0_C__3_2_E	2104	14996
1_0_C__3_4_A	937	9808
1_0_C__3_4_B	937	9769
1_0_C__3_4_E	936	9731
1_0_C__3_52_A	1037	8012
1_0_C__3_52_C	3	561
1_0_C__3_52_E	7	572
1_0_C__3_6_D	2	547
1_0_C__4_0_A	3	643
1_0_C__4_0_C	2	688
1_0_C__4_10_D	34	5446
1_0_C__4_12_B	2	571
1_0_C__4_2_B	2104	14943
1_0_C__4_2_C	2104	14961
1_0_C__4_2_E	882	7416
1_0_C__4_4_B	565	6398
1_0_C__4_4_E	2	661
1_0_C__4_6_D	3	616
1_0_C__4_8_D	2	767
1_0_D__1_0_E	43	3586
1_0_D__1_2_C	880	7315
1_0_D__1_2_E	880	7269
1_0_D__1_4_A	0	237
1_0_D__1_4_B	0	418
1_0_D__1_4_D	0	435
1_0_D__1_52_B	1	578
1_0_D__1_52_E	50	3297
1_0_D__2_0_B	40	3628
1_0_D__2_10_A	0	357
1_0_D__2_10_C	0	345
1_0_D__2_12_B	0	440
1_0_D__2_2_B	27	5699
1_0_D__2_4_B	27	5675
1_0_D__2_4_C	581	3796
1_0_D__2_4_E	1	828
1_0_D__2_52_A	1	1224
1_0_D__2_52_C	1	1224
1_0_D__2_52_E	1	553
1_0_D__2_6_A	0	354
1_0_D__2_8_A	0	125
1_0_D__2_8_E	0	262
1_0_D__3_0_A	0	207
1_0_D__3_2_A	785	5743
1_0_D__3_2_B	0	431
1_0_D__3_2_E	2102	14930
1_0_D__3_4_A	935	9911
1_0_D__3_4_B	935	9881
1_0_D__3_4_E	934	9901
1_0_D__3_52_A	1035	7916
1_0_D__3_52_C	1	510
1_0_D__3_52_E	5	521
1_0_D__3_6_D	0	350
1_0_D__4_0_A	1	375
1_0_D__4_0_C	0	630
1_0_D__4_10_D	32	5866
1_0_D__4_12_B	0	319
1_0_D__4_2_B	2102	14894
1_0_D__4_2_C	2102	14839
1_0_D__4_2_E	880	7420
1_0_D__4_4_B	563	6645
1_0_D__4_4_E	0	395
1_0_D__4_6_D	1	318
1_0_D__4_8_D	0	146
1_0_E__1_2_C	908	7921
1_0_E__1_2_E	907	7876
1_0_E__1_4_A	43	3591
1_0_E__1_4_B	43	3652
1_0_E__1_4_D	43	3675
1_0_E__1_52_B	44	3646
1_0_E__1_52_E	89	5024
1_0_E__2_0_B	3	148
1_0_E__2_10_A	43	3644
1_0_E__2_10_C	43	3659
1_0_E__2_12_B	43	3684
1_0_E__2_2_B	64	6934
1_0_E__2_4_B	64	6953
1_0_E__2_4_C	621	5841
1_0_E__2_4_E	44	3581
1_0_E__2_52_A	44	3306
1_0_E__2_52_C	44	3338
1_0_E__2_52_E	44	3603
1_0_E__2_6_A	43	3649
1_0_E__2_8_A	43	3589
1_0_E__2_8_E	43	3580
1_0_E__3_0_A	43	3597
1_0_E__3_2_A	795	5909
1_0_E__3_2_B	43	3688
1_0_E__3_2_E	2115	15597
1_0_E__3_4_A	962	10986
1_0_E__3_4_B	960	10954
1_0_E__3_4_E	961	10914
1_0_E__3_52_A	1049	8695
1_0_E__3_52_C	42	3491
1_0_E__3_52_E	46	3502
1_0_E__3_6_D	43	3652
1_0_E__4_0_A	44	3703
1_0_E__4_0_C	43	3825
1_0_E__4_10_D	69	7030
1_0_E__4_12_B	43	3662
1_0_E__4_2_B	2115	15551
1_0_E__4_2_C	2115	15552
1_0_E__4_2_E	908	8024
1_0_E__4_4_B	561	6572
1_0_E__4_4_E	43	3719
1_0_E__4_6_D	44	3706
1_0_E__4_8_D	43	3610
1_2_C__1_2_E	3	149
1_2_C__1_4_A	880	7234
1_2_C__1_4_B	880	7232
1_2_C__1_4_D	880	7283
1_2_C__1_52_B	881	7336
1_2_C__1_52_E	912	8073
1_2_C__2_0_B	906	7889
1_2_C__2_10_A	880	7251
1_2_C__2_10_C	880	7297
1_2_C__2_12_B	880	7270
1_2_C__2_2_B	879	9384
1_2_C__2_4_B	879	9475
1_2_C__2_4_C	303	4146
1_2_C__2_4_E	880	7152
1_2_C__2_52_A	881	7131
1_2_C__2_52_C	881	7115
1_2_C__2_52_E	881	7299
1_2_C__2_6_A	880	7273
1_2_C__2_8_A	880	7297
1_2_C__2_8_E	880	7207
1_2_C__3_0_A	880	7229
1_2_C__3_2_A	464	6994
1_2_C__3_2_B	880	7349
1_2_C__3_2_E	2216	13429
1_2_C__3_4_A	868	9072
1_2_C__3_4_B	869	9027
1_2_C__3_4_E	867	9076
1_2_C__3_52_A	536	6279
1_2_C__3_52_C	881	7256
1_2_C__3_52_E	884	7279
1_2_C__3_6_D	880	7270
1_2_C__4_0_A	881	7412
1_2_C__4_0_C	880	7211
1_2_C__4_10_D	884	8987
1_2_C__4_12_B	880	7341
1_2_C__4_2_B	2216	13391
1_2_C__4_2_C	2216	13396
1_2_C__4_2_E	0	193
1_2_C__4_4_B	556	6841
1_2_C__4_4_E	880	7433
1_2_C__4_6_D	881	7379
1_2_C__4_8_D	880	7338
1_2_E__1_4_A	880	7162
1_2_E__1_4_B	880	7158
1_2_E__1_4_D	880	7211
1_2_E__1_52_B	881	7322
1_2_E__1_52_E	912	8036
1_2_E__2_0_B	906	7822
1_2_E__2_10_A	880	7212
1_2_E__2_10_C	880	7254
1_2_E__2_12_B	880	7204
1_2_E__2_2_B	879	9295
1_2_E__2_4_B	879	9392
1_2_E__2_4_C	304	4143
1_2_E__2_4_E	879	7085
1_2_E__2_52_A	881	7118
1_2_E__2_52_C	881	7098
1_2_E__2_52_E	881	7268
1_2_E__2_6_A	880	7216
1_2_E__2_8_A	880	7229
1_2_E__2_8_E	880	7129
1_2_E__3_0_A	880	7159
1_2_E__3_2_A	464	6914
1_2_E__3_2_B	880	7300
1_2_E__3_2_E	2217	13363
1_2_E__3_4_A	868	8998
1_2_E__3_4_B	871	8960
1_2_E__3_4_E	869	9004
1_2_E__3_52_A	538	6203
1_2_E__3_52_C	881	7219
1_2_E__3_52_E	883	7238
1_2_E__3_6_D	880	7208
1_2_E__4_0_A	881	7382
1_2_E__4_0_C	880	7140
1_2_E__4_10_D	884	8891
1_2_E__4_12_B	880	7301
1_2_E__4_2_B	2217	13320
1_2_E__4_2_C	2217	13314
1_2_E__4_2_E	3	283
1_2_E__4_4_B	558	6809
1_2_E__4_4_E	880	7403
1_2_E__4_6_D	881	7336
1_2_E__4_8_D	880	7304
1_4_A__1_4_B	0	355
1_4_A__1_4_D	0	371
1_4_A__1_52_B	1	703
1_4_A__1_52_E	50	3364
1_4_A__2_0_B	40	3540
1_4_A__2_10_A	0	379
1_4_A__2_10_C	0	396
1_4_A__2_12_B	0	414
1_4_A__2_2_B	27	5604
1_4_A__2_4_B	27	5598
1_4_A__2_4_C	581	3817
1_4_A__2_4_E	1	792
1_4_A__2_52_A	1	1337
1_4_A__2_52_C	1	1339
1_4_A__2_52_E	1	661
1_4_A__2_6_A	0	380
1_4_A__2_8_A	0	202
1_4_A__2_8_E	0	209
1_4_A__3_0_A	0	198
1_4_A__3_2_A	785	5654
1_4_A__3_2_B	0	489
1_4_A__3_2_E	2102	14832
1_4_A__3_4_A	935	9838
1_4_A__3_4_B	935	9788
1_4_A__3_4_E	934	9814
1_4_A__3_52_A	1035	7822
1_4_A__3_52_C	1	641
1_4_A__3_52_E	5	639
1_4_A__3_6_D	0	377
1_4_A__4_0_A	1	528
1_4_A__4_0_C	0	591
1_4_A__4_10_D	32	5731
1_4_A__4_12_B	0	424
1_4_A__4_2_B	2102	14788
1_4_A__4_2_C	2102	14732
1_4_A__4_2_E	880	7347
1_4_A__4_4_B	563	6611
1_4_A__4_4_E	0	541
1_4_A__4_6_D	1	461
1_4_A__4_8_D	0	271
1_4_B__1_4_D	0	208
1_4_B__1_52_B	1	533
1_4_B__1_52_E	50	3227
1_4_B__2_0_B	40	3609
1_4_B__2_10_A	0	179
1_4_B__2_10_C	0	206
1_4_B__2_12_B	0	232
1_4_B__2_2_B	27	5466
1_4_B__2_4_B	27	5474
1_4_B__2_4_C	581	3629
1_4_B__2_4_E	1	656
1_4_B__2_52_A	1	1164
1_4_B__2_52_C	1	1141
1_4_B__2_52_E	1	490
1_4_B__2_6_A	0	181
1_4_B__2_8_A	0	371
1_4_B__2_8_E	0	386
1_4_B__3_0_A	0	393
1_4_B__3_2_A	785	5692
1_4_B__3_2_B	0	314
1_4_B__3_2_E	2102	14951
1_4_B__3_4_A	935	9870
1_4_B__3_4_B	935	9826
1_4_B__3_4_E	934	9844
1_4_B__3_52_A	1035	7959
1_4_B__3_52_C	1	455
1_4_B__3_52_E	5	451
1_4_B__3_6_D	0	186
1_4_B__4_0_A	1	355
1_4_B__4_0_C	0	401
1_4_B__4_10_D	32	5582
1_4_B__4_12_B	0	239
1_4_B__4_2_B	2102	14899
1_4_B__4_2_C	2102	14856
1_4_B__4_2_E	880	7379
1_4_B__4_4_B	563	6618
1_4_B__4_4_E	0	376
1_4_B__4_6_D	1	279
1_4_B__4_8_D	0	454
1_4_D__1_52_B	1	555
1_4_D__1_52_E	50	3253
1_4_D__2_0_B	40	3629
1_4_D__2_10_A	0	217
1_4_D__2_10_C	0	230
1_4_D__2_12_B	0	231
1_4_D__2_2_B	27	5470
1_4_D__2_4_B	27	5476
1_4_D__2_4_C	581	3651
1_4_D__2_4_E	1	627
1_4_D__2_52_A	1	1182
1_4_D__2_52_C	1	1174
1_4_D__2_52_E	1	501
1_4_D__2_6_A	0	196
1_4_D__2_8_A	0	398
1_4_D__2_8_E	0	386
1_4_D__3_0_A	0	382
1_4_D__3_2_A	785	5746
1_4_D__3_2_B	0	309
1_4_D__3_2_E	2102	14971
1_4_D__3_4_A	935	9929
1_4_D__3_4_B	935	9885
1_4_D__3_4_E	934	9913
1_4_D__3_52_A	1035	7964
1_4_D__3_52_C	1	468
1_4_D__3_52_E	5	466
1_4_D__3_6_D	0	200
1_4_D__4_0_A	1	366
1_4_D__4_0_C	0	418
1_4_D__4_10_D	32	5612
1_4_D__4_12_B	0	243
1_4_D__4_2_B	2102	14923
1_4_D__4_2_C	2102	14876
1_4_D__4_2_E	880	7426
1_4_D__4_4_B	563	6672
1_4_D__4_4_E	0	381
1_4_D__4_6_D	1	297
1_4_D__4_8_D	0	460
1_52_B__1_52_E	51	3186
1_52_B__2_0_B	41	3700
1_52_B__2_10_A	1	471
1_52_B__2_10_C	1	452
1_52_B__2_12_B	1	589
1_52_B__2_2_B	28	5540
1_52_B__2_4_B	28	5517
1_52_B__2_4_C	582	3686
1_52_B__2_4_E	2	574
1_52_B__2_52_A	2	1004
1_52_B__2_52_C	2	1015
1_52_B__2_52_E	0	104
1_52_B__2_6_A	1	485
1_52_B__2_8_A	1	618
1_52_B__2_8_E	1	746
1_52_B__3_0_A	1	714
1_52_B__3_2_A	786	5645
1_52_B__3_2_B	1	504
1_52_B__3_2_E	2103	15052
1_52_B__3_4_A	936	9987
1_52_B__3_4_B	936	9952
1_52_B__3_4_E	935	9930
1_52_B__3_52_A	1036	8077
1_52_B__3_52_C	2	354
1_52_B__3_52_E	6	364
1_52_B__3_6_D	1	494
1_52_B__4_0_A	2	462
1_52_B__4_0_C	1	711
1_52_B__4_10_D	33	5708
1_52_B__4_12_B	1	421
1_52_B__4_2_B	2103	15027
1_52_B__4_2_C	2103	15037
1_52_B__4_2_E	881	7445
1_52_B__4_4_B	564	6529
1_52_B__4_4_E	1	408
1_52_B__4_6_D	2	371
1_52_B__4_8_D	1	588
1_52_E__2_0_B	86	5057
1_52_E__2_10_A	50	3191
1_52_E__2_10_C	50	3196
1_52_E__2_12_B	50	3307
1_52_E__2_2_B	71	5506
1_52_E__2_4_B	71	5462
1_52_E__2_4_C	631	5726
1_52_E__2_4_E	51	3255
1_52_E__2_52_A	51	3592
1_52_E__2_52_C	51	3605
1_52_E__2_52_E	51	3170
1_52_E__2_6_A	50	3194
1_52_E__2_8_A	50	3341
1_52_E__2_8_E	50	3391
1_52_E__3_0_A	50	3411
1_52_E__3_2_A	789	6148
1_52_E__3_2_B	50	3314
1_52_E__3_2_E	2120	15884
1_52_E__3_4_A	975	10900
1_52_E__3_4_B	973	10873
1_52_E__3_4_E	974	10855
1_52_E__3_52_A	1001	8218
1_52_E__3_52_C	49	2942
1_52_E__3_52_E	53	2955
1_52_E__3_6_D	50	3196
1_52_E__4_0_A	51	3238
1_52_E__4_0_C	50	3271
1_52_E__4_10_D	76	5879
1_52_E__4_12_B	50	3196
1_52_E__4_2_B	2120	15841
1_52_E__4_2_C	2120	15843
1_52_E__4_2_E	912	8159
1_52_E__4_4_B	567	5417
1_52_E__4_4_E	50	3241
1_52_E__4_6_D	51	3175
1_52_E__4_8_D	50	3348
2_0_B__2_10_A	40	3641
2_0_B__2_10_C	40	3642
2_0_B__2_12_B	40	3646
2_0_B__2_2_B	61	6865
2_0_B__2_4_B	61	6879
2_0_B__2_4_C	619	5835
2_0_B__2_4_E	41	3555
2_0_B__2_52_A	41	3371
2_0_B__2_52_C	41	3392
2_0_B__2_52_E	41	3652
2_0_B__2_6_A	40	3622
2_0_B__2_8_A	40	3578
2_0_B__2_8_E	40	3526
2_0_B__3_0_A	40	3549
2_0_B__3_2_A	793	5885
2_0_B__3_2_B	40	3688
2_0_B__3_2_E	2112	15551
2_0_B__3_4_A	959	10946
2_0_B__3_4_B	957	10910
2_0_B__3_4_E	958	10863
2_0_B__3_52_A	1047	8650
2_0_B__3_52_C	39	3537
2_0_B__3_52_E	43	3554
2_0_B__3_6_D	40	3635
2_0_B__4_0_A	41	3756
2_0_B__4_0_C	40	3779
2_0_B__4_10_D	66	6948
2_0_B__4_12_B	40	3694
2_0_B__4_2_B	2112	15494
2_0_B__4_2_C	2112	15493
2_0_B__4_2_E	906	7997
2_0_B__4_4_B	559	6549
2_0_B__4_4_E	40	3774
2_0_B__4_6_D	41	3745
2_0_B__4_8_D	40	3652
2_10_A__2_10_C	0	143
2_10_A__2_12_B	0	223
2_10_A__2_2_B	27	5505
2_10_A__2_4_B	27	5481
2_10_A__2_4_C	581	3607
2_10_A__2_4_E	1	626
2_10_A__2_52_A	1	1088
2_10_A__2_52_C	1	1084
2_10_A__2_52_E	1	421
2_10_A__2_6_A	0	180
2_10_A__2_8_A	0	352
2_10_A__2_8_E	0	389
2_10_A__3_0_A	0	386
2_10_A__3_2_A	785	5734
2_10_A__3_2_B	0	273
2_10_A__3_2_E	2102	14994
2_10_A__3_4_A	935	9935
2_10_A__3_4_B	935	9889
2_10_A__3_4_E	934	9910
2_10_A__3_52_A	1035	8014
2_10_A__3_52_C	1	391
2_10_A__3_52_E	5	391
2_10_A__3_6_D	0	158
2_10_A__4_0_A	1	320
2_10_A__4_0_C	0	406
2_10_A__4_10_D	32	5646
2_10_A__4_12_B	0	202
2_10_A__4_2_B	2102	14944
2_10_A__4_2_C	2102	14909
2_10_A__4_2_E	880	7398
2_10_A__4_4_B	563	6630
2_10_A__4_4_E	0	318
2_10_A__4_6_D	1	224
2_10_A__4_8_D	0	393
2_10_C__2_12_B	0	217
2_10_C__2_2_B	27	5535
2_10_C__2_4_B	27	5514
2_10_C__2_4_C	581	3642
2_10_C__2_4_E	1	660
2_10_C__2_52_A	1	1091
2_10_C__2_52_C	1	1089
2_10_C__2_52_E	1	425
2_10_C__2_6_A	0	170
2_10_C__2_8_A	0	343
2_10_C__2_8_E	0	410
2_10_C__3_0_A	0	383
2_10_C__3_2_A	785	5751
2_10_C__3_2_B	0	255
2_10_C__3_2_E	2102	15022
2_10_C__3_4_A	935	9982
2_10_C__3_4_B	935	9938
2_10_C__3_4_E	934	9943
2_10_C__3_52_A	1035	8025
2_10_C__3_52_C	1	380
2_10_C__3_52_E	5	388
2_10_C__3_6_D	0	168
2_10_C__4_0_A	1	294
2_10_C__4_0_C	0	423
2_10_C__4_10_D	32	5672
2_10_C__4_12_B	0	201
2_10_C__4_2_B	2102	14972
2_10_C__4_2_C	2102	14945
2_10_C__4_2_E	880	7446
2_10_C__4_4_B	563	6634
2_10_C__4_4_E	0	289
2_10_C__4_6_D	1	189
2_10_C__4_8_D	0	376
2_12_B__2_2_B	27	5521
2_12_B__2_4_B	27	5523
2_12_B__2_4_C	581	3673
2_12_B__2_4_E	1	639
2_12_B__2_52_A	1	1219
2_12_B__2_52_C	1	1213
2_12_B__2_52_E	1	527
2_12_B__2_6_A	0	213
2_12_B__2_8_A	0	400
2_12_B__2_8_E	0	397
2_12_B__3_0_A	0	409
2_12_B__3_2_A	785	5742
2_12_B__3_2_B	0	301
2_12_B__3_2_E	2102	14965
2_12_B__3_4_A	935	9937
2_12_B__3_4_B	935	9899
2_12_B__3_4_E	934	9917
2_12_B__3_52_A	1035	7968
2_12_B__3_52_C	1	507
2_12_B__3_52_E	5	515
2_12_B__3_6_D	0	220
2_12_B__4_0_A	1	390
2_12_B__4_0_C	0	429
2_12_B__4_10_D	32	5604
2_12_B__4_12_B	0	264
2_12_B__4_2_B	2102	14911
2_12_B__4_2_C	2102	14871
2_12_B__4_2_E	880	7415
2_12_B__4_4_B	563	6704
2_12_B__4_4_E	0	380
2_12_B__4_6_D	1	302
2_12_B__4_8_D	0	447
2_2_B__2_4_B	0	274
2_2_B__2_4_C	608	8233
2_2_B__2_4_E	28	5120
2_2_B__2_52_A	28	5831
2_2_B__2_52_C	28	5805
2_2_B__2_52_E	28	5477
2_2_B__2_6_A	27	5505
2_2_B__2_8_A	27	5656
2_2_B__2_8_E	27	5567
2_2_B__3_0_A	27	5588
2_2_B__3_2_A	784	7000
2_2_B__3_2_B	27	5659
2_2_B__3_2_E	2105	13425
2_2_B__3_4_A	934	7411
2_2_B__3_4_B	934	7385
2_2_B__3_4_E	933	7433
2_2_B__3_52_A	1040	10929
2_2_B__3_52_C	28	5500
2_2_B__3_52_E	32	5516
2_2_B__3_6_D	27	5507
2_2_B__4_0_A	28	5727
2_2_B__4_0_C	27	5615
2_2_B__4_10_D	5	1070
2_2_B__4_12_B	27	5593
2_2_B__4_2_B	2105	13372
2_2_B__4_2_C	2105	13368
2_2_B__4_2_E	879	9537
2_2_B__4_4_B	576	7066
2_2_B__4_4_E	27	5749
2_2_B__4_6_D	28	5631
2_2_B__4_8_D	27	5734
2_4_B__2_4_C	608	8267
2_4_B__2_4_E	28	5157
2_4_B__2_52_A	28	5810
2_4_B__2_52_C	28	5791
2_4_B__2_52_E	28	5455
2_4_B__2_6_A	27	5482
2_4_B__2_8_A	27	5638
2_4_B__2_8_E	27	5578
2_4_B__3_0_A	27	5621
2_4_B__3_2_A	784	7063
2_4_B__3_2_B	27	5630
2_4_B__3_2_E	2105	13530
2_4_B__3_4_A	934	7493
2_4_B__3_4_B	934	7465
2_4_B__3_4_E	933	7519
2_4_B__3_52_A	1040	11038
2_4_B__3_52_C	28	5482
2_4_B__3_52_E	32	5486
2_4_B__3_6_D	27	5470
2_4_B__4_0_A	28	5699
2_4_B__4_0_C	27	5627
2_4_B__4_10_D	5	1150
2_4_B__4_12_B	27	5565
2_4_B__4_2_B	2105	13471
2_4_B__4_2_C	2105	13467
2_4_B__4_2_E	879	9617
2_4_B__4_4_B	576	7070
2_4_B__4_4_E	27	5714
2_4_B__4_6_D	28	5594
2_4_B__4_8_D	27	5721
2_4_C__2_4_E	582	3632
2_4_C__2_52_A	582	3407
2_4_C__2_52_C	582	3396
2_4_C__2_52_E	582	3646
2_4_C__2_6_A	581	3614
2_4_C__2_8_A	581	3793
2_4_C__2_8_E	581	3811
2_4_C__3_0_A	581	3797
2_4_C__3_2_A	636	7095
2_4_C__3_2_B	581	3642
2_4_C__3_2_E	2342	14078
2_4_C__3_4_A	1077	10194
2_4_C__3_4_B	1078	10149
2_4_C__3_4_E	1076	10201
2_4_C__3_52_A	721	6766
2_4_C__3_52_C	582	3575
2_4_C__3_52_E	586	3583
2_4_C__3_6_D	581	3628
2_4_C__4_0_A	582	3670
2_4_C__4_0_C	581	3671
2_4_C__4_10_D	613	7967
2_4_C__4_12_B	581	3641
2_4_C__4_2_B	2342	14035
2_4_C__4_2_C	2342	14033
2_4_C__4_2_E	303	4257
2_4_C__4_4_B	307	5475
2_4_C__4_4_E	581	3689
2_4_C__4_6_D	582	3673
2_4_C__4_8_D	581	3803
2_4_E__2_52_A	2	1264
2_4_E__2_52_C	2	1250
2_4_E__2_52_E	2	519
2_4_E__2_6_A	1	625
2_4_E__2_8_A	1	805
2_4_E__2_8_E	1	807
2_4_E__3_0_A	1	790
2_4_E__3_2_A	784	5422
2_4_E__3_2_B	1	702
2_4_E__3_2_E	2102	14867
2_4_E__3_4_A	934	9619
2_4_E__3_4_B	935	9586
2_4_E__3_4_E	934	9627
2_4_E__3_52_A	1035	7891
2_4_E__3_52_C	2	557
2_4_E__3_52_E	6	570
2_4_E__3_6_D	1	630
2_4_E__4_0_A	2	753
2_4_E__4_0_C	1	776
2_4_E__4_10_D	33	5261
2_4_E__4_12_B	1	680
2_4_E__4_2_B	2102	14816
2_4_E__4_2_C	2102	14817
2_4_E__4_2_E	880	7301
2_4_E__4_4_B	563	6330
2_4_E__4_4_E	1	783
2_4_E__4_6_D	2	724
2_4_E__4_8_D	1	854
2_52_A__2_52_C	0	118
2_52_A__2_52_E	2	1013
2_52_A__2_6_A	1	1122
2_52_A__2_8_A	1	1264
2_52_A__2_8_E	1	1377
2_52_A__3_0_A	1	1360
2_52_A__3_2_A	786	5969
2_52_A__3_2_B	1	1158
2_52_A__3_2_E	2103	15305
2_52_A__3_4_A	936	10174
2_52_A__3_4_B	936	10136
2_52_A__3_4_E	935	10115
2_52_A__3_52_A	1036	8370
2_52_A__3_52_C	2	866
2_52_A__3_52_E	6	875
2_52_A__3_6_D	1	1124
2_52_A__4_0_A	2	1095
2_52_A__4_0_C	1	1387
2_52_A__4_10_D	33	5989
2_52_A__4_12_B	1	1068
2_52_A__4_2_B	2103	15276
2_52_A__4_2_C	2103	15282
2_52_A__4_2_E	881	7227
2_52_A__4_4_B	564	6858
2_52_A__4_4_E	1	1069
2_52_A__4_6_D	2	1043
2_52_A__4_8_D	1	1238
2_52_C__2_52_E	2	1034
2_52_C__2_6_A	1	1098
2_52_C__2_8_A	1	1256
2_52_C__2_8_E	1	1370
2_52_C__3_0_A	1	1346
2_52_C__3_2_A	786	5961
2_52_C__3_2_B	1	1176
2_52_C__3_2_E	2103	15289
2_52_C__3_4_A	936	10156
2_52_C__3_4_B	936	10120
2_52_C__3_4_E	935	10099
2_52_C__3_52_A	1036	8357
2_52_C__3_52_C	2	870
2_52_C__3_52_E	6	864
2_52_C__3_6_D	1	1120
2_52_C__4_0_A	2	1109
2_52_C__4_0_C	1	1371
2_52_C__4_10_D	33	5964
2_52_C__4_12_B	1	1059
2_52_C__4_2_B	2103	15266
2_52_C__4_2_C	2103	15258
2_52_C__4_2_E	881	7217
2_52_C__4_4_B	564	6835
2_52_C__4_4_E	1	1095
2_52_C__4_6_D	2	1021
2_52_C__4_8_D	1	1253
2_52_E__2_6_A	1	437
2_52_E__2_8_A	1	577
2_52_E__2_8_E	1	687
2_52_E__3_0_A	1	661
2_52_E__3_2_A	786	5595
2_52_E__3_2_B	1	486
2_52_E__3_2_E	2103	15007
2_52_E__3_4_A	936	9929
2_52_E__3_4_B	936	9893
2_52_E__3_4_E	935	9874
2_52_E__3_52_A	1036	8033
2_52_E__3_52_C	2	346
2_52_E__3_52_E	6	372
2_52_E__3_6_D	1	449
2_52_E__4_0_A	2	483
2_52_E__4_0_C	1	658
2_52_E__4_10_D	33	5645
2_52_E__4_12_B	1	411
2_52_E__4_2_B	2103	14976
2_52_E__4_2_C	2103	14984
2_52_E__4_2_E	881	7419
2_52_E__4_4_B	564	6492
2_52_E__4_4_E	1	467
2_52_E__4_6_D	2	382
2_52_E__4_8_D	1	565
2_6_A__2_8_A	0	325
2_6_A__2_8_E	0	396
2_6_A__3_0_A	0	371
2_6_A__3_2_A	785	5723
2_6_A__3_2_B	0	260
2_6_A__3_2_E	2102	15020
2_6_A__3_4_A	935	9928
2_6_A__3_4_B	935	9888
2_6_A__3_4_E	934	9919
2_6_A__3_52_A	1035	8025
2_6_A__3_52_C	1	385
2_6_A__3_52_E	5	395
2_6_A__3_6_D	0	165
2_6_A__4_0_A	1	294
2_6_A__4_0_C	0	386
2_6_A__4_10_D	32	5649
2_6_A__4_12_B	0	181
2_6_A__4_2_B	2102	14972
2_6_A__4_2_C	2102	14920
2_6_A__4_2_E	880	7417
2_6_A__4_4_B	563	6658
2_6_A__4_4_E	0	299
2_6_A__4_6_D	1	211
2_6_A__4_8_D	0	389
2_8_A__2_8_E	0	214
2_8_A__3_0_A	0	173
2_8_A__3_2_A	785	5704
2_8_A__3_2_B	0	419
2_8_A__3_2_E	2102	14901
2_8_A__3_4_A	935	9884
2_8_A__3_4_B	935	9836
2_8_A__3_4_E	934	9866
2_8_A__3_52_A	1035	7886
2_8_A__3_52_C	1	554
2_8_A__3_52_E	5	559
2_8_A__3_6_D	0	340
2_8_A__4_0_A	1	435
2_8_A__4_0_C	0	583
2_8_A__4_10_D	32	5806
2_8_A__4_12_B	0	332
2_8_A__4_2_B	2102	14857
2_8_A__4_2_C	2102	14804
2_8_A__4_2_E	880	7402
2_8_A__4_4_B	563	6628
2_8_A__4_4_E	0	452
2_8_A__4_6_D	1	355
2_8_A__4_8_D	0	181
2_8_E__3_0_A	0	185
2_8_E__3_2_A	785	5622
2_8_E__3_2_B	0	513
2_8_E__3_2_E	2102	14791
2_8_E__3_4_A	935	9821
2_8_E__3_4_B	935	9774
2_8_E__3_4_E	934	9791
2_8_E__3_52_A	1035	7787
2_8_E__3_52_C	1	676
2_8_E__3_52_E	5	684
2_8_E__3_6_D	0	395
2_8_E__4_0_A	1	584
2_8_E__4_0_C	0	568
2_8_E__4_10_D	32	5671
2_8_E__4_12_B	0	456
2_8_E__4_2_B	2102	14739
2_8_E__4_2_C	2102	14696
2_8_E__4_2_E	880	7324
2_8_E__4_4_B	563	6571
2_8_E__4_4_E	0	600
2_8_E__4_6_D	1	505
2_8_E__4_8_D	0	293
3_0_A__3_2_A	785	5675
3_0_A__3_2_B	0	488
3_0_A__3_2_E	2102	14824
3_0_A__3_4_A	935	9831
3_0_A__3_4_B	935	9788
3_0_A__3_4_E	934	9803
3_0_A__3_52_A	1035	7805
3_0_A__3_52_C	1	646
3_0_A__3_52_E	5	651
3_0_A__3_6_D	0	364
3_0_A__4_0_A	1	533
3_0_A__4_0_C	0	552
3_0_A__4_10_D	32	5736
3_0_A__4_12_B	0	415
3_0_A__4_2_B	2102	14776
3_0_A__4_2_C	2102	14729
3_0_A__4_2_E	880	7346
3_0_A__4_4_B	563	6584
3_0_A__4_4_E	0	557
3_0_A__4_6_D	1	462
3_0_A__4_8_D	0	264
3_2_A__3_2_B	785	5835
3_2_A__3_2_E	2135	13538
3_2_A__3_4_A	886	8879
3_2_A__3_4_B	886	8845
3_2_A__3_4_E	887	8815
3_2_A__3_52_A	439	6244
3_2_A__3_52_C	784	5617
3_2_A__3_52_E	786	5638
3_2_A__3_6_D	785	5730
3_2_A__4_0_A	786	5893
3_2_A__4_0_C	785	5543
3_2_A__4_10_D	789	6642
3_2_A__4_12_B	785	5799
3_2_A__4_2_B	2135	13481
3_2_A__4_2_C	2135	13485
3_2_A__4_2_E	464	7074
3_2_A__4_4_B	626	5692
3_2_A__4_4_E	785	5940
3_2_A__4_6_D	784	5829
3_2_A__4_8_D	785	5779
3_2_B__3_2_E	2102	15077
3_2_B__3_4_A	935	10031
3_2_B__3_4_B	935	9996
3_2_B__3_4_E	934	10006
3_2_B__3_52_A	1035	8139
3_2_B__3_52_C	1	488
3_2_B__3_52_E	5	478
3_2_B__3_6_D	0	291
3_2_B__4_0_A	1	207
3_2_B__4_0_C	0	496
3_2_B__4_10_D	32	5797
3_2_B__4_12_B	0	233
3_2_B__4_2_B	2102	15021
3_2_B__4_2_C	2102	14994
3_2_B__4_2_E	880	7473
3_2_B__4_4_B	563	6750
3_2_B__4_4_E	0	267
3_2_B__4_6_D	1	258
3_2_B__4_8_D	0	416
3_2_E__3_4_A	2110	13254
3_2_E__3_4_B	2107	13217
3_2_E__3_4_E	2107	13216
3_2_E__3_52_A	2018	12217
3_2_E__3_52_C	2101	14925
3_2_E__3_52_E	2102	14956
3_2_E__3_6_D	2102	14986
3_2_E__4_0_A	2103	15147
3_2_E__4_0_C	2102	14856
3_2_E__4_10_D	2109	13057
3_2_E__4_12_B	2102	15099
3_2_E__4_2_B	0	141
3_2_E__4_2_C	0	226
3_2_E__4_2_E	2216	13506
3_2_E__4_4_B	2338	13867
3_2_E__4_4_E	2102	15205
3_2_E__4_6_D	2102	15109
3_2_E__4_8_D	2102	14938
3_4_A__3_4_B	9	161
3_4_A__3_4_E	6	187
3_4_A__3_52_A	936	9699
3_4_A__3_52_C	936	9853
3_4_A__3_52_E	937	9869
3_4_A__3_6_D	935	9926
3_4_A__4_0_A	936	10080
3_4_A__4_0_C	935	9876
3_4_A__4_10_D	939	7237
3_4_A__4_12_B	935	9980
3_4_A__4_2_B	2110	13211
3_4_A__4_2_C	2110	13212
3_4_A__4_2_E	868	9157
3_4_A__4_4_B	1283	11205
3_4_A__4_4_E	935	10126
3_4_A__4_6_D	934	10042
3_4_A__4_8_D	935	9958
3_4_B__3_4_E	3	235
3_4_B__3_52_A	935	9751
3_4_B__3_52_C	934	9817
3_4_B__3_52_E	936	9825
3_4_B__3_6_D	935	9883
3_4_B__4_0_A	936	10047
3_4_B__4_0_C	935	9834
3_4_B__4_10_D	939	7207
3_4_B__4_12_B	935	9945
3_4_B__4_2_B	2107	13170
3_4_B__4_2_C	2107	13178
3_4_B__4_2_E	869	9109
3_4_B__4_4_B	1281	11156
3_4_B__4_4_E	935	10081
3_4_B__4_6_D	935	10001
3_4_B__4_8_D	935	9917
3_4_E__3_52_A	933	9635
3_4_E__3_52_C	935	9798
3_4_E__3_52_E	937	9814
3_4_E__3_6_D	934	9905
3_4_E__4_0_A	935	10075
3_4_E__4_0_C	934	9844
3_4_E__4_10_D	938	7240
3_4_E__4_12_B	934	9972
3_4_E__4_2_B	2107	13159
3_4_E__4_2_C	2107	13173
3_4_E__4_2_E	867	9169
3_4_E__4_4_B	1281	11119
3_4_E__4_4_E	934	10119
3_4_E__4_6_D	934	10032
3_4_E__4_8_D	934	9956
3_52_A__3_52_C	1036	7891
3_52_A__3_52_E	1039	7928
3_52_A__3_6_D	1035	7977
3_52_A__4_0_A	1036	8196
3_52_A__4_0_C	1035	7891
3_52_A__4_10_D	1045	10351
3_52_A__4_12_B	1035	8085
3_52_A__4_2_B	2018	12183
3_52_A__4_2_C	2018	12175
3_52_A__4_2_E	536	6372
3_52_A__4_4_B	654	6698
3_52_A__4_4_E	1035	8220
3_52_A__4_6_D	1035	8109
3_52_A__4_8_D	1035	7958
3_52_C__3_52_E	4	99
3_52_C__3_6_D	1	395
3_52_C__4_0_A	2	419
3_52_C__4_0_C	1	673
3_52_C__4_10_D	33	5651
3_52_C__4_12_B	1	376
3_52_C__4_2_B	2101	14898
3_52_C__4_2_C	2101	14890
3_52_C__4_2_E	881	7370
3_52_C__4_4_B	562	6492
3_52_C__4_4_E	1	397
3_52_C__4_6_D	2	330
3_52_C__4_8_D	1	565
3_52_E__3_6_D	5	414
3_52_E__4_0_A	6	403
3_52_E__4_0_C	5	681
3_52_E__4_10_D	37	5667
3_52_E__4_12_B	5	362
3_52_E__4_2_B	2102	14917
3_52_E__4_2_C	2102	14903
3_52_E__4_2_E	884	7389
3_52_E__4_4_B	566	6516
3_52_E__4_4_E	5	400
3_52_E__4_6_D	4	342
3_52_E__4_8_D	5	574
3_6_D__4_0_A	1	317
3_6_D__4_0_C	0	380
3_6_D__4_10_D	32	5635
3_6_D__4_12_B	0	186
3_6_D__4_2_B	2102	14936
3_6_D__4_2_C	2102	14898
3_6_D__4_2_E	880	7418
3_6_D__4_4_B	563	6648
3_6_D__4_4_E	0	336
3_6_D__4_6_D	1	224
3_6_D__4_8_D	0	410
4_0_A__4_0_C	1	548
4_0_A__4_10_D	33	5882
4_0_A__4_12_B	1	245
4_0_A__4_2_B	2103	15121
4_0_A__4_2_C	2103	15067
4_0_A__4_2_E	881	7526
4_0_A__4_4_B	564	6788
4_0_A__4_4_E	1	180
4_0_A__4_6_D	2	223
4_0_A__4_8_D	1	404
4_0_C__4_10_D	32	5431
4_0_C__4_12_B	0	454
4_0_C__4_2_B	2102	14804
4_0_C__4_2_C	2102	14756
4_0_C__4_2_E	880	7364
4_0_C__4_4_B	563	6516
4_0_C__4_4_E	0	610
4_0_C__4_6_D	1	503
4_0_C__4_8_D	0	680
4_10_D__4_12_B	32	5745
4_10_D__4_2_B	2109	13006
4_10_D__4_2_C	2109	12996
4_10_D__4_2_E	884	9144
4_10_D__4_4_B	581	6955
4_10_D__4_4_E	32	5903
4_10_D__4_6_D	33	5789
4_10_D__4_8_D	32	5890
4_12_B__4_2_B	2102	15053
4_12_B__4_2_C	2102	15001
4_12_B__4_2_E	880	7471
4_12_B__4_4_B	563	6737
4_12_B__4_4_E	0	230
4_12_B__4_6_D	1	163
4_12_B__4_8_D	0	337
4_2_B__4_2_C	0	196
4_2_B__4_2_E	2216	13470
4_2_B__4_4_B	2338	13843
4_2_B__4_4_E	2102	15181
4_2_B__4_6_D	2102	15075
4_2_B__4_8_D	2102	14906
4_2_C__4_2_E	2216	13478
4_2_C__4_4_B	2338	13860
4_2_C__4_4_E	2102	15138
4_2_C__4_6_D	2102	15022
4_2_C__4_8_D	2102	14857
4_2_E__4_4_B	556	6942
4_2_E__4_4_E	880	7513
4_2_E__4_6_D	881	7481
4_2_E__4_8_D	880	7425
4_4_B__4_4_E	563	6784
4_4_B__4_6_D	564	6720
4_4_B__4_8_D	563	6669
4_4_E__4_6_D	1	181
4_4_E__4_8_D	0	370
4_6_D__4_8_D	1	337
