# Supplementary material for: Spatiotemporal dynamics of multidrug resistant bacteria on intensive care unit surfaces
Source: Nat Commun. 2019 Oct 8;10:4569. doi: 10.1038/s41467-019-12563-1 (PMC6783542; doi:10.1038/s41467-019-12563-1)
Supplement: Supplementary file 16 — Source Data [file 41467_2019_12563_MOESM16_ESM.zip › SourceData/SupplementaryFigure1/ANIm_hadamard.tab]

	175	178	346	219	329	18	304	186	228	137	29	283	364	52	388	300	256	68	356	31	39	369	378	83	240	254	327	165	170	87	298	199	75	35	53	134	308	217	15	233	379	363	157	344	195	153	114	242	82
175	1.0	0.001267465777078514	0.003023200394442287	0.0020287226462556538	0.0015063676774997765	0.0010716200389359269	0.0022685215500577224	0.07911539918593953	0.0014764675648062517	0.0012064695471837232	0.07863610037946234	0.0012297916350846726	0.08002077459829947	0.0005352120172140929	0.0010674340231588333	0.001267465777078514	0.0022685215500577224	0.08881230473357654	0.09093999675284775	0.001474374556917705	0.07993436327261517	0.07846985575288633	0.0008937143684094545	0.08244567373774432	0.0005352120172140929	0.0022685215500577224	0.0005352120172140929	0.08050366141829988	0.0796894813496552	0.001066836020904963	0.0012668677748246433	0.0012800238244097943	0.001198695517883407	0.07962101009158704	0.07976363362913515	0.0011753734299824576	0.003023200394442287	0.0015054706741189708	0.08230095719230766	0.0005352120172140929	0.0019351352935249215	0.08776669779268398	0.000554647090464884	0.0030226023921884164	0.0019527763600141008	0.0011472673240505444	0.0012671667759515787	0.0015054706741189708	0.1746734683443022
178	0.0006783895713326875	1.0	0.0038562102172286943	0.001300606757777955	0.003929826448135285	0.004280303721364486	0.9171146854458472	0.0007070358872724258	0.003886456886014229	0.02223770296875055	0.0006820703828780171	0.9558333021264528	0.0007023948640196189	0.00023397158605529343	0.09772746695191356	0.9594645027335628	0.9470236797809181	0.0006937529586523236	0.0006795098183247444	0.011370667004661187	0.0007070358872724258	0.0006734284775107215	0.020768419021025757	0.0006819103475934374	0.00023397158605529343	0.9466136693818252	0.00023397158605529343	0.0007068758519878463	0.0007070358872724258	0.13587347738429367	0.9563719808943475	0.12912702992755842	0.1333268359007794	0.0006823904534471761	0.0006948732056443805	0.135000965012766	0.003935587718380149	0.003949350752853989	0.0006822304181625965	0.00023397158605529343	0.0023529987891730366	0.0008128192103795044	0.0002198884810122936	0.004021846736768522	0.003933827330249774	0.011402994132146257	0.9549734325424071	0.004045691994170875	0.000653264031653699
346	0.0017845453186439715	0.004252833943036806	1.0	0.18635993878432416	0.9799179966921225	0.8536429275015006	0.006995219974199897	0.0012236428339589215	0.8719232654337755	0.0009428386007512704	0.0012368799914011426	0.004281602698544566	0.0011267468414818626	0.00025344744116039393	0.0028862298087018955	0.004398972161198926	0.007220075155285094	0.00218254251907342	0.0006270882718961558	0.0014546753551838208	0.0011225109511003519	0.0011398075034915209	0.0014492039967743695	0.002323738865123779	0.0007612248006439965	0.006934505545398244	0.000451828307361148	0.0013703105384187315	0.0012947704932817895	0.004878686746905021	0.004330315437931939	0.004958109691558347	0.0023733340816739674	0.0009112459183225028	0.001263354306285585	0.0025718914433072847	0.9997855580494359	0.8715903950479618	0.0014163758463176612	0.000451828307361148	0.16762230118627877	0.0006360895389568661	0.00023791584309485448	1.0056953311133738	0.8711030911586555	0.12097332289186354	0.004274013394944359	0.8725748865707978	0.0020484059903255795
219	0.0013098756515835016	0.0015689549624788679	0.20384464430746577	1.0	0.19205402595156143	0.1888937216897454	0.0025259267539157752	0.001431307012651449	0.2000955234299784	0.0011301417928326926	0.0014048585286032633	0.0016197283296662608	0.0016085311612371016	0.00027780560981999393	0.001575711874461981	0.0015747466013215363	0.0024089356492938735	0.002249086417236226	0.0006500149327754827	0.0008199030054937557	0.0019386545752692005	0.0014938567121522675	0.0010374755713499983	0.0025330697751550666	0.0008905609993743101	0.00251588791325515	0.0002781917190761718	0.0014104571128178427	0.0014235848275278911	0.002043483238321498	0.0015749396559496252	0.0029977522649651603	0.0011511847472943876	0.0014278320293458478	0.0014901886742185776	0.0009212566852404523	0.2025353478197665	0.2003771901323602	0.001420302898850379	0.00027780560981999393	0.15657077836344116	0.0006892050222775388	0.0002608168025481666	0.20353189580996167	0.18983602132944755	0.05781542085619342	0.00154289258768686	0.19875688263880967	0.0018679965813886456
329	0.0009060205949739056	0.004416086091738632	0.9984726413431693	0.1789052580845883	1.0	0.8678407648123037	0.005755155037783829	0.0008135841944545353	0.8848465447848965	0.0009473831866459975	0.0009819119588244391	0.004459247056961684	0.0008981077513496793	0.0002582464419179294	0.0029414197799510124	0.0046606648946692615	0.006008725708469261	0.0013354721989432756	0.0006395016347215579	0.0015613479169439158	0.0010319067435411414	0.0008830014135216111	0.0012640767689701435	0.0011583324041736654	0.0004826834610778012	0.0057091166748792395	0.00025860611662812153	0.0010597815335810293	0.0010225552010761467	0.004174384686489539	0.004487481521711764	0.003663107085951465	0.0024188124260418878	0.0008259929719561628	0.0008412791471393272	0.0025283333752953827	0.9994964554057311	0.884517981937136	0.0010288495085045083	0.00025860611662812153	0.16830726291142292	0.0006488531771865524	0.00024242075466947692	0.9976529426786414	0.8851159411428304	0.1136268159076931	0.0044515140506925545	0.8855405371382121	0.0011989756464253728
18	0.0006537587021138623	0.0048787472786655595	0.8822511991200525	0.17847886183236672	0.8802572715606756	1.0	0.005251958859169176	0.0015844163187949244	0.872665717524801	0.0009534589107001001	0.0014859147286326794	0.004910121859235755	0.0009968725745123487	0.0002623060863950151	0.0030522724225645254	0.004817639810694537	0.00532583505179086	0.0017739406746811693	0.0006482863915492932	0.0013605988167040457	0.0012765076443618328	0.0014408593716510598	0.0007792570243946484	0.002304025158035769	0.0004084167784690117	0.005201978422679444	0.0002623060863950151	0.0013748268241719254	0.0017812370887672615	0.003919633647048738	0.004932193511846184	0.00395866946240933	0.0027449109791878906	0.0010975630889004215	0.0014777062627858255	0.0031640899684338883	0.8837051920370586	0.8726527663897982	0.0017542403566487208	0.0002623060863950151	0.17736451699106828	0.0015110873572296976	0.00024625397540561217	0.8827849318104501	0.9193496341304361	0.11671453418324396	0.004902825445149663	0.8731958020081555	0.0015165596677942665
304	0.0011306938752516937	0.8540491344387119	0.005906672077464825	0.0019499141510205828	0.0047692718328462775	0.004290884151343979	1.0	0.0006354657551170716	0.0055671807570716065	0.021312990878294448	0.0006351676942563225	0.8641149477670698	0.0008578191572358969	0.0002178824892075888	0.09148694962875774	0.8658107650343015	1.0250065610646972	0.0026220413920097934	0.0015181729942255178	0.009933176245324355	0.0008506656965779185	0.0006271200510160968	0.021794508198834613	0.001134568666441432	0.0002178824892075888	1.0271870252915074	0.0002178824892075888	0.0016162350174119702	0.0006354657551170716	0.12915394381463355	0.8634738188555983	0.12460151125798226	0.1250070230590314	0.0006354657551170716	0.0006356147855474462	0.13108910395304707	0.00579638955898766	0.005651979071954724	0.0006353167246866971	0.0002178824892075888	0.0038197989609300336	0.000757223616733077	0.0002047678113346286	0.006033496973713565	0.005637821181069142	0.011308727117681432	0.8628602605737462	0.00559385720410865	0.002365261960474447
186	0.06647870324332376	0.0011099925204895124	0.0017418692042901287	0.0018627171903370856	0.001136624301198405	0.002182298558843799	0.0010713010654973473	1.0	0.0016604664028780412	0.0009911544801564343	0.9720519560917309	0.0010589901479998401	0.9527192932427887	0.0003982204945622175	0.0008821149251785146	0.0010906467929934298	0.0011102437637037469	0.12054699667630353	0.11832198677103979	0.0008223190401906231	0.9543644338095982	0.9786576426803933	0.000838147362687418	0.9765215728729687	0.0003982204945622175	0.0011102437637037469	0.0003982204945622175	0.8699246044238402	1.0119252591636565	0.0009378909187386486	0.0010898930633507253	0.0009841196701578588	0.0009853758862290328	1.010046964894037	1.009498249714148	0.00102833847586319	0.0017021727764410244	0.0017571950403584538	0.9918564536970063	0.0003982204945622175	0.001502936907552798	0.7753430914522786	0.00041178762813089874	0.0017418692042901287	0.0022750073048964543	0.0013195293611613667	0.0010705473358546427	0.0016840832650161159	0.07772987686318827
228	0.0008885638698917924	0.004369941996825067	0.8889602867013047	0.18650682114026246	0.8853716619023472	0.8608668770093005	0.006721991074053827	0.0011892504285368278	1.0	0.0009178947550259281	0.0012785026925032777	0.004403411595812486	0.000880106498104649	0.0002582197556287408	0.0027643009658318584	0.004472330178673676	0.00689437750324709	0.0017024509463439141	0.0006222466306370632	0.0015270054677808322	0.0010418762265438392	0.001233876560520053	0.002204135042994039	0.0018742975432954456	0.0015737909287309876	0.006645334895727804	0.00025857964378989584	0.0013243884330505452	0.0013891683020584523	0.004096966826588969	0.00458515511719578	0.00449158419529547	0.002270534408727144	0.0008882039817306374	0.0012175016491874984	0.002253619665152857	0.8868617788336097	1.0083997896813586	0.0013130519559741616	0.0002582197556287408	0.1680495969072651	0.0006312438346659392	0.00024238467653791906	0.8885327395658525	0.8808701807826199	0.1140390212337614	0.004407550309665768	1.008501098198724	0.0014892172108595533
137	0.000737047015197051	0.025381999503520748	0.0009757881425483633	0.0010693118282437512	0.0009622710473502018	0.000954781845956626	0.026122882451138894	0.0007206073048209086	0.0009317662514300264	1.0	0.0007206073048209086	0.024778844796164944	0.0007321151020842083	0.0002915308640035919	0.016807411898222116	0.024978678608959387	0.025637910995042697	0.0007670038207713549	0.0007670038207713549	0.000810843048441068	0.0007206073048209086	0.000708916844108985	0.8854219772258866	0.0007206073048209086	0.0002915308640035919	0.02580815332916008	0.0002915308640035919	0.0007207899682695324	0.0007206073048209086	0.02287439568081316	0.024840402378351164	0.020809933384466923	0.021467521799512616	0.0007207899682695324	0.00072115529516678	0.022759500371628785	0.0009620883839015779	0.0009617230570043303	0.0007206073048209086	0.0002915308640035919	0.0009640976818364399	0.0007476414952172315	0.00027454316328157807	0.0009617230570043303	0.0009288436362520456	0.0017241602915600903	0.024746696029207156	0.0009465619907685547	0.0007202419779236609
29	0.06839366326972973	0.00110835827486193	0.0018224717949864864	0.0018924268339207562	0.0014199052512309097	0.0021184154169463353	0.00110835827486193	1.0061479816931045	0.0018476972179479146	0.0010259205524003549	1.0	0.001074030895161842	0.9792730241147242	0.00041218861230787396	0.0009143565683750694	0.0011104387221164806	0.0011309831387551696	0.12420712204709768	0.12177689959787555	0.0008493425916703573	0.9769665882771478	1.0071658405123933	0.000867026393334039	0.9833114322917141	0.00041218861230787396	0.00110835827486193	0.00041218861230787396	0.8810306639721407	1.0057935254921102	0.0009707887001547592	0.001109658554396024	0.0010186389870094272	0.0010199392665435215	1.0045902468112595	1.0000304265410978	0.0010644088266095445	0.0018016673224409783	0.0017728011167840862	1.0052039787513518	0.00041218861230787396	0.0014178248039763588	0.7997364073328483	0.00039216430748282265	0.0018625204046365889	0.0023672889197719725	0.0014401896119627796	0.0011075781071414733	0.0017548572592135858	0.0784089363531372
283	0.0006461921325754362	0.938359743471307	0.003811323837623999	0.0013181502534179213	0.0038956917382301282	0.00422907848885621	0.9109604429236228	0.0006622173204000641	0.003844631090749696	0.0213124000389632	0.0006488629972128742	1.0	0.0006575040298634089	0.00022969435881966635	0.09621145706663652	1.0096490483866405	0.9485721871867626	0.0006477632294209879	0.0006466634616291017	0.011096814129816591	0.0006622173204000641	0.0006325235900191359	0.020735021948222934	0.000648705887528319	0.00022969435881966635	0.9454277939600753	0.0002298514685042215	0.000662060210715509	0.0006634741978765055	0.13476098903688621	1.0051857193581126	0.12903324126705817	0.13177841878529076	0.0006491772165819846	0.0006496485456356501	0.13364378207001434	0.003901504796558669	0.003868511762802083	0.0006510625327966466	0.00022969435881966635	0.0021704702921297473	0.0007781642676017835	0.00021586870657881092	0.0039745607998768265	0.004015880646914837	0.011058950695838794	1.0090130683835612	0.003998284362244657	0.0006088000276513045
364	0.06895068977226411	0.0011307699798991401	0.0016447563343987494	0.0021466337371883427	0.001286640528506791	0.0014079876828773754	0.0014829601285713035	0.9769656822003047	0.0012601038896529265	0.001032610179866884	0.9701653464474139	0.001078211976732263	1.0	0.0004083550736250028	0.0009207956045020567	0.0011106742728059225	0.0014693053532387323	0.12467273625724153	0.12432982105030471	0.00084324678610387	0.9945112955908473	0.9756107677951351	0.0008594779341406998	0.959311603518913	0.0004083550736250028	0.0014468909107116818	0.0004083550736250028	0.8677653522184887	0.9762664546483688	0.001326316668152375	0.0011099013609946447	0.0013556873169809239	0.0010470378670107328	0.9851794160187519	0.9878954281235813	0.0011068097137495341	0.0016048225574827395	0.0013232250209072643	0.9833378248097479	0.0004083550736250028	0.0012204277500073427	0.7964789229525439	0.00042226748622799975	0.001430402125404426	0.00220357157395246	0.0014378736062467764	0.0011101589982650706	0.0012843217930729582	0.0823496312953023
52	0.0005842099474308959	0.00047715918611394967	0.0004686734550339479	0.00046965257785087114	0.0004686734550339479	0.00046932620357856335	0.00047715918611394967	0.0005173032216078045	0.0004683470807616401	0.0005208933386031899	0.0005173032216078045	0.00047715918611394967	0.0005173032216078045	1.0	0.0005355801808570392	0.00047715918611394967	0.00047715918611394967	0.0005466769061155032	0.0005466769061155032	0.0005522252687447352	0.0005173032216078045	0.0005173032216078045	0.00044223713897701897	0.0005173032216078045	0.8358265607952043	0.00047715918611394967	0.9458052257090236	0.0005173032216078045	0.0005173032216078045	0.0005205669643308822	0.00047715918611394967	0.0005202405900585743	0.0005208933386031899	0.0005173032216078045	0.0005173032216078045	0.0005205669643308822	0.0004686734550339479	0.0004683470807616401	0.0005173032216078045	0.8303627291025001	0.00046769433221702456	0.0005173032216078045	1.0169025971885468	0.00046932620357856335	0.0004686734550339479	0.0005124076075231881	0.00047715918611394967	0.0004683470807616401	0.0005205669643308822
388	0.0006533145281229944	0.11175192055256136	0.002992619741847431	0.0014936563525321793	0.002993168745652576	0.0030621602238325115	0.11234100163548234	0.0006425174532884687	0.0028112654848810757	0.016838495707613747	0.0006434324596303777	0.11206704873671479	0.0006540465331965216	0.0003003050814145193	1.0	0.11050476690853944	0.11188240045691755	0.0006421514507517052	0.0006428834558252324	0.0039396513057232	0.0006577065585641574	0.0006566085509538667	0.01541126881550416	0.0006571575547590121	0.0003003050814145193	0.11256774020700736	0.00030067108395128285	0.0006573405560273938	0.0006577065585641574	0.0814392244552647	0.10913719842992234	0.08170567430202859	0.07997228628791626	0.0006569745534906301	0.0006569745534906301	0.08190569468836989	0.002992253739310667	0.0028533557766088876	0.0006434324596303777	0.0003003050814145193	0.002053457232512079	0.0006244003277186714	0.00027633191525650464	0.002993168745652576	0.0028297486129876363	0.006986805425548404	0.11113850030094558	0.0028394476802118714	0.0006509355116340311
300	0.0006620274250209822	0.9363230818774404	0.0038925151076251376	0.0012739225538797242	0.004047441082057979	0.004124747893896948	0.9073202210568763	0.0006779573135211332	0.0038815828312034656	0.021356514340491684	0.0006668688617220085	1.0036448209589854	0.0006732720521975594	0.00022832840183549798	0.09430603314853622	1.0	0.9426608348698388	0.0006784258396534905	0.0006639015295504117	0.011107036669041573	0.0006792067165407529	0.0006584353913395756	0.020034802121111504	0.0006653071079474838	0.00022832840183549798	0.9416777108687755	0.0002284845772129504	0.0006790505411633004	0.0006792067165407529	0.1324613957893244	1.004793334684771	0.12709333571552842	0.1307481518986709	0.0006671812124769134	0.0006659318094572937	0.13275594255119977	0.003906258540840955	0.003907351768483122	0.0006668688617220085	0.0002284845772129504	0.002082598658328567	0.0007711940138602525	0.00021458496861968143	0.003979660968243611	0.00400246257335167	0.010780942480920834	1.002852387093792	0.0038956386151741866	0.0006371955400060409
256	0.0010783800505802458	0.8410984893440502	0.005814468315425952	0.0017735634995571774	0.0047490225715021974	0.004149922543402061	0.9775825724004922	0.0006280956166487552	0.005445769508096947	0.019949533462401605	0.0006181461499899154	0.8581618246639603	0.000810597262219473	0.00020780171793176736	0.08689793112211648	0.857915788567011	1.0	0.002485945312330104	0.0014712418483664325	0.009525050838221246	0.0008051961231761028	0.0006104708471388105	0.0201476699841505	0.0010640243915439201	0.00020780171793176736	1.0355231493530075	0.00020794385316975084	0.001553680286396819	0.0006292326985526227	0.12309423296221349	0.8568823232516336	0.1182252482498533	0.11998161338561449	0.0006184304204658824	0.0006062067899993078	0.1257154910211038	0.005592310938457859	0.0054958011118671135	0.0006181461499899154	0.00020794385316975084	0.0036235957571494376	0.0007221891441937826	0.000195293816989226	0.005818448102089487	0.005456429650945703	0.010765322924864613	0.856784107802187	0.005467942605222361	0.002238772133476928
68	0.08833703151529103	0.0012892335172163976	0.003677661285789613	0.003464722139693433	0.002208500138142784	0.0028922251337784237	0.0052324739335421686	0.14269361476988743	0.002813711258681508	0.0012487869754998048	0.14204379349304364	0.0012261844963052382	0.1439147434484781	0.0004981467454065665	0.0010435802564965025	0.0012919101265947016	0.005201544225170656	1.0	0.8571898040216352	0.0009686351939039924	0.14437660726675652	0.14212706578481307	0.0018650019345937785	0.14468917576193405	0.0004981467454065665	0.0051709119178411775	0.0004981467454065665	0.1441770511675519	0.14335681909362274	0.0025314776697914596	0.0012919101265947016	0.0026055305292578684	0.0011696782983188216	0.14252855719155866	0.14396530162562385	0.0014073017309038048	0.003677958686831647	0.002893414737946559	0.14877249206905774	0.0004981467454065665	0.0036276979107279397	0.14841263680819686	0.00047524686516996624	0.0037005611660262134	0.002867540847289621	0.002356308456033568	0.0012666310380218312	0.0028419643576747164	0.16756288470683542
356	0.08992690146229598	0.0012554155688679412	0.0010505161366433807	0.0009955214838385203	0.0010514031471724914	0.001050811806819751	0.0030119920866834	0.13924468688084818	0.00102242746988821	0.0012415190705785408	0.1384540648292342	0.0012169784459398127	0.14268362670221016	0.0004952475454201132	0.0010386893295885721	0.001256893919749792	0.003060481995608115	0.8522009835764087	1.0	0.0009629977644377964	0.14214639399174547	0.13968671379452166	0.001855034686546741	0.13992206725491232	0.0004952475454201132	0.003058707974549894	0.0004952475454201132	0.14237021631525773	0.13980557320542247	0.0011069891403300922	0.001256893919749792	0.0013710226078286957	0.001162870803664063	0.1400554145044553	0.1410941038340439	0.0012137260739997404	0.001050811806819751	0.0010505161366433807	0.14144890804568813	0.0004952475454201132	0.0008399989710677862	0.15133227503121538	0.0004724809418396067	0.001050811806819751	0.0010011392171895544	0.0010516988173488616	0.0012344229863456555	0.0010463767541741976	0.1066982008765438
31	0.001083051441978336	0.015605736768201732	0.0018102839149838664	0.0009328167661898181	0.0019069261040875912	0.00163830474664701	0.014639534518503354	0.0007188861021283904	0.001863876401668659	0.0009749879032532616	0.0007173486127562857	0.01551348740587545	0.0007188861021283904	0.0003716331453715969	0.004728438743238615	0.015620672379245035	0.014719044683175057	0.0007153718407064368	0.0007153718407064368	1.0	0.0007188861021283904	0.0006031351165427926	0.0008568208629400706	0.0007173486127562857	0.0003716331453715969	0.014695982342593485	0.0003729509934048295	0.0007186664607895183	0.0007166896887396694	0.009746804053788407	0.015401031040372933	0.008146057976088526	0.009821262467666049	0.0007175682540951579	0.0007171289714174137	0.009769207470353362	0.0019679863962940355	0.0018832048394894043	0.0007166896887396694	0.0003716331453715969	0.0010184768883499378	0.0007188861021283904	0.0003523047075508519	0.0018105035563227385	0.001932624140735627	0.005224388886411822	0.015443421818775248	0.0018821066327950435	0.0007722589474743113
39	0.06840667347480303	0.00113048157542766	0.0016274021773924666	0.002569555450530684	0.0014682442914902476	0.0017906541568227176	0.0014605678661251886	0.9719807915366899	0.0014815500954563493	0.001009449935505233	0.9612819016245618	0.001078537763790762	0.9877312811007176	0.0004055711401206069	0.0009196357587340448	0.0011128257970880247	0.0014495649897686043	0.12422017113822707	0.12301727528352237	0.0008374980073279156	1.0	0.9591685817215613	0.0008536185005945391	0.9622117726171161	0.0004055711401206069	0.0014444473728585652	0.0004055711401206069	0.8674253192561339	0.9646654140446344	0.0012440926708305305	0.001112058154551519	0.0013101099289700362	0.0010033087952131857	0.9788854802717148	0.9730734027469833	0.0010473203006395228	0.0016074434714433137	0.0014505885131506121	0.9726611787048796	0.0004055711401206069	0.0014989499929504828	0.7864300758251709	0.000385868315016956	0.0016271462965469648	0.002609216981583488	0.0017461308897053762	0.0010903082826838524	0.0016148640159628707	0.07890290575729343
369	0.06796435315773718	0.0010897500308175508	0.0016724348144058325	0.0020039177135138327	0.0012715476832970945	0.002045612046917261	0.0010897500308175508	1.008759435608929	0.0017757642493621544	0.0010050665089360537	1.0029641822368673	0.0010426173061006318	0.9806613394602423	0.00041046905866107844	0.0009291880015621131	0.0010918217989369758	0.0011122805091162977	0.12376147112110623	0.1223485252636584	0.0007111344069926317	0.9707520725450325	1.0	0.00085227361012846	0.9836464983493187	0.00041046905866107844	0.0010897500308175508	0.00041046905866107844	0.8811139172059306	1.0160567208675737	0.0009651849726371227	0.0010910448858921914	0.0010004050306673476	0.0010016998857419882	1.0123666428758629	1.0073596972732424	0.0010584145380112477	0.0016517171332115824	0.0016864192492119512	1.01046631356832	0.00041046905866107844	0.0014336635386421011	0.8000104106348	0.00039052829051161277	0.0017123163507047638	0.0025063214824743957	0.0014463531183735792	0.0010913038569071195	0.0018164226987058703	0.0780002568992468
378	0.0005516607498636536	0.0239515631156928	0.0015154521301875075	0.0009918450551245483	0.0012972978958821083	0.0007884559128195143	0.026990957303968024	0.0006157043364152387	0.0022607201489059526	0.8946327967760422	0.0006153352091152295	0.02435834140030287	0.0006157043364152387	0.0002500837457561896	0.015542843221484685	0.023676563277185994	0.026161897388147507	0.0011573986491786458	0.0011579523401286595	0.0007199827986678196	0.0006157043364152387	0.000607398972165033	1.0	0.0006153352091152295	0.0002500837457561896	0.026872467440665092	0.0002500837457561896	0.0006158889000652431	0.0006157043364152387	0.02110023928677223	0.023597570034984038	0.018564150172059462	0.018914267416118128	0.0006155197727652341	0.0006158889000652431	0.018841733901666335	0.0015016098564371648	0.002303354352057008	0.0006157043364152387	0.0002500837457561896	0.0009588081617737304	0.0006157043364152387	0.00021298645210527143	0.00144605619778579	0.0017528009840933818	0.0012786569672316467	0.023932737623392333	0.0022740087317062816	0.0011668113953288786
83	0.06975731657830746	0.0010779689557084034	0.003330800110503835	0.0033194157868692707	0.001629476189560626	0.0031954531517373493	0.0019259745739986095	0.983291354694035	0.0026350914439471325	0.000998025705296797	0.9565751299583789	0.0010445749397136818	0.9419887755628662	0.0004009811769063176	0.0009084690260382251	0.0010777159707387465	0.001893845482852173	0.123080223557758	0.11972184808556154	0.0008262489108997056	0.9513221500484214	0.9609097744284816	0.0008434518888363804	1.0	0.0004009811769063176	0.0018713298205527012	0.0004009811769063176	0.881038877718197	0.9782240657518055	0.0019267335289075804	0.0010769570158297756	0.0018111193977743394	0.0009922070509946865	0.9936541250211242	0.9793670518447158	0.0010354674808060304	0.003271601627604101	0.002725913048053989	0.9965674999316941	0.0004009811769063176	0.0029348786329906566	0.7839976381323233	0.00041464236526779475	0.0035587395681647765	0.0030095091990394664	0.0018521029628587706	0.0010772100007994325	0.0026588720310948884	0.08205997565272653
240	0.0006104639662560075	0.0004986024126627278	0.00147091122148724	0.0015732236180664595	0.0009153549080620803	0.0007635915198029054	0.0004986024126627278	0.0005405504952602077	0.0029827474016061685	0.0005443019498014457	0.0005405504952602077	0.0004986024126627278	0.0005405504952602077	0.8733880681918944	0.0005596488092883286	0.0004986024126627278	0.0004986024126627278	0.0005712442142339735	0.0005712442142339735	0.0005770419167067959	0.0005405504952602077	0.0005405504952602077	0.00046211099121613977	0.0005405504952602077	1.0	0.0004986024126627278	0.8902934865200006	0.0005405504952602077	0.0005405504952602077	0.000543960908479515	0.0004986024126627278	0.0005436198671575842	0.0005449840324453072	0.0005405504952602077	0.0005405504952602077	0.000543960908479515	0.0012935697340832604	0.002916244343829676	0.0005405504952602077	1.0042654038133878	0.0005787471233164495	0.0005405504952602077	0.8865597661275031	0.0013000495191999443	0.0008918230568488601	0.000748926742959884	0.0004986024126627278	0.0029827474016061685	0.000543960908479515
254	0.001079792188037263	0.8418352795305445	0.005591806388293669	0.001854732014564599	0.004518134018904832	0.0040587206561811875	0.9809450195492626	0.0006289181071486312	0.0052559279694498655	0.02010830086508618	0.0006065736530136834	0.856437166825687	0.00079927677975712	0.00020807383404645823	0.08754471737254267	0.8581433153363224	1.0368791657463219	0.0024745415544225506	0.0014723145097199797	0.009522580138313594	0.0008034040993107091	0.0005988882993621725	0.020721990586295706	0.0010527511288930585	0.00020807383404645823	1.0	0.00020807383404645823	0.0015436175130423297	0.000607996866652852	0.12433735172960306	0.8558858138618731	0.11953599819650368	0.12021657895875412	0.0006068582957415172	0.0006070006171054339	0.1274023846229167	0.005486630900359105	0.005327515615500048	0.0006078545452889351	0.00020807383404645823	0.0036075619325647225	0.0007231348500615967	0.00019554955402177404	0.005712921868986922	0.0051971492461522	0.010742416548445054	0.8542654851336796	0.00530702133909602	0.002229321844393791
327	0.0005947057236605167	0.0004857317139618298	0.0008505288561848731	0.0004787547194384383	0.00047775800593509665	0.00047775800593509665	0.0004857317139618298	0.0005265969675988375	0.0004774257681006494	0.0005302515837777569	0.0005265969675988375	0.00048606395179627706	0.0005265969675988375	0.9627973362499385	0.000545866761996776	0.00048606395179627706	0.00048606395179627706	0.0005564983726990869	0.0005564983726990869	0.0005641398428913728	0.0005265969675988375	0.0005265969675988375	0.0004501822656759777	0.0005265969675988375	0.8673118503919742	0.0004857317139618298	1.0	0.0005265969675988375	0.0005265969675988375	0.000530583821612204	0.00048606395179627706	0.0005302515837777569	0.0005309160594466513	0.0005265969675988375	0.0005265969675988375	0.000530583821612204	0.0008505288561848731	0.0004774257681006494	0.0005265969675988375	0.8725861260138237	0.0004760968167628606	0.0005265969675988375	0.9658153847380571	0.0008505288561848731	0.00047709353026620225	0.0005222778757510237	0.00048606395179627706	0.000476761292431755	0.0005302515837777567
165	0.06749880479066475	0.001107339199531894	0.001946430053241029	0.0018316097332533433	0.00147737149713413	0.001889521292024425	0.0027188348695774034	0.8680416191069035	0.0018451475002387913	0.0009892597874921563	0.8493321744336262	0.0010564472236421556	0.8443974076680418	0.00039735853096175053	0.0009005122039208883	0.0010900409417171554	0.002740395016998672	0.1215365566087994	0.1207160175098481	0.00082028839956268	0.8498603980454473	0.8529708253600482	0.0008365838598229409	0.8730791726218218	0.00039735853096175053	0.0027190855689660227	0.00039735853096175053	1.0	0.8699399148775296	0.0019251206052083802	0.001087283248442342	0.0018160663711589407	0.0009832430021652907	0.8781658632169094	0.8668507970109613	0.0010263632970078276	0.001988296851140469	0.001878239819536552	0.8723360996339538	0.00039735853096175053	0.0019228643107108054	0.7919954693606488	0.00037805467803805665	0.0019852884584770363	0.001356534391819579	0.001386116919676668	0.0010679793955186481	0.0018687132427690149	0.07954089922360906
170	0.06699618563734346	0.0011105742860575921	0.0018440862296329776	0.0018536384756425268	0.0014293176529025504	0.0024546758495591634	0.001071862552229419	1.0124556260466622	0.0019406141893084222	0.0009916739607282031	0.972218800730596	0.0010615561815349051	0.9525363978279198	0.00039842920855619814	0.0009034413725873666	0.0010932294183034104	0.0011128366601124854	0.12117074338092196	0.11886085947087595	0.0008202362823462931	0.9476780752324842	0.9862538152424687	0.0008385866496804271	0.9719983449476914	0.00039842920855619814	0.0010738735513893239	0.00039842920855619814	0.8722839571033769	1.0	0.0009383824829907178	0.001092475293618446	0.000984384088773547	0.0009856409632484876	1.0032884863762348	1.0093506433437687	0.0008790580077735172	0.0017850131293107652	0.0017143767838190987	0.9960415995286218	0.00039842920855619814	0.0020401586477237247	0.7754616374259009	0.0003790733416421116	0.0019225151968692764	0.0022568438072034995	0.0015210694895732208	0.0010731194267043595	0.0016462541872773132	0.07768866817055887
87	0.0007878574560948326	0.18747430299566897	0.006103687164062042	0.002337295732276851	0.005125489705962235	0.004744809701952288	0.191361920252397	0.0008242914471978728	0.0050274491480849625	0.02765163275066917	0.0008242914471978728	0.18940177153105345	0.0011367405224148538	0.00035219524732938844	0.09826578618590875	0.18728352136952944	0.19123119950856066	0.0018795523167822914	0.0008267203799380754	0.00979875629811219	0.001073588271169584	0.0008229665747941259	0.025244339593061025	0.0016817047044894184	0.00035219524732938844	0.192909812844108	0.0003526368714639708	0.0016956158647287612	0.0008242914471978728	1.0	0.18717731076516236	0.36045361864607756	0.8741466165629366	0.0008240706351305816	0.0008240706351305816	0.8820580921219112	0.00573956806509893	0.005115111538799551	0.0008242914471978728	0.0003526368714639708	0.0037092011063567815	0.0008189919575828852	0.0003323221612731847	0.006090217627957281	0.005066091259860915	0.008546751876571354	0.18785432056347706	0.005072053185677776	0.0019340928974032059
298	0.0006614571258852668	0.932941329830124	0.003830269196033755	0.0012735820705621918	0.0038955250559865617	0.004221179897760615	0.9045184999582394	0.0006772246901322368	0.003977953510663791	0.021230010514311407	0.0006661405608101094	0.9988185254829597	0.0006725412552073942	0.00022823939533732828	0.09310262732893558	1.0044016482568645	0.9411582602912628	0.0006781613771172053	0.0006636427288501934	0.010946592449834558	0.0006784736061121948	0.0006577103779453927	0.01996017519168909	0.0006645794158351618	0.00022823939533732828	0.9388343398815558	0.000228395509834823	0.000677068575634742	0.0006784736061121948	0.13233466889285941	1.0	0.12621810288101498	0.12981966433821893	0.000665047759327646	0.0006652038738251408	0.13190582236824133	0.0039036430098562886	0.0040037124027504254	0.0006661405608101094	0.000228395509834823	0.0021496966305027433	0.0007924371892833642	0.00021450131955779009	0.003967649953829137	0.00400090234179552	0.01082513537078364	0.9980273372096563	0.0039920038154383185	0.0006249263334714946
199	0.0010054995966022992	0.1895125992786991	0.006598106673149215	0.003647137990198669	0.004784167550383609	0.00509725583869729	0.19637447050381848	0.0009200051202735824	0.005862713251761268	0.026758126966343596	0.0009200051202735823	0.19290137484043185	0.0012359119078068903	0.00037439064634058977	0.10486602146522031	0.19113793382868455	0.1953642734085168	0.00205773930526343	0.001089115073451264	0.008711041588130361	0.0012025596670412922	0.0009073218737852562	0.023624660458922135	0.001681469659443088	0.00037439064634058977	0.19727192763033502	0.0003748603962105278	0.0017014340289154533	0.0009197702453386133	0.38340984384339943	0.1898956802976335	1.0	0.37096076766523745	0.0009197702453386133	0.0009202399952085513	0.37221030231927255	0.006462114085802163	0.005954314476399179	0.0009200051202735823	0.00037439064634058977	0.005767823778033792	0.0009146029967692953	0.0003532519021933796	0.006616426918076797	0.00481705004127927	0.009765630046141182	0.1917340464136359	0.0059277736087476815	0.0019248000920709747
75	0.0009273472363710722	0.19271173079218448	0.0031105109222952874	0.0013793393790173867	0.0031112048713372214	0.0034808483943407063	0.1940286147574278	0.0009072227141549875	0.002918749670374205	0.027185453717762594	0.0009072227141549876	0.1940205186852719	0.0009400696354731947	0.00036918089030886286	0.10108616904043503	0.19365527017286732	0.1952626874703337	0.0009097671939754118	0.0009097671939754118	0.010343310470025565	0.0009069913978076762	0.0008947316314001765	0.023705530588811138	0.0009072227141549876	0.0003696435230034855	0.19538921751231297	0.0003696435230034855	0.0009072227141549876	0.0009069913978076762	0.9157307607254451	0.1923550409846304	0.36534034499445306	1.0	0.0009069913978076762	0.000907454030502299	0.9079844388866837	0.0031112048713372214	0.002939336825284912	0.0009069913978076762	0.0003696435230034855	0.002125334599096386	0.0014256026484796504	0.0003483624190508443	0.0031310980772059948	0.0034623430865558017	0.007255931182461409	0.192996712532072	0.0029395681416322234	0.0012116350272166814
35	0.06654006171991154	0.0010654805782181187	0.0012901210659803347	0.0018480990517122902	0.0011476905008808206	0.0015035170354452205	0.0010654805782181187	1.0045592773522907	0.001233398718124914	0.0009860193155836528	0.9652739289596322	0.001032496657879284	0.9555094391484151	0.0003960569222504029	0.000897062681942553	0.0010674796036931995	0.0010872199802596234	0.11975337023201188	0.11836429740501506	0.0008163520283861618	0.955921988030835	0.9768210497382527	0.0008333437449243494	0.9814515423730931	0.0003960569222504029	0.0010654805782181187	0.0003960569222504029	0.8752892964679718	0.9973148090305975	0.000932545384125239	0.0010644810654805781	0.0009785229700520997	0.000979772360974025	1.0	1.0080805607266456	0.0010225015305038794	0.0012326490835717586	0.0013103611989155287	0.9978677894526418	0.0003960569222504029	0.0010692287509838955	0.7735661365084521	0.0003768163020527493	0.0012901210659803347	0.001874586139257112	0.0013121103462062245	0.0010647309436649633	0.0012568872674571148	0.07593273279276352
53	0.06721418908823558	0.0010940034150442855	0.001803518296841777	0.0019448669646998707	0.0011786614407133045	0.002041115077216434	0.0010746026174951353	1.012371913792934	0.0017047506002279215	0.0009947318016109718	0.9688919549427816	0.0010418480242303364	0.9661201604773503	0.00039935407942081816	0.0009045306909279098	0.0010743506590854062	0.0010746026174951353	0.12196752306490273	0.12023480508119487	0.0008226442077659124	0.9581570149378583	0.980081679877266	0.0008407852132664165	0.975392985830615	0.00039935407942081816	0.0010746026174951353	0.00039935407942081816	0.8712041520730257	1.011693641753943	0.0009403087851094596	0.0010735947838562184	0.0009871730493190949	0.0009884328413677411	1.0164727888696867	1.0	0.0010310138126119796	0.0017838655408828976	0.0018017545879736724	1.0011486783899557	0.00039935407942081816	0.001544757010049865	0.778651513551961	0.00037995328187166803	0.0018660039824546241	0.0022812314416883832	0.0013449539911345914	0.0010738467422659478	0.0017284346907424685	0.07790780791396325
134	0.0008692738986746392	0.1865411810493425	0.0032223503565217107	0.0010552467678645074	0.003108909117646083	0.003835773351923249	0.19451147846219674	0.0009050974477932583	0.002769469933096205	0.027552731932603075	0.0009050974477932583	0.1881045914954452	0.0009499874507011575	0.00035270716570492234	0.09897228429303222	0.18797279621597177	0.1955872906008516	0.001046401447094478	0.000907751044024267	0.00983555443023419	0.0009050974477932583	0.0009037706496777539	0.022575027669269034	0.0009050974477932583	0.00035270716570492234	0.19795252937475744	0.00035314943174342376	0.0009053185808125091	0.0007733021683198202	0.8833401700291785	0.18684192195552352	0.350433254867967	0.8680118925337753	0.0009048763147740075	0.0009048763147740075	1.0	0.003108909117646083	0.0029339928994187516	0.0007903294108021269	0.00035270716570492234	0.002298014336053638	0.0018729966730537252	0.00033280519397235617	0.003223456021617964	0.0034784223928140618	0.007203408102092692	0.18772910762875747	0.0027776518548084826	0.0011958873681079747
308	0.0017719158263750313	0.0043096581942651336	0.9927099271623603	0.18385252108520247	0.9739806489477421	0.8489984583578751	0.006816031465832307	0.0011872940088706197	0.863708812069847	0.0009230225158260595	0.001214106700141056	0.004351892564174775	0.0010916095027682787	0.00025165375597611955	0.0028654530389732105	0.004383261660497703	0.0068950675688582335	0.0021672715878528342	0.0006228255214060785	0.0015702072796281554	0.0011008975592214365	0.001117721208646024	0.00142580428873378	0.002266285774570458	0.0006647093986193743	0.006755921968409042	0.0004486306513223301	0.0013898787873583593	0.0012444243183749476	0.004555178328055205	0.004382034936060494	0.004821552777277839	0.0023570633829239607	0.0008644902355363493	0.001240744145063319	0.0024637884089611867	1.0	0.8636029632755505	0.0013788382674234738	0.0004486306513223301	0.16614300137060167	0.000998728938236703	0.00023623207733691442	0.9924284815271949	0.8660120748238818	0.11251166045389155	0.004344356971203345	0.8647669495201142	0.0020342596095896904
217	0.000906261755753907	0.004441852553822229	0.8888595501269847	0.18681951621641565	0.885280581159475	0.8610852822010912	0.006826211933856391	0.0012588668758178405	1.0086705941009289	0.0009476600087476309	0.0012270082202531054	0.0044319529715845995	0.0009244409885902815	0.00025828910019997156	0.002806441568165823	0.004503229963695532	0.00695958630545791	0.0017511461016345112	0.0006395130125508704	0.0015432548746442901	0.001020376940093128	0.0011721105369353413	0.00224630520592031	0.0019394181565537934	0.0015391150493449177	0.006737655670930686	0.0002586490850086126	0.0013485030931694683	0.0012275481974660671	0.004169524046085255	0.0046160852012045095	0.004562987441929951	0.0022871634817010723	0.0009438801682568996	0.0012871256832961647	0.0023881392205248935	0.8869912289701375	1.0	0.001257786921391917	0.00025828910019997156	0.16788719516036424	0.0006483326403625767	0.00024244976861976424	0.8883879700276648	0.8811835940523309	0.11434881448002893	0.0044384326981401385	1.0056449217843006	0.001513736120335722
15	0.06903563102644393	0.0010691941416287216	0.002012733517844356	0.0018451938306269068	0.001434872081693154	0.002412019718518277	0.0010691941416287216	0.9901379819744353	0.0018301453557271364	0.000989437224659936	0.96945736453551	0.0010393479997441758	0.9572718619854206	0.0003975305452689476	0.000881840629126574	0.0010709497970336945	0.001090763622318393	0.1254646530135198	0.1199867573420882	0.00081838622663254	0.9533778182971898	0.9786151139357655	0.0008366952044272613	0.9879915678378979	0.0003975305452689476	0.001071200604948691	0.0003975305452689476	0.8727137290998629	0.9937950121829945	0.0009362659466807453	0.001070197373288706	0.0009824146030400426	0.0009834178347000275	1.0015805914803058	0.9965772243840471	0.0008963874881963525	0.001973356675189956	0.0017526457099933158	1.0	0.0003975305452689476	0.002037563501428978	0.7743451091829556	0.00037821833581424164	0.002051357936753768	0.002359851672199071	0.0015861092544358516	0.0010704481812037023	0.0017451214725434307	0.07894279447670809
233	0.0006166659661708765	0.0005036679567272744	0.0008819356834622589	0.0004957443158211683	0.0004953998096948157	0.0004953998096948157	0.0005036679567272744	0.0005460422102686253	0.0004943662913157585	0.0005498317776585021	0.0005460422102686253	0.0005036679567272744	0.0005460422102686253	0.8764938646903958	0.0005653345533443621	0.0005040124628536269	0.0005040124628536269	0.0005770477616403452	0.0005770477616403452	0.0005829043657883368	0.0005460422102686253	0.0005460422102686253	0.0004668058012075629	0.0005460422102686253	1.0144682237884237	0.0005036679567272744	0.9048074451907978	0.0005460422102686253	0.0005460422102686253	0.0005501762837848545	0.0005040124628536269	0.0005491427654057972	0.000550520789911207	0.0005460422102686253	0.0005460422102686253	0.0005494872715321497	0.0008819356834622589	0.0004943662913157585	0.0005460422102686253	1.0	0.0004936772790630536	0.0005460422102686253	0.8841198523033335	0.0008819356834622589	0.0004947107974421109	0.0005408746183733385	0.0005036679567272744	0.0004943662913157585	0.0005498317776585021
379	0.0013501436509453092	0.003067237654488393	0.1981252362542776	0.1691889375003651	0.19523803166078516	0.2028423945106397	0.00534696105027491	0.0012479232571005624	0.19482351753309227	0.0011010596708419874	0.0011373583413093057	0.0028819892672758726	0.0009882000115154404	0.0002989424987337188	0.0023408470190447025	0.002781855003917753	0.0053183810626081145	0.002544661967588208	0.0005926696712508688	0.0009673387066491654	0.0012220552390663816	0.0011548818373969764	0.001083744787802979	0.002420119977536547	0.00035401634358068443	0.0052879235575033524	0.0002989424987337188	0.001600062083243282	0.001693103502946868	0.0035042819914368516	0.0028726016800860485	0.005122910636011119	0.0019167366911133344	0.0008926552352279013	0.001279006601351312	0.002167906801703284	0.1977764352369135	0.19458298668798416	0.0016947724073361698	0.0002989424987337188	1.0	0.0005757720143091862	0.00028058455045139693	0.19803094315628203	0.19838370782157078	0.1187045797239799	0.0027666262513653724	0.1966737066616822	0.0022889023699276777
363	0.08128331791385379	0.001406444834769731	0.0009979970829907682	0.0009885820161701004	0.0009991047379108466	0.0022939533394826643	0.0014069986622297702	0.854562970597577	0.0009714133649088829	0.0011334078969703698	0.8515783944154254	0.001371553704787257	0.8560715965987241	0.0004389082620811229	0.000944829646826998	0.0013673999988369624	0.0014069986622297702	0.13818881251915896	0.14173220060849023	0.0009063386383542684	0.8510730268581397	0.8554388487256291	0.0009237842033455054	0.8581526032798217	0.0004389082620811229	0.0014069986622297702	0.0004389082620811229	0.8748103487091528	0.8542459043767046	0.0010270730246428298	0.001405614093579672	0.0010783020646964625	0.0017066193181110164	0.8572620487240785	0.8557733605114929	0.0023454592932663164	0.0015781313473819053	0.0009974432555307287	0.854944280803814	0.0004389082620811229	0.0007642818948541952	1.0	0.00041758590486961104	0.0015781313473819053	0.002250200970139562	0.001039811056223733	0.0014058910073096917	0.0009974432555307287	0.08829061985200069
157	0.0006059509281012274	0.0004488283424318526	0.0004403352296929674	0.0004413152042397619	0.0004403352296929674	0.00044098854605749703	0.0004488283424318526	0.0005353927607320279	0.0004400085715107026	0.0004909672479440134	0.0004926005388553375	0.0004488283424318526	0.0005353927607320279	1.0177871913406835	0.0004932538552198671	0.0004488283424318526	0.0004488283424318526	0.0005219997752591706	0.0005219997752591706	0.0005239597243527594	0.0004926005388553375	0.0004926005388553375	0.0003769635423335938	0.0005353927607320279	0.8491698308955923	0.0004488283424318526	0.9495953358438103	0.0004926005388553375	0.0004926005388553375	0.000491620564308543	0.0004488283424318526	0.0004912939061262782	0.0004919472224908079	0.0004926005388553375	0.0004926005388553375	0.000491620564308543	0.0004403352296929674	0.0004400085715107026	0.0004926005388553375	0.8383159594734793	0.000439355255146173	0.0004926005388553375	1.0	0.00044098854605749703	0.0004403352296929674	0.00048410742611645235	0.0004488283424318526	0.0004400085715107026	0.0004958671206779856
344	0.0017842814494387694	0.004435728272415245	1.0057455663015265	0.18608331071137213	0.9791624379190431	0.8542020189967993	0.007145774505938132	0.0012237039557779197	0.871547444518537	0.000929294869056793	0.0012641234287150526	0.004465204481937084	0.0009799515884146846	0.0002538131095353596	0.0028869034906539234	0.004497681263685698	0.007225377922071963	0.002196242365749986	0.0006272960996444145	0.001454924521488157	0.0011223905170621362	0.0011670460919664797	0.001382910788045579	0.0024828852655312266	0.0006728341957919269	0.007085057044408116	0.00045185087650244826	0.0013977371449308156	0.0013499044935510645	0.004868163681567979	0.004485855479027236	0.004972124684013269	0.0023891615095066954	0.0009112914356961487	0.0013071904653816921	0.0025729024323344484	0.9995520322169675	0.871171490468947	0.0014436282495755956	0.00045185087650244826	0.1675508941175723	0.0010058977129638487	0.00023828073565558796	1.0	0.8722006867427307	0.12113645437559327	0.004457438294997199	0.872143675870422	0.0020622756410369554
195	0.0011720674311156895	0.004411359596425472	0.8857455890441934	0.17647017652796335	0.8832693700249722	0.9044907716065723	0.006789053884413801	0.0016250299477495894	0.8785111100542784	0.0009125651335512603	0.0016336441319011056	0.004587232522852264	0.0015349399384983144	0.0002577076758661966	0.002775023531977018	0.004599256488230423	0.006889373237345001	0.0017303742414358407	0.0006076589070215471	0.0015790876322748354	0.0018299757456877485	0.0017368348795494782	0.0017043522268114686	0.0021348819722174614	0.0004692935740878162	0.006553420055435864	0.0002577076758661966	0.0009710698009136419	0.0016112113606731985	0.004117400562254978	0.004599256488230423	0.0036805896409051716	0.002686189757914506	0.0013463251980140717	0.0016248504855797658	0.0028229399313198277	0.8868453332208703	0.8785877404007929	0.001688559555867022	0.0002577076758661966	0.1706622423259733	0.001458309591983784	0.00024191500492174998	0.886817337122378	1.0	0.11661433848898238	0.004570363078888878	0.8786679599907039	0.001389934505281123
153	0.0007302049655079492	0.013559889081922833	0.13043949889327416	0.05699233579760858	0.12024136918474147	0.1217666735367212	0.014440816573540318	0.000999488266574863	0.12060599590194587	0.0017963004090251584	0.0010539158454477514	0.01339565481420499	0.0010620990129006683	0.00029878076514138136	0.007265701167090955	0.01313702866144885	0.014413793090323708	0.0015077961797548818	0.0006769192239540723	0.0045266237450018445	0.0012986496441559148	0.0010628602377800095	0.0013184414910187836	0.0013932318354140463	0.0004179124587582633	0.014364313473166539	0.0002991613775810519	0.0010522030894692341	0.0011515429362232473	0.0073659925449441445	0.013196023589597787	0.007912552008311053	0.005969525503792898	0.0009992979603550276	0.0010158546014806965	0.006199225111134074	0.1221803992586431	0.12090116084891037	0.0012034965342382774	0.00029878076514138136	0.10828766459822836	0.0007145998554814566	0.0002820338177958772	0.13060887142892758	0.12366079134274169	1.0	0.013396986957743837	0.12219200793805304	0.001007100515368274
114	0.0006660732045570849	0.937856847383423	0.0038059529781864954	0.0012560776429495569	0.003890351588579878	0.004224331192091866	0.909968843239247	0.0006696880426186264	0.0038496453686694752	0.021292496350585225	0.0006693737088741445	1.0093803476028278	0.0006772320524861913	0.0002297779672162478	0.09544901318064257	1.009219094391909	0.9473940475247475	0.0006693737088741446	0.0006561716916059059	0.011050717121004661	0.0006696880426186264	0.0006623011996233025	0.020380142657226596	0.0006692165420019036	0.0002297779672162478	0.9433737189328244	0.00022993513408848873	0.0006695308757463855	0.0006709453775965539	0.13370861639087023	1.0047550837196495	0.1282990898152095	0.13113076535237442	0.0006696880426186264	0.0006698452094908674	0.13342555885396432	0.003896166762852793	0.0038755779025892298	0.000670788210724313	0.0002297779672162478	0.0020843470596592873	0.0007979362103672298	0.00021594728245904544	0.003969092191572586	0.004002568735359906	0.011064076305145141	1.0	0.004006026406549206	0.0006292961564527059
242	0.0009059326986466606	0.004548555833522857	0.8895404447220919	0.1852415556636717	0.8859822073738423	0.861308271174535	0.006753561835889256	0.0012060510186749883	1.008405652012448	0.000932381975052035	0.0012141477359419396	0.004578963505036518	0.0008969363461278258	0.0002581953172905577	0.0027917481136448033	0.004488100344596287	0.006921793627991468	0.0017193828933997001	0.0006367618312831246	0.0015417948946779018	0.0011355196149273239	0.0012620083313421406	0.0022168811876912622	0.0018910332994590672	0.0015736419825945769	0.006709299781496591	0.0002581953172905577	0.0013411762335078866	0.0011783422529169773	0.004132924347152691	0.0046009146051824755	0.004540998897407035	0.0022865129561870433	0.0009050330633947771	0.0012342995655841296	0.002260063679781669	0.8878642443207826	1.0052797793662538	0.0012519324165210456	0.0002581953172905577	0.16962946542953625	0.0006480972354568564	0.0002423617368574085	0.8890564409565787	0.8809440700362445	0.11552774043291889	0.004586160587051585	1.0	0.0015068890469048229
82	0.16399600137105472	0.0011459143045869417	0.003258079720488987	0.0027162829032786003	0.0018715851711614748	0.0023339371700969703	0.004455366469402095	0.08685059124630393	0.002323269667996455	0.0011068937047982144	0.08464045324532082	0.0010878044905130815	0.08972885174726666	0.0004477543644821588	0.000998534341356137	0.0011453528571079674	0.004421679620663625	0.15816649219686257	0.1013044951450233	0.0009870246680371599	0.08656341086080847	0.08455202526738236	0.0017747354810383747	0.09105751720625982	0.0004477543644821588	0.004397256655328235	0.00044803508822164603	0.08906690516955575	0.08675907530723108	0.0024588592341687953	0.001123737129167449	0.002300531045097988	0.001470430947434199	0.08530604923164509	0.08680230676311211	0.001518153983147031	0.0032586411679679616	0.002360886649087746	0.0883589198985689	0.00044803508822164603	0.003080100869654073	0.08950539565063483	0.00042613863654164075	0.0032799761721689926	0.0021742053623287267	0.0014855900293665105	0.0011240178529069364	0.0023510613182056925	1.0
142	0.0924460094838714	0.0012072205836125658	0.0010642602513426566	0.0010770793064779703	0.0009848378445260406	0.0009881819458656875	0.0012077779338358404	0.09258618306502495	0.0009566916582506784	0.0010829314838223525	0.09157849386134465	0.0011726648697695469	0.0932262997964557	0.00044114270172176636	0.0011977456298168994	0.0012072205836125658	0.0015795305327599312	0.08562682950210791	0.09144556583309368	0.0009107102648305322	0.09297326279508908	0.09195442658694329	0.0009123823155003555	0.09347264859514302	0.00044114270172176636	0.0015795305327599312	0.00044114270172176636	0.0908712164280093	0.09228688599512652	0.0012214330143060655	0.0012072205836125658	0.0010046237774522853	0.0012743812855171431	0.09239417591310688	0.09224201930215294	0.0010664896522357547	0.0010645389264542938	0.0009837231440794915	0.09278627179518048	0.00044114270172176636	0.0008491230651586999	0.10056047138452484	0.00041968471812569815	0.0010678830277939411	0.0009413645271106295	0.001014656081471226	0.0012074992587242032	0.0009840018191911287	0.08510598571845789
61	0.0006656716417910447	0.9385927729772191	0.0038047132757266303	0.001255616653574234	0.0038890809112333076	0.004222937941869599	0.9109542812254517	0.0006695993715632364	0.0039905734485467395	0.02146677140612726	0.0006706991358994501	1.0071225451688925	0.0006771406127258445	0.00022969363707776904	0.0946611154752553	1.0096523173605656	0.9475021209740769	0.0006703849175176748	0.0006557737627651217	0.01112050274941084	0.0006708562450903377	0.0006622152395915161	0.020290652003142184	0.0006691280439905734	0.00022969363707776904	0.9458285938727415	0.00022985074626865668	0.0006694422623723488	0.0006708562450903377	0.13437376276512175	1.0051671641791045	0.12875380989787905	0.13144870384917517	0.0006695993715632364	0.0006697564807541241	0.1339883739198743	0.003894893951296151	0.004016496465043205	0.0006706991358994501	0.00022969363707776904	0.002083582089552239	0.0007978004713275726	0.00021586802827965436	0.003967792615868029	0.004001256873527101	0.011060172820109977	1.0071927729772192	0.004004713275726631	0.0006289080911233307
139	0.0005857692115120994	0.0004784327302964745	0.0004705788414270385	0.0004709060867965984	0.0004705788414270385	0.0004705788414270385	0.0004784327302964745	0.0005186839107523338	0.00047025159605747864	0.000522283609817492	0.0005186839107523338	0.0004784327302964745	0.0005186839107523338	1.026089309842788	0.0005376641421868042	0.0004787599756660343	0.0004787599756660343	0.0005481359940127188	0.0005481359940127188	0.0005536991652952359	0.0005186839107523338	0.0005186839107523338	0.0004434174757535725	0.0005186839107523338	0.8349577248069334	0.0004784327302964745	0.9447390561785398	0.0005186839107523338	0.0005186839107523338	0.0005226108551870518	0.0004787599756660343	0.000522283609817492	0.0005229381005566117	0.0005186839107523338	0.0005186839107523338	0.0005219563644479322	0.0004705788414270385	0.00047025159605747864	0.0005186839107523338	0.8399308726881342	0.0004689426145792394	0.0005186839107523338	1.0193339836789643	0.0004705788414270385	0.0004699243506879189	0.0005137752302089363	0.0004784327302964745	0.00046959710531835905	0.000522283609817492
156	0.06668668613329447	0.0010767792615078429	0.0019789117116392678	0.00211812657998824	0.0012200147758741136	0.0022643775788674845	0.0010574299025495923	1.0076683771164932	0.0018025058676302815	0.0009752579495710473	0.9756630296572902	0.0010094334407180874	0.9460886652962965	0.0003982952460886653	0.0009008759982510189	0.0010571786121735109	0.0010574299025495923	0.12002080684313952	0.11860629331617857	0.0006900433727189116	0.9588011941318672	0.9816025289863448	0.0008269966276831529	0.9762279304227206	0.0003982952460886653	0.0010574299025495923	0.0003982952460886653	0.8695717509410824	1.0068506782327251	0.0009365592316545461	0.0010564247410452675	0.0009707347228015861	0.000971991174681992	1.0096309549536873	1.0038625843707438	0.0010270237670437696	0.001882667497600177	0.0018990013720454535	0.9961977253195157	0.0003982952460886653	0.001570313560131274	0.775377815080438	0.0004118649263970488	0.0019600649334331794	0.002415905675644434	0.0013883793278485022	0.0010566760314213487	0.0018261271629819121	0.07754067134736874
339	0.06778909424531306	0.0010876676685208071	0.0018692643014887435	0.0019660238590017724	0.001190192691896011	0.002068548882376976	0.0010683658915039596	1.0013373374075958	0.001662710220165594	0.000988401386719876	0.9692176764169885	0.0010360291481900197	0.955587112429091	0.0003973157996325142	0.0009001646917857151	0.0010681152190751692	0.0010683658915039596	0.12070654530778813	0.11838456659990425	0.0008209522042880025	0.958071526870831	0.9811692364768492	0.0008357418775866261	0.9764891822313356	0.0003973157996325142	0.0010683658915039596	0.0003973157996325142	0.8692141670029854	0.9979946205696781	0.0009357601766739279	0.0010673632017887986	0.0009813825587137498	0.0009826359208577008	1.010337730963309	0.9977459535203183	0.0010260022510384104	0.0018309114198838384	0.0017396666558041948	1.0086497028278356	0.0003973157996325142	0.0015935246298194909	0.7725854604977853	0.00037801402261566653	0.0019602583931395967	0.0023009222238655194	0.0013616526331885282	0.0010676138742175888	0.0016862734284718757	0.07708277454271083
336	0.0005849153277878568	0.00047773531241667404	0.0004698928722675631	0.0004702196406071094	0.00046923933558847057	0.0004698928722675631	0.00047773531241667404	0.0005179278181808676	0.00046891256724892425	0.0005215222699158768	0.0005179278181808676	0.00047773531241667404	0.0005179278181808676	1.0264999320321853	0.0005362268451954597	0.00047806208075622036	0.00047806208075622036	0.0005473369687400336	0.0005473369687400336	0.0005528920305123205	0.0005179278181808676	0.0005179278181808676	0.00044277110008522115	0.0005179278181808676	0.8353855474284638	0.00047773531241667404	0.9476399483444609	0.0005179278181808676	0.0005179278181808676	0.0005211955015763305	0.00047773531241667404	0.0005208687332367842	0.0005221758065949694	0.0005179278181808676	0.0005179278181808676	0.0005211955015763305	0.0004698928722675631	0.00046891256724892425	0.0005179278181808676	0.8295347603088876	0.0004682590305698317	0.0005179278181808676	1.0180170259375638	0.0004698928722675631	0.00046923933558847057	0.0005130262930876732	0.00047773531241667404	0.00046891256724892425	0.0005211955015763304
54	0.0005838770348440852	0.00047688727650394003	0.00046905875760100256	0.000469384945888625	0.00046905875760100256	0.00046905875760100256	0.00047688727650394003	0.0005170084358814945	0.0004680801927381354	0.0005205965070453408	0.0005170084358814945	0.00047688727650394003	0.0005170084358814945	1.025270459018682	0.0005352749799883485	0.0004772134647915624	0.0004772134647915624	0.00054636538176751	0.00054636538176751	0.0005519105826570906	0.0005170084358814945	0.0005170084358814945	0.00044198512972834394	0.0005170084358814945	0.8358881487314211	0.00047688727650394003	0.9469314489218499	0.0005170084358814945	0.0005170084358814945	0.0005209226953329632	0.0004772134647915624	0.000519944130470096	0.0005212488836205856	0.0005170084358814945	0.0005170084358814945	0.0005202703187577184	0.00046905875760100256	0.0004680801927381354	0.0005170084358814945	0.8302499841798681	0.00046742781616289066	0.0005170084358814945	1.0202422665649828	0.00046905875760100256	0.0004684063810257578	0.0005121156115671586	0.00047688727650394003	0.0004680801927381354	0.0005205965070453408
171	0.0006292049520890307	0.0005139092960637781	0.0009494316064762413	0.0005058245396961537	0.0005054730285497353	0.0005054730285497353	0.0005139092960637781	0.0005571451670732479	0.0005044184951104799	0.0005610117896838509	0.0005571451670732479	0.0005139092960637781	0.0005571451670732479	0.9192754652250024	0.0005768297912726812	0.0005142608072101966	0.0005142608072101966	0.0005887811702509086	0.0005887811702509086	0.0005947568597400223	0.0005571451670732479	0.0005571451670732479	0.00047629760339700373	0.0005571451670732479	0.9139971738503828	0.0005139092960637781	0.9509817706319468	0.0005571451670732479	0.0005571451670732479	0.0005613633008302693	0.0005142608072101966	0.0005603087673910139	0.0005617148119766878	0.0005571451670732479	0.0005571451670732479	0.0005606602785374324	0.0009494316064762413	0.0005044184951104799	0.0005571451670732479	0.9048645627552849	0.0005037154728176431	0.0005571451670732479	0.9285152872197576	0.0009494316064762413	0.0005047700062568984	0.0005518724998769711	0.0005139092960637781	0.0005044184951104799	0.0005610117896838508
245	0.0011261423138921999	0.004525494504574714	0.8999210845174446	0.18652912530821528	0.8949668953462793	0.8677995535825573	0.007133872282833671	0.0013515891270950496	1.0047201902996732	0.0009441836268842505	0.0013413994406226044	0.004631030543039325	0.0009909470094452936	0.0002611107158564077	0.002823270987615346	0.004538959447413303	0.007275072223951839	0.001854340979298014	0.0006443157106951496	0.0015592039889711202	0.001306463372717078	0.0014487550659572947	0.0022420949413119546	0.0021643985819595605	0.0016270745792250853	0.007060179014595452	0.0004629028997482238	0.0013565020116442644	0.0013566839703312722	0.004213253397669072	0.004653047544167287	0.005227491119051384	0.0023123309944970234	0.0010457165742346862	0.0014216432215931102	0.0023760165349498057	0.8979819507900009	1.0020863383052332	0.0012376829890280731	0.0004629028997482238	0.1716496356368272	0.0006555971492896424	0.0002450983513997081	0.8996550609170391	0.8881816559077528	0.1159813768923021	0.004638126931832636	1.0041310080711416	0.0015239040036915778
371	0.000892765760640286	0.17065396793986018	0.0023719338409283856	0.0011734854469422772	0.0023546867138799204	0.002404839543849799	0.17238662340058428	0.0009050202982799849	0.00228705982097936	0.025906773377970108	0.0009050202982799849	0.17045630678644946	0.0009229482329750999	0.0003619627321355506	0.09907407890696786	0.16846449054823398	0.17183335371974007	0.000907516592984368	0.0009077435288665847	0.007535405969003736	0.0009050202982799849	0.0008929926965225025	0.025557065183474257	0.0009050202982799849	0.0003619627321355506	0.1730032081925669	0.0003624166038999839	0.0009052472341622015	0.0009047933623977682	0.6897509628322144	0.16708835135847222	0.3346026613678651	0.6708118018459419	0.0009047933623977682	0.0009052472341622015	0.6824005096072172	0.002320419395665207	0.0023272274721317064	0.0009047933623977682	0.0003619627321355506	0.002315880678020874	0.0009535845770743471	0.0003415385027360525	0.002372387712692819	0.0025659640202236184	0.008508733967830931	0.1691080807102004	0.0022909177309770427	0.0009622081405985796
143	0.0005955173182424587	0.00048639459177121484	0.00047841000202941653	0.00047874269326865813	0.00047841000202941653	0.00047841000202941653	0.00048639459177121484	0.0005273156141979313	0.00047741192831169175	0.0005309752178295888	0.0005273156141979313	0.00048639459177121484	0.0005273156141979313	1.0245715768566668	0.0005459463235954607	0.00048672728301045644	0.00048672728301045644	0.0005572578257296751	0.0005572578257296751	0.0005629135767967822	0.0005273156141979313	0.0005273156141979313	0.000450796629172364	0.0005273156141979313	0.8416326489874542	0.00048639459177121484	0.9591095851672937	0.0005273156141979313	0.0005273156141979313	0.0005313079090688305	0.00048672728301045644	0.0005309752178295888	0.000531640600308072	0.0005273156141979313	0.0005273156141979313	0.0005306425265903473	0.00047841000202941653	0.00047807731079017494	0.0005273156141979313	0.8447978734375987	0.00047674654583320855	0.0005273156141979313	1.018610747923175	0.00047841000202941653	0.00047774461955093334	0.0005223252456093073	0.00048639459177121484	0.00047741192831169175	0.0005309752178295888
198	0.0007697210698461218	0.002649693104049086	0.08326617572136538	0.05282425878507579	0.08310407114075309	0.08394106009779206	0.0023073988059398648	0.0009148432658228407	0.08472489639642619	0.0016655969969850753	0.000914622715373028	0.002176171288301342	0.0007695005193963093	0.0003433970503582842	0.002228441744906939	0.002240130918747009	0.0022952685312001694	0.0009069034496295854	0.0007800869409873161	0.0009684370251273127	0.0009152843667224659	0.000904697945131459	0.0017048549770517258	0.0009141816144734027	0.0003656726457893611	0.0023257044932743142	0.0003433970503582842	0.0007878062067307586	0.0009192542748190936	0.0018100575416123562	0.0021490435829743873	0.0021205925749485568	0.0017758722218913965	0.0009152843667224659	0.0009148432658228406	0.0016217074574723597	0.08275648363184837	0.08469379878300262	0.0009190337243692809	0.0003433970503582842	0.08997532040466596	0.0007026737331030787	0.0003239886107747717	0.08301011664913291	0.08280610748305621	0.101751611672412	0.0021490435829743873	0.08482193859434377	0.0007236260258352797
252	0.06719126554152363	0.00106849737387257	0.001965052641604726	0.0018312084948423635	0.0014770478593082463	0.001889107367318217	0.002718239272730007	0.8677933135574847	0.001844743296200355	0.0009890430770117665	0.8482159753265583	0.00103666552623433	0.8443936471652738	0.0003972714843040167	0.000900314934776043	0.0010682467294029774	0.0027001928709193515	0.12138085051187866	0.12071288300041481	0.0008201087045064621	0.848648587681075	0.853091260904601	0.0008364005950299708	0.8729102204042143	0.0003972714843040167	0.002678888091003994	0.0003972714843040167	1.009286878887339	0.8685562753229241	0.0019246988820003433	0.0010674947959942	0.0018156685377276323	0.0009832782542111404	0.8777138216639534	0.8694282674326361	0.0010261384585114476	0.0019653032860743186	0.001877828366186557	0.8716757963914715	0.0003972714843040167	0.0019211898594260492	0.7933892521144994	0.00041080628566200837	0.001984853554702529	0.0013562372249646905	0.0013858132723765983	0.0010677454404637925	0.0018683038763420445	0.07904173606385419
223	0.0009049565557946606	0.004397351955128533	0.8871198351199711	0.18447220363481598	0.8837861441176117	0.859515514837603	0.0067211222252117845	0.0012049312313897526	1.0029934560946892	0.0008688301868344368	0.0012130192244405491	0.004573670203635894	0.0008959698968493313	0.0002579171117309509	0.0027887400039145883	0.004482725215109162	0.006886476749805843	0.0017245398516086928	0.0006364351865082211	0.001539414677334909	0.0011344758252583708	0.0012608282500297008	0.002214672230486953	0.0018891754434871258	0.0015953116959748575	0.006705844905004725	0.0002579171117309509	0.0013465609763681423	0.0011772523218381385	0.004090906885092805	0.004595417918283592	0.004538801966928016	0.0022400146087127814	0.0009042376230790342	0.0012331493404780867	0.0021515858846907414	0.8852310191428416	1.0029406145400905	0.0012507631920109321	0.0002579171117309509	0.16810552063040335	0.0006475786436004295	0.00024210059198717136	0.8866807469639022	0.879041008461299	0.11422780425547058	0.004580679797613251	1.003999782163387	0.0015119155009622016
389	0.06549730643160613	0.0010062180781684133	0.0016536432584886853	0.0016826063594979994	0.0011472883546361935	0.0019195544875828196	0.0009869925714639548	0.9917150550199046	0.0016344177517842269	0.0009053465884463195	0.9691343228726603	0.0009962308019583052	0.9621404830246266	0.0003957458198255422	0.0008958586760467165	0.0009889900267059765	0.0010087148972209405	0.12063930552476146	0.1197878902278497	0.0006219576259844957	0.9444972105537546	0.968886139058839	0.0007580342643472216	0.9645831211037139	0.0003957458198255422	0.0009892397086112292	0.0003957458198255422	0.868040366572986	0.9932181400895259	0.0008756344417212472	0.0009882409809902183	0.00090909181702511	0.0009023504055832869	0.9991748013031398	0.9967334116335789	0.000808220327303016	0.0015954673745648047	0.0015465297211352737	0.9880662036565415	0.0003957458198255422	0.001642906936562819	0.772374744575411	0.00037652031312108373	0.0016920942718976024	0.002138026154678939	0.0013113293663872226	0.0009884906628954712	0.0017632536148946241	0.07613775050585554
262	0.06712655650155305	0.00111068271170457	0.0018441002615470535	0.0019217651083261239	0.0011373250216028918	0.0024737133398045658	0.00107197595958814	1.0147472725563598	0.0016226674783355291	0.0009917976873469638	0.9718865821787076	0.0010596601748238215	0.9572903664926203	0.0003983779357437754	0.0008824636797453598	0.0010933400760160395	0.0011129447946204652	0.12029329664402406	0.11844969906756943	0.0008228954962934515	0.9572504030277729	0.9830916842313216	0.0008387300767047182	0.9716025651014896	0.0003983779357437754	0.0011109340542507804	0.0003983779357437754	0.8765817614789397	1.008701981634903	0.0009380103824578988	0.0010905753080077232	0.0009842574109606463	0.0009852627811454888	1.0072944633761236	1.0088037753661183	0.001028493699093709	0.0017850347631875663	0.001680727606510174	0.9935972999778316	0.0003983779357437754	0.001504536481616555	0.7756144445555937	0.0003790245596855604	0.0019225191359647559	0.0022955114745412623	0.0013396557713024118	0.0010712219319495085	0.0016462936776793242	0.0776198564632987
261	0.06728740664012833	0.001074386726296012	0.0018040019204379205	0.001944884439790365	0.001178473453474115	0.0018660003099919477	0.001074386726296012	1.0029635734258775	0.0017052077387095515	0.0009944944926024077	0.9715939004673821	0.0010411192977548267	0.9670904483416061	0.00039946116846802234	0.0009047732459307256	0.0010741347003222152	0.001074386726296012	0.12196217342159284	0.1202799000464988	0.0008233688563943401	0.9607960996460295	0.985984331545209	0.0008405066226125265	0.978657180409013	0.00039946116846802234	0.001074386726296012	0.00039946116846802234	0.8718848644541306	1.0024512046211482	0.0009405609342098797	0.0010733786224008245	0.0009869337133885019	0.000988193843257486	1.0077374494215374	1.0120140781708964	0.001031290284776749	0.0017843438944817654	0.0018022377386213424	1.0072399501492622	0.00039946116846802234	0.0015252611934185936	0.7794457696810234	0.00041307057105305275	0.0018040019204379205	0.0022818431667567655	0.001345314648127636	0.0010736306483746215	0.001728898180246456	0.07788409073439108
275	0.0005839602750420271	0.0004769552637494099	0.00046912562877677943	0.0004701043331483583	0.00046912562877677943	0.00046912562877677943	0.0004769552637494099	0.0005170821429841413	0.0004687993939862532	0.0005206707256799304	0.0005170821429841413	0.00047728149853993614	0.0005170821429841413	1.0259702467346343	0.0005360037608346652	0.00047728149853993614	0.00047728149853993614	0.0005464432741315059	0.0005464432741315059	0.0005539466743136101	0.0005170821429841413	0.0005170821429841413	0.0004420481411630988	0.0005170821429841413	0.8342218337853317	0.00047728149853993614	0.9469212733465849	0.0005170821429841413	0.0005170821429841413	0.0005209969604704567	0.00047728149853993614	0.0005206707256799304	0.0005213231952609829	0.0005170821429841413	0.0005170821429841413	0.0005209969604704567	0.00046912562877677943	0.0004687993939862532	0.0005170821429841413	0.8400790532144403	0.0004681469244052006	0.0005170821429841413	1.0189822975215617	0.00046912562877677943	0.00046912562877677943	0.0005128410907073	0.00047728149853993614	0.00046814692440520057	0.0005206707256799304
229	0.0007614138756413018	0.013709917240915819	0.12302272762147318	0.05587787232215888	0.12185205378767469	0.12401373108920836	0.01463157765926224	0.0011015250226433222	0.12247536427923922	0.001867017901189845	0.0011724219779007392	0.013575115906809935	0.0010867629168910928	0.0003090330296289059	0.007471762131197438	0.013350576508789182	0.014606520927130169	0.0016061559534892664	0.0006907111586174667	0.004612575332870917	0.0013783145054976217	0.0012316646391432385	0.0013913284671476134	0.0015667255920721276	0.0003296222823885942	0.01471335195560025	0.0003090330296289059	0.0010902592050955682	0.0010865686786575108	0.0074888550957526515	0.013418559890542869	0.008132366363609702	0.00610471344324757	0.0011314377106149446	0.0011182295107313711	0.00653475689239804	0.1236052480839855	0.12250275187017427	0.0012303049715081647	0.0003090330296289059	0.11055302150197821	0.0007456805787211627	0.00029194006507369304	0.1235836876400579	0.12449641309965956	1.0027882898430691	0.013632221947483031	0.12308294147388361	0.001030628067385905
113	0.0006659116106827432	0.9379442029550259	0.0038050296281956844	0.001255615781256678	0.0038892506341716045	0.004223149211967931	0.9099273625249206	0.0006695255717600682	0.003848554289866076	0.021493326428048864	0.0006692113142750833	1.0061852158194704	0.0006770677513997028	0.0002297222215238722	0.09562022485751566	1.0092790807591456	0.9471145506243669	0.0006688970567900986	0.000655698242420738	0.011080718920563252	0.0006695255717600682	0.0006622976496054183	0.02037299849407813	0.000669054185532591	0.0002297222215238722	0.9447459919600365	0.00022987935026636463	0.0006693684430175758	0.0006707826017000072	0.1340297174448101	1.00531519397229	0.1283487277599978	0.1312221410739561	0.0006695255717600681	0.0006696827005025606	0.13370508946282084	0.003895064397643823	0.00387448053237732	0.0006706254729575148	0.0002297222215238722	0.0020836842541915664	0.0007977426256338574	0.00021589489218454207	0.003967972134160291	0.00400144055631117	0.011037665645120336	1.0065684528224093	0.004004897388646003	0.0006289863561970319
51	0.0005929991645006185	0.00048433786508374536	0.00047638703829714496	0.0004767183227465866	0.00047638703829714496	0.00047638703829714496	0.00048433786508374536	0.0005250858523650727	0.00047539318494881983	0.0005287299813089314	0.0005250858523650727	0.00048433786508374536	0.0005250858523650727	1.024818837098823	0.0005436377815338072	0.000484669149533187	0.000484669149533187	0.0005549014528148245	0.0005549014528148245	0.0005605332884553333	0.0005250858523650727	0.0005250858523650727	0.000448890428993485	0.0005250858523650727	0.8453594005606658	0.00048433786508374536	0.9437230541510936	0.0005250858523650727	0.0005250858523650727	0.000529061265758373	0.000484669149533187	0.0005287299813089314	0.0005293925502078147	0.0005250858523650727	0.0005250858523650727	0.0005283986968594897	0.00047638703829714496	0.0004760557538477033	0.0005250858523650727	0.8499483527543321	0.0004747306160499365	0.0005250858523650727	1.0191472473243812	0.00047638703829714496	0.00047572446939826154	0.0005201165856234475	0.00048433786508374536	0.00047539318494881983	0.0005287299813089314
291	0.0006764285882779143	0.9342781671191032	0.003745977163583397	0.0012355366523533545	0.0039011027035741517	0.004163863185210053	0.9055116744856916	0.0006658056912795545	0.0038458011515532784	0.02148355942659477	0.0006668992247940915	1.0006387797915632	0.0006745539593958508	0.00022854850453824218	0.09326966052189356	1.0023829657472498	0.9409063861888592	0.0006667430057205862	0.0006522146318845942	0.010958143130102212	0.0006670554438675968	0.0006584633948248057	0.02028285962763309	0.0006667430057205862	0.00022854850453824218	0.9398929930590304	0.00022854850453824218	0.0006668992247940915	0.0006670554438675968	0.13225397409606568	1.0019229005757768	0.12662102674361184	0.12942016010267968	0.0006672116629411022	0.0006673678820146075	0.13196684343896295	0.0038867305488116646	0.0038598608681687544	0.0006668992247940915	0.00022854850453824218	0.0021147375980411377	0.0007946864269214204	0.00023495348655195913	0.003915006201116122	0.0038567364866986483	0.011029222808547122	1.0007795331767915	0.0038598608681687544	0.0006251887321681786
115	0.0671963887518302	0.0010714863538110746	0.0018432580018550658	0.0018435092296050799	0.0014287322143314376	0.002453490206639849	0.0010714863538110746	1.012961342078739	0.0016219263540924497	0.0009913447015565066	0.9705633933030721	0.001039580429559256	0.952736523389806	0.00039819598377269715	0.0008820606303002775	0.001073244948061175	0.0010930919403123063	0.12024840395010417	0.11832726534574466	0.0008225196535468836	0.953806251149367	0.982385166307746	0.0008383470017977858	0.9727802269691985	0.00039819598377269715	0.0010910821183121918	0.00039819598377269715	0.8771750042457489	1.0058164248683314	0.0009375819630534421	0.0010724912648111319	0.000983807869056077	0.0009848127800561343	1.0034641794449475	1.0040922488199833	0.0010280239530585974	0.0017842194806017007	0.0016799599643457577	0.9961778210112822	0.00039819598377269715	0.0014641553270834569	0.7756377918889613	0.0003788514470215946	0.0019216410598595333	0.002255773967378579	0.0013003548340741202	0.0010707326705610319	0.0016455417625937958	0.07761781827792422
276	0.0005840789857517358	0.0004770522218821439	0.0004692209952575397	0.00046954729636689815	0.00046856839303882267	0.0004692209952575397	0.0004770522218821439	0.0005171872583332409	0.0004682420919294641	0.0005207765705361845	0.0005171872583332409	0.0004770522218821439	0.0005171872583332409	1.0304432409009305	0.0005354601204573176	0.0004773785229915024	0.0004773785229915024	0.0005465543581755068	0.0005465543581755068	0.0005521014770346016	0.0005171872583332409	0.0005171872583332409	0.00044213800318078323	0.0005171872583332409	0.8338066874759762	0.0004770522218821439	0.9439646367909721	0.0005171872583332409	0.0005171872583332409	0.000520450269426826	0.0004770522218821439	0.0005201239683174675	0.0005214291727549015	0.0005171872583332409	0.0005171872583332409	0.000520450269426826	0.0004692209952575397	0.0004682420919294641	0.0005171872583332409	0.8346916160845563	0.00046758948971074713	0.0005171872583332409	1.023834338231983	0.0004692209952575397	0.00046856839303882267	0.0005122927416928632	0.0004770522218821439	0.0004682420919294641	0.000520450269426826
131	0.0008696731688566719	0.18680446892511715	0.003224429451249508	0.0010571065464703108	0.003110907228444553	0.0038382903597503756	0.19459014604976965	0.0009055222918477104	0.0027712257235603314	0.02798776438451592	0.0009055222918477104	0.1875989031938692	0.0009502230501451779	0.0003529589578438656	0.09950123247957098	0.18775911779291557	0.19552886197401648	0.001046927165867917	0.0009081777824396389	0.009955434229140955	0.0009055222918477104	0.0009041945465517459	0.02256171194167481	0.0009055222918477104	0.0003529589578438656	0.1980537909451754	0.000353401539609187	0.000905743582730371	0.0009055222918477104	0.8839909102557038	0.18660929036661042	0.35032648150373347	0.8680732357750348	0.0009053010009650496	0.0009053010009650496	1.0099549916473756	0.003110907228444553	0.002935866140259915	0.0009055222918477104	0.0003529589578438656	0.0022507495675422925	0.0018741124852537287	0.00033304277840439983	0.003225535905662811	0.0035875677896957674	0.007205673721198715	0.18788149165102694	0.0028858544007785898	0.0011965198025465711
253	0.06730005793059865	0.0010690828658342384	0.0019886997715377686	0.001832211920662666	0.0014778572198829853	0.0018901425193039298	0.002719728754391816	0.8679548492425136	0.0018457541385268575	0.0009895850313351873	0.8487690374743262	0.001037233575672158	0.8443638041594671	0.0003974891724952539	0.0008614355252499668	0.001070838338520337	0.0027056849729030254	0.12143883556988914	0.12077000047648544	0.000820558089845092	0.8489428292702501	0.8535552083620688	0.0008368589076445819	0.8730783216677993	0.0003974891724952539	0.0026803560098607408	0.0003974891724952539	1.0112302603365992	0.869481608915795	0.001888637828430131	0.0010680797385850388	0.0018166634483000755	0.0009835662678399912	0.8751124129473634	0.8668647007044462	0.0010267007395555645	0.0019889505533500686	0.0018788573377504368	0.8723139387039094	0.0003974891724952539	0.0019222425912783102	0.7908725451595349	0.0003781789729481659	0.0019859411716024707	0.0013569803863544602	0.0013655069679726546	0.0010683305203973387	0.0018693276288830427	0.07808317429586736
91	0.06732163968344645	0.001109876798148631	0.0017416876056053552	0.001862522992637834	0.0011365058023595307	0.0024722267022590943	0.0010711893769365691	1.0130808702760525	0.0016602932908475108	0.0009910511472830126	0.9730604915513205	0.0010588797429145495	0.9528528456105604	0.0003981789780592078	0.0008822741772516958	0.0010905330875426	0.0011101280151694884	0.12033697246309748	0.11826518569208533	0.0008222333092667428	0.9530176439762429	0.9905359011732338	0.000838059981580768	0.9734677143421304	0.0003981789780592078	0.0011101280151694884	0.0003981789780592078	0.874015417691004	1.0133803209649146	0.0009377931388612132	0.0010897794364800274	0.0009840170706990016	0.0009852731558032892	1.0166036865595376	1.0009247298537767	0.001028231266369929	0.0017019953163098633	0.0017570118438776654	0.9986451866065151	0.0003981789780592078	0.0015027802187698304	0.7750354090390899	0.00041174469718551523	0.0019213077755184994	0.002274770123865064	0.001319391793543823	0.0010704357258739965	0.00168390769080812	0.07777553357239145
197	0.0009073423280735515	0.19281940179618962	0.0048082586466015815	0.0020618127808877938	0.00473681080815871	0.0050332288973948	0.1973866370384238	0.0009030464137367966	0.005188334015027108	0.02679610482664064	0.0009030464137367966	0.19452239267958107	0.0009209083733475144	0.0003606307035328469	0.10111926656532831	0.19239003646326872	0.1976224601254362	0.002313236819965239	0.0008901586707265319	0.009807120229302342	0.0009064379250552873	0.000890610872235664	0.024179892995556895	0.0013466560941953832	0.0003606307035328469	0.19874618087562942	0.000361082905041979	0.0014922649801359183	0.0009028203129822306	0.9154335696764521	0.19193602614810007	0.3600337975407925	0.8802190554550537	0.0008876715624263052	0.0009032725144913626	0.8975067191491738	0.004692268959509198	0.005371023424716475	0.0009028203129822306	0.000361082905041979	0.003726818737512173	0.0008824712450712861	0.00034028163562190255	0.0048089369488652795	0.004400598986118997	0.008122669607785283	0.19379954856723344	0.0052340063674494505	0.002369083706343053
209	0.0007620257245417977	0.013783935082174919	0.12372330552331566	0.055996543564868724	0.1233064177577077	0.12453666444287637	0.014585627366504041	0.0011028859172240563	0.12355375042461691	0.001854606113977971	0.0010978303752903775	0.013480408122233672	0.0010881081792640725	0.0003093602775570299	0.007494063140996536	0.013414491633175322	0.014725043657521255	0.001420801727284235	0.0006949425719602922	0.004622320878746521	0.0011637468643487267	0.0010132472698615228	0.0013811351674969097	0.001568579106884073	0.0004293321765216355	0.014507460910452546	0.00030974916539808217	0.0010916081698335424	0.001153246892640317	0.00751331308912862	0.013375991736911152	0.007874784337386647	0.0060958169084933305	0.0010175250361130971	0.0011196080943893013	0.006248455386106321	0.12427124849135822	0.12371125000024306	0.0011318580613824457	0.00030974916539808217	0.1100745089659064	0.0007466646548202357	0.00029224921255073283	0.12428505400971557	0.12563196704719992	1.001192719008507	0.013503158060935223	0.12386777735626656	0.0010809137542046067
319	0.0017777095615754018	0.004211065602493909	0.993242916494958	0.18437840788990464	0.9753827699889827	0.8489218452576189	0.006912497301722133	0.0012014345026337995	0.8650894356464234	0.0009223204348642732	0.001228242068464771	0.0042401509353562706	0.0010917512594299556	0.00025143043769571276	0.002865255712639715	0.004366304186325548	0.007334760266772074	0.0021670325110944777	0.0006228816766608075	0.001443929085052522	0.0011010375404040828	0.0011318750017521285	0.0014614503699093657	0.0022798695855725535	0.000664407121771528	0.006852574507511725	0.00044836967948664035	0.0013608781948310808	0.0012585538912671113	0.004711823923702514	0.004376466531542518	0.0049222545548332115	0.0023560871746998256	0.0009426451252982123	0.0012408573935616988	0.002639756776532131	1.0065189692438374	0.8650246068924529	0.0014064335354588755	0.00044836967948664035	0.16600120826780373	0.000631817531937798	0.00023601170702168992	0.9922180965436813	0.8667807652736544	0.11195365129559387	0.004232616782867828	0.8659187180586976	0.0019944478552545632
301	0.0017371926714155072	0.004072136592817875	0.9901686387318983	0.18409442087153954	0.9709290021478401	0.8483439207016045	0.006565102679369173	0.0011876189108033202	0.8638460352554107	0.0009223799329369347	0.0012140727322417775	0.004110153011706254	0.0010921398864062396	0.0002513988991005701	0.0028510562257579634	0.004317053429711671	0.007041972228743217	0.0021669358766375968	0.0006229787353321443	0.0015073422493807002	0.0011012498116698142	0.0011175425626219768	0.001437791473810717	0.002265918718443744	0.0006774630960431389	0.006505712974285484	0.00044831343749014555	0.0013610578725521455	0.0012447311345711153	0.004696516855113646	0.0041600824097854615	0.004857342074189829	0.002337922166200075	0.0009157226798597073	0.0012410521262915947	0.0024752718086355086	1.004334572516757	0.8635835993314716	0.0013791025322088416	0.00044831343749014555	0.16576980620385912	0.000632088660595719	0.00023598210250067448	0.9891756568781687	0.8654092633924662	0.11098884734918693	0.004102094231665399	0.8645524048450787	0.0019945480601114914
247	0.0011268511383945802	0.004437670511567476	0.9006331778185298	0.18760041337903127	0.8958501144148094	0.8683264703868837	0.006986149326256269	0.001352257780716844	1.0024858456281307	0.0009442317020058642	0.0011665430996435735	0.004469169178063236	0.0009915707383578744	0.00026127506601974837	0.002824865957697837	0.004541270171891682	0.007272368422969193	0.0016027905269490209	0.0006467240658551542	0.0015610957603159044	0.001032537212124037	0.001148881997619939	0.002243324103435066	0.0021655788398877262	0.001149610290486893	0.006908586135925668	0.00046592536163382305	0.001350437048549459	0.0012732380046523348	0.00421736191931389	0.004655430078786723	0.005232238029414292	0.002313604365096127	0.0010461927033794246	0.001422355969161167	0.002386979871441743	0.8987285098982283	1.0023369097368386	0.001196221033971949	0.00046319426338274557	0.17090848708809578	0.0006558277266920792	0.0002452526229467603	0.9004591158233278	0.8881946639438224	0.11518115556772615	0.004475723813865822	1.0028605523081786	0.001518126481165618
191	0.0674985893254989	0.0011295992624755285	0.000962967476336432	0.0008882613337430692	0.000964027137933501	0.000962967476336432	0.0011295992624755285	0.8997070035684104	0.0009343566132155696	0.0010453561655085447	0.8966188847591522	0.0010959550067685885	0.8993506923563961	0.0004198909078385818	0.0009301179668272937	0.0011314536702703992	0.0011531767330103132	0.12305320295963484	0.1248448258048792	0.0008673330172009569	0.8947416942399444	0.9012721237472813	0.0008840226873547932	0.9008222973993255	0.0004198909078385818	0.0011295992624755285	0.0004198909078385818	0.913215834523245	0.8973081946280456	0.0009886642700653546	0.0011306589240725974	0.001037673618929795	0.0010384683651275966	0.9002336553821537	0.9015775712026364	0.0010840338138015623	0.000962967476336432	0.0009592586607466905	0.900476847718681	0.0004198909078385818	0.0007311665019775935	0.8356284720474517	0.000399492422095004	0.000962967476336432	0.0009224354202485437	0.0009958169858455704	0.0011288045162777267	0.0009592586607466905	0.07590912342143537
50	0.0011085454094666917	0.18114328168307559	0.005972819602653418	0.002561122152905805	0.004616340997195429	0.0047374246510516445	0.1914364600179426	0.0009731538106221758	0.005752007436714572	0.02548714815535353	0.0009731538106221755	0.1825898789868181	0.00129348093722592	0.0003406145112886483	0.09298007373076249	0.181781586870688	0.19137004552702677	0.0023922029814767635	0.0011378019536965004	0.009169257223323317	0.0012469267281595092	0.0009616220340644409	0.023629037269634078	0.0018045094798677605	0.0003406145112886483	0.19055662817687097	0.0003406145112886483	0.0016979473224175816	0.0009731538106221758	0.8594308470324787	0.18109245644565447	0.34532673687240706	0.8540801027096898	0.0009729402592044399	0.0009733673620399114	0.8415053410277333	0.005570488731639117	0.005860278005506637	0.0009898108212055704	0.0003406145112886483	0.004591355481320337	0.0013611767366481782	0.0003213948836924236	0.005973460256906626	0.006137894848563215	0.007773485157001934	0.18274342245617015	0.0058246149187447535	0.0020637609009990575
13	0.0010809680241765259	0.8403581057428082	0.005682241563227653	0.0018286838790438527	0.004606545163790093	0.004140789994285274	0.9844677988501874	0.0006296029654456396	0.00532918518206126	0.020077623961899545	0.0006072341793911103	0.8562440756555088	0.000804278963552984	0.0002083004153612865	0.08713098092540951	0.8579630527494443	1.0393761872731866	0.00246740533052446	0.0014739177817459023	0.009504311975321958	0.0008084107775375785	0.0005995404567991065	0.02064866914983938	0.0010577443800562183	0.0002083004153612865	1.035741045824809	0.0002083004153612865	0.0015269189818241501	0.0006296029654456396	0.12322992732709107	0.8557790328677254	0.11896518291326795	0.11928974402557507	0.000607519132079703	0.0006076616084239993	0.12656259149652735	0.005569827727577821	0.005400708306898035	0.0006073766557354067	0.0002083004153612865	0.0036713304398287494	0.0007239223053698336	0.00019576249706320636	0.005801779216092304	0.005433762818774792	0.01089160413973567	0.8539771345414092	0.005364519315446758	0.002221918589301822
119	0.0013414681016986557	0.001835943327725286	0.19996512017628362	0.9138681187252996	0.19454882906696058	0.2069361257029173	0.0031267860928687703	0.0021930069259593087	0.2006060989272801	0.001254268542407708	0.00216097865181216	0.0019080586030630602	0.0019510384806282668	0.00029775963255510826	0.0016530722140464024	0.0018599128748289586	0.0032561389936179015	0.002728189055256832	0.0006969765722473144	0.0006711473189028394	0.002276900340822164	0.0021915604877720185	0.0016458400231099495	0.0027564979169223762	0.0005973789713510188	0.0031003369374440278	0.00029775963255510826	0.0021043609284810707	0.0021770961058991123	0.002541598529096344	0.0018599128748289586	0.0031445566191697694	0.0012503424958993478	0.001849167905437657	0.002209124380046261	0.0009877106478927255	0.19973534313853117	0.2009123305549322	0.002329385383618137	0.00029775963255510826	0.1689026534701912	0.0007387166456519861	0.00027957583820059786	0.19985581077612982	0.20401762670901838	0.06211212210252602	0.0018256116263874957	0.20072181398226338	0.002069646411986096
45	0.0007333719095436041	0.013582217330506982	0.1324320142466068	0.05750186859540011	0.12226577621520363	0.12371594883507361	0.014418099449161776	0.0010707692331407797	0.12337065128859379	0.0018210977186275887	0.001064603205525069	0.013281430795878086	0.001069613102962834	0.00030656718551862167	0.007417345844974119	0.013278155093707241	0.01461521964450153	0.0015935327619352618	0.0006882828326037188	0.004478848309361938	0.0011299245605790056	0.0009807837676240002	0.0013686654423248083	0.0015320651741411446	0.0004271901007509644	0.01434063872723941	0.00030695256224460367	0.001059400619724313	0.0011195193889774935	0.007448754048141646	0.013338081174597432	0.008072486279143391	0.006026135864179368	0.0011004432410413882	0.0010873404323580027	0.006192233233077578	0.12395719466553828	0.12270009578538524	0.0010981309806854965	0.00030656718551862167	0.10907760658701315	0.0007175714637783452	0.000289610609575417	0.13282163011657452	0.12493720767971032	1.0006216126590088	0.013303975334348031	0.12369841419404143	0.0010224044540300481
161	0.068972930590772	0.0010777178483581938	0.003345958558068657	0.0036793150762888167	0.001732290434969554	0.003352787561097446	0.001925525928080481	0.9803587755850496	0.0026643228853802424	0.000998804924469962	0.9610187860814802	0.001031685309423392	0.9423141467856262	0.0004008877703937426	0.0009047164382955314	0.0010797412566630202	0.0018961865076604974	0.12361937160525835	0.12010622893600338	0.0008108808781592044	0.9475889193102707	0.973134955010781	0.000833644221588502	1.0160534685644549	0.0004008877703937426	0.0018708939038501666	0.0004008877703937426	0.8897900081568648	0.9815821788313552	0.0019037742888035967	0.0010789824785487105	0.0017929926841143478	0.0009957698120127221	0.9941801718632428	0.9752400584259149	0.0009575779802591227	0.003286268013076276	0.0026175315683311306	0.9969805689571227	0.0004008877703937426	0.003101126153184655	0.7844149504581123	0.00038141246545978793	0.0034033727687181074	0.0033085255044293673	0.0018643178268594807	0.0010792354045868135	0.002848705967157554	0.08043073304288993
169	0.0006308083262470183	0.0005152188675827601	0.000719614861562241	0.0005071135092008152	0.0005060562885423007	0.0005060562885423007	0.0005152188675827601	0.0005585649145818569	0.0005057038816561291	0.0005624413903297437	0.0005585649145818569	0.0005152188675827601	0.0005585649145818569	0.9218883088663106	0.0005782997002074619	0.0005152188675827601	0.0005152188675827601	0.0005902815343372935	0.0005902815343372935	0.0005962724514022094	0.0005585649145818569	0.0005585649145818569	0.00047751133076240766	0.0005585649145818569	0.9147665181036704	0.0005152188675827601	0.9508343056826668	0.0005585649145818569	0.0005585649145818569	0.0005620889834435721	0.0005152188675827601	0.0005617365765574005	0.0005624413903297437	0.0005585649145818569	0.0005585649145818569	0.0005620889834435721	0.000719614861562241	0.0005057038816561291	0.0005585649145818569	0.9035057084629458	0.0005049990678837861	0.0005585649145818569	0.9157877932597954	0.0007249009648548137	0.0005060562885423007	0.0005532788112892841	0.0005152188675827601	0.0005057038816561291	0.0005620889834435721
263	0.06728295586984598	0.0010742432355813148	0.001827448262827984	0.0019446246889469874	0.0013159038649321194	0.0020413897376130026	0.0010742432355813148	1.0022722146974516	0.0017899014080070557	0.0009943616719690048	0.9733051941915772	0.0010432481809304816	0.9747607017985952	0.0003994078180615491	0.0009054083850442562	0.00107625917409519	0.001096166566919709	0.12288304406715594	0.12037672850978046	0.0008232588906038367	0.9535041421236653	0.9861731817179576	0.0008403943679717769	0.9754229376004032	0.0003994078180615491	0.0010742432355813148	0.0003994078180615491	0.8744995117648912	1.0080705578479854	0.00094043531672284	0.0010755031971524868	0.0009868019025419724	0.0009880618641131445	1.0051219957791286	1.016073077771128	0.0010311525498472296	0.0017682300689828962	0.0016805367436293192	1.0028706964437584	0.0003994078180615491	0.0015250574857466846	0.7792887516930733	0.0003800044098654991	0.0018662550792200837	0.002281538413078401	0.0013239676189876208	0.0010757551894667212	0.0017286672756480926	0.07749192049642485
168	0.0671209788224892	0.001109740750695158	0.0018427021609551104	0.0019396600445604365	0.0014282448864763847	0.0024528335062331858	0.0010710580717438103	1.0155396359306825	0.0019391576721065232	0.00099092966534459	0.9720859257845174	0.0010607594364385811	0.952526556663845	0.00039813016972653357	0.0009027632996827518	0.0010924089010351384	0.0011120014267377693	0.12109838713323673	0.11825596378899353	0.0008221325208296178	0.94721220966012	0.9816920406620263	0.0008379572531278965	0.9724634586836335	0.00039813016972653357	0.0011099919369221146	0.00039813016972653357	0.8728226549881817	1.0053346930881084	0.0009376781852297476	0.001091655342354268	0.0009836452647628425	0.0009849011958976265	1.0057240317398917	1.0088806890540578	0.0010281052269341968	0.0017836733976202615	0.0017130900678454	0.9907169106103575	0.00039813016972653357	0.0015219373491312726	0.7754691530753985	0.0003787888302508597	0.001921072263765633	0.0023131739640452034	0.0015199278593156181	0.001072314002878594	0.0016837012792914538	0.07758112687165138
130	0.0007885271511978687	0.18662052617593755	0.003145258692881286	0.0010668568807733231	0.003031537324835353	0.0037590000838529157	0.19450159397975894	0.0008252542856251544	0.0027879434995073914	0.027674338286555283	0.0008252542856251544	0.1888535801986761	0.000856228977310817	0.0003528902374187993	0.09895263505020888	0.18770995033208188	0.19535472548790117	0.0009664103805926741	0.0008276880114004566	0.009825172202692188	0.0008252542856251544	0.0008239267988386261	0.0226502432951408	0.0008252542856251544	0.0003528902374187993	0.1979827068296319	0.00035333273301430874	0.0008254755334229092	0.0008252542856251544	0.8836356057620892	0.18656698420888093	0.35096294785255777	0.868448493180811	0.0008250330378273996	0.0008250330378273996	1.0137786491007714	0.003031537324835353	0.002935294532812044	0.0008252542856251544	0.00035333273301430874	0.0022503113509633904	0.0017936558963976212	0.00033297793562087335	0.0031461436840723046	0.003508990072390067	0.007441005934087183	0.1880508931884219	0.0028076345535075634	0.0011173013786614022
340	0.0016937326265797855	0.0017697943964983646	0.19964798147197377	0.8547689759563313	0.18375863892895714	0.19709777779330057	0.003548514408854522	0.0013702760692984816	0.19249410036195314	0.0011822560309028105	0.0012457055175440742	0.0018458561664169435	0.0011904055062512298	0.00027941058337437177	0.0016361041937588213	0.0017899740497420691	0.003543663530670938	0.0021008183237460577	0.0006570029411844602	0.0009003229908729757	0.001113179525568591	0.0011382100569958782	0.0012744227163908846	0.0027259995040462147	0.0005153572982238413	0.0035609326570044935	0.0004971179962535697	0.0013072146529119046	0.00121795849433398	0.0025649503483512644	0.0017924965063975322	0.0035031101890561863	0.0013615444885680323	0.0009055619393112451	0.0014442034528162838	0.001141120583906028	0.19959190532017154	0.19231675225556133	0.0013972469519992021	0.0004971179962535697	0.1560878715239092	0.00069328750999766	0.0002623354921681602	0.2014369853460791	0.1922641687360513	0.05618733393018539	0.0017604807103858853	0.19182157461058122	0.0020115621651681337
384	0.0005947628308451314	0.00048577835681317435	0.0004778038831035189	0.00047813615284142126	0.00047713934362771435	0.0004778038831035189	0.00048577835681317435	0.0005266475345751582	0.00047680707388981207	0.0005303025016920837	0.0005266475345751582	0.00048577835681317435	0.0005266475345751582	1.0209652236524218	0.0005452546398976875	0.00048611062655107664	0.00048611062655107664	0.0005565518109863659	0.0005565518109863659	0.0005622003965307052	0.0005266475345751582	0.0005266475345751582	0.0004502254948576274	0.0005266475345751582	0.8474732381646349	0.00048577835681317435	0.9565165239402007	0.0005266475345751582	0.0005266475345751582	0.000530634771429986	0.00048577835681317435	0.000529637962216279	0.0005309670411678882	0.0005266475345751582	0.0005266475345751582	0.0005299702319541814	0.0004778038831035189	0.00047680707388981207	0.0005266475345751582	0.851605344625188	0.00047614253441400744	0.0005266475345751582	1.007516606010826	0.0004778038831035189	0.00047713934362771435	0.0005216634885066236	0.00048577835681317435	0.00047680707388981207	0.0005299702319541814
375	0.0006074597631627749	0.0004501886270688527	0.0004423250702641565	0.0004426527184643522	0.0004423250702641565	0.0004423250702641565	0.0004501886270688527	0.0005370154001207056	0.0004419974220639609	0.0004924552448940943	0.0005370154001207056	0.0004927828930942899	0.0005370154001207056	1.0189744349215315	0.0005383259929214883	0.0004927828930942899	0.0004927828930942899	0.0005671590345387073	0.0005235818239126832	0.000525547713113857	0.0005370154001207056	0.0005370154001207056	0.0004216832336518292	0.0005370154001207056	0.836106766131923	0.0004501886270688527	0.9516034119972976	0.0005370154001207056	0.0004940934858950726	0.0005366877519205099	0.0004927828930942899	0.0005363601037203142	0.0005370154001207056	0.0005370154001207056	0.0005370154001207056	0.0004931105412944856	0.0004423250702641565	0.0004419974220639609	0.0004940934858950726	0.8389985891468499	0.00044068682926317823	0.0005370154001207056	1.0137264936989974	0.0004423250702641565	0.0004416697738637652	0.0004855746326899851	0.0004927828930942899	0.00044134212566356956	0.0005409471785230536
362	0.0007405791178623297	0.013562853213332195	0.12381851751799595	0.055750849866968974	0.12183613595100826	0.12300636255398013	0.014507385011094257	0.0009982136823771801	0.1225615148219724	0.0018028647270381991	0.001377065405700362	0.01327616501234106	0.0010761389987539647	0.00030612142803818304	0.0073138200644798325	0.013317725181075346	0.014430806552037562	0.0014428690061963133	0.0006868972332472114	0.004412496988811849	0.0012190982828723619	0.001116929534733911	0.001330502624062876	0.0013966910409359966	0.0003099695918098761	0.014413874631442116	0.0002895743238199029	0.0010699819367192556	0.0012658534726984324	0.007405791178623296	0.013172841815071104	0.008017649218322492	0.0058857664888045365	0.0010313078908137405	0.0010147607865954602	0.006396225413119621	0.12389855932444716	0.12273660627358443	0.001370331119099899	0.0002895743238199029	0.10937212590268303	0.0007450045061997766	0.0002891895074427336	0.12332537533065348	0.12472379804528673	0.9915517412556251	0.013314839058246576	0.12272756308872096	0.0010690198957763325
224	0.06950515908529499	0.001079196413747302	0.003569143486553577	0.0030968685081172584	0.0015438785468711402	0.0034901778953037744	0.0019275703299951811	0.9854609667008175	0.002572455991868569	0.0009989653482787525	0.9569262947319827	0.0010462940840598844	0.944900999420919	0.0004011553273427471	0.0008888690912477778	0.0010812211724972969	0.0018982113281202544	0.12359456433265976	0.12030078803610551	0.0008261015699979347	0.946762258901852	0.9709814106899163	0.0008443243987478892	1.0136018230927786	0.0004011553273427471	0.0018729018437453177	0.0004011553273427471	0.8865413779698149	0.9785451500953661	0.0018890999137452773	0.0010781840343723045	0.0018121590812454696	0.0009931441668725172	0.9981255795871921	0.9801960877611432	0.00103591719546616	0.0034701834026475745	0.0026154821153059615	1.0004434221662488	0.0004011553273427471	0.0029275480576489315	0.7848554625966316	0.00038166702437404584	0.003626849110928433	0.0029002138145239995	0.0017734355701518165	0.0010784371292160539	0.002596246907181009	0.08223355187229442
04	0.07013674736166911	0.0010689734895577615	0.0017437583031631885	0.0017791149210444092	0.0011414420184065047	0.002411521944423409	0.0010689734895577615	0.9902029570168844	0.0016966161459882275	0.000989233032208625	0.966427010650617	0.0010371274578491441	0.9525471559487635	0.0003974485059697518	0.000880906373168289	0.001070728782644063	0.0010905385189037542	0.12355357580784858	0.11925310774640929	0.0008207248959236577	0.9594359290440323	0.9793717956497819	0.0008365225337003734	0.9886555407832318	0.0003974485059697518	0.0010689734895577615	0.0003974485059697518	0.8731366936998519	0.9863989861427134	0.000936072727309201	0.0010679704649370176	0.000982462616018604	0.000983214884484162	0.9939916317655891	0.991686931943275	0.0010263449431761476	0.001972949429003159	0.0018054443173389357	1.0194193089260664	0.0003974485059697518	0.0015047876872709657	0.7740147916040822	0.0003781402820204326	0.0020509345932659935	0.002220696510326891	0.0012941525169147565	0.0010682212210922036	0.0017201872245757078	0.07803130339538879
293	0.00058411843964017	0.00047708444623124495	0.0004686000443146838	0.0004695790137665947	0.0004686000443146838	0.0004692526906159578	0.00047708444623124495	0.0005172221937595918	0.00046827372116404684	0.0005208117484165985	0.0005172221937595918	0.00047708444623124495	0.0005172221937595918	1.0205022309082192	0.0005354962901952619	0.00047708444623124495	0.00047708444623124495	0.0005465912773169188	0.0005465912773169188	0.0005521387708777474	0.0005172221937595918	0.0005172221937595918	0.0004421678691130896	0.0005172221937595918	0.8407761661402531	0.00047708444623124495	0.9441830777298482	0.0005172221937595918	0.0005172221937595918	0.0005204854252659616	0.00047708444623124495	0.0005201591021153245	0.0005208117484165985	0.0005172221937595918	0.0005172221937595918	0.0005204854252659616	0.0004686000443146838	0.00046827372116404684	0.0005172221937595918	0.8301132308700395	0.0004676210748627729	0.0005172221937595918	1.0121127890284936	0.0004692526906159578	0.0004686000443146838	0.0005123273465000374	0.00047708444623124495	0.00046827372116404684	0.0005204854252659616
21	0.06887930437644424	0.0010881660313596508	0.0020130319044862144	0.002044387541627744	0.0014350848006935363	0.002412377299120738	0.0010881660313596508	0.9905800140673929	0.0018304166737739445	0.0009895839081866808	0.9654546166033366	0.0010563087040238565	0.9523637635192964	0.00039758947895459805	0.0008819713615169507	0.0010899219470395763	0.001109738709713023	0.12552915773240045	0.11927082340404824	0.0008210160029138166	0.9535362135032925	0.9769724200832605	0.0008368192440331477	0.9885250910316857	0.00039758947895459805	0.0010881660313596508	0.00039758947895459805	0.8723840619045564	0.9850441136187816	0.0009364047475946464	0.0010891694117481795	0.000982309400369846	0.0009835636258555072	0.9966790617590662	0.9925827613228968	0.0010267089825622521	0.0019736492242364524	0.0017529055387600827	1.0190890610466663	0.00039758947895459805	0.001574554674699061	0.7742000299007356	0.00037827440647541567	0.002051662049444579	0.0023609540542086286	0.001439850857539049	0.001087413496068254	0.0017461327211375124	0.07885064783254786
207	0.000585740267712753	0.00047840909016538813	0.00047055558936923955	0.00047088281856907905	0.00047055558936923955	0.00047055558936923955	0.00047840909016538813	0.0005186582817456499	0.00046957390176972095	0.0005222578029438848	0.0005186582817456499	0.00047840909016538813	0.0005186582817456499	1.020256469157666	0.0005369831169366635	0.00047873631936522763	0.00047873631936522763	0.0005481089097312073	0.0005481089097312073	0.0005536718061284793	0.0005186582817456499	0.0005186582817456499	0.00044339556578255884	0.0005186582817456499	0.8417480322072067	0.00047840909016538813	0.94783835662878	0.0005186582817456499	0.0005186582817456499	0.0005225850321437243	0.00047873631936522763	0.0005222578029438848	0.0005229122613435638	0.0005186582817456499	0.0005186582817456499	0.0005219305737440453	0.00047055558936923955	0.00046957390176972095	0.0005186582817456499	0.8474712709124002	0.0004689194433700419	0.0005186582817456499	1.0209017651397498	0.00047055558936923955	0.0004699011309695605	0.0005137498437480571	0.00047840909016538813	0.00046957390176972095	0.0005222578029438848
370	0.0005767161332310924	0.00047103854010271343	0.0004633060332884418	0.00046362822107236983	0.0004633060332884418	0.0004633060332884418	0.00047103854010271343	0.0005106676375258556	0.0004629838455045138	0.0005142117031490634	0.0005106676375258556	0.00047136072788664146	0.0005106676375258556	1.0115613864384718	0.0005293545289936787	0.00047136072788664146	0.00047136072788664146	0.0005396645380793742	0.0005396645380793742	0.0005451417304061499	0.0005106676375258556	0.0005106676375258556	0.0004365644472224191	0.0005106676375258556	0.8290655265514952	0.00047103854010271343	0.9473851239456406	0.0005106676375258556	0.0005106676375258556	0.0005145338909329914	0.00047136072788664146	0.0005142117031490634	0.0005148560787169193	0.0005106676375258556	0.0005106676375258556	0.0005138895153651355	0.0004633060332884418	0.0004629838455045138	0.0005106676375258556	0.8328599320828151	0.0004616950943688019	0.0005106676375258556	0.9987328354458112	0.0004633060332884418	0.00046266165772058585	0.0005058348207669358	0.00047136072788664146	0.00046233946993665787	0.0005142117031490634
103	0.0005720379539193069	0.00046721759141342265	0.00045890866023917573	0.00045986738306697347	0.00045890866023917573	0.00045954780879104096	0.00046721759141342265	0.0005065252273531292	0.00045858908596324317	0.0005100405443883876	0.0005065252273531292	0.00046721759141342265	0.0005065252273531292	0.9883393738197722	0.0005244213868053534	0.00046721759141342265	0.00046721759141342265	0.0005352869121870609	0.0005352869121870609	0.0005407196748779147	0.0005065252273531292	0.0005065252273531292	0.0004330231438886373	0.0005065252273531292	0.8319291772272649	0.00046721759141342265	0.9173894105228778	0.0005065252273531292	0.0005065252273531292	0.0005097209701124551	0.00046721759141342265	0.0005094013958365225	0.0005100405443883876	0.0005065252273531292	0.0005065252273531292	0.0005097209701124551	0.00045890866023917573	0.00045858908596324317	0.0005065252273531292	0.8204248228679681	0.00045794993741137804	0.0005065252273531292	0.982278647676711	0.00045954780879104096	0.00045890866023917573	0.0005017316132141407	0.00046721759141342265	0.00045858908596324317	0.0005097209701124551
355	0.0006092016911216115	0.0009995523501616513	0.21381666252176076	0.34499000248694356	0.21691141507087786	0.21104839592141258	0.0008131310619248943	0.0006177567769211639	0.21256284506341708	0.0007862720716239742	0.0006179557324048744	0.0008670479980104451	0.0006177567769211639	0.00022203431982094004	0.0016694354638149714	0.0007948271574235264	0.0008851529470281025	0.000533996518279035	0.0005399651827903507	0.0006054215369311117	0.0006183536433722955	0.0006103954240238746	0.000659139517532952	0.0006173588659537428	0.00022203431982094004	0.0008143247948271574	0.00022223327530465056	0.0005363839840835613	0.0006183536433722955	0.00131668739119622	0.0007948271574235264	0.0012247699577219596	0.0013224571002238249	0.0006175578214374533	0.0006179557324048744	0.0012963939318577469	0.21448455608057695	0.21176483461825416	0.0006183536433722955	0.00022203431982094004	0.17405361850286	0.0004957970654066152	0.00022203431982094004	0.21442407361352897	0.21884566028351154	0.06399263864710271	0.0007496642626212384	0.2127522506839095	0.0005312111415070878
218	0.0010829493998426637	0.015660708944226456	0.001810113354999642	0.0009320700168185491	0.0018428368310849303	0.0016381503900682274	0.014643865358488974	0.0007188183706520054	0.001862602689123024	0.0009748960425677519	0.0007153044403341221	0.015667077942927623	0.0007188183706520054	0.0003715981311161604	0.004859765629632624	0.015621616469440007	0.014815389082130655	0.0007133278545303126	0.0007133278545303126	1.0031056555390743	0.0007166221642033283	0.0006011017050029144	0.0007991995266735861	0.0007172810261379314	0.0003715981311161604	0.014691523038425268	0.00037291585498536666	0.0007185987500071376	0.0007166221642033283	0.009749399666967255	0.015226518929323004	0.008112567000768232	0.009823851065577406	0.0007155240609789898	0.0007170614054930637	0.009977585516984803	0.001967800978014656	0.0018819293058713821	0.0007166221642033283	0.00037291585498536666	0.001018380930251558	0.0007188183706520054	0.0003522715143678022	0.0018188981807943504	0.0019324420541909548	0.005128800919595564	0.015592406923672603	0.0018819293058713821	0.0007662564299434301
40	0.0009070674697861861	0.004391215407356164	0.8892158054930276	0.1868166255468752	0.887665593858964	0.8611068024655661	0.006690500832754594	0.0012077418703965424	1.0046360425556062	0.0009346307911123602	0.0012969173217459292	0.004422561929648675	0.0008980598484377633	0.00025851873269973726	0.0028853212703268236	0.004493722138301216	0.006916592128600008	0.0016116436116598255	0.0006402617254458998	0.0015446269088275591	0.001060016880282407	0.0012522395198577515	0.00221983820510534	0.0018935821598654622	0.0015797566320864083	0.006613755898866031	0.0002588790375536742	0.0013363707032520214	0.001407711064331531	0.004111438688274149	0.00460667771001044	0.004455709976210872	0.0022893770419151645	0.0009063468600783122	0.0012360258014305905	0.002272622866207098	0.8875375054833895	1.0077571833528347	0.0013315065877238731	0.0002588790375536742	0.16847548710964347	0.0006490891943673543	0.00024266531912651296	0.8887648839683256	0.8825471031039362	0.11446200630353343	0.004428867264592572	1.0083352924909765	0.0015021109360630028
127	0.0005940936470811582	0.0004852317944316499	0.00047726629301827117	0.00047826198069494355	0.00047726629301827117	0.00047726629301827117	0.0004852317944316499	0.0005260549891752155	0.0004769343971260471	0.0005303696357741289	0.0005260549891752155	0.0004855636903238739	0.0005260549891752155	1.025856017587827	0.000545304950924214	0.0004855636903238739	0.0004855636903238739	0.0005559256194753854	0.0005559256194753854	0.00056355922499654	0.0005260549891752155	0.0005260549891752155	0.00044971893396367	0.0005260549891752155	0.8448303729879226	0.0004855636903238739	0.9470340621435231	0.0005260549891752155	0.0005260549891752155	0.0005300377398819048	0.0004855636903238739	0.0005297058439896808	0.0005303696357741289	0.0005260549891752155	0.0005260549891752155	0.0005300377398819048	0.00047726629301827117	0.0004769343971260471	0.0005260549891752155	0.8494178380102443	0.00047627060534159883	0.0005260549891752155	1.0189067813964388	0.00047726629301827117	0.00047726629301827117	0.0005217403425763021	0.0004855636903238739	0.0004762706053415989	0.0005297058439896807
125	0.0008506492377241199	0.17818376313989034	0.005704291335593531	0.002297664881950415	0.004819921522252822	0.004553974340974826	0.20596082220518994	0.0008321983567263641	0.00491238800633353	0.025447582319559927	0.0008321983567263641	0.17948083886612337	0.0010854207924886675	0.0003382661516255226	0.09633374632201835	0.17798716582167287	0.21234291831858604	0.0017986427786432964	0.0010934797979819401	0.01004130876552578	0.0010881778206837346	0.0008370761758407133	0.02354141544130902	0.001503640761771132	0.0003382661516255226	0.21521786248876512	0.0003386903098093791	0.00150385284086306	0.0008483163677129094	0.8682015396093757	0.1781589498861347	0.3476824633071359	0.8396637528413297	0.0008483163677129094	0.0008487405258967658	0.8459408698042213	0.005186606272196728	0.0049781325248312806	0.0008319862776344359	0.0003386903098093791	0.003504606994113957	0.0013044984944505264	0.0003191790333519822	0.0056330327607056465	0.0057030188610419615	0.007494663029651627	0.17906071018501354	0.004955227982903032	0.0018478451279706448
326	0.0005947663880568251	0.00048578126220060234	0.0008506156164388113	0.0004788035559720028	0.00047780674079648855	0.00047780674079648855	0.00048578126220060234	0.000526650684396686	0.00047747446907131714	0.0005303056733735714	0.000526650684396686	0.0004861135339257738	0.000526650684396686	0.9629404054047318	0.0005459224444566278	0.0004861135339257738	0.0004861135339257738	0.0005565551396621128	0.0005565551396621128	0.0005641973893410553	0.000526650684396686	0.000526650684396686	0.0004502281876072615	0.000526650684396686	0.8669424521985589	0.0004861135339257738	1.0185341168300615	0.000526650684396686	0.000526650684396686	0.0005306379450987428	0.0004861135339257738	0.0005303056733735714	0.0005309702168239143	0.000526650684396686	0.000526650684396686	0.0005306379450987428	0.0008506156164388113	0.00047747446907131714	0.000526650684396686	0.871973046117654	0.0004768099256209743	0.000526650684396686	0.9655297989589927	0.0008506156164388113	0.0004771421973461457	0.0005223311519694576	0.0004861135339257738	0.0004768099256209743	0.0005303056733735714
246	0.0011806353978272236	0.004576552951879381	0.8989709528058545	0.187545223753497	0.8941455101312117	0.8672316045224117	0.007307249544944502	0.0013502585616973807	0.9985904733231669	0.0009571982398460629	0.001340077535784488	0.004665636928617191	0.0009899229659946463	0.00026088878901787277	0.002834870304638112	0.004548555130618926	0.007302704444090533	0.0018593098573420103	0.0006459497333662034	0.0015587877888775202	0.001305171161225999	0.0014473419159381777	0.0022538246114665985	0.002162377182284724	0.001523881414319031	0.007217438352070057	0.00046523652341235995	0.0013618940198835434	0.0015053374028348339	0.0042176717884499166	0.0046625462600364915	0.005214503307742598	0.002310365666089984	0.001044645980276444	0.0014202531148485174	0.002492896916385416	0.8972614494726592	0.997370204645893	0.0014120719333113713	0.00046250946289997795	0.17118976923250337	0.0006548581310399846	0.0002448900340118987	0.8988135105122728	0.8880825273960499	0.11403294434542184	0.00464763832923547	1.0004557827136362	0.001529335535343795
117	0.0006660503606332819	0.9373926798866143	0.0038777012151491896	0.001243503456314401	0.004033531865561504	0.00429712443752911	0.9098642215497137	0.0006699775443634309	0.0039777658565933885	0.021470541802121778	0.0006710771558078727	1.0093022415579296	0.0006787744359189649	0.00022981879188832346	0.09426356272537126	1.0064236158837303	0.9435060482556629	0.0006704488064110489	0.0006558396829348944	0.011029259875099848	0.0006712342431570787	0.0006625944389507508	0.020253586107823185	0.0006709200684586669	0.00022981879188832346	0.9433349801323774	0.00022981879188832346	0.0006710771558078727	0.0006712342431570787	0.13324777309046582	1.0058183583272398	0.12752209629925768	0.13125621967723264	0.0006713913305062847	0.0006715484178554907	0.13347806314440175	0.004019079829434557	0.003991903718021925	0.0006710771558078727	0.00022981879188832346	0.002060200584836201	0.0007760115050774558	0.00023625937320576794	0.003967398091545794	0.003988447796339393	0.011034915019671262	1.005268709692368	0.003991903718021925	0.0006288206588714689
109	0.0011526984242512465	0.0045252738454820045	0.8998911896357219	0.18790458168055607	0.8951604861894538	0.8678783798537064	0.0071856690563703194	0.0013512136540631027	1.0008198988318353	0.0009439935951089924	0.0011656173805451437	0.004556752429127697	0.000990756577750282	0.0002611084828414426	0.002823246843043779	0.004538738673168601	0.007281560464354598	0.0016299719786018413	0.0006463117289566578	0.001560100440336257	0.00104552567415117	0.0011479675388478474	0.002242257724080207	0.002164016157793224	0.0016408894064558388	0.007108155318606937	0.00046562829797299756	0.0013628589104407003	0.0012722442592525201	0.00422813785072237	0.0046528257942428765	0.005244368426798646	0.0023121292623457914	0.00104534371702027	0.0014212671494595872	0.0023749044725062773	0.8981776993340369	1.0005524218494124	0.0011952763928818372	0.00046562829797299756	0.17161341387968995	0.0006552276283707558	0.0002450962553222461	0.8996004221405437	0.8884944866989337	0.11501564831325739	0.004563302885840097	1.0009594599512355	0.0015304414279995633
48	0.0006163084158807874	0.0005033759240322408	0.000494423958214978	0.0004954568773477391	0.000494423958214978	0.000495112570970152	0.0005033759240322408	0.0005457256084754458	0.0004940796518373909	0.0005495129786289031	0.0005457256084754458	0.0005033759240322408	0.0005457256084754458	0.9253175365567295	0.0005650067656203196	0.0005033759240322408	0.0005033759240322408	0.0005767131824582786	0.0005767131824582786	0.0005825663908772582	0.0005457256084754458	0.0005457256084754458	0.00046653514163042843	0.0005457256084754458	0.8935983115215242	0.0005033759240322408	0.9263800660379632	0.0005457256084754458	0.0005457256084754458	0.0005491686722513161	0.0005033759240322408	0.000548824365873729	0.0005495129786289031	0.0005457256084754458	0.0005457256084754458	0.0005491686722513161	0.000494423958214978	0.0004940796518373909	0.0005457256084754458	0.8806634095283347	0.0004933910390822169	0.0005457256084754458	0.9298214082819456	0.000495112570970152	0.000494423958214978	0.0005405610128116403	0.0005033759240322408	0.0004940796518373909	0.0005491686722513161
163	0.0010830699971599888	0.015384162577790059	0.0018103149293434654	0.0009321738121977272	0.0019069587741519006	0.0016383328146048178	0.014367425401384951	0.0007188984183136571	0.0018639083341917796	0.0009732474462413122	0.0007153840966842596	0.015302893890110239	0.0007188984183136571	0.00037163951230880166	0.004704798081356106	0.0155831610400547	0.014681517897012365	0.0007153840966842596	0.0007134072907677234	1.002908760083632	0.0007167019672952836	0.0006011686437288358	0.0008552980265546537	0.0007173609026007958	0.00037163951230880166	0.01442387419255715	0.0003729573829198258	0.0007186787732118197	0.0007167019672952836	0.009727861915274538	0.015363735583319183	0.008125331252269209	0.00978650715746511	0.0007175805477026331	0.0007171412574989584	0.009852400688016317	0.001968020112462685	0.001883237103153467	0.0007167019672952836	0.00037163951230880166	0.001018494337219807	0.0007188984183136571	0.0003523107433471146	0.0018105345744453027	0.001932657251066871	0.005096644943033944	0.015193071339191563	0.0018821388776442797	0.000772272178060134
71	0.0013423940277011723	0.0018550723199013278	0.19851714163342737	0.9128858452191354	0.19330081062731017	0.20682381217982165	0.003225799113246478	0.0021948586991207123	0.199869255661021	0.0012747676454706557	0.002177900401435996	0.0019121514682059837	0.0019522723188259232	0.00029801106053264356	0.0016720467900113972	0.0018635514687436858	0.0033219650696293223	0.0024370314623988008	0.0006998399922570894	0.0006731616946799132	0.0018236374266320968	0.002063742104826683	0.0016652221092358405	0.0027586186928833674	0.0005805114829390218	0.0032152518793206173	0.00027981191179782565	0.002105931040530125	0.0020672578494686364	0.002621711460355533	0.0018635514687436858	0.0031714084755503744	0.0012842808368547652	0.0016954161514549702	0.002051126785817321	0.0009889582869306742	0.19934499609235323	0.19988393906511387	0.002136745508274305	0.00027981191179782565	0.16654909602966958	0.0007416153109438306	0.00027981191179782565	0.19977474417270494	0.20358643179010757	0.06088442485829998	0.0018294280648659023	0.19998651608525558	0.0020713940196356406
120	0.0005942739217663282	0.0004853790355432245	0.00047741111703909495	0.0004777431136434337	0.00047741111703909495	0.00047741111703909495	0.0004853790355432245	0.0005262146178768883	0.00047707912043475623	0.0005298665805246144	0.0005262146178768883	0.0004853790355432245	0.0005262146178768883	1.0258233598786752	0.0005454704209285348	0.00048571103214756315	0.00048571103214756315	0.0005560943122673741	0.0005560943122673741	0.0005617382545411325	0.0005262146178768883	0.0005262146178768883	0.0004498553988789803	0.0005262146178768883	0.8452099031931102	0.0004853790355432245	0.9448450721246023	0.0005262146178768883	0.0005262146178768883	0.0005301985771289531	0.00048571103214756315	0.0005298665805246144	0.0005305305737332919	0.0005262146178768883	0.0005262146178768883	0.0005295345839202756	0.00047741111703909495	0.00047707912043475623	0.0005262146178768883	0.8495696826012864	0.0004757511340174013	0.0005262146178768883	1.0191917277070088	0.00047741111703909495	0.0004767471238304175	0.0005212346688118075	0.0004853790355432245	0.00047641512722607874	0.0005298665805246143
03	0.06901221055760902	0.0010899638210350212	0.0017460512350789075	0.0017814543446771425	0.001142942942490536	0.0024337754704658976	0.0010706302079920135	0.9895412686013838	0.0016988470889479277	0.0009905338110995528	0.9686205416876638	0.0010387423007652346	0.9518763773630007	0.0003979711256255491	0.0009016494082784522	0.0010919725081044245	0.001111557207031108	0.12372407569636787	0.11932756187321117	0.000821804097269667	0.9584688883247826	0.9755618109418709	0.0008376225079412188	0.985035783504712	0.0003979711256255491	0.0010706302079920135	0.0003979711256255491	0.8720202696612173	0.9881660712164935	0.0009373036037603627	0.0010696258644573118	0.000983503406356641	0.0009845077498913425	0.9957202411127524	0.9911906517712478	0.0010276945218835156	0.0019333613043007749	0.0018078183624630623	1.022086769757509	0.0003979711256255491	0.0015271043445139367	0.7752372071114552	0.0003786375125825414	0.002011449014123832	0.002223616585829566	0.0012956031597651943	0.0010698769503409873	0.0017224491620134175	0.07814495740453527
306	0.0011329667182253384	0.8559326868140713	0.005954981783233167	0.0018451214933955821	0.0049697024360800405	0.0043357965814778835	1.022688155054716	0.0006367431246227551	0.005736810651649245	0.021137960313461594	0.000637788434630344	0.8666242669016921	0.0008250482559898504	0.00021832046158500653	0.0912978240528222	0.8667562746226506	1.0296691832753984	0.00258415566876097	0.0015221207010505961	0.009752891700805994	0.0008189257259454009	0.0006297246145718007	0.021205756133953788	0.001102652728005259	0.00021832046158500653	1.0274355051191817	0.00021846979158609067	0.0016039535416447028	0.0006379377646314281	0.12924944650835096	0.8657270922551786	0.12381159451887218	0.12524949309931133	0.0006367431246227551	0.0006368924546238392	0.13036538960645275	0.005844626912431992	0.005810878332186977	0.000637788434630344	0.00021846979158609067	0.003890345188243906	0.000758745735508494	0.0002051794214896026	0.006070861864074457	0.005713067181476868	0.011238575881592062	0.8658071331357599	0.0057601061318183705	0.002335521216955884
232	0.0006117669909818228	0.0004996040099633556	0.0008702889838170704	0.0004920808831877267	0.0004910550022637773	0.0004917389228797435	0.0004996040099633556	0.0005416651278452808	0.0004907130419557941	0.0005454266912330952	0.0005416651278452808	0.0004996040099633556	0.0005416651278452808	0.8732308683466492	0.0005608149050923361	0.0004996040099633556	0.0004996040099633556	0.0005724415555637627	0.0005724415555637627	0.0005782548807994758	0.0005416651278452808	0.0005416651278452808	0.0004633562173171436	0.0005416651278452808	1.02023242358213	0.0004996040099633556	0.8912549122598241	0.0005416651278452808	0.0005416651278452808	0.000545084730925112	0.0004996040099633556	0.0005447427706171289	0.0005454266912330952	0.0005416651278452808	0.0005416651278452808	0.000545084730925112	0.0008702889838170704	0.0004907130419557941	0.0005416651278452808	1.006021921023583	0.000490029121339828	0.0005416651278452808	0.873214112291558	0.0008754183884368174	0.0004910550022637773	0.000536877683533517	0.0004996040099633556	0.0004907130419557941	0.000545084730925112
126	0.06765585646325777	0.00108567127788398	0.0013143140563876886	0.0019024708696878747	0.0011910812002676496	0.0015320084613104849	0.00108567127788398	1.0173811795930463	0.0012371662146431186	0.001004704236053045	0.9794096738810507	0.001052062317123969	0.9674232417166643	0.00040356214245921857	0.0008942020468875557	0.0010877081845967079	0.001107822638384896	0.12237506378064143	0.12020703119828167	0.0008318217788102632	0.9627001642765263	0.9979582556338293	0.0008491354858684504	0.9854906042585609	0.00040356214245921857	0.00108567127788398	0.00040356214245921857	0.8859574123544504	1.0148890242300237	0.0009502169814875732	0.0010869443445794347	0.0009970658358803156	0.0009983389025757705	1.022290633997399	1.0058359923453046	0.0010418777835603295	0.0012557529883967609	0.00115518071945582	1.01159610991556	0.00040356214245921857	0.0010902543179876177	0.7860886400694177	0.0003839569153492124	0.0013339192834976948	0.0019106184965387862	0.0013369746435667866	0.0010849074378667068	0.0012610998685176717	0.07700653134137436
28	0.0005872331574805139	0.00047962842247849783	0.00047175490528322844	0.000472082968499698	0.00047175490528322844	0.00047175490528322844	0.00047962842247849783	0.0005199801981042539	0.0004714268420667589	0.0005235888934854191	0.0005199801981042539	0.00047962842247849783	0.0005199801981042539	1.0206095873850507	0.0005390078646594885	0.0004799564856949674	0.0004799564856949674	0.0005495058875865143	0.0005495058875865143	0.0005550829622664969	0.0005199801981042539	0.0005199801981042539	0.00044452565831625495	0.0005199801981042539	0.8418843557478153	0.00047962842247849783	0.9547295725697159	0.0005199801981042539	0.0005199801981042539	0.0005239169567018886	0.0004799564856949674	0.0005235888934854191	0.0005242450199183582	0.0005199801981042539	0.0005199801981042539	0.0005232608302689495	0.00047175490528322844	0.0004714268420667589	0.0005199801981042539	0.847259015423236	0.0004701145892008806	0.0005199801981042539	1.0204576941158252	0.00047175490528322844	0.0004710987788502893	0.0005150592498572104	0.00047962842247849783	0.00047077071563381975	0.0005235888934854191
359	0.06948154248181512	0.0010943674221211993	0.0015221125175223177	0.0019422419732427038	0.001212155982516522	0.00138731569517336	0.0014609335454204367	0.9735737303078598	0.0012030172148996437	0.0010174494613458054	0.9459345430692349	0.0010621278808061003	0.9820669455344682	0.00040235962979867797	0.0009072765406312145	0.00109614440471337	0.0014304709866975083	0.1259423719468266	0.12255899709133336	0.0008308662891678695	0.9759548869813686	0.94973474726992	0.0008468591324974069	0.9865637269112844	0.00040235962979867797	0.001405593230407117	0.00040235962979867797	0.8834934056176005	0.9666610141696592	0.0012502341809201825	0.001095382840745297	0.0013360370546564306	0.0010113569496012196	0.9796472029532436	0.9750709650690915	0.0010710127937669542	0.00150205799969639	0.001226625697909913	0.993071544873126	0.00040235962979867797	0.0010641587180542954	0.7848145160184826	0.000382812821284799	0.0015606984252380268	0.0020940470575452966	0.0013012589667810875	0.0010936058581531261	0.0012268795525659374	0.07921280686585457
60	0.000666033785306154	0.9381889537377552	0.0038745914474285817	0.0013282966786926696	0.003958808033633842	0.004292531968521851	0.911221577294957	0.0006699617977224442	0.00406030787447078	0.021497697713362563	0.0006710616411990054	1.0070056887047019	0.0006775035815617212	0.00022971016610464663	0.09489480939869671	1.0099796654653235	0.9476963149901438	0.000670433159212399	0.0006558209530237997	0.011058611915829922	0.000671218761695657	0.0006625771343798187	0.020508309945947406	0.0006694904362324893	0.00022971016610464663	0.9457392220838514	0.00022986728660129822	0.0006698046772257926	0.000671218761695657	0.1339265260563918	1.0054314984487494	0.12849329928217929	0.13128360218221516	0.0006699617977224442	0.0006701189182190957	0.13364622309036533	0.003964621492009951	0.004086232756418294	0.0006710616411990054	0.00022971016610464663	0.002159935467469615	0.0007981721229901539	0.0002158835623993054	0.004037682522952948	0.004070992068243088	0.011060811602783044	1.0067373268964208	0.004074448719169423	0.0006291104685930268
212	0.0012981885803015807	0.001554880649664292	0.20229745140352415	1.0046787963552022	0.19033123988390327	0.18716313947790134	0.002502843314166227	0.0014186923088399621	0.19861826216791179	0.0011201108481281945	0.0013712559204629487	0.0016224009927977025	0.0015942834561387467	0.0002752458180424303	0.0015613840254901728	0.0015759209832186124	0.0023873127553770486	0.00222893642644089	0.000646894618915566	0.000812730702475529	0.0019213650050286398	0.0012821214164964632	0.0010282984835275227	0.002510303068790031	0.0008823550789643719	0.002492896974667821	0.0002756283695615998	0.001398034526804811	0.001314447019866283	0.0020248451909639802	0.0015761122589781973	0.0029697474433125594	0.001156261966689709	0.001415249345167437	0.0014770314155133056	0.0009139155792958529	0.20092466527698452	0.19876210153911952	0.0013620746840028813	0.0002752458180424303	0.15524935281846747	0.0006834282889962498	0.00025841355119897387	0.2020197190006071	0.18843187159122687	0.05561667878717397	0.001531162455475785	0.1968657936585965	0.0018513580770206277
26	0.06587653833985446	0.0010670261632912963	0.00129204528616225	0.0016482212726420798	0.0011706500975166298	0.0015058009379217546	0.0010670261632912963	0.9947412104877433	0.0011285998053672192	0.0009874309674370548	0.9675209050023829	0.001036239342253335	0.9469370366958884	0.0003967244824810473	0.0008800525428412382	0.001069028558155554	0.0010888022074400983	0.11968689552705035	0.11804393054092693	0.0008152250091108966	0.9450352621735596	0.9730955723044761	0.0008344980596793765	0.981495869059395	0.0003967244824810473	0.0010670261632912963	0.0003967244824810473	0.8746485797013227	0.9965784077756997	0.0009343675035342271	0.0010682776600814572	0.0009804225854121529	0.000981674082202314	1.0081109506970336	0.9936048514022772	0.0008945699056071061	0.0012344764338148425	0.0011353578880340888	0.991078579981658	0.0003967244824810473	0.0010710309530198117	0.7741418736809225	0.0003774514319125674	0.00129204528616225	0.0018779960833156457	0.0013038093559897637	0.0010685279594394896	0.0012587554715439667	0.0753831582572757
231	0.0006118288041481309	0.0004997171573545069	0.0008698906740541862	0.0004918556699269052	0.000490830258523305	0.0004915138661257052	0.0004997171573545069	0.0005417590249021159	0.000490488454722105	0.0005455188667153167	0.0005417590249021159	0.0004997171573545069	0.0005417590249021159	0.8749938048061033	0.00056090003776932	0.0004997171573545069	0.0004997171573545069	0.0005725213670101225	0.0005725213670101225	0.0005783320316305237	0.0005417590249021159	0.0005417590249021159	0.00046314415062609913	0.0005417590249021159	1.021655663432633	0.0004997171573545069	0.8921482539807325	0.0005417590249021159	0.0005417590249021159	0.0005451770629141167	0.0004997171573545069	0.0005448352591129166	0.0005455188667153167	0.0005417590249021159	0.0005417590249021159	0.0005451770629141167	0.0008698906740541862	0.000490488454722105	0.0005417590249021159	1.0066552618131668	0.0004898048471197048	0.0005417590249021159	0.8884789901748497	0.0008750177310721873	0.000490830258523305	0.0005366319678841148	0.0004997171573545069	0.000490488454722105	0.0005451770629141167
303	0.0017783588033404686	0.004391046170211088	0.9932875191561733	0.18417369315249496	0.9753621601066175	0.848796216869349	0.006845489745259039	0.0012012859279561404	0.8648172179059072	0.0009228259221906689	0.0011469608166991888	0.0045286113712972404	0.0010919347362647281	0.00025164793472575017	0.002865211513068256	0.004573473398657819	0.00737244332445147	0.0022667590777699013	0.0006226358719224167	0.0014443469902574047	0.0012987206436298987	0.0011879675135834683	0.0013812597642815898	0.002279727007553819	0.00066469402257296	0.006785031153698882	0.0004486202736057942	0.0013605811735450729	0.0012584149159231282	0.004712090053510235	0.004549815688916889	0.0049299162254211725	0.0023566583747854377	0.0009291346447882504	0.0012407154441910245	0.0025403122992928096	1.004797433050872	0.8660209572259846	0.0014063194123775386	0.00044599163919013525	0.16600877788652538	0.0006315732289356572	0.000236226612820551	0.9938970118560174	0.8668656250848831	0.11228001615733955	0.0045214264372277725	0.8655828514900414	0.001994607794602012
17	0.0006519485501658834	0.004927776523913797	0.8831046595103519	0.17942757132133158	0.8814686857944983	1.0090234488351544	0.005560051857142571	0.0012222896819259787	0.8732461919118669	0.0009512364707924681	0.0013714782436990603	0.0049458103061061475	0.0008809229361839096	0.0002615809214971245	0.0030906988127031424	0.0049292337992424716	0.005636923130730166	0.0019838982005746402	0.0006475767241798591	0.0013574519686605656	0.0011625413934503125	0.001326484867926226	0.0007920291411347475	0.0024145230601980397	0.00045867740970038966	0.005510322336551544	0.0002619452403292932	0.0015829653257729889	0.0014186575324649066	0.003995484632394101	0.0050501876515224794	0.004147405585408448	0.0027387668208281807	0.0009404890652434917	0.0012363159569644738	0.0031732170281893518	0.8837587939735108	0.873237812578727	0.0013915157794683387	0.0002615809214971245	0.17772620237510375	0.001506094052185394	0.0002455508928817019	0.8835121501241325	0.9195738854075188	0.11774948599166767	0.004938341770046689	0.8737234495820079	0.00172668910506354
271	0.001222438285960453	0.2107354453039319	0.005671101026865323	0.0032798589883754658	0.005189033840387061	0.00568268608608643	0.2224322788927086	0.0013801238142477348	0.005406360969849669	0.025248778419866575	0.0013792656617128381	0.21140909504382585	0.0015315877366570154	0.00034261739955753656	0.11496648056198693	0.21062753262266862	0.22027574157251303	0.0037095788702250247	0.001462291919464101	0.010157093403038204	0.0015511107068259169	0.0013678951406254558	0.025377286761967367	0.002217895226440709	0.00034261739955753656	0.22203237981144675	0.00034304647582498494	0.0021101970833111642	0.0013803383523814591	0.18867298724613701	0.21013988744471354	0.17220246564386327	0.1829772143338934	0.0012151439894138303	0.0013623171491486269	0.18646345900691155	0.005654796128702285	0.005619826412905241	0.001380123814247735	0.00034261739955753656	0.003715371399835578	0.002216178921370916	0.00035463153504609136	0.005689551306365604	0.005193110064927821	0.011384680604208037	0.21037587939181016	0.005369460410849107	0.003700997344876057
67	0.0008611470667862383	0.16027383231484962	0.0027227791326310327	0.001675919721598947	0.002721920347224116	0.0026901452871681787	0.16313079666731148	0.0008594294959724038	0.0026158603494698396	0.023158007282929646	0.0008424684841857888	0.16030925721288494	0.0008725259734278912	0.0003424406810082398	0.09152806049112648	0.15896633153281817	0.1626651202804106	0.0008613617631379676	0.0008615764594896968	0.007994862745695821	0.0008594294959724038	0.0008310895775441357	0.02385018832090492	0.0008424684841857888	0.0003424406810082398	0.1637059681935943	0.0003428700737116985	0.0008596441923241331	0.0008592147996206745	0.6719336691327406	0.15808221195639688	0.32930212306781337	0.6495380485948017	0.0008422537878340594	0.0008596441923241332	0.6512481050363256	0.0026907893762233666	0.0026545056927811143	0.0008422537878340594	0.0003424406810082398	0.001925396882308398	0.0008375304680960148	0.0003231180093526025	0.002722135043575845	0.002763356743107871	0.0067809695730183354	0.15921452051541723	0.0026364711992358527	0.0009096684422770609
12	0.001073992521546736	0.835644604309418	0.005460275936947707	0.0017146792425854244	0.004410348095599066	0.004040601362202456	0.9695475627787346	0.0006255401282081227	0.005268607837016999	0.01986511038964256	0.0006033156882604705	0.8518055941888045	0.00078125276478403	0.00020695624970361515	0.08576227351773956	0.8545383509607116	1.0269130889918952	0.0024352040791048505	0.0014539313547919503	0.00939216156743171	0.0007853579161119404	0.0005956716133740168	0.020545291497594594	0.0010403019692694034	0.00020695624970361515	1.0199166371166548	0.00020709780664595684	0.00151678263719168	0.0006156311422442013	0.12202378298188285	0.851810407124844	0.11740435528244501	0.11782690275533508	0.000603598802145154	0.0006037403590874957	0.12383995855212729	0.0053747755437733	0.005339669422072549	0.0006045897007415461	0.00020695624970361515	0.003349378812747769	0.0007192508240383505	0.00019449923877754255	0.005589658982248052	0.004904098710487035	0.010563969936136586	0.8491044046150394	0.005170933546801202	0.0021913014674500427
200	0.0005539061656536965	0.002681469434682839	0.0012790036804378835	0.0005896590914494677	0.0012599824194233847	0.0008807900586436044	0.006801157549406404	0.0005554912707382381	0.0009660334876345072	0.0005637690417352885	0.000555491270738238	0.002932620529189094	0.0005412253249773638	0.00012610391561464123	0.0020180148954086026	0.0028722104131893426	0.006918807571236823	0.0005563718846740946	0.0005563718846740946	0.0036647629554601322	0.0005554912707382381	0.0005220279411756935	0.0009753679953545853	0.000555491270738238	0.00012610391561464123	0.006845892737347912	0.00012610391561464123	0.0005553151479510668	0.0005812051976652459	0.002679708206811126	0.0028824255348452767	0.0020565857857991142	0.0019382312728200093	0.0005556673935254093	0.0005556673935254093	0.002298930740946804	0.0013645993550031289	0.0009841741347131495	0.0005524971833563262	0.00012610391561464123	0.0006109699486971933	0.0005764498824116211	0.00010954837362054027	0.0013644232322159576	0.001564498718442539	0.0014227198747696534	0.0028780224651659947	0.0009804755561825527	0.000554258411228039
190	0.0007226308093826095	0.013450661873196629	0.1305164729611997	0.05692385014198944	0.12040914242933543	0.12184908360038499	0.014274951237146607	0.0010562988875513874	0.12071240794912891	0.0017958411200302506	0.0011256547238450115	0.013405628083603236	0.0010551587916123142	0.0003023154398442629	0.007280462650932076	0.013090771588429168	0.01440872249399787	0.0015714322360226615	0.0006787371157282885	0.004475826640811824	0.00132707167308129	0.001183609600747903	0.0013472133680049177	0.0015111971672416235	0.00042126544948757437	0.014198564809228697	0.000302695471823954	0.0010450879441505003	0.0011043729329823105	0.007345258103469407	0.013149866561271132	0.00795121909508685	0.005942370050439744	0.0010855613499876015	0.0010726402626781044	0.006232524466933892	0.1221329674892142	0.1209442274567405	0.001083281158109455	0.0003023154398442629	0.10742496981120961	0.0007079995781645027	0.0002855940327378549	0.13080871755358214	0.12291716347930678	1.0033737338997075	0.013350523446548026	0.121764146452924	0.0010080348261306189
225	0.0695936564496883	0.0010781951963167397	0.0035473734542982036	0.0033412925244205903	0.0019427236616560762	0.003486687045499888	0.0019257820391998801	0.9827713814021949	0.0027956205653090695	0.0009975328446223117	0.9607353877874165	0.0010481048519542415	0.9522544621578519	0.00040078315810554226	0.0009087789717547753	0.0010799652165733571	0.001896197414910701	0.12422634311033523	0.12068655545713682	0.0008250822996204317	0.9469664002111888	0.9842766572004298	0.0008435410822965862	1.0130769096558905	0.00040078315810554226	0.00185396978878854	0.00040078315810554226	0.8847635897730253	0.9816787731837885	0.0018873473136276136	0.0010792066364633782	0.001787973319220372	0.0009914642037424802	1.000905491791278	0.9823392435995435	0.0008842515481987895	0.003467975402787074	0.0027286126555942625	0.9961183455772377	0.00040078315810554226	0.0035306846918786664	0.7852957842921828	0.0003813129352827494	0.003605025542656603	0.002865915655500452	0.0022072152600020687	0.0010794594965000378	0.00259409111609133	0.08117085322815029
322	0.001559582109445699	0.0016291120116162462	0.16810728516712437	0.15857658384276455	0.1662181841289109	0.1754607324156677	0.004196965715069277	0.0019362757566481592	0.17533012181462834	0.0010477012094154401	0.0020049255334747755	0.0016306962372353222	0.001940148308161455	0.0002536521241209088	0.0015810571678376148	0.001617142306938785	0.00404276775481257	0.00289508430632657	0.001328285169060637	0.0006051741864869427	0.0021770780507476754	0.0019081117456423674	0.001934691531029083	0.0032585760733700652	0.0002536521241209088	0.004169505804338631	0.0002536521241209088	0.0016893125851411255	0.0019924277535909554	0.0026234776251894687	0.001617142306938785	0.0021520824909800353	0.001514871741974005	0.0015215606945878804	0.0019489495616007648	0.0015087108645664882	0.166966466696321	0.1758613654722251	0.0020112624359510784	0.0002536521241209088	0.13817756669633863	0.0005557111421580215	0.0002381619180677235	0.16811749462111394	0.17669730852389073	0.051332782609568126	0.001591090596758428	0.17562936443156488	0.00263685553041722
69	0.0010045676435040576	0.013031859756812274	0.0017959092815078624	0.0008162112103470467	0.0018195557601293055	0.0015696369429750898	0.012613561703957096	0.00061052761613122	0.0018597140039950321	0.0009786788263926502	0.0006091006734557881	0.012780921694889893	0.00061052761613122	0.0003500086533880817	0.004142414586778805	0.012758294461036618	0.012662893150736312	0.0006068583349658238	0.0006062467881049243	0.7573528827197854	0.00061052761613122	0.0004527485260191785	0.000757910409607972	0.0006091006734557881	0.0003500086533880817	0.012669824015159838	0.0003512317471098805	0.0006103237671775869	0.0006097122203166875	0.008511916907904914	0.012543233814953666	0.0075880734500395775	0.007916270265388915	0.0006093045224094212	0.000608896824502155	0.008603852785993458	0.0018768373161002147	0.0018780604098220135	0.0006097122203166875	0.0003500086533880817	0.0012110666335344168	0.00061052761613122	0.0003320699454683664	0.0017961131304614956	0.0017808244589390108	0.004356659837047224	0.0126074462353481	0.0018768373161002147	0.0007171406188813464
320	0.0012533794942915556	0.005220852365542899	0.9232570320288513	0.17885459185682007	0.9210423408314897	0.9169151492451416	0.006111677875096215	0.0017357225153523054	0.8933555139886975	0.0009875565623583482	0.0017681536629012792	0.005314396542577223	0.0016290559086738884	0.00026900980770391597	0.002888996617787491	0.005173424155543532	0.006014946822291184	0.0018485754102915092	0.0006636200134298694	0.001415535232036425	0.0019494306552703992	0.001864509789145051	0.0012121375725529762	0.002280678272143444	0.00028906837873131597	0.005825046519013088	0.00026900980770391597	0.0010400462809347219	0.0017212878427438024	0.003534620156276889	0.005297524847320531	0.003627789406749953	0.002938299460593156	0.0014444045772534304	0.0017211003794631726	0.003057151180512517	0.9229231599260495	0.8932226025227308	0.0018110827541655277	0.00026900980770391597	0.1749868494508638	0.0014730864591898062	0.0002525130390084842	0.9231391176253352	0.9244856663700997	0.11988764200812167	0.00526059458103644	0.8937482495616171	0.0014802100638537426
265	0.0006243344646924908	0.0005099312778661573	0.0009692879761901855	0.0005019091031801644	0.000500862732568948	0.0005015603129764257	0.0005099312778661573	0.0005528324729260324	0.0005005139423652092	0.0005566691651671594	0.0005528324729260324	0.0005099312778661573	0.0005528324729260324	0.9598301810256036	0.0005723647243354064	0.0005102800680698961	0.0005102800680698961	0.0005842235912625263	0.0005842235912625263	0.0005901530247260864	0.0005528324729260324	0.0005528324729260324	0.00047261072606610344	0.0005528324729260324	0.8998822135481974	0.0005099312778661573	0.967298825658263	0.0005528324729260324	0.0005528324729260324	0.0005563203749634207	0.0005099312778661573	0.0005559715847596818	0.0005573667455746371	0.0005528324729260324	0.0005528324729260324	0.0005563203749634207	0.0009692879761901855	0.0005005139423652092	0.0005528324729260324	0.8999062800722553	0.0004998163619577315	0.0005528324729260324	0.9600488724833478	0.0009692879761901855	0.000500862732568948	0.00054760061986995	0.0005099312778661573	0.0005005139423652092	0.0005563203749634207
88	0.06893756546751811	0.0011201130134810891	0.003280620197414224	0.0029814847292861974	0.0017021871054391786	0.003364135175825602	0.0019271713957655881	0.9869205420780096	0.0026724793091640986	0.000998889756938513	0.9617858235601828	0.0010679794208970166	0.944521759068398	0.00040112497206677044	0.0009093009619153982	0.0011006261851851007	0.001917301443771516	0.12360267420022386	0.1209339910264421	0.0008237613779667747	0.9471198341240683	0.9713887806990306	0.0008442605090313857	1.0134666637309888	0.00040112497206677044	0.0018555509748855276	0.00040112497206677044	0.885724177358482	0.9858659756687967	0.0018889569662500789	0.0010998669581086338	0.0017905105220015149	0.000993069016018932	1.0003912550200729	0.9860767877203624	0.0008850056954684519	0.0031791368448597923	0.002617561883966314	0.9985845476537731	0.00040112497206677044	0.0033418645149159015	0.7842737246440301	0.0003816381437707823	0.0033383214552257217	0.002910117384098293	0.0019671573551261873	0.0010803801298126454	0.002696015348534578	0.08050413690180182
204	0.0007233907692295994	0.013429022437661493	0.13159970501626345	0.05713456266037459	0.12107489214253138	0.12347776623774633	0.0142716158382464	0.0010562836041628524	0.12191273264712922	0.0017965946831063632	0.0010501998972994235	0.013131301033032436	0.0009711117080748471	0.00030285453229507274	0.007310524375607302	0.013172366054360583	0.014211919464649005	0.0013886060915776592	0.0006789036627907751	0.00441924268876269	0.001114649166883874	0.0009674995071246861	0.0013502026920022639	0.001511420923883131	0.00042186704781090165	0.014195189270774575	0.00030285453229507274	0.0010477283913861554	0.0011043829115518378	0.007114895176780164	0.01300183214634509	0.007794939534607832	0.005916214808845177	0.0009716820555932936	0.0010614167318288706	0.0061095626175985285	0.12312358042879105	0.12201026207278358	0.0010832800533693186	0.00030285453229507274	0.10776716361045947	0.0007266227385007959	0.00028612433842064314	0.13101091626138722	0.12353099867280133	1.001414842077426	0.01315354458625185	0.12217775412736735	0.0010564737200023345
30	0.0011721190591150745	0.004314127206814695	0.8675808657872853	0.16564331162190749	0.8667093125455121	0.8593537747298632	0.00600378029427409	0.0016482924268805738	0.8458021996510632	0.0009134396734610898	0.0016109626781378237	0.004425765938970243	0.0013254689659221457	0.0002514938471635963	0.0027001851590589044	0.004338137420794774	0.006176408475079763	0.0019975797003279937	0.0011123564097194046	0.0014246644484967766	0.0016489934550259775	0.0017403023709648162	0.0018480854483206432	0.002012301291381472	0.000456719836730545	0.005801007903216054	0.0002514938471635963	0.0007874298643247653	0.0016337460928634458	0.0032257810110753685	0.004453807064786392	0.0028757927094825446	0.0026139586971742432	0.0013747161931367592	0.0016482924268805738	0.002820937257104701	0.86764115420779	0.8453989332104197	0.0016666944156974223	0.0002514938471635963	0.16543633306197703	0.0013778708197910762	0.00023607122796471375	0.8663800045742087	0.9112154864127601	0.11372727025774175	0.004419456685661609	0.8455466748920636	0.001650921282425838
73	0.0007054421882078095	0.002201547768567996	0.25419155757090023	0.19597524873228725	0.25552252339606124	0.25242653174698165	0.002113485857825276	0.0006599908794373735	0.25288615810692266	0.0013809622648084151	0.0006620740644226851	0.00209284338842537	0.0006599908794373735	0.00029221403930326177	0.002152498231186567	0.002124469924111465	0.002140946023540748	0.0006385908882246264	0.0006385908882246264	0.0011179128152995165	0.0006620740644226851	0.0006527944222153877	0.0013224437047664787	0.0006598014989841632	0.00029221403930326177	0.0021305300986141896	0.00029259280020968204	0.0006598014989841632	0.0006620740644226851	0.0017093479706748154	0.002124280543658255	0.0015462914004608763	0.001908765587905104	0.0006599908794373735	0.0006599908794373735	0.0016890842621813296	0.2543665451096664	0.25283691918908807	0.0006620740644226851	0.00029259280020968204	0.18343201317481936	0.0006211678865292926	0.0002755485594207685	0.2540209257825579	0.25757408184568675	0.08490702177269195	0.0021292044354417187	0.25323992079351926	0.000624197973780655
315	0.000594569619618273	0.0004856205496547011	0.000477648666486635	0.00047798082828530436	0.000477648666486635	0.000477648666486635	0.0004856205496547011	0.0005264764508910407	0.0004773165046879655	0.0005301302306764044	0.0005264764508910407	0.0004856205496547011	0.0005264764508910407	1.0263493990030497	0.0005457418352138673	0.00048595271145337055	0.00048595271145337055	0.000556371012771289	0.000556371012771289	0.0005620177633486692	0.0005264764508910407	0.0005264764508910407	0.0004500792371970726	0.0005264764508910407	0.8443619354536549	0.0004856205496547011	0.9452853120377761	0.0005264764508910407	0.0005264764508910407	0.0005304623924750738	0.00048595271145337055	0.0005301302306764044	0.0005307945542737432	0.0005264764508910407	0.0005264764508910407	0.000529798068877735	0.000477648666486635	0.0004773165046879655	0.0005264764508910407	0.8490660108464113	0.00047598785749328784	0.0005264764508910407	1.017859343429059	0.000477648666486635	0.0004769843428892961	0.0005214940239109992	0.00048595271145337055	0.00047665218109062664	0.0005301302306764043
55	0.001094797569020981	0.01565021006747514	0.001836133825958936	0.0009658019519856556	0.001933824138343692	0.0016622894746015182	0.014673528967064822	0.0007266827100802414	0.0018903075446450278	0.0010253042331654614	0.0007251285460195749	0.015682403465874663	0.0007266827100802414	0.0003756636558068343	0.0047801646037359	0.015790750903246848	0.014879344693384523	0.0007231303350844322	0.0007231303350844322	1.0030412770432873	0.0007266827100802414	0.0006096763586557725	0.0008661134286657568	0.0007251285460195749	0.0003756636558068343	0.01499435283387385	0.0003756636558068343	0.0007264606866430034	0.0007266827100802414	0.009855620378998448	0.015568727466008767	0.00823484928716045	0.00993088632422216	0.000725350569456813	0.0007249065225823368	0.009787015136891881	0.0019955466538958784	0.0019098456071219789	0.0007266827100802414	0.0003756636558068343	0.0010006596316320343	0.0007266827100802414	0.00035612559332988305	0.001836355849396174	0.0019578026695654047	0.00528704411095044	0.015611577989395718	0.0019087354899357887	0.0007806344053290953
264	0.0006243155199955356	0.0005099158045997057	0.0009692585642835718	0.0005018938733371931	0.0005008475344768654	0.000501545093717084	0.0005099158045997057	0.0005528156978731419	0.0005004987548567562	0.0005566522736943435	0.0005528156978731419	0.0005099158045997057	0.0005528156978731419	0.9594428594348375	0.0005723473565992592	0.0005102645842198149	0.0005102645842198149	0.0005842058636829733	0.0005842058636829733	0.0005901351172248303	0.0005528156978731419	0.0005528156978731419	0.0004725963852480172	0.0005528156978731419	0.8996895861381028	0.0005099158045997057	0.9656832243978319	0.0005528156978731419	0.0005528156978731419	0.0005570010533144527	0.0005099158045997057	0.000555954714454125	0.000557349832934562	0.0005528156978731419	0.0005528156978731419	0.0005563034940742343	0.0009692585642835718	0.0005004987548567562	0.0005528156978731419	0.8978525638789874	0.0004998011956165377	0.0005528156978731419	0.9593867059159998	0.0009692585642835718	0.0005008475344768654	0.0005475840035715034	0.0005099158045997057	0.0005004987548567562	0.0005566522736943434
288	0.0006462979369063621	0.9394100005374032	0.0038509174665120873	0.001315380508106773	0.004092120319211155	0.004269054789660113	0.9123174990076899	0.0006500691867205495	0.004025966312053952	0.021762782729812892	0.0006503834575383984	1.0126181304720443	0.0006576116863489242	0.00022973196784758113	0.09521572963155832	1.010165246738733	0.9487509149209185	0.0006492835096759271	0.000634669916645951	0.010990993312631267	0.0006513262699919453	0.0006326271563299328	0.020606737526355536	0.0006488121034491537	0.00022973196784758113	0.947355866760487	0.00022988910325650563	0.000649912051311625	0.0006513262699919453	0.13412245688125812	1.0084355001572924	0.12823176467149744	0.1316763299705308	0.0006506977283562474	0.0006497549159027005	0.13419379635690984	0.003941113191234735	0.004038065738541136	0.0006511691345830208	0.00022988910325650563	0.002148198175406486	0.0007782916804029204	0.00021590405186222743	0.004014181156384616	0.00405613631056745	0.011049133413933323	1.0109909933126313	0.0040379086031322115	0.0006085854387644883
10	0.0006844096902645273	0.004832049032597107	0.8818125049084894	0.17786160601945245	0.8793911960788209	1.0070554694374447	0.0053008951809066455	0.0012223163477887245	0.8718778135552113	0.0009522697128121456	0.0013715526460652547	0.004880518941439056	0.0008832092035974876	0.00026202905607039143	0.0030916877568472403	0.004825306977607813	0.005399839393317093	0.0017718849382673755	0.0006476017143770314	0.0013983386483200167	0.0011625489413971469	0.0013265448735691582	0.0007786162424122271	0.002392700650389645	0.00034767137620466396	0.005250967530445389	0.00026202905607039143	0.0013730103876845616	0.0014187470309903114	0.003814545382320983	0.004902020630323832	0.0036930061748112817	0.0026607428906396773	0.0009836111576272412	0.001363352849456654	0.003059981876627318	0.8828074135636662	0.8720490981954798	0.0013915965933307228	0.00026202905607039143	0.1776764728338005	0.0015094914467921577	0.000245993898258017	0.8816251851104085	0.9190579854994796	0.11769459620648254	0.004856283987018082	0.8725891914654331	0.0015142291070549046
105	0.000703838032638085	0.13051722312903077	0.0027043166224336207	0.0015934598747940868	0.0026922766275773746	0.0026192005476859885	0.13048528369823156	0.0006588552740779412	0.0028916054313085685	0.014127261742297621	0.0006583536076255976	0.1292388097863085	0.0006693902695771571	0.00026772266340070657	0.1959338596260344	0.1288595499483367	0.130300001555166	0.0006580191633240353	0.0006580191633240353	0.00425362984942147	0.0006588552740779412	0.000607685295938893	0.014465217709026434	0.0006581863854748165	0.00026772266340070657	0.13073544803580026	0.000268057107702269	0.0006588552740779412	0.0006590224962287224	0.0806430494363861	0.12856841618382664	0.08215590823450365	0.07861748752397339	0.0006581863854748165	0.0006585208297763788	0.08126728972525232	0.002602478332607868	0.0029456181860108973	0.0006588552740779412	0.00026772266340070657	0.0020243913573572475	0.0006546747203084112	0.0002521710033780547	0.002704651066735183	0.0026086655521867725	0.007013965892366794	0.12925971255515617	0.0028966220958320044	0.0006538386095545052
310	0.0018093285925792992	0.00440362258288842	0.9927020475346584	0.1847248432522769	0.970971001671228	0.8489291242316839	0.006943412389519495	0.001187349982053928	0.86520887545426	0.0009228907757189645	0.0012141639373682085	0.004432539593521468	0.0010916609650500246	0.00025166561981246354	0.0028659386356498723	0.004525249282157117	0.007306364686616717	0.0021801673471218987	0.0006226796289649603	0.0014444484947732064	0.0011140935551168737	0.0011177739019247164	0.0014621492103728297	0.0022795367109336444	0.0006647407353403025	0.006883475312934631	0.0004486518013369824	0.0013738208869846112	0.0012444829848804342	0.004658793294898829	0.004453219637489345	0.004936747106195881	0.0023566487392884384	0.0008645309906231773	0.001240802638072592	0.002640210698102203	1.008264656893535	0.8649566840706179	0.0013789032706716317	0.0004486518013369824	0.16636499506483018	0.0006316176140697205	0.00023624321414150476	0.995540996960384	0.8667051993135627	0.11222761928529769	0.004425003645295886	0.8659258420633498	0.002046973843599982
357	0.001854811190005412	0.003504511378494826	0.004210700960010648	0.00258531022355276	0.0032492621321638057	0.0028150345452506776	0.010585247018977478	0.001220334491982591	0.003245919582509471	0.0008532617663065525	0.0012109145793203747	0.003722992578628163	0.0014816611013214922	0.006072804985625516	0.0009346984306121637	0.0037211693697257985	0.010639335549747622	0.0047774150604955904	0.001412379163031644	0.0044474142491676295	0.0014491472092293266	0.0012109145793203747	0.002612354488937832	0.00216141415375303	0.009536598031967538	0.010522954048146693	0.005718190854115636	0.002085143248004118	0.0012109145793203747	0.004486005504267676	0.0037208655015754043	0.0044212815882337395	0.0017250594897871433	0.001024643403128809	0.0012109145793203747	0.0015144788615640517	0.004212828037063406	0.0033926878991498073	0.0012109145793203747	0.006271838624133634	0.0032355880653960724	0.0005025979207517941	0.007113249532574818	0.003991004287275734	0.003985230792418247	0.0028530180640499365	0.003814456891896778	0.0033358645550261162	0.004043877345444302
96	0.0007881236233933399	0.20165967673682292	0.0049531742953660895	0.001449376607463045	0.004954378763460935	0.004739782697896116	0.2027095714261625	0.0007879228787108658	0.004607491952145679	0.024544249347379036	0.0007869191552984953	0.20243977057291732	0.000797759368152097	0.0003207900025936213	0.11669288392219779	0.20118812747769124	0.20316245142982406	0.0007889266021232364	0.0007889266021232364	0.008755680070790604	0.0007879228787108658	0.0007762796871273678	0.025362484673143493	0.000786517665933547	0.0003207900025936213	0.20343646792140124	0.00032099074727609544	0.0007879228787108658	0.0007879228787108658	0.1725326270332425	0.19957715140083657	0.16501714761077693	0.16955056477508967	0.0007867184106160213	0.0007869191552984953	0.1723180309676777	0.004942133337830014	0.004724124612663135	0.0007877221340283917	0.00032099074727609544	0.0026387888511221224	0.0007829042616490132	0.0003027229811709518	0.004883917379912524	0.00507783674318251	0.009846928164719845	0.2010482084340068	0.004624755994838452	0.0007845102191088061
181	0.0005846824308809008	0.0004775450915909927	0.0004690524976228903	0.0004700324123115175	0.0004690524976228903	0.0004697057740819751	0.0004775450915909927	0.0005177215938247083	0.0004687258593933479	0.0005213146143496748	0.0005177215938247083	0.0004775450915909927	0.0005177215938247083	1.0264815411836912	0.0005360133346790828	0.00047787172982053516	0.0004775450915909927	0.0005471190344835245	0.0005471190344835245	0.0005526718843857453	0.0005177215938247083	0.0005177215938247083	0.00044259480102995573	0.0005177215938247083	0.8333988242983567	0.0004775450915909927	0.9452459602200366	0.0005177215938247083	0.0005177215938247083	0.0005209879761201324	0.0004775450915909927	0.0005206613378905899	0.0005219678908087596	0.0005177215938247083	0.0005177215938247083	0.0005209879761201324	0.0004697057740819751	0.0004687258593933479	0.0005177215938247083	0.8302666903152746	0.00046807258293426313	0.0005177215938247083	1.019386305561571	0.0004697057740819751	0.0004690524976228903	0.0005128220203815722	0.0004775450915909927	0.0004687258593933479	0.0005209879761201323
11	0.001075082704394358	0.8379811806659191	0.0055764245023029076	0.0017577829027544884	0.004545569883848824	0.004049846753934918	0.9619157905749097	0.0006264227941348454	0.005166322410555429	0.0200795510168845	0.0006164998261354249	0.8523401406311376	0.0007700223167550306	0.0002072482745021824	0.0861614146523396	0.8557098388070551	1.0316002586208974	0.0023917188012317525	0.0014559829188863992	0.009525198739329442	0.0007255107174433445	0.0006088449651073006	0.019384234473496534	0.0010291535382256117	0.0002072482745021824	1.0118205229942812	0.0002073900311878884	0.0015068735690548557	0.000616641582821131	0.1211574546793244	0.8520081464732141	0.11633871966212012	0.11863276810690042	0.000616783339506837	0.0006045922645361204	0.1241709183040627	0.005471099284823345	0.0052291206223231915	0.0006164998261354249	0.0002073900311878884	0.0034108076147722375	0.0007202657200722222	0.0001947736861600538	0.0057055648429810805	0.005022014104506715	0.010703338554232068	0.8511975817443472	0.00520147806861052	0.002145345681474712
273	0.06711983218847824	0.0010722017921482145	0.001843985966097809	0.0018442373615942093	0.001429183397036952	0.0024541228358618693	0.0010722017921482145	1.0203019461028167	0.0019405218367156082	0.000992006628796449	0.9692312024045476	0.001040274564105349	0.9539596801847053	0.000398461861794823	0.0009032640185670658	0.0010739615606230185	0.0010938218048386593	0.12116810414611508	0.11841834020648621	0.0008230688552153002	0.9598154354823626	0.9916385857897186	0.0008389067714885328	0.972126272941096	0.000398461861794823	0.0010918106408674552	0.000398461861794823	0.8728630125828474	1.0148816078049252	0.0009382079925667379	0.0010732073741338169	0.0009842133684080329	0.0009854703458900356	1.005833632493974	1.0145140675891877	0.0010287103712709248	0.0017849080244436869	0.001714265889955141	1.004617883873381	0.000398461861794823	0.0014646301620294254	0.7760506069190075	0.0003791044085719831	0.001922421360974771	0.0022567773711874616	0.0013002175073834857	0.001071447605659013	0.0016461377104306004	0.07786900082357165
368	0.0673235186656036	0.0010887400647705057	0.0017424922670236007	0.0022643760693663354	0.0012828584800528083	0.0020069913119305075	0.0010691757742250381	1.0082604499990089	0.0018085535078264786	0.0009860910598306495	0.9861512771924582	0.0010206461704044625	0.9573894833553622	0.00040271948720215905	0.0008709920518164046	0.0010712084277882037	0.0010912808817244626	0.12181514946863896	0.11987015409038498	0.0006977083355565482	0.9571115179805995	0.9961765786476857	0.000836182859547196	0.9846445727387618	0.00040271948720215905	0.0010889941464659015	0.00040271948720215905	0.8813552819265085	1.0056685626242776	0.0009469624787397141	0.0010681594474434553	0.0009815175893135271	0.0009827879977905055	1.0154377497305465	1.0052302716997201	0.001057996179627628	0.001722165731391946	0.001937627009087486	1.0115558895882912	0.00040271948720215905	0.0016154514193257587	0.7847989019605452	0.0003831551966566914	0.0017816208481145359	0.002591633293035977	0.0014863779180647513	0.001068413529138851	0.0018324371871936728	0.07674918731969728
365	0.0003351392771571401	0.0014277643032897225	0.4611955869779378	0.16271307666813759	0.46179674200004966	0.442489305710736	0.0016233044665125219	0.000327533998552969	0.45210947612643887	0.0006724756347999297	0.0003278720109353766	0.001399033250785076	0.000327533998552969	0.0001989202870468754	0.0016148541569523318	0.001406807535580451	0.001611136020745848	0.0002840994074135918	0.0002844374197959994	0.0007824986652736049	0.0003278720109353766	0.0003278720109353766	0.0005408198118521675	0.000327533998552969	0.00021666593712327465	0.0016496694323403151	0.0001989202870468754	0.000327533998552969	0.0003278720109353766	0.0012234358181243254	0.0013398810838637452	0.0013299097185827207	0.0013713162354276522	0.000327533998552969	0.000327533998552969	0.0010757244070122023	0.4615288671869917	0.45259384787042906	0.0003278720109353766	0.0001989202870468754	0.14504263434682402	0.000327533998552969	0.00018404774222094078	0.46173201262881863	0.45588794754318235	0.07534803022439121	0.0013816256130910845	0.4521718394109932	0.00029407077269461614
86	0.0005868113653887511	0.0004792839196638849	0.00047141605778157765	0.00047174388536000715	0.00047076040262471875	0.00047141605778157765	0.0004792839196638849	0.0005196067118107097	0.00047043257504628924	0.0005232128151734339	0.0005196067118107097	0.0004792839196638849	0.0005196067118107097	1.0208350817470848	0.0005379650562027601	0.00047961174724231437	0.00047961174724231437	0.000549111193869362	0.000549111193869362	0.000554684262702663	0.0005196067118107097	0.0005196067118107097	0.0004442063687719317	0.0005196067118107097	0.8426201422509427	0.0004792839196638849	0.9575456729382268	0.0005196067118107097	0.0005196067118107097	0.0005235406427518634	0.0004792839196638849	0.0005225571600165749	0.0005238684703302929	0.0005196067118107097	0.0005196067118107097	0.0005228849875950044	0.00047141605778157765	0.00047043257504628924	0.0005196067118107097	0.8386308084490346	0.00046977691988943034	0.0005196067118107097	1.026730405089982	0.00047141605778157765	0.00047076040262471875	0.0005146892981342677	0.0004792839196638849	0.00047043257504628924	0.0005232128151734339
99	0.0007737810403282461	0.15053560044747838	0.004675909527634539	0.0015659599216430594	0.004125581876376154	0.0034943394487399536	0.1525513250643076	0.0007035834528746447	0.004265977051283357	0.023362400135893958	0.0007028689736130305	0.14703411620612228	0.000728590227031144	0.0002856130848303013	0.15047397661116413	0.14652737178982234	0.15142262645077245	0.0014380681338141065	0.0012242602147760383	0.006955634231630247	0.0007035834528746447	0.000693223503581238	0.020606653623847747	0.000702690353797627	0.0002856130848303013	0.15269922227146177	0.00028597032446110845	0.0009052452244652702	0.0007035834528746447	0.09661295747437297	0.1463455368177415	0.09515309772307963	0.09581506275896524	0.000702690353797627	0.0007030475934284342	0.09684819977125947	0.004663584760371694	0.004296342419901963	0.0007171585588453158	0.0002856130848303013	0.0027266314821354286	0.0007128716832756303	0.00026900144199776976	0.004675552288003732	0.005484164192335674	0.007610275855084315	0.14662739888644838	0.004322063673320077	0.0014216351107969784
396	0.06967656980791963	0.0011157754042591859	0.0015807664280541877	0.0019830648847763916	0.001211971691387082	0.001387104773493278	0.0014607114311900851	0.9736884118500627	0.00124471396325911	0.001017040956521055	0.9436655252558402	0.0010639969278103973	0.9667975596093364	0.00040229845672220415	0.0009079000502809616	0.0010959777514993549	0.0014302535038672685	0.12650167099803775	0.12325764792209674	0.0008282018071195913	0.9667254758480058	0.9477517100222571	0.0008467303795743048	0.9827806107880455	0.00040229845672220415	0.0014074100583751558	0.00040229845672220415	0.8871853600926529	0.9726376133574255	0.0012500441005406028	0.0010952163033162846	0.0013162900924677293	0.001011203187117515	0.979584558947638	0.9750930299317666	0.0009071386020978913	0.0015607149592333331	0.0012294849995977016	0.9829179252770593	0.00040229845672220415	0.0013769521310523392	0.7843662504844714	0.0003827546200233968	0.0016193464693297554	0.002136369785634569	0.0013061374500267903	0.001095470119377308	0.0012683188569342927	0.0793606678002092
350	0.0004280558422279901	0.0004349297316652279	0.00023902388270395061	0.00024589777214118847	0.00023871143318407621	0.00023902388270395061	0.0004352421811851023	0.000251209413979054	0.00021746486583261392	0.00027714272412863295	0.00024808491878030957	0.00028620376020499185	0.000251209413979054	0.00045523895045706674	0.00027808007268825634	0.00043836667638384676	0.00043899157542359567	0.00024933471685980734	0.00024933471685980734	0.00037525187336920877	0.00024808491878030957	0.00024808491878030957	9.37348559623336e-05	0.000251209413979054	0.00045523895045706674	0.0004352421811851023	0.00045430160189744345	0.000251209413979054	0.00024808491878030957	0.00027808007268825634	0.0004349297316652279	0.00043680442878447456	0.00044086627254284223	0.00024808491878030957	0.000251209413979054	0.00043680442878447456	0.00023902388270395061	0.00023902388270395064	0.00024808491878030957	0.00045430160189744345	0.00028682865924474076	0.000251209413979054	0.00045523895045706674	0.00023902388270395061	0.00021715241631273946	0.00023871143318407621	0.0004349297316652279	0.00023902388270395064	0.00045211445525832235
297	0.002609220338569319	0.1942459845239403	0.007173544237364677	0.0033279859763465274	0.005631697545555515	0.005046043718648164	0.19928344653558397	0.0023658812688416146	0.005745738896415364	0.023849326583916128	0.0022608030341864692	0.19396297889739178	0.001730453541308142	0.00030455524635983057	0.10718666471385155	0.1928891212942282	0.20091511509404023	0.00398954023409371	0.0009594348431035115	0.008241299293325035	0.001765352483126457	0.002155152685731024	0.023563651092966202	0.0031355650348455443	0.00030455524635983057	0.2012856541320347	0.00030493665556003075	0.0015803690210293775	0.002400017392259529	0.1753273253756118	0.1921865655474595	0.15927953327718988	0.16360261585685865	0.002026045671463269	0.0023641649274407134	0.16743501550046988	0.0069588108576519835	0.005889148755690626	0.0025912941061599112	0.00030455524635983057	0.004425872359122697	0.0007727350396055314	0.00028739183235082326	0.007153901663554368	0.006803768017770617	0.009434537976151246	0.19183052005907264	0.005812485506450393	0.003187245981472667
267	0.0672088403559467	0.001074250815263887	0.0018274611570006352	0.0019252348647938297	0.0013159131497321175	0.0020414041413213107	0.001074250815263887	1.0076014017927364	0.0017899140372553105	0.0009943686880204779	0.9712454581214798	0.0010409875950868207	0.9745347370076256	0.00039941063621704454	0.0008857592342605121	0.001076266768001891	0.0010961743012896806	0.12295119353221884	0.12025107683375472	0.0008232646993823877	0.9633046202864819	0.9853314238900983	0.0008404002976554217	0.9748739210557948	0.00039941063621704454	0.001074250815263887	0.00039941063621704454	0.8789564017461174	1.006678347432823	0.0009404419522788708	0.0010755107857251395	0.0009868088652529629	0.0009880688357142154	1.0103118502489825	1.011568544787036	0.0010311598254890513	0.0017682425453217675	0.001680548601218593	1.001707007980905	0.00039941063621704454	0.0015066726775657473	0.7789946292499118	0.00038000709111375594	0.0018662682472072123	0.00226215096613275	0.0013257409193298873	0.0010734948329871354	0.00168911640035511	0.07741434909799975
58	0.0006656102571530323	0.9378156327138408	0.0038042053309459128	0.0012553437726952753	0.004045659889653538	0.0042222343359693305	0.9125144311121661	0.0006692234353249748	0.003989734175339996	0.021483486126259842	0.0006703230982468702	1.0065634166966848	0.0006767639810751153	0.00022967245597303122	0.09438469696510314	1.009892724740075	0.9474841833125524	0.0006700089088406145	0.000655399101449717	0.011056639395549853	0.0006704801929499981	0.0006619970789810901	0.02029443631828455	0.000668752151215591	0.00022967245597303122	0.9473827001343317	0.00022982955067615916	0.0006690663406218469	0.0006704801929499981	0.1339917277071227	1.0062421580287881	0.12756404083394035	0.1313109065982446	0.000670637287653126	0.0006693805300281027	0.1337617410617434	0.0038942205958382155	0.004015654801356104	0.0006703230982468702	0.00022982955067615916	0.0020832328581794576	0.0007974127130773642	0.00021584812209777355	0.003967112538089575	0.004000573709855823	0.011058838721393644	1.0091091363608728	0.004003872698621509	0.0006283788125117134
236	0.06788746857853624	0.0010759968652294092	0.004074656331807682	0.00431018559954223	0.0031298120798746686	0.004083085800337129	0.005089911438516077	0.871762743187068	0.0046857928001925895	0.000978066274960834	0.8653246126349304	0.0010254200540527273	0.8678911378766019	0.00039296198879921974	0.0008707145139828767	0.001077980269589279	0.005049747500228711	0.12257438943995849	0.12132955527859518	0.0008114603087317642	0.8663173065170453	0.8726728778627032	0.0018837382907864173	0.8622689302930059	0.00039296198879921974	0.005014294147296037	0.00039296198879921974	0.8463945055732423	0.8718591862240667	0.0027336270589906606	0.0010772364929543278	0.0030683265447187026	0.0009721160618812243	0.870605178817539	0.8685674787633176	0.0013387979429121681	0.003903339780223922	0.004828845839648203	0.8851197319230667	0.00039296198879921974	0.004266798629170077	0.7790291681924417	0.00037387172183547216	0.004073416704082764	0.005317755014356129	0.002856598129302593	0.0010561628216307103	0.004746782484258588	0.08030258816914175
391	0.06573585156298183	0.0010699454689869377	0.002115670468780939	0.0021416388068847057	0.001267954047028161	0.0018462489609543567	0.0010507189109678025	0.9897250277599037	0.0018252745340243909	0.0009690684632761505	0.965807688975217	0.0010030270592579996	0.953636029271311	0.0003957674605237564	0.0008559563751895501	0.0010504692154091125	0.0010701951645456277	0.12084740679926	0.11961665739047667	0.0006856640041629245	0.9428753991695625	0.9751797620750899	0.000821748083649011	0.9687738225168963	0.0003957674605237564	0.0010701951645456277	0.0003957674605237564	0.8650685152128268	0.9883759226563014	0.0009498419052570154	0.001049720128733042	0.0009645739432197294	0.0009855483701496951	0.9934117826839626	1.00113611479204	0.0010397323063854394	0.0019443793155195527	0.0019401344910218216	0.9859339000923124	0.0003957674605237564	0.0015760783664517037	0.7727792888520671	0.00040925102069302	0.002077966439418739	0.0024734842043838048	0.0014417421558764478	0.0010499698242917323	0.0018487459165412571	0.07779489856991864
211	0.0009067901596190442	0.1916869350515224	0.003719219404992752	0.0013826910066727903	0.0037201241594548317	0.0035819229153722077	0.1947160529905641	0.0008871117500688178	0.0031684501262019384	0.029220854861777265	0.0008871117500688179	0.19376719174845833	0.0009192305334726355	0.000360770841754147	0.10050148277946905	0.19338606393130742	0.19622088584961758	0.0008895998248395361	0.0008895998248395361	0.009975370321656045	0.000886885561453298	0.0008748975648307465	0.0242110032166283	0.0008871117500688179	0.000360770841754147	0.19648801460454654	0.0003612232189851867	0.0008871117500688179	0.000886885561453298	0.9061690456808267	0.19134765212824262	0.365422184443697	0.8827451788462073	0.000886885561453298	0.0008873379386843378	0.8987821778751797	0.0036047679655397125	0.003188580912983204	0.0009047544620793653	0.0003612232189851867	0.0021621369757541635	0.0008995521239224092	0.0003404138663573613	0.0037217074797634697	0.003666743646192149	0.007397498670576412	0.19253016621018035	0.003188807101598724	0.0009441112811798178
123	0.0017328129692889016	0.004393486530855134	0.9939142023511062	0.18477540671485626	0.9756333148240458	0.8498563060944064	0.006859365474503733	0.0012020809184908133	0.8661005291014567	0.0009234772750424612	0.001228906819968219	0.004435391043620493	0.0010923226549296628	0.00025212840734973593	0.002867566135052108	0.0044562556336584765	0.006938440517420793	0.002168339369745608	0.0006231323781091527	0.0014450920259920191	0.0011016152874675875	0.001132473840801074	0.0014263314282267747	0.002281253621715865	0.0006434709700789506	0.006799226362041314	0.00044885168485071217	0.0013907388922796283	0.0012592393752335212	0.004634393646083602	0.004456080300969081	0.0049128219568425596	0.0023594520011859504	0.0009054180080347959	0.0012580120464077576	0.002541973330845947	1.0095021551017516	0.8658313934232358	0.0014072201650827403	0.00044885168485071217	0.16629674391415852	0.0009993963295504137	0.00023669913068299268	0.9929004287410254	0.8674912679937363	0.1127040280756729	0.004427851737976517	0.8667550460309676	0.002035086525805553
106	0.0007033622924485016	0.15340630598466626	0.002642058003896257	0.0016178044631469841	0.002642591932761982	0.002555027598783069	0.1486927819580453	0.0007154646800716035	0.0024466400390408785	0.01760915196790162	0.0007012265769856013	0.15189938074930154	0.000712973012031553	0.0002845840854314661	0.15068914198699135	0.15162191571541306	0.14950346395250452	0.0007165325378030536	0.0007165325378030536	0.005856665728138372	0.0007152867037830284	0.0006914378811139749	0.0165980686725069	0.0007010486006970264	0.0002849400380086162	0.14943209546078592	0.0002849400380086162	0.0007152867037830284	0.0007152867037830284	0.0973613947361021	0.15037038645415346	0.09786222001215221	0.0957736682657243	0.0007010486006970264	0.0007151087274944535	0.09457731165392297	0.002641880027607682	0.002477251960675783	0.0007014045532741763	0.0002849400380086162	0.0024322239596663016	0.0006974890749255258	0.0002922370658401922	0.002684416360577113	0.0025347383018855165	0.007664726843772058	0.15066333542514798	0.002463725762744081	0.0007110152728572277
349	0.08776312308279154	0.0011637395645951163	0.0013273696882633637	0.000893324847234279	0.0009472484107158606	0.0009464515107629307	0.0011637395645951163	0.8468071406485916	0.0009212163455868212	0.001063595803843608	0.8426988557579209	0.0011321291997955685	0.8447511387700327	0.000421028808464565	0.0009499047438922933	0.001165598997818619	0.0011865840299124365	0.1407758299181743	0.13866829517599272	0.0008638395489758773	0.8448903306284778	0.8485834306436719	0.0008850902143873379	0.8557937814177806	0.000421028808464565	0.0011658646311362624	0.000421028808464565	0.8593692058732589	0.8441986214693348	0.0010088753404090965	0.0011648020978656892	0.0010580175041730994	0.0010580175041730994	0.8505310541286324	0.8488721740599502	0.0009491078439393633	0.0013271040549457205	0.0009459202441276443	0.8485212724473434	0.000421028808464565	0.0011151286674664	0.8241491499202568	0.00040057504300603414	0.0013271040549457205	0.0009058096131635122	0.001023750806197119	0.0011650677311833325	0.0009427326443159252	0.10695805224901105
128	0.0018581431869666661	0.1939701059281871	0.005932982878570094	0.002964794814753485	0.004638119036082	0.004238620513050209	0.2008158728047375	0.0014679195447074138	0.005536198954788802	0.02730954710983404	0.0014679195447074138	0.19323467574790604	0.0016672163730148929	0.0003608154837121783	0.09862206942044663	0.19305709571360255	0.2015899860243382	0.00422821454925663	0.0008897099043510953	0.010235170257402825	0.0016522860771371476	0.0014557038480801675	0.024445644900557444	0.002406039802359077	0.0003608154837121783	0.20176530389259958	0.0003608154837121783	0.0023270902074903938	0.0014679195447074138	0.9014985040295964	0.19170251068760347	0.3624741038542333	0.8880815972340044	0.001282874362465055	0.001468145761311622	0.903269780040547	0.0055585943986054195	0.005753140678224525	0.0014857906564398665	0.0003608154837121783	0.004629749021726295	0.0008998896515404672	0.0003404559893334347	0.005882762792435859	0.005521947308723681	0.008469097228348921	0.19358327553499097	0.005513803510972184	0.0036950220131377557
136	0.0012004431411631415	0.004421004202089309	0.8870993094850081	0.17642189708775008	0.8846200086058674	0.9046925304444223	0.006560628120658711	0.0016725456679793187	0.878489314979413	0.0009359508855466287	0.001741270589214817	0.004514312189145339	0.0015600377682021454	0.00025767359502395685	0.0028021106266672073	0.004634356503261652	0.006923990954867285	0.0017802087299670444	0.0006375447654039823	0.0016319925812972754	0.0017025118868992358	0.001635940226903492	0.001657293400864391	0.0021959675876763118	0.0004220392029918847	0.006513615250257405	0.00025803247189724925	0.000996242200259755	0.001772313438754611	0.0041326466343988505	0.004634177064825006	0.0037307045363113413	0.0027104175855409943	0.0013938777758677552	0.0016723662295426724	0.0028403310136728504	0.8881012937152406	0.8782318208228258	0.0017848741293198457	0.00025767359502395685	0.16927378752551167	0.0014834175557542138	0.00024188301259909037	0.8863130102556245	1.0082895174577449	0.11562079777611181	0.004507314090116136	0.8788932309003036	0.0014161281420118853
244	0.0003816304303659907	0.0007088844998291028	0.0032376840530267117	0.0012432866108269907	0.0024606797164621348	0.0012841186767064416	0.0033460384132141326	0.0004965577572559577	0.0019448014207168757	0.000679604920881399	0.0004965577572559577	0.0007118722119666237	0.0006080990103900677	0.00022826120730658946	0.0006110867225275886	0.0007156566473408168	0.003752367263916962	0.0018721004253705361	0.0003832238768393352	0.0007921420780613494	0.0006080990103900677	0.0004965577572559577	0.0016271080300938301	0.0011002747898443282	0.00022826120730658946	0.003334286745473218	0.00022826120730658946	0.0009968999498861084	0.0004965577572559577	0.0029052512825252304	0.0007158558281499846	0.0020031613978031154	0.0006252285599785203	0.00038282551522099905	0.0004965577572559577	0.0008501036935292527	0.003030536011491936	0.001963723597587841	0.0004895864289350758	0.00022826120730658946	0.001600218620856143	0.00037844353741930194	0.00021192838095480907	0.0032721423330127853	0.0026244063415982745	0.0014131878410473405	0.0007158558281499846	0.0019732842764279075	0.0016776999556225157
213	0.0012929099062955988	0.0015494639436354034	0.20181600464820051	1.0098093177900997	0.1905854042754032	0.1873014743343609	0.0024978146991114737	0.001413056017741831	0.19818120214602383	0.0011146038937671144	0.001386845799162	0.0015925099230548335	0.0015886836137731064	0.00027530295282026735	0.00156170813333693	0.001555203407557994	0.0023818775278751413	0.0022234683236116376	0.0006388023345843452	0.0007688968501630677	0.0019158330573607765	0.0014805903765643148	0.0010237290483260948	0.0025048933712826685	0.0008928692708910269	0.002378051218593414	0.00027530295282026735	0.0013923939476205044	0.0013983247270071815	0.002025265502818172	0.0015553947230220802	0.002965198377874443	0.0011354572793525273	0.0014096123393882766	0.0014714072342881697	0.0009131487100841808	0.20061722195023537	0.19838399653795538	0.0015538641993093894	0.00027530295282026735	0.15689073342504997	0.0006776393737938756	0.0002584671919806679	0.2016137842026612	0.18853718091689467	0.05724503053299149	0.001523636355983745	0.19651714023940067	0.0018460029129692562
44	0.0009062534366984223	0.004549986221707929	0.8890333614658879	0.1854387121589693	0.8855086025680001	0.8609836026624953	0.006786911288497997	0.0012586753292615825	1.0081089433624901	0.0009328920680055458	0.0012302367904337074	0.004580584649560705	0.0009244325026580134	0.0002582867292278523	0.0028825518944836613	0.0044895093290106755	0.006944403196563761	0.0017511300269392159	0.0006369872715939856	0.001542340754532032	0.0011740796757862583	0.0013007931652471696	0.0022178460470701016	0.0019390403721056813	0.0016395357606526176	0.006731834118362999	0.0002582867292278523	0.0013481307330429364	0.0012032381776224338	0.004154726530150881	0.004602363530561799	0.0045627655651052645	0.0022871424866190374	0.0009436915131300555	0.0012869338773373825	0.0022608638368160645	0.8872876311615109	1.0047886539589597	0.0012905336923788855	0.0002582867292278523	0.16970590051083176	0.0006481466982226452	0.00024244754304523835	0.8886067833834698	0.8803610470494027	0.11560572017809725	0.0045876042888916375	1.0052425906356932	0.0015139022157041571
194	0.06755857257942022	0.0011303236081498878	0.0009635849708313418	0.0008888309235756505	0.0009646453119271671	0.0009635849708313418	0.0011303236081498878	0.8993439404554854	0.0009384018698054883	0.0010460264910317676	0.897463690607313	0.0010987784605490819	0.8990194760801629	0.0004201601592208189	0.0009317747379565795	0.0011321792050675821	0.0011539161975320032	0.12315464200101209	0.12492594180158845	0.0008678891869330986	0.8922401852840031	0.902601573387135	0.0008845895591923488	0.9001338945718753	0.0004201601592208189	0.0011303236081498878	0.0004201601592208189	0.9155348188181915	0.896674531746745	0.000989298242405108	0.001131383949245713	0.001038073932813077	0.0010391342739089024	0.8999668908492829	0.901289931451599	0.001084728941029395	0.0009635849708313418	0.0009630548002834291	0.9023489471210546	0.0004201601592208189	0.0007316353561195334	0.8355572662391901	0.0003997485931261798	0.0009635849708313418	0.0009230269239160199	0.0010240244132933903	0.0011316490345196694	0.0009598737769959529	0.07593155604260557
151	0.0008007378564497041	0.18888513827841585	0.00290023071498272	0.0012569539239750758	0.0027851653816955324	0.0027642648426414143	0.19029671124399558	0.000838268931955486	0.0026372884494631713	0.02854272002761568	0.000838268931955486	0.18907976050229613	0.0008524273616373078	0.0003584554816270777	0.09823725303091527	0.18892356830183793	0.19182582164963236	0.0008405163017462513	0.0008405163017462513	0.010167999881338876	0.000838268931955486	0.0008369205100810267	0.024132931024175856	0.000838268931955486	0.0003584554816270777	0.19266858532116937	0.0003584554816270777	0.0008384936689345625	0.000838268931955486	0.9283525026485253	0.18748660005762255	0.35938724114232906	0.8864237739361739	0.0008380441949764093	0.0008380441949764093	0.9029394697915295	0.0027851653816955324	0.002785165381695533	0.000838268931955486	0.0003584554816270777	0.0022363576787906275	0.000832875244457649	0.00033822915351018937	0.002901129662899026	0.0029485491654841754	0.0072879954944730435	0.18911908947363454	0.002771456425971864	0.0008962510725572326
272	0.06697696257722731	0.0011107611617169216	0.0018442305144867736	0.0018537822058525223	0.001429486020974006	0.0024738880637288846	0.0010720516756557298	1.0075702181279538	0.0019407528693406542	0.0009918677402432614	0.9716023188490313	0.0010617459033926853	0.9528948285886144	0.0003984060740713557	0.000903137554661439	0.001093417301079115	0.0011130234044088093	0.1211591832097353	0.11917821269253885	0.0008204400162579841	0.9469614687283908	0.9869931099628414	0.0008387893180921852	0.9714977529646062	0.0003984060740713557	0.001074062558048519	0.0003984060740713557	0.8726379986894074	1.006265658175632	0.000938076636236151	0.001092663220181819	0.0009840755709712033	0.0009853323724666966	1.0029564998379983	0.9987482257104887	0.0008787556056488703	0.0017851608441985917	0.0017145286001518719	0.987644384497806	0.0003984060740713557	0.0020400401874846198	0.7760068048260171	0.00037905133104075984	0.0019226549278055516	0.002295673611667944	0.0015212325301450125	0.001073308477151223	0.0016464099590961386	0.07747427138818501
36	0.0670162110322397	0.0011131573789621076	0.0017546165257331565	0.002005600344465832	0.0013926448876614085	0.0023481491141532427	0.0010937345105777698	1.0084794693975052	0.0018123806407982649	0.0009946022083044618	0.9743595435272787	0.0010632128602595247	0.951515727856858	0.00039980839466461374	0.0008868935745367708	0.001095500225885437	0.0011154275843576794	0.11978436075682594	0.11646380699823607	0.0008261025189442334	0.9493981307128773	0.9783959687206055	0.0008409849765374272	0.9731139575002415	0.00039980839466461374	0.00111340962400606	0.00039980839466461374	0.8733994736654913	1.006576280540884	0.0009416307490744499	0.0010947434907535797	0.000987287102029841	0.0009885483272496034	1.0004928868158829	1.0011812635408293	0.001051861833281665	0.001695591185448286	0.001625214818185556	0.9935077170587522	0.00039980839466461374	0.001452426963078136	0.7766647605349513	0.00038038552628027604	0.0018267586083035535	0.0022669262100005576	0.0013835640660791206	0.001094995735797532	0.0016544752432840388	0.0772296128618739
394	0.07140087522885545	0.0010918200115336311	0.001635830539201049	0.0020081282466829415	0.0012080680712167526	0.001955702651139573	0.0010918200115336311	0.9370844733367727	0.001641149077879362	0.0010148278325713895	0.9276911742396327	0.0010616816256898587	0.9383285048600046	0.0004014230383393192	0.0009059244215392712	0.0010935928577597352	0.0011136006937400545	0.12450369803059577	0.12346405035085893	0.0008263996051111664	0.9267143359690492	0.935433700236523	0.0008448878586119678	0.9459248976751148	0.0004014230383393192	0.0010938461215063216	0.0004014230383393192	0.8794674775158778	0.9414180693046112	0.0009613891820416756	0.0010928330665199762	0.0010084962389067312	0.0010090027663999038	0.9407177950453001	0.9364753740262325	0.0009051646302995122	0.0015770733499930224	0.0015917626472950292	0.953402509793076	0.0004014230383393192	0.0015851777898837848	0.7829116871848291	0.00038192172985217253	0.0016355772754544629	0.0024369037696535837	0.0013985224086496659	0.0010930863302665626	0.0017553710275897928	0.07995916375350041
286	0.0006506114443841095	0.9396618359840279	0.003881206706732729	0.0012517437470538312	0.004038283347095865	0.0042080831953284145	0.9114359490939741	0.0006543812837528249	0.003964928556046281	0.021633851523934003	0.0006546954370335511	1.0090705476744097	0.0006619209624902553	0.0002296460482109049	0.09464464473112327	1.0113604109376233	0.9455184385199673	0.0006540671304720985	0.0006394590029183269	0.01087834272834899	0.0006556378968757299	0.0006367887000321536	0.020314093591602935	0.0006531246706299198	0.0002296460482109049	0.9444479612158926	0.00022980312485126805	0.0006554808202353668	0.0006556378968757299	0.1333568110551796	1.008094787584474	0.12799939808231411	0.13198239045200216	0.0006550095903142774	0.0006540671304720985	0.13380495071013562	0.0038801071702501866	0.003988804205381477	0.0006554808202353668	0.00022980312485126805	0.002103884521023844	0.0007825558222891438	0.00021582330385894896	0.003960216256835385	0.003995087270996003	0.01105285487579243	1.009216943103228	0.003976866380713879	0.0006133842806180463
02	0.06921223259121197	0.0010895512760500264	0.0019484419617545165	0.002045575420365749	0.0012311101149563187	0.0024137789960315837	0.00107022498066743	0.9893087937906871	0.0017228011883914725	0.0009901588997966724	0.9674635542462757	0.0010383491428286016	0.9564267336377184	0.00039782049586254136	0.0009013081392065527	0.0010699739898183053	0.00107022498066743	0.123797973449686	0.11938003252339421	0.0008214930491849197	0.9598821246576171	0.9794759762853805	0.0008373054726797716	0.9852911832687492	0.00039782049586254136	0.00107022498066743	0.00039782049586254136	0.8679624989552506	0.9921128635571076	0.0009369488397822503	0.0010692210172709314	0.0009831311560211827	0.000984135119417681	0.9998880580812904	0.991116931867781	0.0010273055454671177	0.0019326295382596646	0.0017998553790727345	1.026305346933356	0.00039782049586254136	0.0015957998187344088	0.7746666904271337	0.0003784942004799447	0.0020106876923374254	0.0023615728994136605	0.0014399345014280123	0.001069472008120056	0.0017463943282091878	0.0781540325821261
341	0.0016939925179409296	0.0017856016458589084	0.20050850829479896	0.853933515451762	0.18418325707326302	0.19649323363724144	0.0035820721713013056	0.0013706433503321317	0.19217130130572121	0.0011827670032461073	0.0013349313174149534	0.001838393346692998	0.0011907245757983046	0.0002796795621394225	0.0016051006099188233	0.001790647911379814	0.0035892533953118255	0.0022873168909181775	0.0006571790405302461	0.0009001761340753931	0.0011429791404851208	0.0012268247829863217	0.0012747643054349248	0.002727312426914063	0.0005156895188094695	0.0035942996608327314	0.0004974453280800415	0.0013390071472587617	0.0013366781016337286	0.0026405554773815706	0.001790647911379814	0.003410110969319676	0.001362103516373676	0.0010519522739734005	0.0014445905489269407	0.0011406500948600874	0.19962580000291127	0.19218644010228392	0.0014715686607502437	0.0004949221953195887	0.1562692570829674	0.000733649371885508	0.00026259989422251117	0.20111464241871388	0.19212918439733517	0.056201423629138304	0.0017613407539314777	0.1915913689450879	0.001953875192267569
56	0.06689446988624083	0.0011101950947322913	0.001844125290932946	0.0019212884999170556	0.0014289017689728496	0.0024732442228131645	0.001071487817261435	1.0176485077590498	0.0016226895022847347	0.0009913084567860894	0.9685500857089716	0.0010586691734236838	0.9572857652730372	0.00039838334280069775	0.0008824756571440061	0.0010928522236576868	0.001112457208350718	0.12013331389591261	0.11823565191601024	0.0008234093571073096	0.9558915492462134	0.9821368427931574	0.0008382387686058845	0.971867601003373	0.00039838334280069775	0.0011104464406898943	0.00039838334280069775	0.872246128015523	1.016399821041678	0.0009380231137742611	0.001092098185784878	0.0009835167321003977	0.0009847734618884125	1.008151903442937	1.0037817512780942	0.001028507658511328	0.0017850589908962496	0.0016807504184910196	0.9951351989905947	0.00039838334280069775	0.0015050595941265477	0.775067737735574	0.00037902970406526954	0.0019225452297050704	0.002295542630787869	0.0013396739540237975	0.001070733779388626	0.0016463160222994133	0.07749021007495137
238	0.0006149281890983195	0.0005022486103138229	0.0008742973414833648	0.0004943472983868612	0.0004933166924833446	0.0004940037630856891	0.0005022486103138229	0.0005445034523580091	0.0004929731571821723	0.0005482823406709039	0.0005445034523580091	0.0005022486103138229	0.0005445034523580091	0.8764001210618402	0.0005637414292236549	0.000502592145614995	0.0005022486103138229	0.0005754216294635112	0.0005754216294635112	0.0005812617295834395	0.0005445034523580091	0.0005445034523580091	0.0004654903330883927	0.0005445034523580091	1.0185814809051057	0.0005022486103138229	0.8957418455884398	0.0005445034523580091	0.0005445034523580091	0.0005479388053697316	0.0005022486103138229	0.0005475952700685593	0.0005489694112732484	0.0005445034523580091	0.0005445034523580091	0.0005479388053697316	0.0008794503710009484	0.0004929731571821723	0.0005445034523580091	1.0087007185727896	0.0004922860865798278	0.0005445034523580091	0.8896368797513079	0.0008794503710009484	0.0004933166924833446	0.0005393504228404254	0.0005022486103138229	0.0004929731571821723	0.0005479388053697316
299	0.0006500404293437763	0.9377904559120792	0.0037754461159495685	0.0012303832130394876	0.0038597425927806737	0.004193318036479182	0.9122341815777506	0.0006538078696490771	0.003808725171979726	0.021789932865783526	0.0006527090328933644	1.0133097386919103	0.0006613427502596787	0.00022949990526457395	0.0960220068746367	1.0095382169929452	0.9487570037107718	0.0006520811261758141	0.0006388950851072613	0.010871419930983634	0.0006538078696490771	0.0006349706681225731	0.020706008894612608	0.0006525520562139769	0.00022949990526457395	0.9446628949356655	0.0002296568819439615	0.0006536508929696895	0.0006550636830841773	0.1346965083520227	1.0047843352343733	0.1289874234993775	0.1319087595027795	0.0006530229862521394	0.000653493916290302	0.13429402014607308	0.0038655507299180125	0.0038325856272466304	0.0006549067064047898	0.00022949990526457395	0.0020673828675338165	0.0007819008400293043	0.00021568595747847104	0.003938387909153828	0.003980457659229686	0.01094300129678435	1.0087500370857405	0.003962248364420733	0.0006131509096877058
104	0.06718074905557468	0.0010913359188259217	0.0018441113856346811	0.0018637162224998177	0.0011373318822402799	0.0024737282618804055	0.0010719824260231588	1.0072520302316637	0.0016613842522891162	0.0009918036701259986	0.9704869288520362	0.001040061730101719	0.9572757822455581	0.0003983803388620649	0.0008628641661283716	0.0010737418344597737	0.0010935980153872833	0.1208504980382596	0.1185114901938114	0.0008229004602109783	0.9509318581112499	0.9815953310326974	0.0008387351361405114	0.97457378330623	0.0003983803388620649	0.0010915872628882953	0.0003983803388620649	0.8728872646477036	1.010304855213253	0.0009573695335808234	0.0010709770497736649	0.0009842633482547926	0.0009852687245042867	1.0089048687858322	0.9992170632457065	0.0010478533960352988	0.001785045530976899	0.0017581517163029298	0.9958209022749152	0.0003983803388620649	0.0014831813120662744	0.7754446904823543	0.0003790268460593021	0.0019225307330952269	0.002276171828854801	0.0013203103596482189	0.0010712283938360382	0.001685010594152229	0.07776258542556319
135	0.0012008254440711375	0.0043595223626586195	0.8853986340139328	0.17530597351864832	0.8829285850850981	0.9040208533239024	0.006500147657187583	0.0016733284443395235	0.8777543899962928	0.0009360298797110048	0.001701154418899402	0.004439589360424463	0.0015607678891844028	0.00025779419011603434	0.0028032425338871	0.004625215539101329	0.006914664916921513	0.0017812214166652454	0.0006380226682955334	0.0016331154230400866	0.0016896649842424198	0.0015959542828214103	0.0017404698281162621	0.0021969953333147827	0.0004222367236440897	0.006453292306477078	0.000258153234949065	0.0009967084564931911	0.0016634547114311798	0.0041345807747648925	0.004625036016684814	0.003706240288959282	0.002711506579047759	0.001394530131491194	0.0016731489219230082	0.002757284795259172	0.8862249756971529	0.8804434562732762	0.001703308687897586	0.00025779419011603434	0.16877494800582013	0.0014841118173323507	0.00024199621746268403	0.8863369976850584	1.0117125810207106	0.11582319555287068	0.004432587986180365	0.878252923746956	0.0014167909111390967
380	0.0006052775506596248	0.0004913348286301461	0.0008576779440037125	0.00048373864716151415	0.0004833933661856672	0.0004833933661856672	0.0004913348286301461	0.0005348402315868561	0.0004830480852098203	0.0005379477603694783	0.0005348402315868561	0.0004916801096059929	0.0005348402315868561	0.9310197666453053	0.0005545212472101296	0.0004916801096059929	0.0004916801096059929	0.0005659155194130776	0.0005659155194130776	0.0005724758579541689	0.0005348402315868561	0.0005348402315868561	0.0004678557222725566	0.0005348402315868561	0.8749026307648112	0.0004913348286301461	0.9418425988332265	0.0005348402315868561	0.0005348402315868561	0.0005379477603694782	0.0004916801096059929	0.0005376024793936313	0.0005382930413453252	0.0005348402315868561	0.0005348402315868561	0.0005379477603694782	0.0008576779440037125	0.0004830480852098203	0.0005348402315868561	0.8788453942280069	0.00048166696130643274	0.0005348402315868561	0.9276083906039377	0.0008576779440037125	0.00048270280423397347	0.0005296610169491525	0.0004916801096059929	0.0004823575232581266	0.0005386383223211721
98	0.06708793233738594	0.0010900349786593473	0.0019776995334670404	0.0021152108649538167	0.0012353394569031445	0.002410847658058843	0.0010513206367051178	1.0125783902576617	0.0018361659326863178	0.0009668529815322532	0.9700740650612114	0.001046041408256814	0.9517435783213763	0.00039845605193151887	0.0008761005305875983	0.0010706778076822326	0.0010902863704902192	0.12097276571739436	0.11908984090416591	0.0008228054624428146	0.9505414225861483	0.9814015295684557	0.0008137553565314363	0.9723949144438182	0.00039845605193151887	0.0010902863704902192	0.00039845605193151887	0.8703486854972555	1.0129567349631232	0.0009123009542331117	0.0010701750240204896	0.000959814010267848	0.000959814010267848	1.0151863291111236	1.0047417527139004	0.001002802013346895	0.0018411937693037503	0.001932951787571892	0.9923835817000825	0.00039845605193151887	0.0016003603953287375	0.7757924247596819	0.00041203121079858636	0.001922896114337027	0.0024329701391755452	0.0014339390032917245	0.001050566461212503	0.00185979676478825	0.07774619179085003
177	0.0015434506245166344	0.147566766198568	0.005430290799374653	0.0031224367346325134	0.003496535583028955	0.004179129306407848	0.15536758628728564	0.0015532131205603828	0.0047879185596960035	0.0221315785311778	0.0015438411243583845	0.14787272282457906	0.0011627132788104438	0.00031142362379557646	0.08034319469092034	0.14696754419140273	0.15780606254909313	0.0039112464149673905	0.001661381576725116	0.0066978532856949565	0.001295287975084548	0.0015577038687405074	0.0227618452757622	0.003085339249666269	0.00031142362379557646	0.15761471762663568	0.00031142362379557646	0.00185877924672971	0.0015532131205603828	0.6086590215909314	0.1457804246724829	0.30365462944396143	0.5855076527230237	0.001508891388521765	0.0015692236140721304	0.5913296148636735	0.005174318153107568	0.004831068792209373	0.0017398720449168538	0.00031142362379557646	0.0047590215714065085	0.0009330993718614795	0.00029385113091682916	0.005430095549453779	0.003936238404839387	0.007646572651226433	0.14692732270770248	0.004771908066184256	0.0036330152777205586
184	0.0011827202991110419	0.0044416971567870665	0.8683123760339965	0.1746261509692703	0.863015500158468	0.8610709319309204	0.00844060334820675	0.0016997516658573875	0.868817034000513	0.0009216415542616906	0.001753310812566496	0.00447280742022206	0.001564351314770994	0.00025365470471145496	0.0027730557543646727	0.004383365412846453	0.009112125454965507	0.0026030098826347638	0.001118555380776367	0.0016304606245703557	0.0019415632589202937	0.0018874738236299067	0.0028221958295631287	0.00238647537861279	0.0003409755577619489	0.00839482176735639	0.00025400823043230714	0.0010946923946188437	0.001698867851555257	0.004653282300717109	0.0044941957263336186	0.004836938912699829	0.002729041802118574	0.0014379658695663315	0.0016856106370232993	0.0030383768078642505	0.8653584918734157	0.8689061224821677	0.0017211399719689457	0.00025365470471145496	0.16702057537371645	0.0013900631343908582	0.00023809957299395805	0.8684955023573979	0.898631448905723	0.11522675935168332	0.004465736905805017	0.8693063135981723	0.0020059049401153946
62	0.06709004929385838	0.001110047741098073	0.0016834132787136914	0.0018429606566216308	0.0011361783352751213	0.0024525070169439315	0.001071354361258982	1.0123278615701623	0.0016213531175432016	0.0009912037887351512	0.967633490276027	0.0010590428313101805	0.9488212212585448	0.00039824030548674637	0.0008824100649018632	0.0010927110968844541	0.0011102989968113136	0.12036932579800698	0.11832284801366026	0.0008223599494373002	0.9508282518959128	0.9817774281414942	0.0008381890593714738	0.9727942826259941	0.00039824030548674637	0.0011102989968113136	0.00039824030548674637	0.8689470300192788	1.0103449514812655	0.000937937577528091	0.0010899472840388048	0.0009841686287644074	0.0009851736516173705	1.0087728444835176	1.0041095384457672	0.0010283896342947966	0.0017836643082967901	0.0016793931873018376	0.9960756370148911	0.00039824030548674637	0.0014841674981136979	0.7755145779821101	0.000378893615567201	0.0019211011834395348	0.002255271282049865	0.0012992432931684325	0.0010706005941192595	0.0016449711545878415	0.07772218605535818
358	0.000601318264320025	0.000491132571193227	0.0008576343736363261	0.00048340613539470155	0.0004830702034034614	0.0004830702034034614	0.000491132571193227	0.0005324522061157762	0.00048273427141222117	0.0005361474580194189	0.0005324522061157762	0.000491132571193227	0.0005324522061157762	0.9938618506560584	0.0005519362616077102	0.0004914685031844673	0.0004914685031844673	0.0005626860853273976	0.0005626860853273976	0.0005683969291784816	0.0005324522061157762	0.0005324522061157762	0.00045518784813052167	0.0005324522061157762	0.8556540545479648	0.000491132571193227	0.9568434889493492	0.0005324522061157762	0.0005324522061157762	0.0005364833900106591	0.0004914685031844673	0.0005361474580194189	0.0005368193220018993	0.0005324522061157762	0.0005324522061157762	0.0005358115260281787	0.0008576343736363261	0.00048273427141222117	0.0005324522061157762	0.8592696905696836	0.00048139054344726017	0.0005324522061157762	0.9851951412140515	0.0008576343736363261	0.0004823983394209809	0.0005274132262471727	0.000491132571193227	0.0004820624074297406	0.0005361474580194189
81	0.0016004161016767101	0.0005949889432306338	0.0005647187180006289	0.0005432366226761092	0.0005647187180006289	0.0006581332840330096	0.0005949889432306338	0.007419785530571951	0.0005637422591222417	0.0007176972756146321	0.00765511212026328	0.0005858753270323527	0.006996653349937475	1.0146836631268947	0.0006539019622266647	0.0005953144295234294	0.0005953144295234294	0.0016996894209794142	0.001259957439412354	0.0006369766750012857	0.007605312717465529	0.007603034313415959	0.000639255079050856	0.007001210158036615	0.8368454389280304	0.0005949889432306338	0.9439200136964632	0.005262787868214506	0.009211262086119767	0.0007183482482002236	0.0005949889432306338	0.0006369766750012857	0.0007186737344930193	0.007604661744879938	0.007176321783560729	0.0007180227619074278	0.0005647187180006289	0.0005637422591222417	0.009164717546249975	0.8424232975276712	0.0005412837049193348	0.00370110463538049	1.013846512381824	0.0005647187180006289	0.0005640677454150373	0.0006246081958750471	0.0005949889432306338	0.0005637422591222417	0.0016225491695868212
243	0.06536991234045987	0.0012859343585994412	0.0010542050706284758	0.0009990173016622794	0.0010550951959343823	0.0010545017790637781	0.0012636812259517814	0.14309298367628873	0.0010218638511805436	0.0012458787198336534	0.14238652089183437	0.0012458787198336534	0.14539514442579798	0.0004969866291310715	0.0010411498994751822	0.0012886047345171605	0.0013132315346472373	0.8020865724004188	0.8288926959877899	0.0009663793737790447	0.1460247597255091	0.14353774962080662	0.0009767641690146193	0.14411989157086938	0.0004969866291310715	0.0013105611587295183	0.0004969866291310715	0.14660007738155992	0.14312651172947788	0.0011108763817711833	0.0012886047345171605	0.0011645806085608691	0.001166954276043286	0.14543549677299905	0.1441068363997161	0.0012179881269152528	0.0010545017790637781	0.0010503478609695481	0.1443020705501449	0.0004969866291310715	0.0008429486646933577	0.14597224233246062	0.00047414007961280735	0.0010545017790637781	0.0010046547619330197	0.0010506445694048504	0.001263384517516479	0.001050051152534246	0.0848550519951862
255	0.001078142218994885	0.8413422849310903	0.005637545553178473	0.0017821248936885268	0.004688149459188117	0.004090744702544583	0.9848586883384574	0.0006279570931512319	0.005342537876015776	0.019878629066924537	0.0006180098207998885	0.8561527787350053	0.0008107026966344825	0.0002077558882523424	0.08676238311066838	0.858028692196578	1.03721558794419	0.0024858233606007015	0.0014709173729822134	0.009520392263579982	0.0008053027487866103	0.0006103362107002809	0.019963465089692423	0.0010635055182493369	0.0002077558882523424	1.0249022858121344	0.00020789799214307588	0.0015531955257168963	0.0006290939242770998	0.12403808100063875	0.8549477377415855	0.11871089034482218	0.11990854193592394	0.0006059309900875431	0.0006060730939782766	0.1252485219419065	0.005532246570144967	0.005392274237772493	0.0006180098207998885	0.00020789799214307588	0.0036198124086538426	0.0007220298688167933	0.00019525074586779648	0.005758475964192661	0.005395684731150096	0.010770053878690171	0.8549373641575619	0.005364706082970199	0.0022371415518171183
216	0.0009306367005608475	0.004387004489048776	0.889422326750127	0.18522999828486408	0.8858594153672217	0.8613675266282497	0.006712966337443361	0.0012065342178611336	1.0051527865739234	0.0009336962294545886	0.001214632970815154	0.004580294726218057	0.0008971618550175644	0.00025826023308930893	0.0027924500185461444	0.004489408720845165	0.00691003599265785	0.0017266541297970939	0.0006371018990495843	0.0015421825347333017	0.001135985081017225	0.0012625055993878062	0.0022174385588107142	0.001891688717771238	0.0015513611214145245	0.0066974887206867895	0.00025826023308930893	0.0013483523807004197	0.0011788184855295982	0.004140802399246564	0.004602251345337845	0.004549159520417046	0.0022872678065031546	0.0009054405802594517	0.0012347898670562706	0.0022606319078988216	0.8876197243148499	1.0072464041986815	0.0012524271512672478	0.00025826023308930893	0.1696613155506315	0.0006484401531852126	0.00024242267175700287	0.8889857139797614	0.8812409665159758	0.11556668504183726	0.0045874936177327415	1.0064273503165984	0.0015141068578260319
239	0.0006127528589713352	0.0005004718881654144	0.0008763392843388928	0.0004925985274076822	0.0004922562073747373	0.0004922562073747373	0.0005004718881654144	0.0005425772522176347	0.0004912292472759027	0.0005463427725800284	0.0005425772522176347	0.0005004718881654144	0.0005425772522176347	0.8756423207518169	0.000561747174062548	0.0005008142081983593	0.0005008142081983593	0.0005733860551826739	0.0005733860551826739	0.0005792054957427369	0.0005425772522176347	0.0005425772522176347	0.0004638436446403124	0.0005425772522176347	1.019400645547118	0.0005004718881654144	0.8948762564428909	0.0005425772522176347	0.0005425772522176347	0.0005466850926129733	0.0005008142081983593	0.0005463427725800284	0.0005470274126459181	0.0005425772522176347	0.0005425772522176347	0.0005460004525470836	0.0008763392843388928	0.0004919138873417925	0.0005425772522176347	1.024561804683828	0.000490544607210013	0.0005425772522176347	0.8892019595767966	0.0008763392843388928	0.0004915715673088476	0.0005374424517234615	0.0005004718881654144	0.0004912292472759027	0.0005463427725800284
90	0.0007101614904186206	0.013406342651207437	0.13055940527493654	0.056918663686803185	0.12036495529919498	0.12186839037733081	0.014207984505014207	0.001017695269209973	0.12194674777798761	0.001797465518464484	0.001196471862941495	0.013109459392893708	0.0010426098796129828	0.0003025888942838847	0.007313293998678956	0.013106226199177288	0.014388282601671104	0.0014013041942700579	0.0006656575298514119	0.004316123423556555	0.0011280042312996354	0.0010186462085383322	0.0013509044098670225	0.0014492315364193597	0.00042164649819445153	0.014131528983014133	0.0003029692700152284	0.0010325299227323759	0.0011177340865533565	0.007342963305723761	0.013165374625401223	0.007935018131560173	0.005947745123155202	0.001046984200523435	0.0010340514256577504	0.0061114968754986485	0.12214359221895796	0.12208976905297284	0.0012057910683594148	0.0003025888942838847	0.10784545866561532	0.0006951366490305458	0.00028585236210476345	0.13080722006390694	0.12333702107604871	1.0016281983180164	0.013131711373177311	0.12199866906531602	0.0009954432889263684
241	0.0009059520962759881	0.004576182654337082	0.8889254148621846	0.1851497987742747	0.8854095650188415	0.8607516541497734	0.0067733189100721534	0.001205896911468058	1.0066286544641125	0.0009464365494362856	0.0012139938021001175	0.0045927362974070695	0.0008967756202263208	0.00025820084571122993	0.0028054826385571414	0.004501691260522134	0.006918163286934551	0.0017127622650349812	0.0006367754654857441	0.001541827907247059	0.0011353639975176732	0.0012618554222807356	0.002230963265486788	0.0018908938589402898	0.001573675677066493	0.006690910556528083	0.00025820084571122993	0.0013343675761634016	0.0011781875524161211	0.004121137400815339	0.004614507936662163	0.004500431744201591	0.0022863819835906613	0.0009048725108583802	0.001234146063228799	0.0023644719954643016	0.8870935383394069	1.0048946603525313	0.0012517792917163951	0.00025820084571122993	0.16950444690230057	0.0006479311814676927	0.00024236692625298034	0.88845363603469	0.8801618802347523	0.1155928300414075	0.004599753602621521	1.0051454840312222	0.001500083937766219
268	0.06732680332741843	0.0011101110563342415	0.0016840118378343336	0.0018435683160534925	0.0011367456810448412	0.0022016281293799514	0.00107141546949054	1.0078763108130044	0.0016219481368577474	0.0009912603253143012	0.9716921680634768	0.0010591032373129985	0.9527006755646416	0.00039826302043679775	0.0008824603960719456	0.0010907632629123907	0.001110362326378681	0.12025708945866885	0.11835497522226092	0.0008224068554508764	0.9537851570764428	0.9834950758609392	0.0008382368682505726	0.9759140073501514	0.00039826302043679775	0.001110362326378681	0.00039826302043679775	0.8695368238762827	1.0114707287987132	0.0009379910758931017	0.001090009452779072	0.0009842247640699919	0.0009854811142921897	1.0103065946828245	0.9988544598673997	0.001028448291891365	0.0016443111708128737	0.0016799915171232997	0.9960889817582973	0.00039826302043679775	0.0014847546925937148	0.7754253876217341	0.00041183160283653723	0.0019217132998742142	0.002255902458978909	0.001300322479975034	0.001070661659357221	0.0016455675210350718	0.0774281103839356
317	0.0017950609539196427	0.004389873781491106	0.9936822405669056	0.18294902370342594	0.975858497889349	0.8490760973370225	0.006846604997222597	0.0012013801151965122	0.8650529108409836	0.0009227636649102734	0.0011470586689142897	0.004526378319084176	0.0010916858398007981	0.00025128049667324945	0.002865018215207552	0.004524450783893515	0.007246831394992263	0.002266430923271833	0.0006204911009204857	0.001526607871002336	0.0012986330270888787	0.0011880625993337737	0.0014905103937954394	0.00227992366960645	0.00066429871889002	0.006921778869658318	0.00044561108998610423	0.0013606646141337394	0.0011609018761926625	0.004711947388803123	0.004524275553421637	0.0049041752164534404	0.002356324155345318	0.0009292471923697642	0.0012408069713690931	0.0024537522977095623	1.0049139881228786	0.8646638991934141	0.0013205368360736458	0.00044561108998610423	0.16626936077676163	0.0006317058511206865	0.00023586021514797337	0.9923201741089969	0.866294593964712	0.11324216675983086	0.004496063447449258	0.866002835229035	0.0019941227699732072
337	0.0010271235514083448	0.0018393702124557705	0.19920729852487917	0.8876554327906941	0.18615928485446345	0.1921882537838258	0.0035463698521915337	0.0011759152844355236	0.19081368251128403	0.0012219746365166153	0.0011947395413730133	0.0018872318870096004	0.0007029057643679645	0.0002887721117431923	0.0016541315138687712	0.0018295575678819727	0.0035317510143571002	0.0008691199479649477	0.0006776732497496274	0.0007782027921179232	0.0008817362052741163	0.0012974719223191003	0.0012305857327752543	0.0013801784980125391	0.000529081774774975	0.0035792121728058777	0.0004928350672676812	0.0007137196992043948	0.001469293331386825	0.0019697382046505126	0.0018295575678819727	0.003107604459106004	0.0011963416057932251	0.0008663163352295768	0.0011600948982859313	0.0009420138790845884	0.20197286223026992	0.19089598857087242	0.0014166254635723595	0.0005078544212071675	0.16104812661595733	0.0007569754385501157	0.0002711494031208616	0.19884823583669917	0.19032285002454163	0.05633439249817315	0.001796314731162576	0.1906304463932223	0.0007353475688772552
290	0.0006499136168909112	0.9402897161410858	0.0038597743492388746	0.0012301431850255883	0.0040156217826058565	0.0042048987258491415	0.9116927322676068	0.0006659221145781541	0.003949547493132041	0.02199724528282935	0.0006539942143406006	1.0069674631992889	0.0006612137329054357	0.00022945513351714853	0.09503397568215034	1.0097932769331985	0.9484849683345639	0.0006533664301175714	0.0006387704469321441	0.011116489129288394	0.0006549358906751443	0.0006362593100400275	0.020640917468974906	0.0006524247537830277	0.00022945513351714853	0.9441783685645839	0.00022961207957290582	0.0006657651685223968	0.0006549358906751443	0.1338392018602502	1.0063095453335544	0.1279121340645764	0.1318056518158031	0.0006543081064521151	0.0006533664301175714	0.1341446188847539	0.0038771953614279327	0.003961632339425351	0.000654778944619387	0.00022961207957290582	0.0020669795543234244	0.0007817483037270294	0.00021564388061050762	0.003950018331299313	0.003979681135837438	0.011104247336939327	1.0093899255699026	0.003961475393369594	0.0006127174016764351
147	0.06874933288288895	0.0011041759717629407	0.0018573058520808354	0.001956790500874118	0.0014943423287490946	0.0021516146047609623	0.0011041759717629407	1.0086240754922677	0.0019231108020638919	0.0010220493215872361	1.0050900387886499	0.0010699781237402497	0.9734492571294739	0.000410633250878522	0.0009311141347996266	0.0011062485686128005	0.0011267154625051684	0.12455633473682683	0.12216196722602601	0.0008461376639553646	0.9797857038487088	1.0120379015785934	0.0008637547371791749	0.9888553876636963	0.000410633250878522	0.0011041759717629407	0.000410633250878522	0.8805466577821348	1.007736485891315	0.0009671255050659448	0.001105471344794103	0.001014795232612726	0.0010160906056438886	1.0070170357098074	1.0073748177410147	0.001060392363309647	0.0018365798835822346	0.0018073044530779617	1.0128545047374382	0.000410633250878522	0.0014518540933269634	0.79968532798327	0.000390684506198619	0.0018972033414406415	0.002393849361588355	0.001455740212420451	0.001103398747944243	0.0018026411101657767	0.07865867749667607
201	0.0005536147256940252	0.0026800585687413456	0.001275690275708935	0.0005851241170769284	0.0012561509324491458	0.0008803266274072559	0.006797579092973124	0.0005551989967691433	0.0009618285727161061	0.0005634724123836485	0.0005523825148578223	0.0026277776232624507	0.0005409405570930808	0.00012603756553161274	0.002005687181099435	0.0025614142682269508	0.00669759398512123	0.0005534386955745676	0.0005534386955745676	0.003534860828827255	0.0005522064847383648	0.0005189367921608859	0.0009454577716065529	0.0005551989967691433	0.00012357314385920689	0.006621548973515565	0.00012357314385920689	0.0005520304546189072	0.0005779068821791684	0.002627953653381908	0.002571624015155489	0.0020264587351954268	0.0018859866998682943	0.0005525585449772799	0.0005553750268886008	0.002244912113442258	0.001361240913765309	0.0009799596750202347	0.0005522064847383648	0.00012357314385920689	0.0006081840627258687	0.0005733300990732719	0.0001094907343026021	0.0013637053354377147	0.0015636755511415025	0.0013772596546359468	0.0025672232621690503	0.0009799596750202347	0.0005506222136632467
23	0.06916999121816585	0.0010698783088696525	0.0019708944925354408	0.0017802032367331575	0.0014354535190063981	0.002412997114540208	0.0010698783088696525	0.9990111654748464	0.001830886965249028	0.0009898381633421153	0.9679711454020825	0.0010380127963869024	0.9573591770166854	0.00039769163216660393	0.0008821979676326684	0.0010716346756994104	0.0010914565299209636	0.12544047170994857	0.11933985698155813	0.0008212269476853594	0.9533845188809433	0.9749030234600428	0.0008370342491531802	0.9883874043407351	0.00039769163216660393	0.0010698783088696525	0.00039769163216660393	0.8726194956718104	0.9979525780955965	0.0009366453393551625	0.0010708819470580855	0.0009825617864759753	0.0009838163342115165	1.0053383515242755	0.9918481997239994	0.0010269727763141385	0.0019315016936394432	0.0017533559151925728	1.0214793626897505	0.00039769163216660393	0.0015052063731024966	0.774496048174633	0.0003783715970392674	0.002009534562790114	0.002222054949190817	0.00129469326307866	0.0010691255802283278	0.0017212394931627147	0.07887692886714338
72	0.000786688107081407	0.1873712719779886	0.006102351124683664	0.0023373289466568515	0.005156294663698559	0.004743967676036363	0.19108574657562213	0.0008235503163638411	0.004947482388362136	0.027930959510063712	0.0008235503163638411	0.1886654224751318	0.0011358858022000337	0.0003520672084160618	0.09874657451850119	0.18724986949232791	0.19111576609934916	0.001911758051468032	0.0008259783660770552	0.00979519400669038	0.0010727565096564642	0.0008222259256111787	0.02515989259190996	0.0016806518651284606	0.0003520672084160618	0.1925258007873503	0.00035250867200028253	0.0016945579680314145	0.0008235503163638411	1.0109019432123318	0.18565199204924085	0.36056317509439045	0.8738577405673028	0.0008233295845717307	0.0008233295845717307	0.8815526715720629	0.005738364399493641	0.00505895194337788	0.0008235503163638411	0.0003520672084160618	0.003708514839246554	0.0008182527533531918	0.0003322013471261272	0.006088886485364931	0.0050651324335569715	0.008544748404385058	0.18792199779930405	0.005071092191943951	0.001966940999495628
328	0.0009455920468858304	0.004518487951747655	0.998541245811678	0.1796358778372032	1.004139639797576	0.8681829583060255	0.005857132711029839	0.0008125366913628195	0.884765791108486	0.0009608754323175276	0.0009811933447149603	0.004567214980594596	0.000897224627107871	0.00025819931152843746	0.0029403435525240515	0.004668265128978288	0.006015900114984999	0.001334689059523392	0.000638845511044943	0.001432143117217273	0.0010308193962343536	0.0008824806552796456	0.001278230435693358	0.001157581593050195	0.0004764820163999716	0.005811282554734748	0.00025855892059741854	0.0010586890990803898	0.0010214695604408447	0.004208325129751447	0.004569552439542973	0.0037471264987831727	0.0023340426622218986	0.000840586198743346	0.000840226589674365	0.002536142958989283	1.000891111272935	0.8846940490992242	0.0010277627191480141	0.00025855892059741854	0.16757423005450772	0.0006478357377694709	0.00024237651249326857	0.9993904626280771	0.8859091681433114	0.11298647240584762	0.0045406039094899936	0.885737095203804	0.001197678004241589
89	0.002113315670958875	0.004620607398318532	0.8456218789521848	0.1771574430456971	0.842930708882712	0.8303104510760225	0.007919278607391464	0.0027854227145447255	0.8453434052281085	0.0008940291806189143	0.0025222007821255857	0.004677673090698463	0.0010617988888469987	0.00024608508786060204	0.0027292138643927213	0.004569710969979675	0.007990396512309397	0.003110680024265772	0.0013123395562928207	0.0014641719990814651	0.0011181791074445881	0.0024366879277784824	0.0030892589685675995	0.0035502400871922648	0.0005713423975816486	0.007874722811539265	0.0002464278247517728	0.0009147647625347449	0.0025628151037293202	0.004657622982564975	0.004677330353807293	0.005476250047126323	0.002696139754394744	0.0025194588869962196	0.0028104425076001904	0.002927487155935003	0.8439220753404234	0.8452938797473344	0.00258320794875398	0.0002464278247517728	0.16363870047880344	0.0015392313782478604	0.00023100466464908882	0.8460794327018978	0.8536532325229891	0.10784644701801768	0.004671161089766219	0.8460129417450106	0.0025698412099983206
118	0.0006662236700987375	0.9377351978585287	0.0038060718610005016	0.001257636661507454	0.003890312457172458	0.004224288701324338	0.9105147980551738	0.0006698384718001461	0.00384960664670877	0.021321829253112816	0.0006695241412174148	1.0097422049158788	0.0006773824057856945	0.00022977565597649308	0.09551311952986204	1.0094380900770863	0.9475435693620724	0.0006692098106346837	0.0006552220997031462	0.01104133321430682	0.0006698384718001461	0.0006610372154836731	0.020423315282375735	0.0006693669759260493	0.00022977565597649308	0.9444681589406304	0.00022977565597649308	0.0006696813065087806	0.0006710957941310708	0.1340390474023092	1.0051660231271868	0.12857346722977944	0.1313424053330584	0.0006698384718001461	0.0006699956370915117	0.13359584128065824	0.003896127572952985	0.0038755389197840926	0.0006709386288397052	0.00022977565597649308	0.002084168928799094	0.0007980853495544678	0.00021594511033632113	0.0039690522681466184	0.00400252847520749	0.01097076599848367	1.0103216733451437	0.0040059861116175325	0.0006292898266278238
162	0.0025153805589734576	0.0009023993671998593	0.014085296185621375	0.013168175426261204	0.012886052030233784	0.013037440674986817	0.003143127087361575	0.003674195816487959	0.012046493232554053	0.0008843821409738091	0.003709351379855862	0.0008496660221480049	0.0013372297416066091	0.0003352961856213746	0.0008136315696959045	0.0008509843557743012	0.0030596326243628054	0.0036542010898224643	0.0012475830550184566	0.0005774301283178062	0.001591668131481807	0.003665187203374934	0.0013334944629987697	0.004646247143610476	0.0003352961856213746	0.0030668834593074357	0.00033573563016347336	0.0025191158375812974	0.0038570047460010546	0.0031664176480928107	0.000855818245737388	0.00236948497099666	0.0009342590965020214	0.003592898576199683	0.0036273949727544386	0.0009973193882931975	0.014124846194410267	0.012160529091228688	0.003815916681314818	0.00033573563016347336	0.01298866233081385	0.0012585691685709263	0.00031596062576902796	0.01453946211988047	0.012853972578660574	0.011721743715943048	0.000855818245737388	0.012178546317454736	0.0030875373527860786
05	0.002298796741875178	0.0010082441850329728	0.0009506766944681869	0.0007340668147159419	0.0009510019345278748	0.0012960816378569022	0.0010082441850329728	0.00885921398584295	0.0009503514544084988	0.0009659629772735256	0.007555001346493847	0.0010033655841376519	0.00723659132805924	1.0104343515949121	0.0009763706591835434	0.0010033655841376519	0.0010075937049135969	0.002505649419836781	0.001967051880993361	0.0009305118107675275	0.007708514654666608	0.0075969573141936066	0.000670970243136459	0.00834403373129707	0.8341974961719244	0.0010082441850329728	0.9445127448569789	0.007430109163573634	0.008856612065365446	0.001049874912673044	0.0010030403440779638	0.001049874912673044	0.001049874912673044	0.007691602171562831	0.007931954575672303	0.0011672865742204323	0.0009510019345278748	0.0009506766944681869	0.00978614815595391	0.8394696375394679	0.0006540577600326801	0.006158745770253024	1.016704979945698	0.0009510019345278748	0.0009461233336325542	0.0009347399315434722	0.0010030403440779638	0.000945472853513178	0.0025105280207321024
215	0.0008998664051364767	0.004485927858773698	0.8833662331163348	0.19244058603017725	0.8796727596052025	0.8554230131673599	0.006840057012389917	0.0012501619670168133	0.9979143116290083	0.0009411512392152306	0.0012185281331123135	0.004475919414148545	0.0009179173499068409	0.0002564663935195321	0.002786636939203167	0.004471630080737765	0.006910652291442334	0.0017389672536202421	0.0006351787892462837	0.0015323643610010234	0.001165983798830263	0.0011640178543503223	0.002215976873344027	0.0019259107014400543	0.0015766874729124128	0.006765351122152174	0.0002568238379704304	0.0013391656352904906	0.0012190642997886609	0.004140279074755039	0.004583688916094384	0.004531144581812333	0.0022712020410078143	0.0009373980724807986	0.00127822135641233	0.0024361626550973813	0.8814807136378463	0.9983385981922246	0.0012490896336641185	0.0002564663935195321	0.16802284070041243	0.0006439361782932921	0.00024073883768000682	0.8829605336645652	0.8752890608593858	0.11370325855297551	0.004482353414264714	1.0001983816702484	0.0015032326382528117
347	0.08737829216582826	0.001174289262421334	0.0009910309834160567	0.0008915555170184169	0.0009168233493921491	0.0009160254178435049	0.0011538090193394669	0.8471024844662676	0.0008904916082868915	0.0010495459636499624	0.8422550503082543	0.0011200299171135306	0.8429364838507963	0.00042157383486700204	0.0009343778434623208	0.0011535430421565854	0.0011538090193394669	0.1372053936980962	0.13806689379344905	0.0008702773423879059	0.8453512906941766	0.8482860829300898	0.0008692134336563803	0.8552903260640883	0.00042157383486700204	0.0011538090193394669	0.00042157383486700204	0.8588376637521774	0.8455007698709558	0.0009931588008791079	0.0011527451106079414	0.0010420986025292836	0.0010434284884436905	0.8529398856989655	0.8477940251417592	0.0010889105867164079	0.0009907650062331752	0.000915493463477742	0.8483158723745725	0.00042157383486700204	0.0008306467421385789	0.8277223230127979	0.00043593660274259715	0.0013671227200103412	0.0008785226350572289	0.0009976804129880916	0.0011530110877908226	0.000915493463477742	0.10743642945846248
06	0.0005818405925802647	0.0004752239923756129	0.000467422777726492	0.0004677478283368721	0.000466772676505732	0.000467422777726492	0.0004752239923756129	0.0005152052174523574	0.0004664476258953519	0.0005187807741665378	0.0005152052174523574	0.0004752239923756129	0.0005152052174523574	1.0186676565541255	0.0005334080516336394	0.00047554904298599294	0.00047554904298599294	0.0005444597723865606	0.0005444597723865606	0.0005499856327630212	0.0005152052174523574	0.0005152052174523574	0.000440443577064949	0.0005152052174523574	0.8383828862153838	0.0004752239923756129	0.9423314710100362	0.0005152052174523574	0.0005152052174523574	0.0005191058247769177	0.0004752239923756129	0.0005181306729457777	0.0005194308753872978	0.0005152052174523574	0.0005152052174523574	0.0005184557235561577	0.000467422777726492	0.0004664476258953519	0.0005152052174523574	0.8325381511901403	0.00046579752467459186	0.0005152052174523574	1.0238174333743764	0.000467422777726492	0.000466772676505732	0.0005103294582966567	0.0004752239923756129	0.0004664476258953519	0.0005184557235561577
132	0.0005862712949128028	0.0004788428118226356	0.0004709821911087209	0.0004713097169718007	0.0004709821911087209	0.0004709821911087209	0.0004788428118226356	0.0005191284929814482	0.0004706546652456411	0.0005227312774753258	0.0005191284929814482	0.0004788428118226356	0.0005191284929814482	1.0254146968715385	0.0005374699413139159	0.0004791703376857153	0.0004791703376857153	0.0005486058206586283	0.0005486058206586283	0.0005541737603309845	0.0005191284929814482	0.0005191284929814482	0.00044379754447309937	0.0005191284929814482	0.8347546864038119	0.0004788428118226356	0.945713570772116	0.0005191284929814482	0.0005191284929814482	0.0005230588033384055	0.0004791703376857153	0.0005227312774753258	0.0005233863292014853	0.0005191284929814482	0.0005191284929814482	0.0005224037516122461	0.0004709821911087209	0.0004706546652456411	0.0005191284929814482	0.8396387520740576	0.00046934456179332205	0.0005191284929814482	1.0185870927297773	0.0004709821911087209	0.0004703271393825614	0.0005142156050352516	0.0004788428118226356	0.0004699996135194816	0.0005227312774753258
392	0.001824062626808076	0.0006248628301746774	0.0016430774040442795	0.00201274514912235	0.001171173731603454	0.0014218293836318306	0.0034671400308523555	0.0012795280252755634	0.001697155867552764	0.0006734150273392291	0.0012426204607642983	0.0006211128637270088	0.0017234056326864444	0.00022618218679096031	0.0006211128637270088	0.0006315732964494528	0.0035715469914216554	0.003683848618196574	0.0006540730951354646	0.0010272934400060631	0.0017384054984771187	0.0012426204607642983	0.0007819666876664787	0.0023867549606135102	0.00022618218679096031	0.003469508430714041	0.0002244058868946962	0.001858009691492234	0.0012426204607642983	0.0020251792483961984	0.0006317706631045933	0.0017861682290211086	0.0006193365638307446	0.001144134499849212	0.0012795280252755634	0.0009540704109489547	0.0016434721373545604	0.0017236029993415848	0.0012426204607642983	0.00022618218679096031	0.0014121584175299485	0.0003749966447668626	0.00020999812106944308	0.0016282749049087455	0.001590183140466638	0.0013655798869168013	0.0006250601968298178	0.0017196556662387758	0.0030684593874686387
321	0.0007363132363132363	0.013460512638144219	0.13058997762945132	0.05666895387290125	0.12043242635347899	0.1217044473623421	0.014379764379764381	0.0010689459702617598	0.12049701523385734	0.0017953809072230125	0.0011382840330208751	0.013292771516455726	0.001067806166490377	0.0003022379667116509	0.0072782169821643495	0.013073169323169324	0.014323913994966627	0.001584327242221979	0.0006918608892293102	0.004497665681876209	0.0013396493659651554	0.000980231243389138	0.0013468681231839127	0.0015237276750434644	0.0004211574935259146	0.01430339752708174	0.00030261790130211186	0.0010577378998431629	0.0011170076959550644	0.007342805862542705	0.013132249151985995	0.007958489866384602	0.005906653110600479	0.0010982009337272495	0.0010852831576515787	0.0061935037263984635	0.1221922833764939	0.12077550728866518	0.0010959213261844843	0.0003022379667116509	0.10763110022978443	0.0007207359181043392	0.00028552084473137105	0.13079020315862422	0.12324394232288968	1.0009031045215255	0.013332854615749352	0.12185224191803139	0.001021264179158916
111	0.0005848497769239189	0.0004776817731076924	0.0004691867484149428	0.0004701669435717985	0.0004691867484149428	0.0004698402118528466	0.0004776817731076924	0.0005178697745387773	0.00046886001669599087	0.0005214638234472483	0.0005178697745387773	0.0004776817731076924	0.0005178697745387773	1.026354180450661	0.0005361667508000842	0.0004776817731076924	0.0004776817731076924	0.0005472756292444493	0.0005472756292444493	0.0005528300684666317	0.0005178697745387773	0.0005178697745387773	0.00044272147917983804	0.0005178697745387773	0.8339712770145868	0.0004776817731076924	0.9461791175956467	0.0005178697745387773	0.0005178697745387773	0.0005211370917282965	0.0004776817731076924	0.0005208103600093445	0.0005221172868851521	0.0005178697745387773	0.0005178697745387773	0.0005211370917282965	0.0004691867484149428	0.00046886001669599087	0.0005178697745387773	0.83055366323435	0.00046820655325808706	0.0005178697745387773	1.0201087036428953	0.0004698402118528466	0.0004691867484149428	0.0005129687987544987	0.0004776817731076924	0.00046886001669599087	0.0005211370917282965
144	0.0005208715856968041	0.004822675288543858	0.8837047763431124	0.17974143868714781	0.8824847200648651	1.0101046529855204	0.005509801922639151	0.0010653111947380096	0.8746436935075395	0.0008340157098231886	0.00121311375974282	0.004798011078067159	0.0007231181116057351	0.00015584127064166046	0.002956233997951592	0.0048491664775743865	0.005573746172023186	0.0018372096337309935	0.000497303562352403	0.0012094598026351608	0.001003193923907805	0.0011679873894632302	0.0006030856206191338	0.002034340619689202	0.00035096258019065617	0.005473627747273326	0.00015565857278627748	0.0014276010419624087	0.0012604325042870053	0.0038841564054416192	0.004963900730754882	0.004048949870997045	0.0026098388641455092	0.0007826776124605784	0.001079378929602497	0.003044477062101559	0.88465297821255	0.8753003095997857	0.001233210523834945	0.00015584127064166046	0.17832553030792994	0.0013378963949693778	0.00015584127064166046	0.8841986086462125	0.923308921245897	0.11788432960300851	0.004819204029291582	0.8766579373631365	0.001600615911010067
150	0.0007119139166143757	0.1309628923330018	0.0028183873424141833	0.0016094194602548847	0.002805529581562783	0.002529426085385344	0.13062909809405687	0.000666573391506806	0.0026953927090067097	0.01449221910910267	0.0006657274861876349	0.12900868186465278	0.0006763858932091905	0.0002706897021347436	0.1924832176614203	0.12908109135997384	0.12913895128380515	0.0006655583051238008	0.0006655583051238008	0.004576178595651674	0.000666573391506806	0.0006146348049097021	0.015313931536145449	0.0006655583051238008	0.0002706897021347436	0.12999703763957227	0.0002706897021347436	0.000666573391506806	0.000666573391506806	0.08269012102705764	0.12829964402612357	0.08452252112944601	0.08125952595127552	0.0006655583051238008	0.0006658966672514693	0.08562270558755992	0.002805529581562783	0.0027243226709223597	0.0006664042104429717	0.0002706897021347436	0.0020976760104804283	0.0006623438649109507	0.0002549558631981616	0.0028185565234780173	0.0026116480824087728	0.007082426875291732	0.12897602991933277	0.002713325901773136	0.0006613287785279454
270	0.0014537155224640923	0.00906262546606822	0.001907587899998417	0.001163605594401569	0.0014224884121518068	0.001348521892794596	0.033968476447995354	0.0011912351113599047	0.0015217819887208253	0.0008486003203297123	0.0011954083196504867	0.008782876606865072	0.0011378468259872875	9.986919150565037e-05	0.00403462899458778	0.008570474695247866	0.033777947903970165	0.002032496341247559	0.0008979593011459056	0.006405730822309108	0.0011460493388342932	0.0011604397122500932	0.0016333073826932736	0.0018652802021559656	9.986919150565037e-05	0.03873946085026961	9.785453922743842e-05	0.001229225697177616	0.0012213109917989262	0.006484590068627691	0.008527015767532153	0.006324281308775681	0.004928127279974788	0.0011992937204727526	0.0012021717951559126	0.007074451474941323	0.0018976585423415154	0.0015433675488445249	0.0012069206183831264	9.785453922743842e-05	0.0014198981449369632	0.0004587651044956965	8.63422404947986e-05	0.0019277344227805367	0.0019840007828363137	0.003838919916132904	0.008897999594191469	0.0015435114525786829	0.0020170986416926536
172	0.06724719326987827	0.0011101283507382429	0.0017624355482295238	0.0019209894163408482	0.0011367633903892737	0.0024536902093614628	0.001071432161056557	1.007939252007679	0.0016219734051641824	0.0009912757681444927	0.9710183128461298	0.0010591197370669295	0.9533266159428302	0.00039826922497060094	0.0008824741439096217	0.0010907802558973998	0.0011103796246972148	0.12012176736051784	0.11826937573497633	0.0008224196677153166	0.9542575859608213	0.9826017910807796	0.0008382499271305519	0.9775396259033299	0.00039826922497060094	0.0011103796246972148	0.00039826922497060094	0.8689656558752876	1.0059240348567235	0.0009380056888424312	0.0010900264340204838	0.0009842400972932771	0.0009854964670881368	1.0049908033731016	0.9981471058265406	0.0010284643140723467	0.0017227342627119497	0.0016800176896867116	0.9969005357160806	0.00039826922497060094	0.0015041259184063202	0.7755935090910917	0.00041183801875508834	0.001921743238217764	0.002294633793332194	0.001339038927361724	0.0010706783391796408	0.0016455931573075492	0.07744213160724876
248	0.0006226327346899307	0.000508541373249541	0.0004994975458182907	0.0005005410643680503	0.0004994975458182907	0.0005001932248514639	0.000508541373249541	0.0005513256337896872	0.0004991497063017041	0.0005551518684721393	0.0005513256337896872	0.000508541373249541	0.0005513256337896872	0.9246631783001014	0.0005708046467185341	0.000508541373249541	0.000508541373249541	0.000582631190282477	0.000582631190282477	0.0005885444620644484	0.0005513256337896872	0.0005513256337896872	0.0004713225449747799	0.0005513256337896872	0.8962899089321361	0.000508541373249541	0.9257501767894343	0.0005513256337896872	0.0005513256337896872	0.0005548040289555528	0.000508541373249541	0.0005544561894389662	0.0005551518684721393	0.0005513256337896872	0.0005513256337896872	0.0005548040289555528	0.0004994975458182907	0.0004991497063017041	0.0005513256337896872	0.8843767533285634	0.000498454027268531	0.0005513256337896872	0.9297193735132034	0.0005001932248514639	0.0004994975458182907	0.0005461080410408888	0.000508541373249541	0.0004991497063017041	0.0005548040289555527
47	0.0010969693778313863	0.013878215623904677	0.0014287547906275662	0.0008252467923981852	0.0014515868928100682	0.0013055437166877573	0.013607315816928502	0.0006738555563051981	0.0015544341999384561	0.0010344382150973264	0.0006713872209341169	0.014043594093767124	0.0006738555563051981	0.0003478295927082082	0.004374095972170341	0.013743074262337973	0.013466003616934097	0.0006695359694058059	0.0006695359694058059	0.7780439923185403	0.000672209999391144	0.0005119738948851154	0.0009165752011281938	0.0006728270832339143	0.0003478295927082082	0.013713042848656484	0.0003490637603937489	0.0006736498616909414	0.000672209999391144	0.008021267177557238	0.013821238215755548	0.008316438949015709	0.007510321755743405	0.0006715929155483736	0.0006726213886196575	0.008649252834883174	0.0015898136735906215	0.0015731524098358228	0.000672209999391144	0.0003490637603937489	0.0011479816421670669	0.0006738555563051981	0.00032972846665361196	0.001428960485241823	0.001478327192663449	0.00455284459195948	0.013935604421282317	0.0015731524098358228	0.0007176685091418915
185	0.0006784276802334598	1.0071269315943563	0.0038825140586891964	0.001300679820065423	0.00395613442502734	0.004306631386506763	0.9171095491856867	0.0007209994572898647	0.004044158776083816	0.02256480232691572	0.0006835490970222003	0.9566296020131009	0.0007038747199025139	0.0002339847295355787	0.09697226640777905	0.9590165023252032	0.9463355542677327	0.0006937919305996811	0.0006680248023813308	0.011431642449567249	0.0006837091412968484	0.0006749067061912008	0.020684922276898682	0.0006819486542757188	0.0002339847295355787	0.9458474192300559	0.00023414477381022685	0.0007195590588180313	0.0006837091412968484	0.1360397140264883	0.9559122835741279	0.1291394051250338	0.13349981138782233	0.0006824287870996633	0.000694912240522218	0.13481505523688073	0.003961896018914673	0.003963176373111858	0.0006835490970222003	0.0002339847295355787	0.0023208020266726587	0.0008128648709378963	0.0002199008333665425	0.0040481598829500195	0.004011509744055596	0.011427961431250341	0.9553817368036693	0.004058562760802149	0.0006533007291137019
149	0.06894843234964763	0.0010691545404716617	0.0024314239162649396	0.0021190021157424985	0.0018695160069785906	0.0032317853827718685	0.0010691545404716617	0.9922714469040905	0.002388798148938443	0.0009891685417825296	0.9663158649595632	0.001039316503343114	0.9531791049491525	0.00039742259536763223	0.0009011588692437036	0.001070909719126282	0.0010907181639427132	0.1255088137549841	0.12005998699161877	0.0008181639928609362	0.955404922223019	0.9833230446432198	0.0008364679988305495	0.9846258886845638	0.00039742259536763223	0.001071160458934085	0.00039742259536763223	0.871937652042351	0.9958612887324049	0.0009360117025283098	0.0010701574997028732	0.0009818970873562447	0.0009831507863952592	1.0034504304951761	0.9912210978492041	0.0008768371078868202	0.002427662819147896	0.0023158328648677923	1.017542258433508	0.00039742259536763223	0.0022900066646640914	0.7743477129269911	0.0003781156301668072	0.00247605560205386	0.0035281598355949226	0.0017784974567461294	0.0010704082395106762	0.002496114786678094	0.07890029532134563
333	0.06848150121256294	0.0010968159987545833	0.0019383821913473854	0.0019831140880707866	0.001465032798336479	0.0020867303460176483	0.0010773563600670018	1.0154201209631357	0.0018835413914096563	0.0009967378569327365	0.975781089679113	0.0010664892891115991	0.9610137511410424	0.0004005652898677452	0.0009080322312270086	0.0010988377793974488	0.0011185501406653882	0.1232545714987561	0.11914302783890857	0.0008279191732534595	0.9553267349152419	0.9900086127855385	0.0008428298054945934	0.9760631280787928	0.0004005652898677452	0.0010773563600670018	0.0004005652898677452	0.8788341806279044	1.011735931186674	0.0009431606698967982	0.001098079611656374	0.0009889034569416323	0.000990167069843423	1.0280961801487425	1.0047981909106807	0.0010341407988257497	0.001918922552659804	0.0017859904753913915	1.003423885518693	0.0004005652898677452	0.001607315611078145	0.7779885203295098	0.0003811056511801639	0.001977301468722548	0.00232075145542934	0.0013743053919878857	0.0010786199729687926	0.0017018338561321112	0.07787418863415577
193	0.06847591874134036	0.0010967103994679185	0.001938195567723257	0.0019826704594989144	0.0012005693796940278	0.002086529439725024	0.0010772526343160683	0.9998236166223898	0.0016776636732874451	0.0009971472894701398	0.972615343483885	0.0010438964654843255	0.9517773404974972	0.00040052672422964306	0.0009071867129239235	0.0010989846837064464	0.001118695147107022	0.12153016875947144	0.11905650560269922	0.0008255651785856429	0.9548046655172265	0.9840069805364228	0.0008427486594989651	0.9757440005013533	0.00040052672422964306	0.0010772526343160683	0.00040052672422964306	0.87787877003676	0.9961688418510752	0.0009430698642429197	0.001076241841321167	0.00098956634200838	0.0009908298332520066	1.006362689204655	1.0095024649450672	0.0010340412337840376	0.0019187378025714067	0.0017552420356461203	1.0030088780475723	0.00040052672422964306	0.0016071608618930789	0.7779472259923398	0.0003810689590777929	0.0019771110980269574	0.002320275319795951	0.0013744257748170528	0.0010764945395698923	0.0017014173086676257	0.07728422159715906
42	0.0006163385496004474	0.0005034005360423765	0.000494448132528627	0.0004954811021648289	0.000494448132528627	0.0004951367789527616	0.0005034005360423765	0.0005457522911266531	0.0004941038093165597	0.0005495398464593933	0.0005457522911266531	0.0005034005360423765	0.0005457522911266531	0.9249389170621792	0.0005650343910024213	0.0005037448592544437	0.0005037448592544437	0.000576741380212709	0.000576741380212709	0.000582594874817853	0.0005457522911266531	0.0005457522911266531	0.0004665579523511767	0.0005457522911266531	0.883817084491407	0.0005034005360423765	0.925403064752046	0.0005457522911266531	0.0005457522911266531	0.000549195523247326	0.0005034005360423765	0.0005488512000352587	0.0005502284928835279	0.0005457522911266531	0.0005457522911266531	0.000549195523247326	0.0004951367789527616	0.0004941038093165597	0.0005457522911266531	0.8799537780520121	0.0004934151628924252	0.0005457522911266531	0.9277640890171913	0.0004951367789527616	0.000494448132528627	0.0005405874429456437	0.0005034005360423765	0.0004941038093165597	0.000549195523247326
292	0.0006070258579925998	0.00044962454387160767	0.00044177084004852273	0.00044209807770781797	0.00044177084004852273	0.00044177084004852273	0.00044962454387160767	0.0005363425235848362	0.00044144360238922755	0.0004918382019206888	0.0005363425235848362	0.0004921654395799839	0.0005363425235848362	1.0231438834536533	0.0005376514742220171	0.0004921654395799839	0.0004921654395799839	0.00056677562589929	0.0005229257795537329	0.0005248892055095041	0.0005363425235848362	0.0005363425235848362	0.0004214821051722203	0.0005363425235848362	0.831428428378966	0.00044962454387160767	0.9531857076988877	0.0005363425235848362	0.0004934743902171647	0.000536015285925541	0.0004921654395799839	0.0005356880482662458	0.0005363425235848363	0.0005363425235848362	0.0005363425235848362	0.0004924926772392792	0.00044177084004852273	0.00044144360238922755	0.0004934743902171647	0.8340492747922613	0.0004401346517520468	0.0005363425235848362	1.0106506040970809	0.00044177084004852273	0.00044111636472993237	0.0004849662110754895	0.0004921654395799839	0.0004407891270706372	0.0005405966131556739
108	0.0005812545095932972	0.0004747453033661455	0.0008264205178295762	0.00046727667000265625	0.0004663025004335055	0.00046695194681293937	0.0004747453033661455	0.0005146862557013274	0.0004659777772437885	0.0005182582107882137	0.0005146862557013274	0.0004747453033661455	0.0005146862557013274	1.0143832889653215	0.0005328707543254752	0.0004747453033661455	0.0004747453033661455	0.0005439113427758507	0.0005439113427758507	0.0005494316370010384	0.0005146862557013274	0.0005146862557013274	0.0004399999220664345	0.0005146862557013274	0.8468270972409568	0.0004747453033661455	0.9485882009880677	0.0005146862557013274	0.0005146862557013274	0.0005179334875984967	0.0004747453033661455	0.0005176087644087797	0.0005182582107882137	0.0005146862557013274	0.0005146862557013274	0.0005179334875984967	0.0008264205178295762	0.0004659777772437885	0.0005146862557013274	0.8370090915998657	0.0004653283308643547	0.0005146862557013274	1.0149473331458598	0.0008312913656753301	0.0004663025004335055	0.0005098154078555735	0.0004747453033661455	0.0004659777772437885	0.0005179334875984967
353	0.06655962972220454	0.00112544516978412	0.000959426170770468	0.0009969058176066184	0.0009604819354700778	0.000959426170770468	0.00112544516978412	0.8735668983982202	0.0009343517591547338	0.0010415118761651352	0.8705656232984043	0.0010919246405715066	0.8718787306435439	0.00041834676222041043	0.0009269614062574646	0.0011272927580084373	0.0011489359343504395	0.12381929214672069	0.1266109979536641	0.0008641434066306774	0.8647908543327132	0.8748113810378852	0.0008807717006495329	0.8727597662853684	0.00041834676222041043	0.00112544516978412	0.00041834676222041043	0.8857813041491817	0.8732200796943983	0.0009850284647360073	0.0011265009344837297	0.0010335936409180612	0.001034649405617671	0.8740499107482917	0.8722830885234946	0.0010800472877008954	0.000959426170770468	0.0009588982884206631	0.8739960667486116	0.00041834676222041043	0.0007284776427308093	0.8299200020692988	0.0003980232917529205	0.000959426170770468	0.000919307112185293	0.0010143259351501812	0.0011246533462594126	0.0009557309943218335	0.07733951518757111
22	0.06814221708020576	0.0010684778238843767	0.0017747810159336787	0.0021740503505449415	0.0011717414559370071	0.00202993241746178	0.0010684778238843767	0.9869045673604713	0.0016955788127088456	0.0009885237010086752	0.9671789578794663	0.0010361452788970242	0.9560991711840328	0.00039726421554227943	0.00088049791116721	0.0010682271840007538	0.0010684778238843767	0.12099189230104455	0.11957026288113554	0.0008205949789813394	0.9591078523470421	0.9752493114922397	0.0008358840118823357	0.9719945019635129	0.00039726421554227943	0.0010684778238843767	0.00039726421554227943	0.8676736708817612	0.9890154564603433	0.0009358893254478684	0.001067475264349885	0.0009815057842672342	0.001002559534491557	0.9934412555253563	1.0020707867184921	0.0010261196835521086	0.0017552311050110932	0.001792075167903658	0.9885109183746104	0.00039726421554227943	0.001498074584414009	0.7735014993277839	0.00041079876925791543	0.0017985918048778532	0.0025605370510914365	0.0013374144190117369	0.001067725904233508	0.0017191389617693972	0.07725573388861764
110	0.0009332993528581419	0.1983128461324517	0.00537566462667444	0.002255977712532162	0.00445493339477748	0.004610172962946153	0.20133012613505843	0.0009130507135317934	0.004400704280259788	0.028846397778700992	0.0009130507135317932	0.19769351706064234	0.0012093325280426199	0.00037122505431639316	0.10041579533513244	0.19787342738477187	0.20208979922426765	0.0020814204769601906	0.0012084015561195695	0.009981415472986104	0.0011762830247743267	0.0009004825925706113	0.02513670740832545	0.001631993781107554	0.00037122505431639316	0.202524795855313	0.00037122505431639316	0.0016322265240883167	0.0009130507135317934	0.9239111992431198	0.19576849986675463	0.3667996792801725	0.9214399342733822	0.0009128179705510306	0.0009132834565125558	0.9208175795428231	0.005009792660915588	0.004481000608622895	0.0009314374090120409	0.00037122505431639316	0.0036028613422054954	0.0014779179278426938	0.00035027818604775656	0.005377759313501304	0.005014913006492366	0.008395970288031076	0.19837801416706524	0.004430029895835879	0.0017823457466802123
101	0.0005865998314262831	0.0004791111472319698	0.0008340204307150227	0.0004715738309622466	0.0004705907027531523	0.00047124612155921515	0.0004791111472319698	0.0005194194038048372	0.0004702629933501208	0.0005230242072381832	0.0005194194038048372	0.0004791111472319698	0.0005194194038048372	0.9830410383931228	0.0005377711303745981	0.0004791111472319698	0.0004791111472319698	0.0005489132500776671	0.0005489132500776671	0.0005544843099292016	0.0005194194038048372	0.0005194194038048372	0.0004440462411076053	0.0005194194038048372	0.8582220978382977	0.0004791111472319698	0.9949073958768913	0.0005194194038048372	0.0005194194038048372	0.0005226964978351517	0.0004791111472319698	0.0005223687884321202	0.0005230242072381832	0.0005194194038048372	0.0005194194038048372	0.0005226964978351517	0.0008340204307150227	0.0004702629933501208	0.0005194194038048372	0.8480952218658201	0.000469607574544058	0.0005194194038048372	0.976320373955754	0.0008389360717604943	0.0004705907027531523	0.0005145037627593656	0.0004791111472319698	0.0004702629933501208	0.0005226964978351517
33	0.0005932009887566872	0.0004845027070180316	0.0004765491742078861	0.00047688057140830885	0.0004765491742078861	0.0004765491742078861	0.0004845027070180316	0.0005252645626700274	0.0004762177770074634	0.0005289099318746775	0.0005252645626700274	0.0004845027070180316	0.0005252645626700274	1.0261184075569167	0.0005444856002945458	0.00048483410421845436	0.00048483410421845436	0.0005550903107080731	0.0005550903107080731	0.0005607240631152596	0.0005252645626700274	0.0005252645626700274	0.0004490432065727995	0.0005252645626700274	0.8446598820822483	0.0004845027070180316	0.9416936451604244	0.0005252645626700274	0.0005252645626700274	0.0005292413290751002	0.00048483410421845436	0.0005289099318746775	0.000529572726275523	0.0005252645626700274	0.0005252645626700274	0.0005285785346742548	0.0004765491742078861	0.0004762177770074634	0.0005252645626700274	0.8489117081636718	0.00047489218820577245	0.0005252645626700274	1.0187139999078716	0.0004765491742078861	0.00047588637980704065	0.0005202936046636865	0.0004845027070180316	0.0004755549826066179	0.0005289099318746775
77	0.06693916095923078	0.0010698618266673228	0.0017629374961718926	0.0021773771667086715	0.0013105932888385948	0.002033289722197399	0.0010698618266673228	0.9942603494446861	0.0017827683465488798	0.0009902874017368812	0.9710670403233984	0.0010389859457006214	0.9651755205974759	0.0003978721246522071	0.0009021781804416606	0.0010718700140472707	0.0010917008644242576	0.12205762895324238	0.12004065575350704	0.0008198424978637907	0.9491559588442078	0.9822970751754905	0.000836912090593349	0.9715796301521303	0.0003978721246522071	0.0010698618266673228	0.0003978721246522071	0.8725029445047459	0.9843634999894569	0.000937070436168258	0.0010711169437797902	0.000983258745907063	0.0009845138630195306	0.9916233483913918	1.004281957540894	0.0010274388682659202	0.001703946991885919	0.0016738241811866982	0.9925890354977243	0.0003978721246522071	0.001500115972821192	0.7757903974504053	0.0003785433211202071	0.0018015951032358927	0.0025642042607711643	0.0014624624594471662	0.0010713679672022837	0.0017210165846154775	0.07723061923461955
129	0.0005861451655630875	0.0004787397944431473	0.0004708808648490054	0.00047186323104827317	0.0004708808648490054	0.0004708808648490054	0.0004787397944431473	0.0005190168086131249	0.0004705534094492495	0.0005232737288099518	0.0005190168086131249	0.0004790672498429032	0.0005190168086131249	1.026057263435577	0.000538009221798968	0.0004790672498429032	0.0004790672498429032	0.0005484877945911571	0.0005484877945911571	0.0005560192687855432	0.0005190168086131249	0.0005190168086131249	0.00044370206666926443	0.0005190168086131249	0.8350489267485545	0.0004790672498429032	0.9459944181952559	0.0005190168086131249	0.0005190168086131249	0.0005229462734101959	0.0004790672498429032	0.00052261881801044	0.0005232737288099518	0.0005190168086131249	0.0005190168086131249	0.0005229462734101959	0.0004708808648490054	0.0004705534094492495	0.0005190168086131249	0.8398903548339457	0.00046989849864973766	0.0005190168086131249	1.0180188882823689	0.0004708808648490054	0.0004708808648490054	0.0005147598884162979	0.0004790672498429032	0.0004698984986497376	0.00052261881801044
366	0.0014611802685732154	0.17737388974807528	0.0061200128455408224	0.0031186353303078707	0.0049307439427359314	0.00498145002493049	0.18612766101293848	0.0018524622028412308	0.005619290283869549	0.02748945736041038	0.002133035857651125	0.17906176845912666	0.0011996213945862806	0.0003369841712513416	0.09416563141748853	0.17778038350700165	0.18928538228160469	0.003671331626228566	0.0016918929425584598	0.009438937200517201	0.0012627927219870023	0.0019995098412054525	0.02436025826297864	0.002680027719324933	0.0003369841712513416	0.19006583339671593	0.0003374067219362963	0.0015596345781676512	0.002178460056283751	0.8703310262065935	0.17759889798781364	0.35467045272080383	0.8433329952927855	0.001672033060365591	0.0018364052768129536	0.8310272629701932	0.00577119725511075	0.005762112415384225	0.0021871223453253214	0.0003374067219362963	0.004338539157771975	0.0013027237617152178	0.0003179693904283819	0.00610522357156741	0.0066357359565279855	0.009417387115584513	0.17803454774400188	0.005678024829078248	0.0032754016344260493
282	0.0011811879057796132	0.004100621253298262	0.864947613469143	0.1728938203503567	0.861098338835365	0.8596223834755131	0.008053152749730253	0.001697472219049991	0.8666044889729614	0.0009204863910102634	0.0017509539786810763	0.004227706622718663	0.0015620909991257586	0.0002532882015531597	0.0027685194713319232	0.004138570356666854	0.00884690678623517	0.0025988958046471943	0.0011116439675134494	0.0016344590567123757	0.0019387579134912242	0.0018849231389450822	0.002816706007237159	0.002383027184090041	0.00034048288557215686	0.008007613825687942	0.0002536412164682164	0.0010931106844729744	0.0016965896817623493	0.004645146759773174	0.004231589786784287	0.004736930637687908	0.002724922129322425	0.001436064674450528	0.0016833516224477243	0.0029464389885204842	0.8630782229864603	0.8666699732397044	0.0017188296214109193	0.0002532882015531597	0.1651237855625019	0.001388054646002821	0.0002377555452906663	0.8648867183962956	0.8949833579943669	0.11524277806499464	0.004202995578664696	0.8660437247803938	0.002002653613116481
324	0.0013464450068115905	0.0018852075804761598	0.19243476939983623	0.3109689955889391	0.18794803442100375	0.2019920372405094	0.006182203633057467	0.0013613952529461675	0.19104587307684	0.0013514284221897827	0.0013617643948260335	0.002007208971771905	0.0011880831403490348	0.00028423924749689504	0.0016423122235242678	0.0019669725068665006	0.006390399653301946	0.003267828491514628	0.0012731703436581702	0.0008968301971346838	0.001465308692128474	0.001416212822106283	0.0025166247659871195	0.002741801312705439	0.00035253049527212305	0.006130892911756079	0.00028460838937676114	0.0014678926852875365	0.0014499893041140309	0.003856240648021188	0.0019669725068665006	0.004472892158337503	0.0015217873997479868	0.0010443023781411898	0.0014044002819505678	0.0012895971573122114	0.19633327679310206	0.1917064524708604	0.0014416836118170435	0.00028423924749689504	0.15826791985412988	0.0005843515958280323	0.00026799700478278676	0.1917885865391306	0.19736207521228888	0.058940883958219795	0.0019522068316718565	0.18976292047336538	0.002744754447744368
38	0.0011993737251941887	0.8566316646613089	0.005862150690048883	0.00207496917989354	0.0049390412009271785	0.004444127051959014	0.8746559855875993	0.0006296320848902241	0.005706520888677463	0.020100001394124364	0.0006060173252671385	0.8591733809877287	0.0008391775121480867	0.000207980593788863	0.08752241623944342	0.8611822003891598	0.9149944050090604	0.0016245816559978218	0.0007219572595612035	0.010235006690374367	0.000843445239790813	0.0005983354155102311	0.018589368066187335	0.0010512835759915852	0.000207980593788863	0.9129881462442148	0.000207980593788863	0.0012567035331948124	0.0006296320848902241	0.12384902941915372	0.8599970524227747	0.12100401991492428	0.11918312278736103	0.0006063018404433203	0.000606444098031411	0.13197634768437366	0.005746922043695272	0.005787892229065445	0.0006193895385476809	0.000207980593788863	0.003199657671340018	0.0007220995171492944	0.00019546192603686575	0.005946509439786773	0.005275338139174013	0.010608006086348648	0.8594258882065899	0.005796000911586625	0.0012531470934925403
302	0.0017961934791533227	0.0044048546830920115	0.9933966619934435	0.18408783275680554	0.9749102604419193	0.8490219361027002	0.006931129731550848	0.001201610842158293	0.8652653307488621	0.0009227249413743623	0.001228430165112373	0.004449728844374656	0.0010922300740318488	0.00025171599844482986	0.0028663370519288705	0.004550870996953114	0.007333419575862049	0.0021678076272752165	0.0006228042774891926	0.0014445623559776065	0.0011013451380423858	0.001132020834231693	0.0013956565317672252	0.0022803436098668465	0.0006648738036916711	0.006870830077327295	0.0004487416128264376	0.0013609491726501804	0.0012587552819166596	0.0047137151212952085	0.004454461666072434	0.004917577033684719	0.0023571204951863696	0.0009050206824308194	0.0012410510229731164	0.0026407392176680793	1.0048649901259317	0.8651380704320997	0.0014066997823953757	0.0004487416128264376	0.1659865426597266	0.0006317440518072193	0.00023629050550392106	0.9921433406919946	0.8666259293421272	0.1119207157709188	0.004426240025578272	0.8660061049894108	0.002034587460967368
192	0.0007456548294134244	0.002796926945818016	0.09640999556687802	0.056660904913345966	0.09717564169492413	0.09942435364730938	0.0028451533775711237	0.0006611555259143907	0.09553058452290147	0.0014556550746675004	0.0006617738135009689	0.002716137367838452	0.0006611555259143907	0.0003180059153634367	0.003364927142021277	0.002848450911366207	0.002927797818310422	0.0006613616217765834	0.0006625981969497401	0.001419176107059381	0.0006621860052253545	0.0005991206713943683	0.0012347203103968561	0.0006605372383278123	0.00037097255194697734	0.0027688979085598005	0.0003184181070878222	0.0006613616217765834	0.0006621860052253545	0.00223449133789396	0.002847832623779629	0.0026569878553891284	0.002641530665724671	0.0006607433341900052	0.0006611555259143907	0.002653072034007466	0.09497412569498101	0.10129961989740136	0.0006621860052253545	0.0003180059153634367	0.09463015170098128	0.0006191119700270666	0.00029986947949047334	0.09612517108532762	0.10058467335145466	0.11888742858520755	0.0027107788754214403	0.09556479643602547	0.0008989901508848416
24	0.0678384529013113	0.0011072903717367767	0.0021767353731403137	0.0024947868628944943	0.001459929021133256	0.002544913181216666	0.0010686931066287042	0.9865385772145808	0.0021033003167983317	0.0009887416289048403	0.9665449432570077	0.0010564121586397722	0.9462655892849982	0.0003972510727032121	0.0009000180454745961	0.0010879917391827406	0.0011075410033283876	0.12370699161887957	0.11931592613385733	0.0008203171993423426	0.9555008621726752	0.9784426755423667	0.0008361069896138268	0.9850570938765689	0.0004323394955287324	0.0011075410033283876	0.0003972510727032121	0.866486796727754	0.9859703953963989	0.000935607731483338	0.001087239844407908	0.0009817239443397363	0.0009829771022977904	0.992598347836548	0.9883406183582627	0.0010258351044632474	0.0021005433692906123	0.002204304848217508	1.0196201928860729	0.0003972510727032121	0.0016243433452299795	0.7729989573725788	0.00041078517865019847	0.0021576873721778885	0.0028318863536111	0.0014386253358463327	0.0010679412118538717	0.0021271103180013633	0.07815169226450655
41	0.0012056244649748101	0.8566576938168973	0.005984175414448521	0.0019860021268029078	0.004943102973300048	0.004430389018335533	0.8734292001761859	0.0006171056451015338	0.005695889370977488	0.020209320983255945	0.0006058700272257511	0.8594277714038165	0.000837693535295698	0.00020793004220752298	0.0874618895663919	0.8611965989926913	0.9148095541436603	0.0016348535124319269	0.0007005905526089318	0.010213176649086482	0.000830866830763577	0.0005981899846271148	0.01855996072369326	0.0010616947777559228	0.00020793004220752298	0.9144534277239014	0.00020807226521860886	0.0012558291878881178	0.0006072922573366095	0.12389842944551088	0.8599574098971002	0.12094445750525763	0.11905673147911507	0.0006061544732479228	0.0006062966962590085	0.13119958994261444	0.005869259221491148	0.005777098710307513	0.0006071500343255237	0.00020793004220752298	0.003235289056181076	0.0007219240042718103	0.0001954144172319676	0.006079038162842788	0.005227833441493933	0.010555222990747966	0.859591043420543	0.005839534612174204	0.0012635092304867541
188	0.0007230403800475059	0.01345938242280285	0.13050470308788598	0.05556598574821853	0.120387648456057	0.12191999999999999	0.01443914489311164	0.0010561520190023753	0.12075876484560569	0.001792874109263658	0.0011255106888361044	0.013316104513064133	0.0010550118764845607	0.00030232779097387176	0.007281140142517815	0.013000665083135392	0.0142812351543943	0.00157187648456057	0.000676104513064133	0.004515914489311164	0.001326935866983373	0.0011834679334916864	0.0013472684085510688	0.001511068883610451	0.00042128266033254156	0.014319619952494061	0.00030232779097387176	0.0010449406175771971	0.001041520190023753	0.007328076009501187	0.01305976247030879	0.007919429928741093	0.0059428028503562946	0.0010854156769596198	0.0010724940617577198	0.006349263657957244	0.12218356294536817	0.12098983372921615	0.0011819477434679333	0.00030232779097387176	0.10859648456057007	0.0007078384798099763	0.00028560570071258905	0.13082565320665082	0.12274128266033255	1.0038388598574821	0.01326042755344418	0.12082242280285035	0.0010084560570071258
08	0.0006549453032906888	0.004907518687973782	0.8833570207046457	0.17777961840202489	0.8818088850589277	1.0076797913536615	0.005674181350368493	0.0012265139850569347	0.873730129257533	0.0009555399651024956	0.0012228571156918276	0.005001134543720524	0.0008840481690146511	0.00026256322041469263	0.003064273684491528	0.00490879859225157	0.005754449632932595	0.002002684507800925	0.0006472658776239637	0.0015397248461783612	0.0011643472058501133	0.001237484593152256	0.0007119924653863601	0.0024232244847882467	0.0004578400445114139	0.0056292018571776755	0.00026256322041469263	0.0016029886861947148	0.0012265139850569347	0.003993667033633508	0.005023441446847678	0.004147072703499752	0.002749782919092314	0.0009436551396658974	0.0012405929321125972	0.0030816438139757867	0.884457738383543	0.8744205461936653	0.00124717529696979	0.00026256322041469263	0.17914143655359077	0.001511932639003547	0.00024647299520822125	0.8837894455070697	0.9198787235843756	0.11853522634832887	0.004994003648458566	0.8728091467079307	0.0017474350261164468
183	0.0017478623362785948	0.0033724546071383014	0.2953006235321483	0.24390129390692145	0.29379008286964137	0.29525517439498516	0.006415402969843855	0.0019468095027285563	0.29026991856672285	0.0017774471519791278	0.001950454009010506	0.003414902386186893	0.0019412355519443979	0.00030785358946351795	0.0028253498994009075	0.003469569980416138	0.007117292003202878	0.003172435527076002	0.0016057265912825553	0.0016848338158731112	0.0021807010529407414	0.0019830401828255855	0.0035111602285748593	0.0025149237172677782	0.00030785358946351795	0.006405755747332811	0.0003082823549084532	0.00113837225630312	0.002211143399531145	0.004514685752445839	0.0034687124495262674	0.003515019117579276	0.002989995830256048	0.0015587767750621442	0.0019969750597859815	0.00250206075391972	0.2944932581993352	0.2904452836337014	0.0021686956204825542	0.00030785358946351795	0.22372659342638257	0.0006804507611122604	0.00028898790988636644	0.29319774340746335	0.30007278293427775	0.10890749492716882	0.0034522049798962604	0.2909994629712802	0.002535075693179735
94	0.06690691545040615	0.0011105998068325386	0.0017426791266297406	0.0018635658673146127	0.001137240128064548	0.002473528694013543	0.001071895943910563	1.0176185513144107	0.001661250220222467	0.0009917236564293273	0.967430196703587	0.0010595810784353888	0.9580140997669978	0.0003983481995541013	0.0008823978098640063	0.001091247875371551	0.0011108511306177464	0.12026848417326162	0.1184114527243624	0.0008228340727697967	0.9505746644010664	0.9863616634719226	0.0008386674712378777	0.9722835103197316	0.0003983481995541013	0.0011108511306177464	0.0003983481995541013	0.8681379496151103	1.0098048948323053	0.0009379403663948935	0.001090493904015928	0.0009841839428730982	0.0009854405617991365	1.0190561233657986	1.001947508011574	0.001028416929069642	0.0017029699685669343	0.0017580098775274063	0.9952607873823397	0.0003983481995541013	0.0015034188831120718	0.775130807747106	0.00037899626809311345	0.0019223756330531993	0.002275988198840342	0.0013202038436957062	0.00107114197255494	0.0016848746560319844	0.07753338773655538
92	0.0005868914034507903	0.0004793492915335505	0.0008393530686223594	0.00047180822880764654	0.00047148035651521593	0.00047148035651521593	0.0004793492915335505	0.0005196775835025155	0.0004711524842227853	0.0005232841787192521	0.0005196775835025155	0.0004793492915335505	0.0005196775835025155	0.9758551565131176	0.0005386941764634908	0.0004796771638259811	0.0004796771638259811	0.0005491860898212702	0.0005491860898212702	0.0005547599187925906	0.0005196775835025155	0.0005196775835025155	0.0004442669562434753	0.0005196775835025155	0.85569815814461	0.0004793492915335505	0.9910782670506706	0.0005196775835025155	0.0005196775835025155	0.0005236120510116827	0.0004796771638259811	0.0005232841787192521	0.0005239399233041134	0.0005196775835025155	0.0005196775835025155	0.0005229563064268216	0.0008393530686223594	0.0004711524842227853	0.0005196775835025155	0.861197887977841	0.00046984099505306286	0.0005196775835025155	0.9774679603195837	0.0008393530686223594	0.0004708246119303547	0.0005147594991160564	0.0004793492915335505	0.0004704967396379241	0.0005232841787192521
205	0.0005862133109065805	0.00047879545281867076	0.0004709356095439457	0.00047191808995328635	0.0004709356095439457	0.0004709356095439457	0.00047879545281867076	0.0005190771496016369	0.0004706081160741655	0.0005226795777692193	0.0005190771496016369	0.00047912294628845104	0.0005190771496016369	1.0171049839266204	0.0005380717708488893	0.00047912294628845104	0.00047912294628845104	0.0005485515618818561	0.0005485515618818561	0.0005560839116868009	0.0005190771496016369	0.0005190771496016369	0.00044375365155218803	0.0005190771496016369	0.8397954344790365	0.00047912294628845104	0.9492332722885506	0.0005190771496016369	0.0005190771496016369	0.0005230070712389995	0.00047912294628845104	0.0005226795777692194	0.0005233345647087797	0.0005190771496016369	0.0005190771496016369	0.0005230070712389995	0.0004709356095439457	0.0004706081160741655	0.0005190771496016369	0.8447369834445501	0.00046995312913460503	0.0005190771496016369	1.0231056467734034	0.0004709356095439457	0.00047028062260438526	0.0005148197344944942	0.00047912294628845104	0.00046995312913460503	0.0005226795777692193
133	0.0008695423278650159	0.18743028011384788	0.003097481866470063	0.0010555726249228837	0.003098145470383468	0.003836957827307699	0.19500598238927935	0.0009053769391888857	0.0027588226693290455	0.027645075428538814	0.0007735409617257595	0.18932354207879235	0.0009502808039959572	0.00035325848323592736	0.09922249953492425	0.18895015427684977	0.19830696945586027	0.0009140037900631507	0.0007753105721615062	0.009737945026609412	0.0007735409617257595	0.0007722137538989496	0.02259527084883125	0.0009053769391888857	0.00035325848323592736	0.19842995738114466	0.00035325848323592736	0.0007737621630302279	0.0007735409617257595	0.8838489646341142	0.18779570466882956	0.3504647107604923	0.867932203569791	0.0007733197604212912	0.0007733197604212912	1.0096492433035176	0.003098145470383468	0.002906142738104955	0.0007905734621698211	0.00035325848323592736	0.0022987239560349135	0.0017598775783500549	0.00036232773671912897	0.0032244514152348857	0.0034794965192868734	0.007404492465772969	0.18841329871090517	0.0027785095854267272	0.0010661902875373636
160	0.0035433271178143375	0.004720081626815839	0.8573677620831339	0.1833521380285254	0.843488900073156	0.8430112195618334	0.007583242575755076	0.002938276596095774	0.8603282124057359	0.0008169900936728217	0.0027844356253747186	0.004775945666463149	0.0020121367634197457	0.00020214187884688372	0.002857660489650886	0.00463757473749058	0.007681219506828821	0.003915467566541806	0.0013290484755477082	0.0015430507197350977	0.0019280828699196385	0.0026780361160156875	0.002006464414778634	0.004523268317904545	0.0006896200832769536	0.007524112638405307	0.0002024856575524056	0.0015016253857197076	0.0030341908549363873	0.004189974862901053	0.004677453067331122	0.003599878714872692	0.0019201759596926343	0.002339585980429366	0.0029905309593351043	0.0022488284021715812	0.8568880188995782	0.8606499892741044	0.0031663737672095616	0.0002024856575524056	0.16326067914170833	0.0010780900205167132	0.00020214187884688372	0.8586968105586817	0.8452571258450081	0.10984967244764939	0.004717159507818903	0.8610927762468166	0.0037104035686979864
249	0.0006219402450931	0.0005079757756011799	0.0004989420066780399	0.0004999843646307099	0.0004989420066780399	0.0004996369119798199	0.0005079757756011799	0.0005507124516606499	0.00078732770691674	0.00055453443082044	0.0005507124516606499	0.0005079757756011799	0.0005507124516606499	0.9244151503253893	0.0005701698001104899	0.0005079757756011799	0.0005079757756011799	0.0005819831902407499	0.0005819831902407499	0.00058788988530588	0.0005507124516606499	0.0005507124516606499	0.00047079834195594997	0.0005507124516606499	0.8957840095341008	0.0005079757756011799	0.9245847072190237	0.0005507124516606499	0.0005507124516606499	0.0005541869781695499	0.0005079757756011799	0.0005538395255186599	0.00055453443082044	0.0005507124516606499	0.0005507124516606499	0.0005541869781695499	0.0004989420066780399	0.00078732770691674	0.0005507124516606499	0.8837857745935672	0.00049789964872537	0.0005507124516606499	0.9169956464182843	0.0004996369119798199	0.0004989420066780399	0.0005455006618973	0.0005079757756011799	0.00078732770691674	0.0005541869781695499
124	0.09310839956042319	0.0011308440585352422	0.004516939853703871	0.002612890614833842	0.001832409526178858	0.0022935901766282713	0.004181968228347106	0.13450691868920595	0.002280157730498677	0.0010855095528478603	0.13203422923084973	0.0011244076780981447	0.13843450996897386	0.00046677750300341093	0.0009800088822050034	0.0011758987215949239	0.004568710739828351	0.41427706714851836	0.3524461184008561	0.0008837430182762423	0.1356198528195684	0.13293028532474477	0.0013233757863927642	0.139516941252917	0.00046677750300341093	0.004145588686746121	0.0004670573456311108	0.13913103826931886	0.13313652934135958	0.0023481594890297493	0.001175618878967224	0.0021990033684657095	0.001066480254164268	0.13281750874578171	0.13849495597655703	0.0011148930287563487	0.004517499538959271	0.002299746714437669	0.13610593946388308	0.00046677750300341093	0.0030950594623607467	0.13938793380154738	0.00044522962067051976	0.004538767578664462	0.0022586098481657854	0.0015651598167254661	0.0011308440585352422	0.002307022622757866	0.19910075370014918
278	0.0009377423072144898	0.010362288108365142	0.0016955614673161037	0.0008141522406857641	0.0016368722502816656	0.001473442058320803	0.010515865366079345	0.0006408691144782443	0.0015546216687443506	0.0010375568150175853	0.0006391555606962169	0.010466600694846059	0.0006408691144782443	0.0026350173283126205	0.003667005093538617	0.010142096447374621	0.01304849785591583	0.0006378703953596964	0.0006378703953596964	0.3270340954363779	0.0006400123375872307	0.00047379762073057364	0.000979724374874161	0.0006397981433644772	0.002046625798408965	0.01304849785591583	0.003728264641246097	0.0006397981433644772	0.0006400123375872307	0.007211491091662275	0.010425689598300154	0.006417687302138087	0.006751616095410674	0.0006393697549189703	0.0005727553516426555	0.007781890306854643	0.0016989885748801583	0.001573470760346652	0.0006400123375872307	0.0031587222029447423	0.0010362716496810649	0.0006408691144782443	0.0026157398482648123	0.0016989885748801583	0.0014987169766057069	0.003097462655237263	0.010485449786448359	0.0015736849545694054	0.000637227812691436
307	0.0017651260915738445	0.004390212363557102	0.9932676752217051	0.1841718266321678	0.9758065236775527	0.8483861116080432	0.006869869346677317	0.001201631401232224	0.8655532506862773	0.0009228627282429461	0.001228089018844657	0.004440849790643149	0.0010921213945582463	0.0002516101913341315	0.0028656578546446525	0.004549133285242379	0.007359773312534026	0.0021668964040593344	0.000622892917961586	0.001444305576021759	0.0011012326271135212	0.0011315449969608784	0.0014252070308578171	0.002279735514936201	0.0006645943285030367	0.006809770255014638	0.0004485529873366133	0.0013609027549388575	0.001258751820713371	0.004630783946218497	0.004462576575967266	0.004909377403197097	0.002356480127613325	0.0009048154791430745	0.0012410550036348563	0.002626312784058006	1.0044075587486143	0.8652639690526474	0.0014066341337259107	0.0004485529873366133	0.16588435638165624	0.000632004150516861	0.0002361911823944354	0.9919221914757059	0.8670599331621005	0.11219046120533548	0.0044247299176607404	0.8660822278225153	0.0020339074519544554
345	0.00157877749530231	0.004241317563833315	1.0139829777826905	0.18590012158726651	0.9820347960649939	0.8542082900408975	0.00693551453520504	0.0010322979993367966	0.8729263623300542	0.0007601193765889245	0.0011534431303194428	0.004285354261081021	0.0008803802365425003	0.00020798054603736045	0.0026489222946833204	0.004278103238642644	0.00700519509229579	0.0019379683873107104	0.0004274566154526363	0.001341616005305626	0.0009242400795843926	0.0010376036255112192	0.0013113739361114182	0.0020989057146015254	0.0006950370288493423	0.006888117608046867	0.00040676467337238866	0.0011734276555764342	0.001239217420139273	0.004663468553111528	0.004278103238642644	0.004669304741903394	0.002171769647396927	0.0007735602962307947	0.0012109207472090196	0.002398319885044766	1.0052171990715155	0.8729889687189123	0.0013202166464021223	0.00040676467337238866	0.16810805791975242	0.000845363103791312	0.00020833425444898864	1.0096159168785235	0.8724467337238863	0.12162865038134188	0.004249806565712391	0.8736015916878523	0.0017927710843373495
100	0.06741714669308889	0.0010922309944007122	0.0018649196338396863	0.0018553585240061855	0.0014306439608759384	0.0024760758387231993	0.0010728571665801973	1.0150104392222894	0.0019424149451217458	0.0009925941656094932	0.9726791286507713	0.001062541232286157	0.9491648370560437	0.0003987989233183895	0.0009042797037263671	0.0010942438596288175	0.0011138692956028456	0.12169984455648276	0.11926956140169896	0.0008209974049135046	0.9475751767421474	0.9821957038411003	0.0008393648001199667	0.9727284438488599	0.0003987989233183895	0.0010748700318083026	0.0003987989233183895	0.8729736108336433	1.0118419377450978	0.000939253237064699	0.001093489035168278	0.000985297529157611	0.0009865555699251768	1.0059787129437803	0.9996495098421562	0.0008798737128355887	0.0018057917177640892	0.0017159676069598841	0.992842251248857	0.0003987989233183895	0.0020611739935799665	0.7762212179142992	0.00037942509549787466	0.001943421377735798	0.0022783118300618403	0.001522480936908249	0.0010741152073477631	0.0016865294529988422	0.07779698945812158
78	0.0005891568802991206	0.0004811996418979409	0.0008300858391700458	0.0004736294696929802	0.0004733003317710254	0.0004733003317710254	0.0004811996418979409	0.0005216836062983832	0.0004723129180051609	0.0005253041234398863	0.0005216836062983832	0.0004811996418979409	0.0005216836062983832	0.9686002422455104	0.000540115329927853	0.00048152877981989567	0.00048152877981989567	0.0005513060192743167	0.0005513060192743167	0.0005569013639475486	0.0005216836062983832	0.0005216836062983832	0.00044598188424877557	0.0005216836062983832	0.8436785770709359	0.0004811996418979409	0.9248074543156564	0.0005216836062983832	0.0005216836062983832	0.0005256332613618411	0.00048152877981989567	0.0005253041234398862	0.000525962399283796	0.0005216836062983832	0.0005216836062983832	0.0005249749855179315	0.0008300858391700458	0.0004723129180051609	0.0005216836062983832	0.8489128574437832	0.0004716546421612513	0.0005216836062983832	0.9627603480962662	0.0008300858391700458	0.00047264205592711575	0.000516746537469061	0.0004811996418979409	0.0004723129180051609	0.0005253041234398862
338	0.001026691787125505	0.0018362487581228112	0.19949411186761734	0.8908097789043729	0.18632706461520251	0.19232666353560662	0.0035405371307533477	0.0011740475509252122	0.19069875223457916	0.00122003374586949	0.0013455960520651702	0.0018926318319240566	0.0007017893228452818	0.00028831344830281946	0.0016379082999283614	0.0018264516991999002	0.0035259415123579906	0.0008685392645127932	0.0006773966455270128	0.0007777665144923495	0.0008803357232158906	0.0012954111175825017	0.0012616212612973586	0.0013787860884162575	0.0005282414219251381	0.003573327287148398	0.0004920522859037718	0.0007125860816582862	0.0014669596187224594	0.001966609623790938	0.0018264516991999002	0.0030282909070696975	0.0011942414887050907	0.0008657401048205329	0.001158252292661743	0.0009405176565994888	0.20222609172726347	0.19076293296752317	0.0014143754045035683	0.0005070477842551666	0.1612867817081312	0.0007557731169103035	0.0002707187302371828	0.19911362608944794	0.19046382276040733	0.05668478322807493	0.0017962607625190915	0.1905805877075702	0.0007349793591963692
309	0.001771626496480231	0.004390948844525886	0.9932387624657031	0.18273637693005468	0.9759255780174608	0.8493859856966003	0.006931232360846091	0.0012013551917471543	0.8648627002609158	0.000923229635320789	0.001160346130497142	0.0045286972297502864	0.0010916471902834462	0.00025166244425221205	0.0028657272203427378	0.004550078022367814	0.007367260328324854	0.0022802089569397845	0.0006205687431038181	0.0014446055208711588	0.001311939455203384	0.0012011799393486498	0.001448461073638254	0.0022800337045412802	0.0006647323475269083	0.006871120788159106	0.00044864614017107443	0.0013608348743860907	0.0012584874736595645	0.004713413257773846	0.004550078022367814	0.004931076736716219	0.0023569695074846793	0.0009425073991562649	0.0012407869814106277	0.0025406340211172125	1.0085814089451628	0.8644056420056164	0.0014064004979972157	0.00044601735419350953	0.1657512649718124	0.0006316096442095906	0.00023624023318383135	0.9925728033513866	0.8667349216341376	0.11353744162342606	0.004521687133810113	0.8661592175050509	0.001994898052174742
79	0.0007238131679605984	0.013405567580016443	0.13144701967170527	0.05624385847569815	0.12082278881828468	0.12189367477435038	0.014224849536814724	0.0012062918876442658	0.1214823222041195	0.0017975517770792368	0.0011281291939942905	0.013108130955032108	0.0010849590444601193	0.00029857768620550167	0.007286246427765214	0.013149779689604724	0.014165133999573622	0.0014135846761563656	0.000679311780335065	0.004420280993932787	0.0011401103368165496	0.0010267649221805755	0.0013510164858623465	0.0016558700087842698	0.00041800876068770243	0.014148398434996502	0.0002989580399458909	0.001048635262252953	0.0011733912891006022	0.0071086212310034706	0.013006196152607808	0.007665649283803416	0.005918494377325744	0.001015544486839095	0.0011150069899508639	0.00611152390057325	0.12299765150582997	0.12165747510156871	0.0011608396156677595	0.0002989580399458909	0.1075121194964953	0.0007274265284942955	0.0002822224753687672	0.13088694878898222	0.12312925390000462	1.0008171900112262	0.01313057182571507	0.12174685823056017	0.0010571932214117096
234	0.0008646787462998928	0.18305147738049118	0.005971694328410206	0.002227986747197555	0.004659478041018669	0.0044482127277865845	0.1895998397832849	0.0008459235603292893	0.005454741041542305	0.02757292587584024	0.0008459235603292893	0.18370273504505663	0.0011529049950665237	0.00034384507612773103	0.09742219669792317	0.1816972236073035	0.189954032548224	0.0019914989424877614	0.0008482949056818943	0.009712814987420012	0.0011061248185651334	0.0008340668335662641	0.024668243395749297	0.0015103314127591745	0.00034384507612773103	0.19135959361176808	0.00034427622982820467	0.0018114922725400147	0.0008457079834790525	0.902718143831581	0.18180005376486646	0.35359281456488934	0.8356095015065588	0.0008457079834790525	0.0008461391371795262	0.8706674711994719	0.005599824261751687	0.005646820015103314	0.0008623074009472878	0.00034427622982820467	0.003976961733168891	0.0008407497159236057	0.00032444315960641706	0.005956819525743864	0.0057293859487440165	0.007754299303018485	0.18258863388303273	0.005498503142140381	0.0020443152707957826
34	0.0005899150884790242	0.00048181891584152703	0.0008311541079017314	0.0004742390012968245	0.0004739094397948809	0.0004739094397948809	0.00048181891584152703	0.0005223549805805886	0.0004735798782929373	0.000525980157101968	0.0005223549805805886	0.00048181891584152703	0.0005223549805805886	0.9616795772385053	0.0005414695476933167	0.00048214847734347064	0.00048214847734347064	0.0005520155157555115	0.0005520155157555115	0.0005576180612885525	0.0005223549805805886	0.0005223549805805886	0.000446555835133563	0.0005223549805805886	0.8385155231706453	0.00048181891584152703	0.9188751406815662	0.0005223549805805886	0.0005223549805805886	0.0005263097186039115	0.00048214847734347064	0.0005259801571019679	0.0005266392801058551	0.0005223549805805886	0.0005223549805805886	0.0005256505956000245	0.0008311541079017314	0.0004735798782929373	0.0005223549805805886	0.8480141447796634	0.000472261632285163	0.0005223549805805886	0.9613991204003514	0.0008311541079017314	0.00047325031679099376	0.0005174115580514347	0.00048181891584152703	0.00047292075528905015	0.0005259801571019679
138	0.001076564328045579	0.19172390025581024	0.002819212680881507	0.0013732390245849938	0.0028199010212447075	0.003220515112627397	0.19388505954947205	0.0009001197482785181	0.0025101478578044836	0.028075338393858718	0.0009001197482785181	0.19262585557839063	0.0009324717453489416	0.0003664265200103985	0.09937959883064738	0.19204948524760404	0.19587115094409321	0.0009026436629435866	0.0009026436629435866	0.010935892796954047	0.0008998903014907847	0.000887729621740909	0.025852916807872044	0.0009001197482785181	0.0003664265200103985	0.1960537905871291	0.0003664265200103985	0.0009001197482785181	0.0008998903014907847	0.9007270939256486	0.19087196433295572	0.36050289229148275	0.901633408737196	0.0008998903014907847	0.0009003491950662516	0.8982573287024853	0.0028199010212447075	0.0025305686219127647	0.0009180165977217311	0.0003664265200103985	0.0022478901794250935	0.0014324362958202366	0.000375833838307472	0.0028199010212447075	0.0032101900071793902	0.00731866418833543	0.1917739196555361	0.002530798068700498	0.0009581697855750934
383	0.0013505025780994055	0.0030753564579772924	0.1990674604416678	0.17027412781780735	0.19570205475878966	0.20388958097277085	0.005307066141656704	0.0012482550096091847	0.19639233018035218	0.0011330699936773442	0.0014168591633644874	0.0028988229009513197	0.0009417209726456454	0.0002994393077213608	0.002328531870984435	0.002856880531019617	0.00538531683182779	0.0025171682014235365	0.00057717709070194	0.0008373867190841957	0.0011430860820192434	0.0012881106944696587	0.0010867455850960604	0.0028389350394070474	0.0003545277936018062	0.005296006710779189	0.0002994393077213608	0.0015837939690628072	0.0015775339138491202	0.003520446383670438	0.00280095737111068	0.005198558517952794	0.0019187069229950609	0.0009239841495401989	0.0014982398811424183	0.0021398955405453344	0.19878471461451624	0.19622080466749714	0.0016768601232396204	0.0002994393077213608	1.0070252426293067	0.001011207585517571	0.0002810764790945456	0.19808421443610466	0.19863050858775239	0.1184698755709692	0.00280095737111068	0.19653297275415302	0.002321437141742257
63	0.0017429896454598179	0.004459092154037289	1.008895582747428	0.18664048444932543	0.9885632543827007	0.8609073263047818	0.006948823126059226	0.0012471790315889734	0.8781138766285803	0.0009369859590918872	0.0011918319027613233	0.0045987947139398775	0.0011355949487113642	0.00025555780384728394	0.0029102623720853996	0.004620506449364229	0.007326464950407371	0.0023288505718283828	0.0006324877680175814	0.0014666099314104921	0.0013592970095999684	0.0012468231015000497	0.0013802968848464724	0.002327426851472687	0.0007100805274029685	0.006887781115808795	0.000455590513822456	0.001381898570246629	0.0012914923276599857	0.0047858359756693305	0.0046203284843197665	0.005020393904270111	0.002393095952879127	0.0009707993175396474	0.0012877550617262858	0.0026673400863949106	1.0104164720173994	0.8779124201982496	0.001442584650408136	0.0004529210381555276	0.16913851215172018	0.0006415639852851383	0.000239896879934637	1.0073593884836327	0.8786109329977624	0.11443312527439985	0.00459149814711694	0.8792087175821099	0.0020257761011097724
269	0.06712639414733293	0.001071792776342857	0.0017425113976931703	0.0018633865033018256	0.0011371306712664544	0.002454191853168662	0.001071792776342857	1.007263563518737	0.0016610903286345335	0.0009916282052635202	0.9702674883158253	0.0010398777276686385	0.9525194543582134	0.000398309859438084	0.0008823128810644247	0.001071541476746997	0.0010913941448199365	0.12039034868824122	0.11836261224924698	0.0008227548768456071	0.9534555453527919	0.9767789121441535	0.0008385867513847864	0.9718906324054849	0.000398309859438084	0.0010913941448199365	0.000398309859438084	0.8690731618565412	1.0103764116126548	0.0009378500917494823	0.001070787577959417	0.0009840892173877207	0.0009853457153670205	1.008450451509984	0.997546059446427	0.0010283179462590789	0.0017028060615472916	0.0017578406730406296	0.9958854717169844	0.000398309859438084	0.0014829189151698006	0.7750916363976302	0.00041188003761452347	0.001922190608733063	0.0022757691401080688	0.001320076777052527	0.001071038877555277	0.0016847124906453725	0.07769982464314201
122	0.0006937481200456458	0.1126930434835022	0.002348982914313746	0.0016684564512644863	0.002334400204391262	0.0024378402267747497	0.12800761100796276	0.000702692182131436	0.0021214926395229936	0.01519771140894838	0.0007023033098668366	0.11474395580700035	0.0007178582004508196	0.0003107089394150622	0.13221132018828416	0.11180622028408287	0.1370473356708445	0.0007040532350575347	0.0007199969979061172	0.0056157043730824955	0.0007028866182637358	0.0006918037587226479	0.015005608510236185	0.000701914437602237	0.0003107089394150622	0.13955847831949628	0.0003110978116796618	0.0007028866182637359	0.0007028866182637358	0.076250656951082	0.11073604381190483	0.07791911340234649	0.07467533540718913	0.0007017200014699371	0.0007021088737345367	0.07927336106381452	0.0023342057682589623	0.0021835177657266265	0.0007180526365831194	0.0003107089394150622	0.0018945856731291404	0.0007131917332756247	0.0002926263791111819	0.002349566222710646	0.002100299101102317	0.006412698079379328	0.11333954362339897	0.0021401585082237735	0.0007011366930730379
95	0.06737620399285899	0.0011069123339976312	0.001988630450521345	0.0018354081043336346	0.001481065755457637	0.0018900766337426702	0.0027374388395827232	0.8678571365878162	0.001849451396291919	0.0009895505369176831	0.8468175267305286	0.0010773211116569606	0.844201963603298	0.00039747531703358526	0.0009015291891077219	0.0011089185185631004	0.0027427050740670804	0.12135510745751465	0.12091700690303032	0.0008180217565700663	0.8469047957591264	0.8509156602516408	0.0008368297368713401	0.8730782319194497	0.00039747531703358526	0.0026980674674853904	0.00039747531703358526	1.0124844865509148	0.8693730598000987	0.0018885719953185681	0.0011081661993510494	0.0017957859591656176	0.0009835319832212754	0.8750445435666803	0.8667936079950467	0.0008772042012514077	0.0019888812235920286	0.001882302668551477	0.8722140679178738	0.00039747531703358526	0.001942488205515553	0.7913723531215856	0.00037816579059094424	0.0019858719467438246	0.0013569330854692303	0.001391539769223574	0.0010888566729084083	0.0018692624688759272	0.07826075835281214
09	0.0006534578904584203	0.004922095852166007	0.8836669823891091	0.1784708063765231	0.8822838116114834	1.0121436994400184	0.0053706868495521755	0.001223910940001547	0.8745143760735901	0.0009533698870842278	0.00122026237556571	0.005028816361914241	0.0008822228805854049	0.000261966926493102	0.0030947123544770075	0.004937054966352938	0.005505683733678147	0.001998866026173342	0.0006483499002482483	0.0014661756185411288	0.0011618853445923168	0.0012348566333090583	0.0007793333634947994	0.0021915102283855395	0.0004006123750549109	0.005320701516781207	0.00026233178293668573	0.0016000779333363495	0.0012883081022940714	0.003772250770211953	0.005051437461416431	0.004138201783126411	0.0027428083146405218	0.0009416944808895492	0.0012379579130795198	0.0031634877940925365	0.8845052400682427	0.8751882659248892	0.0012682409978969674	0.000261966926493102	0.17807493713523476	0.0015079516813314632	0.00024591324297541887	0.8840914928612188	0.9196237673325053	0.11740423612925258	0.005022066517707943	0.8735838097142299	0.0017434665156647463
387	0.06769268567147474	0.0010777850405256275	0.0016310851000262369	0.00210602836718094	0.001279996117547321	0.0013987951252975661	0.0014427760345497845	0.9752695852802469	0.0012537086775345008	0.0009971533735632272	0.9609323143917162	0.0010456840320484334	0.9902761748337193	0.0004006306963492307	0.0008679910481156202	0.0010775322766793504	0.0014096639706874822	0.12285435089991513	0.12148512914463198	0.0008272960688650043	1.0142571447492608	0.9692444534765392	0.0008432201911804627	0.9582335548050155	0.0004006306963492307	0.0013876735160613732	0.0004006306963492307	0.8614758072139814	0.9750216239470489	0.0012658413421558026	0.0010767739851405191	0.0013136137091021777	0.0010113081489547455	0.9795508993084886	0.9853348944028479	0.0010345624228122402	0.0015921594676995608	0.0013156358198723947	0.9846559707117476	0.0004006306963492307	0.001197342339814704	0.7830512741572726	0.00038116788018589267	0.001458447393018966	0.002179582646447581	0.001389442862985313	0.0010770267489867962	0.00127746847908455	0.08045397397846756
237	0.06795379803672623	0.001075155606478184	0.004157928962933144	0.004349673303811972	0.003213823429226148	0.004132164865450717	0.005085931935713622	0.8722873687796118	0.004284024401573097	0.0009773015823862756	0.8655872170439414	0.0010246183383395783	0.8712434273681603	0.0003926547549004428	0.000890347753383086	0.0010771374601306785	0.005045799399250611	0.12318805933174372	0.12124782460595175	0.0008108258755767504	0.8661698820177748	0.8712976806118974	0.0018822655064565075	0.863211965441427	0.0003926547549004428	0.005010373765212275	0.0003926547549004428	0.8463104697612486	0.8714091598798501	0.0027314897965503362	0.0010763942650109932	0.0030252996005326236	0.0009713560214287926	0.8712265816121141	0.8692816399838975	0.0013377512154336853	0.003986746353698944	0.004620691790790573	0.8877312110983805	0.0003926547549004428	0.004307311181989904	0.7793810423311555	0.00037357941349518473	0.004156690304400335	0.005319542935001393	0.0028050661133991886	0.0010553370699532406	0.004787662961013223	0.0803022326820054
166	0.0005322053012051509	0.00042246160948928587	0.0008005441085354791	0.0004148930790261228	0.00041454905491416084	0.00041454905491416084	0.00042246160948928587	0.000463744502924721	0.00041420503080219885	0.0004668407199323787	0.000463744502924721	0.0004228056336012478	0.000463744502924721	0.876799805144743	0.00046993693694003625	0.0004228056336012478	0.0004228056336012478	0.0004936746006654114	0.0004936746006654114	0.000497114841785031	0.000463744502924721	0.000463744502924721	0.0003970038252041009	0.000463744502924721	1.0142577352961515	0.00042246160948928587	0.9045890408366942	0.000463744502924721	0.000463744502924721	0.00046821681638022647	0.0004228056336012478	0.0004678727922682645	0.0004685608404921884	0.000463744502924721	0.000463744502924721	0.00046821681638022647	0.0008005441085354791	0.00041420503080219885	0.000463744502924721	1.0187224802211938	0.0004121408861304271	0.000463744502924721	0.8844849597818611	0.0008005441085354791	0.00041386100669023687	0.0004606482859170633	0.0004228056336012478	0.0004135169825782749	0.0004668407199323786
381	0.07018388486138101	0.0011057407206013015	0.0016287296626811096	0.0021565919691059476	0.001253224115253528	0.0014017334813468132	0.0014761164108235884	0.9797065413887139	0.0012268053506462595	0.0010280233839410845	0.9538007625019751	0.001073166127347679	0.9614955483099171	0.00040654118351961553	0.0009167054825861867	0.0011054842277410366	0.001442515846128907	0.12751722093063816	0.1240579017242476	0.0008395011316464995	0.9729164058989255	0.9612729125072075	0.0008556601818431782	0.9953972356225492	0.00040654118351961553	0.0014202009672858746	0.00040654118351961553	0.889702170750375	0.9809743855970026	0.0013006752944025048	0.0011047147491602424	0.0013499219235733355	0.00104238698411591	0.9883434254724085	0.9822432557767321	0.000971081968962312	0.0015889732693400748	0.001289646101411121	1.0016118011339037	0.00040654118351961553	0.0012339871507336723	0.7922505299142494	0.00042039179797391155	0.001636424448489052	0.002185575662315864	0.001431743145997788	0.001104971242020507	0.0012509156795111453	0.08233677307358472
360	0.0015801970727913801	0.0031532648574845675	0.2677001436840577	0.21859187311254505	0.26611146853893336	0.2778905939448451	0.004958708897486425	0.0018497612362879223	0.2714759688076304	0.0016896412792717487	0.0018493758693636957	0.0031536502244087937	0.0017686414987382122	0.00027206904850401526	0.0028102882949228485	0.0032472943869958706	0.0051939754047267955	0.002733985643925972	0.0008618731260329038	0.001446667433546846	0.0021690377330097024	0.0019031345552933134	0.0033998996889896237	0.002613173113180917	0.0003181203959491	0.0050303871453925815	0.00027206904850401526	0.0014225820007826803	0.0017765415206848587	0.003445180302586255	0.0032469090200716436	0.0029929522170062807	0.0028380347134671674	0.001549175035391135	0.0018349246097051964	0.0034395924821849686	0.26780515617090944	0.2726378500841738	0.0019183565488002663	0.00027206904850401526	0.20825228585208191	0.0023434162662222613	0.0002551129038380426	0.2662024151330508	0.2839562693321726	0.09688182280096627	0.003232265076951031	0.27157134712137654	0.002048417885726761
196	0.000736547970395867	0.013548946312421442	0.13080133719390433	0.056918198875937305	0.12055278742719838	0.1221013633742491	0.014332645520984108	0.001069458526968702	0.12082143540917295	0.0017965001993470694	0.001224030932733245	0.013251209058513356	0.001068317771206602	0.0003024904029168364	0.0072844860448495734	0.013101199675797212	0.014298612974081457	0.001585270257398229	0.0006920584956739689	0.004520624959241748	0.0011538744533640983	0.0011034910738713505	0.0013504646963659894	0.0015246200760465815	0.0004215092540959311	0.01425621488492341	0.00030287065483753647	0.0010582410953080524	0.0012168061462399455	0.007331637283016371	0.013160328849466059	0.007932625443682695	0.005945619032064934	0.0010987379248626006	0.0010858093595588014	0.006109317483926276	0.12230707966334778	0.12112753820533642	0.0012322063490282948	0.0003024904029168364	0.107917586480219	0.0007209576416471676	0.0002857593184060372	0.13099830768882692	0.12391022176101889	1.0024921710882677	0.013273453795874303	0.12235061850826791	0.001021736910920854
140	0.0684435375304719	0.0010771287885219458	0.0018849122126140547	0.001982442522810975	0.0012004313568538035	0.002086289562942929	0.0010771287885219458	1.004727946021774	0.0016767127939553443	0.0009970326529457185	0.9701991841816954	0.001043776454464968	0.9555084917063862	0.0004004806778811363	0.0008871215520761324	0.0010768761193245444	0.0010771287885219458	0.12175092679061605	0.11928740211595294	0.0008254702679102035	0.9526720272963588	0.9818298000072768	0.000842651773333495	0.9762950812382003	0.0004004806778811363	0.0010771287885219458	0.0004004806778811363	0.8735332553090851	1.001575897784192	0.0009429614447018301	0.0010761181117323404	0.0009894525770236782	0.000990715923010685	1.0070959617398196	1.0018995670260633	0.0010339223557663153	0.0018462538254116487	0.001754282237557558	1.000483356174629	0.0004004806778811363	0.001586509890483063	0.7784945160677396	0.0003810251496812326	0.001976883800468146	0.0023200085705391755	0.0013530435520842175	0.0010763707809297418	0.0017004636985110712	0.07714748604255355
141	0.0011265991403122775	0.00917981879362962	0.002612523244176971	0.0020847990431187204	0.002599886433532162	0.002391379057892801	0.01175470631914705	0.0009419918195881004	0.002586150769787803	0.0024886275572028583	0.0009408929664885517	0.009119381873154442	0.0009549033435077974	0.0004293768486486442	0.0071310071895211175	0.009145204920993836	0.014858691612097165	0.0026658176195050822	0.002350446779934613	0.004269044291746596	0.0009419918195881004	0.0008595778371219499	0.0032896914667738413	0.0009411676797634388	0.0004293768486486442	0.01487654797496483	0.00042965156192353133	0.0009422665328629877	0.0009419918195881004	0.006238463759412707	0.009157567018363757	0.00901499082869732	0.00718402685157434	0.0009406182532136645	0.0009411676797634388	0.008278484538724819	0.002612248530902084	0.002611973817627197	0.0009422665328629877	0.0004293768486486442	0.004864622671701978	0.00093622284081547	0.00040492736718368615	0.0026127979574518583	0.0026729601646521485	0.004191849861503303	0.009090536979291288	0.0026075784052290024	0.001929860756082358
373	0.0013503433757123884	0.0030249193852098593	0.19837549852853884	0.1694403440120763	0.19549037056201365	0.2031004484800813	0.005258243781629112	0.00124810786055493	0.1950359441293342	0.001160686062899879	0.0011375265890580875	0.002986111618231722	0.0009883461944915923	0.0002989867208584445	0.0024102544308142017	0.0028264990282409965	0.005409927903097423	0.002545038395695259	0.0005927573440047737	0.0009674818036431313	0.0012222360159028388	0.0011550526773707946	0.001083905104577543	0.0024204779823299473	0.00035406871269838124	0.005288705792267865	0.0002989867208584445	0.00160029877807695	0.0012328768552355538	0.003604949450797072	0.002873026619833064	0.005220896522010367	0.0019170202311565862	0.0008927872844056413	0.0012791958029191369	0.0021682274969720555	0.19799868762981562	0.19481707666933384	0.00130965781355789	0.0002989867208584445	1.0086466208554192	0.0005758571874175205	0.0002806260569117989	0.19825052082735659	0.19745245787740293	0.11887361499565498	0.0027670355143228826	0.1950069426260548	0.002289240963893128
313	0.0005947161957832296	0.0004857402671704367	0.0004771019313657641	0.0004780986624201494	0.0004771019313657641	0.0004771019313657641	0.0004857402671704367	0.0005266062404002341	0.00047676968768096896	0.0005302609209329801	0.0005266062404002341	0.0004857402671704367	0.0005266062404002341	1.0286965515431223	0.0005452118867487596	0.0004857402671704367	0.0004857402671704367	0.000556508172031793	0.000556508172031793	0.0005621563146733097	0.0005266062404002341	0.0005266062404002341	0.00045019019289736095	0.0005266062404002341	0.850898669330818	0.0004857402671704367	0.9505614752151195	0.0005266062404002341	0.0005266062404002341	0.000529928677248185	0.0004857402671704367	0.0005295964335633899	0.0005302609209329801	0.0005266062404002341	0.0005266062404002341	0.000529928677248185	0.0004771019313657641	0.00047676968768096896	0.0005266062404002341	0.8402668714173749	0.0004761052003113788	0.0005266062404002341	1.0190319149961178	0.00047776641873535424	0.0004771019313657641	0.0005216225851283076	0.0004857402671704367	0.00047676968768096896	0.000529928677248185
220	0.0010838067707261835	0.0155087012253984	0.0018177006679995008	0.0009554467719218657	0.0019144102561397401	0.0016456015600135746	0.014541165754959003	0.0007193874590522811	0.0018713305305136337	0.0009752282785869146	0.0007178488974227774	0.01552496601976744	0.0007193874590522811	0.0003718923253029208	0.004732175983316717	0.015632225744795704	0.014729969246350972	0.0007158707467562724	0.0007138925960897676	1.0036965042121422	0.0007193874590522811	0.0006035557478024944	0.000857418416670623	0.0007178488974227774	0.0003718923253029208	0.014597652946213643	0.00037321109241392404	0.0007191676645337806	0.0007171895138672758	0.009756678676239156	0.01541243122629516	0.008152178691185185	0.009831189018010842	0.0007180686919412779	0.0007176291029042768	0.009936910181409603	0.001975513132282891	0.001890672448141681	0.0007171895138672758	0.0003718923253029208	0.0010605085517651257	0.0007193874590522811	0.0003525504076748729	0.0018179204625180013	0.0019401262148043038	0.005106266253804643	0.015454851568365766	0.0018895734755491789	0.0007727975270479134
116	0.0011381009613225326	0.004420358982374256	0.8876247913780992	0.1871296680553834	0.8827389517973372	0.8600080125182122	0.0069723280677075755	0.001295297226698573	1.0038799631352302	0.00094605203825169	0.0012936803508261337	0.00441029842139019	0.0008838921436001359	0.00025816118096613723	0.002801327275438398	0.004318855108160014	0.007039877548600594	0.0016272957391727703	0.0006383066638640818	0.0015403437478104806	0.0010430645905980464	0.001249126437896696	0.002227695646471887	0.002019298311801936	0.001718379746653516	0.006897233166076508	0.0004597317063968999	0.0013281737027715048	0.0013481151718649227	0.004144591819686003	0.004431497460606616	0.0051046567821655	0.002205598342881884	0.0008267625294406149	0.0012643969322475115	0.002281232203137099	0.8869616926175244	1.003674080940806	0.0012992495899423135	0.0004597317063968999	0.16848475375878727	0.0006494451420964412	0.00024235172799117545	0.8893298768120238	0.8795384358342809	0.11424773053506017	0.0044167659248799465	1.0043824522258094	0.0014902205957648632
145	0.06914504556660007	0.0010695584208662218	0.001947980932562636	0.0020443013907269487	0.0012303433523332126	0.0024122756410577995	0.0010695584208662218	0.9949090624507737	0.0017224806932664976	0.0009895422069224312	0.9679205215752809	0.0010377024360045872	0.9534661819874722	0.0003975727244542593	0.0009007467845522053	0.0010693075863397524	0.0010695584208662218	0.1238540624658238	0.11944213397975063	0.0008209814051348837	0.9569535344089787	0.985078606523905	0.0008367839803024663	0.9853041067632011	0.0003975727244542593	0.0010695584208662218	0.0003975727244542593	0.8677648035012486	0.9948598988835857	0.0009363652873108833	0.0010685550827603436	0.0009825188401812832	0.0009837730128136309	0.9976521888322448	0.9967303719474692	0.0010266657168399263	0.0018717272365158884	0.0017994868928926538	1.0340763720899433	0.0003975727244542593	0.0015744883226494549	0.7739318713359346	0.0003782584659161029	0.002051575591994566	0.0023608545631315387	0.001439790181935299	0.0010688059172868133	0.0017460591387546368	0.07825635890608053
348	0.0004284735006940833	0.0004344071716220626	0.0002698258779881108	0.00024609119427619364	0.0002698258779881108	0.0002698258779881108	0.0004347194700919563	0.00025171256673427926	0.0002473403881557682	0.00027669644432577105	0.0002485895820353428	0.0002857530999526868	0.00025171256673427926	0.00045533116910493693	0.0002782579366752393	0.00043784245479089274	0.00043846705173068	0.00025296176061385386	0.0002498387759149174	0.00037507046234226975	0.0002485895820353428	0.0002485895820353428	9.368954096809403e-05	0.00025171256673427926	0.00045533116910493693	0.0004347194700919563	0.00045439427369525597	0.00025171256673427926	0.0002485895820353428	0.0002785702351451329	0.0004381547532607864	0.0004406531410199356	0.00044034084255004194	0.00025171256673427926	0.00025171256673427926	0.0004362809624414245	0.0002698258779881108	0.0002701381764580044	0.0002485895820353428	0.00045533116910493693	0.0002870022938322614	0.00025171256673427926	0.00045533116910493693	0.0002698258779881108	0.0002470280896858746	0.00023859603099874612	0.0004344071716220626	0.00026888898257842987	0.0004590787507436607
07	0.0005871963637127081	0.00047959837080892694	0.0004717253469379186	0.0004720533895992106	0.0004717253469379186	0.0004717253469379186	0.00047959837080892694	0.0005199476181478449	0.00047139730427662655	0.000523556087422057	0.0005199476181478449	0.00047992641347021893	0.0005199476181478449	1.0190789611807438	0.0005389740925027818	0.00047992641347021893	0.00047992641347021893	0.0005494714576641263	0.0005494714576641263	0.0005550481829060906	0.0005199476181478449	0.0005199476181478449	0.0004444978060506813	0.0005199476181478449	0.8417368021876509	0.00047959837080892694	0.9482830903193298	0.0005199476181478449	0.0005199476181478449	0.0005238841300833491	0.00047992641347021893	0.0005235560874220571	0.0005242121727446411	0.0005199476181478449	0.0005199476181478449	0.000523228044760765	0.0004717253469379186	0.00047139730427662655	0.0005199476181478449	0.8471331039659045	0.0004700851336314585	0.0005199476181478449	1.024942067666016	0.0004717253469379186	0.00047106926161533455	0.0005150269782284646	0.00047992641347021893	0.00047074121895404256	0.000523556087422057
158	0.0015608826918208233	0.003725933593164701	0.9340903806707507	0.1755244707069698	0.9247316291013429	0.865028684211886	0.006343593974162681	0.0010181991033923323	0.8121625880719836	0.00074022661474632	0.0010979396624029292	0.0037874182142592647	0.0007746717806256276	0.00020288202702912168	0.0024648960703232505	0.003780529181083404	0.006398706239569573	0.0019599299385326015	0.0004162698296514321	0.0012457094240251587	0.000933636221158632	0.0009978764555235407	0.0012770545249753287	0.0020899604397269875	0.0005781621092841777	0.006284692740509064	0.0003961194076120372	0.001217636613833523	0.0011409961197520638	0.004283773054580087	0.003780529181083404	0.004334924125910859	0.0019587243577268254	0.0007669216183027834	0.0011404794422638742	0.0020431150141311293	0.935091184965374	0.8125023896333828	0.0012870436230803279	0.0003961194076120372	0.1576903138471289	0.0008232394645154513	0.00020288202702912168	1.0014346411588733	0.816157710636495	0.10530386664209578	0.0037529730483799578	0.8128871421362547	0.0018056155953933035
312	0.001777365052804948	0.004381737503997056	0.9932071504601544	0.18463641022720803	0.9740417796428273	0.848626808531142	0.006844011861949337	0.0012012632888437228	0.8646810896523327	0.0009228491456155028	0.0012280709439185609	0.0044320237589413605	0.0010914044670664452	0.00025160648815338184	0.0028654404646660213	0.004549066331424967	0.00728800269828685	0.002180005519223104	0.000622708536836434	0.0014441091054040204	0.001114006999776603	0.0011317035563946332	0.0014250108413310966	0.0022928429693420296	0.000664584547051377	0.006783913654820778	0.0004485463855659175	0.001373848519227484	0.0012583828676306324	0.004622831186238737	0.0044526989439010395	0.004927702557678072	0.002356620658539684	0.0009048021621337491	0.0012406863110126021	0.002540244335130731	1.0046838054605267	0.864484500181784	0.001406263004121896	0.0004485463855659175	0.16592081228947012	0.0006316444218613798	0.00023618770614955344	0.9921299382810685	0.866630339081794	0.11213554511088822	0.004424489581371307	0.8655907977905587	0.002046843311008222
259	0.067221595983846	0.0011141129635379608	0.0018291933917992508	0.001927059778453706	0.0013171604925504257	0.0020433391708446955	0.0010752690884225323	1.0075790958407036	0.0017916106814602976	0.0009953112415940213	0.9738172103085591	0.0010639186054342581	0.9665352448891928	0.0003997892341425555	0.0009062730083748908	0.0010969611225779014	0.0011166352930909106	0.12296810589950181	0.12042130974988832	0.0008240450649487248	0.9538365767548667	0.9803081731801204	0.0008411969059087841	0.975208275057011	0.0003997892341425555	0.0011143651964932557	0.0003997892341425555	0.8750468207423265	1.005545845988071	0.000941333389160894	0.0010962044237120166	0.000987744252935172	0.0009890054177116468	1.0160029198486904	1.0114927423750608	0.0010321372530670897	0.0017699186473049287	0.0016821415788622728	1.0002063265574312	0.0003997892341425555	0.0015285317090876255	0.7787291444333826	0.0003803672965848415	0.0018680372669146789	0.0022642952396831045	0.0014697614305038934	0.0010767824861543024	0.0016914741982081876	0.07747915357682725
279	0.0017125262183691691	0.003328173606863136	0.2943191711630303	0.24371134223904123	0.2927536778590293	0.2941779252584114	0.006567398730544394	0.0017989026972180773	0.2896632003192715	0.0017639663050285684	0.0017798269984152166	0.003338247290500602	0.0019285745823386464	0.00030778318517873926	0.0027162509093106987	0.0034053337368522354	0.0072860596079150864	0.003007316066325133	0.00159314235058048	0.0016355804220744847	0.0020162370633540396	0.0017922583526912381	0.0035722996848008694	0.002324877583310435	0.00030778318517873926	0.0065586110490734135	0.0003082118525675676	0.0011256805630631885	0.002063176142430741	0.0045554483410786386	0.0033920450477985574	0.0036140947552116306	0.00297473734477418	0.0013948836832473784	0.0018490567817109917	0.0025040605518406767	0.29361101263668593	0.2898578153137995	0.0018974961966485926	0.00030778318517873926	0.22389083384809141	0.0006680781254889487	0.00028892182007029285	0.29221527161866095	0.2997527446501238	0.1087837805977424	0.0033755413533286664	0.290703147404569	0.0025227075832547083
343	0.0017856051719856898	0.004386043917657659	1.0069873656646013	0.18496245301991734	0.9812741920273462	0.854175871954926	0.007047056550580256	0.0012241929633275443	0.8713694961206223	0.0009301535397931587	0.0012646344215794208	0.004424366172857035	0.001078850953976914	0.0002535979652825092	0.00288829716030323	0.004508781094448288	0.007252442646418387	0.002262425858798207	0.0006274607037943978	0.001455715896813178	0.001074612547871914	0.0011675042816731672	0.0014064444258425509	0.002290328698989458	0.0006993370073250254	0.0070000808829165035	0.00045209665120001636	0.0013363341248556733	0.001350462145205674	0.004701275371717046	0.004515845104623289	0.004881407631179552	0.002375096821089461	0.0009495795677744095	0.0012639280205619208	0.0025739487075157183	0.9996702873250817	0.8711079511438928	0.0014442368802788025	0.0004494476473843913	0.16743611397497857	0.0006362907165131482	0.00023805714289750862	1.0053682945324913	0.8718510850143029	0.120637576366365	0.00440794234920016	0.8721059191813659	0.001961852225851946
174	0.0016599334298260631	0.001065281605942968	0.002987039346284722	0.00192853107219274	0.002191523198544808	0.0018386092527917222	0.006305037700598645	0.0014842939280349842	0.002336098799088263	0.0014247353203797643	0.0012738535143198746	0.001118767571249028	0.0021111774690020803	0.00015882295374725243	0.0013595711967099356	0.001157772620184015	0.006257624377641746	0.0031105942617733937	0.0013756870552519365	0.0011509992883330293	0.0021088418373293267	0.001229476512537554	0.0021478468862643134	0.0025743332297091417	0.00015882295374725243	0.006325124132984328	0.0001557866325726726	0.002449610498384093	0.001481257606860404	0.0029034237324001393	0.0011573054938494643	0.0025318247332650236	0.0009008531361811068	0.0014828925490313317	0.0014833596753658824	0.0011603418150240442	0.0029884407252883747	0.0023797751113687573	0.0014810240436931288	0.00015882295374725243	0.0018140851202278082	0.0007768310943578846	0.00013897008452884584	0.002970689924575446	0.0029172039592693863	0.0015242332296390724	0.0011538020463403337	0.002371366837346844	0.0030594439281400876
65	0.4498385303470271	0.0011679496145381265	0.0037233034686206005	0.0032607437201739027	0.002258622600471305	0.002765183276237547	0.0032898943345231	0.06426912947190362	0.002553978825103739	0.0011393490117804232	0.06378841934093761	0.0011704246666998507	0.06784420481661652	0.0004391842558081912	0.001122023646648353	0.0012064504259427268	0.0032527685520972356	0.15424690075343336	0.08909225261922395	0.0008632431928502892	0.06742289593753188	0.06423667878800546	0.0009784706212683431	0.06862302123017243	0.0004391842558081912	0.003251943534709994	0.0004391842558081912	0.06707308856534151	0.064304605219555	0.0023966755099363722	0.0012059004143512326	0.0022528474787606146	0.0015403074619797612	0.06405297491644638	0.06538565300263703	0.001379429071467681	0.0037244034918035894	0.002553978825103739	0.06732251882208418	0.0004391842558081912	0.003478823316201389	0.0696460427903518	0.0004177338037399138	0.003787379819029686	0.002608979984253168	0.0022998734698333767	0.0012061754201469796	0.002721732360509498	0.23247037431313866
159	0.06628723723980295	0.0010767727675246338	0.0020595635011976428	0.00223621957017543	0.0012587059025743036	0.0024759491431552436	0.001057423525261064	1.007241391094926	0.0018590349904661007	0.0009752520678560335	0.9771214056897828	0.0010094273528929883	0.9514097807655465	0.0003982928439968599	0.0009008705651285443	0.0010571722364004982	0.001057423525261064	0.12000199020777567	0.11816305832615485	0.0006900392111138027	0.9582114163544821	0.9867955242438466	0.0008269916401221867	0.9748517647011522	0.0003982928439968599	0.001057423525261064	0.0003982928439968599	0.8761736446232727	1.0118620906630107	0.000936553583328894	0.0010564183698188005	0.0009707288683658484	0.0009719853126686776	1.009220793449603	1.0089006514412422	0.001027017573132597	0.0019231136499103904	0.00193643195952038	1.0004226678634718	0.0003982928439968599	0.0016288543941877893	0.7756611158632627	0.00041186244246741534	0.0019258778273766148	0.00249429322997655	0.0014082227746109797	0.0010566696586793666	0.0018826561433592896	0.07732610559559983
202	0.0009060122505092382	0.00452970136684589	0.8890623537964343	0.1873088107217148	0.8856979623271649	0.8613252431027906	0.006927079959404893	0.0012059769817106085	1.0081645469398919	0.0009473991060439204	0.0013776424607544644	0.004519804510087597	0.000896655222301397	0.00025821798996638663	0.0028054889767009997	0.004501990167922667	0.006943994587319068	0.001726011818646398	0.0006391570037356136	0.0015428299971928917	0.0010582439017368082	0.0012869512642784652	0.0022456867698818854	0.001891199355084825	0.0015523669682508837	0.0068385480771307045	0.00025857787566668826	0.0013479518904795837	0.0013477719476294328	0.0041683761237431	0.004614814334967215	0.004561911137022881	0.002286533796866115	0.0009049325934083335	0.001234228009184283	0.0024670164755673596	0.8873016130077088	1.0050189659764057	0.0013857398890112498	0.00025821798996638663	0.1691853267402273	0.0006479742033930024	0.00024238301915311696	0.888760229751031	0.8827551769557989	0.11425453276039531	0.004526282452693025	1.0083529471039998	0.0015133193697681616
386	0.0005947936614268336	0.0004858035379921959	0.00047782865091161266	0.00047816093787330364	0.00047782865091161266	0.00047782865091161266	0.0004858035379921959	0.0005266748342801851	0.0004774963639499217	0.0005303299908587857	0.0005266748342801851	0.0004861358249538868	0.0005266748342801851	1.0210753005452495	0.0005459474780582612	0.0004861358249538868	0.0004861358249538868	0.0005565806608323722	0.0005565806608323722	0.0005622295391811186	0.0005266748342801851	0.0005266748342801851	0.00045024883309126225	0.0005266748342801851	0.8470539604119959	0.0004858035379921959	0.9562075690317856	0.0005266748342801851	0.0005266748342801851	0.0005306622778204767	0.0004861358249538868	0.0005303299908587857	0.0005309945647821677	0.0005266748342801851	0.0005266748342801851	0.0005299977038970947	0.00047782865091161266	0.0004774963639499217	0.0005266748342801851	0.8513992770100288	0.0004761672161031579	0.0005266748342801851	1.0076884557196055	0.00047782865091161266	0.00047716407698823076	0.0005216905298548205	0.0004861358249538868	0.0004768317900265398	0.0005303299908587857
342	0.0016928411572369978	0.0017837957342497312	0.19925878807389624	0.8540260490805637	0.1834765205316867	0.19714860310060078	0.003560028081498404	0.0013695548461917378	0.1915821442008215	0.0011818277021654559	0.0012450498601743068	0.0018367394432571434	0.0009397993181315719	0.00027945745303912406	0.001619728416226762	0.0017915530542508174	0.0035551797564977255	0.0021004883232940683	0.000656657138091932	0.0008994612541259246	0.0011125936211557632	0.0011376109781592654	0.0012735580111782982	0.0026173197683664246	0.0005178011100724922	0.0035724397935001416	0.0004970502790695871	0.0013472525511886153	0.0012173174411704243	0.0025486674863568134	0.0017915530542508174	0.0035171688884924036	0.0013912753421947786	0.0009050853111267119	0.0012314745501724063	0.0011244235341574193	0.19941878279891864	0.19137289049379222	0.0013965115331955114	0.0004970502790695871	0.15607146043185	0.0011387745761594285	0.00026239134903673474	0.20068497135609586	0.19215327688590145	0.05613720371885921	0.0017595541092463376	0.19152764902781388	0.002011279143281579
257	0.0014615659508388894	0.17825102796734768	0.006274420630481005	0.002832048193636778	0.004747976029134952	0.005135557283304779	0.18604322862369982	0.0018533738271915934	0.005443466709327374	0.026860817965511187	0.0020363865677101704	0.17917729221872514	0.0012003606999370867	0.00033707311908444604	0.09489971387881133	0.17851371253601347	0.1897833665933277	0.0036406010172211605	0.0017081893552097663	0.009487921476122438	0.0012472762061670223	0.0019032479689495426	0.024062794080446565	0.002681369112817211	0.00033707311908444604	0.18988142422797047	0.0003374957813027337	0.001560046247699925	0.001890356771291768	0.8694043484757004	0.1778040626715084	0.35370022808966606	0.842744506394985	0.001672263066655311	0.0018373126628966603	0.8314108190116001	0.0059255129692845025	0.005570476705922829	0.0020103928412854763	0.0003374957813027337	0.004244373996045149	0.0013030676189809997	0.00031805331926149924	0.006259627452840935	0.00600433947299516	0.009222912265256046	0.17861726477949394	0.005502216757669365	0.003260205020762225
274	0.06723418438368602	0.0011105028230097794	0.0018439675666816978	0.0018442189254012564	0.001429225679410051	0.0024736211591759255	0.0010717935801977591	1.0124902661335853	0.0016225205347505944	0.000991610148658574	0.9714509279912568	0.0010594770029393888	0.952677950662305	0.0003984035705003396	0.0008827718230897115	0.0010931590713602378	0.0011127650514858067	0.12028394486396214	0.11838719196617314	0.0008226970891152122	0.9537379303826836	0.9831670092686013	0.0008385326884474025	0.9720652487018578	0.0003984035705003396	0.001110754181729338	0.0003984035705003396	0.8724389688460976	1.0064254829480759	0.0009383221001121563	0.0010924049952015622	0.000984572104510934	0.0009855775393891682	1.0081885130070596	0.9991574455720398	0.001028811239153243	0.001784898267585433	0.0016805843989686248	1.001070034069161	0.0003984035705003396	0.001485278673871613	0.7758800194451105	0.00037904894909432943	0.0019223914871839731	0.0022566985841968763	0.0013007813737156196	0.0010710395040390832	0.0016461482543891003	0.07743281307105558
43	0.06795995677565837	0.0011000858011275562	0.0016274895480466079	0.0022396320264850274	0.0014514353476362193	0.0017893784679642066	0.0014438468045150819	0.9785239170643063	0.0014838131316197393	0.000997640468992201	0.954799601753257	0.0010484837079038217	1.0095160330739064	0.00040092802823342763	0.0009091074659122643	0.001080355589012599	0.0014134926320305324	0.12391711489661368	0.12255294779487054	0.0008253805401423814	1.0010732729487664	0.9721399286879308	0.0008438459950704824	0.9572446303468874	0.00040092802823342763	0.00139072700266712	0.00040092802823342763	0.8642725824925228	0.9777471032001392	0.0012298498884990064	0.0010795967347004853	0.0012951113593407883	0.0009918225859326623	0.9848823573455073	0.9714632835929627	0.0008845711764872533	0.0016077593359316506	0.0014339816984576031	0.979304525200034	0.00040092802823342763	0.001464335870942153	0.782299621989372	0.00038145076755584156	0.0016661911179644089	0.0023532072218647175	0.0015650105430159095	0.0010798496861378565	0.0015073376152952651	0.07859201159124667
331	0.06849255866745216	0.0010973649845542467	0.0019377009066276854	0.00198268731087703	0.0012004798886763408	0.0020858022149991243	0.0010779045737272829	1.0050731016432422	0.0016763753898084565	0.000997788336946146	0.9730900428154311	0.0010450493346687724	0.9552860415022325	0.0004005811839056842	0.0009073100632311712	0.001099639578027528	0.0011193527214626343	0.12165587372063595	0.11912450391748179	0.0008251719655848953	0.9527716047838238	0.9822280957280354	0.0008433687133711471	0.9763695011386867	0.0004005811839056842	0.0010779045737272829	0.0004005811839056842	0.8785569271354199	1.001872748626335	0.0009431980935873901	0.0010768936432947133	0.0009902063587018744	0.0009914700217425864	1.012968215589002	1.004231754790736	0.0010341818325186498	0.0019182404958007213	0.0017539643005081693	1.005798949693827	0.0004005811839056842	0.0016061157247448726	0.7779531742078286	0.00038112077307872043	0.001976621728281613	0.0023198326101389753	0.0013733489926457338	0.0010771463759028557	0.001700132254973841	0.07710669688337729
187	0.001102338317175294	0.8570265604400171	0.005704931333054952	0.001736251863746509	0.004595909535902056	0.004129809453985838	0.9920112073241643	0.0006307170996254054	0.005329058230836356	0.020740581887013738	0.0006205465866160117	0.868670490198386	0.0008017270112262123	0.00021241842885333855	0.08834064012046536	0.8709770172558736	1.023368933034727	0.002462571785660216	0.001480971987210725	0.009785195859380744	0.0007558144096409489	0.0006127007622944794	0.020650936079488078	0.0010677585729433551	0.00021241842885333855	1.0226045463355498	0.0002125637218963299	0.0015449009261269146	0.000620691879659003	0.12656012037238026	0.8698842682795357	0.12174946771893701	0.12251109385029758	0.0006195295353150723	0.0006196748283580636	0.12679302512029536	0.005597559774284353	0.005379184330668368	0.0006205465866160117	0.00021241842885333855	0.0035678159636953364	0.0007382339514389967	0.0001996326410701007	0.005817097562244266	0.005101529325511918	0.010925165074690796	0.867680027524314	0.005351723945543005	0.002249136305505938
385	0.16002881479499836	0.0009100349412574359	0.0027211703993840863	0.0022001658229166454	0.0015379973411153022	0.002509807445285585	0.004076905482979666	0.07972442150878432	0.002245348483394224	0.0008339646993234343	0.07857341237831314	0.000866894434925737	0.08103931350946232	0.00035380320577357816	0.0007012246798412838	0.0009271379822291747	0.004101411332730217	0.15244502010500757	0.11271925077448697	0.0008257960827399173	0.08044325976813382	0.07819791128473959	0.0015349341098964834	0.08347381652061861	0.00035380320577357816	0.004063886750299685	0.0003540584750418131	0.08224648187894519	0.07976679620731132	0.0023561353458081725	0.0009268827129609397	0.0023926388511657636	0.004249978046842931	0.07938440284349543	0.0801264706062543	0.004491718043861387	0.0027209151301158512	0.00225453817705068	0.08353686802987263	0.00035380320577357816	0.002619317961358359	0.08753668219384536	0.0003341474721194905	0.002740315594501704	0.001505833413317704	0.0015750113850093634	0.0008702129354127908	0.0022655147555847815	0.7684289095509508
332	0.0682140705916225	0.0010960883032982407	0.0019368435940078823	0.001981293257920438	0.0011996358158218071	0.0020853458802611922	0.0010766415753364978	1.0046894395427746	0.0016764594832474014	0.0009965816693121793	0.973886327561191	0.0010433043274020815	0.9552258030299012	0.0004002995301215925	0.0009066721218526923	0.0010983612974755873	0.0011180605803459245	0.12147714314938496	0.11900892402769518	0.0008250968863768094	0.9541673454079835	0.9858228302060722	0.0008422706201612058	0.9760095566777413	0.0004002995301215925	0.0010766415753364978	0.0004002995301215925	0.8775048080140724	1.0001469869568018	0.0009425349188730495	0.0010756313557021217	0.0009890050220543573	0.0009902677965973276	1.0082507163088594	1.009449847014864	0.0010334546859669127	0.001917396866046139	0.0017539938401857794	1.0044096087040524	0.0004002995301215925	0.0016059966637496574	0.7778117885054685	0.0003808528021598496	0.001975737049931368	0.002318706615802108	0.0013733935929345238	0.0010758839106107157	0.0017001996446552438	0.07709970994068747
121	0.0017640787492327519	0.004405813850946041	0.9942059953781908	0.18307304902480384	0.9765620521099255	0.8498085583591507	0.006887305663373031	0.0012016493487618052	0.8652597633132982	0.0009234151035787024	0.0011606242615703455	0.00453046700048932	0.0010920737953658132	0.00025176079148263086	0.0028668471186100142	0.004551856148512219	0.0072986084606002245	0.0022809247194909665	0.0006206359344348978	0.0015694725664014706	0.0013122768274703982	0.0012014740278763715	0.0014490271181085961	0.0022807493986055326	0.0006649921184495954	0.006973388218120921	0.00044619165342847883	0.0013611913545063692	0.0011611502242266465	0.004701580184672502	0.004551856148512219	0.004919153403495582	0.002357890588196311	0.000942700400976397	0.001241096547984362	0.00254162687613071	1.00560430742377	0.8650314955204638	0.0013341919381495966	0.00044619165342847883	0.16736447301083993	0.0006316811502172139	0.0002363325535644752	0.9931424988871508	0.8675292921752361	0.1135977651496092	0.0045234541650719775	0.8667519193692235	0.001995502318005087
32	0.0006240842042668813	0.8701339646788947	0.006239664525302272	0.002624539020349708	0.005077160505184389	0.00582709187800037	0.939780731547383	0.0008547304184381557	0.006780439375886358	0.020780384915708154	0.0008534057114007967	0.8832469452623692	0.0008230846392123586	0.0002151912987354199	0.0903096944268839	0.8855738667683257	0.9696471348426653	0.001974549434018918	0.001061531905936969	0.009800624231393938	0.0008160195350131109	0.0008454574691766432	0.021264933312039894	0.0013288283481418409	0.0002151912987354199	0.9705455805933363	0.0002151912987354199	0.0014203803233904257	0.0008547304184381557	0.12869602462777574	0.8827257466380038	0.1279958433636961	0.12516641632156822	0.0006276167563665052	0.0008548776081089734	0.12716422172357633	0.005955146891611734	0.006816648034907502	0.0008545832287673381	0.0002151912987354199	0.0053719814158321635	0.000747870717424534	0.0002022386077034658	0.006390239558548739	0.006839609623555057	0.011846266276417786	0.880738244512953	0.006884502473154444	0.001972783157969106
330	0.0009053580046535076	0.0044081606242063285	0.9987335412942648	0.1791241016294467	1.0056377723196273	0.8676383492898863	0.005778509924877035	0.0008129708665967473	0.8832974299659659	0.0009466985528112021	0.0008305855349421996	0.004625827597332276	0.0008976291195631561	0.00025810881371499643	0.0029391332324983444	0.004647756062007227	0.0059925820677284	0.0013599242928744172	0.0006389810813069725	0.0014314614153386016	0.0010700012312293689	0.0008444256314993409	0.0012867694967866712	0.0011575353484154435	0.00048242622284892095	0.005732496097362383	0.00025846829674245464	0.0010590369988918936	0.0010218305055499685	0.004172339758193741	0.004647935803520957	0.0037132799321296043	0.002416984135115291	0.0008253730310440556	0.0008406510597110296	0.002526266975462587	0.9997535743846775	0.8831796992744734	0.0010281214585304873	0.00025810881371499643	0.16740441570976777	0.000648327640020886	0.00024229156050683515	0.997588767593324	0.8839428817417672	0.11375642688250029	0.004608931895041741	0.8842394552394203	0.0011979771890044926
76	0.0007236544893957809	0.01323645058690927	0.13071679441215528	0.05755334812838536	0.12051414073349588	0.12195821741425285	0.014093579971616619	0.0010569614573176945	0.12087007378766008	0.0018112277104530236	0.001126360797472571	0.013180931114785369	0.0010558206462466556	0.00029851223025522224	0.007301571125007034	0.012891925643455471	0.014197583914259683	0.0015724179262488459	0.0006791628576252574	0.0043559969395841665	0.0013279040866894726	0.001184352026917057	0.0013621284188206446	0.001512145074662282	0.00041753685200029815	0.014002505221112002	0.0002988925006122353	0.0010457434817858103	0.0011309240417567274	0.007334464510888662	0.012950677413613984	0.00795525586871242	0.005961688522071652	0.0010862422748076973	0.0010733130826692545	0.006155055998612773	0.12229589749128039	0.12115603709613387	0.0012189566294052419	0.00029851223025522224	0.1078441028433575	0.00070844367511526	0.0002817803345466493	0.13095579433153795	0.12337738638662543	1.0021150637257064	0.013167431517111406	0.12214207813186864	0.0010090473923340536
335	0.0005859258643388498	0.00047888801090935037	0.00047070468878171283	0.00047168668743702936	0.00047070468878171283	0.00047070468878171283	0.00047888801090935037	0.0005188226228922217	0.00047037735589660734	0.0005230779503985932	0.0005188226228922217	0.00047888801090935037	0.0005188226228922217	1.0263083986416992	0.0005378079302283409	0.00047888801090935037	0.00047888801090935037	0.000548282582551717	0.000548282582551717	0.0005558112389091436	0.0005188226228922217	0.0005188226228922217	0.00044353605931795616	0.0005188226228922217	0.8346219337910319	0.00047888801090935037	0.9457642142668693	0.0005188226228922217	0.0005188226228922217	0.0005227506175134877	0.00047888801090935037	0.0005224232846283822	0.0005230779503985932	0.0005188226228922217	0.0005188226228922217	0.0005227506175134877	0.00047070468878171283	0.00047037735589660734	0.0005188226228922217	0.839090027672722	0.0004697226901263963	0.0005188226228922217	1.017793815634335	0.00047070468878171283	0.00047070468878171283	0.0005145672953858502	0.00047888801090935037	0.00047037735589660734	0.0005224232846283822
152	0.06804402440297388	0.001109908961562959	0.001672763611149029	0.0017753362946446955	0.0012717976665750591	0.002046014209424927	0.0010899642731054683	1.008881602889856	0.0017761133604287539	0.0010052641026431373	1.005443086795399	0.0010428222822059447	0.9755423724906279	0.0004105497559106861	0.0009091669673479548	0.0010920364485296232	0.0011124991808431526	0.12374953926474554	0.12280281411783475	0.0007089430169889892	0.9708320587295959	1.0131124670621239	0.0008524411651117149	0.9864487497918111	0.0004105497559106861	0.0010922954704576427	0.0004105497559106861	0.8810674915306306	1.007331615672588	0.000965374725728156	0.0010912593827455653	0.001000601707938789	0.0010018968175788858	1.0073953350668807	1.0176720300610487	0.0009241902391730777	0.0016520418569074802	0.0016867507952620746	1.011317186079022	0.0004105497559106861	0.0017186104924084558	0.8001832321118809	0.0003906050674531954	0.0017126529880640104	0.0022936391726114357	0.0013940560166001974	0.0010915184046735847	0.001986957209836513	0.07797518414516418
64	0.0006658441286860828	0.9396017472830873	0.0038046440349839973	0.0012572167809688614	0.003888856506191109	0.004222721247450648	0.9100508684175423	0.0006694577235326566	0.0038480071731428834	0.0212436956517299	0.0006691434978938241	1.0094193848624626	0.0006769991388646368	0.00022969894198656275	0.09546190619013512	1.0093423995809487	0.9470107165082996	0.0006688292722549916	0.000654846231326945	0.011026491892271511	0.0006694577235326566	0.0006606594056453464	0.020440849144512843	0.0006689863850744079	0.00022969894198656275	0.9437831478590315	0.00022969894198656275	0.0006693006107132403	0.0006694577235326566	0.13415188064830405	1.0052368844967825	0.1285991993844948	0.13131442312964653	0.0006694577235326566	0.0006696148363520729	0.13377072494840023	0.0038946696805095106	0.003873930788346565	0.0006693006107132403	0.00022969894198656275	0.002127307574896074	0.0007976617841763195	0.00021587301387793244	0.003967570028718653	0.003937404367390731	0.010967103246532167	1.0096269308969115	0.0038621473268903458	0.0006289226161232632
01	0.0008169781348710185	0.1908970912730052	0.0036978772358107694	0.0014659942458878127	0.0035819088397983645	0.003559076855398261	0.19416839470126157	0.0008773359550178259	0.0030305503254235955	0.028803339528110355	0.0008773359550178259	0.19337198795827581	0.000909436368728862	0.0003605645061204412	0.10054640781676723	0.19117401385607574	0.19499712791720986	0.0007975370392432078	0.0007979891577461802	0.009949545835660802	0.0008773359550178259	0.000813587246098726	0.02385038132804837	0.0008773359550178259	0.0003605645061204412	0.19576889420178364	0.00036101662462341357	0.0008775620142693121	0.0008771098957663398	0.9053639113133386	0.18988751065586795	0.36465414403907753	0.8823499492157891	0.0008771098957663398	0.0008775620142693121	0.8988773671511945	0.0035819088397983645	0.003068302220421786	0.0008949685766337472	0.0003605645061204412	0.0023073867799193373	0.0008897692138495653	0.00034021917348668596	0.003698781472816714	0.0036542478002739385	0.007208803470642477	0.19212391483082064	0.0031652816393093527	0.0008538257928632643
226	0.06963605095473754	0.001078225186723366	0.0032225379408073592	0.0030642431549516304	0.0015230183629537605	0.0031398504088986953	0.0019258356055546803	0.9811543230027864	0.0025701409000601066	0.0009980663255152735	0.9561804125627394	0.0010453524676159467	0.9423609743170503	0.00040079430604046326	0.0008683455185759943	0.0010966844828375327	0.0018937214876574321	0.12329115594893805	0.12008050276042335	0.0008253581166662915	0.9448830704737996	0.9646279427721361	0.000843564545710401	1.0136522931123815	0.00040079430604046326	0.0018712163184223523	0.00040079430604046326	0.8816989228115683	0.9776114024842166	0.0019258356055546805	0.0010772137184431377	0.0018105282216086544	0.0010122268814384697	0.9922051196984206	0.9780718734187906	0.0010349849177436064	0.003162608445203832	0.002613128301969809	0.9935769235534802	0.00040079430604046326	0.002924913399350182	0.7842856770781311	0.0004144491278235453	0.003605125817803713	0.002865742504956827	0.0017399783090627306	0.0010774665855131948	0.0025939104046454717	0.08191477014256898
374	0.07019744473629419	0.0011253765357582047	0.0015969116119166325	0.0020033189505306117	0.0012243501841525239	0.001401271990867758	0.0014758868397867914	0.979473737111631	0.001257426869755807	0.001027684929441532	0.9533170018266535	0.0010751204863144572	0.9669284425650277	0.00040640733861397916	0.0009171729023483934	0.001107427946671152	0.0014451178299232724	0.12781626183196634	0.12449782411818582	0.0008366606598721855	0.9709499521541897	0.9573677419751857	0.0008553784742058261	0.9954125970377649	0.00040640733861397916	0.001422041072525633	0.00040640733861397916	0.8921459025422381	0.9784032319767961	0.0012628114464819228	0.0011066587214245641	0.001329477634519547	0.0010215311274688285	0.9855808727527083	0.9810350079537891	0.0009164036771018055	0.0015766553470898158	0.0012420423648240473	1.0016051166812137	0.00040640733861397916	0.0013910156542465849	0.7926104633094943	0.00038666389061822124	0.0016358856910770898	0.002115113019701397	0.0013192212978983741	0.0011069151298400933	0.001239221872253225	0.08017275773404704
334	0.0005857995001395775	0.000478457468829085	0.0004706031738551465	0.00047093043614572733	0.00046994864927398503	0.0004706031738551465	0.000478457468829085	0.0005187107305705197	0.00046962138698340423	0.0005223106157669081	0.0005187107305705197	0.000478457468829085	0.0005187107305705197	1.0261377846241049	0.0005370374188430427	0.0004787847311196657	0.0004787847311196657	0.0005481643367227888	0.0005481643367227888	0.0005537277956626619	0.0005187107305705197	0.0005187107305705197	0.0004434404037369426	0.0005187107305705197	0.8350571874489676	0.000478457468829085	0.9465813035707915	0.0005187107305705197	0.0005187107305705197	0.0005219833534763273	0.000478457468829085	0.0005216560911857465	0.0005229651403480697	0.0005187107305705197	0.0005187107305705197	0.0005219833534763273	0.0004706031738551465	0.00046962138698340423	0.0005187107305705197	0.8301191267463942	0.0004689668624022427	0.0005187107305705197	1.0176963811008644	0.0004706031738551465	0.00046994864927398503	0.0005138017962118081	0.000478457468829085	0.00046962138698340423	0.0005219833534763274
285	0.0006525771427735447	0.9309446384865814	0.0038535201657698462	0.001254417307597131	0.004016936812541185	0.004182999252641202	0.9023663352992096	0.0006556898408072845	0.0038580335779187687	0.021164012105905194	0.0006567792851190934	0.9977538770988533	0.0006631603160882598	0.00022753822626637784	0.0912705317453178	1.0004880710516904	0.9364908438430988	0.0006569349200207803	0.0006424608741638904	0.010248091371383161	0.0006569349200207803	0.0006094662750062487	0.02013448723124576	0.0006552229361022234	0.00022753822626637784	0.9353298074765138	0.00022769386116806484	0.0006555342059055975	0.0006569349200207803	0.12890694184577392	0.9987988098287798	0.12418404511918053	0.12788457617659207	0.0006570905549224673	0.0006558454757089714	0.1294919734412153	0.003876865401022895	0.003907214206851858	0.0006567792851190934	0.00022769386116806484	0.0020848851429989042	0.0007826879205838675	0.00021384235491792283	0.003949079995405658	0.003970557611838461	0.010992026201446969	0.9969627848935784	0.003878266115138078	0.0006155360361720414
250	0.0010552502139175707	0.0009094159452239933	0.0010001936810175233	0.0009684050876169009	0.0010001936810175233	0.0010001936810175233	0.0009090882277662549	0.0009880681350812033	0.0009995382461020466	0.0009710268272788079	0.000987740417623465	0.0009287512752305574	0.0009880681350812033	0.8819735407478971	0.0010100252047496748	0.0009382550815049703	0.0009382550815049703	0.0010165795539044422	0.0010165795539044422	0.0009942947667782327	0.0009880681350812033	0.0008209322316346319	0.0008314191902822598	0.000987740417623465	0.8432435638749182	0.0009090882277662549	0.8841397531435478	0.0009883958525389418	0.000987740417623465	0.0009290789926882957	0.0009382550815049703	0.0009677496527014241	0.0009739762843984533	0.0009874127001657268	0.0009874127001657268	0.0009261295355686503	0.0010001936810175233	0.0009995382461020466	0.000987740417623465	0.8474586658163491	0.0008887697453864755	0.0008854925708090918	0.8859215529612714	0.0010001936810175233	0.0009710268272788078	0.0010411583632348204	0.0009382550815049703	0.0009706991098210694	0.000992983896947279
287	0.0006280724348604545	0.9404147885222471	0.003859684942909645	0.0013191248763173187	0.003950935276656562	0.004277614612617989	0.9139931837100093	0.0006525733850575615	0.0038931381633710797	0.021505237863391497	0.0006527304424306199	1.0117948516593112	0.000650688696580861	0.00022961787941134894	0.09601404092915142	1.0098055629721538	0.9489070377408867	0.0006489610654772188	0.000635768246140315	0.01111259443074555	0.0006539869014150868	0.0006459769753891097	0.020453738750765654	0.0006492751802233355	0.00022961787941134894	0.9465251056210834	0.00022977493678440732	0.0006505316392078026	0.0006539869014150868	0.13458167768685902	1.0053031992586894	0.12924282640448553	0.13200735028505914	0.0006516310408192111	0.0006517880981922696	0.13370639694680467	0.003949835875045154	0.003917010884075953	0.000651945155565328	0.00022961787941134894	0.0021824692560192234	0.0007788475129964976	0.00021579683058221168	0.0040228675535173	0.004065115986870003	0.01098569207331438	1.0117764759466634	0.0040470543889682895	0.000610010836958741
314	0.0005945236072371127	0.0004855829685925467	0.0004776117023502614	0.00047794383844368995	0.0004776117023502614	0.0004776117023502614	0.0004855829685925467	0.000526435708084259	0.0004772795662568328	0.0005300892051119731	0.000526435708084259	0.0004855829685925467	0.000526435708084259	1.0264636075161069	0.0005456996015031151	0.00048591510468597523	0.00048591510468597523	0.0005563279564928287	0.0005563279564928287	0.0005619742700811143	0.000526435708084259	0.000526435708084259	0.00045004440659569144	0.000526435708084259	0.8449894281081461	0.0004855829685925467	0.9452931997791959	0.000526435708084259	0.000526435708084259	0.0005304213412054016	0.00048591510468597523	0.0005300892051119731	0.0005307534772988301	0.000526435708084259	0.000526435708084259	0.0005297570690185445	0.0004776117023502614	0.0004772795662568328	0.000526435708084259	0.8496752041142361	0.00047595102188311865	0.000526435708084259	1.0189653030708639	0.0004776117023502614	0.0004769474301634043	0.0005214536666828306	0.0004855829685925467	0.00047661529406997573	0.000530089205111973
260	0.06707362895906675	0.001110651167314735	0.0018440478874379293	0.0018442992228457854	0.0014293444644758763	0.002454541593119643	0.0010719455145049434	1.0121658904172595	0.0019405606840545528	0.0009917695193989464	0.967239937598445	0.0010596300795200097	0.9526272969857094	0.0003983666214514268	0.0009030481204258527	0.0010933090241726855	0.001112913185985437	0.12144149904479978	0.11834831418031859	0.0008228721253198557	0.9471994575176557	0.9760809119051802	0.0008387062560147704	0.9726534509482508	0.0003983666214514268	0.0011109025027225908	0.0003983666214514268	0.8727172147412239	1.0045740530875675	0.0009379837421178074	0.0010925550179491181	0.0009839781217554169	0.000985234798794696	1.0083274960684858	0.99944907278598	0.0010284644889458918	0.001784984066591819	0.001714358816984342	0.99082902230275	0.0003983666214514268	0.0014851409250198617	0.7754006474902778	0.00037901379504653104	0.001922464534688936	0.002256740627137136	0.0013009120710615679	0.0010711915082813762	0.0016462469214554231	0.0779426286717904
393	0.0029650360900227825	0.0009193433532137984	0.006239753201496121	0.004130184318169452	0.0038952620459766314	0.00347864762368906	0.040434073902335735	0.0020518437731403168	0.004043833231210358	0.0009810902948475609	0.0019508248303141999	0.0008829102918666739	0.0023179943836306727	0.0001608732578963929	0.0010239109708464536	0.0009072778588715688	0.05727300901599979	0.0044777178708897475	0.001388714740958568	0.0012514993151057623	0.0024353372305668656	0.0018223628023175213	0.001974246084037351	0.003588419964371305	0.0001608732578963929	0.05750367287842477	0.00015779773973072656	0.002976391849403704	0.0024173572782137387	0.0032768463163572615	0.0009219457147385928	0.004261958442652233	0.0009063315455898252	0.001830169886891905	0.0021530992942868704	0.0038067817541336145	0.006184630452834563	0.004377881819665809	0.0024254009411085586	0.0001608732578963929	0.004147927692202142	0.000862091399668317	0.00014076410065934377	0.006238570309893943	0.0039837423378196474	0.0023009607445592904	0.0009186336182524906	0.004510365679109897	0.0038089109590175372
227	0.06960109498676402	0.0010976670844763678	0.003547378836240259	0.0030641625730671793	0.0019427266090836061	0.0034866923353707984	0.001925784960924215	0.9835504182184922	0.0025700733118216544	0.0009980400788823366	0.9564364482112782	0.001045324977476458	0.95263772611727	0.00040078376615872906	0.0008683226832738648	0.0010999428282589725	0.0019159234045329275	0.12433020435420589	0.12014941016514061	0.0008253364118246635	0.9469058861101496	0.9757307097210418	0.0008435423620855016	1.0143622190120187	0.00040078376615872906	0.0018711671101417004	0.00040078376615872906	0.8853439824656469	0.9829865394812467	0.0018873501770402235	0.0010991842469981043	0.0017887346131273498	0.0009922242892156802	1.002005941714156	0.9805168517562799	0.0010349577002445919	0.0034679806642693815	0.0026130595832708557	1.0014645675543163	0.00040078376615872906	0.0029453181755311523	0.7842539264798214	0.0003813135137964438	0.0036050310120662463	0.0028656671431399852	0.001739932552011492	0.0010774382508532143	0.0025938421913288597	0.08117148209836726
164	0.0007083930538020161	0.013343173179715371	0.13252793305363125	0.05643619861944932	0.12001324205547816	0.12128375846718466	0.01424507478061917	0.0009626101647004364	0.12118207162282528	0.0017926100603575927	0.0011483404270657748	0.013143214347710198	0.001039444440755556	0.00030183539062640804	0.007275921371027027	0.013058222358394902	0.014375408478520079	0.0013837758260396105	0.0006639999165257248	0.004332694312461286	0.0011248158585945777	0.0009865141616953626	0.0013268615474802627	0.0013553186867599366	0.0004205965185535806	0.014168809647349644	0.00028551996410606167	0.0010293895848767379	0.0011151404312394887	0.007319365936993996	0.01311722349383476	0.007919052718747658	0.0059181363988628525	0.0009772181628640024	0.0009789255912207827	0.006192842650042638	0.12186181782308575	0.12134294931688637	0.0011663632819429017	0.00030183539062640804	0.10752738762512842	0.0006928364843291276	0.0002851405355823327	0.1327574873104873	0.12280393884750483	1.0087097817621988	0.013069225785583042	0.12127370361130584	0.0009929644465987554
284	0.0006599667913807122	0.930462833449117	0.0036671225323285602	0.0012443886467643404	0.00376416272846502	0.004074909423958181	0.9050421961302302	0.0006637050974919081	0.003844069021591833	0.020764421294637708	0.0006647954367743403	0.9972858340005171	0.0006711817097143	0.00022772514727368448	0.09087681969838102	1.0010629250376168	0.9368938102996563	0.0006632378092280086	0.000650153737838823	0.010917255709483771	0.0006649511995289734	0.0006565400107787827	0.019660063364288587	0.0006632378092280086	0.00022772514727368448	0.9376520633892106	0.00022788091002831764	0.0006635493347372749	0.0006649511995289734	0.1312327687452687	0.996534745997676	0.12478154273662699	0.12842327593995032	0.0006637050974919081	0.0006638608602465413	0.13001704044535686	0.0037492095040202373	0.0037288045831632925	0.0006647954367743403	0.00022772514727368448	0.002092672608496547	0.0007908075052725693	0.00021401802486596615	0.0038372154603879736	0.0038066859604798733	0.010463830330746634	0.997360600122741	0.003858087669508818	0.0006235183067965519
382	0.07021502603556545	0.0011050440351460908	0.0016148868989608843	0.0021357520066892202	0.001223981736910829	0.0014008503020351162	0.0014751863656380776	0.9794883730706587	0.0012570484686514566	0.0010273756652436864	0.9554234823010959	0.0010724899659130698	0.9713413968310279	0.00040628503727825426	0.0009368907326511163	0.001106838353922714	0.0014444266151816799	0.12784188052810389	0.12351782860769576	0.0008389721936982499	0.970634947895546	0.9570975817196854	0.0008551210626878588	0.9954701140827878	0.00040628503727825426	0.0014193061523089551	0.00040628503727825426	0.8919158761838019	0.9767281981297046	0.0012624314249813262	0.001106069360161304	0.0013293338822239914	0.0010212237151524068	0.9857113269192418	0.9810517373876051	0.0009704701268993506	0.0015946367299104227	0.0012416685934232578	1.0028037512541006	0.00040628503727825426	0.0012332096620477485	0.7925723917910428	0.000386547530735399	0.0016538492495389884	0.002164717438368995	0.0014093092334106258	0.0011042750413846809	0.0012501275247987671	0.08019143843359046
59	0.0006664915141432519	0.9397236332167799	0.003807287571356179	0.0012581422732187545	0.003891562035045913	0.004225672548741221	0.9119279969044858	0.0006825288188006266	0.003850839859494344	0.02132159654197977	0.0006699505406379797	1.0106843039283064	0.0006900757856982148	0.0002298680334223718	0.09549523118167734	1.0098462761457199	0.9473091210912411	0.0006694788552068804	0.0006675921134824834	0.011034923432090112	0.0006825288188006266	0.000661460202878193	0.02040102380895105	0.0006697933121609466	0.0002298680334223718	0.9446030617730247	0.0002298680334223718	0.0006823715903235936	0.0006825288188006266	0.133192016378176	1.0056661998553182	0.12808366315937103	0.1306801342290954	0.0006702649975920458	0.000670422226069079	0.13290287320891217	0.0038973794886961372	0.0038888891509363506	0.0006836294181398582	0.0002298680334223718	0.0021238422677629263	0.0007985634348510441	0.00021603192744346027	0.003970333502039489	0.003991873803393021	0.010936026720036301	1.007540992215461	0.0039953328298877495	0.0006295428220404766
57	0.0009498363592707068	0.0024914844191952627	0.27330623226069417	0.2270206819931141	0.27355695152305326	0.2869635979703368	0.003212021794827594	0.0009371881946927894	0.27395230866744036	0.0018751924000035087	0.0009259680486962496	0.002592669735818603	0.000948408340689329	0.0002927438091824451	0.002464148063494602	0.002646526436601993	0.0031010443507890925	0.0016393653314216924	0.0007087052216723443	0.0014979914918652924	0.0010995743076608912	0.0009418802557458878	0.0015014595369914952	0.0012160598233704216	0.0003629207223244389	0.003145516929466286	0.00029315181449141015	0.0013294852992627138	0.0011424148651022247	0.003978663770372979	0.002646526436601993	0.003570046453444452	0.003023115336776762	0.0008539551116639129	0.0009367801893838243	0.003998044022548821	0.2731695504821909	0.2739002879905474	0.0011191585624912152	0.0002927438091824451	0.21162970172567888	0.0024574159758966787	0.00027479157558798155	0.2728833347579519	0.284069004305884	0.09858693481319579	0.0026300022215889076	0.2749945582291917	0.0013590656841626825
146	0.0004853351037785885	0.004566797751834844	0.7844377433043865	0.17167419874570816	0.7839341746165986	0.8037338804838622	0.0059361041588123714	0.0006603417581429488	0.7699888793013606	0.0007014567024777831	0.0007463256199910155	0.004462044024094788	0.0006807204696828233	0.0001984242965724616	0.0026966040664825074	0.004314030224489384	0.005942539541403911	0.00130334373541425	0.0004451139625814679	0.001528045844235497	0.0008208688016763457	0.0007014567024777832	0.0010904398280108252	0.001227191708081035	0.0002495498360496904	0.005926987366807691	0.00019860305720000436	0.0010242983958200045	0.0007854741974228796	0.004610415344955277	0.004449530780166795	0.005323849009478424	0.0033796484243233866	0.0006183330106704006	0.000660162997515406	0.004059475090868497	0.7870996678091259	0.7710110325696501	0.0007509733963071271	0.0001984242965724616	0.17250239673311377	0.0012548996053501624	0.0001984242965724616	0.7856722641981969	0.8102883176533449	0.11750257817515075	0.004401980453240421	0.7705659186070686	0.0012130696185051572
74	0.06829931773438402	0.0010968998054531227	0.001937637380890247	0.0018120825206161333	0.0011499511548647202	0.002085928533769331	0.0010774476440022038	1.012120970213183	0.0017085060765268242	0.0009973653689380308	0.9694121076821133	0.0010446063324616912	0.951774302381071	0.00040041137532086595	0.0009069254494649265	0.00109917343471362	0.0011188782216379274	0.1215936928513812	0.11910558456397725	0.000824822170613645	0.9520868000916525	0.9839107888508295	0.0008430112046976211	0.9754501091215733	0.00040041137532086595	0.0010774476440022038	0.00040041137532086595	0.8780053905223512	1.0009003571871566	0.000942798266686102	0.0010764371421086497	0.000989786604736374	0.0009910497321033167	1.011260780476295	1.0093130380764692	0.001033743437105983	0.0019181852194393282	0.0018181455319774588	1.0022738818859704	0.00040041137532086595	0.0015556676651267462	0.7779571137943866	0.00038095921386994687	0.0019765417037920854	0.002256703353779997	0.0013235048550826604	0.0010766897675820383	0.0017322528710253487	0.07719198702313469
203	0.06822496827030543	0.0010767258743819813	0.0017915122277718494	0.0019294180047862903	0.001161338393246153	0.002044844634998011	0.0010767258743819813	0.999652709810632	0.0016697712304807127	0.0009961545504486359	0.974478085989051	0.0010441437402521957	0.9554996242951588	0.0004003308728349614	0.0008870422873163308	0.0010784938971642177	0.0010984472971351715	0.12163062215458834	0.11910563304687154	0.0008274346620866458	0.957750822446312	0.9805007293093977	0.000842336568394067	0.9752148463398772	0.0004003308728349614	0.0010767258743819813	0.0004003308728349614	0.8771633337332433	0.9978889807980097	0.0009426087176151898	0.0010757155756492746	0.000988577309953337	0.0009895876086860433	1.0069826796911012	1.004053823664985	0.0010335356035587773	0.0017720639771672487	0.0017281159822945147	1.003732296093301	0.0004003308728349614	0.0015288345572681522	0.777771659857674	0.00038088262223036075	0.0018304087289810508	0.0022668577815102703	0.0013272799600932	0.0010759681503324514	0.001693513250699316	0.07784528537782015
84	0.0006532691742714133	0.004923788304292051	0.8836752047852879	0.1785855445035063	0.8811075649665245	1.0137673741316355	0.005482351696036408	0.001224058553355486	0.8738679556871826	0.0009530795802289363	0.0013735075627767954	0.004955539375890718	0.0008844680691881397	0.00026240253424645037	0.00309572948086998	0.004862840845016451	0.00555662000718961	0.0020015948526768525	0.0006481598064279497	0.001498687074941653	0.00116420595861777	0.0013284356393005277	0.0007094722205495125	0.002623477910195561	0.00042772707946709293	0.005432352882139657	0.00026240253424645037	0.0016025167286177516	0.0014207692153288334	0.004133296107939046	0.004977254189225438	0.004194608522060608	0.0027453728287467633	0.0009850131292505834	0.0013652960787426576	0.003164705946756737	0.8849640428238017	0.8739294505787272	0.0013935800793046882	0.00026240253424645037	0.17817424039210747	0.0015116429719732928	0.0002463445210241363	0.884313875765721	0.9205573590407526	0.11773516321693099	0.0049478753241255224	0.8742223268426114	0.0017437542540049234
377	0.0008849188239322851	0.18701659818922822	0.005130895346647299	0.0021091890032497802	0.004238028150044963	0.003828466169407641	0.19481130232099106	0.0008659310447760534	0.0042497299209203155	0.027988428052544926	0.0008659310447760535	0.1886758209841013	0.0011465527576547795	0.00035215706690918037	0.0974366718927217	0.18663618024171444	0.19406658395943327	0.0016152859570580332	0.0008683597142030132	0.010374392639453648	0.0011156424194934723	0.0008540084857709778	0.02485124951730195	0.001547945577492328	0.00035215706690918037	0.1972739731199284	0.0003525986431686276	0.001542867450508685	0.00086571025664633	0.8905791692140097	0.18486700495823905	0.35312787231557513	0.8672376689277579	0.00086571025664633	0.0008661518329057771	0.9017660621708463	0.004765932568214149	0.004360344773911851	0.00086571025664633	0.00035215706690918037	0.003626665818840249	0.0008606321296626866	0.0003322861352340542	0.005132661651685089	0.004657084020260402	0.007959191288406924	0.18796709108768844	0.004376462307381676	0.001644429990181552
251	0.06711625726504272	0.0010901018550574044	0.0017360230049427664	0.0021791987763927	0.001311689740782371	0.0020349907872701024	0.001070756880906812	0.9859595685015584	0.0016995941575163264	0.0009911158834296982	0.9672755895066831	0.001037594068077225	0.9609970148443785	0.00039820498738556945	0.0009021792490230788	0.001092362955932149	0.0011119591635132685	0.12166255230051941	0.12006470768236659	0.0008205283841017475	0.9547769775713867	0.9689558386900489	0.0008376122573775953	0.9716128834513041	0.00039820498738556945	0.001070756880906812	0.00039820498738556945	0.873122092915167	0.9896891287777343	0.0009378543961579373	0.0010916092556405674	0.0009840813473749371	0.000985337514527573	0.9935538526395339	0.9988365379832286	0.0010282984311477195	0.0016769831487688806	0.001796319028269288	0.9939324614193381	0.00039820498738556945	0.0014933315110535173	0.7762723591472334	0.0003788600132349771	0.0017747129532439511	0.0025663494928350734	0.0013408328187235231	0.0010700031806152306	0.0017232100999858807	0.07735251215844187
20	0.06697832631126872	0.0010915295696139892	0.0018441091599974654	0.0018637219926235635	0.001429222315983855	0.0024543699905556667	0.0010721681835600208	1.0180840374675508	0.0019406646436951785	0.0009919567270507228	0.9727416829017337	0.001042246041476615	0.9604876856555765	0.0003985428168251953	0.0008840861476071841	0.001073928309564927	0.0010937925887631544	0.12138055231748249	0.11836394779164534	0.0008229846305797252	0.9482663764637962	0.986559677826536	0.0008388257646238811	0.9759473752498121	0.0003985428168251953	0.0010917810161861189	0.0003985428168251953	0.8737821185278909	1.0171451359672194	0.0009386500537592772	0.0010731739698485385	0.0009846647764589684	0.0009859220093196156	1.008934148154332	1.0002232845560508	0.0010485322057798515	0.001785019215547042	0.0017143627287786636	1.007611790631503	0.0003985428168251953	0.001483283328991689	0.7757036229427898	0.0003791814307712269	0.001922560490501857	0.0022763458174880086	0.0013195916105354102	0.001073425416420668	0.0016849434798395168	0.07787476351449892
258	0.06721845279210732	0.001073897120504709	0.0018427298701599684	0.0019827924549595507	0.0011779364146094345	0.002040732013419809	0.001073897120504709	1.0073739424141246	0.0017044306632265683	0.000994041294279048	0.9750693637279219	0.0010406448521709953	0.9661177019458119	0.0003992791311283049	0.000904360934227517	0.0010736452093809688	0.001073897120504709	0.12176552414895606	0.12016135411297812	0.0008229936412594147	0.9692089033452287	0.9806753938756375	0.000840123597673752	0.97466580210769	0.0003992791311283049	0.001073897120504709	0.0003992791311283049	0.8712963396809899	1.0071056570673413	0.0009401323137986332	0.001072889476009748	0.0009864839605668403	0.0009877435161855415	1.0121942617668946	1.0164719645591278	0.0010308203183451252	0.0017835307560810085	0.0018014164458665667	0.9968853708660755	0.0003992791311283049	0.001524566120876026	0.778534602763868	0.00037988197460030523	0.001865653782420332	0.002319597627400272	0.001383495891581483	0.0010731413871334881	0.0017281103088581523	0.07776496389861685
361	0.0007276509000372762	0.15140924549658902	0.0035114821985339005	0.0015769147638690832	0.0035124035088656773	0.0035774480182891154	0.1491037585223509	0.0006697926112016965	0.0036026919213797983	0.018986547579321597	0.000669608349135341	0.15184852626278017	0.0006955893004914453	0.00029463504410220427	0.15273316844335222	0.15022554598232227	0.1499769764548089	0.0006705296594671177	0.0006705296594671177	0.007315019772241031	0.0006699768732680517	0.0006594739354857968	0.018536763875348184	0.000669055562936275	0.00029500356823491497	0.14952148062677847	0.00029500356823491497	0.0006699768732680517	0.0006699768732680517	0.09794026334365999	0.14944187941411297	0.09381279305730016	0.09736278602770232	0.0006694240870689857	0.0006697926112016964	0.09817611878859485	0.0035116664606002555	0.0036360433553901173	0.0006839807903110584	0.00029500356823491497	0.0021376242317884125	0.0006797427627848852	0.00027749867193115676	0.003511850722666611	0.0037574720571182923	0.007167241595024039	0.1503718500630084	0.003620381079749912	0.0006661073698745894
295	0.0011089603941888332	0.8559445522701012	0.005727237765571599	0.0017858131318415234	0.004621320383048512	0.004156174314141396	1.0025656935501772	0.0006178762734641558	0.005397143452496704	0.020737979596751686	0.0006175864628293228	0.8673727999387919	0.0008184252327686567	0.00021185157406299147	0.08950786966288359	0.86930801045289	1.0263842152898874	0.00254337813129523	0.001477019900426862	0.009724885662459293	0.0008114697775326624	0.0006097615756888292	0.021318905014274622	0.0010875144072111842	0.00021185157406299147	1.0324219851506826	0.00021199647938040803	0.0015558483931014636	0.0006190355160034882	0.12678722595868633	0.8667815862437325	0.1218688496749339	0.12271828464562969	0.0006178762734641558	0.0006180211787815724	0.128027615475772	0.0056200078306833535	0.00547959457810672	0.0006188906106860717	0.00021185157406299147	0.0036139386163686785	0.0007362639177934745	0.0001990999061303354	0.0058504072853756625	0.005302954996175949	0.010894416479328243	0.8645510586927396	0.005483072305724717	0.002284142518437028
14	0.06887617927840801	0.001069426442321197	0.0017438372545636217	0.0017794513621643747	0.0011416578718213156	0.002411977977439717	0.001069426442321197	0.9898218893334243	0.0016961845753795158	0.00098942010200683	0.9668517931452373	0.001037574388340242	0.9523877001914133	0.0003975236658253043	0.0008810729577566523	0.001069175638746544	0.001069426442321197	0.1236203295358328	0.119324565909173	0.000820880099839887	0.9571903378424472	0.979709238399833	0.0008366807250430379	0.9856959197268047	0.0003975236658253043	0.001069426442321197	0.0003975236658253043	0.8688445278672868	0.9861473661611804	0.0009362497441803538	0.0010684232280225843	0.0009823976019165408	0.0010034651021874085	0.9945385013583522	0.9881786243122965	0.0010265390310555016	0.0017438372545636217	0.0018050333267789999	1.0250964088940968	0.0003975236658253043	0.001504821447919133	0.7744438179928491	0.00037821179057700874	0.002051071633513778	0.0022211164571286405	0.0012941464452104544	0.0010686740315972376	0.0017197601113969156	0.07821384716632089
277	0.0005842867979908368	0.00047722195456011363	0.0004693879416261583	0.0004697143588317398	0.0004693879416261583	0.0004693879416261583	0.00047722195456011363	0.0005173712708466348	0.0004684086900094139	0.000520961860108031	0.0005173712708466348	0.00047722195456011363	0.0005173712708466348	1.0268386754773198	0.0005356506343591973	0.00047754837176569505	0.00047754837176569505	0.0005467488193489674	0.0005467488193489674	0.0005522979118438525	0.0005173712708466348	0.0005173712708466348	0.000442295313562896	0.0005173712708466348	0.8341265271428963	0.00047722195456011363	0.9454955078464169	0.0005173712708466348	0.0005173712708466348	0.0005212882773136125	0.00047754837176569505	0.000520961860108031	0.000521614694519194	0.0005173712708466348	0.0005173712708466348	0.0005206354429024495	0.0004693879416261583	0.00046906152442057684	0.0005173712708466348	0.8405060250087806	0.000467755855598251	0.0005173712708466348	1.0194002801965292	0.0004693879416261583	0.00046873510721499536	0.0005124750127629128	0.00047722195456011363	0.0004684086900094139	0.0005209618601080309
325	0.0005948324018169305	0.00048583517958455437	0.0008507100271795208	0.00047819208168411336	0.0004778597730797464	0.0004778597730797464	0.00048583517958455437	0.0005267091379216954	0.00047752746447537943	0.0005303645325697325	0.0005267091379216954	0.0004861674881889214	0.0005267091379216954	0.9619187631739592	0.0005459830369749816	0.0004861674881889214	0.0004861674881889214	0.0005566169123147255	0.0005566169123147255	0.0005622661585889645	0.0005267091379216954	0.0005267091379216954	0.00045027815891728545	0.0005267091379216954	0.8665674614713096	0.00048583517958455437	1.01671512279966	0.0005267091379216954	0.0005267091379216954	0.0005306968411740994	0.0004861674881889214	0.0005303645325697324	0.0005310291497784665	0.0005267091379216954	0.0005267091379216954	0.0005300322239653655	0.0008507100271795208	0.00047752746447537943	0.0005267091379216954	0.8715201889107954	0.0004761982300579114	0.0005267091379216954	0.9653628095496187	0.0008507100271795208	0.0004771951558710124	0.0005217245088561905	0.0004861674881889214	0.0004768628472666454	0.0005303645325697324
66	0.0008705860597265896	0.19035225164390657	0.0032587634513006457	0.0013365112399645798	0.0031425647406541986	0.0036351658894841743	0.19166027837503566	0.0008486575092738553	0.002793516473653977	0.027688977195890006	0.0008486575092738553	0.18933879090494155	0.0008803069635355333	0.00036057771105269025	0.10046531479790581	0.18959424721433937	0.19424174350513637	0.0008520485222304636	0.0008520485222304636	0.010003036086933818	0.0008486575092738553	0.0007991487201073731	0.024028491742996483	0.0008486575092738553	0.00036057771105269025	0.19468822687775647	0.00036057771105269025	0.0008488835768042958	0.0008486575092738553	0.8911832984925591	0.1880836639759356	0.3598228715685492	0.882784663669162	0.0008484314417434147	0.0008488835768042958	0.8874595141311422	0.0031425647406541986	0.002978891848615235	0.0008486575092738553	0.00036057771105269025	0.002635043134815146	0.001355274844991146	0.00034023163331304006	0.003259667721422408	0.0035601114693779097	0.007839117685556795	0.18919297734780738	0.0028136364838631865	0.0009067568645970788
281	0.0012117638022863368	0.004397697948935712	0.8638007855365228	0.17369891651048044	0.8600646756638172	0.8616037904918122	0.008348687108743574	0.001696080880775543	0.8661762875321458	0.0009202554185511274	0.0016708321231291862	0.004437954709378853	0.0014962095964701177	0.0002535469648962814	0.002769241363115096	0.0043487895162920695	0.00842708185276443	0.00239651319953846	0.001116242278603267	0.001627750326865473	0.0016524693902954723	0.0015564181723960453	0.002831039021690095	0.002358904910177103	0.0002865645710492095	0.008303133406136861	0.0002535469648962814	0.00109470138047141	0.001696080880775543	0.004008902394129576	0.004459495607510711	0.004324600147078427	0.0026572993187249554	0.001229949970381265	0.0016136251477626158	0.002964168834734522	0.8635569496322597	0.8664097061168206	0.0017183280378625426	0.0002535469648962814	0.1656427971739048	0.001392742659541691	0.0002380092678831389	0.8634893253373049	0.8953504324511865	0.11403716158057223	0.004431068684566212	0.867120379190433	0.002004186349956609
27	0.0008833609030322558	0.18084848895953035	0.005677427254866248	0.0023895452001745135	0.004692538210149158	0.004928189211456691	0.18604954881642635	0.0008642004945147275	0.004708615334537429	0.026611605085040284	0.0008642004945147274	0.18126891677401266	0.0011606362400847637	0.0003512741561546866	0.09494775264925684	0.18150610941738482	0.1866395572580178	0.0017953523015504735	0.0008666230749020011	0.010096213881253478	0.0011467614615031053	0.0008523078271590202	0.02442445546449345	0.0016107957229563497	0.0003512741561546866	0.18718860206760626	0.0003517146253160091	0.0015782010050184852	0.0008639802599340662	0.8759458249359723	0.18006731690192493	0.35075109902561613	0.85642775545945	0.0008639802599340662	0.0008644207290953887	0.8565330275890061	0.005319325826711063	0.00491035021042313	0.0008639802599340662	0.0003512741561546866	0.00402963212235881	0.0013663353384223672	0.0003314530438951745	0.005662671537961945	0.004986551375331921	0.008081728171945066	0.18097292149760397	0.004824458723965244	0.00184953000839314
46	0.0011698743622444519	0.004305396498037325	0.8664676475258968	0.16684902411945485	0.8656556088558561	0.8585887911729664	0.006925677211917782	0.0016840664126254786	0.8460769595089501	0.0009117289655225486	0.0016602806579139753	0.004372206485535812	0.0015469485325238716	0.0002509746912574059	0.0026942614068434416	0.00432935714800406	0.006815143410611384	0.0022045546921948445	0.001109710394444767	0.0012999964321367935	0.001690712432324281	0.0015950447277125728	0.0021165823788133285	0.002152086115625352	0.00045577703513365844	0.006880029550302325	0.00025132448176786923	0.0009706686665356118	0.0017862052416807573	0.0037602479874802976	0.004438666682523837	0.0033501186139620986	0.0026087376270351684	0.0013849955261793713	0.001670249687462179	0.0029149792189457732	0.8669241241420514	0.8455776335552638	0.0017066279005503605	0.0002509746912574059	0.16518926814730656	0.0013746767061207042	0.00023558390879702145	0.8654523805692771	0.9005559570373304	0.11224340242628691	0.004365210675326547	0.8446101130033223	0.0018685809068948603
180	0.0006782436466270581	1.0078506942155003	0.003856290445758753	0.0012870305347274192	0.003929908208252487	0.00428039277316831	0.9173486978938278	0.0007068905585539679	0.0038865377438268307	0.022431012154612667	0.0006956878555657909	0.9585474383259194	0.0007022494387445803	0.0002339764538387822	0.09777927218279227	0.9594497360323099	0.9466010358979414	0.000693767392196389	0.0006803241486105767	0.011506136200542468	0.0007081708674669024	0.0006870457704034829	0.02058912774474225	0.0006817644961376281	0.0002339764538387822	0.9461391644576003	0.000234136492452899	0.0007067305199398511	0.0007081708674669024	0.13584237604849297	0.9563325039065427	0.12907066216936824	0.13338946420992456	0.0006822446119799784	0.00069472762388109	0.13492023355395188	0.003935669598360693	0.003949432919174738	0.0006956878555657909	0.0002339764538387822	0.002320239827465571	0.000812676082485182	0.00021989305579650257	0.004021930411369655	0.0039985647737086	0.011364502027049087	0.9572887346258905	0.00404577616487306	0.0006531175842107184
176	0.0006333763132827859	0.0005173162961002419	0.0007225443752644965	0.0005091779412368317	0.0005081164166894304	0.0005088240997210313	0.0005173162961002419	0.0005608388025436958	0.00050776257517363	0.0005647310592175008	0.0005608388025436958	0.0005173162961002419	0.0005608388025436958	0.9237025693140146	0.0005806539274285205	0.0005176701376160423	0.0005173162961002419	0.0005926845389657354	0.0005926845389657354	0.0005986998447343429	0.0005608388025436958	0.0005608388025436958	0.00047945525390959495	0.0005608388025436958	0.9129355258297229	0.0005173162961002419	0.9510081652468186	0.0005608388025436958	0.0005608388025436958	0.0005643772177017003	0.0005173162961002419	0.0005640233761858998	0.0005654387422491016	0.0005608388025436958	0.0005608388025436958	0.0005643772177017003	0.0007278519980015031	0.00050776257517363	0.0005608388025436958	0.9078246389755015	0.0005070548921420291	0.0005608388025436958	0.9323405483977347	0.0007278519980015031	0.0005081164166894304	0.0005555311798066892	0.0005173162961002419	0.00050776257517363	0.0005643772177017002
210	0.0005988122362603626	0.004707450937608835	0.8481656938808908	0.17208937040968897	0.8451676114787323	0.9708527925455657	0.006132886313442626	0.0012026947075138782	0.838024874223205	0.0008909626732796517	0.001360396499369892	0.004734550469468793	0.0009007534718871205	0.0002510640500058045	0.0029395124462030585	0.0046361179763258495	0.006204044439036194	0.0017056969859725831	0.0005951406867825617	0.0012885390310186488	0.0011317114176097303	0.0013165127413257021	0.0012649362129470722	0.0023761918548947697	0.00040124790721679765	0.0060395240552928355	0.0002514137213846427	0.0013247300187283991	0.0014875020455775662	0.004549574310063403	0.004745914789281034	0.004726158356376677	0.0026207869843920682	0.0009470849295831777	0.0012158073842203098	0.0030306018403904013	0.8492949575988485	0.8382271591158629	0.0013927411019124226	0.0002514137213846427	0.17166958991939377	0.0014245611973866962	0.00023567850933692516	0.8498124712395292	0.8849149319469561	0.11311886588983673	0.004717766243284562	0.838536793121824	0.0014464156585640815
155	0.0006052904284885803	0.00048380980147952844	0.0007077566964875197	0.0004764153285311514	0.0004753589752528117	0.0004753589752528117	0.00048380980147952844	0.000530993581245363	0.00047500685749336525	0.0005292329924481304	0.000530993581245363	0.00048416191923897497	0.000530993581245363	0.9129955749361172	0.0005324020522831491	0.00048416191923897497	0.00048416191923897497	0.0005626841795955505	0.0005626841795955505	0.0005669095927089089	0.000530993581245363	0.000530993581245363	0.00040634389440129243	0.000530993581245363	0.8967780872892884	0.00048416191923897497	0.9228686047932383	0.000530993581245363	0.000530993581245363	0.0005306414634859165	0.00048416191923897497	0.00053028934572647	0.000530993581245363	0.000530993581245363	0.000530993581245363	0.0005306414634859165	0.0007077566964875197	0.00047500685749336525	0.000530993581245363	0.8994200268384156	0.0004743026219744722	0.000530993581245363	0.9193879207411092	0.0007077566964875197	0.0004753589752528117	0.0005225427550186464	0.00048416191923897497	0.0004743026219744722	0.0005348668765992749
289	0.0006501546432531466	0.9390239078594937	0.0037998415267677865	0.0012543181444316497	0.004040784882005252	0.004217685964319664	0.911400811704416	0.0006661652114839097	0.003974702046464553	0.02165429353210715	0.0006542357684884392	1.009996559297494	0.0006614562208278028	0.00022948481130760507	0.0950767188757693	1.0096801151254036	0.948804795384938	0.000665694312418299	0.000651096441384368	0.01092297472590535	0.0006674209423255382	0.0006363416039952333	0.02029276736707147	0.0006526661049364035	0.00022948481130760507	0.9457852336098871	0.00022964177766280863	0.0006660082451287061	0.0006674209423255382	0.1348891943105347	1.0058135628976743	0.12784391642357812	0.1320837346439815	0.0006545497011988463	0.0006536079030676249	0.1342272671906413	0.0038899402146546297	0.003998560932455493	0.0006550206002644569	0.00022964177766280863	0.0020901639858906082	0.0007820063816241372	0.00021567177204969177	0.003962772603469082	0.0040048395866636366	0.010981052277330669	1.008697976640895	0.003986631489460024	0.0006251969927757805
173	0.002170952533807512	0.00983902823465299	0.0029646977985556882	0.0017684384994096274	0.002222289292224061	0.0016967926937074109	0.03732972133166423	0.0010580449495630451	0.002570786902244093	0.0007096883745936075	0.0010579039145124502	0.009454848756832444	0.0013434998919671511	9.801936016346527e-05	0.003952930398074251	0.009519724880106105	0.04831621073795744	0.0029727367964395984	0.0006642750883020451	0.006620608380077051	0.001364796184606983	0.0010306841497476319	0.0012364542885656114	0.0017567325902102496	9.801936016346527e-05	0.047851359211196605	9.801936016346527e-05	0.0012182607670388676	0.0010559294238041217	0.006899434675103195	0.00910578700661003	0.007595301614738502	0.005016898819762283	0.0009612949048549343	0.0010580449495630451	0.006640776392312123	0.0027561069587258105	0.002610840856613049	0.0010557883887535268	9.801936016346527e-05	0.0018888824326176838	0.0004391831475525623	8.462103035694843e-05	0.0028302913953387352	0.0034306776057212844	0.004604794401923944	0.009455836002186607	0.0026004042628690253	0.0023464001367475853
354	0.0005861877785415321	0.0004787745990098993	0.00047091509806856035	0.0004712425772744495	0.00047091509806856035	0.00047091509806856035	0.0004787745990098993	0.0005190545413342616	0.00047058761886267125	0.000522656812599042	0.0005190545413342616	0.0004787745990098993	0.0005190545413342616	1.0180454141613142	0.0005380483352758309	0.0004791020782157884	0.0004791020782157884	0.0005485276698642827	0.0005485276698642827	0.0005540948163643978	0.0005190545413342616	0.0005190545413342616	0.0004437343239797631	0.0005190545413342616	0.8356381865642487	0.0004787745990098993	0.9532811615294458	0.0005190545413342616	0.0005190545413342616	0.0005229842918049311	0.0004791020782157884	0.000522656812599042	0.0005233117710108202	0.0005190545413342616	0.0005190545413342616	0.0005223293333931529	0.00047091509806856035	0.00047058761886267125	0.0005190545413342616	0.8383398900128339	0.00046927770203911476	0.0005190545413342616	1.0135022951380146	0.00047091509806856035	0.00047026013965678214	0.0005141423532459247	0.0004787745990098993	0.000469932660450893	0.0005226568125990419
351	0.08832364462445254	0.0011324214688833206	0.0031547599550004225	0.0026003854196744603	0.0017787329926893577	0.002237041632866978	0.005276192201155929	0.13211455348764617	0.0022221775688612173	0.0011417803239980589	0.13228053553571048	0.0010308503648439563	0.13563623561523325	0.00046106124462313124	0.0010358050528458766	0.0011324214688833206	0.0052621539184838214	0.842071797282794	0.7881325863498896	0.0008827602456754521	0.13713888238203784	0.13269480250475996	0.0022497036133163296	0.13476916521489718	0.00046106124462313124	0.005241234124697937	0.00046106124462313124	0.13479036026912763	0.13395054065280218	0.0023292538817916045	0.0011324214688833206	0.0024732150942918417	0.0010809477657522607	0.1335522387895367	0.13570450020548194	0.0012469298138165878	0.0031550352154449735	0.0022585119475419654	0.13892559792761916	0.00046106124462313124	0.0030380495265107466	0.14409884272251297	0.00047675108996254536	0.0033064284599480915	0.0022183239226375015	0.0014908105676888828	0.0011326967293278718	0.002248327311093574	0.18417015719848728
395	0.06967662837583147	0.0010942776967624763	0.001580877173610926	0.0019613741041251804	0.0012120565998702908	0.0013872019514745842	0.0014608137659169686	0.973458879552034	0.0011755045264920036	0.00101736604236233	0.9456100071454226	0.0010620407987135699	0.971886125061396	0.00040232664100406514	0.0009072021545416586	0.0010960545336628096	0.0014303537047683959	0.12665699559725196	0.12273678572743067	0.0008307981678273219	0.978907422989985	0.9522754300262591	0.0008467896999303226	0.9859094295465132	0.00040232664100406514	0.001405477988163728	0.00040232664100406514	0.8836250518772917	0.9752773452026039	0.0012501316763060067	0.0010952930321340953	0.0013163823093041527	0.0010112740301326155	0.9796907542291892	0.974938477022326	0.0009610149292374704	0.0015608243000214488	0.0012295711350307204	0.9974664844139675	0.00040232664100406514	0.001126768428654287	0.7847260561708912	0.00038278143510039767	0.0016194599177324514	0.0020857526871485197	0.0013011522787298663	0.001093516195233762	0.0011993649077250523	0.07929769252345108
401	0.06764706774565725	0.0010973771144922539	0.001419941776572907	0.0019341240043723187	0.0012247851001416655	0.0013989599059203257	0.0014429459962040508	0.9768243862929231	0.0012571426837986591	0.0009972708400534304	0.9572194825011199	0.0010458072155389206	0.9951908541289793	0.000400677891377614	0.0008888223760780386	0.0010796815609298357	0.0014126107615256198	0.12267063316712995	0.12145874054172663	0.0008273935258542148	1.0112867296493548	0.9660093695428177	0.0008433195240603915	0.9580938956407257	0.000400677891377614	0.0014075548890792144	0.000400677891377614	0.8632512900058548	0.9760151939078759	0.0012290825917211099	0.0010789231800628748	0.0012943033462797374	0.0009912037931177442	0.9783618771038749	0.9832395300465443	0.0010541494050754893	0.0014002238740319268	0.0012419750664594434	0.9804883770548329	0.000400677891377614	0.0011221508894796394	0.7824908058959563	0.0003812127824589539	0.0014586192007879071	0.002102990144082253	0.0012743326501164366	0.001077153624706633	0.0012391943366139202	0.07820069589028353
221	0.06966529614351018	0.001096991718951632	0.003575464710524925	0.003064647911935184	0.0019428739918638516	0.0034869568493831383	0.0019446441490866872	0.985583080938416	0.0025705211671607515	0.0009976100348695685	0.9568830161253736	0.0010648760093373265	0.9499290799152651	0.00040081417117066314	0.0008683885576025597	0.0010987618761744678	0.0019150572355050043	0.12369858673176123	0.12024753878604134	0.0008276749414773377	0.9532418027180006	0.9655236592892414	0.0008436063564828595	1.013821893355108	0.00040081417117066314	0.0018900221547820419	0.00040081417117066314	0.8897538495229805	0.9809730857709452	0.0018874933587494196	0.001098003237364681	0.0018101122001511715	0.0009915409243912746	0.9987196705686834	0.9827139089598026	0.0010350362161523812	0.0034960605151005794	0.0026135106997153333	0.9989980910118751	0.00040081417117066314	0.0029528751272932703	0.7840693942092088	0.00038134244171947004	0.0036331212600687174	0.0028661374233743195	0.0017398116704442663	0.0010962330801418453	0.0025942918498674025	0.08101250970109378
179	0.0006784019481130536	1.0125578778165925	0.0038562805712979804	0.001287027239142528	0.003929898145285242	0.004280381812746339	0.9172128770580114	0.0007070487866863578	0.003886527791914486	0.022595153915142625	0.0006958461123839482	0.9558593827518505	0.0007024076787610738	0.00023397585471603778	0.09775229542796456	0.9580781524165448	0.9471603461178253	0.0006937656157277865	0.0006803224065648952	0.01130845955546508	0.0007083290923209189	0.000687204049350661	0.020804486447004628	0.0006819227886080965	0.00023397585471603778	0.94598694600375	0.00023413589292035794	0.0007068887484820377	0.0007083290923209189	0.13653515367188457	0.9547405556654485	0.12914250889972456	0.1336296600724525	0.0006824029032210569	0.0006948858831580274	0.13522364058748104	0.003935659520640768	0.0039494228062122985	0.0006958461123839482	0.00023397585471603778	0.0023202338862333216	0.0008128340397419671	0.0002198924927358659	0.00402192011276932	0.003998554534938581	0.011388798734033787	0.9543233360667859	0.00404576580521302	0.0006532759500347922
107	0.067187287143941	0.001112233892942011	0.0018857866480060494	0.0019054276359275974	0.0014315258504358913	0.002458900603255317	0.0010734555321738268	1.0080935978689023	0.0016644478225824526	0.000993128927725445	0.9729654391636767	0.001060613347763584	0.9505935984984214	0.00039911494686735053	0.0008840962640071092	0.0010948591728575647	0.0011145001607791127	0.12094945542842912	0.11752890183963033	0.0008249214927050098	0.9581558824632921	0.9821652275446222	0.0008397781374148985	0.9737213653911188	0.00039911494686735053	0.0011124857004794668	0.00039911494686735053	0.8732705543568117	1.0100279833716375	0.0009397457297848279	0.0010941037502451977	0.0009853228940643172	0.0009865819317515958	0.9981947917639797	1.0001598977862844	0.001030396443268895	0.0018266118767039502	0.001717579212985614	0.9950905084422254	0.00039911494686735053	0.0015259536769817944	0.7769257170282581	0.00037972576648325846	0.001963846984617329	0.0022881750928603244	0.0013421341746391031	0.0010727001095614595	0.001688117731103292	0.07783471705771958
25	0.06847620394065285	0.001125826697916572	0.001827522831065035	0.0019834264820898875	0.0014640935214380489	0.0021419242038472662	0.0011058523532761167	1.0056698604000835	0.0019131271652384147	0.0010236203110550214	1.0064421152571568	0.0010716106196067647	0.9786054016334864	0.00041116021110547624	0.0009320496141968303	0.001107927609862138	0.0011284207686490988	0.12473096243915284	0.1228053837343983	0.0008474829083164612	0.9726115417989103	1.0139397578953786	0.0008651225892976424	0.9864190020869298	0.00041116021110547624	0.0011260861049898247	0.00041116021110547624	0.8801684589533703	1.0079030958937159	0.0009681071973789509	0.00110714938864238	0.0010158380988574416	0.0010171351342237048	1.0022132611489918	1.002866448159442	0.0010614937437499108	0.0018067702652048215	0.001793281097395683	1.0150725885842729	0.00041116021110547624	0.0014537172385079423	0.7998095952082326	0.00039118586646502094	0.0018674715203459453	0.002390954994169826	0.0014749886185146611	0.0011050741320563588	0.00179302169032243	0.0786662325921641
93	0.001147527178059877	0.00444714526922872	0.900533093581578	0.18669752445884427	0.8955188236109402	0.8682575502795699	0.007128710206007411	0.0013759776671458186	1.0070319461453436	0.0009438133661361074	0.001379797301119389	0.004629214488635588	0.001018387172286773	0.0002610083215273298	0.0028223457318045826	0.004537179498605743	0.007301139396814316	0.0018852621969552422	0.0006440630428768464	0.0015595019852092861	0.001344693046028954	0.0015009342642812022	0.0022412157058256145	0.0022341220998746978	0.0016264365234128103	0.007051408089875624	0.0004654496827793985	0.0013626998919043585	0.001440183895368221	0.0042266978227540695	0.004651222855816639	0.005239264600414449	0.0023114242160064856	0.0010702250619280893	0.0014600096145643733	0.0023750847822326636	0.8988593663518257	1.0026928419513674	0.001351786651979871	0.0004627213727982766	0.17084295138388067	0.0006553400574654838	0.0002450022363047479	0.9002566248368243	0.8869835786659983	0.11617507674281259	0.004636308094586506	1.002397820698742	0.0015300362374131694
305	0.0011310584751417587	0.8550684300067563	0.005908427645353015	0.0019503938355449623	0.004770660638330226	0.004292118697483377	1.0282822759395074	0.0006356706653492104	0.005568826853686621	0.021587608357697727	0.0006353725083767202	0.8640492161751351	0.0008582448453131811	0.00021795274689037183	0.09139763466110584	0.8659316302209522	1.02476372550715	0.0026230359654829637	0.001518662539379082	0.00985721858901387	0.0008510890779734152	0.0006273222701194835	0.021701504321189002	0.001135083594270377	0.00021795274689037183	1.0281252962934915	0.00021795274689037183	0.001616905261814619	0.0006356706653492104	0.12917442123259285	0.8640539866866949	0.12459815894032628	0.12501200081814273	0.0006356706653492104	0.0006358197438354555	0.13123319512763804	0.0057981095655316225	0.005653652512360097	0.0006367142147529263	0.00021795274689037183	0.0038208816024625386	0.000757467788611477	0.0002048338401008009	0.00603514435866137	0.005318822232253548	0.011241710490772341	0.8629824105275649	0.005593126646944576	0.0023661737336826143
85	0.0670090148561753	0.0010911940065521913	0.0018440449739845375	0.0018523401599362126	0.001429285676400774	0.002454620933882089	0.0010718385726649492	1.0073907593136715	0.001940570774149486	0.0009916517751320884	0.9723840691205168	0.0010615324325431706	0.9528846006408409	0.00039842029495167547	0.000903421160918815	0.0010932049607222944	0.0011128117638807996	0.1211655188726792	0.11918322079950008	0.0008202179321307996	0.9474361716862177	0.9811387581000606	0.0008385678889329902	0.9718373409555199	0.00039842029495167547	0.0010738495268350521	0.00039842029495167547	0.8725625664400405	1.0064591847943714	0.0009383614896243563	0.001092450852908506	0.0009843620662654646	0.000985618912621779	0.9980652107190895	1.0038215670310098	0.000879038341606315	0.001784973195237759	0.0017143384300128879	0.9875557128568596	0.00039842029495167547	0.0020393588977558005	0.7756664993385217	0.0003790648610644332	0.001882755841759022	0.002397560109305414	0.0015210354604117278	0.0010730954190212635	0.00168492822527513	0.07749865454597557
235	0.06799076393431404	0.0010761524129370382	0.004471983586939973	0.004353210083300148	0.0033033415772228624	0.0043794939901599	0.005090647243686036	0.8713182073582045	0.004730607311984519	0.0009782076656766395	0.8651219002967105	0.001025568290301288	0.8665461904948466	0.00039301879596894134	0.0008708403857684051	0.0010568114248704279	0.005058660224960487	0.12281552218436127	0.12150851772155224	0.0008115776146412271	0.866353028575566	0.8736071389074722	0.0018840106067962246	0.8636569444313575	0.00039301879596894134	0.00501501902111788	0.00039301879596894134	0.8475885507301719	0.8708294754674445	0.002752123417324467	0.0010560675407140197	0.003068770106568844	0.0009725045538108441	0.8708064150585958	0.8691039121859632	0.0013389914815345636	0.004334612979389946	0.004873681031400342	0.8851983418326231	0.00039301879596894134	0.004310808686384887	0.7807641971531057	0.000406408710784287	0.004160048164019514	0.005323978907412707	0.0028066749221277265	0.001056315502099489	0.0047916058128099825	0.08067002141890448
397	0.06949905239986366	0.0011137188692352422	0.0015807295163165654	0.0019830185791556397	0.00121194339120289	0.0013870723838583863	0.0014606773228005511	0.9737760831157123	0.0012446848985254392	0.0010172710182075775	0.9436863840761553	0.0010639720829157097	0.9717877345237368	0.00040228906283907445	0.0009078788503314633	0.0010959521598354093	0.001430220106686552	0.12650633142070475	0.12323344973912126	0.0008281824681664984	0.9666384345193966	0.9478047073150364	0.0008467106079691814	0.982817307719153	0.00040228906283907445	0.0014251439040008852	0.00040228906283907445	0.8871643900320639	0.9712027021642137	0.0012500149113453892	0.0010951907294325593	0.0013162593563933378	0.0010111795749847777	0.9794822425546701	0.975245897603347	0.0009071174199286133	0.0015606785157081821	0.0012294562904684395	0.9882442760103991	0.00040228906283907445	0.0012210805560370899	0.7844672258780753	0.00038274568249925826	0.001619308656727631	0.002170838078525302	0.0013061069510220044	0.0010954445395668427	0.0012652435194023888	0.07936084516744235
367	0.0005763850226190871	0.00047076810227324314	0.0004630400349308644	0.0004640060433486618	0.0004630400349308644	0.0004630400349308644	0.00047076810227324314	0.0005103744474029346	0.000462718032124932	0.0005139164782681917	0.0005103744474029346	0.0004710901050791756	0.0005103744474029346	1.0108366824308506	0.0005290506101470169	0.0004710901050791756	0.0004710901050791756	0.0005393546999368552	0.0005393546999368552	0.0005467607644733016	0.0005103744474029346	0.0005103744474029346	0.000436313802038471	0.0005103744474029346	0.8289263492642075	0.00047076810227324314	0.9451075376670832	0.0005103744474029346	0.0005103744474029346	0.0005142384810741241	0.0004710901050791756	0.0005139164782681915	0.0005145604838800565	0.0005103744474029346	0.0005103744474029346	0.0005142384810741241	0.0004630400349308644	0.000462718032124932	0.0005103744474029346	0.8323856254083397	0.00046143002090120213	0.0005103744474029346	0.9982376786431317	0.0004630400349308644	0.00046239602931899944	0.0005061884109258129	0.0004710901050791756	0.000462074026513067	0.0005139164782681915
19	0.0006517189519834818	0.004841730990301424	0.8831614869972145	0.17764085023192563	0.8817680940325378	1.0105123596250367	0.005310626296632094	0.0012214950348994678	0.8725415090708024	0.0009512656622413268	0.00137063105660231	0.004859758421496273	0.0008804306043140917	0.0002614887999576082	0.0030894282591091794	0.0049273157646608085	0.00551621185035921	0.0019946715283674374	0.000647166570368621	0.001397034869968503	0.0011617677881124934	0.0013256535262474846	0.0007922964962503854	0.0024138548274638266	0.0004454050171979873	0.005260914289397812	0.0002618529904867971	0.001596429184699409	0.0014177937301322685	0.003976960578742454	0.0050414894955615195	0.00412955641047259	0.0027368918268543536	0.0009397936605718774	0.0012355163702732395	0.0030712187326497357	0.8840462878878789	0.8726065170802626	0.0013906615357076977	0.0002614887999576082	0.17665516856467595	0.0015046531713438138	0.000245464416673298	0.8837589415603487	0.9197651845144001	0.11750243233749683	0.004852292515647901	0.8731220287743295	0.0017399202531998234
294	0.0011004754222079043	0.8552000908577573	0.0058019002093470644	0.0018405077939101224	0.0046948976494036445	0.004229150110098309	0.9921494488267326	0.0006184825623163971	0.005530661374560089	0.02061560191886246	0.0006194978948530328	0.8681877895238859	0.0008190832620545718	0.00021205945265163515	0.08835800857317784	0.8703327520312815	1.0281094812767604	0.002517154405825224	0.0014784692208468656	0.009659728706047161	0.000802402798952699	0.0006116653295704143	0.020029755045223634	0.0010884364792735093	0.00021205945265163515	1.0276322749845415	0.00021220450015686885	0.001557230016188752	0.0006196429423582664	0.12696153180608946	0.8676590913673092	0.12089637037474328	0.1227756058525508	0.0006184825623163971	0.0006186276098216308	0.1274000104144109	0.005694565055474144	0.005604925697239731	0.0006194978948530328	0.00021220450015686885	0.0037449815376282966	0.0007369863740923109	0.00019929527219107168	0.005925480683806157	0.0054250667907499725	0.011104691953185048	0.8675371064154076	0.0055666331558580405	0.0022862387774932108
323	0.0015586088646340902	0.00169510367097153	0.16780963477437374	0.15775387242449604	0.16590574330040922	0.17511843914671046	0.0042424204047071005	0.001935024954275999	0.17496118868683203	0.001087385171105738	0.002031063825745383	0.0016428627463810407	0.0019594744105658236	0.000253465226716818	0.0015939638338013909	0.0016025827068819765	0.004082883305031768	0.002926898940019327	0.001321853697971469	0.0006042005924859608	0.002196229577228445	0.0020435523969437827	0.001947337630105407	0.003302259657447287	0.000253465226716818	0.003997749946439861	0.000253465226716818	0.0016745239127995192	0.001935024954275999	0.0026827561678590614	0.0016025827068819765	0.002306867764324127	0.0015274753843225865	0.0015206154649319162	0.0019476894208433901	0.0015477033517566142	0.16667475785364028	0.17541447105272323	0.0020099563814663973	0.000253465226716818	0.13967253207364105	0.0005553016799063111	0.00023798643424556188	0.16785712652400148	0.176543191635542	0.05151113470454327	0.0016025827068819765	0.17528114236302764	0.0026692122244467123
37	0.0007215910232222515	0.013596659976111782	0.13221764854036197	0.05633199985784503	0.12205318141292776	0.12351200823262735	0.014457508795839185	0.0010182622790224063	0.12237882447105217	0.0018223263661943105	0.0011132897906458935	0.013532922010998469	0.001029078418556787	0.0003072942499857072	0.0074005571857023	0.013309452842404212	0.014525882249324377	0.0015575240929508129	0.0006733046860151951	0.004590678650949271	0.0012936875464514565	0.001148055953434974	0.0013694005231921207	0.001456702220862479	0.00042434033137561206	0.014650267853969754	0.0003072942499857072	0.0010483929534396096	0.001003390087162633	0.007448457232211699	0.013369521045889789	0.008021326336836217	0.006040427639253933	0.001063071999950555	0.001034872779021634	0.0064535655403975085	0.12396203689539713	0.12265173884894641	0.0011465107906443483	0.0003072942499857072	0.1099566813611648	0.0007057531046183371	0.0002902974592888234	0.13263097958685438	0.1244854607907216	1.0056531712148533	0.013573482534252397	0.12254106656406785	0.0010113090464645902
376	0.0009153594018921081	0.1917538633282541	0.0037498218611942426	0.0013741810182596843	0.00363288972203038	0.0038806853685006745	0.19429028586253896	0.0008954900735576237	0.0035013410654710355	0.02647713611266412	0.0008954900735576236	0.19180365084063247	0.0009274637053602423	0.00034668552197410685	0.10491918892944974	0.19163350544282565	0.19487106404592508	0.0008977739044006678	0.0008977739044006678	0.009979427251765859	0.0008954900735576237	0.0008831573870051853	0.024998812407961618	0.0008954900735576236	0.00034668552197410685	0.19557859484110018	0.00034668552197410685	0.0008957184566419281	0.0008954900735576237	0.9174634952478048	0.19020428410124862	0.3639981016798033	0.8896809214252566	0.0008952616904733192	0.0008957184566419281	0.912413945253834	0.00363288972203038	0.0037030033289118364	0.0008952616904733192	0.00034668552197410685	0.0023087245992333633	0.0008900088795343177	0.0003261310443867092	0.0037507353935314603	0.004070928477726255	0.00689671237982482	0.19230061243207888	0.0036351735528734248	0.0008932062427145798
318	0.0016865870854566077	0.004403175094374404	0.9931555229550196	0.18419037949698874	0.9754103488282645	0.848937169768439	0.006854640374949775	0.001201375694326286	0.8648126416404596	0.0009229354991272678	0.0012281858578665312	0.0044394476685759125	0.0010918570524135192	0.00025163003165877285	0.0028147167120716357	0.00454914154031574	0.0072548652999557895	0.0022800905097102734	0.0006227668053727567	0.0014442442346320375	0.0011011442332477218	0.0011318094529832966	0.0013953551128821785	0.0022797400500561525	0.0006646467340401988	0.006794361314440988	0.00044858835727469256	0.001360659607124214	0.0012585006179479852	0.004712630968963118	0.004548966310488679	0.004929740724690986	0.0023564907143086198	0.0009425612397580355	0.001240802405414882	0.0026405382639735713	1.0048237266793194	0.8640474129856867	0.001406394591986985	0.0004459599098687862	0.16632026650353937	0.0006317035265528385	0.00023620980687745531	0.9937225666753872	0.8663671054363127	0.11217582701031104	0.004424553133275777	0.8655613986914887	0.001994641121428838
70	0.0021763837322163683	0.0008107635910018545	0.006407262751380245	0.0045200461493522795	0.0034437887859108695	0.00656671553291174	0.005350570146408957	0.002243490853768886	0.005187595708352841	0.0008029376876138057	0.0023618576425131245	0.0007892423566847204	0.0014855521106363614	0.0003085362410738235	0.0007972639076574704	0.0009087830309371656	0.005420220686562591	0.004255334967251529	0.0019617583317991303	0.0006788971189132325	0.0015311379978717454	0.002250142871648728	0.0014474008316196236	0.0034117025820198698	0.0003993167203751895	0.005310658039129908	0.0003087318886585247	0.0020116484658979413	0.0022732292866434723	0.002456942368677917	0.0009087830309371656	0.0041526199852833885	0.0008853053207730193	0.002257186184697972	0.002257968775036777	0.000961607878806495	0.0057657343211449455	0.0053223968942119814	0.0023554012722179843	0.0003085362410738235	0.0049481230646785486	0.0013509465723619222	0.0002915149012048174	0.006407067103795544	0.006329199365084457	0.002995168874190973	0.0008105679434171533	0.0052255513397848775	0.0038219755671383276
311	0.0017955120959615872	0.004403788695248359	0.9929686582726563	0.183777655109569	0.9713163175003724	0.8487564072234052	0.006907271596176257	0.0012012722445653601	0.8646528051590744	0.0009224649300353109	0.0012280840101989853	0.0044328785847593515	0.001091747058153493	0.00025164506829990625	0.0028653541168327068	0.004549763863698097	0.007340465613472474	0.002167021528270641	0.000622628779714183	0.0015699778321022703	0.0011008595536629604	0.0011317018461565423	0.0013730077368591682	0.002279876280349429	0.0006646864512963402	0.006847339414171682	0.0004486151635430084	0.0013607409159810389	0.00125840058179779	0.0047118611395876595	0.004453381699655652	0.0049375706437452364	0.002356631530986866	0.0009047656599111531	0.0012407013116736323	0.0026406960544646846	1.0041715953000552	0.8645853376442447	0.0014063033935283757	0.0004486151635430084	0.16636244950888907	0.0006315660349253914	0.00023622392205311532	0.991910732592067	0.8666554512875781	0.11232517589744938	0.004425168011635955	0.8653225735790203	0.0020338389015938105
390	0.07107787872870285	0.001085116191987051	0.003472271154229437	0.0033089500947211816	0.002167715880745932	0.0028413837949271318	0.0026106204489039116	0.9330152137719162	0.003142609231339122	0.0010086144938506727	0.9225674473195214	0.0010531566009892878	0.9303396675397255	0.00039886576166499907	0.0009190269789278086	0.001084864541664234	0.002577654256614881	0.12455457892861384	0.12275477581982644	0.0008236515065801526	0.9279947898317165	0.9302697087499824	0.001151048576565114	0.9370345727279499	0.00039886576166499907	0.0025333637997990823	0.00039886576166499907	0.8781322915681036	0.9330433986080717	0.0023952077725725306	0.0010841095906957829	0.002299580649902058	0.0010028265364258808	0.9366538257895278	0.9369034629097622	0.0010617127119650668	0.0033001423334225854	0.003299135732131317	0.945377535880303	0.00039886576166499907	0.002509205368808647	0.7825932465106167	0.0004124548790971189	0.003453397380018159	0.0033892265476998156	0.0019671505734607554	0.0010843612410185999	0.003194449197839431	0.08340194998802145
208	0.0006239095940047794	0.004895557132852815	0.8841965814786367	0.17872749061993312	0.8812805060705382	1.0112675666012554	0.005341154750546469	0.001197498016780652	0.8739609635337423	0.0009289361138089862	0.0013475499150465591	0.004937309119126074	0.0008560068801439039	0.0002618159488576456	0.0030655803371117366	0.004935303565200284	0.0054563829397372985	0.0017461081770262339	0.000620445455405688	0.0014817397049903104	0.0011384253375119353	0.0013025161132583707	0.0006879049965458891	0.0021783962095760097	0.00045307286414432397	0.0052911982254858865	0.00026218059502597103	0.0013466382996257455	0.0013947715938446997	0.003932708925389565	0.0049491601195966505	0.003999074528024791	0.00271679627710848	0.0009593840688641581	0.0012115368942611803	0.0031461671403116517	0.88541741685019	0.8742758355000914	0.0013676054543044565	0.00026218059502597103	0.17775716716601922	0.0014815573819061476	0.0002457715174513275	0.8847167492377528	0.9207036795897876	0.11794790263728518	0.004919806103046455	0.8745354635719389	0.001489397274525144
280	0.0009960350989848491	0.004245372355269111	0.8685281326521768	0.17372860788253314	0.8634798250381303	0.8594685023977741	0.008197211772453548	0.0014392468894422223	0.8665729526430584	0.0007755765062802457	0.001741252215397047	0.004363632769289995	0.0014404824460066195	0.00020722048665748944	0.002617967851877243	0.004211659311869126	0.008899537425273097	0.0022573618431538604	0.0009261378990560878	0.0013248696531951581	0.001589631774137436	0.001550446980237979	0.002735522233575614	0.0020404334120618208	0.000262114499732855	0.008151496179570849	0.0002075735028187458	0.000965322692955545	0.0017131874305771654	0.0045314919539673985	0.004327978137003101	0.004236193935076445	0.0025344795297401112	0.0011804860432413026	0.0014260087833951082	0.0028770817142394186	0.8653889364382046	0.8669275573770405	0.001779377960812735	0.0002075735028187458	0.1664298222404771	0.001250206735089436	0.00020722048665748944	0.8686583956156805	0.8971482118937145	0.1141843129149374	0.004292146996635579	0.8672315042918823	0.0018284472072273702
316	0.0026571529138693906	0.003032426989580782	0.2685189176335711	0.22891882047496992	0.26694080536635795	0.2721789123752397	0.006204381575084743	0.002310478931026586	0.26484870857302084	0.0017047698213454342	0.0025145610222817197	0.0027337603054816773	0.0017701414621879195	0.0002931509519030195	0.0029462181382197542	0.0028677721692087726	0.006025018135523174	0.0041607006532465496	0.0009243958587882671	0.0010498276946547857	0.001998125059626086	0.0024632851414958952	0.002199551427971994	0.0038789897384909648	0.0004531071855894755	0.00601439524388627	0.00029355952465828506	0.001985255017835222	0.0026275313891126395	0.0038320038716354293	0.002933143810051257	0.004436691549428417	0.0018894447067254547	0.0020248865750959787	0.002309866071893688	0.001986276449723386	0.2681264835021386	0.2659036434271165	0.002557052588829335	0.0002931509519030195	0.22220065866013877	0.0007329795229463652	0.0002751737506713361	0.2672511163739822	0.2693901990341749	0.10298055867829982	0.0029086294447353256	0.26479109981452836	0.0038475296363355187
97	0.06711392049952714	0.0011083483952786415	0.0018006583845414379	0.0021770501873302	0.0013103453294419439	0.0020327666629278416	0.0010697055035256621	0.9867329417353018	0.0016972761027087915	0.0009896595134659186	0.9659515975197286	0.0010569081822308442	0.9562176036438741	0.00039772067161345865	0.0009008310480077708	0.0010910343723503585	0.0011106067460953742	0.12179386325786175	0.1202842812008103	0.0008220396972906566	0.9483891560016049	0.9741639648008424	0.0008368444415336811	0.9688533273913613	0.00039772067161345865	0.0011085993231471675	0.00039772067161345865	0.8766438598326963	0.9861751290835689	0.0009364628053384401	0.001090281588744781	0.0009818807495416174	0.0009831353888842466	0.9875855946325525	0.9935047321232086	0.001026796838007743	0.0017416903354378654	0.0017938833320912406	0.987755221871676	0.00039772067161345865	0.0015389406176689855	0.77512371371238	0.00037839922573696885	0.0018393012762944177	0.002563730032728522	0.0013392020343224156	0.0010689527199200845	0.0017208633223502205	0.07747096827293123
[truncated: 9 more rows]
[truncated: 340 more columns]
