# Supplementary material for: Spatiotemporal dynamics of multidrug resistant bacteria on intensive care unit surfaces
Source: Nat Commun. 2019 Oct 8;10:4569. doi: 10.1038/s41467-019-12563-1 (PMC6783542; doi:10.1038/s41467-019-12563-1)
Supplement: Supplementary file 16 — Source Data [file 41467_2019_12563_MOESM16_ESM.zip › SourceData/SupplementaryFigure1/maldi_mash.xlsx]

## Sheet: no mash
	MALDI		174	143	152	59	53	34	158	196	346	64	160	258	110	77	38	379	157	331	257	220	20	69	367	32	111	194	316	55	132	65	14	167	161	90	116	118	211	192	95	386	92	75	370	54	286	389	114
	Pseudomonas stutzeri	1	0.842751	0.833333	0.88948	0.845004	0.883076	0.833333	0.830679	0.826825	0.829613	0.84489	0.827727	0.882621	0.979411	0.882848	0.845044	0.840886	0.839375	0.883076	0.980667	0.826942	0.8841	0.830912	0.833507	0.845385	0.833333	0.883877	0.839046	0.827045	0.833333	0.889384	0.884126	0.919655	0.88939	0.826852	0.834477	0.844888	0.999978	0.838887	0.882848	0.833507	0.833333	0.979916	0.833507	0.833333	0.844866	0.888616	0.844879
	Acinetobacter baumannii	2	0.911503	0.826813	0.998021	0.874282	0.997398	0.826813	0.932086	0.896981	0.915	0.873872	0.97239	0.997431	0.880584	0.997427	0.874077	0.928856	0.83223	0.998082	0.939364	0.85301	0.997905	0.862864	0.826813	0.899892	0.826813	0.980895	0.949202	0.85301	0.826813	0.850942	0.999897	0.951475	0.998624	0.896392	0.910084	0.874077	0.880332	0.868906	0.980954	0.826813	0.826813	0.880332	0.826813	0.826813	0.876684	0.997358	0.873872
	Enterococcus faecium	6	0.815348	0.999935	0.826813	0.836863	0.826813	0.998268	0.828994	0.817575	0.822184	0.836863	0.828994	0.826813	0.833333	0.826813	0.836863	0.820263	0.999912	0.826813	0.833507	0.835143	0.826813	0.832687	0.999908	0.836863	0.999976	0.826813	0.821408	0.835143	0.999977	0.82789	0.826813	0.841457	0.826813	0.817575	0.821612	0.836863	0.833507	0.8177	0.826813	0.999819	0.997908	0.834029	0.999923	0.999969	0.836957	0.826813	0.836863
	Klebsiella pneumoniae	8	0.908963	0.821981	0.907929	0.821351	0.9061	0.821981	0.992312	0.842721	0.992119	0.82158	0.993894	0.9061	0.873128	0.905951	0.84288	0.851982	0.829028	0.905638	0.873535	0.822172	0.904567	0.825278	0.821981	0.885435	0.821981	0.859108	0.854377	0.821634	0.821981	0.9325	0.90416	0.875728	0.950567	0.842685	0.992596	0.821321	0.827545	0.839179	0.925785	0.821981	0.821981	0.840027	0.821981	0.821981	0.822731	0.914223	0.821291
	Pseudomonas aeruginosa	11	0.89053	0.836957	0.877785	0.989241	0.874872	0.836957	0.874888	0.830414	0.872813	0.989303	0.850154	0.874462	0.845981	0.875932	0.986531	0.879867	0.845018	0.876536	0.849449	0.825564	0.876133	0.828424	0.836957	0.997475	0.836863	0.876031	0.878565	0.825637	0.836957	0.92471	0.874487	0.848899	0.919374	0.830696	0.866686	0.989293	0.845046	0.835027	0.942711	0.836957	0.836957	0.845791	0.836957	0.836957	0.989215	0.882289	0.989282
	Acinetobacter baumannii	14	0.911503	0.826813	0.998011	0.874282	0.99739	0.826813	0.931929	0.895589	0.914309	0.873872	0.972274	0.997394	0.882081	0.997337	0.874077	0.926965	0.83223	0.998018	0.938534	0.85301	0.997864	0.862864	0.826813	0.899892	0.826813	0.98082	0.948668	0.85301	0.826813	0.850987	1	0.950475	0.998572	0.894974	0.910084	0.874077	0.88186	0.868906	0.980973	0.826813	0.826813	0.88186	0.826813	0.826813	0.876684	0.997405	0.873872
	Klebsiella pneumoniae	17	0.911116	0.822184	0.908233	0.821447	0.9064	0.822184	0.99213	0.842444	0.991908	0.821386	0.993764	0.9064	0.873372	0.906432	0.844635	0.852094	0.829028	0.905937	0.874109	0.824697	0.906133	0.828541	0.822184	0.885368	0.821981	0.859981	0.854264	0.824697	0.822184	0.932693	0.904464	0.875527	0.949773	0.842514	0.992414	0.821417	0.827492	0.839628	0.926254	0.822184	0.822184	0.839944	0.822184	0.821981	0.82281	0.91438	0.821386
	Acinetobacter baumannii	20	0.911338	0.826813	0.999347	0.875731	0.998032	0.826813	0.931073	0.896419	0.914747	0.873872	0.9721	0.998045	0.882081	0.997946	0.875201	0.926527	0.83223	0.999022	0.939666	0.85301	1	0.862706	0.826813	0.899892	0.826813	0.981161	0.94938	0.85301	0.826813	0.849773	0.997864	0.951073	0.99827	0.897157	0.909757	0.874077	0.881834	0.869083	0.981363	0.826813	0.826813	0.880332	0.826813	0.826813	0.876891	0.997969	0.874079
	Acinetobacter baumannii	23	0.911338	0.826813	0.99801	0.874282	0.997424	0.826813	0.931772	0.900609	0.91469	0.873872	0.972216	0.997417	0.882081	0.997381	0.874077	0.926806	0.83223	0.998128	0.940365	0.85301	0.997897	0.862864	0.826813	0.899892	0.826813	0.980878	0.949789	0.85301	0.826813	0.851225	0.999915	0.951339	0.998585	0.896491	0.910084	0.874077	0.881834	0.869083	0.980893	0.826813	0.826813	0.880332	0.826813	0.826813	0.876891	0.997312	0.873872
	Acinetobacter baumannii	25	0.899868	0.826813	0.999919	0.875706	0.9981	0.826813	0.925888	0.900375	0.909274	0.873846	0.970235	0.998114	0.880557	0.998113	0.875176	0.920514	0.83223	0.999672	0.940365	0.851668	0.999308	0.861383	0.826813	0.899876	0.826813	0.981361	0.949157	0.851668	0.826813	0.848215	0.997966	0.951192	0.998473	0.89612	0.910021	0.874051	0.881782	0.868813	0.981139	0.826813	0.826813	0.880332	0.826813	0.826813	0.876577	0.998062	0.873846
	Acinetobacter baumannii	26	0.910763	0.826813	0.999553	0.874256	0.998013	0.826813	0.913551	0.892471	0.894811	0.873846	0.96905	0.998052	0.882275	0.997999	0.874051	0.906456	0.83223	0.999478	0.934727	0.851058	0.999166	0.860975	0.826813	0.874462	0.826813	0.98131	0.944627	0.851408	0.826813	0.848784	0.997984	0.950529	0.998469	0.891611	0.883272	0.874051	0.882055	0.868542	0.981075	0.826813	0.826813	0.880557	0.826813	0.826813	0.876577	0.997974	0.874079
	Pseudomonas stutzeri	27	0.920543	0.833333	0.88336	0.846278	0.88123	0.833333	0.891618	0.83425	0.883845	0.846259	0.869147	0.880781	0.979382	0.881006	0.847783	0.884183	0.839375	0.88123	0.980316	0.827357	0.880808	0.828007	0.833507	0.847098	0.833333	0.880557	0.913717	0.827105	0.833333	0.937296	0.880808	0.918358	0.931057	0.834449	0.872967	0.846157	0.977904	0.840035	0.929836	0.833333	0.833333	0.979923	0.833333	0.833333	0.846064	0.886137	0.846068
	Enterococcus faecium	28	0.812424	0.999825	0.826813	0.836863	0.826813	0.998375	0.828994	0.817762	0.822184	0.836863	0.828994	0.826813	0.833333	0.826813	0.836863	0.820263	0.999788	0.826813	0.833507	0.835143	0.826813	0.832687	0.999819	0.836863	0.999851	0.826813	0.821612	0.835143	0.999829	0.82789	0.826813	0.841627	0.826813	0.817762	0.821612	0.836863	0.833507	0.817893	0.826813	0.999641	0.997948	0.834029	0.999828	0.99984	0.836957	0.826813	0.836863
	Acinetobacter baumannii	29	0.899703	0.826813	0.999864	0.874051	0.998089	0.826813	0.925945	0.90103	0.909301	0.873641	0.970159	0.998097	0.880781	0.998108	0.873846	0.921653	0.83223	0.999658	0.940471	0.851408	0.999263	0.861095	0.826813	0.899891	0.826813	0.981327	0.949202	0.851408	0.826813	0.848547	0.997943	0.951332	0.998401	0.896845	0.909078	0.873846	0.880557	0.868542	0.981177	0.826813	0.826813	0.880557	0.826813	0.826813	0.876367	0.998035	0.873641
	Klebsiella pneumoniae	30	0.875683	0.821408	0.933994	0.820196	0.930616	0.821408	0.991836	0.841395	0.991488	0.820477	0.991417	0.931195	0.864633	0.937972	0.825051	0.84837	0.828413	0.931306	0.873189	0.821015	0.930878	0.828147	0.821408	0.866796	0.821408	0.859345	0.849875	0.821375	0.821408	0.913218	0.92991	0.863737	0.945041	0.841379	0.991746	0.820163	0.829569	0.83863	0.882711	0.821408	0.821408	0.843656	0.821408	0.821408	0.821716	0.938285	0.820163
	Stenotrophomonas maltophilia	31	0.834406	0.835143	0.857994	0.824369	0.851147	0.835143	0.823523	0.814743	0.821407	0.824345	0.826611	0.851668	0.829287	0.851408	0.825301	0.83247	0.835852	0.851147	0.828034	0.999746	0.85301	0.928952	0.83563	0.826217	0.835143	0.853271	0.836698	0.999731	0.835143	0.856948	0.85301	0.825893	0.854705	0.816722	0.821264	0.824385	0.827015	0.826254	0.852365	0.835143	0.835143	0.82651	0.835143	0.835143	0.823891	0.86463	0.824086
	Pseudomonas aeruginosa	32	0.878529	0.836863	0.901585	0.989708	0.900186	0.836863	0.890136	0.839491	0.885277	0.989735	0.872161	0.899876	0.845552	0.899721	0.987666	0.910679	0.845018	0.900186	0.851081	0.826041	0.899892	0.828058	0.836863	1	0.836863	0.874487	0.898469	0.826142	0.836863	0.935195	0.899892	0.847353	0.931166	0.839883	0.886811	0.989744	0.845423	0.836261	0.93836	0.836863	0.836863	0.84647	0.836863	0.836863	0.989678	0.906969	0.989721
	Enterococcus faecium	33	0.812424	0.999945	0.826813	0.836863	0.826813	0.998284	0.828994	0.817575	0.822184	0.836863	0.828994	0.826813	0.833333	0.826813	0.836863	0.820263	0.999901	0.826813	0.833507	0.835143	0.826813	0.832687	0.999877	0.836863	0.999933	0.826813	0.821408	0.835143	0.999946	0.82789	0.826813	0.841627	0.826813	0.817762	0.821612	0.836863	0.833507	0.817893	0.826813	0.999844	0.99782	0.834029	0.999907	0.999952	0.836957	0.826813	0.836863
	Enterococcus faecium	34	0.812424	0.998243	0.826813	0.836863	0.826813	1	0.896552	0.817762	0.884602	0.836863	0.828994	0.826813	0.833333	0.826813	0.836863	0.820263	0.998267	0.826813	0.833507	0.835143	0.826813	0.832687	0.998234	0.836863	0.998243	0.826813	0.821612	0.835143	0.998299	0.82789	0.826813	0.841627	0.826813	0.817762	0.884251	0.836863	0.833507	0.817893	0.826813	0.998469	0.996698	0.834029	0.998204	0.998263	0.836957	0.826813	0.836863
	Acinetobacter baumannii	35	0.910773	0.826813	0.999624	0.874462	0.998108	0.826813	0.913767	0.892359	0.894987	0.874051	0.96665	0.998086	0.880557	0.998019	0.874256	0.906456	0.83223	0.999531	0.934606	0.851668	0.999235	0.861383	0.826813	0.874667	0.826813	0.981297	0.944044	0.851668	0.826813	0.848405	0.998005	0.950381	0.998547	0.891681	0.883467	0.874256	0.880332	0.868599	0.981	0.826813	0.826813	0.880332	0.826813	0.826813	0.876787	0.998028	0.874051
	Acinetobacter baumannii	36	0.911465	0.826813	0.999291	0.876987	0.998013	0.826813	0.931711	0.896419	0.915448	0.875177	0.97005	0.998029	0.88164	0.997983	0.876462	0.928181	0.83223	0.999017	0.939452	0.853531	0.999852	0.863282	0.826813	0.899613	0.826813	0.981271	0.95021	0.853531	0.826813	0.849521	0.997809	0.950927	0.998245	0.898511	0.910313	0.875379	0.881393	0.868542	0.981349	0.826813	0.826813	0.879883	0.826813	0.826813	0.877766	0.997954	0.875378
	Serratia marcescens	37	0.872876	0.817575	0.895797	0.82644	0.893434	0.817575	0.842423	0.999956	0.851373	0.825818	0.842119	0.894918	0.832811	0.89325	0.836108	0.842311	0.823562	0.896215	0.836987	0.814097	0.891852	0.820218	0.817575	0.839122	0.817575	0.863754	0.84143	0.814435	0.817575	0.925948	0.894794	0.839572	0.919496	0.999957	0.841016	0.825818	0.825098	0.835838	0.901811	0.817575	0.817575	0.824388	0.817575	0.817575	0.826079	0.898499	0.825818
	Pseudomonas aeruginosa	38	0.901711	0.836863	0.877014	0.993225	0.874462	0.836863	0.866147	0.835195	0.864784	0.99328	0.861563	0.874051	0.846004	0.873846	1	0.885929	0.845018	0.874462	0.848732	0.825217	0.875201	0.828017	0.836863	0.987666	0.836863	0.874077	0.881921	0.82556	0.836863	0.923307	0.874077	0.846564	0.922669	0.835504	0.873034	0.993332	0.845074	0.836808	0.930946	0.836863	0.836863	0.845622	0.836863	0.836863	0.993282	0.881456	0.99332
	Acinetobacter baumannii	39	0.932074	0.826813	0.996654	0.875731	0.997723	0.826813	0.928811	0.909412	0.911881	0.873872	0.956625	0.997689	0.904438	0.998016	0.899385	0.923468	0.83223	0.996423	0.916602	0.85301	0.996242	0.862864	0.826813	0.897803	0.826813	0.981126	0.940991	0.85301	0.826813	0.850301	0.996321	0.933508	0.996756	0.908879	0.90507	0.874077	0.880332	0.869083	0.981039	0.826813	0.826813	0.880332	0.826813	0.826813	0.876891	0.99795	0.873872
	Klebsiella pneumoniae	40	0.911605	0.821612	0.911636	0.822542	0.9102	0.821612	0.991752	0.841007	0.991522	0.822497	0.992622	0.9102	0.875264	0.909231	0.870328	0.847885	0.828413	0.909771	0.885845	0.820802	0.909845	0.829029	0.821612	0.886861	0.821408	0.859508	0.849636	0.820802	0.821612	0.93188	0.910073	0.894188	0.93435	0.840995	0.999942	0.822509	0.832759	0.838755	0.922989	0.821612	0.821612	0.835064	0.821612	0.821612	0.822682	0.916935	0.822509
	Pseudomonas aeruginosa	41	0.901616	0.836863	0.875935	0.99323	0.874462	0.836863	0.86161	0.835059	0.860555	0.993251	0.86129	0.874051	0.846091	0.874079	0.999883	0.885227	0.845018	0.874462	0.848747	0.825208	0.874283	0.828029	0.836957	0.987658	0.836863	0.874283	0.881857	0.825208	0.836863	0.923206	0.874077	0.846566	0.922757	0.835367	0.873262	0.993285	0.845118	0.836808	0.930889	0.836863	0.836863	0.845657	0.836863	0.836863	0.993253	0.880391	0.993334
	Enterococcus faecium	42	0.815348	0.996054	0.826813	0.836863	0.826813	0.994902	0.828994	0.817575	0.821981	0.836863	0.828994	0.826813	0.833333	0.826813	0.836863	0.820263	0.996043	0.826813	0.833333	0.835143	0.826813	0.832687	0.995716	0.836863	0.996039	0.826813	0.821408	0.835143	0.996104	0.82789	0.826813	0.841457	0.826813	0.817575	0.821612	0.836863	0.833507	0.8177	0.826813	0.995746	0.994936	0.834029	0.995746	0.996084	0.836957	0.826813	0.836863
	Acinetobacter baumannii	43	0.932074	0.826813	0.996698	0.875932	0.997746	0.826813	0.929764	0.91047	0.911881	0.874079	0.956915	0.997714	0.904421	0.998007	0.899499	0.924117	0.83223	0.996453	0.916602	0.852626	0.996249	0.862706	0.826813	0.897939	0.826813	0.981114	0.940896	0.852626	0.826813	0.850397	0.996398	0.933042	0.99687	0.909956	0.906211	0.874283	0.880332	0.869083	0.981012	0.826813	0.826813	0.880332	0.826813	0.826813	0.876891	0.998008	0.874079
	Klebsiella pneumoniae	44	0.913623	0.821408	0.911228	0.821559	0.909922	0.821408	0.99172	0.841018	0.991515	0.821515	0.992635	0.909922	0.876447	0.909784	0.866681	0.84798	0.828413	0.909494	0.887595	0.820716	0.908543	0.828937	0.821408	0.884362	0.821408	0.858634	0.849674	0.820716	0.821408	0.933221	0.909796	0.894291	0.934337	0.841009	0.999935	0.821527	0.8327	0.838979	0.924691	0.821408	0.821408	0.834998	0.821408	0.821408	0.822617	0.916483	0.821527
	Serratia marcescens	45	0.874159	0.817762	0.898423	0.826337	0.89609	0.817762	0.842366	0.99997	0.851453	0.826063	0.842085	0.897499	0.832991	0.895068	0.835483	0.842623	0.823562	0.897332	0.837644	0.814741	0.895774	0.820354	0.817762	0.839991	0.817575	0.867574	0.841585	0.814741	0.817762	0.922037	0.895945	0.839765	0.922569	0.999957	0.841108	0.826063	0.825098	0.836108	0.903014	0.817762	0.817762	0.824388	0.817762	0.817575	0.826091	0.900184	0.826063
	Klebsiella pneumoniae	46	0.886298	0.821408	0.933694	0.820577	0.931236	0.821612	0.991943	0.842039	0.991598	0.82051	0.991508	0.931806	0.873372	0.938552	0.832948	0.848366	0.828413	0.931828	0.878541	0.823147	0.931985	0.828428	0.821612	0.86869	0.821408	0.859508	0.850242	0.823147	0.821408	0.923914	0.930548	0.871345	0.94796	0.842082	0.991759	0.820543	0.829622	0.838677	0.902483	0.821612	0.821612	0.843713	0.821612	0.821408	0.821781	0.938446	0.820543
	Stenotrophomonas maltophilia	47	0.841576	0.835138	0.866945	0.827223	0.85245	0.835138	0.837024	0.818475	0.833253	0.827198	0.837867	0.852972	0.831274	0.852442	0.8279	0.832703	0.835331	0.852181	0.831622	0.933504	0.853487	0.936485	0.835138	0.82736	0.83465	0.853748	0.837715	0.933576	0.835138	0.857026	0.853792	0.829055	0.862109	0.81983	0.832679	0.827212	0.829961	0.8389	0.853225	0.835138	0.835138	0.831349	0.835138	0.835138	0.827091	0.866945	0.827198
	Enterococcus faecium	48	0.815348	0.996059	0.826813	0.836863	0.826813	0.9949	0.828994	0.817575	0.821981	0.836863	0.828753	0.826813	0.833333	0.826813	0.836863	0.820263	0.996047	0.826813	0.833333	0.835143	0.826813	0.832687	0.995727	0.836863	0.996022	0.826813	0.821408	0.835143	0.99608	0.82789	0.826813	0.841457	0.826813	0.817575	0.821612	0.836863	0.833333	0.8177	0.826813	0.995713	0.994912	0.833856	0.995731	0.996076	0.836863	0.826813	0.836863
	Pseudomonas stutzeri	50	0.913048	0.833333	0.894231	0.845689	0.892159	0.833333	0.899006	0.839437	0.886459	0.845427	0.875152	0.891756	0.981195	0.891957	0.847819	0.896226	0.839375	0.892159	0.981229	0.828667	0.892921	0.828582	0.833333	0.84776	0.833333	0.881834	0.904693	0.828357	0.833333	0.944816	0.892921	0.917642	0.939159	0.839654	0.891294	0.845352	0.978963	0.840068	0.934581	0.833333	0.833333	0.98154	0.833333	0.833333	0.845403	0.899497	0.845291
	Enterococcus faecium	51	0.812424	0.999949	0.826813	0.836863	0.826813	0.998274	0.828994	0.817575	0.822184	0.836863	0.828994	0.826813	0.833333	0.826813	0.836863	0.820263	0.99992	0.826813	0.833507	0.835143	0.826813	0.832687	0.999936	0.836863	0.999983	0.826813	0.821408	0.835143	0.99995	0.82789	0.826813	0.841627	0.826813	0.817762	0.821612	0.836863	0.833507	0.817893	0.826813	0.999827	0.99787	0.834029	0.99992	0.999967	0.836957	0.826813	0.836863
	Enterococcus faecium	52	0.815348	0.999905	0.826813	0.836863	0.826813	0.998273	0.828994	0.817575	0.821981	0.836863	0.828753	0.826813	0.833333	0.826813	0.836863	0.820263	0.999901	0.826813	0.833333	0.835143	0.826813	0.832687	0.999888	0.836863	0.99997	0.826813	0.821408	0.835143	0.999963	0.82789	0.826813	0.841457	0.826813	0.817575	0.821612	0.836863	0.833333	0.8177	0.826813	0.999821	0.997884	0.833856	0.999888	0.99995	0.836863	0.826813	0.836863
	Acinetobacter baumannii	53	0.91106	0.826813	0.998125	0.874667	1	0.826813	0.932254	0.895733	0.91602	0.874256	0.972474	0.999932	0.881006	0.999912	0.874462	0.928017	0.83223	0.997897	0.939074	0.851147	0.998032	0.860807	0.826813	0.900186	0.826813	0.981194	0.949291	0.851147	0.826813	0.849547	0.99739	0.950954	0.997345	0.895118	0.910223	0.874462	0.880781	0.869141	0.9815	0.826813	0.826813	0.880781	0.826813	0.826813	0.877186	0.999937	0.874256
	Enterococcus faecium	54	0.815348	0.9999	0.826813	0.836863	0.826813	0.998263	0.828994	0.817575	0.822184	0.836863	0.828994	0.826813	0.833333	0.826813	0.836863	0.820263	0.999884	0.826813	0.833507	0.835143	0.826813	0.832687	0.999934	0.836863	0.999974	0.826813	0.821408	0.835143	0.999968	0.82789	0.826813	0.841457	0.826813	0.817575	0.821612	0.836863	0.833507	0.8177	0.826813	0.999813	0.997914	0.834029	0.999866	1	0.836957	0.826813	0.836863
	Stenotrophomonas maltophilia	55	0.834067	0.835143	0.858393	0.823877	0.851147	0.835143	0.823523	0.81455	0.820925	0.824724	0.826147	0.851668	0.829268	0.851408	0.82556	0.833267	0.835852	0.851147	0.827999	0.999843	0.85301	0.928975	0.835143	0.826142	0.835143	0.853271	0.835975	1	0.835143	0.85726	0.85301	0.825854	0.854705	0.816516	0.820802	0.82415	0.826998	0.825697	0.85275	0.835143	0.835143	0.826493	0.835143	0.835143	0.823927	0.864865	0.824122
	Acinetobacter baumannii	56	0.911482	0.826813	0.999362	0.87553	0.998064	0.826813	0.93155	0.896225	0.915152	0.873667	0.970778	0.998034	0.87991	0.998024	0.875	0.927507	0.83223	0.999052	0.939559	0.853792	0.999937	0.863728	0.826813	0.899737	0.826813	0.981241	0.949308	0.853792	0.826813	0.849326	0.997899	0.951206	0.998308	0.897683	0.910171	0.873872	0.879659	0.868635	0.981434	0.826813	0.826813	0.879659	0.826813	0.826813	0.876261	0.998023	0.873667
	Enterobacter cloacae/asburiae	57	0.915232	0.821408	0.891111	0.835426	0.88975	0.821408	0.847337	0.841687	0.84735	0.83415	0.848149	0.88975	0.870427	0.891362	0.866174	0.84575	0.828413	0.889147	0.876028	0.821761	0.890515	0.827523	0.821612	0.875859	0.821408	0.865591	0.945894	0.821761	0.821408	0.919492	0.886418	0.894687	0.913409	0.841652	0.84911	0.83415	0.834656	0.838051	0.923905	0.821408	0.821408	0.839603	0.821408	0.821408	0.836309	0.898643	0.833955
	Pseudomonas aeruginosa	58	0.841569	0.836957	0.875727	0.99988	0.874051	0.836957	0.81995	0.825783	0.822777	0.99993	0.8196	0.873641	0.844815	0.873669	0.993318	0.836416	0.845018	0.874283	0.845769	0.82415	0.873874	0.828652	0.836957	0.989723	0.836863	0.873874	0.828311	0.82415	0.836957	0.874382	0.873667	0.844591	0.875821	0.82583	0.822475	0.999924	0.844904	0.835291	0.875378	0.836957	0.836957	0.845489	0.836957	0.836957	0.999913	0.880169	0.999923
	Pseudomonas aeruginosa	59	0.841281	0.836863	0.87758	1	0.874667	0.836863	0.820005	0.826058	0.822846	0.999875	0.820075	0.874256	0.844882	0.874051	0.993225	0.834445	0.845018	0.874667	0.845906	0.824165	0.875731	0.82883	0.836863	0.989708	0.836863	0.874282	0.827503	0.823877	0.836863	0.875	0.874282	0.844718	0.876002	0.826361	0.823033	0.999828	0.844977	0.83653	0.875783	0.836863	0.836863	0.845617	0.836863	0.836863	0.999836	0.88207	0.999883
	Pseudomonas aeruginosa	60	0.841281	0.836957	0.876351	0.999862	0.874872	0.836957	0.820046	0.825794	0.823429	0.999923	0.820257	0.874462	0.844809	0.874488	0.993314	0.837139	0.845018	0.874872	0.845754	0.824162	0.874693	0.82881	0.836957	0.989683	0.836863	0.874693	0.827955	0.824162	0.836957	0.875206	0.874487	0.844762	0.876437	0.826075	0.823155	0.999919	0.844887	0.835291	0.876185	0.836957	0.836957	0.845515	0.836957	0.836863	0.999876	0.880836	0.999922
	Pseudomonas aeruginosa	61	0.84111	0.836957	0.875935	0.999882	0.874462	0.836957	0.819482	0.825818	0.822812	0.999912	0.81963	0.874051	0.844831	0.874079	0.993322	0.83648	0.845018	0.874462	0.845881	0.824145	0.874283	0.828887	0.836957	0.989719	0.836863	0.874283	0.827368	0.824145	0.836957	0.875	0.874077	0.844685	0.876026	0.826099	0.822576	0.999914	0.844935	0.836563	0.875781	0.836957	0.836957	0.845556	0.836957	0.836863	0.999906	0.880391	0.999919
	Acinetobacter baumannii	62	0.911503	0.826813	0.999344	0.875731	0.998063	0.826813	0.931073	0.894231	0.913803	0.873872	0.97239	0.998059	0.880584	0.998041	0.875201	0.926879	0.83223	0.999052	0.939543	0.85301	0.999935	0.862864	0.826813	0.899892	0.826813	0.981227	0.949056	0.85301	0.826813	0.849521	0.99786	0.951213	0.998305	0.893586	0.909757	0.874077	0.880332	0.868906	0.981443	0.826813	0.826813	0.880332	0.826813	0.826813	0.876684	0.998007	0.873872
	Klebsiella pneumoniae	63	0.907689	0.821981	0.912668	0.820888	0.916032	0.883992	0.999855	0.842375	0.999597	0.820823	0.991701	0.916832	0.889369	0.915028	0.86054	0.849612	0.829028	0.916424	0.894452	0.820826	0.915722	0.827977	0.822184	0.883598	0.821981	0.859745	0.850646	0.820826	0.821981	0.941394	0.914332	0.878395	0.948514	0.842411	0.991806	0.820856	0.828755	0.838931	0.927728	0.821981	0.881538	0.835269	0.821981	0.821981	0.821781	0.923345	0.820263
	Pseudomonas aeruginosa	64	0.84111	0.836863	0.875494	0.999875	0.874256	0.836863	0.819444	0.825786	0.822777	1	0.8196	0.873846	0.844786	0.873641	0.99328	0.834309	0.845018	0.874256	0.8458	0.824142	0.873872	0.828674	0.836863	0.989735	0.836863	0.873872	0.827553	0.824724	0.836863	0.873145	0.873872	0.844655	0.875591	0.826087	0.82253	0.999929	0.844918	0.836465	0.875379	0.836863	0.836863	0.845503	0.836863	0.836863	0.999907	0.879929	0.999918
	Acinetobacter iwoffi	65	0.950697	0.82789	0.848619	0.875	0.849547	0.82789	0.954822	0.921806	0.941176	0.873145	0.968075	0.84957	0.930848	0.849788	0.923307	0.961974	0.830963	0.849382	0.957058	0.856948	0.849773	0.856129	0.82789	0.935195	0.82789	0.840353	0.951346	0.85726	0.82789	1	0.850987	0.966279	0.852004	0.921509	0.932699	0.874794	0.881704	0.856339	0.848337	0.82789	0.82789	0.888871	0.82789	0.82789	0.87775	0.849	0.874794
	Pseudomonas stutzeri	66	0.849726	0.833333	0.888998	0.845294	0.88457	0.833333	0.834104	0.826796	0.833353	0.845047	0.832841	0.884099	0.979202	0.884335	0.846143	0.835077	0.839375	0.88457	0.979143	0.82816	0.885576	0.831796	0.833333	0.846159	0.833333	0.883891	0.841829	0.82823	0.833333	0.898654	0.884126	0.916975	0.887466	0.826819	0.838247	0.845079	0.977048	0.835891	0.884362	0.833333	0.833333	0.979599	0.833333	0.833333	0.845131	0.887522	0.845004
	Pseudomonas stutzeri	67	0.840585	0.833333	0.883588	0.842668	0.882716	0.833333	0.84359	0.823167	0.841494	0.842687	0.844329	0.880781	0.882179	0.881006	0.8429	0.845026	0.839375	0.882716	0.883798	0.826845	0.880781	0.82489	0.833507	0.843697	0.833333	0.880332	0.850051	0.826845	0.833333	0.883028	0.880808	0.891717	0.883606	0.823723	0.841389	0.842702	0.883604	0.840827	0.882496	0.833507	0.833333	0.882915	0.833507	0.833333	0.842783	0.888698	0.842577
	Acinetobacter junii	68	0.925826	0.815879	0.846501	0.87272	0.847275	0.815879	0.967597	0.923473	0.952156	0.872515	0.965226	0.847291	0.920914	0.847239	0.919453	0.964251	0.818648	0.847357	0.94348	0.849062	0.847073	0.857925	0.815879	0.925328	0.815879	0.844981	0.957242	0.849062	0.815879	0.919311	0.84722	0.952354	0.848592	0.922931	0.936991	0.87272	0.882432	0.869412	0.846956	0.815879	0.815879	0.882432	0.815879	0.815879	0.875158	0.846887	0.872925
	Stenotrophomonas maltophilia	69	0.830565	0.832687	0.881	0.82883	0.860807	0.832687	0.829954	0.820429	0.828241	0.828674	0.830618	0.861383	0.82994	0.860975	0.828017	0.827322	0.833248	0.860807	0.828696	0.928984	0.862706	1	0.833172	0.828058	0.832687	0.862994	0.833208	0.928975	0.832687	0.856129	0.862864	0.830495	0.872437	0.821749	0.829029	0.828619	0.830925	0.833057	0.862417	0.833172	0.832687	0.828317	0.833172	0.832687	0.828698	0.881	0.828915
	Shewanella putrefaciens	70	0.901329	0.826178	0.916476	0.863845	0.915509	0.826178	0.927619	0.906548	0.923598	0.863636	0.932287	0.915509	0.934437	0.915582	0.924645	0.937405	0.833333	0.915262	0.941415	0.848485	0.915502	0.847507	0.826178	0.933292	0.826087	0.84782	0.946014	0.848485	0.826178	0.932575	0.914818	0.948136	0.943203	0.906427	0.916645	0.863636	0.873911	0.842418	0.895818	0.826178	0.826178	0.873911	0.826178	0.826087	0.868444	0.920703	0.863845
	Escherichia coli	71	0.945995	0.832103	0.95025	0.836194	0.948872	0.832103	0.849752	0.849012	0.85035	0.836098	0.850731	0.948678	0.916708	0.953617	0.89339	0.844006	0.832103	0.948556	0.920399	0.849359	0.948973	0.849947	0.832103	0.928668	0.832103	0.867181	0.846445	0.849359	0.832103	0.950707	0.94875	0.94881	0.957985	0.848952	0.852089	0.836098	0.870991	0.841356	0.945233	0.832103	0.832103	0.871279	0.832103	0.832103	0.839296	0.955362	0.836194
	Pseudomonas stutzeri	72	0.922654	0.833333	0.88124	0.845229	0.880756	0.833507	0.890083	0.836515	0.88213	0.845114	0.871254	0.880756	0.981058	0.880992	0.846283	0.89573	0.839375	0.880756	0.982327	0.826153	0.880992	0.828583	0.833507	0.845826	0.833333	0.880756	0.914978	0.826153	0.833333	0.943558	0.880992	0.917828	0.93548	0.836707	0.874191	0.845051	0.980769	0.845975	0.936792	0.833507	0.833507	0.982218	0.833507	0.833333	0.845166	0.883985	0.84499
	Enterobacter cloacae/asburiae	73	0.845296	0.817893	0.863693	0.83944	0.860919	0.817893	0.844617	0.838211	0.845191	0.839287	0.8455	0.860919	0.841931	0.861084	0.843069	0.842345	0.823896	0.860919	0.840159	0.829163	0.861084	0.825687	0.817893	0.839866	0.8177	0.861084	0.877453	0.829163	0.817893	0.858613	0.860706	0.854503	0.863511	0.838131	0.845191	0.839364	0.838398	0.844977	0.860837	0.817893	0.817893	0.833802	0.817893	0.817893	0.84262	0.869067	0.839287
	Acinetobacter baumannii	74	0.91106	0.826813	0.999741	0.874667	0.99791	0.826813	0.932243	0.897508	0.915183	0.874256	0.97247	0.997877	0.881006	0.99814	0.874462	0.927466	0.83223	0.999955	0.940577	0.851147	0.999036	0.860807	0.826813	0.900186	0.826813	0.981278	0.949085	0.851147	0.826813	0.849435	0.99806	0.950617	0.998548	0.896926	0.909256	0.874462	0.880781	0.869141	0.981413	0.826813	0.826813	0.880781	0.826813	0.826813	0.877418	0.998114	0.874256
	Pseudomonas stutzeri	75	0.849185	0.834029	0.882903	0.845617	0.880781	0.834029	0.837176	0.824336	0.835269	0.845503	0.838664	0.880332	0.981878	0.880557	0.845622	0.841669	0.839933	0.880781	0.982649	0.826493	0.880332	0.828317	0.834029	0.84647	0.834029	0.880108	0.841862	0.826493	0.834029	0.888871	0.88186	0.916279	0.882933	0.824362	0.835795	0.845485	0.979936	0.838231	0.880557	0.834029	0.834029	1	0.834029	0.834029	0.845499	0.887961	0.845427
	Serratia marcescens	76	0.874024	0.818988	0.900259	0.826246	0.896447	0.818988	0.84244	0.999977	0.851477	0.826244	0.842148	0.897851	0.832995	0.899116	0.835786	0.842585	0.825167	0.897683	0.83765	0.815241	0.898423	0.820181	0.819177	0.84033	0.818988	0.868027	0.841628	0.815241	0.818988	0.922153	0.8963	0.839515	0.92285	0.999972	0.84117	0.826244	0.825099	0.835807	0.903342	0.818988	0.818988	0.82439	0.818988	0.818988	0.826069	0.90282	0.825981
	Acinetobacter baumannii	77	0.925208	0.826813	0.998131	0.874051	0.999912	0.826813	0.931276	0.898596	0.914103	0.873641	0.972351	0.999925	0.880781	1	0.873846	0.927128	0.83223	0.998106	0.939987	0.851058	0.997946	0.860975	0.826813	0.899721	0.826813	0.981168	0.953638	0.851408	0.826813	0.849788	0.997337	0.95081	0.997364	0.896478	0.910084	0.873846	0.880557	0.868542	0.98141	0.826813	0.826813	0.880557	0.826813	0.826813	0.876367	0.999896	0.873874
	Enterococcus faecium	78	0.812424	0.998283	0.826813	0.836863	0.826813	0.999937	0.896552	0.817575	0.884602	0.836863	0.828994	0.826813	0.833333	0.826813	0.836863	0.820263	0.998273	0.826813	0.833507	0.835143	0.826813	0.832687	0.998281	0.836863	0.998244	0.826813	0.821408	0.835143	0.998295	0.82789	0.826813	0.841627	0.826813	0.817762	0.884251	0.836863	0.833507	0.8177	0.826813	0.998633	0.996759	0.834029	0.998322	0.998282	0.836957	0.826813	0.836863
	Serratia marcescens	79	0.873905	0.819177	0.896763	0.826361	0.895401	0.819177	0.842474	0.99996	0.851308	0.826087	0.842304	0.895401	0.83301	0.895221	0.835492	0.842585	0.825362	0.896509	0.838039	0.814706	0.894395	0.820316	0.819177	0.839844	0.819177	0.868027	0.84148	0.814706	0.819177	0.92276	0.896509	0.839714	0.920389	0.999957	0.841106	0.826087	0.826039	0.836159	0.903342	0.819177	0.819177	0.824634	0.819177	0.819177	0.826165	0.897475	0.826063
	Acinetobacter johnsonii	82	0.918277	0.826943	0.845059	0.871761	0.845809	0.826943	0.963005	0.907287	0.94486	0.871544	0.966092	0.845703	0.91999	0.846107	0.932845	0.956241	0.830416	0.845723	0.936894	0.846413	0.845587	0.846895	0.826943	0.925066	0.826853	0.839995	0.951503	0.846413	0.826943	0.896506	0.845808	0.933873	0.848147	0.90632	0.926293	0.871761	0.873953	0.84176	0.843677	0.826943	0.826943	0.896918	0.826943	0.826943	0.874776	0.845342	0.871761
	Acinetobacter baumannii	83	0.940372	0.826813	0.998379	0.873846	0.99731	0.826813	0.9557	0.91904	0.944419	0.873436	0.97579	0.997323	0.928865	0.997283	0.921275	0.959461	0.829453	0.99843	0.956488	0.851408	0.998161	0.861095	0.826813	0.929984	0.826813	0.98118	0.967806	0.851408	0.826813	0.851542	0.998453	0.964199	0.999855	0.9188	0.931091	0.873641	0.880557	0.868328	0.980876	0.826813	0.826813	0.880557	0.826813	0.826813	0.875922	0.997075	0.873436
	Klebsiella pneumoniae	84	0.909133	0.822184	0.907929	0.821599	0.906283	0.822184	0.992293	0.842478	0.992055	0.821538	0.993844	0.906283	0.873631	0.907186	0.843313	0.851842	0.829238	0.905821	0.873955	0.82443	0.906891	0.828759	0.822184	0.885393	0.822184	0.859508	0.854201	0.82443	0.822184	0.9325	0.906119	0.875388	0.950009	0.842477	0.992554	0.821569	0.828346	0.839338	0.925393	0.822184	0.822184	0.840127	0.822184	0.822184	0.823007	0.915052	0.821538
	Acinetobacter baumannii	85	0.911338	0.826813	0.999332	0.875932	0.998046	0.826813	0.931391	0.898249	0.915017	0.873872	0.970659	0.998046	0.880584	0.998042	0.875377	0.927752	0.83223	0.999037	0.93988	0.852626	0.99992	0.862706	0.826813	0.899892	0.826813	0.981239	0.949546	0.85301	0.826813	0.849144	0.997901	0.951488	0.998304	0.897508	0.910109	0.874283	0.880332	0.869083	0.981404	0.826813	0.826813	0.880332	0.826813	0.826813	0.876891	0.99799	0.874079
	Enterococcus faecium	86	0.815348	0.999823	0.826813	0.836863	0.826813	0.998348	0.828994	0.817575	0.822184	0.836863	0.828994	0.826813	0.833333	0.826813	0.836863	0.820263	0.99977	0.826813	0.833507	0.835143	0.826813	0.832687	0.999818	0.836863	0.99985	0.826813	0.821408	0.835143	0.99986	0.82789	0.826813	0.841457	0.826813	0.817575	0.821612	0.836863	0.833507	0.8177	0.826813	0.999666	0.997925	0.834029	0.999844	0.999855	0.836957	0.826813	0.836863
	Pseudomonas stutzeri	87	0.922684	0.833507	0.881087	0.845205	0.880604	0.833507	0.890045	0.835254	0.882083	0.845088	0.871202	0.880604	0.981024	0.88084	0.8462	0.895713	0.839375	0.880604	0.982324	0.826153	0.88084	0.828583	0.833507	0.8458	0.833333	0.880604	0.914914	0.826153	0.833507	0.943461	0.88084	0.917835	0.93538	0.83544	0.874137	0.845028	0.980734	0.84557	0.936692	0.833507	0.833507	0.982208	0.833507	0.833507	0.845148	0.883821	0.844966
	Acinetobacter baumannii	88	0.943178	0.826813	0.998399	0.875932	0.997379	0.826813	0.955435	0.917431	0.943727	0.874079	0.975087	0.997385	0.92913	0.997391	0.921756	0.959473	0.83223	0.998537	0.956681	0.850536	0.998277	0.860398	0.826813	0.930262	0.826813	0.981163	0.967678	0.850536	0.826813	0.850846	0.998534	0.9638	0.999939	0.91717	0.929051	0.874283	0.881006	0.869083	0.980867	0.826813	0.826813	0.881006	0.826813	0.826813	0.876997	0.997149	0.874079
	Klebsiella pneumoniae	89	0.878162	0.822184	0.95846	0.820444	0.958235	0.822184	0.992094	0.841811	0.991675	0.820384	0.992139	0.958531	0.869976	0.958255	0.866611	0.849364	0.829028	0.958797	0.908918	0.823044	0.958481	0.828564	0.822184	0.881849	0.821981	0.860927	0.850895	0.823044	0.822184	0.949529	0.958378	0.883031	0.969509	0.841751	0.992396	0.820414	0.827917	0.839059	0.899765	0.822184	0.822184	0.840932	0.822184	0.822184	0.821953	0.962441	0.820414
	Serratia marcescens	90	0.87404	0.817762	0.898933	0.826361	0.895118	0.817762	0.842426	0.999957	0.851417	0.826087	0.84213	0.896558	0.832964	0.896478	0.835504	0.842613	0.823562	0.896392	0.837381	0.816516	0.897157	0.821749	0.817762	0.839883	0.817575	0.865868	0.841759	0.816516	0.817762	0.921509	0.894974	0.839812	0.922764	1	0.841102	0.826087	0.825073	0.836064	0.902205	0.817762	0.817762	0.824362	0.817762	0.817575	0.826115	0.901565	0.826087
	Acinetobacter baumannii	91	0.911503	0.826813	0.999374	0.875731	0.998043	0.826813	0.931391	0.894594	0.914075	0.873872	0.972482	0.998041	0.880584	0.998026	0.875201	0.927193	0.829453	0.999059	0.939758	0.85301	0.999915	0.862864	0.826813	0.899892	0.826813	0.981163	0.949224	0.85301	0.826813	0.849468	0.997884	0.951488	0.998294	0.893953	0.910033	0.874077	0.880359	0.868906	0.981454	0.826813	0.826813	0.880359	0.826813	0.826813	0.876684	0.99801	0.873872
	Enterococcus faecium	92	0.812424	0.997801	0.826813	0.836863	0.826813	0.996698	0.893551	0.817762	0.88215	0.836863	0.828994	0.826813	0.833333	0.826813	0.836863	0.820263	0.997871	0.826813	0.833507	0.835143	0.826813	0.832687	0.997383	0.836863	0.997884	0.826813	0.821612	0.835143	0.99792	0.82789	0.826813	0.841627	0.826813	0.817762	0.881806	0.836863	0.833507	0.817893	0.826813	0.997699	1	0.834029	0.997434	0.997914	0.836957	0.826813	0.836863
	Klebsiella pneumoniae	93	0.913246	0.821408	0.911498	0.822576	0.912997	0.883639	0.991773	0.841053	0.991559	0.82253	0.992623	0.912997	0.877352	0.912863	0.874446	0.848896	0.828413	0.91132	0.888502	0.820716	0.91081	0.828937	0.821612	0.889594	0.821408	0.859108	0.849728	0.820802	0.821408	0.933353	0.912545	0.892268	0.937079	0.841037	0.999904	0.822542	0.832759	0.839142	0.925068	0.821408	0.881192	0.835064	0.821408	0.821408	0.822682	0.917154	0.821591
	Acinetobacter baumannii	94	0.911647	0.826813	0.999379	0.875933	0.998024	0.826813	0.93155	0.894775	0.914212	0.874077	0.970778	0.998049	0.880359	0.998006	0.875403	0.927193	0.83223	0.999025	0.939651	0.853271	0.99992	0.863152	0.826813	0.900046	0.826813	0.981183	0.949308	0.853271	0.826813	0.849327	0.997881	0.951351	0.998297	0.894137	0.910171	0.874282	0.880135	0.869177	0.981347	0.826813	0.826813	0.880135	0.826813	0.826813	0.876894	0.997996	0.874077
	Acinetobacter baumannii	95	0.943413	0.826813	0.98116	0.875783	0.9815	0.826813	0.944179	0.902687	0.927609	0.875379	0.946951	0.981492	0.928997	0.98141	0.930946	0.939293	0.83223	0.981412	0.931936	0.852365	0.981363	0.862417	0.826813	0.93836	0.826813	0.979839	0.93231	0.85275	0.826813	0.848337	0.980973	0.94595	0.980802	0.902205	0.924009	0.875581	0.880557	0.869354	1	0.826813	0.826813	0.880557	0.826813	0.826813	0.878387	0.981411	0.87558
	Pseudomonas oleovorans	96	0.842629	0.834987	0.882474	0.844578	0.880108	0.834987	0.829569	0.823984	0.828809	0.844499	0.828881	0.879659	0.846306	0.87991	0.845224	0.840686	0.841049	0.880135	0.847418	0.82398	0.881033	0.82663	0.834987	0.846047	0.834901	0.880584	0.831726	0.824186	0.834987	0.882171	0.881033	0.845717	0.882737	0.824001	0.830173	0.844484	0.846942	0.836294	0.881033	0.834987	0.834987	0.84569	0.834987	0.834987	0.844537	0.887933	0.84446
	Acinetobacter baumannii	97	0.924016	0.826813	0.998099	0.87553	0.999913	0.826813	0.932254	0.895395	0.915117	0.873667	0.973951	0.999888	0.87991	0.999896	0.875	0.928328	0.83223	0.99809	0.939559	0.853792	0.998003	0.863728	0.826813	0.899737	0.826813	0.981197	0.95351	0.853792	0.826813	0.850125	0.99735	0.950676	0.997335	0.8963	0.910223	0.873872	0.879659	0.868635	0.981468	0.826813	0.826813	0.879659	0.826813	0.826813	0.876261	0.999918	0.873667
	Acinetobacter baumannii	98	0.915167	0.826813	0.999356	0.876879	0.998062	0.826813	0.931358	0.899838	0.917544	0.875209	0.974024	0.998048	0.88321	0.998038	0.876335	0.928062	0.829453	0.999029	0.942312	0.85301	0.999929	0.862864	0.826813	0.901149	0.826813	0.981169	0.952207	0.85301	0.826813	0.849477	0.997882	0.955006	0.998288	0.899271	0.91445	0.875209	0.882979	0.868906	0.981342	0.826813	0.826813	0.882979	0.826813	0.826813	0.877902	0.998009	0.875
	Pseudomonas putida	99	0.867543	0.835423	0.887444	0.838942	0.883898	0.835423	0.854073	0.828306	0.849296	0.838953	0.840607	0.883449	0.838512	0.8837	0.840027	0.853825	0.839933	0.883898	0.840932	0.826258	0.885752	0.827131	0.835595	0.840564	0.835423	0.885311	0.869165	0.826258	0.835423	0.883057	0.885752	0.839376	0.887395	0.828382	0.849471	0.838984	0.838503	0.835836	0.889591	0.835595	0.835423	0.839258	0.835595	0.835423	0.839181	0.891812	0.839151
	Acinetobacter baumannii	100	0.911338	0.826813	0.999358	0.875932	0.998057	0.826813	0.932211	0.89677	0.915878	0.873872	0.972468	0.998049	0.880584	0.998029	0.875377	0.928627	0.83223	0.999066	0.93988	0.852626	0.999928	0.862706	0.826813	0.899892	0.826813	0.981215	0.949546	0.85301	0.826813	0.849745	0.99785	0.951488	0.998286	0.897508	0.910033	0.874283	0.880332	0.869083	0.981372	0.826813	0.826813	0.880332	0.826813	0.826813	0.876891	0.997991	0.874079
	Enterococcus faecium	101	0.815348	0.997824	0.826813	0.836863	0.826813	0.996708	0.893551	0.817575	0.881538	0.836863	0.828753	0.826813	0.833333	0.826813	0.836863	0.820263	0.997862	0.826813	0.833333	0.835143	0.826813	0.832687	0.99742	0.836863	0.997871	0.826813	0.821408	0.835143	0.997942	0.82789	0.826813	0.841457	0.826813	0.817575	0.881806	0.836863	0.833333	0.8177	0.826813	0.997685	0.999938	0.833856	0.997439	0.997906	0.836863	0.826813	0.836863
	Acinetobacter baumannii	102	0.911503	0.826813	0.999387	0.875731	0.998028	0.826813	0.931391	0.895216	0.914075	0.873872	0.972506	0.998043	0.880584	0.99801	0.875201	0.927193	0.83223	0.999051	0.939758	0.85301	0.99995	0.862864	0.826813	0.899892	0.826813	0.981189	0.949224	0.85301	0.826813	0.849854	0.99787	0.951488	0.998309	0.894594	0.910033	0.874077	0.880359	0.868906	0.981396	0.826813	0.826813	0.880332	0.826813	0.826813	0.876684	0.998025	0.873872
	Enterococcus faecium	103	0.815348	0.998703	0.826813	0.836863	0.826813	0.996951	0.828994	0.817575	0.821981	0.836863	0.828994	0.826813	0.833333	0.826813	0.836863	0.820263	0.99864	0.826813	0.833333	0.835143	0.826813	0.832687	0.998384	0.836863	0.998789	0.826813	0.821408	0.835143	0.99875	0.82789	0.826813	0.841457	0.826813	0.817575	0.821612	0.836863	0.833333	0.8177	0.826813	0.998588	0.996139	0.833856	0.998447	0.998756	0.836863	0.826813	0.836863
	Acinetobacter baumannii	104	0.911647	0.826813	0.999377	0.875933	0.998066	0.826813	0.93155	0.894775	0.915152	0.874077	0.972565	0.998054	0.88186	0.998053	0.875403	0.926845	0.83223	0.999061	0.939651	0.853271	0.99992	0.863152	0.826813	0.900046	0.826813	0.981178	0.949308	0.853271	0.826813	0.849842	0.997882	0.951337	0.998307	0.894137	0.910171	0.874282	0.881614	0.869177	0.981386	0.826813	0.826813	0.880108	0.826813	0.826813	0.877101	0.99803	0.874077
	Pseudomonas fluorescens	105	0.845602	0.836468	0.890905	0.834939	0.881971	0.836468	0.826777	0.825592	0.827018	0.834915	0.829215	0.881523	0.835862	0.881747	0.834944	0.841513	0.841049	0.881971	0.835828	0.825243	0.882221	0.825031	0.836639	0.835243	0.836468	0.881773	0.832345	0.825086	0.836468	0.882158	0.882221	0.835269	0.890787	0.825592	0.824586	0.834901	0.835974	0.832915	0.882248	0.836468	0.836468	0.836234	0.836468	0.836468	0.834863	0.890905	0.834897
	Pseudomonas putida	106	0.826759	0.835595	0.886986	0.840932	0.886389	0.835595	0.838139	0.826277	0.836715	0.840828	0.840299	0.884572	0.837874	0.884797	0.840658	0.828999	0.838183	0.886389	0.837906	0.827021	0.885246	0.822196	0.835595	0.840932	0.835595	0.884572	0.831002	0.827021	0.835595	0.874241	0.885246	0.837699	0.886945	0.826335	0.840699	0.840945	0.837714	0.82986	0.886609	0.835595	0.835595	0.837803	0.835595	0.835595	0.8409	0.892796	0.840926
	Acinetobacter baumannii	107	0.910543	0.826813	0.999339	0.87553	0.998016	0.826813	0.932369	0.896225	0.916011	0.873667	0.972648	0.998041	0.87991	0.997993	0.875	0.928361	0.83223	0.999047	0.939559	0.853792	0.9999	0.863728	0.826813	0.899737	0.826813	0.981173	0.949111	0.853792	0.826813	0.850136	0.997834	0.951206	0.998228	0.897683	0.910171	0.873872	0.879659	0.868635	0.981295	0.826813	0.826813	0.879659	0.826813	0.826813	0.876261	0.997948	0.873667
	Enterococcus faecium	108	0.815348	0.999756	0.826813	0.836863	0.826813	0.998478	0.893551	0.817575	0.881538	0.836863	0.828994	0.826813	0.833333	0.826813	0.836863	0.820263	0.999684	0.826813	0.833333	0.835143	0.826813	0.832687	0.99972	0.836863	0.999851	0.826813	0.821408	0.835143	0.999861	0.82789	0.826813	0.841457	0.826813	0.817575	0.881806	0.836863	0.833333	0.8177	0.826813	0.999714	0.998096	0.833856	0.999729	0.999849	0.836863	0.826813	0.836863
	Klebsiella pneumoniae	109	0.913456	0.821612	0.909602	0.821942	0.911817	0.884251	0.991771	0.841027	0.991562	0.821897	0.992651	0.911817	0.876526	0.909205	0.872356	0.848808	0.828413	0.91106	0.88855	0.820802	0.909868	0.829029	0.821612	0.886615	0.821408	0.859035	0.84982	0.820802	0.821612	0.933254	0.911356	0.894704	0.934748	0.841007	0.999909	0.821909	0.8327	0.83903	0.924821	0.821612	0.881806	0.834998	0.821612	0.821612	0.82265	0.915915	0.821909
	Pseudomonas stutzeri	110	0.913605	0.833333	0.884607	0.844882	0.881006	0.833333	0.900579	0.832766	0.888811	0.844786	0.875403	0.880557	1	0.880781	0.846004	0.886841	0.839375	0.881006	0.981516	0.829268	0.882081	0.82994	0.833333	0.845552	0.833333	0.88186	0.900202	0.829268	0.833333	0.930848	0.882081	0.916578	0.930592	0.832964	0.876739	0.844765	0.979415	0.841787	0.928997	0.833333	0.833333	0.981878	0.833333	0.833333	0.844766	0.888206	0.844728
	Enterococcus faecium	111	0.815348	0.99994	0.826813	0.836863	0.826813	0.998243	0.828994	0.817575	0.821981	0.836863	0.828994	0.826813	0.833333	0.826813	0.836863	0.820263	0.999911	0.826813	0.833333	0.835143	0.826813	0.832687	0.999909	0.836863	1	0.826813	0.821408	0.835143	0.999958	0.82789	0.826813	0.841457	0.826813	0.817575	0.821612	0.836863	0.833333	0.8177	0.826813	0.999828	0.997884	0.834029	0.999922	0.999974	0.836863	0.826813	0.836863
	Pseudomonas aeruginosa	112	0.845256	0.836863	0.877555	0.993183	0.876085	0.836863	0.820807	0.82624	0.823237	0.993169	0.819384	0.874256	0.844841	0.874051	0.994533	0.831472	0.845018	0.876085	0.846187	0.824434	0.875706	0.828094	0.836863	0.988758	0.836863	0.874282	0.827751	0.824473	0.836863	0.875206	0.874282	0.844948	0.876002	0.826539	0.822437	0.993164	0.84528	0.835377	0.877162	0.836863	0.836863	0.845544	0.836863	0.836863	0.99317	0.882045	0.993182
	Pseudomonas aeruginosa	113	0.841281	0.836863	0.875935	0.999873	0.874256	0.836863	0.819444	0.825154	0.822777	0.999887	0.8196	0.873846	0.844839	0.873874	0.993304	0.836416	0.845018	0.874256	0.84581	0.823999	0.874079	0.828652	0.836957	0.98971	0.836863	0.874079	0.827553	0.823999	0.836863	0.874588	0.873872	0.844622	0.876026	0.825452	0.822509	0.999912	0.844909	0.836465	0.87558	0.836957	0.836863	0.845505	0.836957	0.836863	0.999888	0.880391	0.999916
	Pseudomonas aeruginosa	114	0.841281	0.836863	0.875727	0.999883	0.874256	0.836863	0.819444	0.825786	0.822777	0.999918	0.8196	0.873846	0.844728	0.873874	0.99332	0.83648	0.845018	0.874256	0.845716	0.824122	0.874079	0.828915	0.836957	0.989721	0.836863	0.874079	0.827613	0.824122	0.836863	0.874794	0.873872	0.844612	0.875821	0.826087	0.822542	0.999922	0.844856	0.836465	0.87558	0.836957	0.836863	0.845427	0.836957	0.836863	0.999903	0.880169	1
	Acinetobacter baumannii	115	0.911647	0.826813	0.999376	0.875933	0.998026	0.826813	0.93155	0.894775	0.915152	0.874077	0.970778	0.998053	0.880359	0.998	0.875403	0.926845	0.83223	0.999026	0.939773	0.853271	0.999961	0.863152	0.826813	0.900046	0.826813	0.981196	0.949308	0.853271	0.826813	0.849104	0.997872	0.951213	0.998313	0.894137	0.910171	0.874282	0.880108	0.869177	0.9814	0.826813	0.826813	0.880108	0.826813	0.826813	0.877101	0.997997	0.874077
	Klebsiella pneumoniae	116	0.912422	0.821612	0.910643	0.823033	0.910223	0.884251	0.991719	0.841076	0.991601	0.82253	0.992613	0.910223	0.876739	0.910084	0.873034	0.848344	0.828624	0.908837	0.888893	0.820802	0.909757	0.829029	0.821612	0.886811	0.821612	0.859272	0.849978	0.820802	0.821612	0.932699	0.910084	0.896668	0.93359	0.841102	1	0.822542	0.833415	0.838709	0.924009	0.821612	0.881806	0.835795	0.821612	0.821612	0.823701	0.916801	0.822542
	Pseudomonas aeruginosa	117	0.841909	0.836957	0.876559	0.999876	0.875307	0.836957	0.81965	0.825505	0.82223	0.999915	0.818893	0.874898	0.844826	0.874693	0.993306	0.836416	0.839754	0.875307	0.845783	0.824077	0.874898	0.828662	0.836957	0.989722	0.836957	0.874898	0.828015	0.824077	0.836957	0.875412	0.874898	0.844604	0.876642	0.825552	0.821656	0.999929	0.844913	0.835415	0.876386	0.836957	0.836957	0.845453	0.836957	0.836957	0.999895	0.880836	0.999923
	Pseudomonas aeruginosa	118	0.841281	0.836863	0.875935	0.999828	0.874462	0.836863	0.819444	0.825786	0.822812	0.999929	0.81963	0.874051	0.844765	0.873846	0.993332	0.836416	0.845018	0.874462	0.845756	0.824182	0.874077	0.828619	0.836863	0.989744	0.836863	0.874077	0.827553	0.82415	0.836863	0.874794	0.874077	0.844686	0.875797	0.826087	0.822542	1	0.844861	0.836465	0.875581	0.836863	0.836863	0.845485	0.836863	0.836863	0.999908	0.880391	0.999922
	Escherichia coli	119	0.945919	0.824843	0.950132	0.836102	0.948818	0.824843	0.849633	0.84867	0.850115	0.836006	0.850615	0.949224	0.916673	0.953573	0.893705	0.843917	0.832103	0.948802	0.920838	0.849061	0.949219	0.849724	0.824843	0.927025	0.824843	0.866839	0.846229	0.849061	0.824843	0.950691	0.948069	0.948853	0.957643	0.848854	0.852033	0.836006	0.870986	0.84121	0.945188	0.824843	0.824843	0.871274	0.824843	0.824843	0.838806	0.955405	0.836102
	Enterococcus faecium	120	0.812424	0.999935	0.826813	0.836863	0.826813	0.99834	0.828994	0.817762	0.822184	0.836863	0.828994	0.826813	0.833333	0.826813	0.836863	0.820263	0.999937	0.826813	0.833507	0.835143	0.826813	0.832687	0.99991	0.836863	0.999976	0.826813	0.821408	0.835143	0.999941	0.82789	0.826813	0.841627	0.826813	0.817762	0.821612	0.836863	0.833507	0.817893	0.826813	0.999852	0.997854	0.834029	0.999944	0.999952	0.836957	0.826813	0.836863
	Klebsiella pneumoniae	121	0.907047	0.821981	0.911435	0.820333	0.915875	0.883992	0.999916	0.84234	0.999606	0.820823	0.991662	0.915787	0.888788	0.913981	0.860535	0.849565	0.829028	0.915463	0.894997	0.821602	0.912738	0.828247	0.821981	0.881895	0.821981	0.859108	0.850542	0.821024	0.821981	0.941394	0.914173	0.878431	0.948929	0.842361	0.991814	0.820295	0.828856	0.838919	0.927488	0.821981	0.881538	0.835394	0.821981	0.821981	0.821813	0.92151	0.820295
	Pseudomonas putida	122	0.840694	0.834901	0.894685	0.83743	0.890506	0.835073	0.838877	0.824632	0.837819	0.837378	0.84106	0.890012	0.837309	0.890313	0.840589	0.849267	0.839375	0.890506	0.840092	0.827711	0.89246	0.829414	0.835073	0.837584	0.834901	0.892218	0.849376	0.827711	0.835073	0.882288	0.892434	0.839457	0.894401	0.824506	0.83992	0.837455	0.837564	0.847813	0.891299	0.835073	0.835073	0.83625	0.835073	0.834901	0.837543	0.900518	0.8374
	Klebsiella pneumoniae	123	0.907093	0.822184	0.911726	0.820953	0.915241	0.884602	0.999909	0.842288	0.999615	0.820888	0.991688	0.915241	0.889488	0.914227	0.861066	0.849476	0.829238	0.914914	0.894571	0.820925	0.914871	0.828241	0.822184	0.88192	0.822184	0.859981	0.850705	0.820925	0.822184	0.941394	0.91496	0.880544	0.948406	0.842247	0.991813	0.820921	0.829576	0.838643	0.927847	0.822184	0.88215	0.835475	0.822184	0.822184	0.822461	0.921795	0.820888
	Pseudomonas stutzeri	125	0.903912	0.833507	0.88336	0.845299	0.882664	0.833507	0.889417	0.834623	0.879862	0.845168	0.861977	0.882223	0.981123	0.882444	0.848995	0.881572	0.839375	0.882664	0.98282	0.825796	0.880781	0.827227	0.833507	0.847165	0.833333	0.880557	0.90482	0.825796	0.833507	0.924321	0.880808	0.917061	0.930368	0.834828	0.8644	0.845165	0.981069	0.841165	0.92948	0.833507	0.833507	0.983097	0.833507	0.833507	0.845192	0.887592	0.845093
	Acinetobacter baumannii	126	0.910907	0.826813	0.999657	0.874462	0.998073	0.826813	0.915197	0.892359	0.895126	0.874051	0.966793	0.998057	0.882055	0.998107	0.874256	0.906517	0.83223	0.999832	0.934606	0.851668	0.99923	0.861383	0.826813	0.874667	0.826813	0.981387	0.944239	0.851668	0.826813	0.848566	0.997999	0.950388	0.998539	0.891797	0.885259	0.874256	0.881834	0.868599	0.981394	0.826813	0.826813	0.880332	0.826813	0.826813	0.876787	0.998064	0.874051
	Enterococcus faecium	127	0.812424	0.999941	0.826813	0.836957	0.826813	0.998381	0.828994	0.817762	0.822184	0.836863	0.828994	0.826813	0.833333	0.826813	0.836957	0.820469	0.999908	0.826813	0.833507	0.83563	0.826813	0.833172	0.999941	0.836863	0.999978	0.826813	0.821612	0.835143	0.999978	0.827979	0.826813	0.841627	0.826813	0.817762	0.821612	0.836957	0.833507	0.817893	0.826813	0.999837	0.997852	0.834029	0.999914	0.999964	0.836957	0.826813	0.836957
	Pseudomonas stutzeri	128	0.939705	0.833333	0.92437	0.845019	0.922095	0.833333	0.895739	0.839044	0.89125	0.84479	0.888245	0.921805	0.980438	0.92195	0.846581	0.894543	0.839375	0.922095	0.981949	0.826832	0.922305	0.827467	0.833333	0.846926	0.833333	0.88186	0.906397	0.826429	0.833333	0.967064	0.922305	0.916743	0.950984	0.839233	0.900654	0.844801	0.979018	0.844799	0.948352	0.833333	0.833333	0.981915	0.833333	0.833333	0.84483	0.929021	0.844737
	Enterococcus faecium	129	0.812424	0.999924	0.826813	0.836957	0.826813	0.998293	0.828994	0.817762	0.822184	0.836863	0.828994	0.826813	0.833333	0.826813	0.836957	0.820469	0.999923	0.826813	0.833507	0.83563	0.826813	0.833172	0.999951	0.836863	0.999972	0.826813	0.821612	0.835143	0.999969	0.827979	0.826813	0.841627	0.826813	0.817762	0.821612	0.836957	0.833507	0.817893	0.826813	0.999851	0.997934	0.834029	0.99995	0.999952	0.836957	0.826813	0.836957
	Pseudomonas stutzeri	130	0.846572	0.833507	0.881003	0.845426	0.880519	0.833507	0.830364	0.827152	0.8282	0.845304	0.830988	0.880519	0.981534	0.880756	0.852081	0.837023	0.839375	0.880519	0.981411	0.826521	0.880756	0.828184	0.833507	0.846461	0.833333	0.880519	0.833978	0.826521	0.833507	0.897133	0.880756	0.917143	0.881069	0.827176	0.833719	0.845285	0.980222	0.836612	0.880992	0.833507	0.833507	0.981289	0.833507	0.833507	0.845335	0.886108	0.845265
	Pseudomonas stutzeri	131	0.847913	0.833333	0.881805	0.845462	0.881328	0.833333	0.830723	0.82846	0.828848	0.845352	0.831256	0.881328	0.981569	0.881561	0.852165	0.837023	0.839375	0.881328	0.981429	0.82726	0.883037	0.828823	0.833507	0.846459	0.833333	0.881328	0.834951	0.826671	0.833333	0.89835	0.881561	0.917048	0.880561	0.828486	0.834438	0.845321	0.980245	0.837514	0.881793	0.833333	0.833333	0.981306	0.833333	0.833333	0.845338	0.886882	0.845276
	Enterococcus faecium	132	0.812424	0.99994	0.826813	0.836863	0.826813	0.998299	0.828994	0.817575	0.822184	0.836863	0.828994	0.826813	0.833333	0.826813	0.836863	0.820263	0.999877	0.826813	0.833507	0.835143	0.826813	0.832687	0.999945	0.836863	0.999958	0.826813	0.821408	0.835143	1	0.82789	0.826813	0.841627	0.826813	0.817762	0.821612	0.836863	0.833507	0.817893	0.826813	0.999824	0.99792	0.834029	0.999925	0.999968	0.836957	0.826813	0.836863
	Pseudomonas stutzeri	133	0.846572	0.833507	0.882077	0.845378	0.87994	0.833507	0.830723	0.827035	0.828339	0.84529	0.829558	0.87994	0.981517	0.880191	0.851967	0.837023	0.836141	0.87994	0.981404	0.826656	0.881816	0.828421	0.833507	0.846394	0.833507	0.881569	0.833823	0.826656	0.833507	0.896675	0.881816	0.917066	0.881816	0.827059	0.834438	0.845245	0.980253	0.837164	0.880443	0.833507	0.833507	0.981319	0.833507	0.833507	0.845335	0.885878	0.845228
	Pseudomonas stutzeri	134	0.847913	0.833333	0.882077	0.845501	0.881328	0.833333	0.830723	0.82841	0.828848	0.845388	0.831256	0.881328	0.981521	0.881561	0.852044	0.837023	0.839375	0.881328	0.98141	0.827197	0.883037	0.828817	0.833507	0.846431	0.833333	0.881328	0.834951	0.826646	0.833333	0.896675	0.881561	0.917075	0.880561	0.828436	0.834438	0.845368	0.980224	0.837514	0.880443	0.833333	0.833333	0.981294	0.833333	0.833333	0.845366	0.885878	0.845315
	Klebsiella pneumoniae	135	0.902472	0.822184	0.933702	0.823624	0.931352	0.822184	0.992374	0.843096	0.992241	0.823579	0.991598	0.931921	0.879376	0.938852	0.840844	0.848814	0.829028	0.931384	0.881323	0.821258	0.931395	0.82764	0.822184	0.885735	0.821981	0.859981	0.850888	0.821258	0.822184	0.932034	0.931034	0.875649	0.94866	0.84306	0.991847	0.82359	0.828371	0.840933	0.902807	0.822184	0.822184	0.843281	0.822184	0.821981	0.824046	0.938683	0.823557
	Klebsiella pneumoniae	136	0.902472	0.822184	0.933702	0.823696	0.931352	0.822184	0.992354	0.843071	0.992248	0.823651	0.991663	0.931921	0.879085	0.938398	0.840568	0.848726	0.829028	0.931384	0.88136	0.821078	0.931395	0.827457	0.822184	0.885022	0.821981	0.859745	0.850828	0.821078	0.822184	0.931933	0.931034	0.875649	0.948312	0.843052	0.991852	0.823663	0.828422	0.840696	0.902807	0.822184	0.822184	0.843336	0.822184	0.821981	0.8245	0.938683	0.82363
	Pseudomonas luteola	137	0.833903	0.833856	0.885467	0.836373	0.883024	0.833856	0.858055	0.839389	0.857739	0.837106	0.865126	0.882577	0.834039	0.882353	0.838543	0.850604	0.83826	0.883024	0.836355	0.857226	0.882156	0.858701	0.833856	0.836432	0.833856	0.882379	0.841484	0.857567	0.833856	0.884844	0.882156	0.837296	0.885228	0.839566	0.857096	0.836631	0.836201	0.841585	0.882379	0.833856	0.833856	0.835111	0.833856	0.833856	0.837448	0.891128	0.836868
	Pseudomonas stutzeri	138	0.849609	0.833507	0.884607	0.845572	0.881006	0.833507	0.836416	0.826902	0.836419	0.845476	0.836365	0.880557	0.979665	0.880781	0.845558	0.8382	0.836141	0.881006	0.981041	0.82663	0.882055	0.827352	0.833507	0.846212	0.833507	0.881834	0.83689	0.82663	0.833507	0.881925	0.882055	0.917396	0.884607	0.826928	0.838019	0.845451	0.978783	0.838958	0.880781	0.833507	0.833507	0.980773	0.833507	0.833507	0.845529	0.891711	0.845377
	Enterococcus faecium	139	0.812424	0.999897	0.826813	0.836863	0.826813	0.998254	0.828994	0.817575	0.822184	0.836863	0.828994	0.826813	0.833333	0.826813	0.836863	0.820263	0.999912	0.826813	0.833507	0.835143	0.826813	0.832687	0.999925	0.836863	0.999949	0.826813	0.821408	0.835143	0.999924	0.82789	0.826813	0.841627	0.826813	0.817762	0.821612	0.836863	0.833507	0.817893	0.826813	0.999828	0.997931	0.834029	0.999881	0.999948	0.836957	0.826813	0.836863
	Acinetobacter baumannii	140	0.91106	0.826813	0.999718	0.874256	0.997886	0.826813	0.932243	0.896933	0.915998	0.873846	0.972321	0.997876	0.880557	0.998107	0.874051	0.928849	0.83223	0.999937	0.939858	0.851668	0.99906	0.861383	0.826813	0.899876	0.826813	0.981225	0.949616	0.851668	0.826813	0.849283	0.998089	0.951185	0.998612	0.896334	0.909256	0.874051	0.880332	0.868599	0.981467	0.826813	0.826813	0.880332	0.826813	0.826813	0.876343	0.998123	0.873846
	No ID	141	0.83882	0.820042	0.874755	0.824025	0.865152	0.820042	0.838255	0.828414	0.837148	0.823278	0.868193	0.864646	0.832248	0.864899	0.822337	0.850038	0.82577	0.865152	0.859214	0.822106	0.86569	0.829317	0.820136	0.826361	0.820042	0.86569	0.83737	0.822256	0.820042	0.866667	0.86569	0.854116	0.875069	0.827905	0.83706	0.824004	0.830223	0.839856	0.865943	0.820042	0.820042	0.828087	0.820042	0.820042	0.824011	0.874755	0.823589
	Acinetobacter baumannii	142	0.845008	0.825339	0.840119	0.8664	0.840739	0.825339	0.876148	0.862175	0.865986	0.8662	0.900799	0.840795	0.862368	0.840651	0.866	0.878098	0.830667	0.840253	0.859882	0.852151	0.840674	0.859717	0.825339	0.8668	0.825339	0.838373	0.857638	0.852151	0.825339	0.865127	0.84131	0.881356	0.840892	0.860063	0.857074	0.8664	0.862368	0.858228	0.841075	0.825339	0.825339	0.862179	0.825339	0.825339	0.868674	0.840822	0.8666
	Enterococcus faecium	143	0.812424	1	0.826813	0.836863	0.826813	0.998243	0.828994	0.817575	0.822184	0.836863	0.828994	0.826813	0.833333	0.826813	0.836863	0.820263	0.999919	0.826813	0.833507	0.835143	0.826813	0.832687	0.999901	0.836863	0.99994	0.826813	0.821408	0.835143	0.99994	0.82789	0.826813	0.841627	0.826813	0.817762	0.821612	0.836863	0.833507	0.8177	0.826813	0.999822	0.997801	0.834029	0.999897	0.9999	0.836957	0.826813	0.836863
	Klebsiella pneumoniae	144	0.929642	0.834638	0.92111	0.820716	0.918809	0.834476	0.992258	0.842457	0.992012	0.82064	0.993904	0.918809	0.880629	0.918675	0.842641	0.851831	0.834638	0.918262	0.879958	0.824712	0.91832	0.828903	0.834476	0.884802	0.834638	0.866288	0.85401	0.824712	0.834638	0.949311	0.916788	0.882126	0.960771	0.842465	0.99255	0.820671	0.825745	0.83906	0.937554	0.834476	0.834476	0.838715	0.834476	0.834638	0.821459	0.928947	0.820671
	Acinetobacter baumannii	145	0.911503	0.826813	0.998049	0.874282	0.997405	0.826813	0.932086	0.896878	0.915	0.873872	0.972448	0.997454	0.880584	0.997409	0.874077	0.928538	0.83223	0.998125	0.939784	0.85301	0.997879	0.862864	0.826813	0.899892	0.826813	0.980824	0.949202	0.85301	0.826813	0.851219	0.999901	0.951339	0.998577	0.896288	0.910084	0.874077	0.880359	0.868906	0.980966	0.826813	0.826813	0.880359	0.826813	0.826813	0.876684	0.997387	0.873872
	Klebsiella pneumoniae	146	0.908887	0.830217	0.903251	0.824777	0.90672	0.830344	0.940394	0.838266	0.940235	0.824384	0.939127	0.905554	0.862722	0.905309	0.851348	0.847398	0.830217	0.905968	0.873508	0.811891	0.904798	0.827298	0.830344	0.859043	0.830217	0.87449	0.849114	0.811891	0.830217	0.931918	0.905298	0.868753	0.947664	0.838431	0.940307	0.824384	0.828562	0.838519	0.937862	0.830344	0.830344	0.834086	0.830344	0.830217	0.825294	0.903986	0.824351
	Acinetobacter baumannii	147	0.899703	0.826813	0.999954	0.874051	0.998163	0.826813	0.925715	0.90103	0.90913	0.873641	0.970172	0.998152	0.880781	0.99815	0.873846	0.921522	0.83223	0.999716	0.940471	0.851408	0.999357	0.861095	0.826813	0.899721	0.826813	0.981223	0.948255	0.851408	0.826813	0.848613	0.997972	0.951332	0.998508	0.896845	0.909883	0.873846	0.882029	0.868542	0.981171	0.826813	0.826813	0.880557	0.826813	0.826813	0.876367	0.998129	0.873641
	Acinetobacter baumannii	149	0.911338	0.826813	0.998013	0.875932	0.997424	0.826813	0.937006	0.901364	0.924039	0.873872	0.972822	0.997419	0.880584	0.997417	0.875377	0.932488	0.83223	0.998095	0.941266	0.852626	0.997902	0.862706	0.826813	0.90092	0.826813	0.980909	0.950421	0.85301	0.826813	0.850915	0.99986	0.951339	0.998574	0.899171	0.920386	0.874283	0.880332	0.87971	0.980915	0.826813	0.826813	0.880332	0.826813	0.826813	0.876891	0.997358	0.874079
	Pseudomonas fluorescens	150	0.855162	0.835946	0.890659	0.834864	0.881523	0.835946	0.830003	0.826577	0.829324	0.834683	0.832066	0.881075	0.835235	0.881299	0.834549	0.843125	0.840491	0.881523	0.835855	0.824089	0.882221	0.825169	0.835946	0.835046	0.835946	0.881773	0.834122	0.824474	0.835946	0.875869	0.882221	0.834749	0.890843	0.826577	0.828715	0.834673	0.835402	0.832104	0.882221	0.835946	0.835946	0.835584	0.835946	0.835946	0.834613	0.890659	0.834643
	Pseudomonas stutzeri	151	0.852174	0.833333	0.881003	0.845733	0.880519	0.833333	0.837699	0.824751	0.835667	0.845543	0.836437	0.880519	0.980609	0.880756	0.84555	0.834815	0.839375	0.880519	0.981321	0.829156	0.880756	0.830317	0.833333	0.84618	0.833333	0.880519	0.844168	0.829128	0.833333	0.881132	0.880756	0.918269	0.881069	0.824777	0.836162	0.845536	0.981315	0.841209	0.880992	0.833333	0.833333	0.980834	0.833333	0.833333	0.845586	0.883733	0.845438
	Acinetobacter baumannii	152	0.904001	0.826813	1	0.87758	0.998125	0.826813	0.926079	0.899742	0.91158	0.875494	0.971006	0.998148	0.884607	0.998131	0.877014	0.921177	0.83223	0.999674	0.942032	0.857994	0.999347	0.881	0.826813	0.901585	0.826813	0.981167	0.950226	0.858393	0.826813	0.848619	0.998011	0.953238	0.998534	0.898933	0.910643	0.875935	0.884383	0.879576	0.98116	0.826813	0.826813	0.882903	0.826813	0.826813	0.878059	0.998136	0.875727
	Serratia marcescens	153	0.874458	0.818988	0.901365	0.826156	0.896292	0.818988	0.842487	0.999959	0.851489	0.825883	0.842153	0.89767	0.833306	0.899168	0.835291	0.842546	0.825167	0.896772	0.837871	0.81463	0.894475	0.820958	0.819177	0.839196	0.818988	0.866726	0.841613	0.81502	0.818988	0.921903	0.893419	0.840243	0.922191	0.999969	0.841207	0.825883	0.825432	0.835739	0.90213	0.818988	0.818988	0.824736	0.818988	0.818988	0.8261	0.903329	0.825959
	Enterococcus faecium	155	0.809458	0.997103	0.83223	0.845114	0.83223	0.997019	0.881535	0.823755	0.876963	0.845018	0.828994	0.83223	0.839375	0.83223	0.845114	0.827396	0.997031	0.83223	0.839554	0.836364	0.83223	0.833758	0.996915	0.845018	0.997032	0.83223	0.828624	0.835852	0.997106	0.830963	0.83223	0.848398	0.83223	0.823755	0.876527	0.845114	0.839554	0.824095	0.83223	0.997308	0.996556	0.840111	0.996916	0.997103	0.845114	0.83223	0.845114
	Acinetobacter baumannii	156	0.915045	0.826813	0.999392	0.875911	0.998039	0.826813	0.934327	0.902395	0.918789	0.875494	0.971942	0.998064	0.883132	0.998014	0.875703	0.928806	0.829453	0.999039	0.94232	0.858393	0.999928	0.880952	0.826813	0.901411	0.826813	0.981112	0.951577	0.858393	0.826813	0.848854	0.997932	0.953846	0.998315	0.901861	0.913817	0.875703	0.882903	0.879467	0.981396	0.826813	0.826813	0.882903	0.826813	0.826813	0.877821	0.998015	0.875494
	Enterococcus faecium	157	0.812842	0.999919	0.83223	0.845018	0.83223	0.998267	0.828994	0.823562	0.829028	0.845018	0.828753	0.83223	0.839375	0.83223	0.845018	0.827183	1	0.83223	0.839375	0.835852	0.83223	0.833248	0.999927	0.845018	0.999911	0.83223	0.828413	0.835852	0.999877	0.830963	0.83223	0.848225	0.83223	0.823562	0.828624	0.845018	0.839375	0.823896	0.83223	0.999849	0.997871	0.839933	0.999944	0.999884	0.845018	0.83223	0.845018
	Klebsiella pneumoniae	158	0.914565	0.828994	0.926079	0.820005	0.932254	0.896552	1	0.842439	0.999571	0.819444	0.991994	0.932254	0.900579	0.931276	0.866147	0.849381	0.828994	0.931772	0.903513	0.823523	0.931073	0.829954	0.828994	0.890136	0.828994	0.872334	0.851118	0.823523	0.828994	0.954822	0.931929	0.8862	0.956988	0.842426	0.991719	0.819444	0.831071	0.839731	0.944179	0.828994	0.893551	0.837176	0.828994	0.828994	0.821	0.938268	0.819444
	Acinetobacter baumannii	159	0.915045	0.826813	0.999391	0.875911	0.998039	0.826813	0.931496	0.901077	0.916962	0.875494	0.971924	0.998023	0.883132	0.998018	0.875703	0.928806	0.829453	0.999059	0.942027	0.858393	0.999935	0.880952	0.826813	0.901411	0.826813	0.981012	0.951027	0.858393	0.826813	0.849165	0.997907	0.953846	0.998288	0.900518	0.914048	0.875703	0.882903	0.879467	0.981366	0.826813	0.826813	0.882903	0.826813	0.826813	0.877821	0.99803	0.875494
	Klebsiella pneumoniae	160	0.915639	0.828994	0.971006	0.820075	0.972474	0.828994	0.991994	0.842108	0.991372	0.8196	1	0.972474	0.875403	0.972351	0.861563	0.850233	0.828753	0.972295	0.889669	0.826147	0.9721	0.830618	0.828994	0.872161	0.828994	0.87234	0.852421	0.826147	0.828994	0.968075	0.972274	0.888909	0.976841	0.84213	0.992613	0.81963	0.828117	0.83858	0.946951	0.828994	0.828994	0.838664	0.828994	0.828994	0.820878	0.971487	0.8196
	Acinetobacter baumannii	161	0.946011	0.826813	0.998534	0.876002	0.997345	0.826813	0.956988	0.922288	0.948339	0.875591	0.976841	0.997399	0.930592	0.997364	0.922669	0.960231	0.83223	0.998569	0.959347	0.854356	0.99827	0.872437	0.826813	0.931166	0.826813	0.980974	0.969111	0.854705	0.826813	0.852004	0.998572	0.96563	1	0.922764	0.93359	0.875797	0.884387	0.879347	0.980802	0.826813	0.826813	0.882933	0.826813	0.826813	0.878127	0.997262	0.875821
	Providencia rettgeri	162	0.924021	0.828184	0.955241	0.879408	0.955709	0.828184	0.886996	0.865983	0.884032	0.879464	0.900821	0.955674	0.930869	0.955847	0.941906	0.883357	0.835075	0.95554	0.943825	0.861639	0.951836	0.867489	0.828184	0.948561	0.827998	0.851107	0.900347	0.861639	0.828184	0.951951	0.951928	0.944165	0.960027	0.866037	0.873167	0.879464	0.870593	0.857683	0.932947	0.828184	0.828184	0.867748	0.828184	0.828184	0.881146	0.955774	0.879464
	Stenotrophomonas maltophilia	163	0.835686	0.835143	0.857994	0.824538	0.851147	0.83563	0.823523	0.814326	0.821407	0.824525	0.826611	0.851668	0.829575	0.851058	0.825585	0.83247	0.835852	0.851147	0.828305	0.999892	0.852626	0.928821	0.83563	0.826464	0.835143	0.852887	0.835537	0.999873	0.835143	0.856948	0.85301	0.826175	0.854356	0.816686	0.821264	0.824566	0.82712	0.826254	0.852365	0.83563	0.83563	0.826611	0.83563	0.835143	0.823973	0.86463	0.824538
	Serratia marcescens	164	0.874125	0.823755	0.89983	0.826023	0.894899	0.823755	0.842497	0.999963	0.853851	0.82575	0.842161	0.896343	0.832712	0.897719	0.835201	0.842561	0.823562	0.89577	0.837407	0.815254	0.897018	0.820973	0.823755	0.839276	0.817575	0.865575	0.841738	0.815254	0.823755	0.921046	0.891892	0.839515	0.92101	0.999956	0.841166	0.82575	0.824762	0.836075	0.902006	0.823755	0.823755	0.824044	0.823755	0.817575	0.825717	0.90106	0.82575
	Acinetobacter baumannii	165	0.94376	0.826813	0.981036	0.87553	0.981485	0.826813	0.944179	0.902463	0.927488	0.873667	0.946951	0.981474	0.928997	0.981396	0.931057	0.939293	0.83223	0.981386	0.931953	0.85275	0.981401	0.862576	0.826813	0.938297	0.826813	0.97984	0.932495	0.85275	0.826813	0.848423	0.980941	0.945958	0.980761	0.901977	0.924009	0.873872	0.880557	0.869177	0.999969	0.826813	0.826813	0.880557	0.826813	0.826813	0.876681	0.981303	0.873667
	Enterococcus faecium	166	0.815739	0.991731	0.833127	0.848066	0.833127	0.990865	0.893551	0.824742	0.893968	0.848066	0.828994	0.833127	0.841486	0.833127	0.848066	0.827348	0.991762	0.833127	0.841682	0.837666	0.833127	0.834748	0.991418	0.848066	0.991736	0.833127	0.828966	0.837196	0.991828	0.830675	0.833127	0.851592	0.833127	0.824742	0.893584	0.848066	0.841682	0.825157	0.833127	0.991793	0.992939	0.842301	0.991354	0.991709	0.848171	0.833127	0.848171
	Pseudomonas stutzeri	167	0.927662	0.841627	0.953238	0.844718	0.950954	0.841627	0.8862	0.839555	0.880195	0.844655	0.888909	0.950663	0.916578	0.95081	0.846564	0.897045	0.848225	0.951055	0.918265	0.825854	0.951073	0.830495	0.841627	0.847353	0.841457	0.895957	0.907268	0.825854	0.841627	0.966279	0.950475	1	0.96563	0.839812	0.896668	0.844686	0.919579	0.844175	0.94595	0.841627	0.841627	0.916279	0.841627	0.841457	0.844753	0.952955	0.844612
	Acinetobacter baumannii	168	0.911338	0.826813	0.999328	0.875731	0.99806	0.826813	0.931391	0.89677	0.915017	0.873872	0.970716	0.998053	0.880584	0.998005	0.875201	0.927193	0.83223	0.999008	0.93988	0.852626	0.999939	0.862706	0.826813	0.899892	0.826813	0.981188	0.949546	0.85301	0.826813	0.849237	0.997871	0.951488	0.998278	0.897508	0.910033	0.874077	0.880332	0.869083	0.98143	0.826813	0.826813	0.880332	0.826813	0.826813	0.876891	0.997979	0.874079
	Enterococcus faecium	169	0.815348	0.994469	0.826813	0.836863	0.826813	0.993973	0.872247	0.817575	0.86124	0.836863	0.828753	0.826813	0.833333	0.826813	0.836863	0.820263	0.994373	0.826813	0.833333	0.835143	0.826813	0.832687	0.994049	0.836863	0.994509	0.826813	0.821408	0.835143	0.994549	0.82789	0.826813	0.841457	0.826813	0.817575	0.860818	0.836863	0.833333	0.8177	0.826813	0.994661	0.995997	0.833856	0.994099	0.994511	0.836863	0.826813	0.836863
	Acinetobacter baumannii	170	0.911338	0.826813	0.999365	0.875731	0.998053	0.826813	0.931391	0.89677	0.915017	0.873872	0.972506	0.998048	0.880584	0.998028	0.875201	0.927775	0.83223	0.999038	0.93988	0.852626	0.99992	0.862706	0.826813	0.899892	0.826813	0.981133	0.949546	0.85301	0.826813	0.849324	0.997864	0.951488	0.998301	0.897508	0.910033	0.874283	0.880332	0.869083	0.981438	0.826813	0.826813	0.880332	0.826813	0.826813	0.876891	0.997983	0.874079
	Enterococcus faecium	171	0.815348	0.994461	0.826813	0.836863	0.826813	0.994031	0.901071	0.817575	0.889365	0.836863	0.828994	0.826813	0.833333	0.826813	0.836863	0.820263	0.994418	0.826813	0.833507	0.835143	0.826813	0.832687	0.994113	0.836863	0.994428	0.826813	0.821408	0.835143	0.994529	0.82789	0.826813	0.841457	0.826813	0.817575	0.889035	0.836863	0.833507	0.8177	0.826813	0.994706	0.996068	0.834029	0.99407	0.994469	0.836957	0.826813	0.836863
	Acinetobacter baumannii	172	0.911503	0.826813	0.999332	0.875731	0.998032	0.826813	0.931391	0.896046	0.914891	0.873872	0.970689	0.998039	0.880584	0.998018	0.875201	0.927193	0.829453	0.99903	0.939758	0.85301	0.999919	0.862864	0.826813	0.899892	0.826813	0.981223	0.949224	0.85301	0.826813	0.849183	0.99789	0.951488	0.998284	0.895433	0.909884	0.874077	0.880359	0.868906	0.98136	0.826813	0.826813	0.880359	0.826813	0.826813	0.876684	0.997988	0.873872
	Achromobacter xylosoxidans/dentrificans	173	0.846539	0.812865	0.934863	0.826807	0.931463	0.812865	0.936048	0.833473	0.924697	0.827079	0.902864	0.931463	0.857684	0.941101	0.916593	0.925619	0.819672	0.931463	0.875576	0.827575	0.931347	0.823141	0.812865	0.849341	0.812865	0.850758	0.927802	0.827305	0.812865	0.970085	0.931347	0.854814	0.960664	0.833529	0.910442	0.826845	0.824732	0.83725	0.938603	0.812865	0.812865	0.820274	0.812865	0.812865	0.827127	0.934863	0.82691
	Alcaligenes faecalis	174	1	0.812424	0.904001	0.841281	0.91106	0.812424	0.914565	0.872604	0.906697	0.84111	0.915639	0.91106	0.913605	0.925208	0.901711	0.91999	0.812842	0.91106	0.901167	0.834067	0.911338	0.830565	0.812424	0.878529	0.815348	0.844885	0.914926	0.834067	0.812424	0.950697	0.911503	0.927662	0.946011	0.87404	0.912422	0.841281	0.843104	0.854861	0.943413	0.812424	0.812424	0.849185	0.812424	0.815348	0.841876	0.914881	0.841281
	Acinetobacter spp.	175	0.923707	0.829088	0.847986	0.880008	0.849022	0.829088	0.931536	0.859273	0.918021	0.879801	0.976005	0.84897	0.88521	0.849627	0.890347	0.93002	0.830721	0.848862	0.929695	0.850466	0.848681	0.850242	0.829088	0.880216	0.829088	0.841505	0.937982	0.850466	0.829088	0.863532	0.849733	0.926855	0.850376	0.857208	0.883255	0.880008	0.884989	0.855117	0.844524	0.829088	0.829088	0.884989	0.829088	0.829088	0.882403	0.848822	0.879801
	Enterococcus faecium	176	0.815348	0.994472	0.826813	0.836863	0.826813	0.994008	0.873178	0.817575	0.86124	0.836863	0.828994	0.826813	0.833333	0.826813	0.836863	0.820263	0.994404	0.826813	0.833333	0.835143	0.826813	0.832687	0.994118	0.836863	0.994411	0.826813	0.821408	0.835143	0.994534	0.82789	0.826813	0.841457	0.826813	0.817575	0.861693	0.836863	0.833507	0.8177	0.826813	0.994712	0.99586	0.834029	0.994069	0.994491	0.836957	0.826813	0.836863
	Pseudomonas stutzeri	177	0.896322	0.833333	0.939266	0.84215	0.937587	0.833333	0.928733	0.844235	0.91924	0.842008	0.925841	0.937102	0.8819	0.93722	0.847243	0.921119	0.839375	0.93723	0.883423	0.827808	0.936734	0.823854	0.833333	0.846641	0.833333	0.880135	0.931125	0.827687	0.833333	0.96289	0.936163	0.896471	0.963983	0.844294	0.916863	0.841979	0.881778	0.830849	0.937042	0.833333	0.833333	0.881478	0.833333	0.833333	0.842075	0.944023	0.841897
	Pseudomonas aeruginosa	178	0.845256	0.836863	0.877534	0.993192	0.876287	0.836863	0.82067	0.826051	0.823085	0.993189	0.819322	0.874462	0.844889	0.874256	0.994516	0.831334	0.845018	0.876287	0.846175	0.824407	0.875908	0.828064	0.836863	0.988742	0.836863	0.874487	0.826658	0.824786	0.836863	0.873772	0.874487	0.844897	0.876208	0.826347	0.822297	0.993252	0.845251	0.835315	0.87736	0.836863	0.836863	0.845561	0.836863	0.836863	0.993174	0.882031	0.993208
	Pseudomonas aeruginosa	179	0.845256	0.836863	0.87776	0.993221	0.876287	0.836957	0.82067	0.826194	0.823085	0.993201	0.819322	0.874462	0.844876	0.875907	0.994456	0.833068	0.845018	0.876287	0.846161	0.82444	0.876108	0.828418	0.836957	0.988747	0.836863	0.876108	0.827037	0.82444	0.836863	0.875206	0.874487	0.844899	0.877827	0.826335	0.822297	0.99321	0.845256	0.835315	0.878883	0.836957	0.836957	0.845539	0.836957	0.836863	0.993179	0.882263	0.993213
	Pseudomonas aeruginosa	180	0.845256	0.836863	0.877555	0.99326	0.876085	0.836957	0.82067	0.825884	0.823085	0.993203	0.819322	0.874256	0.844844	0.875705	0.994443	0.833068	0.845018	0.876085	0.846184	0.824162	0.875907	0.828096	0.836957	0.988764	0.836863	0.875907	0.827037	0.824162	0.836863	0.875206	0.874282	0.844858	0.877625	0.825947	0.822297	0.993223	0.845245	0.835377	0.878687	0.836957	0.836957	0.845538	0.836957	0.836863	0.993219	0.882045	0.993214
	Enterococcus faecium	181	0.815348	0.999874	0.826813	0.836863	0.826813	0.998268	0.828994	0.817575	0.821981	0.836863	0.828994	0.826813	0.833333	0.826813	0.836863	0.820263	0.999925	0.826813	0.833333	0.835143	0.826813	0.832687	0.999843	0.836863	0.999924	0.826813	0.821408	0.835143	0.999937	0.82789	0.826813	0.841457	0.826813	0.817575	0.821612	0.836863	0.833507	0.8177	0.826813	0.999788	0.997906	0.834029	0.999882	0.999913	0.836863	0.826813	0.836863
	Pseudomonas aeruginosa	182	0.841281	0.836957	0.875727	0.999875	0.874256	0.836957	0.819444	0.825818	0.822777	0.999928	0.8196	0.873846	0.844807	0.873874	0.993305	0.83648	0.845018	0.874256	0.845785	0.824122	0.874079	0.82886	0.836957	0.989728	0.836863	0.874079	0.82731	0.824122	0.836957	0.874794	0.873872	0.844671	0.875821	0.826099	0.822542	0.999929	0.844908	0.836498	0.87558	0.836957	0.836957	0.845519	0.836957	0.836863	0.9999	0.880169	0.999913
	Enterobacter cloacae/asburiae	183	0.895797	0.821981	0.944558	0.829223	0.943026	0.821981	0.849224	0.844576	0.849506	0.829171	0.851423	0.942811	0.874573	0.948706	0.849386	0.845296	0.829028	0.943181	0.877803	0.823901	0.942243	0.829464	0.822184	0.880862	0.821981	0.86863	0.949833	0.823317	0.821981	0.941747	0.942634	0.877826	0.954737	0.844401	0.849072	0.829171	0.832438	0.838349	0.911301	0.821981	0.821981	0.831753	0.821981	0.821981	0.831233	0.948502	0.828941
	Klebsiella pneumoniae	184	0.965125	0.821408	0.933615	0.82036	0.931771	0.821408	0.992419	0.844522	0.992236	0.820295	0.992093	0.932121	0.876891	0.939116	0.84541	0.849619	0.828413	0.931801	0.878495	0.819196	0.931923	0.826927	0.821612	0.882651	0.821408	0.860454	0.850742	0.819196	0.821408	0.931889	0.931455	0.883775	0.951244	0.844466	0.992418	0.820327	0.828422	0.83946	0.911964	0.821408	0.821408	0.842189	0.821408	0.821408	0.821996	0.938362	0.820412
	Pseudomonas aeruginosa	185	0.845256	0.836957	0.876351	0.993226	0.876287	0.836957	0.821232	0.825771	0.823582	0.993176	0.820183	0.874462	0.844852	0.874488	0.99447	0.833793	0.845018	0.876287	0.846154	0.82426	0.874693	0.82827	0.836957	0.988771	0.836863	0.874693	0.827077	0.82426	0.836957	0.875206	0.874487	0.844827	0.876437	0.826014	0.822766	0.993192	0.845222	0.834221	0.876185	0.836957	0.836957	0.845538	0.836957	0.836863	0.993204	0.880836	0.993177
	Acinetobacter baumannii	186	0.911503	0.826813	0.999366	0.875731	0.998065	0.826813	0.929658	0.894594	0.914075	0.873872	0.972482	0.998063	0.880584	0.998047	0.875201	0.927193	0.829453	0.999072	0.939371	0.85301	0.999921	0.862864	0.826813	0.899892	0.826813	0.981169	0.949224	0.85301	0.826813	0.849499	0.997883	0.951488	0.998314	0.893953	0.90996	0.874077	0.880359	0.868906	0.981414	0.826813	0.826813	0.880359	0.826813	0.826813	0.876684	0.998022	0.873872
	Pseudomonas aeruginosa	187	0.888787	0.836957	0.876351	0.990178	0.874872	0.836957	0.87521	0.831234	0.87278	0.990243	0.850407	0.874462	0.845437	0.874488	0.987542	0.879101	0.845018	0.874872	0.847895	0.826003	0.874693	0.827971	0.836957	0.998511	0.836863	0.874693	0.879109	0.826003	0.836957	0.92471	0.874487	0.847039	0.919703	0.832608	0.867174	0.990244	0.844699	0.834084	0.942632	0.836957	0.836957	0.845689	0.836957	0.836863	0.990207	0.880836	0.990239
	Serratia marcescens	188	0.87274	0.817575	0.897223	0.827043	0.896269	0.817575	0.842426	0.999974	0.851438	0.826408	0.842168	0.897675	0.832588	0.89609	0.836289	0.842347	0.823562	0.897508	0.837255	0.813992	0.894775	0.820105	0.817575	0.839819	0.817575	0.866001	0.841601	0.814332	0.817575	0.926228	0.896122	0.839572	0.922045	0.999962	0.841132	0.826408	0.825098	0.83581	0.902956	0.817575	0.817575	0.824388	0.817575	0.817575	0.82667	0.901259	0.826408
	Serratia marcescens	190	0.874024	0.817575	0.898798	0.826381	0.896447	0.817575	0.842407	0.999976	0.851437	0.826107	0.842103	0.897851	0.832968	0.896839	0.835528	0.842479	0.823562	0.897683	0.837624	0.815559	0.896129	0.821567	0.817762	0.840034	0.817575	0.868027	0.84162	0.815559	0.817575	0.921806	0.8963	0.839765	0.92285	0.999975	0.841115	0.826107	0.825073	0.835854	0.903342	0.817575	0.817575	0.824362	0.817575	0.817575	0.826134	0.900552	0.825873
	Acinetobacter baumannii	191	0.845403	0.826813	0.981097	0.874282	0.981179	0.826813	0.872334	0.865304	0.859745	0.873872	0.87234	0.981118	0.880359	0.981097	0.874077	0.866562	0.83223	0.981261	0.882119	0.853271	0.981135	0.863152	0.826813	0.874487	0.826813	0.999937	0.8612	0.853271	0.826813	0.8404	0.980817	0.895957	0.98096	0.863991	0.859272	0.874077	0.881588	0.869177	0.979826	0.826813	0.826813	0.880108	0.826813	0.826813	0.876891	0.980919	0.873872
	Pantoea dispersa	192	0.854861	0.8177	0.879576	0.83653	0.869141	0.817893	0.839731	0.835822	0.838785	0.836465	0.83858	0.868599	0.841787	0.868542	0.836808	0.837921	0.823896	0.869141	0.843139	0.825697	0.869083	0.833057	0.817893	0.836261	0.8177	0.869354	0.838798	0.825697	0.817893	0.856339	0.868906	0.844175	0.879347	0.836064	0.838709	0.836465	0.837944	1	0.869354	0.817893	0.817893	0.838231	0.817893	0.8177	0.8358	0.879576	0.836465
	Acinetobacter baumannii	193	0.91106	0.826813	0.999674	0.874256	0.997919	0.826813	0.932243	0.897508	0.915183	0.873846	0.97247	0.997892	0.880557	0.998141	0.874051	0.929163	0.83223	0.999939	0.940365	0.851668	0.999051	0.861383	0.826813	0.899876	0.826813	0.98129	0.949616	0.851668	0.826813	0.849314	0.998094	0.951324	0.998572	0.896926	0.909256	0.874051	0.880332	0.868599	0.98143	0.826813	0.826813	0.880332	0.826813	0.826813	0.876577	0.998095	0.873846
	Acinetobacter baumannii	194	0.844885	0.826813	0.981167	0.874282	0.981194	0.826813	0.872334	0.86712	0.859745	0.873872	0.87234	0.981175	0.88186	0.981168	0.874077	0.866562	0.83223	0.981231	0.882119	0.852887	0.981161	0.862994	0.826813	0.874487	0.826813	1	0.861645	0.853271	0.826813	0.840353	0.98082	0.895957	0.980974	0.865868	0.859272	0.874077	0.881614	0.869354	0.979839	0.826813	0.826813	0.880108	0.826813	0.826813	0.876891	0.980935	0.874079
	Klebsiella pneumoniae	195	0.90435	0.821981	0.937304	0.823009	0.934846	0.821981	0.992383	0.84301	0.992233	0.823374	0.991633	0.935405	0.880553	0.941895	0.839841	0.848776	0.829028	0.93486	0.882037	0.824799	0.934524	0.831287	0.821981	0.884986	0.821981	0.865738	0.850803	0.824652	0.821981	0.935841	0.934528	0.873602	0.953314	0.843006	0.991787	0.822976	0.829605	0.841178	0.908343	0.821981	0.821981	0.844791	0.821981	0.821981	0.82382	0.939725	0.822976
	Serratia marcescens	196	0.872604	0.817575	0.899742	0.826058	0.895733	0.817762	0.842439	1	0.851447	0.825786	0.842108	0.897147	0.832766	0.898596	0.835195	0.842673	0.823562	0.896981	0.837216	0.81455	0.896419	0.820429	0.817762	0.839491	0.817575	0.86712	0.841614	0.81455	0.817575	0.921806	0.895589	0.839555	0.922288	0.999957	0.841076	0.825786	0.825047	0.835822	0.902687	0.817762	0.817762	0.824336	0.817762	0.817575	0.826067	0.902281	0.825786
	Pseudomonas stutzeri	197	0.899951	0.833507	0.885567	0.844819	0.883654	0.833507	0.871741	0.840135	0.863873	0.844693	0.859739	0.883212	0.980373	0.883433	0.845885	0.893922	0.839375	0.883654	0.980292	0.828557	0.883212	0.83063	0.833507	0.84599	0.833333	0.88123	0.909915	0.828557	0.833507	0.947969	0.883238	0.918001	0.919723	0.840332	0.870666	0.844646	0.980123	0.840893	0.925256	0.833507	0.833507	0.981144	0.833507	0.833507	0.844777	0.888438	0.844612
	No ID	198	0.846135	0.816038	0.853002	0.827302	0.850349	0.816038	0.83716	0.83838	0.837593	0.82834	0.83741	0.850349	0.843699	0.850144	0.825062	0.836329	0.822048	0.850964	0.842554	0.843834	0.850584	0.842233	0.816038	0.827943	0.816038	0.8568	0.837215	0.844193	0.816038	0.849478	0.850174	0.845369	0.855041	0.838318	0.837759	0.82834	0.849734	0.839124	0.8568	0.816038	0.816038	0.846873	0.816038	0.816038	0.830526	0.859278	0.828283
	Pseudomonas stutzeri	199	0.899415	0.832985	0.881762	0.844833	0.879659	0.832985	0.898673	0.832145	0.890445	0.844708	0.870753	0.87921	0.86037	0.879434	0.848546	0.892849	0.838818	0.879659	0.862121	0.834055	0.87921	0.832137	0.832985	0.849982	0.832811	0.87921	0.90622	0.834055	0.832985	0.937165	0.879237	0.857738	0.930681	0.833022	0.893775	0.844757	0.858923	0.83609	0.929879	0.832985	0.832985	0.859225	0.832985	0.832811	0.844957	0.883952	0.844715
	Pandoraea apista	200	0.828048	0.805399	0.856977	0.820707	0.854088	0.805399	0.836771	0.832941	0.838698	0.823689	0.87348	0.854088	0.828192	0.853817	0.820776	0.837923	0.814136	0.854088	0.822239	0.825669	0.853268	0.822579	0.805399	0.835975	0.805399	0.854398	0.844863	0.825224	0.805399	0.849565	0.853586	0.821961	0.858502	0.833146	0.829167	0.820707	0.8244	0.842824	0.853315	0.805399	0.805399	0.824221	0.805399	0.805399	0.822296	0.856977	0.820908
	Pandoraea apista	201	0.828136	0.802286	0.856977	0.823915	0.854088	0.802286	0.836771	0.831979	0.838332	0.823689	0.87348	0.853453	0.828192	0.853181	0.824088	0.837373	0.814136	0.853453	0.823468	0.825645	0.852314	0.822572	0.802286	0.835946	0.802286	0.853725	0.844366	0.825181	0.802286	0.849565	0.853586	0.821846	0.857741	0.83219	0.829167	0.823915	0.82619	0.839969	0.852637	0.802286	0.802286	0.82606	0.802286	0.802286	0.82578	0.856977	0.824141
	Acinetobacter baumannii	203	0.911647	0.826813	0.999693	0.874077	0.9979	0.826813	0.931106	0.895019	0.914033	0.873667	0.972234	0.997895	0.881419	0.998134	0.873872	0.927684	0.83223	0.999965	0.939345	0.853792	0.999038	0.863728	0.826813	0.899737	0.826813	0.981281	0.949131	0.853792	0.826813	0.849367	0.998074	0.950247	0.998603	0.894394	0.908977	0.873872	0.881173	0.868635	0.981483	0.826813	0.826813	0.879659	0.826813	0.826813	0.876261	0.998113	0.873667
	Serratia marcescens	204	0.874396	0.817762	0.898235	0.82607	0.895068	0.817762	0.842192	0.99998	0.851437	0.825798	0.842439	0.895068	0.832968	0.894888	0.835197	0.842648	0.823755	0.895822	0.838028	0.814777	0.895597	0.820391	0.817762	0.839694	0.817762	0.867347	0.841778	0.814777	0.817762	0.921922	0.895822	0.839839	0.922428	0.999968	0.841213	0.825798	0.825987	0.836126	0.902851	0.817762	0.817762	0.824581	0.817762	0.817762	0.825914	0.9	0.825798
	Enterococcus faecium	205	0.812424	0.999927	0.826813	0.836957	0.826813	0.998247	0.828994	0.817762	0.822184	0.836863	0.828994	0.826813	0.833333	0.826813	0.836957	0.820469	0.999955	0.826813	0.833507	0.83563	0.826813	0.833172	0.99993	0.836863	0.999968	0.826813	0.821612	0.835143	0.999963	0.82789	0.826813	0.841627	0.826813	0.817762	0.821612	0.836957	0.833507	0.817893	0.826813	0.999862	0.997837	0.834029	0.999961	0.999961	0.836957	0.826813	0.836957
	Klebsiella pneumoniae	208	0.913743	0.822184	0.91365	0.822059	0.911611	0.822184	0.992323	0.842491	0.992093	0.821998	0.993944	0.911611	0.875405	0.912707	0.843496	0.851683	0.829028	0.911367	0.875833	0.825238	0.912403	0.82943	0.822184	0.885929	0.821981	0.86627	0.854161	0.825238	0.822184	0.937328	0.909719	0.87607	0.954241	0.842488	0.992592	0.822029	0.828857	0.839304	0.929753	0.822184	0.822184	0.841532	0.822184	0.822184	0.82227	0.91743	0.822029
	Pseudomonas stutzeri	211	0.843104	0.833507	0.884383	0.844977	0.880781	0.833507	0.831071	0.825047	0.828704	0.844918	0.828117	0.880332	0.979415	0.880557	0.845074	0.841069	0.839375	0.880781	0.980708	0.826998	0.881834	0.830925	0.833507	0.845423	0.833333	0.881614	0.836878	0.826998	0.833507	0.881704	0.88186	0.919579	0.884387	0.825073	0.833415	0.844861	1	0.837944	0.880557	0.833507	0.833507	0.979936	0.833507	0.833507	0.844975	0.888206	0.844856
	Escherichia coli	212	0.919617	0.823698	0.925454	0.839742	0.925437	0.823698	0.859291	0.848637	0.859566	0.839742	0.859786	0.925962	0.919268	0.93286	0.905063	0.844856	0.830873	0.925466	0.926327	0.835798	0.924754	0.849556	0.823899	0.928176	0.823698	0.866444	0.846051	0.835798	0.823698	0.935986	0.924043	0.936335	0.948181	0.848565	0.858667	0.839742	0.870384	0.842737	0.93273	0.823899	0.823698	0.870676	0.823899	0.823698	0.845694	0.931804	0.839847
	Klebsiella pneumoniae	215	0.913529	0.821408	0.908879	0.822424	0.9102	0.821408	0.991725	0.841025	0.99151	0.82193	0.992598	0.9102	0.876515	0.906457	0.870248	0.84786	0.828413	0.909771	0.887595	0.820802	0.906169	0.829029	0.821612	0.8859	0.821408	0.859508	0.849591	0.820802	0.821408	0.93253	0.910073	0.891749	0.933118	0.841018	0.999963	0.821942	0.832759	0.838621	0.925191	0.821612	0.821408	0.835064	0.821612	0.821408	0.822682	0.91426	0.821942
	Stenotrophomonas maltophilia	218	0.834853	0.83563	0.857994	0.824225	0.851147	0.83563	0.823523	0.814663	0.821407	0.824097	0.827695	0.851668	0.829307	0.851058	0.825181	0.83247	0.835852	0.850797	0.828144	0.999876	0.852626	0.928956	0.83563	0.825994	0.835143	0.852887	0.836084	0.999869	0.83563	0.856948	0.85301	0.825672	0.854356	0.815846	0.821264	0.824241	0.827036	0.830765	0.852365	0.83563	0.83563	0.82653	0.83563	0.83563	0.824036	0.86463	0.824166
	Escherichia coli	219	0.919283	0.823698	0.925308	0.839441	0.925011	0.823698	0.859424	0.848627	0.859713	0.839441	0.859805	0.925541	0.918994	0.933383	0.904876	0.844844	0.830873	0.925042	0.926106	0.835159	0.925474	0.848665	0.823899	0.924326	0.823698	0.86529	0.846042	0.835253	0.823698	0.936454	0.92361	0.936163	0.948724	0.848585	0.85867	0.839441	0.869965	0.842891	0.932357	0.823698	0.823698	0.870257	0.823698	0.823698	0.842279	0.932873	0.83936
	Stenotrophomonas maltophilia	220	0.834067	0.835143	0.857994	0.824165	0.851147	0.835143	0.823523	0.81455	0.820925	0.824142	0.826147	0.851668	0.829268	0.851058	0.825217	0.82985	0.835852	0.851147	0.827999	1	0.85301	0.928984	0.83563	0.826041	0.835143	0.852887	0.835975	0.999843	0.835143	0.856948	0.85301	0.825854	0.854356	0.816516	0.820802	0.824182	0.826998	0.825697	0.852365	0.835143	0.835143	0.826493	0.835143	0.835143	0.823927	0.86463	0.824122
	Acinetobacter baumannii	221	0.94213	0.826813	0.99846	0.875985	0.997349	0.826813	0.955733	0.919012	0.944295	0.875581	0.975807	0.997359	0.929114	0.997361	0.922146	0.959026	0.83223	0.998563	0.956943	0.85301	0.998263	0.862864	0.826813	0.930647	0.826813	0.981045	0.967661	0.85301	0.826813	0.852101	0.998531	0.964443	0.999886	0.917325	0.929374	0.875783	0.881834	0.868906	0.980844	0.826813	0.826813	0.880332	0.826813	0.826813	0.878594	0.997185	0.875581
	Acinetobacter baumannii	230	0.940779	0.826813	0.998502	0.874282	0.997402	0.826813	0.95549	0.919145	0.943975	0.873872	0.975779	0.9974	0.929114	0.997375	0.921537	0.958801	0.83223	0.998589	0.956943	0.85301	0.99832	0.862864	0.826813	0.930203	0.826813	0.98108	0.967686	0.85301	0.826813	0.851955	0.998544	0.964443	0.999896	0.918362	0.929374	0.874077	0.881834	0.869083	0.980837	0.826813	0.826813	0.880332	0.826813	0.826813	0.876891	0.997208	0.873872
	Enterococcus faecium	231	0.815348	0.991882	0.826813	0.836863	0.826813	0.990923	0.893551	0.817575	0.881538	0.836863	0.828753	0.826813	0.833333	0.826813	0.836863	0.820263	0.991796	0.826813	0.833333	0.835143	0.826813	0.832687	0.991429	0.836863	0.991871	0.826813	0.821408	0.835143	0.991943	0.82789	0.826813	0.841457	0.826813	0.817575	0.881806	0.836863	0.833333	0.8177	0.826813	0.991835	0.993048	0.833856	0.99141	0.991849	0.836863	0.826813	0.836863
	Pseudomonas stutzeri	234	0.915077	0.833507	0.884555	0.845352	0.88123	0.833507	0.90128	0.837408	0.890291	0.84523	0.871807	0.880781	0.97981	0.881006	0.846934	0.897644	0.839375	0.88123	0.981569	0.827258	0.882223	0.828228	0.833507	0.846678	0.833333	0.882003	0.902721	0.827258	0.833507	0.943965	0.880808	0.919583	0.930876	0.837606	0.883801	0.845177	0.980313	0.841512	0.937592	0.833507	0.833507	0.980694	0.833507	0.833507	0.845175	0.888206	0.845114
	Acinetobacter baumannii	235	0.906124	0.826813	0.980911	0.874077	0.980941	0.826813	0.956668	0.945577	0.945932	0.873667	0.966221	0.980952	0.917192	0.980918	0.928971	0.967177	0.829453	0.980994	0.937229	0.85301	0.980931	0.862864	0.826813	0.936081	0.826813	0.979167	0.959529	0.85301	0.826813	0.850401	0.982092	0.944232	0.981119	0.945888	0.956215	0.873872	0.880359	0.874529	0.979287	0.826813	0.826813	0.880359	0.826813	0.826813	0.876473	0.980853	0.873667
	Enterococcus faecium	238	0.815348	0.991854	0.826813	0.836863	0.826813	0.990797	0.893551	0.817575	0.881538	0.836863	0.828994	0.826813	0.833333	0.826813	0.836863	0.820263	0.991771	0.826813	0.833333	0.835143	0.826813	0.832687	0.991323	0.836863	0.991856	0.826813	0.821408	0.835143	0.991951	0.82789	0.826813	0.841457	0.826813	0.817575	0.881806	0.836863	0.833507	0.8177	0.826813	0.991749	0.993052	0.834029	0.991294	0.991819	0.836957	0.826813	0.836863
	Klebsiella pneumoniae	241	0.911396	0.821408	0.911228	0.822034	0.909922	0.821408	0.991739	0.841059	0.991523	0.821548	0.992605	0.909922	0.874373	0.909784	0.865555	0.847885	0.828413	0.909494	0.885753	0.820716	0.908543	0.828937	0.821408	0.883855	0.821408	0.858634	0.849589	0.820716	0.821408	0.931758	0.909796	0.889878	0.934809	0.841006	0.99997	0.821559	0.8327	0.838808	0.922608	0.821408	0.821408	0.834998	0.821408	0.821408	0.82265	0.916483	0.821559
	Acinetobacter junii	243	0.847241	0.815879	0.843895	0.873967	0.843917	0.815879	0.872563	0.861994	0.857177	0.87231	0.871071	0.843955	0.88263	0.843809	0.875174	0.869605	0.818648	0.844212	0.884403	0.849062	0.844088	0.857925	0.815879	0.872925	0.815879	0.844441	0.85485	0.849062	0.815879	0.845177	0.843945	0.899189	0.843747	0.860374	0.857177	0.872515	0.882432	0.869412	0.843593	0.815879	0.815879	0.882432	0.815879	0.815879	0.874947	0.843552	0.87272
	Ochrobactrum anthropi	244	0.954614	0.838946	0.83577	0.834068	0.837702	0.838946	0.953041	0.866246	0.933096	0.832515	0.908812	0.837702	0.935851	0.837702	0.886392	0.903242	0.841107	0.837702	0.934839	0.830792	0.837702	0.839077	0.838946	0.888634	0.838946	0.835289	0.939302	0.829402	0.838946	0.916131	0.837702	0.936911	0.918371	0.866363	0.902226	0.834068	0.838994	0.818768	0.929261	0.838946	0.838946	0.839529	0.838946	0.838946	0.835632	0.83577	0.834068
	Enterococcus faecium	248	0.815348	0.996058	0.826813	0.836863	0.826813	0.99491	0.828994	0.817575	0.821981	0.836863	0.828994	0.826813	0.833333	0.826813	0.836863	0.820263	0.995938	0.826813	0.833333	0.835143	0.826813	0.832687	0.995643	0.836863	0.995941	0.826813	0.821408	0.835143	0.996028	0.82789	0.826813	0.841457	0.826813	0.817575	0.821612	0.836863	0.833333	0.8177	0.826813	0.995665	0.994886	0.833856	0.995654	0.995993	0.836863	0.826813	0.836863
	Pseudomonas aeruginosa	254	0.892009	0.836863	0.876351	0.990183	0.874872	0.836863	0.877242	0.832536	0.874623	0.990242	0.852286	0.874462	0.845815	0.874256	0.987597	0.878615	0.845018	0.874872	0.849053	0.825903	0.875933	0.828378	0.836863	0.998379	0.836863	0.874487	0.882558	0.826011	0.836863	0.927488	0.874487	0.848635	0.922389	0.833081	0.868579	0.990233	0.844834	0.837305	0.943978	0.836863	0.836863	0.845612	0.836863	0.836863	0.990195	0.880836	0.990252
	Pseudomonas stutzeri	257	0.901167	0.833507	0.942032	0.845906	0.939074	0.833507	0.903513	0.837216	0.894366	0.8458	0.889669	0.939364	0.981516	0.939987	0.848732	0.902518	0.839375	0.940259	1	0.827999	0.939666	0.828696	0.833507	0.851081	0.833333	0.882119	0.914799	0.827999	0.833507	0.957058	0.938534	0.918265	0.959347	0.837381	0.888893	0.845756	0.980708	0.843139	0.931936	0.833507	0.833507	0.982649	0.833507	0.833507	0.845749	0.946583	0.845716
	Acinetobacter baumannii	258	0.91106	0.826813	0.998148	0.874256	0.999932	0.826813	0.932254	0.897147	0.915932	0.873846	0.972474	1	0.880557	0.999925	0.874051	0.927999	0.83223	0.997885	0.939364	0.851668	0.998045	0.861383	0.826813	0.899876	0.826813	0.981175	0.94962	0.851668	0.826813	0.84957	0.997394	0.950663	0.997399	0.896558	0.910223	0.874051	0.880332	0.868599	0.981492	0.826813	0.826813	0.880332	0.826813	0.826813	0.876343	0.999923	0.873846
	Acinetobacter baumannii	261	0.91106	0.826813	0.998147	0.874256	0.999965	0.826813	0.931513	0.895733	0.91602	0.873846	0.972373	0.99994	0.880557	0.999919	0.874051	0.927999	0.829453	0.997895	0.938856	0.851668	0.998045	0.861383	0.826813	0.899876	0.826813	0.981169	0.949291	0.851668	0.826813	0.849548	0.997455	0.950663	0.997388	0.895118	0.911011	0.874051	0.880332	0.868599	0.981468	0.826813	0.826813	0.880332	0.826813	0.826813	0.876343	0.999931	0.873846
	Enterococcus faecium	264	0.815348	0.997122	0.826813	0.836863	0.826813	0.996572	0.901925	0.817575	0.890099	0.836863	0.828994	0.826813	0.833333	0.826813	0.836863	0.820263	0.997094	0.826813	0.833507	0.835143	0.826813	0.832687	0.996743	0.836863	0.997153	0.826813	0.821408	0.835143	0.997168	0.82789	0.826813	0.841457	0.826813	0.817575	0.889769	0.836863	0.833507	0.8177	0.826813	0.997118	0.996275	0.834029	0.996779	0.997175	0.836957	0.826813	0.836863
	Acinetobacter baumannii	267	0.910907	0.826813	0.99812	0.874256	0.999941	0.826813	0.932254	0.898769	0.915117	0.873846	0.972474	0.999942	0.882055	0.99991	0.874051	0.927999	0.83223	0.997901	0.93988	0.851668	0.998024	0.861383	0.826813	0.899876	0.826813	0.981113	0.949291	0.851668	0.826813	0.849313	0.997381	0.950669	0.997374	0.896656	0.910223	0.874051	0.881834	0.868813	0.981458	0.826813	0.826813	0.880332	0.826813	0.826813	0.876577	0.99992	0.873846
	Achromobacter xylosoxidans/dentrificans	270	0.860832	0.808561	0.940737	0.822434	0.938019	0.808561	0.909202	0.834973	0.900974	0.822522	0.918147	0.938019	0.843147	0.946919	0.846587	0.887995	0.819672	0.937705	0.857604	0.823667	0.938407	0.824658	0.808561	0.876141	0.811696	0.850027	0.918363	0.823649	0.808561	0.953156	0.937943	0.865435	0.962718	0.834958	0.894684	0.82241	0.814833	0.819176	0.938156	0.808561	0.808561	0.817215	0.808561	0.808561	0.82275	0.94179	0.822238
	Pseudomonas oleovorans	271	0.887607	0.834378	0.923656	0.845262	0.921224	0.834551	0.864793	0.832357	0.859727	0.845193	0.882434	0.920934	0.847413	0.921588	0.846564	0.884975	0.846731	0.921224	0.854765	0.826617	0.922305	0.827225	0.834551	0.846884	0.840463	0.880123	0.876337	0.826805	0.840463	0.948903	0.922294	0.849216	0.949056	0.832541	0.863334	0.845146	0.847919	0.833859	0.933371	0.834551	0.840623	0.847782	0.834551	0.834378	0.845078	0.928832	0.845176
	Acinetobacter baumannii	272	0.911482	0.826813	0.999351	0.876133	0.998077	0.826813	0.93155	0.896945	0.915152	0.874077	0.970778	0.998054	0.880359	0.998042	0.875578	0.927775	0.83223	0.99905	0.939773	0.852887	0.99995	0.862994	0.826813	0.900046	0.826813	0.981234	0.94963	0.853271	0.826813	0.849404	0.997916	0.951351	0.998284	0.897683	0.910171	0.874488	0.880108	0.869354	0.981362	0.826813	0.826813	0.880108	0.826813	0.826813	0.877101	0.998014	0.874283
	Enterococcus faecium	275	0.812424	0.999858	0.826813	0.836957	0.826813	0.998266	0.828994	0.817762	0.822184	0.836863	0.828994	0.826813	0.833333	0.826813	0.836957	0.820469	0.999925	0.826813	0.833507	0.83563	0.826813	0.833172	0.999904	0.836863	0.999953	0.826813	0.821612	0.835143	0.999958	0.82789	0.826813	0.841627	0.826813	0.817762	0.821612	0.836957	0.833507	0.817893	0.826813	0.999827	0.997925	0.834029	0.999956	0.999956	0.836957	0.826813	0.836957
	Stenotrophomonas maltophilia	278	0.829309	0.964045	0.881626	0.823631	0.873285	0.967767	0.832758	0.823693	0.830292	0.823615	0.830663	0.861095	0.832912	0.860686	0.823796	0.836879	0.969178	0.873244	0.859112	0.858807	0.86184	0.860813	0.963593	0.82605	0.967009	0.862129	0.83391	0.858775	0.963785	0.863623	0.861999	0.860872	0.872917	0.823582	0.833975	0.823615	0.833463	0.825804	0.861552	0.963921	0.95118	0.827453	0.964111	0.963542	0.823839	0.881626	0.823598
	Enterobacter cloacae/asburiae	279	0.896066	0.821981	0.940281	0.828567	0.938894	0.821981	0.849179	0.844192	0.849413	0.828514	0.851311	0.938657	0.874717	0.946035	0.848143	0.845106	0.829028	0.938909	0.874813	0.821227	0.938233	0.826785	0.822184	0.878472	0.821981	0.869361	0.949723	0.822422	0.821981	0.939168	0.938797	0.873303	0.952	0.844182	0.848994	0.828514	0.831877	0.838365	0.912305	0.821981	0.821981	0.831204	0.821981	0.821981	0.830592	0.944276	0.828279
	Klebsiella pneumoniae	280	0.974077	0.827586	0.941958	0.8194	0.941824	0.827586	0.992288	0.844037	0.992179	0.819332	0.992073	0.942356	0.878609	0.947897	0.845785	0.849637	0.827343	0.942097	0.880672	0.816402	0.941907	0.824123	0.827586	0.883598	0.827343	0.864231	0.850784	0.816402	0.827586	0.94339	0.940253	0.884324	0.957375	0.844103	0.992342	0.819366	0.827068	0.839218	0.923025	0.827586	0.827586	0.841726	0.827586	0.827586	0.820877	0.946753	0.819332
	Pseudomonas aeruginosa	283	0.841236	0.836863	0.877889	0.999852	0.876802	0.836863	0.821597	0.826224	0.824974	0.999897	0.821332	0.875954	0.844775	0.875979	0.993307	0.837533	0.845018	0.876802	0.845806	0.824132	0.876507	0.828834	0.836957	0.989714	0.836863	0.876507	0.831153	0.824132	0.836863	0.87729	0.876297	0.84477	0.87796	0.826526	0.824239	0.999913	0.844922	0.837115	0.879427	0.836957	0.836863	0.845442	0.836957	0.836863	0.999898	0.885683	0.999908
	Pseudomonas aeruginosa	286	0.841876	0.836957	0.878059	0.999836	0.877186	0.836957	0.821	0.826067	0.823901	0.999907	0.820878	0.876343	0.844766	0.876367	0.993282	0.836838	0.845018	0.877418	0.845749	0.823927	0.876891	0.828698	0.836957	0.989678	0.836863	0.876891	0.830089	0.823927	0.836957	0.87775	0.876684	0.844753	0.878127	0.826115	0.823701	0.999908	0.844975	0.8358	0.878387	0.836957	0.836957	0.845499	0.836957	0.836957	1	0.882872	0.999903
	Pseudomonas aeruginosa	289	0.841876	0.836957	0.878059	0.999841	0.877186	0.836957	0.821081	0.826323	0.824895	0.999903	0.820396	0.876343	0.844827	0.876367	0.99327	0.836848	0.845018	0.878851	0.845873	0.823751	0.876891	0.828397	0.836957	0.989708	0.836863	0.876891	0.830089	0.823751	0.836957	0.87775	0.876684	0.844645	0.878127	0.826371	0.824159	0.999909	0.844921	0.8358	0.87978	0.836957	0.836957	0.845486	0.836957	0.836957	0.999919	0.882872	0.999908
	Enterococcus faecium	292	0.815611	0.999904	0.83223	0.845018	0.829453	0.998279	0.828994	0.823755	0.829238	0.845018	0.828994	0.829453	0.839375	0.83223	0.845018	0.827183	0.999972	0.829453	0.836141	0.835852	0.83223	0.835372	0.999918	0.845018	0.999924	0.83223	0.828624	0.835852	0.999892	0.830963	0.829453	0.844142	0.83223	0.823755	0.828624	0.845018	0.836141	0.824095	0.83223	0.999871	0.997933	0.836651	0.999943	0.999906	0.839754	0.83223	0.839754
	Pseudomonas aeruginosa	294	0.89102	0.836957	0.876351	0.990171	0.874872	0.836957	0.876477	0.832046	0.873449	0.990226	0.851704	0.874462	0.845554	0.874488	0.987245	0.880542	0.845018	0.874872	0.847632	0.825933	0.874693	0.82797	0.836957	0.998518	0.836863	0.874693	0.88077	0.825933	0.836957	0.927001	0.874487	0.847239	0.92245	0.832208	0.867969	0.990219	0.844693	0.834084	0.9433	0.836957	0.836957	0.845637	0.836957	0.836957	0.990194	0.880836	0.990228
	Pseudomonas oleovorans	297	0.896481	0.834551	0.953018	0.843934	0.953704	0.834551	0.89043	0.83549	0.887357	0.843955	0.88564	0.953825	0.847576	0.953941	0.84637	0.890769	0.840491	0.954017	0.857996	0.823324	0.954173	0.823212	0.834551	0.846198	0.834378	0.879937	0.895276	0.823533	0.834551	0.958492	0.954309	0.850073	0.964262	0.835432	0.884185	0.843893	0.846478	0.837932	0.935635	0.834551	0.834551	0.846448	0.834551	0.834378	0.843956	0.959078	0.843896
	Pseudomonas aeruginosa	298	0.841399	0.836957	0.87552	0.998715	0.874051	0.836957	0.820528	0.825779	0.824239	0.998771	0.820125	0.873641	0.845078	0.873669	0.99216	0.834452	0.845018	0.874051	0.845936	0.824479	0.873874	0.829116	0.836957	0.988553	0.836863	0.873874	0.828793	0.824479	0.836957	0.874588	0.873667	0.844979	0.875616	0.825827	0.823029	0.998763	0.845143	0.835106	0.876786	0.836957	0.836957	0.845648	0.836957	0.836957	0.998754	0.879947	0.998757
	Klebsiella pneumoniae	301	0.906855	0.821612	0.910685	0.822659	0.916544	0.884251	0.999406	0.842472	0.999088	0.822588	0.991122	0.916277	0.889604	0.913546	0.865439	0.849374	0.828413	0.915259	0.893978	0.821469	0.914476	0.82798	0.821612	0.887168	0.821408	0.860691	0.850782	0.821469	0.821612	0.941467	0.914853	0.881679	0.947872	0.842475	0.991258	0.822623	0.828985	0.838784	0.928205	0.821612	0.881806	0.834532	0.821612	0.821612	0.823531	0.920882	0.822623
	Pseudomonas aeruginosa	304	0.890457	0.836863	0.876119	0.990232	0.874872	0.836863	0.876844	0.8326	0.87409	0.990282	0.852293	0.874462	0.845614	0.874256	0.987409	0.879248	0.845018	0.874872	0.847787	0.825922	0.874487	0.828061	0.836863	0.998514	0.836863	0.874487	0.881388	0.826514	0.836863	0.927383	0.874487	0.847309	0.923391	0.833141	0.868572	0.990315	0.844745	0.835415	0.943962	0.836863	0.836863	0.845844	0.836863	0.836863	0.990222	0.880597	0.990286
	Klebsiella pneumoniae	307	0.907014	0.822184	0.911448	0.820888	0.91641	0.884602	0.999751	0.842465	0.999449	0.820823	0.991453	0.916054	0.889365	0.914227	0.861324	0.84947	0.829028	0.915183	0.894467	0.821024	0.91514	0.828335	0.822184	0.882132	0.821981	0.860454	0.850653	0.821024	0.822184	0.941322	0.914717	0.878443	0.948335	0.842407	0.99164	0.820856	0.828856	0.838606	0.927967	0.822184	0.88215	0.835394	0.822184	0.822184	0.821813	0.92151	0.820856
	Klebsiella pneumoniae	310	0.907569	0.822184	0.910672	0.82079	0.916009	0.884602	0.999756	0.842421	0.999489	0.820725	0.991549	0.916009	0.889323	0.913271	0.861321	0.849476	0.829028	0.913885	0.894463	0.820925	0.913932	0.828241	0.822184	0.881649	0.821981	0.859745	0.850691	0.820925	0.822184	0.941572	0.914309	0.878751	0.948091	0.842411	0.991676	0.820758	0.828755	0.838796	0.928141	0.822184	0.88215	0.835269	0.822184	0.822184	0.822056	0.921613	0.820725
	Enterococcus faecium	313	0.815348	0.999902	0.826813	0.836863	0.826813	0.998303	0.828753	0.817575	0.821981	0.836863	0.828753	0.826813	0.833333	0.826813	0.836863	0.820263	0.999912	0.826813	0.833333	0.835143	0.826813	0.832687	0.999858	0.836863	0.999958	0.826813	0.821408	0.835143	0.999922	0.82789	0.826813	0.841457	0.826813	0.817575	0.821408	0.836863	0.833333	0.8177	0.826813	0.999821	0.997866	0.833856	0.999941	0.999928	0.836863	0.826813	0.836863
	Enterobacter cloacae/asburiae	316	0.914926	0.821408	0.950226	0.827503	0.949291	0.821612	0.851118	0.841614	0.850687	0.827553	0.852421	0.94962	0.900202	0.953638	0.881921	0.849185	0.828413	0.949366	0.914799	0.835975	0.94938	0.833208	0.821612	0.898469	0.821408	0.861645	1	0.835975	0.821408	0.951346	0.948668	0.907268	0.969111	0.841759	0.849978	0.827553	0.836878	0.838798	0.93231	0.821612	0.821612	0.841862	0.821612	0.821408	0.830089	0.955221	0.827613
	Klebsiella pneumoniae	317	0.906809	0.820836	0.911726	0.82043	0.916143	0.883286	0.999709	0.842427	0.999437	0.820693	0.991478	0.916054	0.889365	0.914255	0.860399	0.849675	0.827798	0.91573	0.894483	0.822157	0.913014	0.828955	0.820836	0.881534	0.820836	0.859583	0.850579	0.821421	0.820836	0.941249	0.914445	0.880747	0.949005	0.842425	0.991609	0.820398	0.828755	0.838932	0.927607	0.820836	0.880845	0.835269	0.820836	0.820836	0.822062	0.921795	0.820366
	Klebsiella pneumoniae	320	0.915132	0.821408	0.932816	0.818498	0.931027	0.821408	0.992067	0.84302	0.991575	0.818873	0.992098	0.931598	0.862146	0.938288	0.832845	0.848141	0.828413	0.931061	0.861146	0.823267	0.930717	0.826942	0.821408	0.860465	0.821408	0.858634	0.84995	0.824195	0.821408	0.932236	0.930708	0.864862	0.949074	0.84306	0.992335	0.818575	0.828215	0.838911	0.901967	0.821408	0.821408	0.84079	0.821408	0.821408	0.820452	0.938044	0.818575
	Serratia marcescens	321	0.874159	0.817575	0.898423	0.826177	0.89609	0.817575	0.842391	0.999804	0.851436	0.825905	0.842137	0.897499	0.832922	0.896484	0.835335	0.842485	0.823562	0.897332	0.837936	0.814761	0.895774	0.820218	0.817762	0.839203	0.817575	0.867574	0.841686	0.814761	0.817575	0.922037	0.895945	0.839664	0.922569	0.999811	0.841161	0.825905	0.824764	0.836015	0.903014	0.817762	0.817575	0.824704	0.817762	0.817575	0.826185	0.900184	0.825924
	No ID	322	0.912202	0.824843	0.951096	0.84162	0.949882	0.824843	0.845916	0.842507	0.846003	0.841527	0.84859	0.950218	0.894414	0.955424	0.882268	0.84364	0.832103	0.949948	0.903273	0.850222	0.949948	0.837708	0.824843	0.906688	0.824843	0.863543	0.867115	0.850222	0.824843	0.953064	0.949234	0.897365	0.968844	0.842567	0.850294	0.841527	0.846319	0.83973	0.945273	0.824843	0.824843	0.844706	0.824843	0.824843	0.844101	0.95608	0.84162
	No ID	323	0.912873	0.824843	0.951185	0.843555	0.949969	0.824843	0.845987	0.842421	0.846055	0.842378	0.848698	0.950305	0.895042	0.955726	0.882785	0.843669	0.832103	0.950035	0.903597	0.850532	0.949987	0.837912	0.824843	0.905246	0.824843	0.863158	0.867141	0.850717	0.824843	0.953292	0.949322	0.897841	0.968306	0.842481	0.850236	0.842349	0.846524	0.839883	0.945313	0.824843	0.824843	0.844904	0.824843	0.824843	0.844959	0.956171	0.842441
	Citrobacter freundii	324	0.900211	0.81611	0.925204	0.831738	0.924455	0.81611	0.850949	0.849675	0.850757	0.831712	0.852956	0.925	0.903041	0.924218	0.90731	0.852526	0.822197	0.924137	0.916183	0.836809	0.923762	0.849944	0.816305	0.913678	0.81611	0.86665	0.852479	0.837833	0.81611	0.955361	0.921942	0.921709	0.954847	0.849705	0.851016	0.831712	0.85979	0.839742	0.934129	0.81611	0.81611	0.846944	0.81611	0.81611	0.834623	0.93284	0.831698
	Enterococcus faecium	325	0.812424	0.99759	0.826813	0.836863	0.826813	0.996595	0.893551	0.817762	0.88215	0.836863	0.828994	0.826813	0.833333	0.826813	0.836863	0.820263	0.997598	0.826813	0.833507	0.835143	0.826813	0.833172	0.997231	0.836863	0.997627	0.826813	0.821612	0.835143	0.99773	0.82789	0.826813	0.841627	0.826813	0.817762	0.881806	0.836863	0.833507	0.817893	0.826813	0.997458	0.999791	0.834029	0.99723	0.997725	0.836957	0.826813	0.836957
	Klebsiella pneumoniae	328	0.893642	0.822184	0.888304	0.820888	0.885527	0.822184	0.999803	0.840726	0.999475	0.820823	0.991557	0.885527	0.884336	0.885621	0.84715	0.847271	0.829028	0.885214	0.887121	0.820889	0.885259	0.828816	0.822184	0.865428	0.821981	0.859508	0.849476	0.820889	0.822184	0.910281	0.882504	0.870656	0.918779	0.84071	0.99166	0.820856	0.830177	0.838817	0.90687	0.822184	0.822184	0.837268	0.822184	0.822184	0.821813	0.894371	0.820856
	Acinetobacter baumannii	331	0.91106	0.826813	0.999674	0.874667	0.997897	0.826813	0.931772	0.896981	0.914779	0.874256	0.972295	0.997885	0.881006	0.998106	0.874462	0.928396	0.83223	1	0.940259	0.851147	0.999022	0.860807	0.826813	0.900186	0.826813	0.981231	0.949366	0.851147	0.826813	0.849382	0.998018	0.951055	0.998569	0.896392	0.908837	0.874462	0.880781	0.869141	0.981412	0.826813	0.826813	0.880781	0.826813	0.826813	0.877418	0.998095	0.874256
	Enterococcus faecium	334	0.815348	0.999916	0.826813	0.836863	0.826813	0.99827	0.828994	0.817575	0.822184	0.836863	0.828994	0.826813	0.833333	0.826813	0.836863	0.820263	0.999893	0.826813	0.833333	0.835143	0.826813	0.832687	0.999934	0.836863	0.999955	0.826813	0.821408	0.835143	0.999958	0.82789	0.826813	0.841457	0.826813	0.817575	0.821612	0.836863	0.833507	0.8177	0.826813	0.999835	0.997919	0.834029	0.999934	0.999961	0.836957	0.826813	0.836863
	Escherichia coli	337	0.873498	0.825415	0.916523	0.834339	0.912715	0.886107	0.852474	0.843353	0.853035	0.834246	0.852044	0.913388	0.8772	0.913266	0.88754	0.841595	0.832718	0.914246	0.918186	0.846026	0.914391	0.852289	0.832718	0.901454	0.825415	0.867181	0.845575	0.846026	0.825415	0.871765	0.911891	0.917238	0.926548	0.843229	0.850485	0.834246	0.869181	0.840768	0.863077	0.832718	0.884548	0.870084	0.832718	0.825415	0.836637	0.923959	0.834108
	Escherichia coli	340	0.90598	0.82427	0.917868	0.832593	0.923547	0.885925	0.854947	0.845327	0.855152	0.8325	0.855614	0.923839	0.910513	0.921167	0.9	0.845056	0.831488	0.921452	0.928193	0.837758	0.921499	0.847277	0.82427	0.92401	0.82427	0.86689	0.846558	0.837758	0.82427	0.936058	0.921833	0.924444	0.950612	0.845338	0.851852	0.8325	0.874733	0.841309	0.92577	0.82427	0.883448	0.876906	0.82427	0.82427	0.83498	0.929825	0.832593
	Klebsiella pneumoniae	343	0.905574	0.822184	0.912417	0.821405	0.915887	0.884602	0.999608	0.851332	0.999549	0.821339	0.991442	0.915798	0.887877	0.914859	0.861437	0.849413	0.829028	0.915463	0.89383	0.821024	0.915412	0.828335	0.822184	0.881996	0.821981	0.859508	0.850543	0.821024	0.822184	0.940879	0.914173	0.879561	0.94787	0.851431	0.991598	0.821372	0.828856	0.838468	0.925867	0.822184	0.88215	0.835394	0.822184	0.821981	0.822807	0.922555	0.821372
	Klebsiella pneumoniae	346	0.906697	0.822184	0.91158	0.822846	0.91602	0.884602	0.999571	0.851447	1	0.822777	0.991372	0.915932	0.888811	0.914103	0.864784	0.849519	0.829028	0.914779	0.894366	0.820925	0.914747	0.828241	0.822184	0.885277	0.821981	0.859745	0.850687	0.820925	0.822184	0.941176	0.914309	0.880195	0.948339	0.851417	0.991601	0.822812	0.828704	0.838785	0.927609	0.822184	0.88215	0.835269	0.822184	0.822184	0.823901	0.921664	0.822777
	Acinetobacter baumannii	347	0.844633	0.826813	0.97974	0.875985	0.97983	0.826813	0.883437	0.864683	0.871987	0.875581	0.896154	0.979853	0.880808	0.979843	0.875783	0.877987	0.829453	0.979863	0.880808	0.85275	0.97979	0.862576	0.826813	0.876187	0.826813	0.979702	0.8612	0.85275	0.826813	0.87912	0.979512	0.897853	0.979182	0.863357	0.863271	0.875783	0.880584	0.869177	0.979247	0.826813	0.826813	0.880584	0.826813	0.826813	0.878392	0.979745	0.875581
	Empedobacter brevis	348	0.826958	0.829352	0.813075	0.798392	0.814965	0.82906	0.791096	0.79692	0.79558	0.798392	0.791096	0.814965	0.802412	0.813075	0.798392	0.786142	0.829352	0.814965	0.803877	0.8055	0.813075	0.8055	0.82906	0.79954	0.829352	0.813075	0.789564	0.8055	0.82906	0.804627	0.814965	0.807502	0.813075	0.797143	0.796501	0.798392	0.803877	0.786997	0.813075	0.82906	0.82906	0.803877	0.82906	0.829352	0.797391	0.813075	0.798966
	Acinetobacter baumannii	349	0.845929	0.826813	0.979694	0.878442	0.979779	0.826813	0.883058	0.866682	0.87208	0.876476	0.902649	0.979848	0.882711	0.97976	0.877896	0.878131	0.83223	0.979802	0.882967	0.853319	0.979792	0.880603	0.826813	0.877077	0.826813	0.979644	0.861823	0.853703	0.826813	0.879926	0.979386	0.895452	0.97913	0.86542	0.863658	0.876874	0.882468	0.869553	0.979287	0.826813	0.826813	0.881	0.826813	0.826813	0.879484	0.979654	0.876674
	Empedobacter brevis	350	0.828829	0.82849	0.811032	0.798966	0.812942	0.82849	0.799462	0.79692	0.802728	0.798966	0.799462	0.812942	0.802987	0.811032	0.798966	0.785287	0.828783	0.811032	0.802987	0.8055	0.811032	0.8055	0.82849	0.800115	0.828783	0.811032	0.788708	0.8055	0.82849	0.802913	0.812942	0.80597	0.811032	0.794995	0.803778	0.798966	0.804447	0.786142	0.811032	0.82849	0.82849	0.804447	0.82849	0.82849	0.798261	0.811032	0.79954
	Acinetobacter junii	351	0.931006	0.815879	0.848121	0.883246	0.84857	0.815879	0.965172	0.909837	0.951629	0.881672	0.97174	0.848604	0.923199	0.848534	0.933169	0.964	0.818526	0.848573	0.940885	0.852926	0.848563	0.862994	0.815879	0.93195	0.815879	0.845213	0.955586	0.852926	0.815879	0.919833	0.848818	0.951992	0.850407	0.909091	0.934396	0.881886	0.883663	0.87628	0.847717	0.815879	0.815879	0.883663	0.815879	0.815879	0.887036	0.848098	0.882101
	Acinetobacter baumannii	353	0.84437	0.826813	0.980584	0.874282	0.980561	0.826813	0.872334	0.866697	0.859745	0.873872	0.87234	0.980568	0.88186	0.980583	0.874077	0.866562	0.83223	0.980585	0.882119	0.853271	0.980493	0.863152	0.826813	0.874487	0.826813	0.980146	0.8612	0.853271	0.826813	0.842309	0.980466	0.895957	0.980468	0.865868	0.859272	0.874077	0.881614	0.869354	0.97976	0.826813	0.826813	0.880108	0.826813	0.826813	0.876891	0.980571	0.873872
	Enterococcus faecium	354	0.812424	0.999757	0.826813	0.836863	0.826813	0.998356	0.828994	0.817762	0.822184	0.836863	0.828994	0.826813	0.833333	0.826813	0.836863	0.820263	0.999859	0.826813	0.833507	0.835143	0.826813	0.832687	0.999769	0.836863	0.999823	0.826813	0.821612	0.835143	0.999828	0.82789	0.826813	0.841627	0.826813	0.817762	0.821612	0.836863	0.833507	0.817893	0.826813	0.999685	0.997869	0.834029	0.999886	0.999893	0.836957	0.826813	0.836863
	Citrobacter farmeri	355	0.851717	0.82925	0.864225	0.883939	0.864459	0.82925	0.843493	0.840279	0.844067	0.881833	0.843366	0.863902	0.862638	0.863737	0.871544	0.841316	0.829123	0.864459	0.855498	0.84815	0.864294	0.839758	0.82925	0.88255	0.829123	0.86485	0.844279	0.84815	0.82925	0.873466	0.86418	0.86561	0.86402	0.84011	0.84364	0.881833	0.857682	0.84142	0.875162	0.82925	0.82925	0.858675	0.82925	0.829123	0.883912	0.871318	0.881833
	Acinetobacter junii	356	0.838076	0.815879	0.84458	0.879453	0.844662	0.815879	0.872563	0.862527	0.857177	0.877843	0.91966	0.844671	0.873633	0.84452	0.873344	0.869605	0.818648	0.844702	0.872706	0.848707	0.84484	0.857802	0.815879	0.8745	0.815879	0.84508	0.855064	0.849062	0.815879	0.863183	0.845001	0.886732	0.845236	0.860374	0.857177	0.878054	0.882432	0.869624	0.844192	0.815879	0.815879	0.882432	0.815879	0.815879	0.880597	0.844711	0.878393
	Brevundimonas diminuta	357	0.907222	0.976022	0.903014	0.812848	0.903014	0.961599	0.941056	0.867993	0.925699	0.811638	0.904847	0.903014	0.895281	0.903014	0.859448	0.911634	0.975796	0.903014	0.914545	0.814748	0.903014	0.821193	0.972997	0.876183	0.976	0.813976	0.926333	0.814748	0.975888	0.940851	0.903014	0.898554	0.941713	0.86935	0.913633	0.812848	0.816002	0.811756	0.944708	0.977439	0.964085	0.818365	0.973241	0.975466	0.813776	0.903014	0.812913
	Enterococcus faecium	358	0.812424	0.998829	0.826813	0.836863	0.826813	0.998413	0.895703	0.817762	0.884003	0.836863	0.828994	0.826813	0.833333	0.826813	0.836863	0.820263	0.998865	0.826813	0.833507	0.835143	0.826813	0.832687	0.99892	0.836863	0.998848	0.826813	0.821612	0.835143	0.998861	0.82789	0.826813	0.841627	0.826813	0.817762	0.883657	0.836863	0.833507	0.817893	0.826813	0.999112	0.99761	0.834029	0.998938	0.998837	0.836957	0.826813	0.836863
	Acinetobacter baumannii	359	0.933646	0.826813	0.996257	0.874594	0.996044	0.826813	0.917091	0.896497	0.901453	0.874188	0.9528	0.996003	0.905226	0.996309	0.898893	0.907163	0.83223	0.99593	0.904745	0.85301	0.996043	0.862864	0.826813	0.897855	0.826813	0.980721	0.935849	0.85301	0.826813	0.851091	0.998105	0.920849	0.99705	0.8959	0.895544	0.874391	0.88211	0.868906	0.981074	0.826813	0.826813	0.880637	0.826813	0.826813	0.877182	0.996307	0.874188
	Enterobacter cloacae/asburiae	360	0.905149	0.829125	0.937546	0.829041	0.934491	0.829125	0.849684	0.846005	0.849586	0.829041	0.85038	0.935324	0.872793	0.94364	0.858704	0.846295	0.836915	0.934499	0.882486	0.823176	0.937264	0.825428	0.829125	0.886286	0.829125	0.868534	0.954932	0.823176	0.829125	0.928193	0.936035	0.888774	0.956859	0.846045	0.849863	0.829041	0.838599	0.839461	0.917454	0.829125	0.829125	0.84185	0.829125	0.829125	0.830829	0.943977	0.829041
	Pseudomonas putida	361	0.845461	0.835595	0.894106	0.839159	0.890277	0.835595	0.832004	0.825028	0.831013	0.839105	0.832575	0.889787	0.836935	0.890032	0.839402	0.843945	0.839933	0.890277	0.836772	0.825435	0.891905	0.828443	0.835595	0.839991	0.835595	0.891424	0.835334	0.825663	0.835595	0.885835	0.891905	0.836901	0.893928	0.825113	0.828257	0.839153	0.837565	0.833561	0.890522	0.835595	0.835595	0.837156	0.835595	0.835595	0.839153	0.899621	0.839104
	Serratia marcescens	362	0.874497	0.823755	0.898897	0.825871	0.894012	0.823755	0.842014	0.999935	0.842037	0.82576	0.841805	0.895815	0.832812	0.895642	0.835205	0.842514	0.823562	0.896469	0.837217	0.815777	0.896298	0.820973	0.823755	0.839285	0.823755	0.865728	0.841478	0.815777	0.823755	0.920477	0.891057	0.83936	0.919994	0.999923	0.840692	0.82576	0.825128	0.835985	0.901297	0.823755	0.823755	0.824257	0.823755	0.823755	0.825713	0.898695	0.82576
	Acinetobacter baumannii	363	0.851075	0.826813	0.980925	0.870387	0.98108	0.826813	0.875769	0.866993	0.861171	0.870034	0.893241	0.981023	0.879258	0.980992	0.870034	0.866562	0.83223	0.980939	0.879601	0.85301	0.980931	0.862864	0.826813	0.87074	0.826813	0.980847	0.868765	0.85301	0.826813	0.850186	0.980789	0.912614	0.980686	0.865703	0.861124	0.87021	0.884367	0.870472	0.979928	0.826813	0.826813	0.879173	0.826813	0.826813	0.87236	0.980946	0.870034
	Acinetobacter baumannii	364	0.933646	0.826813	0.996382	0.876223	0.99722	0.826813	0.920025	0.896497	0.905274	0.874391	0.954571	0.997267	0.905226	0.997523	0.899583	0.910513	0.829453	0.996088	0.904762	0.85301	0.996057	0.862864	0.826813	0.89802	0.826813	0.981389	0.935663	0.85301	0.826813	0.849896	0.996105	0.921573	0.996345	0.8959	0.895544	0.874594	0.882136	0.868906	0.980579	0.826813	0.826813	0.882136	0.826813	0.826813	0.877186	0.997495	0.874391
	Klebsiella oxytoca	365	0.855561	0.821927	0.864528	0.83469	0.864407	0.821927	0.855914	0.839422	0.85587	0.833385	0.856124	0.864407	0.838938	0.864528	0.831678	0.84314	0.830664	0.864407	0.840901	0.829916	0.864528	0.830639	0.821927	0.831176	0.821927	0.864528	0.845863	0.829916	0.821927	0.858854	0.864407	0.841041	0.864528	0.839502	0.85578	0.833385	0.840989	0.839135	0.864528	0.821927	0.821927	0.840133	0.821927	0.821927	0.83469	0.874935	0.833385
	Pseudomonas stutzeri	366	0.901167	0.833507	0.942063	0.845853	0.939067	0.833507	0.90716	0.837039	0.897561	0.845696	0.892171	0.939358	0.981486	0.939521	0.848772	0.902518	0.839375	0.939799	0.999969	0.828034	0.939198	0.828562	0.833507	0.85118	0.833333	0.880332	0.91447	0.828034	0.833507	0.957058	0.938527	0.918223	0.958873	0.837205	0.888893	0.845657	0.980624	0.843139	0.931404	0.833507	0.833507	0.982631	0.833507	0.833507	0.845704	0.946152	0.845624
	Enterococcus faecium	367	0.812424	0.999901	0.826813	0.836863	0.826813	0.998234	0.828994	0.817762	0.822184	0.836863	0.828994	0.826813	0.833333	0.826813	0.836863	0.820263	0.999927	0.826813	0.833507	0.83563	0.826813	0.833172	1	0.836863	0.999909	0.826813	0.821612	0.835143	0.999945	0.82789	0.826813	0.841627	0.826813	0.817762	0.821612	0.836863	0.833507	0.817893	0.826813	0.999768	0.997383	0.834029	0.99996	0.999934	0.836957	0.826813	0.836957
	Acinetobacter baumannii	368	0.915045	0.826813	0.999914	0.877355	0.998166	0.826813	0.930856	0.898118	0.916449	0.875494	0.971391	0.998168	0.884607	0.998136	0.876813	0.928526	0.83223	0.999576	0.942032	0.858393	0.999378	0.880952	0.826813	0.901585	0.826813	0.981217	0.951405	0.858393	0.826813	0.849053	0.997886	0.953335	0.998433	0.897495	0.910643	0.875703	0.884383	0.879467	0.981581	0.826813	0.826813	0.882903	0.826813	0.826813	0.878059	0.998124	0.875494
	Acinetobacter baumannii	369	0.904001	0.826813	0.999976	0.875911	0.998129	0.826813	0.926079	0.899742	0.91158	0.875494	0.971004	0.998129	0.883132	0.998098	0.875703	0.922721	0.83223	0.999673	0.942032	0.858393	0.999325	0.881	0.826813	0.901585	0.826813	0.981106	0.950226	0.858393	0.826813	0.848548	0.997971	0.953103	0.998519	0.898933	0.910643	0.875703	0.882903	0.879576	0.98111	0.826813	0.826813	0.882903	0.826813	0.826813	0.878059	0.998142	0.875727
	Enterococcus faecium	370	0.812424	0.999897	0.826813	0.836863	0.826813	0.998204	0.828994	0.817762	0.822184	0.836863	0.828994	0.826813	0.833333	0.826813	0.836863	0.820263	0.999944	0.826813	0.833507	0.835143	0.826813	0.833172	0.99996	0.836863	0.999922	0.826813	0.821612	0.835143	0.999925	0.82789	0.826813	0.841627	0.826813	0.817762	0.821612	0.836863	0.833507	0.817893	0.826813	0.999765	0.997434	0.834029	1	0.999866	0.836957	0.826813	0.836957
	Pseudomonas stutzeri	371	0.839069	0.833333	0.884071	0.841937	0.881742	0.833333	0.844549	0.821592	0.843026	0.841997	0.844745	0.8813	0.880711	0.881521	0.843684	0.829928	0.839375	0.881742	0.88071	0.82946	0.8813	0.828426	0.833507	0.844618	0.833333	0.880858	0.844688	0.82946	0.833333	0.899115	0.882787	0.891211	0.88383	0.822155	0.841737	0.841929	0.880406	0.828938	0.881521	0.833507	0.833333	0.880034	0.833507	0.833333	0.84213	0.88913	0.841871
	No ID	373	0.91999	0.820263	0.922721	0.834527	0.928017	0.820263	0.849353	0.842642	0.849528	0.836416	0.850238	0.927999	0.882471	0.927128	0.886217	0.99997	0.827183	0.928396	0.902518	0.82985	0.926527	0.827322	0.820263	0.913128	0.820263	0.866562	0.849191	0.830542	0.820263	0.961961	0.926965	0.897045	0.960231	0.842696	0.848339	0.836416	0.841069	0.837934	0.939293	0.820263	0.820263	0.841669	0.820263	0.820263	0.836838	0.935505	0.83648
	Acinetobacter baumannii	374	0.933542	0.826813	0.996271	0.87642	0.996285	0.826813	0.921031	0.896752	0.905385	0.874391	0.954482	0.996286	0.905226	0.996237	0.899696	0.913114	0.83223	0.996239	0.904745	0.852626	0.996272	0.862706	0.826813	0.89802	0.826813	0.98069	0.935755	0.85301	0.826813	0.851055	0.998164	0.920849	0.997064	0.896159	0.895544	0.874797	0.88211	0.869083	0.981163	0.826813	0.826813	0.880637	0.826813	0.826813	0.87739	0.996298	0.874595
	Enterococcus faecium	375	0.81448	0.999731	0.83223	0.845018	0.829453	0.9984	0.828994	0.823755	0.829238	0.845018	0.828994	0.829453	0.839375	0.83223	0.845018	0.827183	0.999827	0.829453	0.836141	0.835852	0.83223	0.834901	0.999695	0.845018	0.999837	0.83223	0.828624	0.835852	0.99989	0.830963	0.829453	0.844142	0.83223	0.823755	0.828624	0.845018	0.836141	0.824095	0.83223	0.999624	0.997803	0.836651	0.99983	0.999845	0.839754	0.83223	0.839754
	Pseudomonas stutzeri	376	0.853808	0.834983	0.884088	0.845666	0.881943	0.834983	0.831992	0.828966	0.829745	0.845453	0.826853	0.881493	0.980671	0.881718	0.845239	0.83859	0.841485	0.881943	0.982015	0.82812	0.882951	0.829179	0.834983	0.845585	0.834983	0.881295	0.842587	0.827836	0.834983	0.882847	0.88152	0.917273	0.884097	0.828993	0.829327	0.845517	0.980852	0.839216	0.881745	0.834983	0.834983	0.982164	0.834983	0.834983	0.845505	0.886916	0.845397
	Pseudomonas stutzeri	377	0.913413	0.833333	0.883508	0.845133	0.881375	0.833507	0.893533	0.833299	0.884267	0.844944	0.873683	0.880926	0.980598	0.88115	0.852452	0.882363	0.839375	0.881375	0.980985	0.827453	0.880926	0.830683	0.833507	0.845928	0.833333	0.880701	0.902706	0.827453	0.833333	0.93213	0.880952	0.916991	0.930473	0.833499	0.872797	0.845004	0.979603	0.8401	0.929008	0.833507	0.833333	0.980757	0.833507	0.833333	0.844863	0.888616	0.84493
	Pseudomonas luteola	378	0.864692	0.84005	0.888739	0.837447	0.888445	0.84005	0.896416	0.853726	0.893934	0.837464	0.869287	0.887913	0.838268	0.887646	0.838324	0.858553	0.841721	0.888445	0.844913	0.85963	0.888179	0.863246	0.84005	0.844496	0.84005	0.888445	0.866978	0.85963	0.84005	0.889831	0.888179	0.845554	0.88817	0.853726	0.915332	0.837297	0.837735	0.847829	0.888445	0.84005	0.84005	0.836563	0.84005	0.84005	0.837472	0.895839	0.837503
	No ID	379	0.91999	0.820263	0.921177	0.834445	0.928017	0.820263	0.849381	0.842673	0.849519	0.834309	0.850233	0.927999	0.886841	0.927128	0.885929	1	0.827183	0.928396	0.902518	0.82985	0.926527	0.827322	0.820263	0.910679	0.820263	0.866562	0.849185	0.833267	0.820263	0.961974	0.926965	0.897045	0.960231	0.842613	0.848344	0.836416	0.841069	0.837921	0.939293	0.820263	0.820263	0.841669	0.820263	0.820263	0.836838	0.934845	0.83648
	Enterococcus faecium	380	0.828534	0.995469	0.832796	0.842012	0.832796	0.994824	0.896552	0.822316	0.889048	0.842012	0.828994	0.832796	0.837911	0.832796	0.842012	0.825444	0.995512	0.832796	0.838085	0.840829	0.832796	0.838213	0.995057	0.842012	0.995407	0.832796	0.826832	0.840345	0.995479	0.832799	0.832796	0.846578	0.832796	0.822316	0.88869	0.842012	0.838085	0.822598	0.832796	0.995518	0.993359	0.838623	0.995172	0.995443	0.842105	0.832796	0.842105
	Acinetobacter baumannii	381	0.933646	0.826813	0.996284	0.874594	0.996319	0.826813	0.921031	0.896497	0.907335	0.874188	0.955572	0.996301	0.905226	0.996284	0.898893	0.913043	0.829453	0.996235	0.903651	0.85301	0.996251	0.862864	0.826813	0.897855	0.826813	0.980695	0.935663	0.85301	0.826813	0.851275	0.99808	0.920849	0.996946	0.8959	0.895544	0.874391	0.882136	0.868906	0.981131	0.826813	0.826813	0.882136	0.826813	0.826813	0.876978	0.996271	0.874188
	Acinetobacter baumannii	382	0.933542	0.826813	0.99633	0.874594	0.996377	0.826813	0.921031	0.896752	0.905385	0.874188	0.954482	0.996359	0.904383	0.996333	0.898893	0.913043	0.83223	0.996224	0.904745	0.85301	0.996333	0.862864	0.826813	0.897855	0.826813	0.980619	0.935755	0.85301	0.826813	0.851335	0.998068	0.920849	0.997008	0.896159	0.895544	0.874391	0.880637	0.869083	0.981174	0.826813	0.826813	0.880637	0.826813	0.826813	0.877182	0.996355	0.874188
	Escherichia hermannii	383	0.920125	0.820469	0.922866	0.8338	0.92773	0.820469	0.849346	0.842338	0.849411	0.833665	0.850004	0.928893	0.886841	0.927174	0.885452	0.999948	0.827396	0.928117	0.902905	0.833896	0.927461	0.826985	0.820469	0.910664	0.820469	0.866729	0.849275	0.833896	0.820469	0.961974	0.929262	0.896658	0.960255	0.84232	0.848259	0.833665	0.845666	0.837849	0.939175	0.820469	0.820469	0.841757	0.820469	0.820469	0.83407	0.934845	0.833727
	Enterococcus faecium	384	0.815348	0.999814	0.826813	0.836863	0.826813	0.99856	0.828994	0.817575	0.822184	0.836863	0.828994	0.826813	0.833333	0.826813	0.836863	0.820263	0.99988	0.826813	0.833507	0.835143	0.826813	0.832687	0.999781	0.836863	0.999825	0.826813	0.821408	0.835143	0.999837	0.82789	0.826813	0.841457	0.826813	0.817575	0.821612	0.836863	0.833507	0.8177	0.826813	0.999955	0.997705	0.834029	0.999794	0.999874	0.836957	0.826813	0.836863
	Acinetobacter johnsonii	385	0.938375	0.835947	0.846381	0.882145	0.847186	0.836046	0.965614	0.928182	0.952847	0.879969	0.968607	0.847116	0.936396	0.847429	0.927789	0.96211	0.840719	0.846715	0.941406	0.846859	0.847202	0.847382	0.836046	0.933553	0.835947	0.842567	0.95419	0.846859	0.835947	0.893669	0.847916	0.943066	0.85058	0.921829	0.945867	0.879969	0.880461	0.845187	0.84651	0.836046	0.836046	0.952678	0.836046	0.835947	0.883591	0.847126	0.879969
	Enterococcus faecium	386	0.812424	0.999822	0.826813	0.836863	0.826813	0.998469	0.828994	0.817762	0.822184	0.836863	0.828994	0.826813	0.833333	0.826813	0.836863	0.820263	0.999849	0.826813	0.833507	0.835143	0.826813	0.833172	0.999768	0.836863	0.999828	0.826813	0.821612	0.835143	0.999824	0.82789	0.826813	0.841627	0.826813	0.817762	0.821612	0.836863	0.833507	0.817893	0.826813	1	0.997699	0.834029	0.999765	0.999813	0.836957	0.826813	0.836957
	Acinetobacter baumannii	387	0.932137	0.826813	0.996757	0.874282	0.997558	0.826813	0.918508	0.895904	0.901122	0.873872	0.953396	0.997567	0.905291	0.997971	0.898851	0.910513	0.83223	0.996232	0.903697	0.85301	0.996083	0.862864	0.826813	0.897803	0.826813	0.981066	0.935663	0.85301	0.826813	0.84998	0.99636	0.921177	0.996761	0.89529	0.891348	0.874077	0.88186	0.868906	0.981008	0.826813	0.826813	0.88186	0.826813	0.826813	0.876684	0.998045	0.873872
	Pseudomonas viridiflava	388	0.836711	0.839386	0.894723	0.836277	0.895485	0.83955	0.836323	0.826214	0.835232	0.836285	0.834128	0.895485	0.835768	0.895813	0.835995	0.836077	0.842164	0.895485	0.835043	0.825031	0.894429	0.827672	0.83955	0.836625	0.839386	0.894175	0.837226	0.825031	0.839386	0.879092	0.894348	0.834856	0.894026	0.82581	0.836579	0.836277	0.835275	0.830386	0.896062	0.83955	0.83955	0.835457	0.83955	0.839386	0.836338	0.896104	0.836308
	Acinetobacter baumannii	389	0.914881	0.826813	0.998136	0.88207	0.999937	0.826813	0.938268	0.902281	0.921664	0.879929	0.971487	0.999923	0.888206	0.999896	0.881456	0.934845	0.83223	0.998095	0.946583	0.86463	0.997969	0.881	0.826813	0.906969	0.826813	0.980935	0.955221	0.864865	0.826813	0.849	0.997405	0.952955	0.997262	0.901565	0.916801	0.880391	0.888206	0.879576	0.981411	0.826813	0.826813	0.887961	0.826813	0.826813	0.882872	1	0.880169
	Acinetobacter baumannii	390	0.956153	0.826813	0.99596	0.874797	0.995992	0.826813	0.945554	0.91916	0.936895	0.874391	0.962443	0.995949	0.936851	0.996012	0.929852	0.953035	0.829453	0.996067	0.943041	0.85301	0.996313	0.862864	0.826813	0.932163	0.826813	0.98065	0.957636	0.85301	0.826813	0.854659	0.997044	0.957126	0.996567	0.920278	0.942511	0.874594	0.880663	0.868906	0.980579	0.826813	0.826813	0.880663	0.826813	0.826813	0.877186	0.996016	0.874391
	Acinetobacter baumannii	391	0.915045	0.826813	0.998118	0.877355	0.999922	0.826813	0.932803	0.900167	0.917053	0.875494	0.971466	0.999919	0.884607	0.999914	0.876813	0.928209	0.829453	0.998111	0.942101	0.858393	0.997985	0.880952	0.826813	0.901585	0.826813	0.980996	0.95099	0.858393	0.826813	0.848877	0.99739	0.953055	0.99724	0.899586	0.9138	0.875703	0.884383	0.879467	0.981405	0.826813	0.826813	0.884383	0.826813	0.826813	0.877821	0.999953	0.875494
	Ochrobactrum anthropi	392	0.946811	0.838946	0.942567	0.83058	0.94287	0.838946	0.947376	0.861287	0.918816	0.830317	0.940592	0.94287	0.890652	0.953371	0.90916	0.931021	0.841107	0.94287	0.92113	0.823446	0.942567	0.837068	0.837878	0.930892	0.838946	0.832745	0.935454	0.823446	0.838946	0.977177	0.94287	0.913594	0.967777	0.862182	0.920216	0.83058	0.838459	0.82202	0.960164	0.837878	0.838946	0.839262	0.837878	0.838946	0.833814	0.942567	0.83058
	Alcaligenes faecalis	393	0.911801	0.815348	0.925807	0.846154	0.934091	0.812424	0.945185	0.902294	0.938062	0.845936	0.945498	0.934621	0.916546	0.942088	0.96487	0.960669	0.812842	0.934301	0.922279	0.830402	0.933135	0.831185	0.812424	0.908347	0.815348	0.846075	0.940327	0.830402	0.815348	0.942168	0.932774	0.915322	0.956388	0.904103	0.955883	0.846154	0.859495	0.852376	0.942183	0.812424	0.812424	0.85285	0.812424	0.815348	0.847001	0.936386	0.846154
	Acinetobacter baumannii	394	0.919091	0.826813	0.995979	0.876221	0.995985	0.826813	0.927403	0.89677	0.912367	0.874188	0.955323	0.995966	0.882353	0.995996	0.875671	0.92113	0.83223	0.996093	0.905561	0.852626	0.996328	0.862706	0.826813	0.900092	0.826813	0.980646	0.939833	0.85301	0.826813	0.852966	0.997044	0.924156	0.996571	0.896	0.911782	0.874595	0.88211	0.869083	0.980547	0.826813	0.826813	0.880637	0.826813	0.826813	0.877182	0.996029	0.874392
	Acinetobacter baumannii	396	0.933542	0.826813	0.996255	0.876221	0.996052	0.826813	0.921031	0.896752	0.905385	0.874392	0.954473	0.996046	0.905226	0.996251	0.899535	0.911759	0.83223	0.995923	0.904745	0.852626	0.996035	0.862706	0.826813	0.897989	0.826813	0.980679	0.935755	0.852626	0.826813	0.851333	0.998097	0.920849	0.997059	0.896159	0.895544	0.874595	0.88211	0.869083	0.981091	0.826813	0.826813	0.880637	0.826813	0.826813	0.877182	0.996276	0.874392
	Acinetobacter baumannii	397	0.933542	0.826813	0.996286	0.876023	0.996035	0.826813	0.921031	0.896752	0.905385	0.874188	0.954482	0.996034	0.905226	0.996272	0.899423	0.911686	0.83223	0.995937	0.904745	0.852626	0.996014	0.862706	0.826813	0.897855	0.826813	0.980677	0.935755	0.85301	0.826813	0.851258	0.998132	0.920849	0.997059	0.896159	0.895544	0.874391	0.88211	0.869083	0.981054	0.826813	0.826813	0.880637	0.826813	0.826813	0.877182	0.996268	0.874392
	No ID	399	0.857049	0.832811	0.883077	0.841138	0.878709	0.832811	0.833021	0.828263	0.833543	0.840966	0.833744	0.878234	0.850259	0.878471	0.840984	0.834556	0.83826	0.878709	0.850711	0.827658	0.879832	0.833017	0.832811	0.842349	0.832811	0.879367	0.840726	0.827406	0.832811	0.880587	0.879832	0.851819	0.883205	0.828903	0.839861	0.840994	0.850745	0.845443	0.878263	0.832811	0.832811	0.849957	0.832811	0.832811	0.841102	0.883853	0.840898
	Acinetobacter baumannii	401	0.932074	0.826813	0.996761	0.875731	0.9975	0.826813	0.918508	0.896752	0.900167	0.873872	0.953796	0.997499	0.905291	0.997995	0.899385	0.910513	0.83223	0.996166	0.904804	0.85301	0.996004	0.862864	0.826813	0.897803	0.826813	0.981158	0.935755	0.85301	0.826813	0.849977	0.996424	0.921177	0.996767	0.896159	0.891348	0.874077	0.881834	0.869083	0.980995	0.826813	0.826813	0.880332	0.826813	0.826813	0.876891	0.998039	0.873872
[truncated: 242 more columns]

## Sheet: with mash
mash	MALDI		174	143	152	59	53	34	158	196	346	64	160	258	110	77	38	379	157	331	257	220	20	69	367	32	111	194	316	55	132	65	14	167	161	90	116	118	211	192	95	386	92	75	370	54	286	389	114
	Pseudomonas stutzeri	1	0.00122728	0.000360565	0.000831446	0.188582	0.000877562	0.000360565	0.00300659	0.0069789	0.00366306	0.189702	0.00307599	0.00087711	0.882415	0.000877336	0.189536	0.00222329	0.000340219	0.000877562	0.89024	0.00990976	0.000894969	0.00874149	0.000361017	0.192744	0.000360565	0.000894743	0.00213061	0.00992558	0.000360565	0.000812457	0.000895195	0.737057	0.000847044	0.00697913	0.0030509	0.189889	0.998856	0.00266366	0.000877336	0.000361017	0.000360565	0.876232	0.000361017	0.000360565	0.190043	0.000899942	0.18932
	Acinetobacter baumannii	2	0.00159505	0.00039782	0.968262	0.00106997	0.979166	0.00039782	0.00148812	0.00128281	0.00169946	0.00106947	0.00419883	0.979146	0.000984637	0.983502	0.00106972	0.0015205	0.000378494	0.984379	0.00218136	0.000821493	0.986419	0.000751718	0.00039782	0.0014575	0.00039782	0.843211	0.00283745	0.000821493	0.00039782	0.0581368	1.00886	0.00173234	0.975713	0.001266	0.00165127	0.00106972	0.000984135	0.000805179	0.856756	0.00039782	0.00039782	0.000984135	0.00039782	0.00039782	0.00104563	0.978125	0.00106947
	Enterococcus faecium	6	0.000221034	0.978495	0.000515205	0.000475224	0.000515205	0.914597	0.00038291	0.000517156	0.000467423	0.000475224	0.00038291	0.000515205	0.000518456	0.000515205	0.000475224	0.000465798	0.994214	0.000515205	0.000519106	0.000549986	0.000515205	0.000558112	0.985983	0.000475224	0.989388	0.000515205	0.000466448	0.000549986	0.987144	0.000519106	0.000515205	0.000510655	0.000515205	0.000517156	0.000467098	0.000475224	0.000519106	0.000501553	0.000515205	0.966461	0.939727	0.000519431	0.985583	0.9902	0.000475549	0.000515205	0.000475224
	Klebsiella pneumoniae	8	0.00142216	0.000262563	0.00109084	0.00497992	0.00110803	0.000262563	0.837602	0.116494	0.874725	0.0049035	0.886688	0.00110803	0.00355978	0.00110785	0.00587641	0.176259	0.000246473	0.0011073	0.00416901	0.00147262	0.00109359	0.00151742	0.000262563	0.00737371	0.000262563	0.000662259	0.239573	0.00140826	0.000262563	0.00170502	0.00108499	0.00346342	0.00200762	0.116037	0.865339	0.00497974	0.0028796	0.0848107	0.00137535	0.000262563	0.000262563	0.00274978	0.000262563	0.000262563	0.00496347	0.00106598	0.00497956
	Pseudomonas aeruginosa	11	0.00311936	0.00020739	0.000608845	0.843128	0.000604592	0.00020739	0.00442905	0.0105315	0.00483773	0.843035	0.00521962	0.000604309	0.11986	0.0006165	0.874538	0.0029725	0.000194774	0.000616925	0.121631	0.00933695	0.000616642	0.00868359	0.00020739	0.919104	0.000207248	0.000617067	0.00356291	0.00934701	0.00020739	0.00158087	0.000604451	0.117677	0.000998959	0.0105359	0.00459405	0.842881	0.119644	0.00196886	0.00148589	0.00020739	0.00020739	0.116234	0.00020739	0.00020739	0.843587	0.000572697	0.842865
	Acinetobacter baumannii	14	0.00159386	0.000397524	0.963066	0.00106918	0.978572	0.000397524	0.00148676	0.0012628	0.0016859	0.00106867	0.00419519	0.978605	0.00100372	0.978867	0.00106892	0.00146745	0.000378212	0.979329	0.00214838	0.00082088	0.981288	0.000751157	0.000397524	0.00145642	0.000397524	0.84339	0.00280423	0.00082088	0.000397524	0.0580307	1	0.00167988	0.970733	0.00124599	0.00165004	0.00106892	0.00100347	0.000804578	0.856301	0.000397524	0.000397524	0.00100347	0.000397524	0.000397524	0.00104485	0.978529	0.00106867
	Klebsiella pneumoniae	17	0.00145272	0.000261945	0.00108713	0.00492432	0.00110425	0.000261945	0.836736	0.115665	0.874088	0.00492395	0.885807	0.00110425	0.00355429	0.00110644	0.00588338	0.175071	0.000245551	0.00110352	0.00417509	0.00136255	0.00110607	0.00140135	0.000261945	0.00741589	0.000261581	0.000662332	0.239954	0.00136255	0.000261945	0.00169882	0.0010813	0.00344409	0.00202197	0.115805	0.864701	0.00492413	0.00286865	0.0855989	0.00137275	0.000261945	0.000261945	0.00273877	0.000261945	0.000261581	0.00499918	0.00106217	0.00492395
	Acinetobacter baumannii	20	0.00159467	0.000398543	0.980257	0.00109153	0.991761	0.000398543	0.00147071	0.00128389	0.00170783	0.00107141	0.00420519	1.00196	0.00100629	0.988804	0.00109329	0.00146493	0.000379181	0.985392	0.00220871	0.000822985	1	0.000752077	0.000398543	0.00146015	0.000398543	0.842021	0.00286725	0.000822985	0.000398543	0.0578702	0.983803	0.00171562	0.965273	0.00128539	0.00165527	0.00107167	0.00100579	0.000807898	0.860186	0.000398543	0.000398543	0.000985922	0.000398543	0.000398543	0.00104954	0.988653	0.00107343
	Acinetobacter baumannii	23	0.00159127	0.000397692	0.973088	0.00106963	0.978867	0.000397692	0.00148714	0.00133685	0.00170292	0.00106913	0.00419671	0.978955	0.00100414	0.983887	0.00106938	0.00146782	0.000378372	0.981524	0.00222356	0.000821227	0.986431	0.000751474	0.000397692	0.00145703	0.000397692	0.843262	0.00288094	0.000821227	0.000397692	0.0580798	1.00442	0.00171196	0.975871	0.0012691	0.00165073	0.00106938	0.00100364	0.000806172	0.857095	0.000397692	0.000397692	0.000983816	0.000397692	0.000397692	0.0010473	0.973538	0.00106913
	Acinetobacter baumannii	25	0.00141507	0.00041116	0.997336	0.00112583	0.99534	0.00041116	0.00139353	0.00137149	0.0016379	0.00110507	0.00398268	0.995338	0.00101739	0.990214	0.00112764	0.0013759	0.000391186	0.990724	0.00229887	0.000847483	0.992934	0.000775368	0.00041116	0.00150612	0.00041116	0.872159	0.00293467	0.000847483	0.00041116	0.0593191	0.989906	0.00176942	0.97152	0.00130015	0.00170794	0.00110533	0.00103711	0.000833216	0.86806	0.00041116	0.00041116	0.00101714	0.00041116	0.00041116	0.00108147	0.994999	0.00110507
	Acinetobacter baumannii	26	0.0015864	0.000396724	0.958498	0.00106678	0.984613	0.000396724	0.00105802	0.00121946	0.00127327	0.00106628	0.00365988	0.984458	0.0010017	0.970855	0.00106653	0.00103324	0.000377451	0.98301	0.0019248	0.000815225	0.984475	0.000747144	0.000396724	0.00106703	0.000396724	0.840539	0.00244668	0.000817478	0.000396724	0.0572402	0.974725	0.00168802	0.963343	0.00120244	0.0011326	0.00106653	0.00100145	0.000803711	0.861565	0.000396724	0.000396724	0.000981674	0.000396724	0.000396724	0.0010435	0.970957	0.00106853
	Pseudomonas stutzeri	27	0.00316896	0.000351274	0.000852308	0.177799	0.000864421	0.000351274	0.00472513	0.00794893	0.00524863	0.179007	0.00457868	0.00086398	0.858137	0.0008642	0.183063	0.00391247	0.000331453	0.000864421	0.879385	0.010072	0.0008642	0.00939168	0.000351715	0.183663	0.000351274	0.00086376	0.00389485	0.0100079	0.000351274	0.00177443	0.0008642	0.699707	0.00156146	0.00795928	0.0046584	0.17856	0.852362	0.00273752	0.00156146	0.000351274	0.000351274	0.850748	0.000351274	0.000351274	0.179389	0.000803856	0.178456
	Enterococcus faecium	28	0.000218818	0.974619	0.00051998	0.000479628	0.00051998	0.919721	0.000386458	0.000522605	0.000471755	0.000479628	0.000386458	0.00051998	0.000523261	0.00051998	0.000479628	0.000470115	0.990856	0.00051998	0.000523917	0.000555083	0.00051998	0.000563285	0.990802	0.000479628	0.991372	0.00051998	0.000471427	0.000555083	0.988852	0.000523917	0.00051998	0.000516043	0.00051998	0.000522605	0.000471427	0.000479628	0.000523917	0.000506858	0.00051998	0.971219	0.949935	0.000524245	0.991134	0.992461	0.000479956	0.00051998	0.000479628
	Acinetobacter baumannii	29	0.00141834	0.000412189	0.998905	0.0011081	0.991239	0.000412189	0.00139494	0.0013874	0.00163991	0.00110758	0.00399056	0.991791	0.0010202	0.991025	0.00110784	0.00139806	0.000392164	0.99202	0.00230488	0.000849343	0.994153	0.000777047	0.000412189	0.0015078	0.000412189	0.872793	0.00293993	0.000849343	0.000412189	0.0592335	0.989411	0.0017741	0.970804	0.00131588	0.0016901	0.00110784	0.00101994	0.00083504	0.868662	0.000412189	0.000412189	0.00101994	0.000412189	0.000412189	0.00108391	0.991514	0.00110758
	Klebsiella pneumoniae	30	0.00213446	0.000251494	0.00152018	0.00440579	0.00149266	0.000251494	0.820629	0.111064	0.8585	0.00433411	0.849364	0.00150616	0.00339858	0.00169614	0.00451024	0.162664	0.000236071	0.00151352	0.00418391	0.00136665	0.00150581	0.00156242	0.000251494	0.00626334	0.000251494	0.000634956	0.228541	0.00143045	0.000251494	0.00147356	0.00147882	0.00361713	0.00171174	0.110617	0.836959	0.00440561	0.00273576	0.081687	0.00078743	0.000251494	0.000251494	0.00261396	0.000251494	0.000251494	0.00439019	0.00147882	0.00440561
	Stenotrophomonas maltophilia	31	0.00108239	0.000371633	0.000601158	0.0151682	0.000717129	0.000371633	0.00158867	0.00516596	0.00181028	0.0151678	0.00197172	0.000717568	0.00934135	0.000717349	0.0156472	0.000952804	0.000352305	0.000717129	0.00986102	0.998114	0.000718886	0.810929	0.000372951	0.0142967	0.000371633	0.000719106	0.00112874	0.987808	0.000371633	0.000689454	0.000718886	0.00920407	0.00070417	0.00492809	0.0018832	0.0151834	0.00964489	0.00151245	0.00071647	0.000371633	0.000371633	0.00982126	0.000371633	0.000371633	0.015029	0.000547127	0.0152611
	Pseudomonas aeruginosa	32	0.00285828	0.000215191	0.000845457	0.872469	0.000854878	0.000215191	0.00485726	0.011472	0.0051509	0.874141	0.00597487	0.000854583	0.125737	0.000854436	0.89622	0.00476615	0.000202239	0.000854878	0.130282	0.00956968	0.00085473	0.00908396	0.000215191	1	0.000215191	0.000627617	0.00545102	0.00965476	0.000215191	0.0017205	0.00085473	0.12332	0.00129424	0.0114575	0.00568182	0.87389	0.12583	0.00201091	0.00139595	0.000215191	0.000215191	0.122654	0.000215191	0.000215191	0.872962	0.000823673	0.872263
	Enterococcus faecium	33	0.000221042	1.0016	0.000525265	0.000484503	0.000525265	0.936146	0.000390386	0.000527253	0.000476549	0.000484503	0.000390386	0.000525265	0.000528579	0.000525265	0.000484503	0.000474892	0.989996	0.000525265	0.000529241	0.000560724	0.000525265	0.000569009	0.994569	0.000484503	0.99729	0.000525265	0.000475555	0.000560724	0.994842	0.000529241	0.000525265	0.000521288	0.000525265	0.000527916	0.000476218	0.000484503	0.000529241	0.000512009	0.000525265	0.974807	0.944307	0.000529573	0.994582	0.998417	0.000484834	0.000525265	0.000484503
	Enterococcus faecium	34	0.000219818	0.928898	0.000522355	0.000481819	0.000522355	1	0.000745468	0.000524991	0.000831154	0.000481819	0.000388223	0.000522355	0.000525651	0.000522355	0.000481819	0.000472262	0.925869	0.000522355	0.00052631	0.000557618	0.000522355	0.000565857	0.942669	0.000481819	0.931943	0.000522355	0.00047358	0.000557618	0.929444	0.00052631	0.000522355	0.0005184	0.000522355	0.000524991	0.000830825	0.000481819	0.00052631	0.000509173	0.000522355	0.934091	0.910303	0.000526639	0.942879	0.932186	0.000482148	0.000522355	0.000481819
	Acinetobacter baumannii	35	0.00158648	0.000396057	0.963011	0.00106523	0.998662	0.000396057	0.00105648	0.00121391	0.00127138	0.00106473	0.00338235	0.993669	0.000980022	0.975666	0.00106498	0.0010315	0.000376816	0.992524	0.00192131	0.000816352	0.993716	0.000746886	0.000396057	0.00106548	0.000396057	0.840228	0.00241982	0.000816352	0.000396057	0.0571279	0.979408	0.00168468	0.967875	0.00119717	0.00113095	0.00106498	0.000979772	0.000801109	0.860936	0.000396057	0.000396057	0.000979772	0.000396057	0.000396057	0.00104199	0.985555	0.00106473
	Acinetobacter baumannii	36	0.00160226	0.000399808	0.965963	0.00111316	0.992955	0.000399808	0.00140072	0.00128796	0.00165775	0.00109298	0.003848	0.993003	0.00100898	0.984604	0.00111492	0.00141484	0.000380386	0.991393	0.00221522	0.000826103	0.999062	0.000754969	0.000399808	0.00140828	0.000399808	0.846017	0.00280169	0.000826103	0.000399808	0.0569501	0.979741	0.00172056	0.960334	0.00130865	0.00160529	0.00109323	0.00100848	0.000809959	0.861162	0.000399808	0.000399808	0.000988548	0.000399808	0.000399808	0.00107053	0.984396	0.001095
	Serratia marcescens	37	0.00123999	0.000307294	0.000884992	0.0133255	0.000940811	0.000307294	0.116905	0.999517	0.130468	0.0135124	0.121103	0.000955683	0.0070359	0.000940618	0.013987	0.108053	0.000290297	0.000974032	0.00828767	0.00451748	0.000923814	0.00420767	0.000307294	0.0152212	0.000307294	0.000706526	0.096029	0.00454626	0.000307294	0.00148046	0.000959353	0.00798019	0.00121334	0.999253	0.120289	0.0135124	0.00625057	0.111049	0.00104839	0.000307294	0.000307294	0.00604043	0.000307294	0.000307294	0.0135379	0.000924973	0.0135124
	Pseudomonas aeruginosa	38	0.00134163	0.000207981	0.000611708	0.850802	0.000606444	0.000207981	0.00487972	0.0104319	0.00524874	0.850628	0.00627086	0.00060616	0.122448	0.000606017	1	0.00292339	0.000195462	0.000606444	0.123204	0.0100674	0.000618536	0.00929753	0.000207981	0.866189	0.000207981	0.000606302	0.00447742	0.00993925	0.000207981	0.00140778	0.000606302	0.116489	0.00104047	0.0104113	0.00511686	0.850223	0.119396	0.00181563	0.00119098	0.000207981	0.000207981	0.116991	0.000207981	0.000207981	0.850445	0.000575432	0.850127
	Acinetobacter baumannii	39	0.00231035	0.000405571	0.947866	0.00111078	0.961272	0.000405571	0.00134875	0.00151558	0.00158876	0.00109031	0.00279345	0.96649	0.00129322	0.954321	0.0014227	0.00134619	0.000385868	0.950297	0.00151021	0.000837498	0.952059	0.000766363	0.000405571	0.00138022	0.000405571	0.853101	0.00236664	0.000837498	0.000405571	0.0600263	0.961594	0.00127889	0.941219	0.00149818	0.0014662	0.00109056	0.00100331	0.000822145	0.853737	0.000405571	0.000405571	0.00100331	0.000405571	0.000405571	0.00106805	0.952945	0.00109031
	Klebsiella pneumoniae	40	0.00169253	0.000258879	0.00116162	0.00441482	0.00118324	0.000258879	0.841815	0.112306	0.881266	0.00441427	0.895301	0.00118324	0.00336002	0.00117117	0.00630443	0.166881	0.000242665	0.00118252	0.00428763	0.00154967	0.0011854	0.00165974	0.000258879	0.00685318	0.000258519	0.000654674	0.231022	0.00154967	0.000258879	0.00165614	0.00118324	0.00370556	0.00181017	0.112252	1.0002	0.00441464	0.0025261	0.0820614	0.00131061	0.000258879	0.000258879	0.00228938	0.000258879	0.000258879	0.00454777	0.00112757	0.00441464
	Pseudomonas aeruginosa	41	0.00134116	0.00020793	0.00059947	0.850609	0.000606297	0.00020793	0.00476476	0.0104176	0.00513368	0.850654	0.00624885	0.000606012	0.122553	0.00060715	1.00027	0.00293762	0.000195414	0.000606297	0.123232	0.0100993	0.000607292	0.00929541	0.000208072	0.866421	0.00020793	0.000607292	0.00447462	0.0100993	0.00020793	0.00140715	0.000606154	0.116223	0.0010415	0.0103969	0.00512714	0.850286	0.119393	0.00181519	0.00119154	0.00020793	0.00020793	0.116995	0.00020793	0.00020793	0.850563	0.000563203	0.849975
	Enterococcus faecium	42	0.00023414	0.89354	0.000545752	0.000503401	0.000545752	0.867799	0.000405613	0.000547818	0.000494448	0.000503401	0.000405613	0.000545752	0.000549196	0.000545752	0.000503401	0.000493415	0.897839	0.000545752	0.000549196	0.000582595	0.000545752	0.000591203	0.913758	0.000503401	0.900636	0.000545752	0.000494104	0.000582595	0.898364	0.000549884	0.000545752	0.000540932	0.000545752	0.000547818	0.000494792	0.000503401	0.000549884	0.000531291	0.000545752	0.880528	0.911448	0.000550228	0.913622	0.900734	0.000503745	0.000545752	0.000503401
	Acinetobacter baumannii	43	0.0022839	0.000400928	0.949149	0.00110009	0.95887	0.000400928	0.00135278	0.00151771	0.00157058	0.00107985	0.00278095	0.963899	0.00127816	0.957469	0.00140818	0.00133078	0.000381451	0.951435	0.00149292	0.000825381	0.958954	0.000756578	0.000400928	0.00136644	0.000400928	0.851638	0.0023436	0.000825381	0.000400928	0.0594757	0.964104	0.00124427	0.942308	0.00150051	0.00146889	0.0010801	0.000991823	0.000812733	0.849726	0.000400928	0.000400928	0.000991823	0.000400928	0.000400928	0.00105582	0.959356	0.00107985
	Klebsiella pneumoniae	44	0.00173817	0.000258287	0.00115842	0.00457357	0.00118182	0.000258287	0.841567	0.112829	0.881005	0.00457303	0.895039	0.00118182	0.00348822	0.00118164	0.00667064	0.167467	0.000242448	0.0011811	0.0043619	0.00154738	0.0011676	0.00165717	0.000258287	0.00702432	0.000258287	0.000651567	0.230376	0.00154738	0.000258287	0.00169533	0.00118182	0.00385702	0.00176463	0.112522	0.999991	0.00457339	0.00252365	0.0819951	0.00134813	0.000258287	0.000258287	0.00228714	0.000258287	0.000258287	0.00454333	0.00112386	0.00457339
	Serratia marcescens	45	0.00125151	0.000306953	0.000922014	0.013256	0.000967103	0.000306953	0.116764	0.999313	0.130504	0.013304	0.120943	0.00098194	0.00702831	0.000958239	0.0141019	0.107655	0.000289611	0.000985216	0.00830699	0.00443453	0.000972113	0.00420157	0.000306953	0.0150133	0.000306567	0.000737226	0.0958825	0.00443453	0.000306953	0.00153823	0.000970571	0.00797075	0.001265	0.999032	0.12025	0.013304	0.00623578	0.1109	0.0010621	0.000306953	0.000306953	0.00602614	0.000306953	0.000306567	0.0135061	0.000941861	0.013304
	Klebsiella pneumoniae	46	0.00236668	0.000250975	0.00150725	0.00432568	0.00150165	0.000251324	0.818861	0.110676	0.85661	0.00432533	0.849327	0.00151512	0.00365863	0.00170698	0.00497944	0.163127	0.000235584	0.00152281	0.00438218	0.00130489	0.00153138	0.00156059	0.000251324	0.00680447	0.000250975	0.000635569	0.229124	0.00130489	0.000250975	0.0017075	0.00148801	0.00385679	0.0018733	0.11097	0.836628	0.00432551	0.00273029	0.0816593	0.000972767	0.000251324	0.000251324	0.00260874	0.000251324	0.000250975	0.00438148	0.00147454	0.00432551
	Stenotrophomonas maltophilia	47	0.000843554	0.000349064	0.000511974	0.0138299	0.000672621	0.000349064	0.00116629	0.00463821	0.00142875	0.0138295	0.00157747	0.000673033	0.00750127	0.000671387	0.0140045	0.0010873	0.000329728	0.000671182	0.00831335	0.771313	0.00067221	0.769702	0.000349064	0.0136174	0.00034783	0.000672416	0.00113399	0.770055	0.000349064	0.000646087	0.000673856	0.00848346	0.000607005	0.00459563	0.00152625	0.0138437	0.00790546	0.00134853	0.000672004	0.000349064	0.000349064	0.00751032	0.000349064	0.000349064	0.0137404	0.000511974	0.0138295
	Enterococcus faecium	48	0.000234128	0.893737	0.000545726	0.000503376	0.000545726	0.868135	0.000405593	0.000547791	0.000494424	0.000503376	0.000404904	0.000545726	0.000549169	0.000545726	0.000503376	0.000493391	0.898098	0.000545726	0.000549169	0.000582566	0.000545726	0.000591174	0.913598	0.000503376	0.901416	0.000545726	0.00049408	0.000582566	0.89888	0.000549857	0.000545726	0.000540905	0.000545726	0.000547791	0.000494768	0.000503376	0.000549169	0.000531265	0.000545726	0.880886	0.91206	0.000549513	0.913732	0.901868	0.000503376	0.000545726	0.000503376
	Pseudomonas stutzeri	50	0.00200247	0.000340615	0.000933433	0.178739	0.000945179	0.000340615	0.00426953	0.00775832	0.00497682	0.179551	0.00399683	0.000944751	0.847782	0.000944965	0.187834	0.0039302	0.000321395	0.000945179	0.869499	0.00917182	0.000961622	0.00872144	0.000340615	0.185656	0.000340615	0.000854206	0.00384542	0.00910647	0.000340615	0.00235462	0.000961622	0.682572	0.0017603	0.00776857	0.00458922	0.180246	0.832486	0.00262369	0.00165353	0.000340615	0.000340615	0.848438	0.000340615	0.000340615	0.180228	0.000879191	0.180132
	Enterococcus faecium	51	0.000220967	1.00157	0.000525086	0.000484338	0.000525086	0.935713	0.000390253	0.000527074	0.000476387	0.000484338	0.000390253	0.000525086	0.000528399	0.000525086	0.000484338	0.000474731	0.989961	0.000525086	0.000529061	0.000560533	0.000525086	0.000568815	0.994325	0.000484338	0.997821	0.000525086	0.000475393	0.000560533	0.995178	0.000529061	0.000525086	0.00052111	0.000525086	0.000527736	0.000476056	0.000484338	0.000529061	0.000511834	0.000525086	0.974727	0.944733	0.000529393	0.994414	0.99885	0.000484669	0.000525086	0.000484338
	Enterococcus faecium	52	0.000221935	0.980295	0.000517303	0.000477159	0.000517303	0.923745	0.000384469	0.000519261	0.000468673	0.000477159	0.000383816	0.000517303	0.000520567	0.000517303	0.000477159	0.000467694	0.990228	0.000517303	0.000520567	0.000552225	0.000517303	0.000560385	0.994585	0.000477159	0.998559	0.000517303	0.000468347	0.000552225	0.995418	0.00052122	0.000517303	0.000512734	0.000517303	0.000519261	0.000469	0.000477159	0.000520567	0.000503596	0.000517303	0.975076	0.944733	0.000520893	0.994029	0.999005	0.000477159	0.000517303	0.000477159
	Acinetobacter baumannii	53	0.00160019	0.000399354	0.979598	0.00107435	1	0.000399354	0.00149437	0.00126408	0.00172592	0.00107385	0.00421048	1.00949	0.000988685	0.999644	0.0010741	0.00150722	0.000379953	0.99263	0.00217087	0.000822644	0.99378	0.0007526	0.000399354	0.00146337	0.000399354	0.848845	0.00284889	0.000822644	0.000399354	0.0582515	0.983078	0.00171962	0.957687	0.00124719	0.00165789	0.0010741	0.000988433	0.000808283	0.861632	0.000399354	0.000399354	0.000988433	0.000399354	0.000399354	0.00104915	0.994421	0.00107385
	Enterococcus faecium	54	0.000221808	0.986288	0.000517008	0.000476887	0.000517008	0.922645	0.00038425	0.000518966	0.000469059	0.000476887	0.00038425	0.000517008	0.00052027	0.000517008	0.000476887	0.000467428	0.989562	0.000517008	0.000520923	0.000551911	0.000517008	0.000560065	0.99389	0.000476887	0.997723	0.000517008	0.00046808	0.000551911	0.995311	0.000520923	0.000517008	0.000512442	0.000517008	0.000518966	0.000468733	0.000476887	0.000520923	0.000503309	0.000517008	0.974444	0.944622	0.000521249	0.993916	1	0.000477213	0.000517008	0.000476887
	Stenotrophomonas maltophilia	55	0.00109369	0.000375664	0.000609676	0.0154813	0.000724907	0.000375664	0.0016059	0.00522799	0.00183613	0.0152075	0.00199932	0.000725351	0.00944243	0.000725129	0.0155123	0.000934275	0.000356126	0.000724907	0.00997085	0.998919	0.000726683	0.819787	0.000375664	0.0145634	0.000375664	0.000726905	0.00114742	1	0.000375664	0.000698708	0.000726683	0.00930345	0.000711807	0.00498753	0.00190985	0.0154428	0.0097526	0.00157237	0.000726461	0.000375664	0.000375664	0.00993089	0.000375664	0.000375664	0.0151926	0.00055417	0.0154273
	Acinetobacter baumannii	56	0.00159429	0.000398383	0.979763	0.00109084	0.996161	0.000398383	0.00147088	0.00125899	0.0017079	0.00107073	0.00393281	1.00147	0.000985276	0.988125	0.0010926	0.00148571	0.00037903	0.984435	0.00220757	0.000823409	0.998375	0.000753535	0.000398383	0.00145931	0.000398383	0.841644	0.00284297	0.000823409	0.000398383	0.0576072	0.982712	0.00173454	0.964267	0.00128563	0.00165536	0.00107099	0.000984773	0.000806066	0.858846	0.000398383	0.000398383	0.000984773	0.000398383	0.000398383	0.00104836	0.982964	0.00107073
	Enterobacter cloacae/asburiae	57	0.00174667	0.000292744	0.000918216	0.0025382	0.00093678	0.000292744	0.261801	0.097243	0.270169	0.00260307	0.274602	0.00093678	0.00399478	0.000955752	0.00308309	0.209864	0.000274792	0.000935964	0.00423673	0.00147759	0.000955752	0.00129297	0.000293152	0.00346009	0.000292744	0.000689733	0.786417	0.00147759	0.000292744	0.00168221	0.000910668	0.00307799	0.00119648	0.0969076	0.271207	0.00260307	0.00251066	0.0857164	0.0013301	0.000292744	0.000292744	0.00302312	0.000292744	0.000292744	0.00256085	0.000891696	0.00259838
	Pseudomonas aeruginosa	58	0.000778561	0.00022983	0.000661997	1.00205	0.000669381	0.00022983	0.00342325	0.0109899	0.00379179	0.999417	0.00429874	0.000669066	0.132321	0.000670323	0.939306	0.0020603	0.000215848	0.000670794	0.130777	0.0109267	0.00067048	0.00977537	0.00022983	0.933161	0.000229672	0.00067048	0.00215927	0.0109267	0.00022983	0.000667024	0.000669223	0.126236	0.000670323	0.0109905	0.00384945	1.00231	0.132138	0.00212235	0.000681948	0.00022983	0.00022983	0.129303	0.00022983	0.00022983	1.00185	0.000621938	1.0023
	Pseudomonas aeruginosa	59	0.000776709	0.000229868	0.000675139	1	0.000670422	0.000229868	0.00342601	0.0108389	0.00379534	1.00287	0.00431482	0.000670108	0.131432	0.000669951	0.940339	0.00212384	0.000216032	0.000670422	0.129492	0.0108458	0.000682529	0.00988731	0.000229868	0.931974	0.000229868	0.000670265	0.0021685	0.0109632	0.000229868	0.000668064	0.000670265	0.125917	0.000669793	0.0108168	0.0038653	1.00297	0.13125	0.00204366	0.000681743	0.000229868	0.000229868	0.128663	0.000229868	0.000229868	0.999401	0.000635046	0.999521
	Pseudomonas aeruginosa	60	0.000776175	0.000229867	0.000662577	1.00212	0.000670119	0.000229867	0.00345539	0.0109918	0.00386218	0.99921	0.00437596	0.000669805	0.13195	0.000671062	0.939168	0.002137	0.000215884	0.000670119	0.130297	0.0109287	0.000671219	0.00972544	0.000229867	0.933373	0.00022971	0.000671219	0.00215271	0.0109287	0.000229867	0.000667762	0.000669962	0.126114	0.000670905	0.0108484	0.00392	0.999325	0.13224	0.0021227	0.000682689	0.000229867	0.000229867	0.129505	0.000229867	0.00022971	0.99892	0.000622511	0.999308
	Pseudomonas aeruginosa	61	0.000775962	0.000229851	0.000662215	0.998654	0.000669756	0.000229851	0.00341131	0.0109914	0.0037923	0.999535	0.00429929	0.000669442	0.132121	0.000670699	0.939256	0.00206064	0.000215868	0.000669756	0.13034	0.010917	0.000670856	0.00974375	0.000229851	0.933192	0.000229694	0.000670856	0.00222278	0.010917	0.000229851	0.000667557	0.000669599	0.12626	0.000670542	0.0108479	0.00385027	0.998973	0.131954	0.00204179	0.000682325	0.000229851	0.000229851	0.129124	0.000229851	0.000229694	0.9987	0.000622152	0.999081
	Acinetobacter baumannii	62	0.00159673	0.00039824	0.969851	0.0010907	0.996443	0.00039824	0.00146959	0.00123844	0.00168341	0.0010706	0.00420326	0.996761	0.000985676	0.983038	0.00109246	0.00148417	0.000378894	0.989705	0.00220226	0.00082236	0.998487	0.000752511	0.00039824	0.00145904	0.00039824	0.844131	0.0028412	0.00082236	0.00039824	0.0576584	0.978172	0.00173417	0.959509	0.00122161	0.00165402	0.00107085	0.000985174	0.000806028	0.859314	0.00039824	0.00039824	0.000985174	0.00039824	0.00039824	0.00104673	0.988117	0.0010706
	Klebsiella pneumoniae	63	0.00205265	0.000255558	0.00112705	0.00448027	0.00121924	0.000446158	0.990656	0.113565	0.997968	0.00447991	0.880294	0.00123401	0.00384565	0.00120927	0.00665358	0.167638	0.000239897	0.0012333	0.00458776	0.00147159	0.00122209	0.00163692	0.000255914	0.00645604	0.000255558	0.000646903	0.231114	0.00147159	0.000255558	0.00230696	0.00119664	0.00435658	0.00224912	0.113145	0.872109	0.00448009	0.00289905	0.0809965	0.00138439	0.000255558	0.000452921	0.0023931	0.000255558	0.000255558	0.00456178	0.00117902	0.00457744
	Pseudomonas aeruginosa	64	0.00077598	0.000229699	0.000660659	1.00213	0.000669615	0.000229699	0.00341123	0.01087	0.00379223	1	0.00429924	0.000669301	0.132151	0.000669143	0.939455	0.00212731	0.000215873	0.000669615	0.130518	0.0108375	0.000669458	0.00979017	0.000229699	0.933074	0.000229699	0.000669458	0.00217067	0.0107614	0.000229699	0.000656417	0.000669458	0.126289	0.000668986	0.010848	0.00384989	0.999071	0.132062	0.002042	0.000680927	0.000229699	0.000229699	0.129286	0.000229699	0.000229699	1.002	0.000620596	1.00219
	Acinetobacter iwoffi	65	0.00294311	0.000439184	0.0627758	0.0011685	0.06358	0.000439184	0.00328384	0.00219482	0.00356408	0.00114897	0.00492013	0.0635802	0.00199159	0.063572	0.00272146	0.00329759	0.000417734	0.0631889	0.00397163	0.000863243	0.0632923	0.000862418	0.000439184	0.00321454	0.000439184	0.0612155	0.00545254	0.000865443	0.000439184	1	0.0636306	0.00347525	0.0658353	0.00217612	0.00256113	0.00116822	0.00109865	0.000962245	0.0642334	0.000439184	0.000439184	0.00150236	0.000439184	0.000439184	0.00114127	0.0632651	0.00116822
	Pseudomonas stutzeri	66	0.000910148	0.000360578	0.000816556	0.18558	0.000848884	0.000360578	0.0027734	0.00794786	0.00324113	0.186667	0.00267506	0.000848431	0.878373	0.000848658	0.19052	0.00263504	0.000340232	0.000848884	0.889014	0.010006	0.000866065	0.00950252	0.000360578	0.188551	0.000360578	0.000848431	0.00214289	0.00995421	0.000360578	0.00119273	0.000848658	0.72457	0.000814747	0.00794808	0.00281522	0.187032	0.867255	0.00299268	0.000848884	0.000360578	0.000360578	0.877447	0.000360578	0.000360578	0.18771	0.000799149	0.186693
Pseudomonas xanthomarina	Pseudomonas stutzeri	67	0.00102453	0.000342441	0.00083109	0.154158	0.000859644	0.000342441	0.00219548	0.00726082	0.00247223	0.15513	0.0023988	0.000842254	0.63518	0.000842468	0.157445	0.00189298	0.000323118	0.000859644	0.650686	0.00756096	0.000842254	0.00693598	0.00034287	0.161767	0.000342441	0.000841824	0.00196683	0.00756096	0.000342441	0.000859	0.000842468	0.653639	0.000845904	0.00720135	0.00238828	0.155072	0.644106	0.0025858	0.000859429	0.00034287	0.000342441	0.642213	0.00034287	0.000342441	0.156128	0.000776557	0.154887
	Acinetobacter junii	68	0.00396079	0.000498147	0.141452	0.00126633	0.143028	0.000498147	0.00327706	0.0021856	0.0035926	0.00126604	0.0064307	0.142935	0.00265966	0.143163	0.0032387	0.00353759	0.000475247	0.142229	0.00512333	0.000968635	0.141812	0.000885363	0.000498147	0.00385491	0.000498147	0.137909	0.00589241	0.000968635	0.000498147	0.147648	0.144335	0.00396495	0.14388	0.00216895	0.00267126	0.00126633	0.00116968	0.00095436	0.142638	0.000498147	0.000498147	0.00116968	0.000498147	0.000498147	0.00123838	0.143026	0.00126663
	Stenotrophomonas maltophilia	69	0.000968283	0.000350009	0.000452749	0.012819	0.000608897	0.000350009	0.00153519	0.00444533	0.00179591	0.0127024	0.00180834	0.000609305	0.008103	0.000608489	0.013323	0.00121107	0.00033207	0.000608897	0.00874206	0.752251	0.000609712	1	0.000351232	0.0125807	0.000350009	0.000609916	0.00113034	0.75268	0.000350009	0.00063927	0.000610528	0.00783432	0.000546519	0.0044009	0.00187806	0.0128621	0.00790037	0.001536	0.000609508	0.000351232	0.000350009	0.00791627	0.000351232	0.000350009	0.0124462	0.000452749	0.0126074
	Shewanella putrefaciens	70	0.00274689	0.000308732	0.00219614	0.000810568	0.0022429	0.000308732	0.00525294	0.00288482	0.00611144	0.000810372	0.00538207	0.0022429	0.00215271	0.0022429	0.00342579	0.00480217	0.000291515	0.00224212	0.00490449	0.000679288	0.00224271	0.000678506	0.000308732	0.0037938	0.000308536	0.00111832	0.00708988	0.000679288	0.000308732	0.00324188	0.00221884	0.00420975	0.00330429	0.00288072	0.00541533	0.000810372	0.000785134	0.00177491	0.00195315	0.000308732	0.000308732	0.000785134	0.000308732	0.000308536	0.000790416	0.00219438	0.000810568
	Escherichia coli	71	0.00235472	0.000279812	0.00200666	0.00181371	0.00201886	0.000279812	0.191233	0.0603078	0.196278	0.0018135	0.197864	0.00201845	0.00231708	0.00227903	0.00310564	0.165408	0.000279812	0.00201721	0.00276668	0.000712455	0.00203458	0.000830543	0.000279812	0.00411404	0.000279812	0.000696738	0.230905	0.000712455	0.000279812	0.00314308	0.00201762	0.0027216	0.00251334	0.0601804	0.199078	0.0018135	0.00125243	0.0556116	0.00210593	0.000279812	0.000279812	0.00125285	0.000279812	0.000279812	0.00181454	0.00196964	0.00181371
	Pseudomonas stutzeri	72	0.00270683	0.000352067	0.000822226	0.184189	0.00082333	0.000352509	0.00515497	0.0081918	0.00569091	0.185848	0.00521015	0.00082333	0.86998	0.00082355	0.188303	0.00365775	0.000332201	0.00082333	0.900213	0.00975635	0.00082355	0.00913852	0.000352509	0.188712	0.000352067	0.00082333	0.00398597	0.00975635	0.000352067	0.001893	0.00082355	0.723358	0.00166101	0.00820217	0.00491724	0.18536	0.875318	0.00232894	0.00166189	0.000352509	0.000352509	0.868256	0.000352509	0.000352067	0.185461	0.000773665	0.18525
	Enterobacter cloacae/asburiae	73	0.000718131	0.000292593	0.000652794	0.00207826	0.000659991	0.000292593	0.245282	0.0839448	0.251383	0.00207788	0.247708	0.000659991	0.001737	0.000662074	0.0018832	0.18221	0.000275549	0.000659991	0.00176389	0.00112322	0.000662074	0.0013429	0.000292593	0.0020491	0.000292214	0.000662074	0.599251	0.00112322	0.000292593	0.000663589	0.000659991	0.00131354	0.000652984	0.0838465	0.249208	0.00207807	0.00185991	0.0859026	0.000661885	0.000292593	0.000292593	0.00190877	0.000292593	0.000292593	0.00202486	0.000603366	0.00207788
	Acinetobacter baumannii	74	0.00160442	0.000400411	0.972727	0.0010772	1.00091	0.000400411	0.00149807	0.00129193	0.00171457	0.00107669	0.00422087	1.001	0.000991302	0.989932	0.00107694	0.00149883	0.000380959	0.998658	0.00223927	0.000824822	0.995063	0.000754592	0.000400411	0.00146725	0.000400411	0.846948	0.00284431	0.000824822	0.000400411	0.0580895	0.986443	0.00171179	0.962575	0.001275	0.00164282	0.00107694	0.00099105	0.000810423	0.864866	0.000400411	0.000400411	0.00099105	0.000400411	0.000400411	0.00105421	0.984404	0.00107669
	Pseudomonas stutzeri	75	0.000892187	0.000369644	0.000894732	0.18929	0.000907454	0.000369644	0.00259514	0.00723372	0.00311051	0.190347	0.00258403	0.000906991	0.910677	0.000907223	0.190232	0.00209041	0.000348362	0.000907454	0.916395	0.0103465	0.000906991	0.00898294	0.000369644	0.192758	0.000369644	0.00090676	0.00206265	0.0103465	0.000369644	0.00126368	0.000925497	0.739602	0.000910692	0.00723396	0.00283987	0.190237	0.896853	0.00292939	0.000907223	0.000369644	0.000369644	1	0.000369644	0.000369644	0.190781	0.000835977	0.189938
	Serratia marcescens	76	0.00123474	0.000298512	0.000926719	0.0129193	0.000954669	0.000298512	0.115257	0.999788	0.128711	0.0129191	0.119325	0.000969309	0.00693632	0.000986231	0.0137232	0.106235	0.00028178	0.000972541	0.00819635	0.00431227	0.000985471	0.0041419	0.000298893	0.0146237	0.000298512	0.000727837	0.0947012	0.00431227	0.000298512	0.00151804	0.000958091	0.00784954	0.00124862	0.999495	0.118611	0.0129191	0.00615411	0.109418	0.00104841	0.000298512	0.000298512	0.00594724	0.000298512	0.000298512	0.013102	0.000955619	0.0130931
	Acinetobacter baumannii	77	0.00192836	0.000397872	0.960792	0.00106961	0.995935	0.000397872	0.00146949	0.00130131	0.00168562	0.00106911	0.0042197	0.996119	0.000984765	1	0.00106936	0.00146271	0.000378543	0.988305	0.00220574	0.000817583	0.98714	0.000749305	0.000397872	0.00145719	0.000397872	0.845644	0.00315486	0.000819842	0.000397872	0.0580281	0.979725	0.0016934	0.956562	0.00126516	0.00165148	0.00106936	0.000984514	0.000806036	0.859525	0.000397872	0.000397872	0.000984514	0.000397872	0.000397872	0.00104627	1.01619	0.00107137
	Enterococcus faecium	78	0.000219535	0.935278	0.000521684	0.0004812	0.000521684	0.997823	0.00074451	0.000523658	0.000830086	0.0004812	0.000387724	0.000521684	0.000524975	0.000521684	0.0004812	0.000471655	0.932338	0.000521684	0.000525633	0.000556901	0.000521684	0.00056513	0.948404	0.0004812	0.942795	0.000521684	0.000472313	0.000556901	0.936677	0.000525633	0.000521684	0.000517734	0.000521684	0.000524317	0.000829757	0.0004812	0.000525633	0.00050786	0.000521684	0.939703	0.91661	0.000525962	0.948532	0.943153	0.000481529	0.000521684	0.0004812
	Serratia marcescens	79	0.00123368	0.000298958	0.000890408	0.0130836	0.000944228	0.000298958	0.115307	0.999941	0.129152	0.013131	0.119477	0.000944228	0.0069367	0.000944038	0.0139364	0.105947	0.000282222	0.000962105	0.00794217	0.00437654	0.000943848	0.00414662	0.000298958	0.0148214	0.000298958	0.000727997	0.094504	0.00437654	0.000298958	0.0015313	0.000962105	0.00780505	0.00120705	0.999615	0.118616	0.013131	0.0060269	0.108737	0.00104864	0.000298958	0.000298958	0.00590404	0.000298958	0.000298958	0.0132466	0.000898966	0.0131306
	Acinetobacter johnsonii	82	0.00365587	0.000448035	0.083732	0.00112402	0.0853625	0.000448035	0.0028791	0.00148896	0.00319407	0.00112374	0.00571076	0.0852244	0.00214978	0.0849195	0.00232411	0.00303659	0.000426139	0.0845663	0.00430939	0.000987025	0.0850088	0.000987586	0.000448035	0.00363537	0.000447754	0.080269	0.00521585	0.000987025	0.000448035	0.217104	0.0858012	0.00388915	0.0868823	0.00146931	0.00230727	0.00112402	0.00117174	0.00122452	0.0862299	0.000448035	0.000448035	0.00147043	0.000448035	0.000448035	0.00109623	0.0846466	0.00112402
	Acinetobacter baumannii	83	0.00264521	0.000400981	0.947487	0.00107772	0.966209	0.000400981	0.00294171	0.00170588	0.00318103	0.00107721	0.00623026	0.966225	0.00177393	0.963319	0.00185033	0.0028261	0.000414642	0.963518	0.00315877	0.000826249	0.965356	0.000755919	0.000400981	0.0022245	0.000400981	0.850272	0.00470754	0.000826249	0.000400981	0.0604718	0.977665	0.00241879	0.996716	0.00168893	0.00260473	0.00107746	0.000992207	0.000810817	0.868803	0.000400981	0.000400981	0.000992207	0.000400981	0.000400981	0.00105191	0.961386	0.00107721
	Klebsiella pneumoniae	84	0.00142223	0.000262403	0.00108866	0.00493382	0.00110819	0.000262403	0.874186	0.116069	0.87595	0.00493346	0.88759	0.00110819	0.00356634	0.00112187	0.00582888	0.175905	0.000246345	0.00110746	0.00417654	0.0015038	0.00112151	0.00147661	0.000262403	0.00743632	0.000262403	0.000663123	0.240745	0.0015038	0.000262403	0.0017016	0.00110782	0.00344444	0.002039	0.11605	0.866425	0.00493364	0.00288917	0.0851277	0.00136256	0.000262403	0.000262403	0.00274537	0.000262403	0.000262403	0.00491795	0.00107716	0.00493346
	Acinetobacter baumannii	85	0.00159418	0.00039842	0.969868	0.0010932	0.996256	0.00039842	0.00147076	0.0013026	0.0017078	0.00107108	0.00393343	0.991418	0.000986122	0.978339	0.00109471	0.00148484	0.000379065	0.989517	0.00220853	0.000820218	1.00876	0.000751845	0.00039842	0.0014597	0.00039842	0.844376	0.00286687	0.000822732	0.00039842	0.0577755	0.982999	0.00173545	0.959281	0.0012855	0.00165426	0.00107335	0.000985619	0.000807649	0.859325	0.00039842	0.00039842	0.000985619	0.00039842	0.00039842	0.00104922	0.978058	0.0010731
	Enterococcus faecium	86	0.000222923	0.974301	0.000519607	0.000479284	0.000519607	0.919221	0.000386181	0.000521574	0.000471416	0.000479284	0.000386181	0.000519607	0.000522885	0.000519607	0.000479284	0.000469777	0.99758	0.000519607	0.000523541	0.000554684	0.000519607	0.00056288	0.997207	0.000479284	0.998136	0.000519607	0.000470433	0.000554684	0.995861	0.000523541	0.000519607	0.000515017	0.000519607	0.000521574	0.000471088	0.000479284	0.000523541	0.000505838	0.000519607	0.977218	0.949884	0.000523868	0.997238	0.998315	0.000479612	0.000519607	0.000479284
	Pseudomonas stutzeri	87	0.00271157	0.000352637	0.000822967	0.184224	0.000824071	0.000352637	0.00515662	0.00849817	0.00569209	0.185883	0.00521116	0.000824071	0.870317	0.000824291	0.188581	0.00365841	0.000332322	0.000824071	0.900326	0.00975989	0.000824291	0.00914184	0.000352637	0.188663	0.000352195	0.000824071	0.00398654	0.00975989	0.000352637	0.00189391	0.000824291	0.72357	0.00166205	0.00850855	0.00491815	0.185582	0.875405	0.00236004	0.00166294	0.000352637	0.000352637	0.868631	0.000352637	0.000352637	0.185483	0.000774388	0.185285
	Acinetobacter baumannii	88	0.00265907	0.000401125	0.954098	0.00110063	0.971665	0.000401125	0.00294074	0.0016703	0.00316193	0.00108038	0.00583415	0.9721	0.00177507	0.969851	0.00187529	0.00284002	0.000381638	0.963825	0.00316901	0.000823761	0.97628	0.000754925	0.000401125	0.00222808	0.000401125	0.850333	0.00469759	0.000823761	0.000401125	0.0602847	0.97881	0.00240548	0.997342	0.00165334	0.0025219	0.00108063	0.000993069	0.000813132	0.868708	0.000401125	0.000401125	0.000993069	0.000401125	0.000401125	0.00105558	0.962808	0.00108038
	Klebsiella pneumoniae	89	0.00213559	0.000246428	0.00237637	0.00463243	0.00242983	0.000246428	0.796585	0.106541	0.836505	0.00463209	0.86411	0.00245588	0.00370927	0.00244286	0.00707203	0.161778	0.000231005	0.00248039	0.00702508	0.00146897	0.00245674	0.00157779	0.000246428	0.0074607	0.000246085	0.000623781	0.223142	0.00146897	0.000246428	0.00271139	0.00244646	0.00484493	0.00302962	0.106383	0.837254	0.00463226	0.00279416	0.0787863	0.000916821	0.000246428	0.000246428	0.00269614	0.000246428	0.000246428	0.00462095	0.00238888	0.00463226
	Serratia marcescens	90	0.00123394	0.000302969	0.000913472	0.0130844	0.00094143	0.000302969	0.115288	1.00002	0.128718	0.0131317	0.119386	0.000956074	0.00693672	0.000958547	0.0139191	0.10645	0.000285852	0.000959308	0.00818435	0.00427238	0.00097224	0.00410597	0.000302969	0.0148046	0.000302589	0.000714536	0.0946576	0.00427238	0.000302969	0.00150496	0.000944853	0.00779827	0.00124972	1	0.118578	0.0131317	0.00615467	0.109583	0.00103519	0.000302969	0.000302969	0.00594775	0.000302969	0.000302589	0.0133312	0.000942381	0.0131317
	Acinetobacter baumannii	91	0.00159648	0.000398179	0.969827	0.00109053	0.991412	0.000398179	0.00146987	0.00123875	0.00168366	0.00107044	0.00419934	0.991445	0.000985524	0.983147	0.00109229	0.00148444	0.000411745	0.995176	0.00220242	0.000822233	0.998773	0.000752395	0.000398179	0.00145882	0.000398179	0.844398	0.00284126	0.000822233	0.000398179	0.0576515	0.983329	0.0017344	0.959411	0.00122192	0.00165426	0.00107069	0.000985273	0.000805904	0.859246	0.000398179	0.000398179	0.000985273	0.000398179	0.000398179	0.00104657	0.988033	0.00107044
	Enterococcus faecium	92	0.000218691	0.93293	0.000519678	0.000479349	0.000519678	0.905637	0.000754106	0.000522301	0.000839353	0.000479349	0.000386234	0.000519678	0.000522956	0.000519678	0.000479349	0.000469841	0.945425	0.000519678	0.000523612	0.00055476	0.000519678	0.000562957	0.955624	0.000479349	0.949159	0.000519678	0.000471152	0.00055476	0.946746	0.000523612	0.000519678	0.000515743	0.000519678	0.000522301	0.000839025	0.000479349	0.000523612	0.000506563	0.000519678	0.929387	1	0.00052394	0.955541	0.949498	0.000479677	0.000519678	0.000479349
	Klebsiella pneumoniae	93	0.00174812	0.000261008	0.00117081	0.00445751	0.00123683	0.00045581	0.853589	0.113996	0.891512	0.00445697	0.904301	0.00123683	0.00346095	0.00123665	0.00663543	0.169448	0.000245002	0.00121683	0.00445115	0.00156369	0.00120919	0.00167464	0.000261372	0.00721929	0.000261008	0.000658796	0.232943	0.00156459	0.000261008	0.00171429	0.00123174	0.00400261	0.0018718	0.113639	0.999313	0.00445733	0.00255042	0.0831689	0.00136525	0.000261008	0.000462721	0.00231142	0.000261008	0.000261008	0.00459156	0.00114171	0.00462194
	Acinetobacter baumannii	94	0.00159741	0.000398348	0.969834	0.00109125	0.996392	0.000398348	0.00147075	0.00123953	0.00168462	0.00107114	0.00393246	0.996425	0.000985692	0.983334	0.00109301	0.00148507	0.000378996	0.994609	0.0022031	0.000822834	1.00375	0.000752966	0.000398348	0.00145969	0.000398348	0.844085	0.00284272	0.000822834	0.000398348	0.0575569	0.983062	0.00173489	0.959441	0.00122269	0.00165522	0.00107139	0.000985441	0.000806498	0.859285	0.000398348	0.000398348	0.000985441	0.000398348	0.000398348	0.00104727	0.98813	0.00107114
	Acinetobacter baumannii	95	0.00262559	0.000397475	0.840136	0.00108735	0.857578	0.000397475	0.00173485	0.00138176	0.00195051	0.00108685	0.00206361	0.857409	0.00175867	0.858668	0.00209947	0.00184694	0.000378166	0.85837	0.00185071	0.000818022	0.857882	0.000749811	0.000397475	0.00237833	0.000397475	0.856281	0.00242121	0.000820529	0.000397475	0.0585733	0.856197	0.00157561	0.862353	0.00136496	0.00185397	0.0010871	0.000983532	0.000805985	1	0.000397475	0.000397475	0.000983532	0.000397475	0.000397475	0.00106503	0.858117	0.00108886
Pseudomonas sp.	Pseudomonas oleovorans	96	0.00108884	0.000320991	0.00077628	0.196926	0.000786919	0.000320991	0.00446055	0.00984853	0.0048789	0.197261	0.00472091	0.000786518	0.166672	0.000786919	0.199519	0.00260908	0.000302723	0.00078712	0.172823	0.00874504	0.000787923	0.00762087	0.000320991	0.200937	0.00032079	0.000787521	0.00316815	0.0087603	0.000320991	0.000802577	0.000787923	0.171509	0.000787321	0.00984873	0.00461412	0.197446	0.171917	0.00284475	0.000787923	0.000320991	0.000320991	0.1672	0.000320991	0.000320991	0.198147	0.000725291	0.197131
	Acinetobacter baumannii	97	0.0018797	0.000397721	0.959812	0.00108903	0.985119	0.000397721	0.00148825	0.00125865	0.0017043	0.00106895	0.00448458	0.985255	0.000983637	0.997534	0.00109078	0.00150155	0.000378399	0.97749	0.0022039	0.00082204	0.976756	0.000752282	0.000397721	0.00145689	0.000397721	0.84506	0.00312907	0.00082204	0.000397721	0.0585284	0.978221	0.00171208	0.95556	0.00126443	0.00165111	0.0010692	0.000983135	0.000804726	0.858356	0.000397721	0.000397721	0.000983135	0.000397721	0.000397721	0.00104662	0.999448	0.00106895
	Acinetobacter baumannii	98	0.00157296	0.000398456	0.969999	0.00107068	0.996697	0.000398456	0.00147014	0.00125796	0.00168684	0.00105082	0.00420428	0.996727	0.000960065	0.988268	0.00107244	0.00150483	0.000412031	0.989987	0.00219691	0.000822805	0.998924	0.000752919	0.000398456	0.00143922	0.000398456	0.844701	0.00281483	0.000822805	0.000398456	0.0580049	0.978436	0.00172882	0.960029	0.00124112	0.00167678	0.00105082	0.000959814	0.000806465	0.86043	0.000398456	0.000398456	0.000959814	0.000398456	0.000398456	0.00102668	0.988442	0.00105057
Pseudomonas sp.	Pseudomonas putida	99	0.00210932	0.000285613	0.000706977	0.145601	0.000703048	0.000285613	0.00367778	0.00773477	0.00413719	0.146038	0.00448961	0.00070269	0.0948162	0.000703048	0.145731	0.00247585	0.000269001	0.000703048	0.0979731	0.00695617	0.000717337	0.006991	0.00028597	0.146779	0.000285613	0.00071698	0.00340914	0.00695617	0.000285613	0.000988661	0.000717337	0.0907214	0.000719302	0.00773549	0.00407128	0.146193	0.0922861	0.00211807	0.000905245	0.00028597	0.000285613	0.0950341	0.00028597	0.000285613	0.145223	0.000647854	0.144943
	Acinetobacter baumannii	100	0.0015957	0.000398799	0.970467	0.00109424	0.991842	0.000398799	0.00149128	0.00128521	0.00172855	0.0010721	0.00420362	0.991914	0.000987059	0.983258	0.00109575	0.00150587	0.000379425	0.985233	0.00221063	0.000820997	0.998814	0.00075256	0.000398799	0.00146109	0.000398799	0.8451	0.00286959	0.000823513	0.000398799	0.057929	0.978757	0.0017371	0.960279	0.00128672	0.00165684	0.00107437	0.000986556	0.000808417	0.860535	0.000398799	0.000398799	0.000986556	0.000398799	0.000398799	0.00105021	0.978638	0.00107412
	Enterococcus faecium	101	0.000222842	0.93966	0.000519419	0.000479111	0.000519419	0.905557	0.000753732	0.000521386	0.00083402	0.000479111	0.000385386	0.000519419	0.000522696	0.000519419	0.000479111	0.000469608	0.952262	0.000519419	0.000522696	0.000554484	0.000519419	0.000562677	0.962499	0.000479111	0.955655	0.000519419	0.000470263	0.000554484	0.952964	0.000523352	0.000519419	0.000514831	0.000519419	0.000521386	0.000838608	0.000479111	0.000522696	0.000505656	0.000519419	0.936343	1.00542	0.000523024	0.962648	0.955777	0.000479111	0.000519419	0.000479111
	Acinetobacter baumannii	102	0.00159782	0.000398513	0.970273	0.00109145	0.997171	0.000398513	0.00147111	0.00126091	0.00168507	0.00107133	0.00420664	0.997142	0.000986352	0.978377	0.00109321	0.00148569	0.000379153	0.990301	0.00220427	0.000822924	1.00395	0.000753027	0.000398513	0.00146004	0.000398513	0.844906	0.00284365	0.000822924	0.000398513	0.0579939	0.978589	0.00173586	0.960173	0.00124407	0.00165565	0.00107159	0.000986101	0.000806581	0.860162	0.000398513	0.000398513	0.000985849	0.000398513	0.000398513	0.00104745	0.98333	0.00107133
	Enterococcus faecium	103	0.000217311	0.93629	0.000506525	0.000467218	0.000506525	0.890717	0.000376458	0.000508443	0.000458909	0.000467218	0.000376458	0.000506525	0.000509721	0.000506525	0.000467218	0.00045795	0.945713	0.000506525	0.000509721	0.00054072	0.000506525	0.000548709	0.962133	0.000467218	0.952935	0.000506525	0.000458589	0.00054072	0.95039	0.00051036	0.000506525	0.000502051	0.000506525	0.000508443	0.000459228	0.000467218	0.000509721	0.000493103	0.000506525	0.931596	0.912819	0.000510041	0.96222	0.954291	0.000467218	0.000506525	0.000467218
	Acinetobacter baumannii	104	0.00159754	0.00039838	0.975069	0.00109134	0.991823	0.00039838	0.00147087	0.00123963	0.00170788	0.00107123	0.00420549	0.99191	0.00100563	0.98336	0.0010931	0.00146483	0.000379027	0.989926	0.00220328	0.0008229	1.00391	0.000753027	0.00039838	0.00145981	0.00039838	0.84463	0.00284295	0.0008229	0.00039838	0.0578996	0.98335	0.00173453	0.964811	0.00122279	0.00165535	0.00107148	0.00100512	0.000806563	0.859825	0.00039838	0.00039838	0.000985269	0.00039838	0.00039838	0.00104936	0.983209	0.00107123
Pseudomonas moraviensis	Pseudomonas fluorescens	105	0.000808686	0.000267723	0.000607685	0.128939	0.000658521	0.000267723	0.00243191	0.00697617	0.00267907	0.129297	0.00255348	0.000658186	0.08012	0.000658354	0.128622	0.00202439	0.000252171	0.000658521	0.0783299	0.0041252	0.000658855	0.00432336	0.000268057	0.12884	0.000267723	0.000658521	0.0029115	0.00418223	0.000267723	0.000667216	0.000658855	0.0796569	0.000619224	0.00697617	0.00289512	0.129243	0.0779693	0.0030518	0.000659022	0.000267723	0.000267723	0.0782029	0.000267723	0.000267723	0.129257	0.000607685	0.128482
Pseudomonas sp.	Pseudomonas putida	106	0.00122732	0.00028494	0.000691438	0.148128	0.000715109	0.00028494	0.00235925	0.00764479	0.00264206	0.148785	0.00245821	0.000701049	0.0929216	0.000701227	0.147371	0.00240553	0.000292237	0.000715109	0.0926566	0.00570539	0.000701583	0.00686953	0.00028494	0.145844	0.00028494	0.000701049	0.00199796	0.00570539	0.00028494	0.000820293	0.000701583	0.0905406	0.000703718	0.00764533	0.00249185	0.148999	0.093221	0.00241674	0.000715287	0.00028494	0.00028494	0.0939877	0.00028494	0.00028494	0.149175	0.000646232	0.148387
	Acinetobacter baumannii	107	0.00157883	0.000399115	0.971138	0.00109284	0.991962	0.000399115	0.00149272	0.0012613	0.00173017	0.0010727	0.0042354	0.992021	0.000987086	0.978304	0.00109461	0.00150757	0.000379726	0.985362	0.00221163	0.000824921	0.999485	0.000754919	0.000399115	0.00146199	0.000399115	0.843139	0.00283661	0.000824921	0.000399115	0.057496	0.978632	0.00173772	0.960613	0.001288	0.0016584	0.00107295	0.000986582	0.000807547	0.860598	0.000399115	0.000399115	0.000986582	0.000399115	0.000399115	0.00105029	0.978264	0.0010727
	Enterococcus faecium	108	0.000220812	0.97154	0.000514686	0.000474745	0.000514686	0.913228	0.000746863	0.000516635	0.000826421	0.000474745	0.000382524	0.000514686	0.000517933	0.000514686	0.000474745	0.000465328	0.982165	0.000514686	0.000517933	0.000549432	0.000514686	0.00055755	0.982759	0.000474745	0.982524	0.000514686	0.000465978	0.000549432	0.980308	0.000518583	0.000514686	0.00051014	0.000514686	0.000516635	0.000830967	0.000474745	0.000517933	0.000501048	0.000514686	0.963902	0.947957	0.000518258	0.982881	0.98315	0.000474745	0.000514686	0.000474745
	Klebsiella pneumoniae	109	0.00175152	0.000261472	0.00114797	0.00454911	0.00122293	0.000458714	0.853722	0.113452	0.891826	0.00454856	0.904391	0.00122293	0.0035276	0.00118618	0.00667037	0.170171	0.000245096	0.00121711	0.00445213	0.0015652	0.00120128	0.00167637	0.000261472	0.00730904	0.000261108	0.000660868	0.233558	0.0015652	0.000261472	0.00171476	0.00121784	0.00391626	0.00184286	0.113347	0.99588	0.00454893	0.00255122	0.0834192	0.00136541	0.000261472	0.000465628	0.00231213	0.000261472	0.000261472	0.00459314	0.00112777	0.00454893
	Pseudomonas stutzeri	110	0.00321185	0.000371225	0.000918869	0.194557	0.000913283	0.000371225	0.00434298	0.0084779	0.00501026	0.195765	0.00429574	0.000912818	1	0.000913051	0.200333	0.00358424	0.000350278	0.000913283	0.927436	0.00989833	0.000931437	0.00925153	0.000371225	0.19882	0.000371225	0.000931205	0.0038377	0.00989833	0.000371225	0.00168552	0.000931437	0.745416	0.00165387	0.00848883	0.00440024	0.195741	0.908647	0.00262278	0.00163223	0.000371225	0.000371225	0.916293	0.000371225	0.000371225	0.196237	0.000841366	0.19529
	Enterococcus faecium	111	0.000222178	0.987422	0.00051787	0.000477682	0.00051787	0.923941	0.00038489	0.00051983	0.000469187	0.000477682	0.00038489	0.00051787	0.000521137	0.00051787	0.000477682	0.000468207	0.990842	0.00051787	0.000521137	0.00055283	0.00051787	0.000560998	0.995057	0.000477682	1	0.00051787	0.00046886	0.00055283	0.996417	0.000521791	0.00051787	0.000513296	0.00051787	0.00051983	0.000469513	0.000477682	0.000521137	0.000504147	0.00051787	0.975037	0.945858	0.000522117	0.994929	0.999385	0.000477682	0.00051787	0.000477682
	Pseudomonas aeruginosa	112	0.000730095	0.000234027	0.000687195	0.947161	0.000694879	0.000234027	0.00338091	0.0111806	0.00378718	0.94762	0.00431286	0.000682233	0.133973	0.000682073	0.953916	0.00232427	0.000219941	0.000694879	0.132252	0.0111813	0.000694719	0.0102332	0.000234027	0.937307	0.000234027	0.000682393	0.00219156	0.0111437	0.000234027	0.000680312	0.000682393	0.128366	0.000681913	0.0111574	0.00385617	0.947262	0.133575	0.00214851	0.000706404	0.000234027	0.000234027	0.131322	0.000234027	0.000234027	0.947352	0.000646376	0.947048
	Pseudomonas aeruginosa	113	0.000776216	0.000229722	0.000662298	1.00217	0.000669683	0.000229722	0.00341158	0.0109296	0.00379262	0.999756	0.00429967	0.000669368	0.13217	0.000670625	0.939383	0.00206074	0.000215895	0.000669683	0.130692	0.0109508	0.000670783	0.00977749	0.000229879	0.933154	0.000229722	0.000670783	0.00217089	0.0109508	0.000229722	0.000667326	0.000669526	0.126362	0.000670625	0.0109076	0.00385044	0.999474	0.132149	0.0020422	0.000682253	0.000229879	0.000229722	0.129215	0.000229879	0.000229722	0.998702	0.00062223	0.999248
	Pseudomonas aeruginosa	114	0.000776404	0.000229778	0.000662301	0.999129	0.000669845	0.000229778	0.00341241	0.0108737	0.00379354	1.00254	0.00430071	0.000669531	0.131876	0.000670788	0.939224	0.0020614	0.000215947	0.000669845	0.130294	0.0109207	0.000670945	0.0097203	0.000229935	0.931389	0.000229778	0.000670945	0.00217157	0.0109207	0.000229778	0.000667645	0.000669688	0.126275	0.000670631	0.0108517	0.00385153	1.0027	0.131712	0.0020427	0.000682419	0.000229935	0.000229778	0.129053	0.000229935	0.000229778	1.00181	0.000622224	1
	Acinetobacter baumannii	115	0.0015968	0.000398196	0.969583	0.00109083	0.996288	0.000398196	0.00147018	0.00123906	0.00170709	0.00107073	0.00393096	0.99615	0.000985315	0.978214	0.00109259	0.00146416	0.000378851	0.989305	0.00220704	0.00082252	1.00318	0.000752678	0.000398196	0.00145913	0.000398196	0.841486	0.00284164	0.00082252	0.000398196	0.0573686	0.977707	0.00171438	0.959096	0.00122222	0.00165459	0.00107098	0.000984813	0.00080619	0.859009	0.000398196	0.000398196	0.000984813	0.000398196	0.000398196	0.00104888	0.987885	0.00107073
	Klebsiella pneumoniae	116	0.00170886	0.000258161	0.00114978	0.00441659	0.00118212	0.000452905	0.841392	0.112054	0.880585	0.00440221	0.893565	0.00118212	0.00339652	0.00118194	0.00646193	0.16696	0.000242352	0.00116774	0.00427017	0.00154537	0.00118265	0.00165514	0.000258161	0.00693496	0.000258161	0.000652679	0.231348	0.00154537	0.000258161	0.00167311	0.00118194	0.00366977	0.00178305	0.112009	1	0.00440257	0.00244112	0.081753	0.00132817	0.000258161	0.000459732	0.0022056	0.000258161	0.000258161	0.00437311	0.00112445	0.00440257
	Pseudomonas aeruginosa	117	0.000778839	0.000229819	0.000662594	1.00196	0.000671548	0.000229819	0.00382665	0.010966	0.0038777	1.00248	0.0044407	0.000671234	0.132175	0.000671077	0.939308	0.0020602	0.000236259	0.000671548	0.130435	0.0108993	0.000671234	0.00972166	0.000229819	0.931537	0.000229819	0.000671234	0.00215241	0.0108993	0.000229819	0.000667778	0.000671234	0.125943	0.00067092	0.0109666	0.00399206	1.00249	0.13231	0.00212256	0.000682702	0.000229819	0.000229819	0.129357	0.000229819	0.000229819	1.00164	0.00062238	0.999153
	Pseudomonas aeruginosa	118	0.000776397	0.000229776	0.000662452	1.00256	0.000669996	0.000229776	0.00341237	0.0108736	0.00379366	0.999405	0.00430083	0.000669681	0.132179	0.000669524	0.939321	0.00206122	0.000215945	0.000669996	0.130356	0.0108523	0.000669838	0.0099165	0.000229776	0.933117	0.000229776	0.000669838	0.0021714	0.0109316	0.000229776	0.000667638	0.000669838	0.126462	0.000669367	0.0108516	0.00385149	1	0.132105	0.00204268	0.000681312	0.000229776	0.000229776	0.129254	0.000229776	0.000229776	1.00198	0.000622375	1.00269
	Escherichia coli	119	0.00234922	0.00029776	0.00200394	0.00180991	0.00201489	0.00029776	0.191343	0.0605772	0.19667	0.0018097	0.198592	0.00204733	0.00231409	0.00227483	0.00311852	0.166186	0.000279576	0.00202956	0.00277861	0.000710201	0.00204712	0.000828396	0.00029776	0.00417628	0.00029776	0.000694084	0.231245	0.000710201	0.00029776	0.00313939	0.00198803	0.00271786	0.00249469	0.0603518	0.198879	0.0018097	0.00124993	0.055724	0.00210229	0.00029776	0.00029776	0.00125034	0.00029776	0.00029776	0.00180536	0.00198327	0.00180991
	Enterococcus faecium	120	0.000221442	1.00166	0.000526215	0.000485379	0.000526215	0.937252	0.000391092	0.000528871	0.000477411	0.000485379	0.000391092	0.000526215	0.000529535	0.000526215	0.000485379	0.000475751	0.989908	0.000526215	0.000530199	0.000561738	0.000526215	0.000570038	0.994487	0.000485379	0.998025	0.000526215	0.000476415	0.000561738	0.99554	0.000530199	0.000526215	0.000522231	0.000526215	0.000528871	0.000477079	0.000485379	0.000530199	0.000512935	0.000526215	0.974937	0.944826	0.000530531	0.994258	0.999236	0.000485711	0.000526215	0.000485379
	Klebsiella pneumoniae	121	0.00200848	0.000251761	0.00109698	0.00450995	0.0012006	0.000439529	0.956648	0.112073	0.983796	0.00441335	0.867865	0.00120112	0.00376204	0.0011736	0.00671023	0.165152	0.000236333	0.0011999	0.00454134	0.00151232	0.0011608	0.00161313	0.000251761	0.00631786	0.000251761	0.000635012	0.227134	0.00145008	0.000251761	0.00227268	0.00117833	0.00429203	0.00218257	0.11163	0.859523	0.0045096	0.00285633	0.0797284	0.00136119	0.000251761	0.000446192	0.00235789	0.000251761	0.000251761	0.00449418	0.00113415	0.0045096
Pseudomonas sp.	Pseudomonas putida	122	0.00107329	0.000310709	0.00070697	0.112507	0.000702109	0.000311098	0.00204994	0.00641561	0.00228812	0.112896	0.00228929	0.00070172	0.0755799	0.000702303	0.120669	0.00183606	0.000292626	0.000702109	0.0792798	0.00551032	0.000718053	0.00481385	0.000311098	0.111921	0.000310709	0.000717858	0.00167973	0.00551032	0.000311098	0.000782605	0.000717858	0.0751875	0.000708136	0.00635067	0.00212402	0.113073	0.0764006	0.00197139	0.000703081	0.000311098	0.000311098	0.0740739	0.000311098	0.000310709	0.111502	0.000642417	0.112673
	Klebsiella pneumoniae	123	0.00201142	0.000252128	0.00109741	0.00441435	0.00119086	0.000442189	0.943621	0.111514	0.98369	0.004414	0.867525	0.00119086	0.00378911	0.00117736	0.00658076	0.164857	0.000236699	0.00118963	0.00452113	0.00145	0.00119086	0.00154468	0.000252128	0.00631846	0.000252128	0.00063751	0.227647	0.00145	0.000252128	0.00227284	0.00119033	0.00420816	0.00221743	0.111423	0.861286	0.00441418	0.00287107	0.0800334	0.00136409	0.000252128	0.000448852	0.00235945	0.000252128	0.000252128	0.0043991	0.00113458	0.004414
	Pseudomonas stutzeri	125	0.0033517	0.00033869	0.000820746	0.175814	0.000848741	0.00033869	0.00440255	0.00743231	0.00502776	0.176991	0.00460254	0.000848316	0.83206	0.000848528	0.192523	0.00342423	0.000319179	0.000848741	0.865415	0.0100413	0.000831986	0.00950941	0.00033869	0.184141	0.000338266	0.000831774	0.00329635	0.0100413	0.00033869	0.00185463	0.000832198	0.684253	0.00149049	0.00744228	0.00462629	0.17701	0.838671	0.00264611	0.00150385	0.00033869	0.00033869	0.83582	0.00033869	0.00033869	0.176786	0.000790419	0.176609
	Acinetobacter baumannii	126	0.00161399	0.000403562	0.98656	0.00108542	0.998437	0.000403562	0.00109637	0.00123691	0.00129522	0.00108491	0.00344696	1.00357	0.00101871	1.00386	0.00108516	0.00105181	0.000383957	1.00006	0.00195772	0.000831822	0.998009	0.000761039	0.000403562	0.00108567	0.000403562	0.855514	0.00246618	0.000831822	0.000403562	0.0582153	0.998935	0.00171686	0.981107	0.00122342	0.00117275	0.00108516	0.00101845	0.00081629	0.872861	0.000403562	0.000403562	0.000998339	0.000403562	0.000403562	0.00106174	1.00383	0.00108491
	Enterococcus faecium	127	0.000221375	1.00106	0.000526055	0.000485564	0.000526055	0.936766	0.000390973	0.00052871	0.000477266	0.000485232	0.000390973	0.000526055	0.000529374	0.000526055	0.000485564	0.000476271	0.989393	0.000526055	0.000530038	0.000563559	0.000526055	0.000571857	0.993597	0.000485232	0.997908	0.000526055	0.000476934	0.000561568	0.995071	0.00053037	0.000526055	0.000522072	0.000526055	0.00052871	0.000476934	0.000485564	0.000530038	0.000512779	0.000526055	0.974062	0.944509	0.00053037	0.993998	0.999105	0.000485564	0.000526055	0.000485564
	Pseudomonas stutzeri	128	0.00298267	0.000360815	0.00144326	0.190173	0.00143783	0.000360815	0.0047363	0.00841978	0.00519846	0.191755	0.00454356	0.00143738	0.878718	0.00143761	0.194385	0.00417166	0.000340456	0.00143783	0.892535	0.0101413	0.00145548	0.00895501	0.000360815	0.19797	0.000360815	0.000905093	0.00545227	0.0100687	0.000360815	0.00439041	0.00145548	0.725747	0.00236125	0.00843041	0.00498152	0.191418	0.876156	0.00241961	0.00227212	0.000360815	0.000360815	0.882082	0.000360815	0.000360815	0.191832	0.00136793	0.191158
	Enterococcus faecium	129	0.000218413	0.987125	0.000519017	0.000479067	0.000519017	0.924083	0.000385742	0.000521636	0.000470881	0.00047874	0.000385742	0.000519017	0.000522291	0.000519017	0.000479067	0.000469898	0.99049	0.000519017	0.000522946	0.000556019	0.000519017	0.000564206	0.995023	0.00047874	0.9988	0.000519017	0.000470553	0.000554055	0.998977	0.000523274	0.000519017	0.000515087	0.000519017	0.000521636	0.000470553	0.000479067	0.000522946	0.000505919	0.000519017	0.974939	0.945756	0.000523274	0.995204	0.99943	0.000479067	0.000519017	0.000479067
	Pseudomonas stutzeri	130	0.00106818	0.000353333	0.000823927	0.184672	0.000825033	0.000353333	0.00255696	0.00742087	0.00311119	0.186004	0.00287401	0.000825033	0.869637	0.000825254	0.19872	0.0022169	0.000332978	0.000825033	0.863275	0.00969464	0.000825254	0.0089081	0.000353333	0.187731	0.00035289	0.000825033	0.002195	0.00969464	0.000353333	0.00117704	0.000825254	0.719651	0.000839193	0.00742109	0.00271338	0.185706	0.870508	0.0028979	0.000825476	0.000353333	0.000353333	0.862907	0.000353333	0.000353333	0.186181	0.00076773	0.185586
	Pseudomonas stutzeri	131	0.00108322	0.000352959	0.000838692	0.184797	0.000839799	0.000352959	0.00255857	0.00709105	0.00312817	0.186167	0.00286262	0.000839799	0.869776	0.00084002	0.198976	0.00221733	0.000333043	0.000839799	0.863309	0.00976579	0.00085706	0.00902712	0.000353402	0.18772	0.000352959	0.000839799	0.00215161	0.00965603	0.000352959	0.00119298	0.00084002	0.720377	0.000805941	0.00709127	0.00273029	0.185822	0.870699	0.00281504	0.000840241	0.000352959	0.000352959	0.862915	0.000352959	0.000352959	0.186267	0.000782485	0.185576
	Enterococcus faecium	132	0.00021846	0.98716	0.000519128	0.000478843	0.000519128	0.923703	0.000385825	0.000521094	0.000470982	0.000478843	0.000385825	0.000519128	0.000522404	0.000519128	0.000478843	0.000469345	0.990855	0.000519128	0.000523059	0.000554174	0.000519128	0.000562362	0.994753	0.000478843	0.998839	0.000519128	0.00047	0.000554174	1	0.000523059	0.000519128	0.000515198	0.000519128	0.000521749	0.000470655	0.000478843	0.000523059	0.000506027	0.000519128	0.975162	0.945746	0.000523386	0.994701	0.999392	0.00047917	0.000519128	0.000478843
	Pseudomonas stutzeri	133	0.00106796	0.000353258	0.000789246	0.184458	0.00077332	0.000353258	0.00255753	0.00741113	0.00306342	0.185961	0.00290791	0.00077332	0.869444	0.000773541	0.198956	0.00221644	0.000362328	0.00077332	0.863028	0.00960788	0.000790573	0.00884739	0.000353258	0.187893	0.000353258	0.000790352	0.00213327	0.00960788	0.000353258	0.00110955	0.000790573	0.71987	0.000790573	0.00741135	0.00272918	0.18553	0.870117	0.00285217	0.000773762	0.000353258	0.000353258	0.862635	0.000353258	0.000353258	0.18612	0.000716029	0.185411
	Pseudomonas stutzeri	134	0.00108245	0.000352707	0.000789003	0.184594	0.0008392	0.000352707	0.00255674	0.00708886	0.00312594	0.185925	0.00286058	0.0008392	0.869215	0.000839421	0.198861	0.00221575	0.000332805	0.0008392	0.862726	0.00977673	0.000856448	0.00907707	0.000353149	0.188276	0.000352707	0.0008392	0.00215008	0.00964427	0.000352707	0.0011092	0.000839421	0.720388	0.000805366	0.00708908	0.00272834	0.185696	0.870318	0.00281303	0.000773523	0.000352707	0.000352707	0.862314	0.000352707	0.000352707	0.186479	0.000715808	0.185469
	Klebsiella pneumoniae	135	0.00180241	0.000258153	0.0015473	0.00441876	0.00154174	0.000258153	0.839865	0.11402	0.877337	0.00441823	0.873819	0.00155556	0.00349961	0.00176129	0.00535587	0.167045	0.000241996	0.00154982	0.00431949	0.00163814	0.00155251	0.00162234	0.000258153	0.00658775	0.000257794	0.000652744	0.233413	0.00163814	0.000258153	0.00165681	0.00153653	0.00372294	0.00195051	0.113848	0.869965	0.00441859	0.00290701	0.0858114	0.000998863	0.000258153	0.000258153	0.00271151	0.000258153	0.000257794	0.00456615	0.00152253	0.00441841
	Klebsiella pneumoniae	136	0.00180156	0.000258032	0.00154658	0.0044935	0.00154102	0.000258032	0.841458	0.113766	0.877199	0.00449296	0.873114	0.00155483	0.00357711	0.00174665	0.00543124	0.167323	0.000241883	0.00154909	0.00431765	0.00163702	0.00155178	0.00162123	0.000258032	0.00666147	0.000257674	0.000652259	0.233251	0.00163702	0.000258032	0.00165586	0.00153581	0.00372119	0.00193578	0.113862	0.87013	0.00449332	0.00290583	0.0857789	0.000998395	0.000258032	0.000258032	0.00271042	0.000258032	0.000257674	0.00457496	0.00152182	0.00449314
	Pseudomonas luteola	137	0.00111425	0.000291531	0.000708917	0.0246426	0.000721155	0.000291531	0.000785088	0.00172599	0.000975788	0.0245217	0.000868199	0.00072079	0.0224134	0.000720607	0.0252843	0.000964098	0.000274543	0.000721155	0.0229233	0.000810478	0.000720607	0.000876967	0.000291531	0.0256927	0.000291531	0.00072079	0.00152433	0.00084354	0.000291531	0.000732663	0.000720607	0.018302	0.000721338	0.00172635	0.000961906	0.0246685	0.0229042	0.00127609	0.00072079	0.000291531	0.000291531	0.0213336	0.000291531	0.000291531	0.0249955	0.000662338	0.0246046
	Pseudomonas stutzeri	138	0.000972166	0.000366427	0.000905856	0.188269	0.000900349	0.000366427	0.00253172	0.00729664	0.00281921	0.189939	0.00261638	0.00089989	0.896707	0.00090012	0.190253	0.00221324	0.000375834	0.000900349	0.916263	0.0109357	0.000918017	0.00971776	0.000366427	0.192084	0.000366427	0.000917787	0.00233921	0.0109357	0.000366427	0.000916869	0.000918017	0.726573	0.000921688	0.00729687	0.0025308	0.189823	0.897597	0.00272652	0.00090012	0.000366427	0.000366427	0.895567	0.000366427	0.000366427	0.189957	0.000886123	0.189397
	Enterococcus faecium	139	0.000218273	0.98657	0.000518684	0.000478433	0.000518684	0.923196	0.000385495	0.000520647	0.000470579	0.000478433	0.000385495	0.000518684	0.000521956	0.000518684	0.000478433	0.000468943	0.989716	0.000518684	0.000522611	0.000553699	0.000518684	0.00056188	0.99406	0.000478433	0.997851	0.000518684	0.000469597	0.000553699	0.998069	0.000522611	0.000518684	0.000514757	0.000518684	0.000521302	0.000470252	0.000478433	0.000522611	0.000505594	0.000518684	0.974862	0.944827	0.000522938	0.994433	0.999144	0.00047876	0.000518684	0.000478433
	Acinetobacter baumannii	140	0.0016047	0.000400481	0.972948	0.00107688	0.995825	0.000400481	0.00149833	0.00127093	0.00173028	0.00107637	0.00419835	0.995891	0.000990969	0.989824	0.00107662	0.00151071	0.000381025	0.998775	0.00221515	0.00082547	0.989976	0.000755228	0.000400481	0.001467	0.000400481	0.844628	0.00287639	0.00082547	0.000400481	0.0581445	0.986327	0.0017232	0.962721	0.001254	0.00164311	0.00107662	0.000990716	0.000810057	0.864862	0.000400481	0.000400481	0.000990716	0.000400481	0.000400481	0.0010511	0.982183	0.00107637
Halomonas sp.	No ID	141	0.00195294	0.000429377	0.000859578	0.00909988	0.000941168	0.000429377	0.00220677	0.00417921	0.00261252	0.00913889	0.00316662	0.000940618	0.00733787	0.000940893	0.00962815	0.00486462	0.000404927	0.000941168	0.0109094	0.00426437	0.000941992	0.00319546	0.000429652	0.0108971	0.000429377	0.000941992	0.00256445	0.00426877	0.000429377	0.000960672	0.000941992	0.0110946	0.000873588	0.00416163	0.00261225	0.00939822	0.00648983	0.00198096	0.000942267	0.000429377	0.000429377	0.00718403	0.000429377	0.000429377	0.0089845	0.000859578	0.00909054
Acinetobacter soli	Acinetobacter baumannii	142	0.000900957	0.000441143	0.0916412	0.00120722	0.0918104	0.000441143	0.000824042	0.00101633	0.00106426	0.00120694	0.00113114	0.0918778	0.00127466	0.0918717	0.00120666	0.000849123	0.000419685	0.0921843	0.00153745	0.00091071	0.091751	0.000864172	0.000441143	0.00120778	0.000441143	0.0874276	0.000965331	0.00091071	0.000441143	0.082344	0.0919018	0.00110132	0.0924156	0.000996821	0.000987625	0.00120722	0.00127466	0.00103918	0.0905764	0.000441143	0.000441143	0.00127438	0.000441143	0.000441143	0.00118158	0.0918535	0.0012075
	Enterococcus faecium	143	0.000221905	1	0.000527316	0.000486395	0.000527316	0.93772	0.00039191	0.000529312	0.00047841	0.000486395	0.00039191	0.000527316	0.000530643	0.000527316	0.000486395	0.000476747	1.00136	0.000527316	0.000531308	0.000562914	0.000527316	0.000571231	1.00502	0.000486395	1.00543	0.000527316	0.000477412	0.000562914	1.00273	0.000531308	0.000527316	0.000523323	0.000527316	0.000529977	0.000478077	0.000486395	0.000531308	0.000513343	0.000527316	0.985624	0.946642	0.000531641	1.00557	1.00595	0.000486727	0.000527316	0.000486395
	Klebsiella pneumoniae	144	0.0015522	0.000155841	0.000927922	0.00481902	0.000946923	0.000155659	0.839159	0.116527	0.876075	0.00481902	0.888182	0.000946923	0.00365524	0.000947288	0.00570072	0.175694	0.000155841	0.000946192	0.00426417	0.00121458	0.000946923	0.00125331	0.000155659	0.00711444	0.000155841	0.000501871	0.239762	0.00121458	0.000155841	0.00176212	0.000923903	0.00350835	0.00186589	0.116163	0.866884	0.0048192	0.0027401	0.0848948	0.00118772	0.000155659	0.000155659	0.00260984	0.000155659	0.000155841	0.00490818	0.000902893	0.0048192
	Acinetobacter baumannii	145	0.00159405	0.000397573	0.96783	0.00106931	0.984027	0.000397573	0.0014872	0.00128277	0.0016984	0.00106881	0.00419646	0.983587	0.000984024	0.98336	0.00106906	0.00149924	0.000378258	0.983721	0.00220007	0.000820981	0.97607	0.000751249	0.000397573	0.0014566	0.000397573	0.843487	0.00283568	0.000820981	0.000397573	0.0581101	1.00435	0.00171144	0.97603	0.00126596	0.00165024	0.00106906	0.000983773	0.000804677	0.856402	0.000397573	0.000397573	0.000983773	0.000397573	0.000397573	0.00104498	0.983057	0.00106881
Klebsiella quasipneumoniae	Klebsiella pneumoniae	146	0.0016673	0.000198424	0.00061583	0.00438804	0.000646398	0.000198603	0.746744	0.116194	0.77725	0.00440216	0.790592	0.000632455	0.0046476	0.000634064	0.0055448	0.170821	0.000198424	0.000645862	0.00512918	0.00153305	0.000633706	0.00129047	0.000198603	0.00562149	0.000198424	0.000459594	0.236176	0.00153305	0.000198424	0.00144367	0.000632276	0.00379705	0.00117821	0.116284	0.763531	0.00440216	0.00311455	0.0866776	0.00101179	0.000198603	0.000198603	0.00336553	0.000198603	0.000198424	0.00440716	0.000624411	0.00440198
	Acinetobacter baumannii	147	0.00141299	0.000410633	0.998922	0.00110392	0.997064	0.000410633	0.00139149	0.00138216	0.00163554	0.0011034	0.00397731	0.997172	0.00101635	0.996687	0.00110366	0.0013933	0.000390685	0.997438	0.00229618	0.000846138	1.00465	0.000774115	0.000410633	0.00150393	0.000410633	0.873058	0.00287236	0.000846138	0.000410633	0.0590172	0.994944	0.00176741	0.970784	0.00131092	0.00170549	0.00110366	0.0010363	0.000831889	0.867861	0.000410633	0.000410633	0.00101609	0.000410633	0.000410633	0.00107982	1.00164	0.0011034
	Acinetobacter baumannii	149	0.00159019	0.000397423	0.967361	0.00109047	0.97831	0.000397423	0.00184244	0.00157414	0.00203751	0.0010684	0.00485558	0.978526	0.000983652	0.978069	0.00109197	0.00171431	0.000378116	0.983541	0.00216589	0.000818164	0.985704	0.000749963	0.000397423	0.00147285	0.000397423	0.842876	0.00317236	0.000820671	0.000397423	0.0580721	1.0037	0.0017108	0.970436	0.00144226	0.00198561	0.00107066	0.000983151	0.000913194	0.856359	0.000397423	0.000397423	0.000983151	0.000397423	0.000397423	0.00104659	0.977498	0.00107041
	Pseudomonas fluorescens	150	0.000699225	0.00027069	0.000614635	0.127146	0.000665897	0.00027069	0.00244585	0.00701289	0.0028057	0.128764	0.00251809	0.000665558	0.0821327	0.000665727	0.128507	0.00209768	0.000254956	0.000665897	0.0790915	0.00452948	0.000666573	0.00424644	0.00027069	0.127914	0.00027069	0.000666235	0.002445	0.00455029	0.00027069	0.000724602	0.000666573	0.0813881	0.000625462	0.00701289	0.0027118	0.128497	0.0809188	0.00291956	0.000666573	0.00027069	0.00027069	0.0804535	0.00027069	0.00027069	0.128627	0.000614635	0.127804
	Pseudomonas stutzeri	151	0.00099109	0.000358455	0.000836921	0.185921	0.000838044	0.000358455	0.00250087	0.00728934	0.00288338	0.187534	0.00248357	0.000838044	0.878382	0.000838269	0.186764	0.00223636	0.000338229	0.000838044	0.901023	0.010015	0.000838269	0.00923871	0.000358455	0.186735	0.000358455	0.000838044	0.00185902	0.00988753	0.000358455	0.000839617	0.000838269	0.729864	0.000852427	0.00728957	0.00265751	0.187248	0.897167	0.00257638	0.000838494	0.000358455	0.000358455	0.880628	0.000358455	0.000358455	0.187546	0.000787478	0.187001
	Acinetobacter baumannii	152	0.00136349	0.00041055	1	0.00111224	1.00706	0.00041055	0.00138888	0.00126221	0.00162096	0.00108919	0.00396433	0.996732	0.00102262	0.991406	0.00111379	0.0013622	0.000390605	1.00261	0.00228147	0.000708943	1.00979	0.000575288	0.00041055	0.00148782	0.00041055	0.872714	0.00288291	0.000711274	0.00041055	0.0591272	0.994623	0.00174244	0.971381	0.00124408	0.00165774	0.00109178	0.00102236	0.000752977	0.867771	0.00041055	0.00041055	0.0010019	0.00041055	0.00041055	0.00105007	0.997595	0.00109152
	Serratia marcescens	153	0.00122748	0.000298781	0.000942587	0.0131172	0.000975319	0.000298781	0.115419	1.00007	0.128674	0.0131646	0.119508	0.000989973	0.00685064	0.00100805	0.0139534	0.106707	0.000282034	0.000988641	0.00822199	0.00437229	0.000958192	0.00406722	0.000299161	0.0149183	0.000298781	0.000735153	0.0945879	0.0044054	0.000298781	0.0015411	0.00095077	0.00790323	0.00124955	0.999826	0.118663	0.0131646	0.00617658	0.109322	0.00105601	0.000298781	0.000298781	0.00596953	0.000298781	0.000298781	0.013331	0.000970942	0.0133369
	Enterococcus faecium	155	0.000204933	0.892141	0.000530994	0.000484162	0.000530994	0.897639	0.000647192	0.000529937	0.000707757	0.00048381	0.000414795	0.000530994	0.000529937	0.000530994	0.000484162	0.000474303	0.896095	0.000530994	0.000530641	0.00056691	0.000530994	0.000575713	0.901395	0.00048381	0.893021	0.000530994	0.000475007	0.000564797	0.889847	0.000534867	0.000530994	0.000522191	0.000530994	0.000529937	0.000707405	0.000484162	0.000530641	0.000513036	0.000530994	0.89556	0.912898	0.000530994	0.901394	0.892909	0.000484162	0.000530994	0.000484162
	Acinetobacter baumannii	156	0.0015482	0.000398295	0.970865	0.00105718	0.996132	0.000398295	0.00154443	0.00125922	0.00173139	0.00105668	0.00399552	0.991166	0.000972242	0.983359	0.00105693	0.00149493	0.000411865	0.984672	0.0022292	0.000690043	1.00851	0.000557865	0.000398295	0.00144517	0.000398295	0.844476	0.00288883	0.000690043	0.000398295	0.0576184	0.977846	0.00172938	0.960058	0.00124238	0.00167862	0.00105693	0.000971991	0.000729747	0.859207	0.000398295	0.000398295	0.000971991	0.000398295	0.000398295	0.00101647	0.989441	0.00105668
	Enterococcus faecium	157	0.000194362	0.9832	0.000492601	0.000448828	0.000492601	0.917713	0.000384803	0.000490967	0.000440335	0.000448828	0.00038415	0.000492601	0.000491621	0.000492601	0.000448828	0.000439355	1	0.000492601	0.000491621	0.00052396	0.000492601	0.000532126	0.989891	0.000448828	0.990619	0.000492601	0.000440009	0.00052396	0.988231	0.000496194	0.000492601	0.000483781	0.000492601	0.000490967	0.000440662	0.000448828	0.000491621	0.000475288	0.000492601	0.971325	0.941924	0.000491947	0.989984	0.990988	0.000448828	0.000492601	0.000448828
	Klebsiella pneumoniae	158	0.00181784	0.000202882	0.000923475	0.0037528	0.00102147	0.000389575	1	0.104436	0.925329	0.00373937	0.812726	0.00102147	0.00321373	0.00100821	0.00590769	0.15638	0.000202882	0.00102078	0.0039996	0.00124571	0.00100735	0.00129703	0.000202882	0.00568345	0.000202882	0.000464838	0.218053	0.00124571	0.000202882	0.00205655	0.00102095	0.00382238	0.00204243	0.1044	0.806608	0.00373937	0.0022987	0.0765482	0.00119146	0.000202882	0.000396119	0.0019322	0.000202882	0.000202882	0.00378139	0.000973765	0.00373937
	Acinetobacter baumannii	159	0.00154819	0.000398293	0.970835	0.00105717	0.995952	0.000398293	0.00146929	0.00124061	0.00169268	0.00105667	0.00397539	0.991011	0.000972237	0.978072	0.00105692	0.00149492	0.000411862	0.984756	0.00220908	0.000690039	1.00843	0.000557861	0.000398293	0.00144516	0.000398293	0.84468	0.00284987	0.000690039	0.000398293	0.0574733	0.977953	0.00172937	0.959852	0.00122378	0.00168087	0.00105692	0.000971985	0.000729743	0.859178	0.000398293	0.000398293	0.000971985	0.000398293	0.000398293	0.00101646	0.984546	0.00105667
	Klebsiella pneumoniae	160	0.00310071	0.000202486	0.00263077	0.00471716	0.00287244	0.000202486	0.811138	0.107895	0.850957	0.00470358	1	0.00287244	0.00317256	0.00288946	0.00757705	0.161965	0.000202142	0.00287141	0.00487616	0.00154786	0.00287468	0.00152483	0.000202486	0.0069775	0.000202486	0.00052856	0.226685	0.00154786	0.000202486	0.00307527	0.00287519	0.00495419	0.00427042	0.1079	0.854951	0.00470375	0.00234698	0.0779429	0.00141448	0.000202486	0.000202486	0.00192018	0.000202486	0.000202486	0.00473349	0.00269402	0.00470358
	Acinetobacter baumannii	161	0.00266356	0.000400888	0.948521	0.00107746	0.961365	0.000400888	0.00299945	0.00165995	0.00319901	0.00107696	0.00628369	0.96125	0.00179729	0.963812	0.0018499	0.00285806	0.000381412	0.96389	0.0031813	0.000808605	0.970953	0.000678095	0.000400888	0.00222398	0.000400888	0.850838	0.00476917	0.000810881	0.000400888	0.0605495	0.978948	0.00245869	1	0.00166198	0.00251029	0.00107721	0.00101575	0.000735509	0.869757	0.000400888	0.000400888	0.00099577	0.000400888	0.000400888	0.00103877	0.962205	0.00107924
	Providencia rettgeri	162	0.00190258	0.000335736	0.0034982	0.000821981	0.00355115	0.000335736	0.0138076	0.0115457	0.0136861	0.00082242	0.0153988	0.00353401	0.00234619	0.00355796	0.00236905	0.0125532	0.000315961	0.00355115	0.00371748	0.00057743	0.00358235	0.000586878	0.000335736	0.0027228	0.000335296	0.00111531	0.0175606	0.00057743	0.000335736	0.00340416	0.00358081	0.0030058	0.00443268	0.0114616	0.0115506	0.00082242	0.000906135	0.00872231	0.00247935	0.000335736	0.000335736	0.000916901	0.000335736	0.000335736	0.000811215	0.00355181	0.00082242
	Stenotrophomonas maltophilia	163	0.00107912	0.00037164	0.000601169	0.0150376	0.000717141	0.000372957	0.00158869	0.00513157	0.00181031	0.0150373	0.00197175	0.000717581	0.00931778	0.000715384	0.01538	0.00095282	0.000352311	0.000717141	0.00984186	0.998724	0.000716702	0.81053	0.000372957	0.0141166	0.00037164	0.000716922	0.0011661	0.988235	0.00037164	0.000689466	0.000718898	0.0091816	0.000702205	0.00492796	0.00188324	0.0150529	0.00961013	0.00151248	0.000716482	0.000372957	0.000372957	0.00978651	0.000372957	0.00037164	0.0149914	0.000547136	0.0150376
	Serratia marcescens	164	0.00123181	0.00028552	0.000904937	0.013022	0.000938516	0.00028552	0.114986	1.00057	0.130665	0.0130692	0.119084	0.000953124	0.00690503	0.000970768	0.0138548	0.105966	0.000285141	0.000952176	0.00816359	0.00421185	0.000970009	0.00406368	0.00028552	0.0148311	0.000301835	0.000712187	0.0942296	0.00421185	0.00028552	0.00148945	0.000914043	0.00774186	0.00119672	1.00046	0.118075	0.0130692	0.00612436	0.109212	0.00103205	0.00028552	0.00028552	0.00591814	0.00028552	0.000301835	0.0132352	0.000919166	0.0130692
	Acinetobacter baumannii	165	0.00262934	0.000397359	0.841327	0.00108804	0.857421	0.000397359	0.00173434	0.00137784	0.00194643	0.00106798	0.00206301	0.857525	0.00175815	0.85882	0.00211941	0.0018464	0.000378055	0.857947	0.00185066	0.000820288	0.858056	0.000750594	0.000397359	0.00235983	0.000397359	0.856473	0.00241724	0.000820288	0.000397359	0.0583553	0.856398	0.00157539	0.86273	0.00136105	0.00185342	0.00106823	0.000983243	0.000804494	1.00414	0.000397359	0.000397359	0.000983243	0.000397359	0.000397359	0.00104617	0.859349	0.00106798
	Enterococcus faecium	166	0.00014621	0.851665	0.000463745	0.000422462	0.000463745	0.851286	0.000791255	0.000467873	0.000800544	0.000422462	0.00040526	0.000463745	0.000467529	0.000463745	0.000422462	0.000412141	0.857842	0.000463745	0.000468217	0.000498835	0.000463745	0.000507436	0.861843	0.000422462	0.853203	0.000463745	0.000413517	0.000497115	0.851121	0.000465809	0.000463745	0.00045996	0.000463745	0.000467873	0.0008002	0.000422462	0.000468217	0.00045136	0.000463745	0.856355	0.872638	0.000468561	0.862131	0.854063	0.000422806	0.000463745	0.000422806
	Pseudomonas stutzeri	167	0.00305248	0.000348621	0.00149089	0.177491	0.00151261	0.000348621	0.00491881	0.00915701	0.00531797	0.178147	0.00638776	0.00149466	0.709818	0.0014951	0.181483	0.00390841	0.000328231	0.00152879	0.724222	0.00928688	0.00151217	0.00851761	0.000348621	0.185687	0.000348178	0.000667987	0.00479204	0.00928688	0.000348621	0.00280071	0.00148446	1	0.00215445	0.00908742	0.0045272	0.178331	0.722245	0.00258862	0.00139249	0.000348621	0.000348621	0.708625	0.000348621	0.000348178	0.178683	0.00149045	0.178066
	Acinetobacter baumannii	168	0.00159302	0.00039813	0.969949	0.0010904	1.00114	0.00039813	0.00146969	0.00128306	0.00170656	0.0010703	0.00393006	0.996081	0.000985404	0.977909	0.00109216	0.00148426	0.000378789	0.989285	0.00220692	0.000819621	1.00822	0.000751298	0.00039813	0.00145864	0.00039813	0.844202	0.00286478	0.000822133	0.00039813	0.0575204	0.977713	0.00173419	0.959398	0.00128457	0.00165406	0.00107056	0.000984901	0.000807061	0.859107	0.00039813	0.00039813	0.000984901	0.00039813	0.00039813	0.00104845	0.983158	0.00107231
	Enterococcus faecium	169	0.000239637	0.894047	0.000558565	0.000515219	0.000558565	0.883863	0.000627989	0.000560679	0.000719615	0.000515219	0.00041443	0.000558565	0.000562089	0.000558565	0.000515219	0.000504999	0.894941	0.000558565	0.000562089	0.000596272	0.000558565	0.000605083	0.905725	0.000515219	0.897021	0.000558565	0.000505704	0.000596272	0.89431	0.000562794	0.000558565	0.000553631	0.000558565	0.000560679	0.000719262	0.000515219	0.000562089	0.000543764	0.000558565	0.89615	0.922061	0.000562441	0.90595	0.89766	0.000515219	0.000558565	0.000515219
	Acinetobacter baumannii	170	0.00159422	0.000398429	0.969952	0.00109122	1.00152	0.000398429	0.00147079	0.00128402	0.00170784	0.00107111	0.00420575	0.99668	0.000986144	0.978129	0.00109298	0.00148537	0.000379073	0.989905	0.00220858	0.000820236	1.00892	0.000751862	0.000398429	0.00145973	0.000398429	0.842147	0.00286693	0.00082275	0.000398429	0.057634	0.978141	0.00173549	0.959294	0.00128553	0.0016553	0.00107337	0.000985641	0.000807668	0.859195	0.000398429	0.000398429	0.000985641	0.000398429	0.000398429	0.00104924	0.988266	0.00107312
	Enterococcus faecium	171	0.000239028	0.891859	0.000557145	0.000513909	0.000557145	0.881978	0.000858039	0.000559254	0.000949432	0.000513909	0.00041408	0.000557145	0.00056066	0.000557145	0.000513909	0.000503715	0.892009	0.000557145	0.000561363	0.000594757	0.000557145	0.000603545	0.903378	0.000513909	0.894822	0.000557145	0.000504418	0.000594757	0.892133	0.000561363	0.000557145	0.000552224	0.000557145	0.000559254	0.00094908	0.000513909	0.000561363	0.000542382	0.000557145	0.895264	0.921063	0.000561715	0.903406	0.895589	0.000514261	0.000557145	0.000513909
	Acinetobacter baumannii	172	0.00159685	0.000398269	0.969921	0.00109078	0.991406	0.000398269	0.0014702	0.00125838	0.00170439	0.00107068	0.00392766	0.991367	0.000985748	0.978307	0.00109254	0.00148478	0.000411838	0.984762	0.00220292	0.00082242	1.00376	0.000752566	0.000398269	0.00145915	0.000398269	0.844299	0.00284191	0.00082242	0.000398269	0.0575023	0.978299	0.0017348	0.959315	0.00124154	0.00165162	0.00107093	0.000985496	0.000806087	0.859463	0.000398269	0.000398269	0.000985496	0.000398269	0.000398269	0.00104681	0.983081	0.00107068
	Achromobacter xylosoxidans/dentrificans	173	0.0145834	9.80194e-05	0.00102829	0.00933849	0.00105804	9.80194e-05	0.00213654	0.00433767	0.0024887	0.00929759	0.00304128	0.00105804	0.00622599	0.00124619	0.027813	0.00148129	8.4621e-05	0.00105804	0.00820274	0.00654713	0.00105804	0.00716994	9.80194e-05	0.0142726	9.80194e-05	0.000442991	0.0031101	0.0064226	9.80194e-05	0.00261606	0.00105804	0.00722593	0.00169806	0.00431469	0.00247178	0.00938475	0.00470592	0.000678379	0.0012074	9.80194e-05	9.80194e-05	0.0050169	9.80194e-05	9.80194e-05	0.00920959	0.00102829	0.00927517
	Alcaligenes faecalis	174	1	0.000155787	0.00122948	0.0011538	0.00148336	0.000155787	0.00246526	0.00149901	0.00267827	0.00115357	0.00421325	0.00148336	0.00322317	0.00179423	0.00220273	0.00177788	0.00013897	0.00148336	0.00348196	0.00115053	0.00148126	0.00110943	0.000155787	0.00453556	0.000158823	0.000765854	0.00367231	0.00115053	0.000155787	0.00249959	0.00148429	0.00321687	0.00245965	0.00151536	0.00222165	0.0011538	0.00128647	0.000737359	0.00244541	0.000155787	0.000155787	0.000900853	0.000155787	0.000158823	0.00112788	0.00143595	0.0011538
Acinetobacter variabilis	Acinetobacter spp.	175	0.002125	0.000535212	0.0775603	0.00126747	0.0780214	0.000535212	0.0026037	0.0011374	0.00293978	0.00126717	0.00588644	0.0780623	0.00119899	0.0781735	0.00215101	0.00185171	0.000554647	0.0782722	0.00206789	0.00147437	0.0778294	0.00147348	0.000535212	0.00126776	0.000535212	0.0760823	0.00388911	0.00147437	0.000535212	0.466194	0.0790057	0.00234148	0.0799409	0.00111647	0.00161969	0.00126747	0.0011987	0.00108179	0.0790744	0.000535212	0.000535212	0.0011987	0.000535212	0.000535212	0.00123846	0.0774721	0.00126717
	Enterococcus faecium	176	0.000240612	0.897362	0.000560839	0.000517316	0.000560839	0.886313	0.000635853	0.000562962	0.000722544	0.000517316	0.000416825	0.000560839	0.000564377	0.000560839	0.000517316	0.000507055	0.897554	0.000560839	0.000564377	0.0005987	0.000560839	0.000607546	0.909141	0.000517316	0.90014	0.000560839	0.000507763	0.0005987	0.897233	0.000565085	0.000560839	0.000555885	0.000560839	0.000562962	0.000727498	0.000517316	0.000565085	0.000545977	0.000560839	0.899637	0.922755	0.000565439	0.909401	0.900415	0.00051767	0.000560839	0.000517316
Pseudomonas xanthomarina	Pseudomonas stutzeri	177	0.00284089	0.000311424	0.00155809	0.144002	0.00156922	0.000311424	0.00399989	0.00738123	0.00424922	0.144528	0.00499469	0.00155341	0.584336	0.0015536	0.151147	0.0041268	0.000293851	0.00156844	0.59806	0.00642607	0.00155243	0.00719789	0.000311424	0.152829	0.000311424	0.000765575	0.00511555	0.0064206	0.000311424	0.00313083	0.001529	0.628168	0.00277489	0.00736971	0.00395986	0.144651	0.583516	0.00229594	0.00157215	0.000311424	0.000311424	0.580234	0.000311424	0.000311424	0.145119	0.00150811	0.144302
	Pseudomonas aeruginosa	178	0.000729921	0.000233972	0.000685751	0.948827	0.000694873	0.000233972	0.00342604	0.0112796	0.0038322	0.949109	0.00435792	0.00068223	0.134334	0.00068207	0.953888	0.00232851	0.000219888	0.000694873	0.1322	0.0111788	0.000694713	0.0102309	0.000233972	0.937153	0.000233972	0.00068239	0.00229571	0.0111674	0.000233972	0.000669108	0.00068239	0.128163	0.00068191	0.0112564	0.00390118	0.946757	0.133369	0.00214783	0.000706396	0.000233972	0.000233972	0.131057	0.000233972	0.000233972	0.94891	0.000644942	0.946971
	Pseudomonas aeruginosa	179	0.000729934	0.000233976	0.000687204	0.947308	0.000694886	0.000234136	0.0034261	0.0113062	0.00383227	0.94748	0.004358	0.000682243	0.134161	0.000695846	0.95416	0.00226022	0.000219892	0.000694886	0.132272	0.0111763	0.000696006	0.00984555	0.000234136	0.937288	0.000233976	0.000696006	0.00227734	0.0111763	0.000233976	0.000680162	0.000682403	0.128408	0.000695686	0.0112564	0.00390125	0.94736	0.133595	0.00214787	0.000720012	0.000234136	0.000234136	0.131295	0.000234136	0.000233976	0.947356	0.000646394	0.947219
	Pseudomonas aeruginosa	180	0.000729936	0.000233976	0.000687046	0.948343	0.000694728	0.000234136	0.00342611	0.0112819	0.00383228	0.948896	0.00435801	0.000682085	0.13414	0.000695688	0.954199	0.00226023	0.000219893	0.000694728	0.132103	0.0113739	0.000695848	0.0101047	0.000234136	0.937048	0.000233976	0.000695848	0.00227735	0.0113739	0.000233976	0.000680164	0.000682245	0.127903	0.000695528	0.0112504	0.00390126	0.948623	0.13322	0.00214804	0.000719854	0.000234136	0.000234136	0.131129	0.000234136	0.000233976	0.948544	0.000646236	0.948632
	Enterococcus faecium	181	0.000222114	0.987466	0.000517722	0.000477545	0.000517722	0.923583	0.00038478	0.000519681	0.000469052	0.000477545	0.00038478	0.000517722	0.000520988	0.000517722	0.000477545	0.000468073	0.990111	0.000517722	0.000520988	0.000552672	0.000517722	0.000560838	0.995082	0.000477545	0.999273	0.000517722	0.000468726	0.000552672	0.996119	0.000521641	0.000517722	0.000513149	0.000517722	0.000519681	0.000469379	0.000477545	0.000521641	0.000504003	0.000517722	0.975489	0.945104	0.000521968	0.995076	0.999264	0.000477545	0.000517722	0.000477545
	Pseudomonas aeruginosa	182	0.000776202	0.000229875	0.000662129	1.0021	0.000669671	0.000229875	0.00341152	0.0109925	0.00379255	1.00268	0.00429959	0.000669357	0.132307	0.000670614	0.939512	0.00206086	0.000215891	0.000669671	0.130682	0.0109179	0.000670771	0.00974448	0.000229875	0.933131	0.000229718	0.000670771	0.00222286	0.0109179	0.000229875	0.000667471	0.000669514	0.125938	0.000670456	0.0108491	0.00385053	1.00242	0.132162	0.00204185	0.000682241	0.000229875	0.000229875	0.129205	0.000229875	0.000229718	1.0018	0.000622062	1.00235
	Enterobacter cloacae/asburiae	183	0.00305195	0.000307854	0.00188464	0.00342369	0.00187714	0.000307854	0.28222	0.107353	0.290798	0.00342348	0.293689	0.00187671	0.00372812	0.00212925	0.00416503	0.222082	0.000288988	0.00189321	0.0046401	0.0017603	0.00186063	0.00148589	0.000308282	0.00633865	0.000307854	0.000727186	0.817051	0.00165932	0.000307854	0.00262362	0.00186706	0.00429451	0.00237858	0.107175	0.286807	0.00342348	0.00252414	0.0906404	0.00114094	0.000307854	0.000307854	0.00291561	0.000307854	0.000307854	0.0032807	0.00181239	0.00341898
	Klebsiella pneumoniae	184	0.00293992	0.000253655	0.00152387	0.00444859	0.00151839	0.000253655	0.818277	0.113013	0.854855	0.00444824	0.864567	0.00153165	0.00370919	0.00173952	0.00556609	0.164919	0.0002381	0.00152635	0.00504817	0.00163541	0.00153412	0.00160465	0.000254008	0.00761689	0.000253655	0.000643063	0.230775	0.00163541	0.000253655	0.00207502	0.00151327	0.00464657	0.0020485	0.112825	0.858862	0.00444841	0.0028275	0.0804879	0.00109681	0.000253655	0.000253655	0.00272904	0.000253655	0.000253655	0.00443639	0.00149082	0.00445177
	Pseudomonas aeruginosa	185	0.000729962	0.000234145	0.000674907	0.946871	0.000694912	0.000234145	0.00343935	0.0113455	0.00384554	0.947415	0.00438361	0.000682269	0.134415	0.000683549	0.954102	0.00227295	0.000219901	0.000694912	0.132318	0.0112994	0.000683709	0.0100665	0.000234145	0.937117	0.000233985	0.000683709	0.00227807	0.0112994	0.000234145	0.000680188	0.000682429	0.127899	0.000683389	0.0112462	0.00391468	0.947126	0.133296	0.00223006	0.000695392	0.000234145	0.000234145	0.131244	0.000234145	0.000233985	0.948712	0.000634095	0.947148
	Acinetobacter baumannii	186	0.00159665	0.00039822	0.96976	0.00109065	1.00163	0.00039822	0.00142782	0.00123888	0.00168383	0.00107055	0.00419978	0.996642	0.000985627	0.983278	0.00109241	0.0014846	0.000411788	0.989785	0.00218381	0.000822319	1.00855	0.000752473	0.00039822	0.00145897	0.00039822	0.844456	0.00284156	0.000822319	0.00039822	0.0577236	0.978189	0.00173458	0.959433	0.00122205	0.00165042	0.0010708	0.000985376	0.000805988	0.859452	0.00039822	0.00039822	0.000985376	0.00039822	0.00039822	0.00104668	0.982885	0.00107055
	Pseudomonas aeruginosa	187	0.0032489	0.000212564	0.000612701	0.85927	0.000619675	0.000212564	0.00454172	0.0107293	0.00494897	0.858942	0.00534562	0.000619384	0.123668	0.000620547	0.887925	0.00313775	0.000199633	0.000619675	0.125185	0.00955084	0.000620692	0.00892085	0.000212564	0.938428	0.000212418	0.000620692	0.0036948	0.00955084	0.000212564	0.00162031	0.00061953	0.120577	0.00100848	0.0105837	0.00472101	0.858831	0.123448	0.0020729	0.00151119	0.000212564	0.000212564	0.12024	0.000212564	0.000212418	0.860748	0.000575651	0.858827
	Serratia marcescens	188	0.00121976	0.000302328	0.000884181	0.0130164	0.000953919	0.000302328	0.115225	0.99919	0.128641	0.0132004	0.1193	0.000968551	0.00696684	0.000953729	0.0138432	0.106631	0.000285606	0.000971781	0.00816874	0.0044439	0.000937197	0.0041391	0.000302328	0.0148905	0.000302328	0.000708599	0.0946809	0.00447221	0.000302328	0.00146964	0.00095734	0.00785121	0.00124067	0.998886	0.118573	0.0132004	0.00614955	0.109353	0.00104494	0.000302328	0.000302328	0.0059428	0.000302328	0.000302328	0.0132255	0.000938337	0.0132004
	Serratia marcescens	190	0.00123396	0.000302315	0.000909607	0.0130689	0.00095407	0.000302315	0.115161	0.999152	0.128643	0.0131162	0.119254	0.000968702	0.00693064	0.000959771	0.0139031	0.106041	0.000285594	0.000971932	0.00819159	0.00443212	0.000959011	0.00409978	0.000302695	0.0148019	0.000302315	0.000727381	0.0947281	0.00443212	0.000302315	0.00151652	0.000957491	0.0078602	0.00124784	0.998911	0.118541	0.0131162	0.00614911	0.109266	0.00104775	0.000302315	0.000302315	0.00594237	0.000302315	0.000302315	0.0133156	0.000929178	0.0132905
	Acinetobacter baumannii	191	0.000872101	0.000419891	0.890619	0.00112933	0.892977	0.000419891	0.000715007	0.000987075	0.000962967	0.0011288	0.000814615	0.893072	0.001039	0.890663	0.00112907	0.000731167	0.000399492	0.888757	0.0010586	0.000867333	0.887792	0.000793687	0.000419891	0.0011296	0.000419891	1.0044	0.00092376	0.000867333	0.000419891	0.0590009	0.891318	0.000798455	0.889209	0.000969325	0.000962438	0.00112907	0.00105913	0.000850114	0.905015	0.000419891	0.000419891	0.00103847	0.000419891	0.000419891	0.00110576	0.891303	0.0011288
	Pantoea dispersa	192	0.000650645	0.000318006	0.000599121	0.00267883	0.000661156	0.000318418	0.0916022	0.118616	0.0936885	0.00267863	0.0934538	0.000660743	0.00232249	0.000661774	0.0026304	0.0941168	0.000299869	0.000661156	0.00228313	0.00145957	0.000662186	0.00155293	0.000318418	0.00281568	0.000318006	0.000662392	0.0883494	0.00145957	0.000318418	0.000721129	0.000661156	0.0024072	0.000599327	0.118749	0.0937862	0.00267863	0.00247233	1	0.000662392	0.000318418	0.000318418	0.00261	0.000318418	0.000318006	0.00279363	0.000599121	0.00267863
	Acinetobacter baumannii	193	0.00160489	0.000400527	0.973031	0.001077	1.0012	0.000400527	0.0014985	0.0012923	0.00171506	0.00107649	0.00422208	0.996226	0.000991083	0.984894	0.00107675	0.00153135	0.000381069	0.999001	0.00223941	0.000825565	1.00031	0.000755315	0.000400527	0.00146717	0.000400527	0.847428	0.00287672	0.000825565	0.000400527	0.0580226	0.986673	0.00174337	0.962888	0.00127537	0.0016433	0.00107675	0.00099083	0.000810151	0.864951	0.000400527	0.000400527	0.00099083	0.000400527	0.000400527	0.0010535	0.98474	0.00107649
	Acinetobacter baumannii	194	0.000869215	0.00042016	0.893143	0.00113006	0.89307	0.00042016	0.000715465	0.00101369	0.000963585	0.00112953	0.000815137	0.893175	0.00106061	0.893016	0.00112979	0.000731635	0.000399749	0.888906	0.00105928	0.000865238	0.887693	0.000793135	0.00042016	0.00113032	0.00042016	1	0.000927798	0.000867889	0.00042016	0.0590072	0.891416	0.000798967	0.891742	0.000995925	0.000963055	0.00112979	0.00106008	0.000851984	0.905151	0.00042016	0.00042016	0.00103913	0.00042016	0.00042016	0.00110647	0.893976	0.00113165
	Klebsiella pneumoniae	195	0.00178332	0.000257708	0.00149977	0.00455637	0.00149348	0.000257708	0.84151	0.114165	0.877216	0.00448332	0.873443	0.0015073	0.00355353	0.00170184	0.00549298	0.16787	0.000241915	0.00150156	0.0042712	0.00158411	0.0014933	0.00156778	0.000257708	0.00665589	0.000257708	0.000624887	0.232801	0.0015825	0.000257708	0.00160726	0.00148828	0.00378432	0.00189458	0.113726	0.87015	0.00455619	0.00288162	0.0852668	0.00097107	0.000257708	0.000257708	0.00268619	0.000257708	0.000257708	0.0045508	0.0014829	0.00455619
	Serratia marcescens	196	0.00122023	0.00030249	0.000926484	0.0131067	0.000953862	0.000302871	0.115291	1	0.128773	0.0131541	0.119342	0.000968502	0.00692553	0.000985613	0.0139421	0.106423	0.000285759	0.000971734	0.00817275	0.0044769	0.000970783	0.00414608	0.000302871	0.0148184	0.00030249	0.000727042	0.0947825	0.0044769	0.00030249	0.0015174	0.000957284	0.00785543	0.0012478	0.999695	0.118586	0.0131541	0.00615248	0.109425	0.00104759	0.000302871	0.000302871	0.00594562	0.000302871	0.00030249	0.0133261	0.000955003	0.0131541
	Pseudomonas stutzeri	197	0.00167586	0.000361083	0.000890611	0.189507	0.000903273	0.000361083	0.00409695	0.00805733	0.00476372	0.191063	0.0042672	0.00090282	0.881084	0.000903046	0.192651	0.00364113	0.000340282	0.000903273	0.903522	0.00970764	0.00090282	0.00914804	0.000361083	0.194707	0.000360631	0.000887445	0.00301686	0.00970764	0.000361083	0.00266935	0.000903046	0.723114	0.0013496	0.00806795	0.00503052	0.190745	0.884625	0.00274125	0.00149181	0.000361083	0.000361083	0.875063	0.000361083	0.000361083	0.191138	0.000840869	0.190515
Erwinia sp.	No ID	198	0.000767736	0.000343397	0.000908668	0.0021733	0.000914843	0.000343397	0.0792094	0.101906	0.0827796	0.00218918	0.0838498	0.000914843	0.00180719	0.000914623	0.00247877	0.0893439	0.000323989	0.000915505	0.00185417	0.000968878	0.000915284	0.00115149	0.000343397	0.00224145	0.000343397	0.000787806	0.0785237	0.000971525	0.000343397	0.00089742	0.000914843	0.00173507	0.000858603	0.101465	0.0837137	0.00218918	0.00165501	0.147095	0.000787806	0.000343397	0.000343397	0.00175889	0.000343397	0.000343397	0.0021314	0.000824197	0.00209788
Pseudomonas sp.	Pseudomonas stutzeri	199	0.00249296	0.00037486	0.000907322	0.188242	0.00092024	0.00037486	0.00550359	0.00962259	0.00606306	0.188868	0.00451453	0.00091977	0.366943	0.000920005	0.195086	0.00566002	0.000353252	0.00092024	0.388719	0.00864011	0.00091977	0.00874298	0.00037486	0.198174	0.000374391	0.00091977	0.00491382	0.00864011	0.00037486	0.00189168	0.000920005	0.359803	0.00166503	0.00962236	0.00646423	0.188827	0.372648	0.0029916	0.00168194	0.00037486	0.00037486	0.366922	0.00037486	0.000374391	0.188755	0.00085518	0.18872
	Pandoraea apista	200	0.00421268	0.000126104	0.00051921	0.00287732	0.000555667	0.000126104	0.00106449	0.00143311	0.00117492	0.00256717	0.00131564	0.000555667	0.00235934	0.000555491	0.0028472	0.00061097	0.000109548	0.000555667	0.0028391	0.00337081	0.000581734	0.00328011	0.000126104	0.00505367	0.000126104	0.00055602	0.000931337	0.00336042	0.000126104	0.000550031	0.000555491	0.00269221	0.000508643	0.00143346	0.000987344	0.00287732	0.00195303	0.000771594	0.000555315	0.000126104	0.000126104	0.00193823	0.000126104	0.000126104	0.00273589	0.00051921	0.00287802
	Pandoraea apista	201	0.00421222	0.000123573	0.000518937	0.00256652	0.000555375	0.000123573	0.00106393	0.00138765	0.00117113	0.00256582	0.00131494	0.000552559	0.0023581	0.000552383	0.00253659	0.000608184	0.000109491	0.000552559	0.00278691	0.00337098	0.000577027	0.0031395	0.000123573	0.00505083	0.000123573	0.000552735	0.000927327	0.00335848	0.000123573	0.000549742	0.000555199	0.00268868	0.000505206	0.001388	0.000986825	0.00256652	0.00190025	0.000753937	0.00055203	0.000123573	0.000123573	0.00188599	0.000123573	0.000123573	0.00242798	0.000518937	0.00256722
	Acinetobacter baumannii	203	0.00160536	0.000400331	0.972689	0.00107647	0.995802	0.000400331	0.00147807	0.00126616	0.00169452	0.00107597	0.00420082	0.996002	0.00101005	0.989826	0.00107622	0.00149044	0.000380883	0.998762	0.00221786	0.000827435	0.994973	0.000757219	0.000400331	0.00146645	0.000400331	0.846748	0.00285586	0.000827435	0.000400331	0.0580765	0.986162	0.00170286	0.962366	0.00124923	0.00164199	0.00107622	0.00100954	0.000810007	0.864499	0.000400331	0.000400331	0.000989588	0.000400331	0.000400331	0.00105349	0.979416	0.00107597
	Serratia marcescens	204	0.00123879	0.000302855	0.000909514	0.0131062	0.000945446	0.000302855	0.120427	0.999838	0.129301	0.0131535	0.119618	0.000945446	0.00693429	0.000945256	0.0139598	0.106393	0.000286124	0.000957994	0.00794095	0.00437552	0.000958944	0.00414567	0.000302855	0.0148589	0.000302855	0.000727193	0.0947142	0.00437552	0.000302855	0.0015175	0.000957994	0.00779589	0.00124792	0.999508	0.119156	0.0131535	0.00602458	0.109344	0.00104773	0.000302855	0.000302855	0.00590177	0.000302855	0.000302855	0.0132697	0.000929096	0.0131535
	Enterococcus faecium	205	0.000218438	0.9768	0.000519077	0.000479123	0.000519077	0.914555	0.000385787	0.000521697	0.000470936	0.000478795	0.000385787	0.000519077	0.000522352	0.000519077	0.000479123	0.000469953	0.992336	0.000519077	0.000523007	0.000556084	0.000519077	0.000564271	0.984398	0.000478795	0.98851	0.000519077	0.000470608	0.000554119	0.985558	0.000523007	0.000519077	0.000515147	0.000519077	0.000521697	0.000470608	0.000479123	0.000523007	0.000505977	0.000519077	0.964503	0.938948	0.000523335	0.984219	0.989195	0.000479123	0.000519077	0.000479123
	Klebsiella pneumoniae	208	0.00143889	0.000262181	0.00106294	0.00490558	0.00107935	0.000262181	0.837809	0.116074	0.875086	0.00490522	0.886605	0.00107935	0.00354837	0.00109613	0.00578584	0.175379	0.000245772	0.00108172	0.00417192	0.00148684	0.00109576	0.00145931	0.000262181	0.00738445	0.000261816	0.000637766	0.240098	0.00148684	0.000262181	0.00167427	0.00105638	0.00343478	0.00202652	0.116004	0.865793	0.0049054	0.00284679	0.085315	0.00132239	0.000262181	0.000262181	0.0027168	0.000262181	0.000262181	0.00500039	0.00105948	0.0049054
	Pseudomonas stutzeri	211	0.00124585	0.000361223	0.000892766	0.188816	0.000887338	0.000361223	0.00301894	0.00731946	0.00368439	0.190124	0.00308838	0.000886886	0.883059	0.000887112	0.189839	0.00207799	0.000340414	0.000887338	0.891134	0.00993556	0.000904754	0.00876617	0.000361223	0.193364	0.000360771	0.000904528	0.00212708	0.00993556	0.000361223	0.000903624	0.000904981	0.737107	0.000908373	0.00731969	0.00307345	0.190123	1	0.00271336	0.000887112	0.000361223	0.000361223	0.876972	0.000361223	0.000361223	0.190739	0.000817672	0.189555
	Escherichia coli	212	0.00157994	0.000275246	0.00120867	0.00151643	0.00124635	0.000275246	0.191662	0.0547854	0.197534	0.00151643	0.200404	0.0012607	0.00182515	0.00140855	0.00259848	0.154193	0.000258414	0.001254	0.0024074	0.000832432	0.00124119	0.000767972	0.000275628	0.00307744	0.000275246	0.000644025	0.211355	0.000832432	0.000275246	0.0021507	0.00122397	0.002017	0.00218399	0.0546549	0.195151	0.00151643	0.00114058	0.0515341	0.00140033	0.000275628	0.000275246	0.00114096	0.000275628	0.000275246	0.00151586	0.00116563	0.00151663
	Klebsiella pneumoniae	215	0.00172574	0.000256466	0.00111415	0.00448217	0.00117385	0.000256466	0.835544	0.112082	0.87477	0.00446788	0.888501	0.00117385	0.00346453	0.00112398	0.00640701	0.166273	0.000240739	0.00117313	0.00433115	0.00153737	0.00112363	0.00164657	0.000256824	0.00701592	0.000256466	0.000649477	0.228548	0.00153737	0.000256466	0.00165997	0.00117385	0.0039192	0.00175791	0.111784	0.992707	0.00446823	0.00250604	0.0812058	0.00134167	0.000256824	0.000256466	0.0022712	0.000256824	0.000256466	0.00451166	0.00108055	0.00446823
	Stenotrophomonas maltophilia	218	0.0010858	0.000372916	0.000601102	0.015438	0.000717061	0.000372916	0.00158852	0.00516372	0.00181011	0.0153133	0.00190213	0.000717501	0.00934069	0.000715304	0.0156565	0.000952714	0.000352272	0.000715085	0.00985504	0.998677	0.000716622	0.810288	0.000372916	0.0143931	0.000371598	0.000716842	0.00112358	0.98851	0.000372916	0.000689389	0.000718818	0.0093576	0.000702127	0.00511782	0.00188303	0.0154532	0.0096475	0.00133793	0.000716403	0.000372916	0.000372916	0.00982385	0.000372916	0.000372916	0.0150394	0.000547075	0.0154369
	Escherichia coli	219	0.00159405	0.000277806	0.00121972	0.00153015	0.00125736	0.000277806	0.193444	0.0552266	0.1994	0.00153015	0.202375	0.00127184	0.00184193	0.00144173	0.00262245	0.155562	0.000260817	0.00126509	0.00242921	0.000839208	0.001273	0.000772991	0.000278192	0.00313154	0.000277806	0.000647312	0.213195	0.000839788	0.000277806	0.00219349	0.00123478	0.00203557	0.00223248	0.0551233	0.196888	0.00153015	0.0011508	0.0519993	0.00141297	0.000277806	0.000277806	0.00115118	0.000277806	0.000277806	0.00152378	0.00119926	0.00152822
	Stenotrophomonas maltophilia	220	0.00108271	0.000371892	0.000601578	0.0151616	0.000717629	0.000371892	0.00158977	0.0051755	0.0018177	0.0151612	0.00197925	0.000718069	0.00934764	0.000715871	0.0155546	0.00099479	0.00035255	0.000717629	0.00987075	1	0.000719387	0.811094	0.000373211	0.0142902	0.000371892	0.000717409	0.0011359	0.988891	0.000371892	0.000689935	0.000719387	0.00921005	0.000702683	0.00493746	0.00189067	0.0151768	0.00965469	0.00155658	0.00071697	0.000371892	0.000371892	0.00983119	0.000371892	0.000371892	0.0150401	0.000547508	0.0152724
	Acinetobacter baumannii	221	0.00273363	0.000400814	0.9531	0.00109674	0.96662	0.000400814	0.00297007	0.00169303	0.00318932	0.00109623	0.00626256	0.961448	0.00179317	0.969092	0.00186903	0.00281733	0.000381342	0.968765	0.00319792	0.000827675	0.980976	0.000757374	0.000400814	0.00224304	0.000400814	0.848101	0.00469901	0.000827675	0.000400814	0.0606418	0.984519	0.00243498	1.004	0.00164422	0.00253234	0.00109649	0.00101152	0.000811238	0.86955	0.000400814	0.000400814	0.000991541	0.000400814	0.000400814	0.00107423	0.966971	0.00109623
	Acinetobacter baumannii	230	0.00264412	0.000400932	0.948083	0.00107834	0.960865	0.000400932	0.00294312	0.00171958	0.00316243	0.00107784	0.00623657	0.966051	0.00179369	0.963355	0.00185086	0.00279033	0.000381454	0.962804	0.00319885	0.000827917	0.965072	0.000757596	0.000400932	0.00222498	0.000400932	0.850284	0.00469659	0.000827917	0.000400932	0.0605485	0.978747	0.00243569	0.998595	0.00169024	0.00253308	0.00107809	0.00101181	0.00081274	0.869268	0.000400932	0.000400932	0.000991831	0.000400932	0.000400932	0.00105583	0.966614	0.00107784
	Enterococcus faecium	231	0.000232427	0.84596	0.000541759	0.000499717	0.000541759	0.847424	0.000786149	0.00054381	0.000869891	0.000499717	0.000401961	0.000541759	0.000545177	0.000541759	0.000499717	0.000489805	0.852866	0.000541759	0.000545177	0.000578332	0.000541759	0.000586877	0.857812	0.000499717	0.84835	0.000541759	0.000490488	0.000578332	0.846624	0.000545861	0.000541759	0.000536974	0.000541759	0.00054381	0.000874676	0.000499717	0.000545177	0.000527403	0.000541759	0.851941	0.86722	0.000545519	0.857965	0.849527	0.000499717	0.000541759	0.000499717
	Pseudomonas stutzeri	234	0.00345419	0.000344276	0.000850666	0.179093	0.000846139	0.000344276	0.00471962	0.00770881	0.00533919	0.180301	0.00477503	0.000845708	0.840447	0.000845924	0.182743	0.00359776	0.000324443	0.000846139	0.855318	0.00961882	0.000862307	0.00881235	0.000344276	0.185188	0.000343845	0.000862092	0.00465517	0.00961882	0.000344276	0.00233513	0.000845924	0.709937	0.00152995	0.00771894	0.0050846	0.18015	0.853884	0.00262465	0.00179425	0.000344276	0.000344276	0.83004	0.000344276	0.000344276	0.180199	0.00077931	0.179859
	Acinetobacter baumannii	235	0.00334599	0.000393019	0.862141	0.00105681	0.857137	0.000393019	0.00344889	0.00261079	0.00354858	0.00105632	0.00516355	0.856956	0.00317217	0.857911	0.00292198	0.00416476	0.000406409	0.853362	0.00503138	0.000811578	0.85839	0.000742644	0.000393019	0.00494956	0.000393019	0.837978	0.00575543	0.000811578	0.000393019	0.060327	0.870305	0.00453422	0.849519	0.0026093	0.00416426	0.00105656	0.000972505	0.00103524	0.836784	0.000393019	0.000393019	0.000972505	0.000393019	0.000393019	0.00103276	0.857806	0.00105632
	Enterococcus faecium	238	0.000233604	0.849646	0.000544503	0.000502249	0.000544503	0.850286	0.000790131	0.000546565	0.000874297	0.000502249	0.000404685	0.000544503	0.000547939	0.000544503	0.000502249	0.000492286	0.856679	0.000544503	0.000547939	0.000581262	0.000544503	0.00058985	0.85988	0.000502249	0.851643	0.000544503	0.000492973	0.000581262	0.850111	0.000548626	0.000544503	0.000539694	0.000544503	0.000546565	0.000879107	0.000502249	0.000548626	0.000530075	0.000544503	0.85429	0.870635	0.000548969	0.860466	0.853034	0.000502592	0.000544503	0.000502249
	Klebsiella pneumoniae	241	0.00168793	0.000258201	0.00115804	0.00458608	0.00118143	0.000258201	0.841341	0.112829	0.880844	0.00457168	0.894785	0.00118143	0.00342013	0.00118125	0.00660166	0.167238	0.000242367	0.00118071	0.00427984	0.00154687	0.00116721	0.00165662	0.000258201	0.00705851	0.000258201	0.00065135	0.230149	0.00154687	0.000258201	0.00165339	0.00118143	0.00386618	0.00177772	0.112494	0.99809	0.00457204	0.00252281	0.0819	0.0013063	0.000258201	0.000258201	0.00228638	0.000258201	0.000258201	0.004542	0.00112349	0.00457204
	Acinetobacter junii	243	0.00092484	0.000496987	0.14285	0.00128593	0.143409	0.000496987	0.000717144	0.0010545	0.00105421	0.00126279	0.000888048	0.143391	0.00116695	0.143682	0.00130848	0.000842949	0.00047414	0.143682	0.0011895	0.000966379	0.142568	0.000883301	0.000496987	0.00126368	0.000496987	0.142476	0.00105895	0.000966379	0.000496987	0.0577303	0.143583	0.000920983	0.144087	0.00103848	0.00105421	0.00126309	0.00116695	0.000952137	0.146013	0.000496987	0.000496987	0.00116695	0.000496987	0.000496987	0.0012352	0.143569	0.00126338
	Ochrobactrum anthropi	244	0.00315463	0.000228261	0.000489586	0.000715856	0.000496558	0.000228261	0.00205355	0.00147573	0.00230014	0.000708884	0.00212606	0.000496558	0.00243797	0.000496558	0.00181513	0.00144287	0.000211928	0.000496558	0.00242323	0.000792142	0.000496558	0.000528626	0.000228261	0.00185158	0.000228261	0.000382826	0.00239495	0.000784374	0.000228261	0.00195815	0.000496558	0.00225692	0.00110027	0.00147593	0.00179203	0.000715856	0.00062483	0.000606506	0.0009969	0.000228261	0.000228261	0.000625229	0.000228261	0.000228261	0.000711872	0.000489586	0.000715856
	Enterococcus faecium	248	0.000236531	0.897442	0.000551326	0.000508541	0.000551326	0.870057	0.000409755	0.000553413	0.000499498	0.000508541	0.000409755	0.000551326	0.000554804	0.000551326	0.000508541	0.000498454	0.896918	0.000551326	0.000554804	0.000588544	0.000551326	0.00059724	0.91317	0.000508541	0.900316	0.000551326	0.00049915	0.000588544	0.897818	0.0005555	0.000551326	0.000546456	0.000551326	0.000553413	0.000499845	0.000508541	0.000554804	0.000536716	0.000551326	0.879524	0.911174	0.000555152	0.91286	0.900659	0.000508541	0.000551326	0.000508541
	Pseudomonas aeruginosa	254	0.00324108	0.000208074	0.000600169	0.847287	0.000607001	0.000208074	0.00446889	0.0104277	0.00486782	0.847045	0.00527272	0.000606716	0.121803	0.000606574	0.87825	0.00319967	0.00019555	0.000607001	0.12385	0.00935165	0.000617959	0.00874351	0.000208074	0.924159	0.000208074	0.000606858	0.00360215	0.00943434	0.000208074	0.00165292	0.000606858	0.119777	0.00104193	0.0104246	0.00462317	0.847005	0.121443	0.00189045	0.00152042	0.000208074	0.000208074	0.117792	0.000208074	0.000208074	0.847364	0.000563877	0.846803
	Pseudomonas stutzeri	257	0.00315052	0.000337496	0.0018614	0.174051	0.00182083	0.000337496	0.00490774	0.00908428	0.00544833	0.175559	0.00599504	0.00183668	0.842113	0.00185697	0.183027	0.00378008	0.000318053	0.0018726	1	0.00949067	0.00185633	0.00906293	0.000337496	0.187055	0.000337073	0.000844479	0.00523467	0.00949067	0.000337496	0.00305204	0.00181026	0.690575	0.00265812	0.00909421	0.00502313	0.175282	0.832599	0.00234113	0.00155962	0.000337496	0.000337496	0.83722	0.000337496	0.000337496	0.175992	0.00182379	0.175198
	Acinetobacter baumannii	258	0.00159989	0.000399279	0.969369	0.00107365	1.00931	0.000399279	0.00149408	0.00128324	0.00172635	0.00107314	0.00420969	1	0.000987995	0.999642	0.00107339	0.00148703	0.000379882	0.992664	0.00218936	0.000822994	1.00381	0.000752962	0.000399279	0.0014626	0.000399279	0.848786	0.00286801	0.000822994	0.000399279	0.0582408	0.982927	0.00169889	0.957393	0.00126636	0.00165758	0.00107339	0.000987744	0.000807627	0.8613	0.000399279	0.000399279	0.000987744	0.000399279	0.000399279	0.00104795	0.994291	0.00107314
	Acinetobacter baumannii	261	0.00160062	0.000399461	0.969595	0.00107413	1.0043	0.000399461	0.00147057	0.00126441	0.00172638	0.00107363	0.00418691	1.00449	0.000988446	0.999729	0.00107388	0.00148771	0.000413071	0.993077	0.00217095	0.000823369	0.998893	0.000753306	0.000399461	0.00146326	0.000399461	0.849279	0.00284966	0.000823369	0.000399461	0.0582576	0.983242	0.00169966	0.957698	0.00124753	0.00167446	0.00107388	0.000988194	0.000807995	0.861903	0.000399461	0.000399461	0.000988194	0.000399461	0.000399461	0.00104843	0.994427	0.00107363
	Enterococcus faecium	264	0.00023717	0.930309	0.000552816	0.000509916	0.000552816	0.943429	0.000849976	0.000554908	0.000940659	0.000509916	0.000410862	0.000552816	0.000556303	0.000552816	0.000509916	0.000499801	0.930956	0.000552816	0.000557001	0.000590135	0.000552816	0.000598855	0.941862	0.000509916	0.932499	0.000552816	0.000500499	0.000590135	0.930072	0.000557001	0.000552816	0.000547933	0.000552816	0.000554908	0.00094031	0.000509916	0.000557001	0.000538167	0.000552816	0.937685	0.953825	0.00055735	0.941532	0.932941	0.000510265	0.000552816	0.000509916
	Acinetobacter baumannii	267	0.00159739	0.000399411	0.969837	0.001074	1.0043	0.000399411	0.00149458	0.00130659	0.00171154	0.00107349	0.00421107	0.999387	0.00100823	0.999542	0.00107375	0.00148752	0.000380007	0.997892	0.00221402	0.000823265	0.99912	0.00075321	0.000399411	0.00146308	0.000399411	0.849333	0.0028493	0.000823265	0.000399411	0.0582454	0.988257	0.0016997	0.957684	0.0012703	0.00165812	0.00107375	0.00100798	0.000809405	0.861804	0.000399411	0.000399411	0.000988069	0.000399411	0.000399411	0.00105056	0.999639	0.00107349
Achromobacter sp.	Achromobacter xylosoxidans/dentrificans	270	0.0179947	9.78545e-05	0.00116044	0.00874143	0.00120217	9.78545e-05	0.001611	0.00378611	0.00175706	0.00874935	0.00327352	0.00120217	0.00600266	0.00141961	0.0158195	0.00139759	8.63422e-05	0.0011957	0.00771612	0.00631924	0.00121023	0.00593214	9.78545e-05	0.0157831	9.98692e-05	0.000449411	0.00287664	0.0063191	9.78545e-05	0.001669	0.00119843	0.00699487	0.00184686	0.00378424	0.00155013	0.00883929	0.00508311	0.00087292	0.00120937	9.78545e-05	9.78545e-05	0.00487618	9.78545e-05	9.78545e-05	0.00845175	0.00118274	0.00879094
	Pseudomonas oleovorans	271	0.0033174	0.000342617	0.0013679	0.206531	0.00136232	0.000343046	0.00518281	0.0113454	0.00558829	0.207529	0.00700317	0.00136189	0.181537	0.00137927	0.212126	0.00361647	0.00033897	0.00136232	0.189206	0.010082	0.00138034	0.00877418	0.000343046	0.215489	0.000358279	0.000856865	0.00659061	0.0100983	0.000358279	0.00355382	0.00138012	0.177347	0.00222219	0.0113486	0.00531668	0.20712	0.179898	0.00334765	0.00210977	0.000343046	0.000358708	0.178319	0.000343046	0.000342617	0.207377	0.00131319	0.207279
	Acinetobacter baumannii	272	0.00159438	0.000398406	0.969937	0.00109342	0.991323	0.000398406	0.00147096	0.0012842	0.00170799	0.0010713	0.00393303	0.991382	0.000985835	0.978211	0.00109493	0.00148529	0.000379051	0.984359	0.0022082	0.00082044	1.00357	0.00075207	0.000398406	0.0014599	0.000398406	0.844337	0.00286702	0.000822954	0.000398406	0.0574429	0.977793	0.00173514	0.959505	0.00128571	0.00165546	0.00107356	0.000985332	0.000807872	0.85917	0.000398406	0.000398406	0.000985332	0.000398406	0.000398406	0.00104943	0.978167	0.00107331
	Enterococcus faecium	275	0.000217599	0.986441	0.000517082	0.000477281	0.000517082	0.923491	0.000384305	0.000519692	0.000469126	0.000476955	0.000384305	0.000517082	0.000520344	0.000517082	0.000477281	0.000468147	0.989449	0.000517082	0.000520997	0.000553947	0.000517082	0.000562103	0.99411	0.000476955	0.997885	0.000517082	0.000468799	0.000551989	0.994847	0.000520997	0.000517082	0.000513167	0.000517082	0.000519692	0.000468799	0.000477281	0.000520997	0.000504033	0.000517082	0.974368	0.944218	0.000521323	0.99363	0.997977	0.000477281	0.000517082	0.000477281
Xanthomonas/Stenotrophomonas	Stenotrophomonas maltophilia	278	0.001177	0.00235464	0.000473798	0.0104859	0.000572755	0.00236663	0.00139505	0.00317522	0.00169556	0.0104857	0.00175468	0.000640012	0.00733744	0.000639156	0.0107121	0.00103627	0.00231694	0.000572541	0.00846496	0.325912	0.000640012	0.318335	0.00233	0.0102753	0.00227903	0.000640227	0.00123997	0.325845	0.00235421	0.000640227	0.000640869	0.00810854	0.000572327	0.00317479	0.00157733	0.0104857	0.00760132	0.00171505	0.000639798	0.00234628	0.00176946	0.00675162	0.00236492	0.00233793	0.0104668	0.000473798	0.0104854
	Enterobacter cloacae/asburiae	279	0.00306561	0.000307783	0.00169409	0.00334703	0.00169602	0.000307783	0.281274	0.107161	0.289803	0.00334682	0.293138	0.00169559	0.00372619	0.00196137	0.00414671	0.221695	0.000288922	0.00169645	0.00450529	0.00158714	0.00167995	0.00131258	0.000308212	0.00644673	0.000307783	0.000714589	0.816904	0.00161007	0.000307783	0.00245862	0.00169645	0.00414993	0.00216799	0.107086	0.286391	0.00334682	0.0025092	0.0904893	0.00112825	0.000307783	0.000307783	0.00290036	0.000307783	0.000307783	0.00320407	0.00160536	0.00334232
	Klebsiella pneumoniae	280	0.00278565	0.000207574	0.0013893	0.00425243	0.00138877	0.000207574	0.817833	0.112374	0.853048	0.00425208	0.863682	0.00140236	0.00351834	0.0015831	0.00538138	0.164378	0.00020722	0.00141295	0.00489545	0.00132487	0.00140518	0.00135558	0.000207574	0.00740804	0.00020722	0.000501106	0.230639	0.00132487	0.000207574	0.00189428	0.00135276	0.00444483	0.00194653	0.112355	0.85724	0.00425226	0.00263297	0.0806296	0.000967264	0.000207574	0.000207574	0.00253448	0.000207574	0.000207574	0.00432109	0.00134323	0.00425208
	Pseudomonas aeruginosa	283	0.000752555	0.000229694	0.000632524	1.00191	0.000649649	0.000229694	0.00344259	0.0108514	0.00379891	1.00163	0.00435288	0.00064902	0.131784	0.000650277	0.938932	0.00213575	0.000215869	0.000649649	0.130453	0.0109669	0.00065122	0.00985046	0.000229851	0.93302	0.000229694	0.00065122	0.0020363	0.0109669	0.000229694	0.000646978	0.000649963	0.126617	0.00064085	0.0108294	0.00384447	1.00141	0.132152	0.00204604	0.000674943	0.000229851	0.000229694	0.129426	0.000229851	0.000229694	1.00089	0.000626868	1.00131
	Pseudomonas aeruginosa	286	0.000758523	0.000229803	0.000636789	0.998436	0.000654067	0.000229803	0.00344877	0.0110097	0.00386927	1.00177	0.00432558	0.000653439	0.132439	0.000654695	0.939036	0.00205676	0.000215823	0.000655481	0.13081	0.0107484	0.000655638	0.00959047	0.000229803	0.9316	0.000229646	0.000655638	0.00212336	0.0107484	0.000229803	0.000651868	0.000654381	0.12664	0.000645114	0.0110103	0.00382356	1.00142	0.132459	0.00212917	0.000667104	0.000229803	0.000229803	0.129551	0.000229803	0.000229803	1	0.000596734	1.00124
	Pseudomonas aeruginosa	289	0.000757991	0.000229642	0.000636342	0.997982	0.000653608	0.000229642	0.00344682	0.0109379	0.00378744	1.00109	0.00430983	0.00065298	0.132105	0.000654236	0.938667	0.00205547	0.000215672	0.000667264	0.130648	0.0107932	0.000655178	0.00964448	0.000229642	0.932714	0.000229485	0.000655178	0.00212187	0.0107932	0.000229642	0.00065141	0.000653922	0.126467	0.000644661	0.0109385	0.00383296	1.001	0.132414	0.00212768	0.000678879	0.000229642	0.000229642	0.129509	0.000229642	0.000229642	1.00198	0.000596315	1.00081
	Enterococcus faecium	292	0.000235938	0.989355	0.000493474	0.000449625	0.000536343	0.92414	0.000385486	0.000492493	0.000441771	0.000449625	0.000385486	0.000536343	0.000492493	0.000493474	0.000449625	0.000440135	0.992794	0.000536343	0.000536015	0.000524889	0.000493474	0.000581174	0.997127	0.000449625	0.996626	0.000493474	0.000441444	0.000524889	0.994846	0.000497074	0.000536343	0.000528162	0.000493474	0.000492493	0.000441444	0.000449625	0.000536015	0.000476785	0.000493474	0.977183	0.944841	0.000536343	0.996414	0.996995	0.000492165	0.000493474	0.000492165
	Pseudomonas aeruginosa	294	0.00325414	0.000212205	0.000611665	0.857684	0.000618628	0.000212205	0.00462731	0.0108612	0.0050536	0.858976	0.00546394	0.000618338	0.123186	0.000619498	0.888587	0.00326415	0.000199295	0.000618628	0.124494	0.00946261	0.000619643	0.00894551	0.000212205	0.936947	0.000212059	0.000619643	0.00381664	0.00946261	0.000212205	0.00167617	0.000618483	0.120129	0.00105072	0.0109392	0.00482588	0.858814	0.123187	0.00206939	0.00153475	0.000212205	0.000212205	0.119974	0.000212205	0.000212205	0.858064	0.000574678	0.85893
Pseudomonas sp.	Pseudomonas oleovorans	297	0.00275473	0.000304937	0.00213151	0.188905	0.00234929	0.000304937	0.00610922	0.009261	0.00644486	0.189098	0.0060419	0.00236359	0.164938	0.00235406	0.194726	0.00397657	0.000287392	0.0023779	0.180816	0.00822757	0.00235463	0.00824168	0.000304937	0.194938	0.000304555	0.000747753	0.00571427	0.00824206	0.000304937	0.00392813	0.00234204	0.1657	0.00299463	0.00922419	0.00550049	0.188838	0.166862	0.00266414	0.00156626	0.000304937	0.000304937	0.1607	0.000304937	0.000304555	0.189307	0.00232412	0.188857
	Pseudomonas aeruginosa	298	0.000773547	0.000228396	0.00065771	0.992085	0.000665204	0.000228396	0.00341454	0.0107568	0.00381794	0.99218	0.00423585	0.000664892	0.129921	0.000666141	0.932607	0.0021152	0.000214501	0.000665204	0.128874	0.0107527	0.000666297	0.00960604	0.000228396	0.926856	0.000228239	0.000666297	0.00215157	0.0107527	0.000228396	0.000663018	0.000665048	0.124076	0.000665984	0.0107574	0.00383854	0.99195	0.130054	0.00210864	0.00068987	0.000228396	0.000228396	0.127585	0.000228396	0.000228396	0.993184	0.000617901	0.992001
	Klebsiella pneumoniae	301	0.00200926	0.000251749	0.0010825	0.0040886	0.00120058	0.000441656	0.938184	0.110046	0.982512	0.00408825	0.866867	0.00120023	0.00370721	0.00116257	0.00624783	0.164354	0.000235982	0.00118639	0.00449662	0.00151225	0.00117641	0.00161228	0.000251749	0.00601956	0.000251399	0.00063752	0.226319	0.00151225	0.000251749	0.00227117	0.00117833	0.00413959	0.00218848	0.110026	0.858537	0.00408843	0.00285001	0.0793392	0.00136351	0.000251749	0.000448313	0.00233792	0.000251749	0.000251749	0.00425871	0.00111947	0.00408843
	Pseudomonas aeruginosa	304	0.00339447	0.000217882	0.00062712	0.854808	0.000635615	0.000217882	0.00473127	0.0109917	0.00513782	0.854518	0.00556718	0.000635317	0.126144	0.000635168	0.885992	0.00335855	0.000204768	0.000635615	0.127107	0.00975419	0.000635466	0.00915896	0.000217882	0.936489	0.000217882	0.000635466	0.00390698	0.00968161	0.000217882	0.00172816	0.000635466	0.122922	0.00111192	0.0109885	0.00490385	0.854335	0.125841	0.00202354	0.00160416	0.000217882	0.000217882	0.122621	0.000217882	0.000217882	0.855271	0.000589117	0.85436
	Klebsiella pneumoniae	307	0.0020099	0.000251961	0.0010965	0.00441106	0.00120058	0.000441895	0.940342	0.111032	0.983018	0.00441071	0.866989	0.00120076	0.00378607	0.00117658	0.00661563	0.164504	0.000236191	0.00118919	0.00451759	0.00144921	0.00119042	0.00154383	0.000251961	0.00633896	0.00025161	0.000637436	0.227299	0.00144921	0.000251961	0.00227115	0.00117833	0.00429122	0.00221596	0.110931	0.858778	0.00441089	0.00285462	0.079773	0.00136336	0.000251961	0.000448553	0.00235648	0.000251961	0.000251961	0.00449149	0.00113347	0.00441089
	Klebsiella pneumoniae	310	0.00202366	0.000252016	0.00108272	0.00441151	0.00120032	0.000441992	0.94386	0.110836	0.982795	0.00441116	0.867046	0.00120032	0.00378813	0.00116264	0.00662129	0.164826	0.000236243	0.00117543	0.00451841	0.00144936	0.00117613	0.00154399	0.000252016	0.0063358	0.000251666	0.000637051	0.227406	0.00144936	0.000252016	0.00228479	0.00117806	0.00430583	0.00220225	0.110788	0.858959	0.00441133	0.0028549	0.0793798	0.00137627	0.000252016	0.000448652	0.00235665	0.000252016	0.000252016	0.00447565	0.0011374	0.00441116
	Enterococcus faecium	313	0.000225926	1.00233	0.000526606	0.00048574	0.000526606	0.937309	0.000390719	0.0005286	0.000477102	0.00048574	0.000390719	0.000526606	0.000529929	0.000526606	0.00048574	0.000476105	0.990842	0.000526606	0.000529929	0.000562156	0.000526606	0.000570462	0.994969	0.00048574	0.998258	0.000526606	0.00047677	0.000562156	0.998896	0.000530593	0.000526606	0.000521955	0.000526606	0.0005286	0.00047677	0.00048574	0.000529929	0.000512652	0.000526606	0.975624	0.944792	0.000530261	0.994997	0.99903	0.00048574	0.000526606	0.00048574
	Enterobacter cloacae/asburiae	316	0.00321199	0.000293151	0.00227371	0.00281752	0.00230987	0.00029356	0.258644	0.101842	0.26498	0.00282242	0.269409	0.0023258	0.00336848	0.00256747	0.00642971	0.219727	0.000275174	0.00232498	0.00506017	0.00105575	0.00232948	0.00113277	0.00029356	0.00756554	0.000293151	0.000715002	1	0.00105575	0.000293151	0.00405039	0.00228413	0.00441708	0.00385202	0.101675	0.26307	0.00282242	0.00192111	0.0875737	0.00197238	0.00029356	0.00029356	0.00182162	0.00029356	0.000293151	0.00276154	0.00229659	0.00282262
	Klebsiella pneumoniae	317	0.00200691	0.00025128	0.00109677	0.00448257	0.00120033	0.000438952	0.945959	0.111674	0.983439	0.00441038	0.8671	0.00120085	0.00378638	0.00117334	0.0066733	0.164058	0.00023586	0.00119963	0.00451727	0.00146948	0.00116055	0.00157024	0.00025128	0.00630059	0.00025128	0.000635035	0.226608	0.0014057	0.00025128	0.00227116	0.00117807	0.0042164	0.00218162	0.111272	0.859039	0.0044824	0.0028545	0.0794385	0.00136066	0.00025128	0.000445611	0.00235632	0.00025128	0.00025128	0.00447521	0.00113392	0.00448222
	Klebsiella pneumoniae	320	0.00149989	0.00026901	0.00160075	0.00529209	0.00160937	0.00026901	0.874134	0.117603	0.915801	0.00520885	0.900965	0.00162381	0.00360867	0.00182702	0.00596752	0.172638	0.000252513	0.00161781	0.00409589	0.00142078	0.00160918	0.00170198	0.00026901	0.00689452	0.00026901	0.000678617	0.240566	0.00143428	0.00026901	0.00173047	0.00160394	0.00337846	0.00200886	0.117531	0.887319	0.00524578	0.00299791	0.0841412	0.00104005	0.00026901	0.00026901	0.0029383	0.00026901	0.00026901	0.00524766	0.00157525	0.00524578
	Serratia marcescens	321	0.00123384	0.000302238	0.000908994	0.0130787	0.000953446	0.000302238	0.115194	0.998752	0.128671	0.013126	0.119147	0.000968073	0.00692849	0.000959145	0.0139138	0.106038	0.000285521	0.000971303	0.0081553	0.00437666	0.000958385	0.00413844	0.000302618	0.0149073	0.000302238	0.000726815	0.094507	0.00437666	0.000302238	0.00151651	0.000956865	0.00785724	0.00124714	0.998506	0.118345	0.013126	0.00611923	0.108765	0.0010471	0.000302618	0.000302238	0.00590665	0.000302618	0.000302238	0.0132979	0.00092856	0.0132728
Superfiecibacter electus	No ID	322	0.00297922	0.000253652	0.00188628	0.00159109	0.00190829	0.000253652	0.160103	0.0509758	0.166031	0.00159091	0.169784	0.00192184	0.00233356	0.00216564	0.00248125	0.137681	0.000238162	0.00192096	0.00339605	0.000605526	0.00192431	0.00085953	0.000253652	0.00405703	0.000253652	0.000593733	0.221519	0.000605526	0.000253652	0.00220894	0.00188593	0.0030396	0.0030653	0.050801	0.172837	0.00159091	0.00145696	0.053149	0.00162964	0.000253652	0.000253652	0.00150132	0.000253652	0.000253652	0.00154779	0.0018546	0.00159109
Superfiecibacter electus	No ID	323	0.00299479	0.000253465	0.00188507	0.00161613	0.00190706	0.000253465	0.1598	0.0509344	0.165699	0.00160276	0.169651	0.0019206	0.00233695	0.00217565	0.00249578	0.138334	0.000237986	0.00191972	0.00339795	0.000604552	0.00192113	0.000858369	0.000253465	0.00408851	0.000253465	0.00059136	0.221465	0.000605432	0.000253465	0.00220784	0.00188472	0.00304229	0.00309541	0.0507599	0.172218	0.00160241	0.00145624	0.0530198	0.00162668	0.000253465	0.000253465	0.00150056	0.000253465	0.000253465	0.00155966	0.00185341	0.00160258
	Citrobacter freundii	324	0.00259248	0.000284239	0.00123515	0.00192507	0.00127612	0.000284239	0.1828	0.0586332	0.188836	0.00192563	0.192858	0.00127705	0.00287248	0.00126505	0.00382117	0.156896	0.000267997	0.00127483	0.00456961	0.000933191	0.00126357	0.000840536	0.000284608	0.00488984	0.000284239	0.000624957	0.237557	0.000945003	0.000284239	0.00299817	0.00122297	0.00347233	0.00233408	0.0585489	0.188316	0.00192563	0.00128461	0.0536404	0.00138724	0.000284239	0.000284239	0.00152179	0.000284239	0.000284239	0.00189185	0.00123312	0.00192452
	Enterococcus faecium	325	0.00022165	0.920135	0.000526709	0.000485835	0.000526709	0.908298	0.00076431	0.000529368	0.00085071	0.000485835	0.00039146	0.000526709	0.000530032	0.000526709	0.000485835	0.000476198	0.932863	0.000526709	0.000530697	0.000562266	0.000526709	0.000572568	0.943845	0.000485835	0.936166	0.000526709	0.000477527	0.000562266	0.933201	0.000530697	0.000526709	0.000522721	0.000526709	0.000529368	0.000850378	0.000485835	0.000530697	0.000513417	0.000526709	0.925136	0.985878	0.000531029	0.943062	0.93634	0.000486167	0.000526709	0.000486167
	Klebsiella pneumoniae	328	0.00163766	0.000258559	0.000819369	0.00452658	0.000826202	0.000258559	0.952132	0.111797	0.987968	0.00452622	0.876455	0.000826202	0.00338734	0.000828359	0.00598623	0.166148	0.000242377	0.00082782	0.00388036	0.00143718	0.00082818	0.00153391	0.000258559	0.00574458	0.000258199	0.00065341	0.232311	0.00143718	0.000258559	0.00146307	0.000803546	0.00368905	0.00111461	0.111737	0.877322	0.0045264	0.00284523	0.0814324	0.00106103	0.000258559	0.000258559	0.00233404	0.000258559	0.000258559	0.00460911	0.000785566	0.0045264
	Acinetobacter baumannii	331	0.0016051	0.000400581	0.978261	0.00107765	0.99568	0.000400581	0.00149795	0.00129172	0.00171454	0.00107715	0.0042219	0.995901	0.000991723	0.995034	0.0010774	0.0015303	0.000381121	1	0.00223946	0.000825172	0.990432	0.000754912	0.000400581	0.00146787	0.000400581	0.847484	0.00287635	0.000825172	0.000400581	0.0580711	0.986861	0.00174335	0.963153	0.00127478	0.00164276	0.0010774	0.00099147	0.000810766	0.865077	0.000400581	0.000400581	0.00099147	0.000400581	0.000400581	0.00105465	0.982561	0.00107715
	Enterococcus faecium	334	0.000222538	0.986664	0.000518711	0.000478457	0.000518711	0.923746	0.000385515	0.000520674	0.000470603	0.000478457	0.000385515	0.000518711	0.000521983	0.000518711	0.000478457	0.000468967	0.990219	0.000518711	0.000521983	0.000553728	0.000518711	0.000561909	0.994875	0.000478457	0.998117	0.000518711	0.000469621	0.000553728	0.998129	0.000522638	0.000518711	0.000514129	0.000518711	0.000520674	0.000470276	0.000478457	0.000522638	0.000504966	0.000518711	0.974947	0.945834	0.000522965	0.994846	0.998696	0.000478785	0.000518711	0.000478457
	Escherichia coli	337	0.00120856	0.000288772	0.00117191	0.00179932	0.00116009	0.000503248	0.191263	0.0554587	0.195953	0.00179912	0.198377	0.00117632	0.00179672	0.00117872	0.00294279	0.160229	0.000271149	0.00119134	0.00251043	0.000816452	0.00119354	0.000723332	0.000271149	0.0030299	0.000288772	0.000674669	0.224381	0.000816452	0.000288772	0.00105236	0.00115028	0.0021706	0.00138178	0.0553293	0.188744	0.00179912	0.00126002	0.0556759	0.000715722	0.000271149	0.000507854	0.00119634	0.000271149	0.000288772	0.00179171	0.00114608	0.00179631
	Escherichia coli	340	0.00148456	0.000279411	0.0010994	0.00174573	0.00123057	0.000489745	0.190552	0.0554933	0.194746	0.00174554	0.199979	0.00123096	0.00227041	0.00118808	0.00312067	0.154964	0.000262335	0.00120185	0.00275394	0.000936802	0.00120263	0.000833187	0.000279411	0.00409356	0.000279411	0.000653316	0.220251	0.000936802	0.000279411	0.00224402	0.00120593	0.00250228	0.0023193	0.055339	0.188353	0.00174554	0.00143217	0.0543436	0.00127772	0.000279411	0.000497118	0.00136154	0.000279411	0.000279411	0.00173875	0.00114151	0.00174573
	Klebsiella pneumoniae	343	0.00198834	0.000253951	0.00111859	0.00439417	0.00120954	0.000445386	0.947198	0.11912	0.999314	0.00439381	0.874116	0.00121006	0.00375487	0.00119929	0.0065743	0.16577	0.000238057	0.00120865	0.00451832	0.00146066	0.0012136	0.00155602	0.000253951	0.00626454	0.000253598	0.000641765	0.22928	0.00146066	0.000253951	0.00226808	0.00118693	0.00420185	0.00221245	0.119585	0.865547	0.00439399	0.00287717	0.0804116	0.00133881	0.000253951	0.000452097	0.0023751	0.000253951	0.000253598	0.0044611	0.00117598	0.00439399
	Klebsiella pneumoniae	346	0.00202387	0.0002538	0.00110451	0.00426042	0.00120899	0.000445121	0.948269	0.119541	1	0.00426007	0.87376	0.00120952	0.00379942	0.00118517	0.00651198	0.165946	0.000237916	0.00119735	0.00455023	0.00145962	0.00119876	0.00155492	0.0002538	0.00617646	0.000253447	0.000641561	0.228932	0.00145962	0.0002538	0.00228738	0.0011864	0.00423501	0.00223231	0.119451	0.865108	0.00426025	0.00287493	0.0802325	0.00137278	0.0002538	0.000451828	0.00237333	0.0002538	0.0002538	0.00434761	0.0011421	0.00426007
	Acinetobacter baumannii	347	0.000874799	0.000421574	0.832312	0.00115354	0.83337	0.000421574	0.000751917	0.000989169	0.000991031	0.00115301	0.000991563	0.833579	0.00104369	0.833935	0.00115328	0.000830647	0.000435937	0.828164	0.00104369	0.000870277	0.831339	0.000796336	0.000421574	0.00115381	0.000421574	0.846456	0.000927462	0.000870277	0.000421574	0.0827152	0.831684	0.000822933	0.83786	0.000971349	0.000915227	0.00115328	0.00104343	0.000853521	0.84874	0.000421574	0.000421574	0.00104343	0.000421574	0.000421574	0.00112774	0.834409	0.00115301
Wautersiella falsenii	Empedobacter brevis	348	0.000141784	0.000455331	0.00024859	0.000434095	0.000251713	0.000454394	0.000216423	0.000258583	0.000269826	0.000434095	0.000216423	0.000251713	0.000436281	0.00024859	0.000434095	0.000287002	0.000455331	0.000251713	0.000440341	0.00037507	0.00024859	0.00037507	0.000454394	0.000434719	0.000455331	0.00024859	0.000288251	0.00037507	0.000454394	0.000293248	0.000251713	0.00025546	0.00024859	0.000261394	0.000270138	0.000434095	0.000440341	0.000287315	0.00024859	0.000454394	0.000454394	0.000440341	0.000454394	0.000455331	0.000286378	0.00024859	0.000434407
	Acinetobacter baumannii	349	0.00084737	0.000421029	0.833044	0.00118632	0.835545	0.000421029	0.00078229	0.00101366	0.00102136	0.00116294	0.00111327	0.835494	0.00107953	0.835557	0.00118791	0.000828776	0.000400575	0.830192	0.00107821	0.00086384	0.829935	0.000589706	0.000421029	0.00116374	0.000421029	0.845558	0.000929451	0.000866496	0.000421029	0.0833361	0.83466	0.0008054	0.838188	0.000995859	0.000945655	0.00116533	0.001079	0.00085348	0.848398	0.000421029	0.000421029	0.00105802	0.000421029	0.000421029	0.00113983	0.835108	0.00116507
Wautersiella falsenii	Empedobacter brevis	350	0.000143727	0.000454302	0.000248085	0.000434617	0.000251209	0.000454302	0.000185595	0.000258708	0.000239024	0.000434617	0.000185595	0.000251209	0.000436804	0.000248085	0.000434617	0.000286829	0.000455239	0.000248085	0.000436804	0.000375252	0.000248085	0.000375252	0.000454302	0.000435242	0.000455239	0.000248085	0.000288078	0.000375252	0.000454302	0.000292765	0.000251209	0.000253084	0.000248085	0.000258083	0.000239336	0.000434617	0.000440866	0.000287141	0.000248085	0.000454302	0.000454302	0.000440866	0.000454302	0.000454302	0.000286829	0.000248085	0.00043493
	Acinetobacter junii	351	0.00433838	0.000461061	0.130975	0.00115362	0.133025	0.000461061	0.00281481	0.00149439	0.00308677	0.00113215	0.00620905	0.133036	0.00239889	0.133582	0.00260204	0.00294831	0.000476751	0.131866	0.00455198	0.00088276	0.131137	0.000806238	0.000461061	0.00349828	0.000461061	0.129379	0.00525307	0.00088276	0.000461061	0.147365	0.134288	0.00368987	0.133645	0.0014754	0.00221117	0.00113242	0.00108095	0.000871475	0.133415	0.000461061	0.000461061	0.00108095	0.000461061	0.000461061	0.00103966	0.133308	0.0011327
	Acinetobacter baumannii	353	0.000864935	0.000418347	0.865634	0.00112518	0.864908	0.000418347	0.000712377	0.00100562	0.000959426	0.00112465	0.000811619	0.86459	0.00105603	0.864873	0.00112492	0.000728478	0.000398023	0.862341	0.00105471	0.000864143	0.865052	0.000790768	0.000418347	0.00112545	0.000418347	0.876852	0.000920363	0.000864143	0.000418347	0.0562767	0.864023	0.000795519	0.866034	0.000991627	0.000958898	0.00112492	0.0010555	0.000848307	0.877383	0.000418347	0.000418347	0.00103465	0.000418347	0.000418347	0.00110169	0.865348	0.00112465
	Enterococcus faecium	354	0.000218429	0.981597	0.000519055	0.000478775	0.000519055	0.917217	0.000385771	0.000521674	0.000470915	0.000478775	0.000385771	0.000519055	0.000522329	0.000519055	0.000478775	0.000469278	0.991416	0.000519055	0.000522984	0.000554095	0.000519055	0.000562282	0.993189	0.000478775	0.988959	0.000519055	0.000470588	0.000554095	0.989735	0.000522984	0.000519055	0.000515125	0.000519055	0.000521674	0.000470588	0.000478775	0.000522984	0.000505955	0.000519055	0.972283	0.947249	0.000523312	0.991596	0.988779	0.000479102	0.000519055	0.000478775
	Citrobacter farmeri	355	0.000606814	0.000222233	0.000610395	0.000750062	0.000617956	0.000222233	0.205911	0.0637117	0.212513	0.000734942	0.213615	0.000617558	0.00116449	0.000617956	0.00094086	0.17285	0.000222034	0.000617956	0.00131569	0.000611191	0.000618354	0.000827854	0.000222233	0.000735538	0.000222034	0.000618752	0.262068	0.000611191	0.000222233	0.000552101	0.000617757	0.000868839	0.000610594	0.0637018	0.210718	0.000734942	0.00131171	0.0609775	0.000536981	0.000222233	0.000222233	0.00132246	0.000222233	0.000222034	0.000749863	0.000559065	0.000734942
	Acinetobacter junii	356	0.0017415	0.000495248	0.139828	0.00125542	0.140697	0.000495248	0.000714635	0.00105554	0.00105052	0.00123235	0.00214243	0.140631	0.00153512	0.140841	0.00150053	0.000839999	0.000472481	0.138998	0.0023899	0.000960337	0.138752	0.000879323	0.000495248	0.00213237	0.000495248	0.139023	0.00133791	0.000962998	0.000495248	0.0834165	0.140238	0.0017962	0.139838	0.00103485	0.00105052	0.00123265	0.00116287	0.00095058	0.141906	0.000495248	0.000495248	0.00116287	0.000495248	0.000495248	0.00120367	0.141358	0.00123442
Brevundimonas sp.	Brevundimonas diminuta	357	0.00430551	0.00552888	0.00121091	0.00381415	0.00121091	0.00464159	0.00322131	0.00290316	0.00362302	0.00372117	0.00493543	0.00121091	0.00421374	0.00121091	0.00652375	0.00311921	0.00562308	0.00121091	0.00529429	0.00441156	0.00121091	0.00389498	0.00593454	0.00737336	0.00556079	0.000502598	0.00486037	0.00441156	0.00557112	0.00403111	0.00121091	0.00581634	0.00216506	0.00293992	0.00317269	0.00381415	0.00174785	0.00066304	0.00206114	0.00587164	0.00452703	0.00172506	0.00590173	0.0055696	0.00381628	0.00121091	0.00381446
	Enterococcus faecium	358	0.000224067	0.963895	0.000532452	0.000491133	0.000532452	0.937251	0.000770292	0.00053514	0.000857634	0.000491133	0.000395728	0.000532452	0.000535812	0.000532452	0.000491133	0.000481391	0.965092	0.000532452	0.000536483	0.000568397	0.000532452	0.000576795	0.971251	0.000491133	0.968713	0.000532452	0.000482734	0.000568397	0.969692	0.000536483	0.000532452	0.000528421	0.000532452	0.00053514	0.000857298	0.000491133	0.000536483	0.000519015	0.000532452	0.973447	0.942865	0.000536819	0.971206	0.969605	0.000491469	0.000532452	0.000491133
	Acinetobacter baumannii	359	0.0022753	0.00040236	0.932021	0.00109411	0.963474	0.00040236	0.00109792	0.00129288	0.00130735	0.00109361	0.00247508	0.963469	0.00131903	0.957115	0.00140153	0.00106416	0.000382813	0.949737	0.00130684	0.000830866	0.958246	0.000760295	0.00040236	0.00138122	0.00040236	0.855747	0.0021405	0.000830866	0.00040236	0.0600722	0.970249	0.0010573	0.964147	0.00127587	0.00122967	0.00109386	0.00103141	0.000814366	0.869292	0.00040236	0.00040236	0.00101136	0.00040236	0.00040236	0.00107152	0.960211	0.00109361
	Enterobacter cloacae/asburiae	360	0.00259814	0.000272069	0.00172972	0.00318814	0.00172066	0.000272069	0.257233	0.0954675	0.265072	0.00318814	0.266535	0.00174995	0.00367659	0.00183242	0.0041477	0.205479	0.000255113	0.00170987	0.00406312	0.00145226	0.00162355	0.00139484	0.000272069	0.00610922	0.000272069	0.000663216	0.796585	0.00145226	0.000272069	0.00263514	0.00158463	0.00298544	0.0024018	0.0954132	0.268539	0.00318814	0.0023016	0.0798106	0.001422	0.000272069	0.000272069	0.00277137	0.000272069	0.000272069	0.00315404	0.00157788	0.00318814
	Pseudomonas putida	361	0.00084779	0.000295004	0.000673662	0.148178	0.000669793	0.000295004	0.00313282	0.00716006	0.00349766	0.148668	0.00340498	0.000669424	0.095258	0.000669608	0.14743	0.00206871	0.000277499	0.000669793	0.0975802	0.00730138	0.000684165	0.00712726	0.000295004	0.145658	0.000295004	0.000683797	0.00209008	0.00731557	0.000295004	0.000736311	0.000684165	0.0903184	0.000686376	0.00716079	0.00360785	0.149237	0.0955616	0.00202283	0.000669977	0.000295004	0.000295004	0.0962229	0.000295004	0.000295004	0.148887	0.000612671	0.148353
	Serratia marcescens	362	0.00125354	0.000289574	0.000940876	0.0131921	0.000973778	0.000289574	0.116072	0.987801	0.121807	0.0132548	0.120283	0.000992634	0.00691611	0.000992441	0.01405	0.107671	0.00028919	0.00100629	0.00826701	0.00428993	0.0010061	0.00412138	0.000289574	0.0150417	0.000289574	0.000745582	0.0953944	0.00428993	0.000289574	0.00154561	0.000948957	0.00786892	0.0012368	0.987766	0.119622	0.0132548	0.00619439	0.110828	0.00106998	0.000289574	0.000289574	0.00587114	0.000289574	0.000289574	0.0133562	0.000940491	0.0132548
	Acinetobacter baumannii	363	0.000921015	0.000438908	0.846485	0.00136491	0.846526	0.000438908	0.00078865	0.00103067	0.000997997	0.00136435	0.00103566	0.846478	0.0017584	0.847042	0.00136435	0.000764282	0.000417586	0.844018	0.00170745	0.000906339	0.84548	0.000829357	0.000438908	0.00136546	0.000438908	0.866441	0.000993566	0.000906339	0.000438908	0.0660475	0.845969	0.00102375	0.848854	0.00101212	0.00100104	0.00136463	0.00110129	0.000831849	0.866043	0.000438908	0.000438908	0.00170662	0.000438908	0.000438908	0.00133805	0.847651	0.00136435
	Acinetobacter baumannii	364	0.0023092	0.000408355	0.955839	0.00113077	0.975311	0.000408355	0.00115885	0.00131215	0.00138866	0.00111016	0.00260935	0.97503	0.00133868	0.974057	0.00144483	0.00112459	0.000422267	0.957386	0.00132657	0.000843247	0.964356	0.000771624	0.000408355	0.00140206	0.000408355	0.865692	0.00217317	0.000843247	0.000408355	0.0605195	0.959838	0.0010929	0.94672	0.00129488	0.00124799	0.00111042	0.00104704	0.0008265	0.85829	0.000408355	0.000408355	0.00104704	0.000408355	0.000408355	0.00108568	0.971938	0.00111016
	Klebsiella oxytoca	365	0.000274297	0.00019892	0.000327872	0.00136878	0.000327534	0.00019892	0.44305	0.0743757	0.457722	0.00135594	0.45491	0.000327534	0.00136185	0.000327872	0.00147221	0.143332	0.000184048	0.000327534	0.00126129	0.000813934	0.000327872	0.000981419	0.00019892	0.00155181	0.00019892	0.000327872	0.20735	0.000813934	0.00019892	0.000339364	0.000327534	0.00127245	0.000327872	0.0742688	0.449847	0.00135594	0.00121296	0.0599409	0.000327872	0.00019892	0.00019892	0.00137132	0.00019892	0.00019892	0.00136878	0.000283761	0.00135594
	Pseudomonas stutzeri	366	0.00314969	0.000337407	0.00186197	0.174146	0.00182014	0.000337407	0.00473785	0.00906688	0.00529435	0.175819	0.00598543	0.00183598	0.842378	0.00184126	0.182881	0.00377908	0.000317969	0.0018569	1.00778	0.00944168	0.00184063	0.00910512	0.000337407	0.187559	0.000336984	0.000828411	0.00521132	0.00944168	0.000337407	0.00305124	0.00180957	0.690756	0.00262552	0.00907681	0.0050218	0.175438	0.832031	0.00234051	0.00154337	0.000337407	0.000337407	0.836888	0.000337407	0.000337407	0.175604	0.00180788	0.175083
	Enterococcus faecium	367	0.000214776	0.972731	0.000510374	0.000470768	0.000510374	0.921048	0.000379319	0.00051295	0.00046304	0.000470768	0.000379319	0.000510374	0.000513594	0.000510374	0.000470768	0.00046143	0.975783	0.000510374	0.000514238	0.000546761	0.000510374	0.000554811	1	0.000470768	0.980655	0.000510374	0.000462718	0.000544829	0.977978	0.000514238	0.000510374	0.00050651	0.000510374	0.00051295	0.000462718	0.000470768	0.000514238	0.000497494	0.000510374	0.964503	0.938517	0.00051456	0.998694	0.981137	0.00047109	0.000510374	0.00047109
	Acinetobacter baumannii	368	0.0015654	0.000402719	0.990895	0.00108874	0.994787	0.000402719	0.00146402	0.00120054	0.00169168	0.00106841	0.00394259	0.994895	0.00100311	1.00525	0.00109052	0.00148866	0.000383155	1.00032	0.00223795	0.000697708	0.999256	0.000564061	0.000402719	0.00145945	0.000402719	0.855892	0.00290009	0.000697708	0.000402719	0.0581801	0.992453	0.00172852	0.974925	0.00118351	0.00162612	0.00106867	0.00100286	0.000737853	0.868453	0.000402719	0.000402719	0.000982788	0.000402719	0.000402719	0.00103005	1.00663	0.00106841
	Acinetobacter baumannii	369	0.00136322	0.000410469	1.00499	0.00108949	0.996617	0.000410469	0.0013886	0.00126197	0.00162064	0.00108897	0.00396329	0.996694	0.00100196	1.00157	0.00108923	0.00139456	0.000390528	0.999987	0.00228102	0.000711134	1.00455	0.000575175	0.000410469	0.00148753	0.000410469	0.872591	0.00288235	0.000711134	0.000410469	0.059026	0.999923	0.0017421	0.9767	0.00124384	0.00165741	0.00108923	0.0010017	0.000752829	0.867792	0.000410469	0.000410469	0.0010017	0.000410469	0.000410469	0.00104987	0.992449	0.0010913
	Enterococcus faecium	370	0.000214899	0.973824	0.000510668	0.000471039	0.000510668	0.921783	0.000379537	0.000513245	0.000463306	0.000471039	0.000379537	0.000510668	0.00051389	0.000510668	0.000471039	0.000461695	0.976436	0.000510668	0.000514534	0.000545142	0.000510668	0.00055513	0.999267	0.000471039	0.981092	0.000510668	0.000462984	0.000545142	0.978489	0.000514534	0.000510668	0.000506801	0.000510668	0.000513245	0.000462984	0.000471039	0.000514534	0.00049778	0.000510668	0.964734	0.938974	0.000514856	1	0.981726	0.000471361	0.000510668	0.000471361
Pseudomonas xanthomarina	Pseudomonas stutzeri	371	0.000990348	0.000361963	0.000892993	0.164985	0.000905247	0.000361963	0.00199363	0.0082498	0.00231928	0.165681	0.00229296	0.000904793	0.668259	0.00090502	0.168151	0.00221262	0.000341539	0.000905247	0.664015	0.00737859	0.000904793	0.00700392	0.000362417	0.170452	0.000361963	0.000904339	0.00189083	0.00737859	0.000361963	0.00126812	0.000922948	0.69076	0.000894354	0.00822597	0.00229205	0.166058	0.665302	0.00301757	0.00090502	0.000362417	0.000361963	0.665771	0.000362417	0.000361963	0.165976	0.000835351	0.165418
Atlantibacter subterranea	No ID	373	0.0015882	0.000298987	0.00112355	0.00282003	0.00124811	0.000298987	0.189321	0.116772	0.19617	0.00273636	0.196609	0.00123162	0.0032899	0.00121577	0.00430641	0.99968	0.000280626	0.00126334	0.00373201	0.000944322	0.00121556	0.00123955	0.000298987	0.0066933	0.000298987	0.000575857	0.224405	0.000952042	0.000298987	0.00250101	0.00122078	0.00367944	0.00235768	0.11698	0.193934	0.00273636	0.00191681	0.0955153	0.00153666	0.000298987	0.000298987	0.00188552	0.000298987	0.000298987	0.00273198	0.0011682	0.00273657
	Acinetobacter baumannii	374	0.00229434	0.000406407	0.941378	0.00112743	0.969475	0.000406407	0.0011723	0.00130948	0.00138384	0.00110486	0.00261306	0.969413	0.0013323	0.967207	0.00143973	0.00115871	0.000386664	0.955633	0.00131999	0.000836661	0.964402	0.000766918	0.000406407	0.00139537	0.000406407	0.864447	0.00216614	0.000839225	0.000406407	0.060757	0.980547	0.00106794	0.9742	0.0012923	0.00124204	0.00110717	0.00104179	0.00082384	0.877537	0.000406407	0.000406407	0.00102153	0.000406407	0.000406407	0.00108256	0.959982	0.00110692
	Enterococcus faecium	375	0.000235907	0.98187	0.000494093	0.000450189	0.000537015	0.918446	0.00038597	0.000493111	0.000442325	0.000450189	0.00038597	0.000537015	0.000493111	0.000494093	0.000450189	0.000440687	0.991789	0.000537015	0.000536688	0.000525548	0.000494093	0.000581576	0.99368	0.000450189	0.9894	0.000494093	0.000441997	0.000525548	0.986755	0.000497698	0.000537015	0.000528824	0.000494093	0.000493111	0.000441997	0.000450189	0.000536688	0.000477383	0.000494093	0.972704	0.94757	0.000537015	0.992051	0.988997	0.000492783	0.000494093	0.000492783
	Pseudomonas stutzeri	376	0.00101905	0.000346686	0.000883157	0.188682	0.000895718	0.000346686	0.00304457	0.00691384	0.00373201	0.190275	0.00338532	0.000895262	0.890303	0.00089549	0.190195	0.00227104	0.000326131	0.000895718	0.889475	0.00963137	0.000913076	0.00930775	0.000346686	0.191294	0.000346686	0.000895262	0.00227013	0.0093146	0.000346686	0.000912162	0.00089549	0.735628	0.000898916	0.00691407	0.00353788	0.189986	0.897694	0.00286689	0.000895718	0.000346686	0.000346686	0.884872	0.000346686	0.000346686	0.190161	0.000832913	0.190057
	Pseudomonas stutzeri	377	0.00330034	0.000352157	0.000854008	0.183549	0.000866152	0.000352599	0.00420071	0.00794859	0.00480104	0.18457	0.00408348	0.00086571	0.861961	0.000865931	0.198251	0.00354232	0.000332286	0.000866152	0.876729	0.010139	0.00086571	0.00902957	0.000352599	0.185593	0.000352157	0.000865489	0.0035644	0.010139	0.000352157	0.00193764	0.000865931	0.708923	0.00155126	0.00795897	0.00416605	0.18472	0.856213	0.00268191	0.00154287	0.000352599	0.000352157	0.86222	0.000352599	0.000352157	0.184961	0.000797928	0.184519
	Pseudomonas luteola	378	0.00169725	0.000250084	0.000607399	0.0237729	0.000615889	0.000250084	0.00113562	0.00131096	0.0012973	0.0237321	0.00195527	0.00061552	0.0198314	0.000615335	0.0235605	0.000930939	0.000212986	0.000615889	0.0209114	0.000719983	0.000615704	0.000686208	0.000250084	0.0261914	0.000250084	0.000615889	0.0019872	0.000719983	0.000250084	0.000620134	0.000615704	0.0189296	0.000608322	0.00131096	0.00228859	0.0238085	0.0193602	0.00107767	0.000615889	0.000250084	0.000250084	0.0188109	0.000250084	0.000250084	0.0237222	0.000560335	0.0237428
Atlantibacter subterranea	No ID	379	0.00158796	0.000298942	0.0010971	0.00281795	0.00124792	0.000298942	0.18942	0.116771	0.196144	0.00282462	0.196569	0.00123144	0.00321264	0.00121559	0.004287	1	0.000280585	0.00126315	0.00373146	0.000944183	0.00121538	0.00123937	0.000298942	0.0067551	0.000298942	0.000575772	0.224381	0.000877844	0.000298942	0.00250148	0.00122059	0.00367889	0.00235733	0.116762	0.193874	0.00273596	0.00191653	0.0952663	0.00153644	0.000298942	0.000298942	0.00188524	0.000298942	0.000298942	0.00273158	0.00115238	0.00273617
	Enterococcus faecium	380	0.000218563	0.899249	0.00053484	0.000491335	0.00053484	0.899285	0.000781026	0.000536912	0.000857678	0.000491335	0.000406741	0.00053484	0.000537257	0.00053484	0.000491335	0.000481667	0.905023	0.00053484	0.000537948	0.000574548	0.00053484	0.00058318	0.919373	0.000491335	0.908317	0.00053484	0.000483048	0.000572476	0.904997	0.000538293	0.00053484	0.000529661	0.00053484	0.000536912	0.000857333	0.000491335	0.000537948	0.000520338	0.00053484	0.912012	0.911857	0.000538293	0.918464	0.908243	0.00049168	0.00053484	0.00049168
	Acinetobacter baumannii	381	0.00229895	0.000406541	0.946777	0.00110548	0.96937	0.000406541	0.00117269	0.00130632	0.00137378	0.00110497	0.00258186	0.96939	0.00133274	0.966871	0.0014161	0.00115807	0.000420392	0.955691	0.00130144	0.000839501	0.959045	0.000768196	0.000406541	0.00139558	0.000406541	0.862021	0.00216352	0.000839501	0.000406541	0.060739	0.980605	0.00106829	0.975214	0.00128913	0.00124245	0.00110523	0.00104239	0.000822829	0.877809	0.000406541	0.000406541	0.00104239	0.000406541	0.000406541	0.0010806	0.965209	0.00110497
	Acinetobacter baumannii	382	0.00229365	0.000406285	0.940322	0.00110479	0.968459	0.000406285	0.00117195	0.00130908	0.00138342	0.00110428	0.00261227	0.968417	0.00131165	0.960599	0.0014152	0.00115734	0.000386548	0.955261	0.00131959	0.000838972	0.957866	0.000767712	0.000406285	0.0013947	0.000406285	0.861427	0.00216549	0.000838972	0.000406285	0.0606721	0.980231	0.00106762	0.974258	0.00129191	0.00124167	0.00110453	0.00102122	0.000823592	0.877477	0.000406285	0.000406285	0.00102122	0.000406285	0.000406285	0.00108197	0.958591	0.00110428
Atlantibacter subterranea	Escherichia hermannii	383	0.00159131	0.000299439	0.00112347	0.00279407	0.00123219	0.000299439	0.19732	0.117057	0.196669	0.00280075	0.197609	0.00124846	0.0032135	0.00121675	0.00424703	0.999991	0.000281076	0.00124742	0.00374894	0.000876825	0.0012326	0.00123678	0.000299439	0.00673227	0.000299439	0.00057676	0.224223	0.000876825	0.000299439	0.00250214	0.0012637	0.00371159	0.00235941	0.116927	0.194944	0.00280075	0.00177911	0.0955673	0.00152078	0.000299439	0.000299439	0.00188699	0.000299439	0.000299439	0.00279637	0.00115268	0.00280096
	Enterococcus faecium	384	0.000225943	0.984321	0.000526648	0.000485778	0.000526648	0.940878	0.000391414	0.000528641	0.000477804	0.000485778	0.000391414	0.000526648	0.00052997	0.000526648	0.000485778	0.000476143	0.987575	0.000526648	0.000530635	0.0005622	0.000526648	0.000570507	0.995122	0.000485778	0.991325	0.000526648	0.000476807	0.0005622	0.992382	0.000530635	0.000526648	0.000521996	0.000526648	0.000528641	0.000477472	0.000485778	0.000530635	0.000512692	0.000526648	0.998858	0.941893	0.000530967	0.994932	0.991984	0.000486111	0.000526648	0.000485778
	Acinetobacter johnsonii	385	0.00381704	0.000353803	0.0770826	0.000890379	0.077937	0.000354058	0.00237988	0.00156378	0.00258435	0.000870213	0.00448151	0.0779194	0.00229998	0.0781857	0.00248607	0.00256035	0.000334147	0.0775659	0.00454839	0.000825796	0.0775832	0.000826307	0.000354058	0.0039702	0.000353803	0.0749471	0.00429618	0.000825796	0.000353803	0.199253	0.0792966	0.00409299	0.0799077	0.00161049	0.00222569	0.000870213	0.000915651	0.000961599	0.0790638	0.000354058	0.000354058	0.00424998	0.000354058	0.000353803	0.000846728	0.0777032	0.000870213
	Enterococcus faecium	386	0.000221635	0.984426	0.000526675	0.000485804	0.000526675	0.941816	0.000391434	0.000529333	0.000477829	0.000485804	0.000391434	0.000526675	0.000529998	0.000526675	0.000485804	0.000476167	0.988062	0.000526675	0.000530662	0.00056223	0.000526675	0.00057253	0.995307	0.000485804	0.991615	0.000526675	0.000477496	0.00056223	0.989338	0.000530662	0.000526675	0.000522687	0.000526675	0.000529333	0.000477496	0.000485804	0.000530662	0.000513383	0.000526675	1	0.941901	0.000530995	0.994974	0.992663	0.000486136	0.000526675	0.000486136
	Acinetobacter baumannii	387	0.00228448	0.000400631	0.949122	0.00107753	0.968412	0.000400631	0.00114527	0.00126609	0.00137984	0.00107703	0.00254407	0.963516	0.00129744	0.961816	0.00138363	0.00110331	0.000381168	0.95206	0.0012666	0.000827296	0.959256	0.000757028	0.000400631	0.00136341	0.000400631	0.848567	0.00213206	0.000827296	0.000400631	0.059289	0.958718	0.00103684	0.938859	0.00124916	0.00124208	0.00107728	0.00101131	0.000810866	0.849369	0.000400631	0.000400631	0.00101131	0.000400631	0.000400631	0.00105301	0.964838	0.00107703
Pseudomonas sp.	Pseudomonas viridiflava	388	0.00106525	0.000300305	0.000642334	0.110202	0.000656975	0.000300671	0.00261911	0.00701151	0.00299262	0.110385	0.0030424	0.000656975	0.078318	0.000657707	0.111403	0.00202637	0.000276332	0.000656975	0.0812302	0.00394002	0.000643432	0.00371877	0.000300671	0.111245	0.000300305	0.000643249	0.00262424	0.00394002	0.000300305	0.000722489	0.000642883	0.0748892	0.000654596	0.00703695	0.00285354	0.110364	0.0806146	0.00297359	0.00065789	0.000300671	0.000300671	0.0795876	0.000300671	0.000300305	0.109157	0.000656609	0.110342
	Acinetobacter baumannii	389	0.00153504	0.000395746	0.961623	0.00100847	0.985436	0.000395746	0.0014117	0.00125415	0.00161569	0.000986244	0.00391326	0.985492	0.0009026	1.01076	0.00100996	0.00137924	0.00037652	0.9707	0.00215475	0.000621958	0.981715	0.000554544	0.000395746	0.00139722	0.000395746	0.84203	0.00280692	0.000623206	0.000395746	0.0574393	0.974153	0.00167911	0.949864	0.00123717	0.00156276	0.00098874	0.0009026	0.000725825	0.854383	0.000395746	0.000395746	0.00090235	0.000395746	0.000395746	0.000948542	1	0.000988491
	Acinetobacter baumannii	390	0.00326516	0.000398866	0.916264	0.00108486	0.92583	0.000398866	0.00270524	0.0016853	0.00297023	0.00108436	0.00385	0.926038	0.00238565	0.931596	0.00208819	0.00237457	0.000412455	0.91703	0.00277067	0.000823652	0.921341	0.000753693	0.000398866	0.00245862	0.000398866	0.848745	0.00368617	0.000823652	0.000398866	0.0620819	0.925272	0.00251122	0.923555	0.00169939	0.00293751	0.00108461	0.00100283	0.000807294	0.867701	0.000398866	0.000398866	0.00100283	0.000398866	0.000398866	0.00106045	0.932434	0.00108436
	Acinetobacter baumannii	391	0.00153837	0.000395767	0.966885	0.00106995	0.990712	0.000395767	0.00149393	0.00121127	0.00167845	0.00104997	0.00391048	0.9908	0.000985798	1.00103	0.00107169	0.00146247	0.000409251	0.980693	0.0022143	0.000685664	0.976925	0.000554324	0.000395767	0.00143425	0.000395767	0.839656	0.00282955	0.000685664	0.000395767	0.0577451	0.979473	0.00169818	0.950039	0.00119454	0.00166497	0.00105022	0.000985548	0.000725116	0.854819	0.000395767	0.000395767	0.000985548	0.000395767	0.000395767	0.00101002	1.00969	0.00104997
	Ochrobactrum anthropi	392	0.00379082	0.000226182	0.00122762	0.00062506	0.00123453	0.000226182	0.0012969	0.00139459	0.00152564	0.000624863	0.00252175	0.00123453	0.00273609	0.00152939	0.00190222	0.00136657	0.000209998	0.00123453	0.00209761	0.00102729	0.00122762	0.000516114	0.000224406	0.00231827	0.000226182	0.000372431	0.00298912	0.00102729	0.000226182	0.00328714	0.00123453	0.00183847	0.00228215	0.00140387	0.00154795	0.00062506	0.000618744	0.000587955	0.00185051	0.000224406	0.000226182	0.000619337	0.000224406	0.000226182	0.000627823	0.00122762	0.00062506
Alcaligenes sp.	Alcaligenes faecalis	393	0.713252	0.000160873	0.00170928	0.000918634	0.00209892	0.000157798	0.00500127	0.00204711	0.00530645	0.000918397	0.00575406	0.00211714	0.00284509	0.00241688	0.0290906	0.00386001	0.000140764	0.00211619	0.00445808	0.00125103	0.00207337	0.00140362	0.000157798	0.00364827	0.000160873	0.000777633	0.00687071	0.00125103	0.000160873	0.00364993	0.00205161	0.00352904	0.00332038	0.00208544	0.00463386	0.000918634	0.000876996	0.000797742	0.0028529	0.000157798	0.000157798	0.000906332	0.000157798	0.000160873	0.0008919	0.00202677	0.000918634
	Acinetobacter baumannii	394	0.00168015	0.000401423	0.928784	0.00111335	0.928475	0.000401423	0.00134914	0.00129367	0.00155833	0.00109106	0.00250199	0.92851	0.00102952	0.934463	0.00111487	0.00135471	0.000381922	0.929796	0.0013114	0.0008264	0.934131	0.000757512	0.000401423	0.00148083	0.000401423	0.850502	0.00239739	0.000828932	0.000401423	0.0617189	0.937859	0.00118502	0.925544	0.00127645	0.00160721	0.00109334	0.00102901	0.000813736	0.868616	0.000401423	0.000401423	0.001009	0.000401423	0.000401423	0.00106903	0.93484	0.00109309
	Acinetobacter baumannii	396	0.00227115	0.000402298	0.931909	0.00111578	0.96353	0.000402298	0.00116045	0.00129624	0.00136985	0.00109547	0.00258613	0.96353	0.00131883	0.957209	0.00142492	0.0011277	0.000382755	0.949944	0.00130665	0.000828202	0.958416	0.000759164	0.000402298	0.00138304	0.000402298	0.855608	0.00214424	0.000828202	0.000402298	0.0601925	0.970427	0.00105714	0.964137	0.00127923	0.00122948	0.00109572	0.00103125	0.000815511	0.869094	0.000402298	0.000402298	0.0010112	0.000402298	0.000402298	0.00107136	0.950266	0.00109547
	Acinetobacter baumannii	397	0.00227109	0.000402289	0.931941	0.00111372	0.963535	0.000402289	0.00116042	0.00129621	0.00136981	0.00109341	0.00258658	0.963325	0.0013188	0.957087	0.00142311	0.00112666	0.000382746	0.949993	0.00130661	0.000828182	0.958447	0.000759146	0.000402289	0.00138098	0.000402289	0.855666	0.00214419	0.000830721	0.000402289	0.0602713	0.970473	0.00105712	0.964291	0.0012792	0.00122946	0.00109367	0.00103123	0.000815492	0.869076	0.000402289	0.000402289	0.00101118	0.000402289	0.000402289	0.00107133	0.950294	0.00109544
Pseudomonas saudiphocaensis	No ID	399	0.00105474	0.000430761	0.00100826	0.149341	0.00100043	0.000430761	0.00312505	0.00656222	0.00358878	0.14984	0.00329449	0.000999885	0.305905	0.00100016	0.150956	0.00298263	0.00040617	0.00100043	0.308521	0.00690299	0.00102096	0.00664086	0.000430761	0.150604	0.000430761	0.00102042	0.00292993	0.00689083	0.000430761	0.00102232	0.00102096	0.296232	0.00102177	0.00652249	0.00312937	0.15076	0.308464	0.0026224	0.00100016	0.000430761	0.000430761	0.304994	0.000430761	0.000430761	0.150874	0.000927461	0.150434
	Acinetobacter baumannii	401	0.00228247	0.000400678	0.954146	0.00109738	0.969423	0.000400678	0.00114541	0.00129102	0.00136306	0.00107715	0.00257268	0.964375	0.00129759	0.96705	0.00140553	0.00110344	0.000381213	0.952691	0.00128546	0.000827394	0.949629	0.000757117	0.000400678	0.00136357	0.000400678	0.85113	0.0021356	0.000827394	0.000400678	0.0594121	0.968641	0.00103696	0.943464	0.00127408	0.00124223	0.00107741	0.00101117	0.000812226	0.849377	0.000400678	0.000400678	0.000991204	0.000400678	0.000400678	0.00105516	0.964836	0.00107715
[truncated: 242 more columns]

## Sheet: mash_total
Pseudomonas_stutzeri	1	./rcn/refseq-NC-996285-PRJNA224116-SAMN02603042-GCF_000195105.1-.-Pseudomonas_stutzeri_DSM_4166.fna	1	0.020003	0	228/400
Pseudomonas_stutzeri	1	./rcn/refseq-NC-379731-PRJNA224116-SAMN02603910-GCF_000013785.1-.-Pseudomonas_stutzeri_A1501.fna	1	0.021434	0	220/400
Pseudomonas_stutzeri	1	./rcn/refseq-NC-96563-PRJNA224116-SAMN02603041-GCF_000219605.1-.-Pseudomonas_stutzeri_ATCC_17588_LMG_11199.fna	1	0.021989	0	217/400
Pseudomonas_stutzeri	1	./rcn/refseq-NZ-1210443-PRJNA224116-SAMN02469872-NZ_ALJB-.-Pseudomonas_stutzeri_T13.fna	1	0.0221763	0	216/400
Pseudomonas_stutzeri	1	./rcn/refseq-NZ-316-PRJNA224116-SAMN03295272-GCF_000952205.1-.-Pseudomonas_stutzeri.fna	1	0.0235211	0	209/400
Pseudomonas_stutzeri	1	./rcn/refseq-NZ-1200345-PRJNA224116-SAMN02470940-NZ_AKYE-.-Pseudomonas_stutzeri_XLDN_R.fna	1	0.025761	0	198/400
Pseudomonas_stutzeri	1	./rcn/refseq-NZ-1212549-PRJNA224116-SAMN02471578-NZ_AMVM-.-Pseudomonas_stutzeri_B1SMN1.fna	1	0.0281731	0	187/400
Pseudomonas_stutzeri	1	./rcn/refseq-NZ-1212548-PRJNA224116-SAMN02471580-NZ_AOBS-.-Pseudomonas_stutzeri_NF13.fna	1	0.101155	5.6e-86	44/400
Pseudomonas_stutzeri	1	./rcn/refseq-NZ-1218352-PRJNA224116-SAMN02470828-GCF_000307775.2-.-Pseudomonas_stutzeri_KOS6.fna	1	0.101155	1.84e-85	44/400
Pseudomonas_stutzeri	1	./rcn/refseq-NZ-316-PRJNA224116-SAMN03072113-GCF_000935215.1-.-Pseudomonas_stutzeri.fna	1	0.101155	1.38e-85	44/400
Acinetobacter_baumannii	2	./rcn/refseq-NZ-470-PRJNA224116-SAMN03080627-NZ_JRQT-.-Acinetobacter_baumannii.fna	2	0.00153929	0	381/400
Acinetobacter_baumannii	2	./rcn/refseq-NZ-1458920-PRJNA224116-SAMN02583749-NZ_JDSX-.-Acinetobacter_baumannii_LY3.fna	2	0.00196351	0	376/400
Acinetobacter_baumannii	2	./rcn/refseq-NZ-470-PRJNA224116-SAMN02978813-NZ_JQSD-.-Acinetobacter_baumannii.fna	2	0.00204936	0	375/400
Acinetobacter_baumannii	2	./rcn/refseq-NZ-470-PRJNA224116-SAMN03418027-GCF_000969285.1-.-Acinetobacter_baumannii.fna	2	0.00204936	0	375/400
Acinetobacter_baumannii	2	./rcn/refseq-NZ-470-PRJNA224116-SAMN02714232-GCF_000695855.2-.-Acinetobacter_baumannii.fna	2	0.00213556	0	374/400
Acinetobacter_baumannii	2	./rcn/refseq-NZ-470-PRJNA224116-SAMN02911795-NZ_JPKX-.-Acinetobacter_baumannii.fna	2	0.00213556	0	374/400
Acinetobacter_baumannii	2	./rcn/refseq-NZ-470-PRJNA224116-SAMN03080630-NZ_JRTY-.-Acinetobacter_baumannii.fna	2	0.00248377	0	370/400
Acinetobacter_baumannii	2	./rcn/refseq-NZ-470-PRJNA224116-SAMN02912205-NZ_JRQS-.-Acinetobacter_baumannii.fna	2	0.00265998	0	368/400
Acinetobacter_baumannii	2	./rcn/refseq-NZ-470-PRJNA224116-SAMN03080628-NZ_JRTX-.-Acinetobacter_baumannii.fna	2	0.00265998	0	368/400
Acinetobacter_baumannii	2	./rcn/refseq-NZ-470-PRJNA224116-SAMN03268807-GCF_000809045.2-.-Acinetobacter_baumannii.fna	2	0.0028376	0	366/400
Enterococcus_faecium	6	./rcn/refseq-NZ-1134811-PRJNA224116-SAMN02299486-GCF_000295575.1-.-Enterococcus_faecium_513.fna	6	0.00835827	0	311/400
Enterococcus_faecium	6	./rcn/refseq-NZ-1134841-PRJNA224116-SAMN02299516-GCF_000294815.1-.-Enterococcus_faecium_V689.fna	6	0.00835827	0	311/400
Enterococcus_faecium	6	./rcn/refseq-NZ-1352-PRJNA224116-SAMN03329590-GCF_000951815.1-.-Enterococcus_faecium.fna	6	0.00916272	0	304/400
Enterococcus_faecium	6	./rcn/refseq-NZ-535206-PRJNA224116-SAMN02471503-NZ_ABQJ-.-Enterococcus_faecium_E1162.fna	6	0.00927981	0	303/400
Enterococcus_faecium	6	./rcn/refseq-NZ-1138939-PRJNA224116-SAMN02596968-GCF_000407105.1-.-Enterococcus_faecium_EnGen0377.fna	6	0.00939745	0	302/400
Enterococcus_faecium	6	./rcn/refseq-NC-333849-PRJNA55353-.-.-.-Enterococcus_faecium_DO.fna	6	0.00951565	0	301/400
Enterococcus_faecium	6	./rcn/refseq-NZ-1138937-PRJNA224116-SAMN02596966-GCF_000407065.1-.-Enterococcus_faecium_EnGen0375.fna	6	0.00951565	0	301/400
Enterococcus_faecium	6	./rcn/refseq-NZ-1138937-PRJNA224116-SAMN02596966-NZ_ASWQ-.-Enterococcus_faecium_EnGen0375.fna	6	0.00951565	0	301/400
Enterococcus_faecium	6	./rcn/refseq-NZ-1138938-PRJNA224116-SAMN02596967-GCF_000407325.1-.-Enterococcus_faecium_EnGen0376.fna	6	0.00951565	0	301/400
Enterococcus_faecium	6	./rcn/refseq-NZ-1138939-PRJNA224116-SAMN02596968-GCF_000407345.1-.-Enterococcus_faecium_EnGen0377.fna	6	0.00951565	0	301/400
Klebsiella_pneumoniae	8	./rcn/refseq-NZ-573-PRJNA224116-SAMEA2602978-NZ_CCIB-.-Klebsiella_pneumoniae.fna	8	0.0103591	0	294/400
Klebsiella_pneumoniae	8	./rcn/refseq-NZ-1357295-PRJNA220325-SAMN02570520-NZ_AUTW-.-Klebsiella_pneumoniae_EGD_HP19_C.fna	8	0.0112316	0	287/400
Klebsiella_pneumoniae	8	./rcn/refseq-NZ-573-PRJNA224116-SAMN02768808-NZ_JPIQ-.-Klebsiella_pneumoniae.fna	8	0.0118735	0	282/400
Klebsiella_pneumoniae	8	./rcn/refseq-NZ-1438698-PRJNA224116-SAMN02581276-GCF_000692955.1-.-Klebsiella_pneumoniae_BIDMC_55.fna	8	0.0121348	0	280/400
Klebsiella_pneumoniae	8	./rcn/refseq-NZ-573-PRJNA224116-SAMEA2602949-NZ_CCGZ-.-Klebsiella_pneumoniae.fna	8	0.0121348	0	280/400
Klebsiella_pneumoniae	8	./rcn/refseq-NZ-573-PRJNA224116-SAMN02885365-GCF_000764615.1-.-Klebsiella_pneumoniae.fna	8	0.0121348	0	280/400
Klebsiella_pneumoniae	8	./rcn/refseq-NZ-573-PRJNA224116-SAMEA2602937-NZ_CCGP-.-Klebsiella_pneumoniae.fna	8	0.0122664	0	279/400
Klebsiella_pneumoniae	8	./rcn/refseq-NZ-573-PRJNA224116-SAMEA2602944-NZ_CCGV-.-Klebsiella_pneumoniae.fna	8	0.0122664	0	279/400
Klebsiella_pneumoniae	8	./rcn/refseq-NZ-573-PRJNA224116-SAMN02777842-GCF_000739495.1-.-Klebsiella_pneumoniae.fna	8	0.0122664	0	279/400
Klebsiella_pneumoniae	8	./rcn/refseq-NZ-1438730-PRJNA224116-SAMN02581326-GCF_000693455.1-.-Klebsiella_pneumoniae_CHS_24.fna	8	0.0123987	0	278/400
Pseudomonas_aeruginosa	11	./rcn/refseq-NZ-1402498-PRJNA224116-SAMN02360670-GCF_000481745.1-.-Pseudomonas_aeruginosa_6077.fna	11	0.00347076	0	359/400
Pseudomonas_aeruginosa	11	./rcn/refseq-NZ-1402558-PRJNA224116-SAMN02360730-GCF_000480805.1-.-Pseudomonas_aeruginosa_BL17.fna	11	0.00402812	0	353/400
Pseudomonas_aeruginosa	11	./rcn/refseq-NZ-287-PRJNA224116-SAMN03105497-NZ_JTWM-.-Pseudomonas_aeruginosa.fna	11	0.00412237	0	352/400
Pseudomonas_aeruginosa	11	./rcn/refseq-NZ-287-PRJNA224116-SAMN03105507-NZ_JTWC-.-Pseudomonas_aeruginosa.fna	11	0.00421702	0	351/400
Pseudomonas_aeruginosa	11	./rcn/refseq-NZ-287-PRJNA224116-SAMN03105697-NZ_JTOU-.-Pseudomonas_aeruginosa.fna	11	0.00421702	0	351/400
Pseudomonas_aeruginosa	11	./rcn/refseq-NZ-1333550-PRJNA224116-SAMN02142567-NZ_ASQV-.-Pseudomonas_aeruginosa_str._E2UoS.fna	11	0.00431205	0	350/400
Pseudomonas_aeruginosa	11	./rcn/refseq-NZ-1402495-PRJNA224116-SAMN02360667-GCF_000481805.1-.-Pseudomonas_aeruginosa_JJ692.fna	11	0.00431205	0	350/400
Pseudomonas_aeruginosa	11	./rcn/refseq-NZ-287-PRJNA224116-SAMN03105496-NZ_JTWN-.-Pseudomonas_aeruginosa.fna	11	0.00431205	0	350/400
Pseudomonas_aeruginosa	11	./rcn/refseq-NZ-287-PRJNA224116-SAMN03105500-NZ_JTWJ-.-Pseudomonas_aeruginosa.fna	11	0.00431205	0	350/400
Pseudomonas_aeruginosa	11	./rcn/refseq-NZ-287-PRJNA224116-SAMN03105712-NZ_JTOF-.-Pseudomonas_aeruginosa.fna	11	0.00431205	0	350/400
Acinetobacter_baumannii	14	./rcn/refseq-NZ-470-PRJNA224116-SAMN03080627-NZ_JRQT-.-Acinetobacter_baumannii.fna	14	0.00153929	0	381/400
Acinetobacter_baumannii	14	./rcn/refseq-NZ-1458920-PRJNA224116-SAMN02583749-NZ_JDSX-.-Acinetobacter_baumannii_LY3.fna	14	0.00196351	0	376/400
Acinetobacter_baumannii	14	./rcn/refseq-NZ-470-PRJNA224116-SAMN02978813-NZ_JQSD-.-Acinetobacter_baumannii.fna	14	0.00204936	0	375/400
Acinetobacter_baumannii	14	./rcn/refseq-NZ-470-PRJNA224116-SAMN03418027-GCF_000969285.1-.-Acinetobacter_baumannii.fna	14	0.00204936	0	375/400
Acinetobacter_baumannii	14	./rcn/refseq-NZ-470-PRJNA224116-SAMN02714232-GCF_000695855.2-.-Acinetobacter_baumannii.fna	14	0.00213556	0	374/400
Acinetobacter_baumannii	14	./rcn/refseq-NZ-470-PRJNA224116-SAMN02911795-NZ_JPKX-.-Acinetobacter_baumannii.fna	14	0.00213556	0	374/400
Acinetobacter_baumannii	14	./rcn/refseq-NZ-470-PRJNA224116-SAMN03080630-NZ_JRTY-.-Acinetobacter_baumannii.fna	14	0.00248377	0	370/400
Acinetobacter_baumannii	14	./rcn/refseq-NZ-470-PRJNA224116-SAMN02912205-NZ_JRQS-.-Acinetobacter_baumannii.fna	14	0.00265998	0	368/400
Acinetobacter_baumannii	14	./rcn/refseq-NZ-470-PRJNA224116-SAMN03080628-NZ_JRTX-.-Acinetobacter_baumannii.fna	14	0.00265998	0	368/400
Acinetobacter_baumannii	14	./rcn/refseq-NZ-470-PRJNA224116-SAMN03268807-GCF_000809045.2-.-Acinetobacter_baumannii.fna	14	0.0028376	0	366/400
Klebsiella_pneumoniae	17	./rcn/refseq-NZ-573-PRJNA224116-SAMEA2602978-NZ_CCIB-.-Klebsiella_pneumoniae.fna	17	0.0106053	0	292/400
Klebsiella_pneumoniae	17	./rcn/refseq-NZ-1357295-PRJNA220325-SAMN02570520-NZ_AUTW-.-Klebsiella_pneumoniae_EGD_HP19_C.fna	17	0.0116148	0	284/400
Klebsiella_pneumoniae	17	./rcn/refseq-NZ-573-PRJNA224116-SAMN02768808-NZ_JPIQ-.-Klebsiella_pneumoniae.fna	17	0.0121348	0	280/400
Klebsiella_pneumoniae	17	./rcn/refseq-NZ-573-PRJNA224116-SAMEA2602949-NZ_CCGZ-.-Klebsiella_pneumoniae.fna	17	0.0123987	0	278/400
Klebsiella_pneumoniae	17	./rcn/refseq-NZ-573-PRJNA224116-SAMN02885365-GCF_000764615.1-.-Klebsiella_pneumoniae.fna	17	0.0123987	0	278/400
Klebsiella_pneumoniae	17	./rcn/refseq-NZ-1438698-PRJNA224116-SAMN02581276-GCF_000692955.1-.-Klebsiella_pneumoniae_BIDMC_55.fna	17	0.0125317	0	277/400
Klebsiella_pneumoniae	17	./rcn/refseq-NZ-1438730-PRJNA224116-SAMN02581326-GCF_000693455.1-.-Klebsiella_pneumoniae_CHS_24.fna	17	0.0126653	0	276/400
Klebsiella_pneumoniae	17	./rcn/refseq-NZ-573-PRJNA224116-SAMEA2602937-NZ_CCGP-.-Klebsiella_pneumoniae.fna	17	0.0126653	0	276/400
Klebsiella_pneumoniae	17	./rcn/refseq-NZ-573-PRJNA224116-SAMEA2602944-NZ_CCGV-.-Klebsiella_pneumoniae.fna	17	0.0126653	0	276/400
Klebsiella_pneumoniae	17	./rcn/refseq-NZ-573-PRJNA224116-SAMN02777842-GCF_000739495.1-.-Klebsiella_pneumoniae.fna	17	0.0126653	0	276/400
Acinetobacter_baumannii	20	./rcn/refseq-NZ-470-PRJNA224116-SAMN03080627-NZ_JRQT-.-Acinetobacter_baumannii.fna	20	0.00128871	0	384/400
Acinetobacter_baumannii	20	./rcn/refseq-NZ-1458920-PRJNA224116-SAMN02583749-NZ_JDSX-.-Acinetobacter_baumannii_LY3.fna	20	0.00153929	0	381/400
Acinetobacter_baumannii	20	./rcn/refseq-NZ-470-PRJNA224116-SAMN03080630-NZ_JRTY-.-Acinetobacter_baumannii.fna	20	0.00153929	0	381/400
Acinetobacter_baumannii	20	./rcn/refseq-NZ-470-PRJNA224116-SAMN03418027-GCF_000969285.1-.-Acinetobacter_baumannii.fna	20	0.00162347	0	380/400
Acinetobacter_baumannii	20	./rcn/refseq-NZ-470-PRJNA224116-SAMN02714232-GCF_000695855.2-.-Acinetobacter_baumannii.fna	20	0.00170798	0	379/400
Acinetobacter_baumannii	20	./rcn/refseq-NZ-470-PRJNA224116-SAMN02911795-NZ_JPKX-.-Acinetobacter_baumannii.fna	20	0.00170798	0	379/400
Acinetobacter_baumannii	20	./rcn/refseq-NZ-470-PRJNA224116-SAMN02978813-NZ_JQSD-.-Acinetobacter_baumannii.fna	20	0.00196351	0	376/400
Acinetobacter_baumannii	20	./rcn/refseq-NZ-1398948-PRJNA224116-SAMN02597417-NZ_AYGN-.-Acinetobacter_baumannii_UH10107.fna	20	0.00213556	0	374/400
Acinetobacter_baumannii	20	./rcn/refseq-NZ-470-PRJNA224116-SAMN03080628-NZ_JRTX-.-Acinetobacter_baumannii.fna	20	0.00222209	0	373/400
Acinetobacter_baumannii	20	./rcn/refseq-NZ-470-PRJNA224116-SAMN03268807-GCF_000809045.2-.-Acinetobacter_baumannii.fna	20	0.0023962	0	371/400
Acinetobacter_baumannii	23	./rcn/refseq-NZ-470-PRJNA224116-SAMN03080627-NZ_JRQT-.-Acinetobacter_baumannii.fna	23	0.00153929	0	381/400
Acinetobacter_baumannii	23	./rcn/refseq-NZ-1458920-PRJNA224116-SAMN02583749-NZ_JDSX-.-Acinetobacter_baumannii_LY3.fna	23	0.00196351	0	376/400
Acinetobacter_baumannii	23	./rcn/refseq-NZ-470-PRJNA224116-SAMN02978813-NZ_JQSD-.-Acinetobacter_baumannii.fna	23	0.00204936	0	375/400
Acinetobacter_baumannii	23	./rcn/refseq-NZ-470-PRJNA224116-SAMN03418027-GCF_000969285.1-.-Acinetobacter_baumannii.fna	23	0.00204936	0	375/400
Acinetobacter_baumannii	23	./rcn/refseq-NZ-470-PRJNA224116-SAMN02714232-GCF_000695855.2-.-Acinetobacter_baumannii.fna	23	0.00213556	0	374/400
Acinetobacter_baumannii	23	./rcn/refseq-NZ-470-PRJNA224116-SAMN02911795-NZ_JPKX-.-Acinetobacter_baumannii.fna	23	0.00213556	0	374/400
Acinetobacter_baumannii	23	./rcn/refseq-NZ-470-PRJNA224116-SAMN03080630-NZ_JRTY-.-Acinetobacter_baumannii.fna	23	0.00248377	0	370/400
Acinetobacter_baumannii	23	./rcn/refseq-NZ-470-PRJNA224116-SAMN02912205-NZ_JRQS-.-Acinetobacter_baumannii.fna	23	0.00265998	0	368/400
Acinetobacter_baumannii	23	./rcn/refseq-NZ-470-PRJNA224116-SAMN03080628-NZ_JRTX-.-Acinetobacter_baumannii.fna	23	0.00265998	0	368/400
Acinetobacter_baumannii	23	./rcn/refseq-NZ-470-PRJNA224116-SAMN03268807-GCF_000809045.2-.-Acinetobacter_baumannii.fna	23	0.0028376	0	366/400
Acinetobacter_baumannii	25	./rcn/refseq-NZ-1458920-PRJNA224116-SAMN02583749-NZ_JDSX-.-Acinetobacter_baumannii_LY3.fna	25	0.000474086	0	394/400
Acinetobacter_baumannii	25	./rcn/refseq-NZ-470-PRJNA224116-SAMN03080627-NZ_JRQT-.-Acinetobacter_baumannii.fna	25	0.000554152	0	393/400
Acinetobacter_baumannii	25	./rcn/refseq-NZ-470-PRJNA224116-SAMN03418027-GCF_000969285.1-.-Acinetobacter_baumannii.fna	25	0.000554152	0	393/400
Acinetobacter_baumannii	25	./rcn/refseq-NZ-470-PRJNA224116-SAMN02911795-NZ_JPKX-.-Acinetobacter_baumannii.fna	25	0.000634523	0	392/400
Acinetobacter_baumannii	25	./rcn/refseq-NZ-470-PRJNA224116-SAMN02714232-GCF_000695855.2-.-Acinetobacter_baumannii.fna	25	0.000959098	0	388/400
Acinetobacter_baumannii	25	./rcn/refseq-NZ-470-PRJNA224116-SAMN03080630-NZ_JRTY-.-Acinetobacter_baumannii.fna	25	0.000959098	0	388/400
Acinetobacter_baumannii	25	./rcn/refseq-NZ-470-PRJNA224116-SAMN02978813-NZ_JQSD-.-Acinetobacter_baumannii.fna	25	0.00112327	0	386/400
Acinetobacter_baumannii	25	./rcn/refseq-NZ-1413216-PRJNA224116-SAMN03081512-GCF_000576535.1-.-Acinetobacter_baumannii_PKAB07.fna	25	0.00128871	0	384/400
Acinetobacter_baumannii	25	./rcn/refseq-NZ-1221282-PRJNA190561-SAMN02471230-NZ_AMIM-.-Acinetobacter_baumannii_AB_TG2631.fna	25	0.00137191	0	383/400
Acinetobacter_baumannii	25	./rcn/refseq-NZ-470-PRJNA224116-SAMN03084751-GCF_000809605.2-.-Acinetobacter_baumannii.fna	25	0.00145543	0	382/400
Acinetobacter_baumannii	26	./rcn/refseq-NZ-1458920-PRJNA224116-SAMN02583749-NZ_JDSX-.-Acinetobacter_baumannii_LY3.fna	26	0.00104102	0	387/400
Acinetobacter_baumannii	26	./rcn/refseq-NZ-470-PRJNA224116-SAMN03080630-NZ_JRTY-.-Acinetobacter_baumannii.fna	26	0.00104102	0	387/400
Acinetobacter_baumannii	26	./rcn/refseq-NZ-470-PRJNA224116-SAMN03080627-NZ_JRQT-.-Acinetobacter_baumannii.fna	26	0.00112327	0	386/400
Acinetobacter_baumannii	26	./rcn/refseq-NZ-470-PRJNA224116-SAMN03418027-GCF_000969285.1-.-Acinetobacter_baumannii.fna	26	0.00112327	0	386/400
Acinetobacter_baumannii	26	./rcn/refseq-NZ-470-PRJNA224116-SAMN02714232-GCF_000695855.2-.-Acinetobacter_baumannii.fna	26	0.00120583	0	385/400
Acinetobacter_baumannii	26	./rcn/refseq-NZ-470-PRJNA224116-SAMN02911795-NZ_JPKX-.-Acinetobacter_baumannii.fna	26	0.00120583	0	385/400
Acinetobacter_baumannii	26	./rcn/refseq-NZ-1413216-PRJNA224116-SAMN03081512-GCF_000576535.1-.-Acinetobacter_baumannii_PKAB07.fna	26	0.00196351	0	376/400
Acinetobacter_baumannii	26	./rcn/refseq-NZ-470-PRJNA224116-SAMN02978813-NZ_JQSD-.-Acinetobacter_baumannii.fna	26	0.00196351	0	376/400
Acinetobacter_baumannii	26	./rcn/refseq-NZ-1398948-PRJNA224116-SAMN02597417-NZ_AYGN-.-Acinetobacter_baumannii_UH10107.fna	26	0.00213556	0	374/400
Acinetobacter_baumannii	26	./rcn/refseq-NZ-470-PRJNA224116-SAMN03080628-NZ_JRTX-.-Acinetobacter_baumannii.fna	26	0.00222209	0	373/400
Pseudomonas_stutzeri	27	./rcn/refseq-NZ-1200345-PRJNA224116-SAMN02470940-NZ_AKYE-.-Pseudomonas_stutzeri_XLDN_R.fna	27	0.0235211	0	209/400
Pseudomonas_stutzeri	27	./rcn/refseq-NC-996285-PRJNA224116-SAMN02603042-GCF_000195105.1-.-Pseudomonas_stutzeri_DSM_4166.fna	27	0.024116	0	206/400
Pseudomonas_stutzeri	27	./rcn/refseq-NZ-316-PRJNA224116-SAMN03295272-GCF_000952205.1-.-Pseudomonas_stutzeri.fna	27	0.024317	0	205/400
Pseudomonas_stutzeri	27	./rcn/refseq-NZ-1210443-PRJNA224116-SAMN02469872-NZ_ALJB-.-Pseudomonas_stutzeri_T13.fna	27	0.0247228	0	203/400
Pseudomonas_stutzeri	27	./rcn/refseq-NC-96563-PRJNA224116-SAMN02603041-GCF_000219605.1-.-Pseudomonas_stutzeri_ATCC_17588_LMG_11199.fna	27	0.0261862	0	196/400
Pseudomonas_stutzeri	27	./rcn/refseq-NC-379731-PRJNA224116-SAMN02603910-GCF_000013785.1-.-Pseudomonas_stutzeri_A1501.fna	27	0.0290971	0	183/400
Pseudomonas_stutzeri	27	./rcn/refseq-NZ-1212549-PRJNA224116-SAMN02471578-NZ_AMVM-.-Pseudomonas_stutzeri_B1SMN1.fna	27	0.034976	0	160/400
Pseudomonas_stutzeri	27	./rcn/refseq-NZ-1218352-PRJNA224116-SAMN02470828-GCF_000307775.2-.-Pseudomonas_stutzeri_KOS6.fna	27	0.0998915	1.46e-87	45/400
Pseudomonas_stutzeri	27	./rcn/refseq-NZ-316-PRJNA224116-SAMN03072113-GCF_000935215.1-.-Pseudomonas_stutzeri.fna	27	0.102451	5.63e-83	43/400
Pseudomonas_stutzeri	27	./rcn/refseq-NC-1196835-PRJNA224116-SAMN02603608-GCF_000267545.1-.-Pseudomonas_stutzeri_CCUG_29243.fna	27	0.103781	6.01e-81	42/400
Enterococcus_faecium	28	./rcn/refseq-NZ-1134811-PRJNA224116-SAMN02299486-GCF_000295575.1-.-Enterococcus_faecium_513.fna	28	0.00835827	0	311/400
Enterococcus_faecium	28	./rcn/refseq-NZ-1134841-PRJNA224116-SAMN02299516-GCF_000294815.1-.-Enterococcus_faecium_V689.fna	28	0.00835827	0	311/400
Enterococcus_faecium	28	./rcn/refseq-NZ-1352-PRJNA224116-SAMN03329590-GCF_000951815.1-.-Enterococcus_faecium.fna	28	0.00916272	0	304/400
Enterococcus_faecium	28	./rcn/refseq-NZ-535206-PRJNA224116-SAMN02471503-NZ_ABQJ-.-Enterococcus_faecium_E1162.fna	28	0.00927981	0	303/400
Enterococcus_faecium	28	./rcn/refseq-NC-333849-PRJNA55353-.-.-.-Enterococcus_faecium_DO.fna	28	0.00939745	0	302/400
Enterococcus_faecium	28	./rcn/refseq-NZ-1138939-PRJNA224116-SAMN02596968-GCF_000407105.1-.-Enterococcus_faecium_EnGen0377.fna	28	0.00939745	0	302/400
Enterococcus_faecium	28	./rcn/refseq-NZ-1138937-PRJNA224116-SAMN02596966-GCF_000407065.1-.-Enterococcus_faecium_EnGen0375.fna	28	0.00951565	0	301/400
Enterococcus_faecium	28	./rcn/refseq-NZ-1138937-PRJNA224116-SAMN02596966-NZ_ASWQ-.-Enterococcus_faecium_EnGen0375.fna	28	0.00951565	0	301/400
Enterococcus_faecium	28	./rcn/refseq-NZ-1138938-PRJNA224116-SAMN02596967-GCF_000407325.1-.-Enterococcus_faecium_EnGen0376.fna	28	0.00951565	0	301/400
Enterococcus_faecium	28	./rcn/refseq-NZ-1138939-PRJNA224116-SAMN02596968-GCF_000407345.1-.-Enterococcus_faecium_EnGen0377.fna	28	0.00951565	0	301/400
Acinetobacter_baumannii	29	./rcn/refseq-NZ-1458920-PRJNA224116-SAMN02583749-NZ_JDSX-.-Acinetobacter_baumannii_LY3.fna	29	0.000474086	0	394/400
Acinetobacter_baumannii	29	./rcn/refseq-NZ-470-PRJNA224116-SAMN03080627-NZ_JRQT-.-Acinetobacter_baumannii.fna	29	0.000554152	0	393/400
Acinetobacter_baumannii	29	./rcn/refseq-NZ-470-PRJNA224116-SAMN03418027-GCF_000969285.1-.-Acinetobacter_baumannii.fna	29	0.000554152	0	393/400
Acinetobacter_baumannii	29	./rcn/refseq-NZ-470-PRJNA224116-SAMN02911795-NZ_JPKX-.-Acinetobacter_baumannii.fna	29	0.000634523	0	392/400
Acinetobacter_baumannii	29	./rcn/refseq-NZ-470-PRJNA224116-SAMN02714232-GCF_000695855.2-.-Acinetobacter_baumannii.fna	29	0.000959098	0	388/400
Acinetobacter_baumannii	29	./rcn/refseq-NZ-470-PRJNA224116-SAMN03080630-NZ_JRTY-.-Acinetobacter_baumannii.fna	29	0.000959098	0	388/400
Acinetobacter_baumannii	29	./rcn/refseq-NZ-470-PRJNA224116-SAMN02978813-NZ_JQSD-.-Acinetobacter_baumannii.fna	29	0.00112327	0	386/400
Acinetobacter_baumannii	29	./rcn/refseq-NZ-1413216-PRJNA224116-SAMN03081512-GCF_000576535.1-.-Acinetobacter_baumannii_PKAB07.fna	29	0.00145543	0	382/400
Acinetobacter_baumannii	29	./rcn/refseq-NZ-1221282-PRJNA190561-SAMN02471230-NZ_AMIM-.-Acinetobacter_baumannii_AB_TG2631.fna	29	0.00153929	0	381/400
Acinetobacter_baumannii	29	./rcn/refseq-NZ-1458921-PRJNA224116-SAMN02583750-NZ_JDSY-.-Acinetobacter_baumannii_LY4.fna	29	0.00170798	0	379/400
Klebsiella_pneumoniae	30	./rcn/refseq-NZ-573-PRJNA224116-SAMEA2602935-NZ_CCGM-.-Klebsiella_pneumoniae.fna	30	0.00802142	0	314/400
Klebsiella_pneumoniae	30	./rcn/refseq-NZ-1438811-PRJNA224116-SAMN02581274-GCF_000694935.1-.-Klebsiella_pneumoniae_UCI_68.fna	30	0.00881473	0	307/400
Klebsiella_pneumoniae	30	./rcn/refseq-NZ-1328390-PRJNA224116-SAMN02138607-GCF_000492635.1-.-Klebsiella_pneumoniae_UCICRE_2.fna	30	0.00951565	0	301/400
Klebsiella_pneumoniae	30	./rcn/refseq-NZ-1328368-PRJNA224116-SAMN02138570-GCF_000492935.1-.-Klebsiella_pneumoniae_MGH_30.fna	30	0.00963442	0	300/400
Klebsiella_pneumoniae	30	./rcn/refseq-NZ-1328379-PRJNA224116-SAMN02138587-GCF_000567645.1-.-Klebsiella_pneumoniae_MGH_47.fna	30	0.00963442	0	300/400
Klebsiella_pneumoniae	30	./rcn/refseq-NZ-1328427-PRJNA224116-SAMN02138672-GCF_000492195.1-.-Klebsiella_pneumoniae_BIDMC_41.fna	30	0.0101152	0	296/400
Klebsiella_pneumoniae	30	./rcn/refseq-NZ-1400163-PRJNA224116-SAMN02356584-GCF_000567165.1-.-Klebsiella_pneumoniae_BIDMC_46a.fna	30	0.0103591	0	294/400
Klebsiella_pneumoniae	30	./rcn/refseq-NZ-1400169-PRJNA224116-SAMN02356593-GCF_000567045.1-.-Klebsiella_pneumoniae_BIDMC_53.fna	30	0.0103591	0	294/400
Klebsiella_pneumoniae	30	./rcn/refseq-NZ-1328415-PRJNA224116-SAMN02138645-GCF_000567285.1-.-Klebsiella_pneumoniae_BIDMC_18D.fna	30	0.0104819	0	293/400
Klebsiella_pneumoniae	30	./rcn/refseq-NZ-573-PRJNA224116-SAMN02689125-NZ_JGYH-.-Klebsiella_pneumoniae.fna	30	0.0106053	0	292/400
Stenotrophomonas_maltophilia	31	./rcn/refseq-NZ-1167641-PRJNA176938-SAMN02470951-NZ_AJLO-.-_Pseudomonas_geniculata_N1.fna	31	0.0160918	0	252/400
Stenotrophomonas_maltophilia	31	./rcn/refseq-NZ-40324-PRJNA224116-SAMN03161950-GCF_000788095.1-.-Stenotrophomonas_maltophilia.fna	31	0.0201781	0	227/400
Stenotrophomonas_maltophilia	31	./rcn/refseq-NZ-1095923-PRJNA224116-SAMN02471024-GCF_000237025.1-.-Stenotrophomonas_maltophilia_RR_10.fna	31	0.0208892	0	223/400
Stenotrophomonas_maltophilia	31	./rcn/refseq-NZ-1279018-PRJNA224116-SAMN02441648-GCF_000382065.1-.-Stenotrophomonas_maltophilia_ATCC_19867.fna	31	0.0525489	5.21e-261	110/400
Stenotrophomonas_maltophilia	31	./rcn/refseq-NZ-40324-PRJNA224116-SAMN03067892-NZ_JRJA-.-Stenotrophomonas_maltophilia.fna	31	0.05628	3.05e-237	102/400
Stenotrophomonas_maltophilia	31	./rcn/refseq-NZ-1333853-PRJNA220254-SAMN02471816-NZ_ATAP-.-Stenotrophomonas_maltophilia_MF89.fna	31	0.0598459	1.11e-217	95/400
Stenotrophomonas_maltophilia	31	./rcn/refseq-NZ-1347912-PRJNA224116-.-NZ_CBQT-.-Stenotrophomonas_maltophilia_stmalt0377.fna	31	0.0614714	1.57e-209	92/400
Stenotrophomonas_maltophilia	31	./rcn/refseq-NZ-1347913-PRJNA224116-.-NZ_CBQU-.-Stenotrophomonas_maltophilia_stmalt0435.fna	31	0.0620273	2.08e-206	91/400
Stenotrophomonas_maltophilia	31	./rcn/refseq-NZ-1235458-PRJNA193792-SAMN02469852-NZ_APIT-.-Stenotrophomonas_maltophilia_AU12_09.fna	31	0.0625905	2.35e-204	90/400
Stenotrophomonas_maltophilia	31	./rcn/refseq-NC-522373-PRJNA224116-SAMEA1705934-GCF_000072485.1-.-Stenotrophomonas_maltophilia_K279a.fna	31	0.0631612	2.16e-200	89/400
Pseudomonas_aeruginosa	32	./rcn/refseq-NZ-1402498-PRJNA224116-SAMN02360670-GCF_000481745.1-.-Pseudomonas_aeruginosa_6077.fna	32	0.00230897	0	372/400
Pseudomonas_aeruginosa	32	./rcn/refseq-NZ-1402549-PRJNA224116-SAMN02360721-GCF_000480985.1-.-Pseudomonas_aeruginosa_BL08.fna	32	0.0023962	0	371/400
Pseudomonas_aeruginosa	32	./rcn/refseq-NZ-287-PRJNA224116-SAMN03105647-NZ_JTQS-.-Pseudomonas_aeruginosa.fna	32	0.0025717	0	369/400
Pseudomonas_aeruginosa	32	./rcn/refseq-NC-1089456-PRJNA224116-.-GCF_000284555.1-.-Pseudomonas_aeruginosa_NCGM2.S1.fna	32	0.00265998	0	368/400
Pseudomonas_aeruginosa	32	./rcn/refseq-NZ-287-PRJNA224116-SAMN03105600-NZ_JTSN-.-Pseudomonas_aeruginosa.fna	32	0.00265998	0	368/400
Pseudomonas_aeruginosa	32	./rcn/refseq-NZ-287-PRJNA224116-SAMN03105429-GCF_000795725.1-.-Pseudomonas_aeruginosa.fna	32	0.0028376	0	366/400
Pseudomonas_aeruginosa	32	./rcn/refseq-NZ-1333550-PRJNA224116-SAMN02142567-NZ_ASQV-.-Pseudomonas_aeruginosa_str._E2UoS.fna	32	0.00292696	0	365/400
Pseudomonas_aeruginosa	32	./rcn/refseq-NZ-1402495-PRJNA224116-SAMN02360667-GCF_000481805.1-.-Pseudomonas_aeruginosa_JJ692.fna	32	0.00292696	0	365/400
Pseudomonas_aeruginosa	32	./rcn/refseq-NZ-287-PRJNA224116-SAMN02738247-GCF_000737795.1-.-Pseudomonas_aeruginosa.fna	32	0.00292696	0	365/400
Pseudomonas_aeruginosa	32	./rcn/refseq-NZ-287-PRJNA224116-SAMN03105447-NZ_JTYK-.-Pseudomonas_aeruginosa.fna	32	0.00292696	0	365/400
Enterococcus_faecium	33	./rcn/refseq-NZ-1134811-PRJNA224116-SAMN02299486-GCF_000295575.1-.-Enterococcus_faecium_513.fna	33	0.00835827	0	311/400
Enterococcus_faecium	33	./rcn/refseq-NZ-1134841-PRJNA224116-SAMN02299516-GCF_000294815.1-.-Enterococcus_faecium_V689.fna	33	0.00835827	0	311/400
Enterococcus_faecium	33	./rcn/refseq-NZ-535206-PRJNA224116-SAMN02471503-NZ_ABQJ-.-Enterococcus_faecium_E1162.fna	33	0.00893018	0	306/400
Enterococcus_faecium	33	./rcn/refseq-NC-333849-PRJNA55353-.-.-.-Enterococcus_faecium_DO.fna	33	0.00916272	0	304/400
Enterococcus_faecium	33	./rcn/refseq-NZ-1138920-PRJNA224116-SAMN00779835-GCF_000322205.1-.-Enterococcus_faecium_EnGen0034.fna	33	0.00916272	0	304/400
Enterococcus_faecium	33	./rcn/refseq-NZ-1138939-PRJNA224116-SAMN02596968-GCF_000407105.1-.-Enterococcus_faecium_EnGen0377.fna	33	0.00927981	0	303/400
Enterococcus_faecium	33	./rcn/refseq-NZ-1138937-PRJNA224116-SAMN02596966-GCF_000407065.1-.-Enterococcus_faecium_EnGen0375.fna	33	0.00939745	0	302/400
Enterococcus_faecium	33	./rcn/refseq-NZ-1138937-PRJNA224116-SAMN02596966-NZ_ASWQ-.-Enterococcus_faecium_EnGen0375.fna	33	0.00939745	0	302/400
Enterococcus_faecium	33	./rcn/refseq-NZ-1138938-PRJNA224116-SAMN02596967-GCF_000407325.1-.-Enterococcus_faecium_EnGen0376.fna	33	0.00939745	0	302/400
Enterococcus_faecium	33	./rcn/refseq-NZ-1138939-PRJNA224116-SAMN02596968-GCF_000407345.1-.-Enterococcus_faecium_EnGen0377.fna	33	0.00939745	0	302/400
Enterococcus_faecium	34	./rcn/refseq-NZ-1352-PRJNA224116-SAMN03329590-GCF_000951815.1-.-Enterococcus_faecium.fna	34	0.00802142	0	314/400
Enterococcus_faecium	34	./rcn/refseq-NZ-535206-PRJNA224116-SAMN02471503-NZ_ABQJ-.-Enterococcus_faecium_E1162.fna	34	0.00813319	0	313/400
Enterococcus_faecium	34	./rcn/refseq-NZ-1158547-PRJNA224116-SAMN00809145-GCF_000397005.1-.-Enterococcus_faecium_EnGen0258.fna	34	0.00847159	0	310/400
Enterococcus_faecium	34	./rcn/refseq-NZ-1157475-PRJNA224116-SAMN00809008-GCF_000395885.1-.-Enterococcus_faecium_EnGen0180.fna	34	0.00858544	0	309/400
Enterococcus_faecium	34	./rcn/refseq-NZ-1176489-PRJNA224116-SAMN02470931-GCF_000328425.1-.-Enterococcus_faecium_C309.fna	34	0.00869982	0	308/400
Enterococcus_faecium	34	./rcn/refseq-NZ-1303771-PRJNA224116-SAMN02471488-NZ_AUWW-.-Enterococcus_faecium_E1165.fna	34	0.00869982	0	308/400
Enterococcus_faecium	34	./rcn/refseq-NZ-1138934-PRJNA224116-SAMN00779850-GCF_000322425.1-.-Enterococcus_faecium_EnGen0057.fna	34	0.00916272	0	304/400
Enterococcus_faecium	34	./rcn/refseq-NZ-1157464-PRJNA224116-SAMN00808996-GCF_000395665.1-.-Enterococcus_faecium_EnGen0169.fna	34	0.00927981	0	303/400
Enterococcus_faecium	34	./rcn/refseq-NZ-749524-PRJNA224116-SAMN00189138-GCF_000148145.1-.-Enterococcus_faecium_TX0133B.fna	34	0.00927981	0	303/400
Enterococcus_faecium	34	./rcn/refseq-NZ-1134817-PRJNA224116-SAMN02299492-GCF_000295415.1-.-Enterococcus_faecium_E417.fna	34	0.00939745	0	302/400
Acinetobacter_baumannii	35	./rcn/refseq-NZ-1458920-PRJNA224116-SAMN02583749-NZ_JDSX-.-Acinetobacter_baumannii_LY3.fna	35	0.00104102	0	387/400
Acinetobacter_baumannii	35	./rcn/refseq-NZ-470-PRJNA224116-SAMN03080630-NZ_JRTY-.-Acinetobacter_baumannii.fna	35	0.00104102	0	387/400
Acinetobacter_baumannii	35	./rcn/refseq-NZ-470-PRJNA224116-SAMN03080627-NZ_JRQT-.-Acinetobacter_baumannii.fna	35	0.00112327	0	386/400
Acinetobacter_baumannii	35	./rcn/refseq-NZ-470-PRJNA224116-SAMN03418027-GCF_000969285.1-.-Acinetobacter_baumannii.fna	35	0.00112327	0	386/400
Acinetobacter_baumannii	35	./rcn/refseq-NZ-470-PRJNA224116-SAMN02714232-GCF_000695855.2-.-Acinetobacter_baumannii.fna	35	0.00120583	0	385/400
Acinetobacter_baumannii	35	./rcn/refseq-NZ-470-PRJNA224116-SAMN02911795-NZ_JPKX-.-Acinetobacter_baumannii.fna	35	0.00120583	0	385/400
Acinetobacter_baumannii	35	./rcn/refseq-NZ-1413216-PRJNA224116-SAMN03081512-GCF_000576535.1-.-Acinetobacter_baumannii_PKAB07.fna	35	0.00196351	0	376/400
Acinetobacter_baumannii	35	./rcn/refseq-NZ-470-PRJNA224116-SAMN02978813-NZ_JQSD-.-Acinetobacter_baumannii.fna	35	0.00196351	0	376/400
Acinetobacter_baumannii	35	./rcn/refseq-NZ-1398948-PRJNA224116-SAMN02597417-NZ_AYGN-.-Acinetobacter_baumannii_UH10107.fna	35	0.00213556	0	374/400
Acinetobacter_baumannii	35	./rcn/refseq-NZ-470-PRJNA224116-SAMN03080628-NZ_JRTX-.-Acinetobacter_baumannii.fna	35	0.00222209	0	373/400
Acinetobacter_baumannii	36	./rcn/refseq-NZ-470-PRJNA224116-SAMN03080627-NZ_JRQT-.-Acinetobacter_baumannii.fna	36	0.00104102	0	387/400
Acinetobacter_baumannii	36	./rcn/refseq-NZ-1458920-PRJNA224116-SAMN02583749-NZ_JDSX-.-Acinetobacter_baumannii_LY3.fna	36	0.00128871	0	384/400
Acinetobacter_baumannii	36	./rcn/refseq-NZ-470-PRJNA224116-SAMN03080630-NZ_JRTY-.-Acinetobacter_baumannii.fna	36	0.00128871	0	384/400
Acinetobacter_baumannii	36	./rcn/refseq-NZ-470-PRJNA224116-SAMN03418027-GCF_000969285.1-.-Acinetobacter_baumannii.fna	36	0.00137191	0	383/400
Acinetobacter_baumannii	36	./rcn/refseq-NZ-470-PRJNA224116-SAMN02714232-GCF_000695855.2-.-Acinetobacter_baumannii.fna	36	0.00145543	0	382/400
Acinetobacter_baumannii	36	./rcn/refseq-NZ-470-PRJNA224116-SAMN02911795-NZ_JPKX-.-Acinetobacter_baumannii.fna	36	0.00145543	0	382/400
Acinetobacter_baumannii	36	./rcn/refseq-NZ-470-PRJNA224116-SAMN02978813-NZ_JQSD-.-Acinetobacter_baumannii.fna	36	0.00170798	0	379/400
Acinetobacter_baumannii	36	./rcn/refseq-NZ-1398948-PRJNA224116-SAMN02597417-NZ_AYGN-.-Acinetobacter_baumannii_UH10107.fna	36	0.001878	0	377/400
Acinetobacter_baumannii	36	./rcn/refseq-NZ-470-PRJNA224116-SAMN03080628-NZ_JRTX-.-Acinetobacter_baumannii.fna	36	0.00196351	0	376/400
Acinetobacter_baumannii	36	./rcn/refseq-NZ-470-PRJNA224116-SAMN03268807-GCF_000809045.2-.-Acinetobacter_baumannii.fna	36	0.00213556	0	374/400
Serratia_marcescens	37	./rcn/refseq-NZ-1334564-PRJNA224116-.-GCF_000828775.1-.-Serratia_marcescens_SM39.fna	37	0.0104819	0	293/400
Serratia_marcescens	37	./rcn/refseq-NZ-615-PRJNA224116-SAMN02947226-GCF_000739215.1-.-Serratia_marcescens.fna	37	0.0111051	0	288/400
Serratia_marcescens	37	./rcn/refseq-NZ-615-PRJNA224116-SAMN03267740-NZ_JWLO-.-Serratia_marcescens.fna	37	0.0113587	0	286/400
Serratia_marcescens	37	./rcn/refseq-NZ-615-PRJNA224116-SAMN02712193-NZ_JPOB-.-Serratia_marcescens.fna	37	0.0122664	0	279/400
Serratia_marcescens	37	./rcn/refseq-NZ-1445864-PRJNA224116-SAMN02581399-GCF_000633715.1-.-Serratia_marcescens_BIDMC_80.fna	37	0.0125317	0	277/400
Serratia_marcescens	37	./rcn/refseq-NZ-1400186-PRJNA224116-SAMN02356583-GCF_000521925.1-.-Serratia_marcescens_BIDMC_44.fna	37	0.0154898	0	256/400
Serratia_marcescens	37	./rcn/refseq-NZ-1333585-PRJNA224116-SAMN02436761-GCF_000418815.1-.-Serratia_marcescens_MC620.fna	37	0.0375817	0	151/400
Serratia_marcescens	37	./rcn/refseq-NZ-1333583-PRJNA224116-SAMN02436715-GCF_000418855.1-.-Serratia_marcescens_MC6000.fna	37	0.0378835	0	150/400
Serratia_marcescens	37	./rcn/refseq-NZ-1333586-PRJNA224116-SAMN02436716-GCF_000418935.1-.-Serratia_marcescens_AB42556419_isolate1.fna	37	0.0378835	0	150/400
Serratia_marcescens	37	./rcn/refseq-NZ-1333581-PRJNA224116-SAMN02436762-GCF_000418895.1-.-Serratia_marcescens_MC459.fna	37	0.0381878	0	149/400
Pseudomonas_aeruginosa	38	./rcn/refseq-NZ-1423141-PRJNA224116-SAMN02472100-NZ_AYSK-.-Pseudomonas_aeruginosa_VRFPA06.fna	38	0.00128871	0	384/400
Pseudomonas_aeruginosa	38	./rcn/refseq-NZ-1194669-PRJNA199508-SAMN00996515-NZ_ALBV-.-Pseudomonas_aeruginosa_N002.fna	38	0.00779942	0	316/400
Pseudomonas_aeruginosa	38	./rcn/refseq-NZ-287-PRJNA224116-SAMN03105397-NZ_JUAI-.-Pseudomonas_aeruginosa.fna	38	0.00813319	0	313/400
Pseudomonas_aeruginosa	38	./rcn/refseq-NZ-287-PRJNA224116-SAMN03105402-NZ_JUAD-.-Pseudomonas_aeruginosa.fna	38	0.00835827	0	311/400
Pseudomonas_aeruginosa	38	./rcn/refseq-NZ-287-PRJNA224116-SAMN03105719-NZ_JTNY-.-Pseudomonas_aeruginosa.fna	38	0.00847159	0	310/400
Pseudomonas_aeruginosa	38	./rcn/refseq-NZ-1193501-PRJNA200202-SAMN02470939-NZ_AKCM-.-Pseudomonas_aeruginosa_SJTD_1.fna	38	0.00858544	0	309/400
Pseudomonas_aeruginosa	38	./rcn/refseq-NZ-287-PRJNA224116-SAMN03105693-NZ_JTOY-.-Pseudomonas_aeruginosa.fna	38	0.00858544	0	309/400
Pseudomonas_aeruginosa	38	./rcn/refseq-NZ-1402493-PRJNA224116-SAMN02360665-GCF_000481845.1-.-Pseudomonas_aeruginosa_UDL.fna	38	0.00869982	0	308/400
Pseudomonas_aeruginosa	38	./rcn/refseq-NZ-287-PRJNA224116-SAMN03105394-NZ_JUAL-.-Pseudomonas_aeruginosa.fna	38	0.00869982	0	308/400
Pseudomonas_aeruginosa	38	./rcn/refseq-NZ-287-PRJNA224116-SAMN03105435-GCF_000795925.1-.-Pseudomonas_aeruginosa.fna	38	0.00869982	0	308/400
Acinetobacter_baumannii	39	./rcn/refseq-NZ-1311100-PRJNA224116-SAMN02646222-NZ_JHPK-.-Acinetobacter_baumannii_16553_3.fna	39	0.00347076	0	359/400
Acinetobacter_baumannii	39	./rcn/refseq-NZ-1217646-PRJNA224116-SAMN01087912-GCF_000367885.1-.-Acinetobacter_baumannii_NIPH_24.fna	39	0.00365502	0	357/400
Acinetobacter_baumannii	39	./rcn/refseq-NZ-1116236-PRJNA224116-SAMN02436013-NZ_AHAJ-.-Acinetobacter_baumannii_AB5711.fna	39	0.00374772	0	356/400
Acinetobacter_baumannii	39	./rcn/refseq-NZ-1311101-PRJNA224116-SAMN02646223-NZ_JHPJ-.-Acinetobacter_baumannii_16553_4.fna	39	0.00374772	0	356/400
Acinetobacter_baumannii	39	./rcn/refseq-NZ-1311107-PRJNA224116-SAMN02646747-NZ_JHPF-.-Acinetobacter_baumannii_16553_10.fna	39	0.00374772	0	356/400
Acinetobacter_baumannii	39	./rcn/refseq-NZ-1311105-PRJNA224116-SAMN02646225-NZ_JHPH-.-Acinetobacter_baumannii_16553_8.fna	39	0.0038408	0	355/400
Acinetobacter_baumannii	39	./rcn/refseq-NZ-1311106-PRJNA224116-SAMN02646230-NZ_JHPG-.-Acinetobacter_baumannii_16553_9.fna	39	0.0038408	0	355/400
Acinetobacter_baumannii	39	./rcn/refseq-NZ-1311099-PRJNA224116-SAMN02646221-NZ_JHPL-.-Acinetobacter_baumannii_16553_2.fna	39	0.00393427	0	354/400
Acinetobacter_baumannii	39	./rcn/refseq-NZ-1311103-PRJNA224116-SAMN02646224-NZ_JHPI-.-Acinetobacter_baumannii_16553_6.fna	39	0.00393427	0	354/400
Acinetobacter_baumannii	39	./rcn/refseq-NC-405416-PRJNA224116-SAMN02603140-GCF_000018445.1-.-Acinetobacter_baumannii_ACICU.fna	39	0.00402812	0	353/400
Klebsiella_pneumoniae	40	./rcn/refseq-NZ-573-PRJNA224116-SAMEA2602921-NZ_CCFZ-.-Klebsiella_pneumoniae.fna	40	0.0104819	0	293/400
Klebsiella_pneumoniae	40	./rcn/refseq-NZ-573-PRJNA224116-SAMN02885365-GCF_000764615.1-.-Klebsiella_pneumoniae.fna	40	0.0106053	0	292/400
Klebsiella_pneumoniae	40	./rcn/refseq-NZ-1431455-PRJNA224116-SAMN02952957-NZ_AZAP-.-Klebsiella_pneumoniae_NB60.fna	40	0.010854	0	290/400
Klebsiella_pneumoniae	40	./rcn/refseq-NZ-1400165-PRJNA224116-SAMN02356586-GCF_000567125.1-.-Klebsiella_pneumoniae_BIDMC_47.fna	40	0.0111051	0	288/400
Klebsiella_pneumoniae	40	./rcn/refseq-NZ-1328384-PRJNA224116-SAMN02138593-GCF_000492735.1-.-Klebsiella_pneumoniae_BWH_28.fna	40	0.0112316	0	287/400
Klebsiella_pneumoniae	40	./rcn/refseq-NC-484021-PRJNA224116-.-GCF_000009885.1-.-Klebsiella_pneumoniae_subsp._pneumoniae_NTUH_K2044.fna	40	0.0114864	0	285/400
Klebsiella_pneumoniae	40	./rcn/refseq-NC-1193292-PRJNA224116-SAMN02603641-GCF_000294365.1-.-Klebsiella_pneumoniae_subsp._pneumoniae_1084.fna	40	0.0116148	0	284/400
Klebsiella_pneumoniae	40	./rcn/refseq-NZ-1316938-PRJNA224116-SAMN02470961-NZ_AQQH-.-Klebsiella_pneumoniae_ATCC_25955.fna	40	0.0116148	0	284/400
Klebsiella_pneumoniae	40	./rcn/refseq-NZ-1316939-PRJNA224116-SAMN02470962-NZ_AQQI-.-Klebsiella_pneumoniae_G5_2.fna	40	0.0116148	0	284/400
Klebsiella_pneumoniae	40	./rcn/refseq-NZ-573-PRJNA224116-SAMEA2602916-NZ_CCFV-.-Klebsiella_pneumoniae.fna	40	0.0116148	0	284/400
Pseudomonas_aeruginosa	41	./rcn/refseq-NZ-1423141-PRJNA224116-SAMN02472100-NZ_AYSK-.-Pseudomonas_aeruginosa_VRFPA06.fna	41	0.00128871	0	384/400
Pseudomonas_aeruginosa	41	./rcn/refseq-NZ-1194669-PRJNA199508-SAMN00996515-NZ_ALBV-.-Pseudomonas_aeruginosa_N002.fna	41	0.00779942	0	316/400
Pseudomonas_aeruginosa	41	./rcn/refseq-NZ-287-PRJNA224116-SAMN03105397-NZ_JUAI-.-Pseudomonas_aeruginosa.fna	41	0.00813319	0	313/400
Pseudomonas_aeruginosa	41	./rcn/refseq-NZ-287-PRJNA224116-SAMN03105402-NZ_JUAD-.-Pseudomonas_aeruginosa.fna	41	0.00835827	0	311/400
Pseudomonas_aeruginosa	41	./rcn/refseq-NZ-287-PRJNA224116-SAMN03105719-NZ_JTNY-.-Pseudomonas_aeruginosa.fna	41	0.00847159	0	310/400
Pseudomonas_aeruginosa	41	./rcn/refseq-NZ-1193501-PRJNA200202-SAMN02470939-NZ_AKCM-.-Pseudomonas_aeruginosa_SJTD_1.fna	41	0.00858544	0	309/400
Pseudomonas_aeruginosa	41	./rcn/refseq-NZ-287-PRJNA224116-SAMN03105693-NZ_JTOY-.-Pseudomonas_aeruginosa.fna	41	0.00858544	0	309/400
Pseudomonas_aeruginosa	41	./rcn/refseq-NZ-1402493-PRJNA224116-SAMN02360665-GCF_000481845.1-.-Pseudomonas_aeruginosa_UDL.fna	41	0.00869982	0	308/400
Pseudomonas_aeruginosa	41	./rcn/refseq-NZ-287-PRJNA224116-SAMN03105394-NZ_JUAL-.-Pseudomonas_aeruginosa.fna	41	0.00869982	0	308/400
Pseudomonas_aeruginosa	41	./rcn/refseq-NZ-287-PRJNA224116-SAMN03105435-GCF_000795925.1-.-Pseudomonas_aeruginosa.fna	41	0.00869982	0	308/400
Enterococcus_faecium	42	./rcn/refseq-NZ-1138922-PRJNA224116-SAMN00779837-GCF_000322245.1-.-Enterococcus_faecium_EnGen0030.fna	42	0.00824547	0	312/400
Enterococcus_faecium	42	./rcn/refseq-NZ-1134827-PRJNA224116-SAMN02299502-GCF_000295175.1-.-Enterococcus_faecium_ERV99.fna	42	0.00869982	0	308/400
Enterococcus_faecium	42	./rcn/refseq-NZ-1134829-PRJNA224116-SAMN02299504-GCF_000295135.1-.-Enterococcus_faecium_P1137.fna	42	0.00881473	0	307/400
Enterococcus_faecium	42	./rcn/refseq-NZ-1134815-PRJNA224116-SAMN02299490-GCF_000295375.1-.-Enterococcus_faecium_C497.fna	42	0.00916272	0	304/400
Enterococcus_faecium	42	./rcn/refseq-NZ-1138884-PRJNA224116-SAMN00779844-GCF_000321545.1-.-Enterococcus_faecium_EnGen0013.fna	42	0.00916272	0	304/400
Enterococcus_faecium	42	./rcn/refseq-NZ-1157463-PRJNA224116-SAMN00808995-GCF_000395645.1-.-Enterococcus_faecium_EnGen0168.fna	42	0.00927981	0	303/400
Enterococcus_faecium	42	./rcn/refseq-NZ-1157458-PRJNA224116-SAMN00808989-GCF_000395545.1-.-Enterococcus_faecium_EnGen0163.fna	42	0.00939745	0	302/400
Enterococcus_faecium	42	./rcn/refseq-NZ-1157464-PRJNA224116-SAMN00808996-GCF_000395665.1-.-Enterococcus_faecium_EnGen0169.fna	42	0.00939745	0	302/400
Enterococcus_faecium	42	./rcn/refseq-NC-333849-PRJNA55353-.-.-.-Enterococcus_faecium_DO.fna	42	0.00963442	0	300/400
Enterococcus_faecium	42	./rcn/refseq-NZ-1157476-PRJNA224116-SAMN00809009-GCF_000395905.1-.-Enterococcus_faecium_EnGen0181.fna	42	0.00963442	0	300/400
Acinetobacter_baumannii	43	./rcn/refseq-NZ-1311100-PRJNA224116-SAMN02646222-NZ_JHPK-.-Acinetobacter_baumannii_16553_3.fna	43	0.00310675	0	363/400
Acinetobacter_baumannii	43	./rcn/refseq-NZ-1311101-PRJNA224116-SAMN02646223-NZ_JHPJ-.-Acinetobacter_baumannii_16553_4.fna	43	0.0033792	0	360/400
Acinetobacter_baumannii	43	./rcn/refseq-NZ-1311107-PRJNA224116-SAMN02646747-NZ_JHPF-.-Acinetobacter_baumannii_16553_10.fna	43	0.0033792	0	360/400
Acinetobacter_baumannii	43	./rcn/refseq-NZ-1217646-PRJNA224116-SAMN01087912-GCF_000367885.1-.-Acinetobacter_baumannii_NIPH_24.fna	43	0.00347076	0	359/400
Acinetobacter_baumannii	43	./rcn/refseq-NZ-1311105-PRJNA224116-SAMN02646225-NZ_JHPH-.-Acinetobacter_baumannii_16553_8.fna	43	0.00347076	0	359/400
Acinetobacter_baumannii	43	./rcn/refseq-NZ-1311106-PRJNA224116-SAMN02646230-NZ_JHPG-.-Acinetobacter_baumannii_16553_9.fna	43	0.00347076	0	359/400
Acinetobacter_baumannii	43	./rcn/refseq-NZ-1116236-PRJNA224116-SAMN02436013-NZ_AHAJ-.-Acinetobacter_baumannii_AB5711.fna	43	0.0035627	0	358/400
Acinetobacter_baumannii	43	./rcn/refseq-NZ-1311099-PRJNA224116-SAMN02646221-NZ_JHPL-.-Acinetobacter_baumannii_16553_2.fna	43	0.0035627	0	358/400
Acinetobacter_baumannii	43	./rcn/refseq-NZ-1311103-PRJNA224116-SAMN02646224-NZ_JHPI-.-Acinetobacter_baumannii_16553_6.fna	43	0.0035627	0	358/400
Acinetobacter_baumannii	43	./rcn/refseq-NZ-1221256-PRJNA190535-SAMN02471271-NZ_AMHL-.-Acinetobacter_baumannii_AB_2008_15_45.fna	43	0.00374772	0	356/400
Klebsiella_pneumoniae	44	./rcn/refseq-NZ-573-PRJNA224116-SAMEA2602921-NZ_CCFZ-.-Klebsiella_pneumoniae.fna	44	0.0104819	0	293/400
Klebsiella_pneumoniae	44	./rcn/refseq-NZ-573-PRJNA224116-SAMN02885365-GCF_000764615.1-.-Klebsiella_pneumoniae.fna	44	0.0106053	0	292/400
Klebsiella_pneumoniae	44	./rcn/refseq-NZ-1431455-PRJNA224116-SAMN02952957-NZ_AZAP-.-Klebsiella_pneumoniae_NB60.fna	44	0.010854	0	290/400
Klebsiella_pneumoniae	44	./rcn/refseq-NZ-1400165-PRJNA224116-SAMN02356586-GCF_000567125.1-.-Klebsiella_pneumoniae_BIDMC_47.fna	44	0.0111051	0	288/400
Klebsiella_pneumoniae	44	./rcn/refseq-NZ-1328384-PRJNA224116-SAMN02138593-GCF_000492735.1-.-Klebsiella_pneumoniae_BWH_28.fna	44	0.0112316	0	287/400
Klebsiella_pneumoniae	44	./rcn/refseq-NC-484021-PRJNA224116-.-GCF_000009885.1-.-Klebsiella_pneumoniae_subsp._pneumoniae_NTUH_K2044.fna	44	0.0114864	0	285/400
Klebsiella_pneumoniae	44	./rcn/refseq-NC-1193292-PRJNA224116-SAMN02603641-GCF_000294365.1-.-Klebsiella_pneumoniae_subsp._pneumoniae_1084.fna	44	0.0116148	0	284/400
Klebsiella_pneumoniae	44	./rcn/refseq-NZ-1316938-PRJNA224116-SAMN02470961-NZ_AQQH-.-Klebsiella_pneumoniae_ATCC_25955.fna	44	0.0116148	0	284/400
Klebsiella_pneumoniae	44	./rcn/refseq-NZ-1316939-PRJNA224116-SAMN02470962-NZ_AQQI-.-Klebsiella_pneumoniae_G5_2.fna	44	0.0116148	0	284/400
Klebsiella_pneumoniae	44	./rcn/refseq-NZ-573-PRJNA224116-SAMEA2602916-NZ_CCFV-.-Klebsiella_pneumoniae.fna	44	0.0116148	0	284/400
Serratia_marcescens	45	./rcn/refseq-NZ-1334564-PRJNA224116-.-GCF_000828775.1-.-Serratia_marcescens_SM39.fna	45	0.0104819	0	293/400
Serratia_marcescens	45	./rcn/refseq-NZ-615-PRJNA224116-SAMN02947226-GCF_000739215.1-.-Serratia_marcescens.fna	45	0.0111051	0	288/400
Serratia_marcescens	45	./rcn/refseq-NZ-615-PRJNA224116-SAMN03267740-NZ_JWLO-.-Serratia_marcescens.fna	45	0.0113587	0	286/400
Serratia_marcescens	45	./rcn/refseq-NZ-615-PRJNA224116-SAMN02712193-NZ_JPOB-.-Serratia_marcescens.fna	45	0.0122664	0	279/400
Serratia_marcescens	45	./rcn/refseq-NZ-1445864-PRJNA224116-SAMN02581399-GCF_000633715.1-.-Serratia_marcescens_BIDMC_80.fna	45	0.0125317	0	277/400
Serratia_marcescens	45	./rcn/refseq-NZ-1400186-PRJNA224116-SAMN02356583-GCF_000521925.1-.-Serratia_marcescens_BIDMC_44.fna	45	0.0154898	0	256/400
Serratia_marcescens	45	./rcn/refseq-NZ-1333585-PRJNA224116-SAMN02436761-GCF_000418815.1-.-Serratia_marcescens_MC620.fna	45	0.0375817	0	151/400
Serratia_marcescens	45	./rcn/refseq-NZ-1333583-PRJNA224116-SAMN02436715-GCF_000418855.1-.-Serratia_marcescens_MC6000.fna	45	0.0378835	0	150/400
Serratia_marcescens	45	./rcn/refseq-NZ-1333586-PRJNA224116-SAMN02436716-GCF_000418935.1-.-Serratia_marcescens_AB42556419_isolate1.fna	45	0.0378835	0	150/400
Serratia_marcescens	45	./rcn/refseq-NZ-1333581-PRJNA224116-SAMN02436762-GCF_000418895.1-.-Serratia_marcescens_MC459.fna	45	0.0381878	0	149/400
Klebsiella_pneumoniae	46	./rcn/refseq-NZ-573-PRJNA224116-SAMEA2602935-NZ_CCGM-.-Klebsiella_pneumoniae.fna	46	0.00791017	0	315/400
Klebsiella_pneumoniae	46	./rcn/refseq-NZ-1438811-PRJNA224116-SAMN02581274-GCF_000694935.1-.-Klebsiella_pneumoniae_UCI_68.fna	46	0.00869982	0	308/400
Klebsiella_pneumoniae	46	./rcn/refseq-NZ-1328368-PRJNA224116-SAMN02138570-GCF_000492935.1-.-Klebsiella_pneumoniae_MGH_30.fna	46	0.00951565	0	301/400
Klebsiella_pneumoniae	46	./rcn/refseq-NZ-1328379-PRJNA224116-SAMN02138587-GCF_000567645.1-.-Klebsiella_pneumoniae_MGH_47.fna	46	0.00951565	0	301/400
Klebsiella_pneumoniae	46	./rcn/refseq-NZ-1328390-PRJNA224116-SAMN02138607-GCF_000492635.1-.-Klebsiella_pneumoniae_UCICRE_2.fna	46	0.00963442	0	300/400
Klebsiella_pneumoniae	46	./rcn/refseq-NZ-1328427-PRJNA224116-SAMN02138672-GCF_000492195.1-.-Klebsiella_pneumoniae_BIDMC_41.fna	46	0.00999413	0	297/400
Klebsiella_pneumoniae	46	./rcn/refseq-NZ-1400163-PRJNA224116-SAMN02356584-GCF_000567165.1-.-Klebsiella_pneumoniae_BIDMC_46a.fna	46	0.0102368	0	295/400
Klebsiella_pneumoniae	46	./rcn/refseq-NZ-1400169-PRJNA224116-SAMN02356593-GCF_000567045.1-.-Klebsiella_pneumoniae_BIDMC_53.fna	46	0.0102368	0	295/400
Klebsiella_pneumoniae	46	./rcn/refseq-NZ-1328415-PRJNA224116-SAMN02138645-GCF_000567285.1-.-Klebsiella_pneumoniae_BIDMC_18D.fna	46	0.0104819	0	293/400
Klebsiella_pneumoniae	46	./rcn/refseq-NZ-573-PRJNA224116-SAMN02689125-NZ_JGYH-.-Klebsiella_pneumoniae.fna	46	0.0104819	0	293/400
Stenotrophomonas_maltophilia	47	./rcn/refseq-NZ-40324-PRJNA224116-SAMN03067892-NZ_JRJA-.-Stenotrophomonas_maltophilia.fna	47	0.0233253	0	210/400
Stenotrophomonas_maltophilia	47	./rcn/refseq-NC-391008-PRJNA224116-SAMN00623065-GCF_000020665.1-.-Stenotrophomonas_maltophilia_R551_3.fna	47	0.0534502	5.36e-253	108/400
Stenotrophomonas_maltophilia	47	./rcn/refseq-NZ-1118157-PRJNA198003-.-NZ_CALM-.-Stenotrophomonas_maltophilia_RA8.fna	47	0.0553149	2.25e-240	104/400
Stenotrophomonas_maltophilia	47	./rcn/refseq-NZ-1167641-PRJNA176938-SAMN02470951-NZ_AJLO-.-_Pseudomonas_geniculata_N1.fna	47	0.0572682	7.61e-231	100/400
Stenotrophomonas_maltophilia	47	./rcn/refseq-NZ-40324-PRJNA224116-SAMN03161950-GCF_000788095.1-.-Stenotrophomonas_maltophilia.fna	47	0.0593175	6.45e-219	96/400
Stenotrophomonas_maltophilia	47	./rcn/refseq-NZ-1095923-PRJNA224116-SAMN02471024-GCF_000237025.1-.-Stenotrophomonas_maltophilia_RR_10.fna	47	0.0631612	6.89e-200	89/400
Stenotrophomonas_maltophilia	47	./rcn/refseq-NC-868597-PRJNA224116-SAMN02261377-GCF_000223885.1-.-Stenotrophomonas_maltophilia_JV3.fna	47	0.0643256	5.85e-195	87/400
Stenotrophomonas_maltophilia	47	./rcn/refseq-NZ-1190567-PRJNA224116-SAMN02471395-GCF_000344215.1-.-Stenotrophomonas_maltophilia_EPM1.fna	47	0.0643256	5.89e-194	87/400
Stenotrophomonas_maltophilia	47	./rcn/refseq-NZ-1279018-PRJNA224116-SAMN02441648-GCF_000382065.1-.-Stenotrophomonas_maltophilia_ATCC_19867.fna	47	0.0655219	4.52e-190	85/400
Stenotrophomonas_maltophilia	47	./rcn/refseq-NC-522373-PRJNA224116-SAMEA1705934-GCF_000072485.1-.-Stenotrophomonas_maltophilia_K279a.fna	47	0.0661326	1.18e-185	84/400
Enterococcus_faecium	48	./rcn/refseq-NZ-1138922-PRJNA224116-SAMN00779837-GCF_000322245.1-.-Enterococcus_faecium_EnGen0030.fna	48	0.00824547	0	312/400
Enterococcus_faecium	48	./rcn/refseq-NZ-1134827-PRJNA224116-SAMN02299502-GCF_000295175.1-.-Enterococcus_faecium_ERV99.fna	48	0.00869982	0	308/400
Enterococcus_faecium	48	./rcn/refseq-NZ-1134829-PRJNA224116-SAMN02299504-GCF_000295135.1-.-Enterococcus_faecium_P1137.fna	48	0.00881473	0	307/400
Enterococcus_faecium	48	./rcn/refseq-NZ-1134815-PRJNA224116-SAMN02299490-GCF_000295375.1-.-Enterococcus_faecium_C497.fna	48	0.00916272	0	304/400
Enterococcus_faecium	48	./rcn/refseq-NZ-1138884-PRJNA224116-SAMN00779844-GCF_000321545.1-.-Enterococcus_faecium_EnGen0013.fna	48	0.00916272	0	304/400
Enterococcus_faecium	48	./rcn/refseq-NZ-1157463-PRJNA224116-SAMN00808995-GCF_000395645.1-.-Enterococcus_faecium_EnGen0168.fna	48	0.00927981	0	303/400
Enterococcus_faecium	48	./rcn/refseq-NZ-1157458-PRJNA224116-SAMN00808989-GCF_000395545.1-.-Enterococcus_faecium_EnGen0163.fna	48	0.00939745	0	302/400
Enterococcus_faecium	48	./rcn/refseq-NZ-1157464-PRJNA224116-SAMN00808996-GCF_000395665.1-.-Enterococcus_faecium_EnGen0169.fna	48	0.00939745	0	302/400
Enterococcus_faecium	48	./rcn/refseq-NC-333849-PRJNA55353-.-.-.-Enterococcus_faecium_DO.fna	48	0.00963442	0	300/400
Enterococcus_faecium	48	./rcn/refseq-NZ-1157476-PRJNA224116-SAMN00809009-GCF_000395905.1-.-Enterococcus_faecium_EnGen0181.fna	48	0.00963442	0	300/400
Pseudomonas_stutzeri	50	./rcn/refseq-NC-379731-PRJNA224116-SAMN02603910-GCF_000013785.1-.-Pseudomonas_stutzeri_A1501.fna	50	0.0162443	0	251/400
Pseudomonas_stutzeri	50	./rcn/refseq-NC-996285-PRJNA224116-SAMN02603042-GCF_000195105.1-.-Pseudomonas_stutzeri_DSM_4166.fna	50	0.0205315	0	225/400
Pseudomonas_stutzeri	50	./rcn/refseq-NZ-1200345-PRJNA224116-SAMN02470940-NZ_AKYE-.-Pseudomonas_stutzeri_XLDN_R.fna	50	0.0221763	0	216/400
Pseudomonas_stutzeri	50	./rcn/refseq-NZ-316-PRJNA224116-SAMN03295272-GCF_000952205.1-.-Pseudomonas_stutzeri.fna	50	0.0221763	0	216/400
Pseudomonas_stutzeri	50	./rcn/refseq-NZ-1210443-PRJNA224116-SAMN02469872-NZ_ALJB-.-Pseudomonas_stutzeri_T13.fna	50	0.0237181	0	208/400
Pseudomonas_stutzeri	50	./rcn/refseq-NC-96563-PRJNA224116-SAMN02603041-GCF_000219605.1-.-Pseudomonas_stutzeri_ATCC_17588_LMG_11199.fna	50	0.0251339	0	201/400
Pseudomonas_stutzeri	50	./rcn/refseq-NZ-1212549-PRJNA224116-SAMN02471578-NZ_AMVM-.-Pseudomonas_stutzeri_B1SMN1.fna	50	0.0261862	0	196/400
Pseudomonas_stutzeri	50	./rcn/refseq-NC-1196835-PRJNA224116-SAMN02603608-GCF_000267545.1-.-Pseudomonas_stutzeri_CCUG_29243.fna	50	0.0986581	4.24e-90	46/400
Pseudomonas_stutzeri	50	./rcn/refseq-NZ-1212548-PRJNA224116-SAMN02471580-NZ_AOBS-.-Pseudomonas_stutzeri_NF13.fna	50	0.0986581	3.59e-90	46/400
Pseudomonas_stutzeri	50	./rcn/refseq-NZ-316-PRJNA224116-SAMN03072113-GCF_000935215.1-.-Pseudomonas_stutzeri.fna	50	0.0998915	2.2e-87	45/400
Enterococcus_faecium	51	./rcn/refseq-NZ-1134811-PRJNA224116-SAMN02299486-GCF_000295575.1-.-Enterococcus_faecium_513.fna	51	0.00824547	0	312/400
Enterococcus_faecium	51	./rcn/refseq-NZ-1134841-PRJNA224116-SAMN02299516-GCF_000294815.1-.-Enterococcus_faecium_V689.fna	51	0.00824547	0	312/400
Enterococcus_faecium	51	./rcn/refseq-NZ-535206-PRJNA224116-SAMN02471503-NZ_ABQJ-.-Enterococcus_faecium_E1162.fna	51	0.00869982	0	308/400
Enterococcus_faecium	51	./rcn/refseq-NC-333849-PRJNA55353-.-.-.-Enterococcus_faecium_DO.fna	51	0.00904618	0	305/400
Enterococcus_faecium	51	./rcn/refseq-NZ-1138920-PRJNA224116-SAMN00779835-GCF_000322205.1-.-Enterococcus_faecium_EnGen0034.fna	51	0.00904618	0	305/400
Enterococcus_faecium	51	./rcn/refseq-NZ-1303771-PRJNA224116-SAMN02471488-NZ_AUWW-.-Enterococcus_faecium_E1165.fna	51	0.00916272	0	304/400
Enterococcus_faecium	51	./rcn/refseq-NZ-1138939-PRJNA224116-SAMN02596968-GCF_000407105.1-.-Enterococcus_faecium_EnGen0377.fna	51	0.00927981	0	303/400
Enterococcus_faecium	51	./rcn/refseq-NZ-1138937-PRJNA224116-SAMN02596966-GCF_000407065.1-.-Enterococcus_faecium_EnGen0375.fna	51	0.00939745	0	302/400
Enterococcus_faecium	51	./rcn/refseq-NZ-1138937-PRJNA224116-SAMN02596966-NZ_ASWQ-.-Enterococcus_faecium_EnGen0375.fna	51	0.00939745	0	302/400
Enterococcus_faecium	51	./rcn/refseq-NZ-1138938-PRJNA224116-SAMN02596967-GCF_000407325.1-.-Enterococcus_faecium_EnGen0376.fna	51	0.00939745	0	302/400
Enterococcus_faecium	52	./rcn/refseq-NZ-1134811-PRJNA224116-SAMN02299486-GCF_000295575.1-.-Enterococcus_faecium_513.fna	52	0.00847159	0	310/400
Enterococcus_faecium	52	./rcn/refseq-NZ-1134841-PRJNA224116-SAMN02299516-GCF_000294815.1-.-Enterococcus_faecium_V689.fna	52	0.00847159	0	310/400
Enterococcus_faecium	52	./rcn/refseq-NZ-1352-PRJNA224116-SAMN03329590-GCF_000951815.1-.-Enterococcus_faecium.fna	52	0.00881473	0	307/400
Enterococcus_faecium	52	./rcn/refseq-NZ-535206-PRJNA224116-SAMN02471503-NZ_ABQJ-.-Enterococcus_faecium_E1162.fna	52	0.00904618	0	305/400
Enterococcus_faecium	52	./rcn/refseq-NC-333849-PRJNA55353-.-.-.-Enterococcus_faecium_DO.fna	52	0.00916272	0	304/400
Enterococcus_faecium	52	./rcn/refseq-NZ-1138920-PRJNA224116-SAMN00779835-GCF_000322205.1-.-Enterococcus_faecium_EnGen0034.fna	52	0.00939745	0	302/400
Enterococcus_faecium	52	./rcn/refseq-NZ-1303771-PRJNA224116-SAMN02471488-NZ_AUWW-.-Enterococcus_faecium_E1165.fna	52	0.00939745	0	302/400
Enterococcus_faecium	52	./rcn/refseq-NZ-1138939-PRJNA224116-SAMN02596968-GCF_000407105.1-.-Enterococcus_faecium_EnGen0377.fna	52	0.00951565	0	301/400
Enterococcus_faecium	52	./rcn/refseq-NC-1155766-PRJNA224116-SAMN02604218-GCF_000250945.1-.-Enterococcus_faecium_Aus0004.fna	52	0.00963442	0	300/400
Enterococcus_faecium	52	./rcn/refseq-NZ-1138937-PRJNA224116-SAMN02596966-GCF_000407065.1-.-Enterococcus_faecium_EnGen0375.fna	52	0.00963442	0	300/400
Acinetobacter_baumannii	53	./rcn/refseq-NZ-470-PRJNA224116-SAMN03080627-NZ_JRQT-.-Acinetobacter_baumannii.fna	53	0.00213556	0	374/400
Acinetobacter_baumannii	53	./rcn/refseq-NZ-1458920-PRJNA224116-SAMN02583749-NZ_JDSX-.-Acinetobacter_baumannii_LY3.fna	53	0.0025717	0	369/400
Acinetobacter_baumannii	53	./rcn/refseq-NZ-470-PRJNA224116-SAMN02912205-NZ_JRQS-.-Acinetobacter_baumannii.fna	53	0.0025717	0	369/400
Acinetobacter_baumannii	53	./rcn/refseq-NZ-470-PRJNA224116-SAMN03080630-NZ_JRTY-.-Acinetobacter_baumannii.fna	53	0.0025717	0	369/400
Acinetobacter_baumannii	53	./rcn/refseq-NZ-470-PRJNA224116-SAMN02714232-GCF_000695855.2-.-Acinetobacter_baumannii.fna	53	0.00265998	0	368/400
Acinetobacter_baumannii	53	./rcn/refseq-NZ-470-PRJNA224116-SAMN03418027-GCF_000969285.1-.-Acinetobacter_baumannii.fna	53	0.00265998	0	368/400
Acinetobacter_baumannii	53	./rcn/refseq-NZ-470-PRJNA224116-SAMN02911795-NZ_JPKX-.-Acinetobacter_baumannii.fna	53	0.00274861	0	367/400
Acinetobacter_baumannii	53	./rcn/refseq-NZ-470-PRJNA224116-SAMN02978813-NZ_JQSD-.-Acinetobacter_baumannii.fna	53	0.0028376	0	366/400
Acinetobacter_baumannii	53	./rcn/refseq-NZ-1398948-PRJNA224116-SAMN02597417-NZ_AYGN-.-Acinetobacter_baumannii_UH10107.fna	53	0.00292696	0	365/400
Acinetobacter_baumannii	53	./rcn/refseq-NZ-470-PRJNA224116-SAMN03080628-NZ_JRTX-.-Acinetobacter_baumannii.fna	53	0.00292696	0	365/400
Enterococcus_faecium	54	./rcn/refseq-NZ-1134811-PRJNA224116-SAMN02299486-GCF_000295575.1-.-Enterococcus_faecium_513.fna	54	0.00858544	0	309/400
Enterococcus_faecium	54	./rcn/refseq-NZ-1134841-PRJNA224116-SAMN02299516-GCF_000294815.1-.-Enterococcus_faecium_V689.fna	54	0.00858544	0	309/400
Enterococcus_faecium	54	./rcn/refseq-NZ-1352-PRJNA224116-SAMN03329590-GCF_000951815.1-.-Enterococcus_faecium.fna	54	0.00893018	0	306/400
Enterococcus_faecium	54	./rcn/refseq-NZ-535206-PRJNA224116-SAMN02471503-NZ_ABQJ-.-Enterococcus_faecium_E1162.fna	54	0.00916272	0	304/400
Enterococcus_faecium	54	./rcn/refseq-NC-333849-PRJNA55353-.-.-.-Enterococcus_faecium_DO.fna	54	0.00927981	0	303/400
Enterococcus_faecium	54	./rcn/refseq-NZ-1138920-PRJNA224116-SAMN00779835-GCF_000322205.1-.-Enterococcus_faecium_EnGen0034.fna	54	0.00951565	0	301/400
Enterococcus_faecium	54	./rcn/refseq-NZ-1303771-PRJNA224116-SAMN02471488-NZ_AUWW-.-Enterococcus_faecium_E1165.fna	54	0.00951565	0	301/400
Enterococcus_faecium	54	./rcn/refseq-NZ-1138939-PRJNA224116-SAMN02596968-GCF_000407105.1-.-Enterococcus_faecium_EnGen0377.fna	54	0.00963442	0	300/400
Enterococcus_faecium	54	./rcn/refseq-NC-1155766-PRJNA224116-SAMN02604218-GCF_000250945.1-.-Enterococcus_faecium_Aus0004.fna	54	0.00975375	0	299/400
Enterococcus_faecium	54	./rcn/refseq-NZ-1138937-PRJNA224116-SAMN02596966-GCF_000407065.1-.-Enterococcus_faecium_EnGen0375.fna	54	0.00975375	0	299/400
Stenotrophomonas_maltophilia	55	./rcn/refseq-NZ-1167641-PRJNA176938-SAMN02470951-NZ_AJLO-.-_Pseudomonas_geniculata_N1.fna	55	0.015639	0	255/400
Stenotrophomonas_maltophilia	55	./rcn/refseq-NZ-40324-PRJNA224116-SAMN03161950-GCF_000788095.1-.-Stenotrophomonas_maltophilia.fna	55	0.0196558	0	230/400
Stenotrophomonas_maltophilia	55	./rcn/refseq-NZ-1095923-PRJNA224116-SAMN02471024-GCF_000237025.1-.-Stenotrophomonas_maltophilia_RR_10.fna	55	0.0205315	0	225/400
Stenotrophomonas_maltophilia	55	./rcn/refseq-NZ-1279018-PRJNA224116-SAMN02441648-GCF_000382065.1-.-Stenotrophomonas_maltophilia_ATCC_19867.fna	55	0.0521058	3.94e-264	111/400
Stenotrophomonas_maltophilia	55	./rcn/refseq-NZ-40324-PRJNA224116-SAMN03067892-NZ_JRJA-.-Stenotrophomonas_maltophilia.fna	55	0.0553149	4.09e-243	104/400
Stenotrophomonas_maltophilia	55	./rcn/refseq-NZ-1333853-PRJNA220254-SAMN02471816-NZ_ATAP-.-Stenotrophomonas_maltophilia_MF89.fna	55	0.0598459	6.59e-218	95/400
Stenotrophomonas_maltophilia	55	./rcn/refseq-NZ-1347912-PRJNA224116-.-NZ_CBQT-.-Stenotrophomonas_maltophilia_stmalt0377.fna	55	0.0614714	9.51e-210	92/400
Stenotrophomonas_maltophilia	55	./rcn/refseq-NZ-1347913-PRJNA224116-.-NZ_CBQU-.-Stenotrophomonas_maltophilia_stmalt0435.fna	55	0.0614714	2.27e-209	92/400
Stenotrophomonas_maltophilia	55	./rcn/refseq-NZ-1427375-PRJNA224116-SAMN03334939-GCF_000877275.1-.-Stenotrophomonas_maltophilia_WJ66.fna	55	0.0614714	1.36e-209	92/400
Stenotrophomonas_maltophilia	55	./rcn/refseq-NZ-1235458-PRJNA193792-SAMN02469852-NZ_APIT-.-Stenotrophomonas_maltophilia_AU12_09.fna	55	0.0625905	1.44e-204	90/400
Acinetobacter_baumannii	56	./rcn/refseq-NZ-470-PRJNA224116-SAMN03080627-NZ_JRQT-.-Acinetobacter_baumannii.fna	56	0.00128871	0	384/400
Acinetobacter_baumannii	56	./rcn/refseq-NZ-1458920-PRJNA224116-SAMN02583749-NZ_JDSX-.-Acinetobacter_baumannii_LY3.fna	56	0.00153929	0	381/400
Acinetobacter_baumannii	56	./rcn/refseq-NZ-470-PRJNA224116-SAMN03080630-NZ_JRTY-.-Acinetobacter_baumannii.fna	56	0.00153929	0	381/400
Acinetobacter_baumannii	56	./rcn/refseq-NZ-470-PRJNA224116-SAMN03418027-GCF_000969285.1-.-Acinetobacter_baumannii.fna	56	0.00162347	0	380/400
Acinetobacter_baumannii	56	./rcn/refseq-NZ-470-PRJNA224116-SAMN02714232-GCF_000695855.2-.-Acinetobacter_baumannii.fna	56	0.00170798	0	379/400
Acinetobacter_baumannii	56	./rcn/refseq-NZ-470-PRJNA224116-SAMN02911795-NZ_JPKX-.-Acinetobacter_baumannii.fna	56	0.00170798	0	379/400
Acinetobacter_baumannii	56	./rcn/refseq-NZ-470-PRJNA224116-SAMN02978813-NZ_JQSD-.-Acinetobacter_baumannii.fna	56	0.00196351	0	376/400
Acinetobacter_baumannii	56	./rcn/refseq-NZ-1398948-PRJNA224116-SAMN02597417-NZ_AYGN-.-Acinetobacter_baumannii_UH10107.fna	56	0.00213556	0	374/400
Acinetobacter_baumannii	56	./rcn/refseq-NZ-470-PRJNA224116-SAMN03080628-NZ_JRTX-.-Acinetobacter_baumannii.fna	56	0.00222209	0	373/400
Acinetobacter_baumannii	56	./rcn/refseq-NZ-470-PRJNA224116-SAMN03268807-GCF_000809045.2-.-Acinetobacter_baumannii.fna	56	0.0023962	0	371/400
Enterobacter_cloacae/asburiae	57	./rcn/refseq-NZ-1619243-PRJNA224116-SAMN03283643-GCF_000958405.1-.-Enterobacter_sp._36796.fna	57	0.0117438	0	283/400
Enterobacter_cloacae/asburiae	57	./rcn/refseq-NZ-1329854-PRJNA224116-SAMN02138614-GCF_000492495.1-.-Enterobacter_cloacae_UCICRE_9.fna	57	0.0121348	0	280/400
Enterobacter_cloacae/asburiae	57	./rcn/refseq-NZ-550-PRJNA224116-SAMN03333177-GCF_000958805.1-.-Enterobacter_cloacae.fna	57	0.0129347	0	274/400
Enterobacter_cloacae/asburiae	57	./rcn/refseq-NZ-1329813-PRJNA224116-SAMN02138544-GCF_000534735.1-.-Enterobacter_sp._MGH_4.fna	57	0.0133439	0	271/400
Enterobacter_cloacae/asburiae	57	./rcn/refseq-NZ-1619237-PRJNA224116-SAMN03283618-GCF_000956925.1-.-Enterobacter_sp._35014.fna	57	0.0133439	0	271/400
Enterobacter_cloacae/asburiae	57	./rcn/refseq-NZ-1619242-PRJNA224116-SAMN03283636-GCF_000957925.1-.-Enterobacter_sp._35030.fna	57	0.0133439	0	271/400
Enterobacter_cloacae/asburiae	57	./rcn/refseq-NZ-1329830-PRJNA224116-SAMN02138566-GCF_000492975.1-.-Enterobacter_sp._MGH_26.fna	57	0.0134818	0	270/400
Enterobacter_cloacae/asburiae	57	./rcn/refseq-NZ-1619240-PRJNA224116-SAMN03283634-GCF_000957885.1-.-Enterobacter_sp._35025.fna	57	0.0136203	0	269/400
Enterobacter_cloacae/asburiae	57	./rcn/refseq-NZ-1329837-PRJNA224116-SAMN02138601-GCF_000534475.1-.-Enterobacter_sp._BWH_39.fna	57	0.0137596	0	268/400
Enterobacter_cloacae/asburiae	57	./rcn/refseq-NZ-1619241-PRJNA224116-SAMN03283635-GCF_000957945.1-.-Enterobacter_sp._35032.fna	57	0.0137596	0	268/400
Pseudomonas_aeruginosa	58	./rcn/refseq-NZ-1194669-PRJNA199508-SAMN00996515-NZ_ALBV-.-Pseudomonas_aeruginosa_N002.fna	58	0.0058888	0	334/400
Pseudomonas_aeruginosa	58	./rcn/refseq-NZ-1193501-PRJNA200202-SAMN02470939-NZ_AKCM-.-Pseudomonas_aeruginosa_SJTD_1.fna	58	0.00650877	0	328/400
Pseudomonas_aeruginosa	58	./rcn/refseq-NZ-287-PRJNA224116-SAMN03105470-NZ_JTXN-.-Pseudomonas_aeruginosa.fna	58	0.0066137	0	327/400
Pseudomonas_aeruginosa	58	./rcn/refseq-NZ-1402493-PRJNA224116-SAMN02360665-GCF_000481845.1-.-Pseudomonas_aeruginosa_UDL.fna	58	0.00671909	0	326/400
Pseudomonas_aeruginosa	58	./rcn/refseq-NZ-287-PRJNA224116-SAMN03105519-NZ_JTVQ-.-Pseudomonas_aeruginosa.fna	58	0.00682496	0	325/400
Pseudomonas_aeruginosa	58	./rcn/refseq-NZ-1009714-PRJNA224116-SAMN02596970-GCF_000408865.1-.-Pseudomonas_aeruginosa_PAK.fna	58	0.00693129	0	324/400
Pseudomonas_aeruginosa	58	./rcn/refseq-NZ-1147787-PRJNA224116-SAMN02740985-GCF_000714515.1-.-Pseudomonas_aeruginosa_PAO1H2O.fna	58	0.00693129	0	324/400
Pseudomonas_aeruginosa	58	./rcn/refseq-NZ-1402542-PRJNA224116-SAMN02360714-GCF_000481125.1-.-Pseudomonas_aeruginosa_BL01.fna	58	0.00693129	0	324/400
Pseudomonas_aeruginosa	58	./rcn/refseq-NZ-1402567-PRJNA224116-SAMN02360739-GCF_000480615.1-.-Pseudomonas_aeruginosa_M8A.1.fna	58	0.00693129	0	324/400
Pseudomonas_aeruginosa	58	./rcn/refseq-NZ-1407649-PRJNA224116-.-GCF_000647935.1-.-Pseudomonas_aeruginosa_RB.fna	58	0.00693129	0	324/400
Pseudomonas_aeruginosa	59	./rcn/refseq-NZ-1194669-PRJNA199508-SAMN00996515-NZ_ALBV-.-Pseudomonas_aeruginosa_N002.fna	59	0.00578705	0	335/400
Pseudomonas_aeruginosa	59	./rcn/refseq-NZ-1193501-PRJNA200202-SAMN02470939-NZ_AKCM-.-Pseudomonas_aeruginosa_SJTD_1.fna	59	0.0064043	0	329/400
Pseudomonas_aeruginosa	59	./rcn/refseq-NZ-1402493-PRJNA224116-SAMN02360665-GCF_000481845.1-.-Pseudomonas_aeruginosa_UDL.fna	59	0.00671909	0	326/400
Pseudomonas_aeruginosa	59	./rcn/refseq-NZ-287-PRJNA224116-SAMN03105470-NZ_JTXN-.-Pseudomonas_aeruginosa.fna	59	0.00671909	0	326/400
Pseudomonas_aeruginosa	59	./rcn/refseq-NZ-1147787-PRJNA224116-SAMN02740985-GCF_000714515.1-.-Pseudomonas_aeruginosa_PAO1H2O.fna	59	0.00682496	0	325/400
Pseudomonas_aeruginosa	59	./rcn/refseq-NZ-1402567-PRJNA224116-SAMN02360739-GCF_000480615.1-.-Pseudomonas_aeruginosa_M8A.1.fna	59	0.00682496	0	325/400
Pseudomonas_aeruginosa	59	./rcn/refseq-NZ-287-PRJNA224116-SAMN03105519-NZ_JTVQ-.-Pseudomonas_aeruginosa.fna	59	0.00693129	0	324/400
Pseudomonas_aeruginosa	59	./rcn/refseq-NC-1367493-PRJNA225026-.-.-.-Pseudomonas_aeruginosa_PAO1_VE2.fna	59	0.00703811	0	323/400
Pseudomonas_aeruginosa	59	./rcn/refseq-NC-1367494-PRJNA225027-.-.-.-Pseudomonas_aeruginosa_PAO1_VE13.fna	59	0.00703811	0	323/400
Pseudomonas_aeruginosa	59	./rcn/refseq-NC-208964-PRJNA57945-.-.-.-Pseudomonas_aeruginosa_PAO1.fna	59	0.00703811	0	323/400
Pseudomonas_aeruginosa	60	./rcn/refseq-NZ-1194669-PRJNA199508-SAMN00996515-NZ_ALBV-.-Pseudomonas_aeruginosa_N002.fna	60	0.00578705	0	335/400
Pseudomonas_aeruginosa	60	./rcn/refseq-NZ-1193501-PRJNA200202-SAMN02470939-NZ_AKCM-.-Pseudomonas_aeruginosa_SJTD_1.fna	60	0.0064043	0	329/400
Pseudomonas_aeruginosa	60	./rcn/refseq-NZ-1402493-PRJNA224116-SAMN02360665-GCF_000481845.1-.-Pseudomonas_aeruginosa_UDL.fna	60	0.00671909	0	326/400
Pseudomonas_aeruginosa	60	./rcn/refseq-NZ-287-PRJNA224116-SAMN03105470-NZ_JTXN-.-Pseudomonas_aeruginosa.fna	60	0.00671909	0	326/400
Pseudomonas_aeruginosa	60	./rcn/refseq-NZ-1147787-PRJNA224116-SAMN02740985-GCF_000714515.1-.-Pseudomonas_aeruginosa_PAO1H2O.fna	60	0.00682496	0	325/400
Pseudomonas_aeruginosa	60	./rcn/refseq-NZ-1402567-PRJNA224116-SAMN02360739-GCF_000480615.1-.-Pseudomonas_aeruginosa_M8A.1.fna	60	0.00682496	0	325/400
Pseudomonas_aeruginosa	60	./rcn/refseq-NZ-287-PRJNA224116-SAMN03105519-NZ_JTVQ-.-Pseudomonas_aeruginosa.fna	60	0.00693129	0	324/400
Pseudomonas_aeruginosa	60	./rcn/refseq-NC-1367493-PRJNA225026-.-.-.-Pseudomonas_aeruginosa_PAO1_VE2.fna	60	0.00703811	0	323/400
Pseudomonas_aeruginosa	60	./rcn/refseq-NC-1367494-PRJNA225027-.-.-.-Pseudomonas_aeruginosa_PAO1_VE13.fna	60	0.00703811	0	323/400
Pseudomonas_aeruginosa	60	./rcn/refseq-NC-208964-PRJNA57945-.-.-.-Pseudomonas_aeruginosa_PAO1.fna	60	0.00703811	0	323/400
Pseudomonas_aeruginosa	61	./rcn/refseq-NZ-1194669-PRJNA199508-SAMN00996515-NZ_ALBV-.-Pseudomonas_aeruginosa_N002.fna	61	0.0058888	0	334/400
Pseudomonas_aeruginosa	61	./rcn/refseq-NZ-1193501-PRJNA200202-SAMN02470939-NZ_AKCM-.-Pseudomonas_aeruginosa_SJTD_1.fna	61	0.00650877	0	328/400
Pseudomonas_aeruginosa	61	./rcn/refseq-NZ-287-PRJNA224116-SAMN03105470-NZ_JTXN-.-Pseudomonas_aeruginosa.fna	61	0.0066137	0	327/400
Pseudomonas_aeruginosa	61	./rcn/refseq-NZ-1402493-PRJNA224116-SAMN02360665-GCF_000481845.1-.-Pseudomonas_aeruginosa_UDL.fna	61	0.00671909	0	326/400
Pseudomonas_aeruginosa	61	./rcn/refseq-NZ-287-PRJNA224116-SAMN03105519-NZ_JTVQ-.-Pseudomonas_aeruginosa.fna	61	0.00682496	0	325/400
Pseudomonas_aeruginosa	61	./rcn/refseq-NZ-1009714-PRJNA224116-SAMN02596970-GCF_000408865.1-.-Pseudomonas_aeruginosa_PAK.fna	61	0.00693129	0	324/400
Pseudomonas_aeruginosa	61	./rcn/refseq-NZ-1147787-PRJNA224116-SAMN02740985-GCF_000714515.1-.-Pseudomonas_aeruginosa_PAO1H2O.fna	61	0.00693129	0	324/400
Pseudomonas_aeruginosa	61	./rcn/refseq-NZ-1402542-PRJNA224116-SAMN02360714-GCF_000481125.1-.-Pseudomonas_aeruginosa_BL01.fna	61	0.00693129	0	324/400
Pseudomonas_aeruginosa	61	./rcn/refseq-NZ-1402567-PRJNA224116-SAMN02360739-GCF_000480615.1-.-Pseudomonas_aeruginosa_M8A.1.fna	61	0.00693129	0	324/400
Pseudomonas_aeruginosa	61	./rcn/refseq-NZ-1407649-PRJNA224116-.-GCF_000647935.1-.-Pseudomonas_aeruginosa_RB.fna	61	0.00693129	0	324/400
Acinetobacter_baumannii	62	./rcn/refseq-NZ-470-PRJNA224116-SAMN03080627-NZ_JRQT-.-Acinetobacter_baumannii.fna	62	0.00128871	0	384/400
Acinetobacter_baumannii	62	./rcn/refseq-NZ-1458920-PRJNA224116-SAMN02583749-NZ_JDSX-.-Acinetobacter_baumannii_LY3.fna	62	0.00153929	0	381/400
Acinetobacter_baumannii	62	./rcn/refseq-NZ-470-PRJNA224116-SAMN03080630-NZ_JRTY-.-Acinetobacter_baumannii.fna	62	0.00153929	0	381/400
Acinetobacter_baumannii	62	./rcn/refseq-NZ-470-PRJNA224116-SAMN03418027-GCF_000969285.1-.-Acinetobacter_baumannii.fna	62	0.00162347	0	380/400
Acinetobacter_baumannii	62	./rcn/refseq-NZ-470-PRJNA224116-SAMN02714232-GCF_000695855.2-.-Acinetobacter_baumannii.fna	62	0.00170798	0	379/400
Acinetobacter_baumannii	62	./rcn/refseq-NZ-470-PRJNA224116-SAMN02911795-NZ_JPKX-.-Acinetobacter_baumannii.fna	62	0.00170798	0	379/400
Acinetobacter_baumannii	62	./rcn/refseq-NZ-470-PRJNA224116-SAMN02978813-NZ_JQSD-.-Acinetobacter_baumannii.fna	62	0.00196351	0	376/400
Acinetobacter_baumannii	62	./rcn/refseq-NZ-1398948-PRJNA224116-SAMN02597417-NZ_AYGN-.-Acinetobacter_baumannii_UH10107.fna	62	0.00213556	0	374/400
Acinetobacter_baumannii	62	./rcn/refseq-NZ-470-PRJNA224116-SAMN03080628-NZ_JRTX-.-Acinetobacter_baumannii.fna	62	0.00222209	0	373/400
Acinetobacter_baumannii	62	./rcn/refseq-NZ-470-PRJNA224116-SAMN03268807-GCF_000809045.2-.-Acinetobacter_baumannii.fna	62	0.0023962	0	371/400
Klebsiella_pneumoniae	63	./rcn/refseq-NZ-573-PRJNA224116-SAMN02996353-GCF_000958955.1-.-Klebsiella_pneumoniae.fna	63	0.00421702	0	351/400
Klebsiella_pneumoniae	63	./rcn/refseq-NZ-573-PRJNA224116-SAMN02996354-GCF_000958945.1-.-Klebsiella_pneumoniae.fna	63	0.00421702	0	351/400
Klebsiella_pneumoniae	63	./rcn/refseq-NZ-573-PRJNA224116-SAMN02996355-GCF_000958965.1-.-Klebsiella_pneumoniae.fna	63	0.00421702	0	351/400
Klebsiella_pneumoniae	63	./rcn/refseq-NZ-573-PRJNA224116-SAMEA2602958-NZ_CCHJ-.-Klebsiella_pneumoniae.fna	63	0.00431205	0	350/400
Klebsiella_pneumoniae	63	./rcn/refseq-NZ-573-PRJNA224116-SAMN02996353-GCF_000956385.1-.-Klebsiella_pneumoniae.fna	63	0.00431205	0	350/400
Klebsiella_pneumoniae	63	./rcn/refseq-NZ-573-PRJNA224116-SAMN03255440-GCF_000807515.1-.-Klebsiella_pneumoniae.fna	63	0.00440749	0	349/400
Klebsiella_pneumoniae	63	./rcn/refseq-NZ-573-PRJNA224116-SAMN02996352-GCF_000956395.1-.-Klebsiella_pneumoniae.fna	63	0.00450333	0	348/400
Klebsiella_pneumoniae	63	./rcn/refseq-NZ-573-PRJNA224116-SAMN02996352-GCF_000958975.1-.-Klebsiella_pneumoniae.fna	63	0.00450333	0	348/400
Klebsiella_pneumoniae	63	./rcn/refseq-NZ-573-PRJNA224116-SAMN03271887-NZ_JXBF-.-Klebsiella_pneumoniae.fna	63	0.00459958	0	347/400
Klebsiella_pneumoniae	63	./rcn/refseq-NZ-573-PRJNA224116-SAMEA2602975-NZ_CCIA-.-Klebsiella_pneumoniae.fna	63	0.00469623	0	346/400
Pseudomonas_aeruginosa	64	./rcn/refseq-NZ-1194669-PRJNA199508-SAMN00996515-NZ_ALBV-.-Pseudomonas_aeruginosa_N002.fna	64	0.00578705	0	335/400
Pseudomonas_aeruginosa	64	./rcn/refseq-NZ-1193501-PRJNA200202-SAMN02470939-NZ_AKCM-.-Pseudomonas_aeruginosa_SJTD_1.fna	64	0.0064043	0	329/400
Pseudomonas_aeruginosa	64	./rcn/refseq-NZ-1402493-PRJNA224116-SAMN02360665-GCF_000481845.1-.-Pseudomonas_aeruginosa_UDL.fna	64	0.00671909	0	326/400
Pseudomonas_aeruginosa	64	./rcn/refseq-NZ-1147787-PRJNA224116-SAMN02740985-GCF_000714515.1-.-Pseudomonas_aeruginosa_PAO1H2O.fna	64	0.00682496	0	325/400
Pseudomonas_aeruginosa	64	./rcn/refseq-NZ-287-PRJNA224116-SAMN03105470-NZ_JTXN-.-Pseudomonas_aeruginosa.fna	64	0.00682496	0	325/400
Pseudomonas_aeruginosa	64	./rcn/refseq-NZ-1402567-PRJNA224116-SAMN02360739-GCF_000480615.1-.-Pseudomonas_aeruginosa_M8A.1.fna	64	0.00693129	0	324/400
Pseudomonas_aeruginosa	64	./rcn/refseq-NC-1367493-PRJNA225026-.-.-.-Pseudomonas_aeruginosa_PAO1_VE2.fna	64	0.00703811	0	323/400
Pseudomonas_aeruginosa	64	./rcn/refseq-NC-1367494-PRJNA225027-.-.-.-Pseudomonas_aeruginosa_PAO1_VE13.fna	64	0.00703811	0	323/400
Pseudomonas_aeruginosa	64	./rcn/refseq-NC-208964-PRJNA57945-.-.-.-Pseudomonas_aeruginosa_PAO1.fna	64	0.00703811	0	323/400
Pseudomonas_aeruginosa	64	./rcn/refseq-NZ-1131757-PRJNA180056-SAMN02471696-NZ_AHKM-.-Pseudomonas_aeruginosa_MPAO1_P1.fna	64	0.00703811	0	323/400
Acinetobacter_iwoffi	65	./rcn/refseq-NZ-1217669-PRJNA224116-SAMN01828178-GCF_000368165.1-.-Acinetobacter_lwoffii_NIPH_715.fna	65	0.0284016	0	186/400
Acinetobacter_iwoffi	65	./rcn/refseq-NZ-1144673-PRJNA224116-SAMN01828130-GCF_000369745.1-.-Acinetobacter_sp._CIP_64.7.fna	65	0.0352561	0	159/400
Acinetobacter_iwoffi	65	./rcn/refseq-NZ-1221307-PRJNA224116-SAMN02471243-NZ_AMJG-.-Acinetobacter_lwoffii_TG19636.fna	65	0.0352561	0	159/400
Acinetobacter_iwoffi	65	./rcn/refseq-NZ-1217667-PRJNA224116-SAMN01087832-GCF_000369125.1-.-Acinetobacter_lwoffii_CIP_70.31.fna	65	0.0372825	0	152/400
Acinetobacter_iwoffi	65	./rcn/refseq-NZ-1400346-PRJNA224116-SAMN02356578-GCF_000487975.1-.-Acinetobacter_lwoffii_NIPH_512.fna	65	0.0378835	0	150/400
Acinetobacter_iwoffi	65	./rcn/refseq-NZ-981327-PRJNA224116-SAMN02471600-GCF_000248355.1-.-Acinetobacter_lwoffii_NCTC_5866_CIP_64.10.fna	65	0.0381878	0	149/400
Acinetobacter_iwoffi	65	./rcn/refseq-NZ-28090-PRJNA224116-SAMD00019884-GCF_000836095.1-.-Acinetobacter_lwoffii.fna	65	0.0384947	0	148/400
Acinetobacter_iwoffi	65	./rcn/refseq-NZ-1144674-PRJNA224116-SAMN01087911-GCF_000367905.1-.-Acinetobacter_sp._CIP_A162.fna	65	0.0391166	0	146/400
Acinetobacter_iwoffi	65	./rcn/refseq-NZ-1144662-PRJNA224116-SAMN01828131-GCF_000369725.1-.-Acinetobacter_sp._CIP_101966.fna	65	0.0407195	0	141/400
Acinetobacter_iwoffi	65	./rcn/refseq-NZ-575588-PRJNA224116-SAMN02463731-GCF_000162095.1-.-Acinetobacter_lwoffii_SH145.fna	65	0.0407195	0	141/400
Pseudomonas_stutzeri	66	./rcn/refseq-NC-379731-PRJNA224116-SAMN02603910-GCF_000013785.1-.-Pseudomonas_stutzeri_A1501.fna	66	0.0201781	0	227/400
Pseudomonas_stutzeri	66	./rcn/refseq-NC-996285-PRJNA224116-SAMN02603042-GCF_000195105.1-.-Pseudomonas_stutzeri_DSM_4166.fna	66	0.0216179	0	219/400
Pseudomonas_stutzeri	66	./rcn/refseq-NZ-1210443-PRJNA224116-SAMN02469872-NZ_ALJB-.-Pseudomonas_stutzeri_T13.fna	66	0.0237181	0	208/400
Pseudomonas_stutzeri	66	./rcn/refseq-NZ-316-PRJNA224116-SAMN03295272-GCF_000952205.1-.-Pseudomonas_stutzeri.fna	66	0.0237181	0	208/400
Pseudomonas_stutzeri	66	./rcn/refseq-NC-96563-PRJNA224116-SAMN02603041-GCF_000219605.1-.-Pseudomonas_stutzeri_ATCC_17588_LMG_11199.fna	66	0.0249277	0	202/400
Pseudomonas_stutzeri	66	./rcn/refseq-NZ-1200345-PRJNA224116-SAMN02470940-NZ_AKYE-.-Pseudomonas_stutzeri_XLDN_R.fna	66	0.0251339	0	201/400
Pseudomonas_stutzeri	66	./rcn/refseq-NZ-1212549-PRJNA224116-SAMN02471578-NZ_AMVM-.-Pseudomonas_stutzeri_B1SMN1.fna	66	0.0284016	0	186/400
Pseudomonas_stutzeri	66	./rcn/refseq-NZ-316-PRJNA224116-SAMN03072113-GCF_000935215.1-.-Pseudomonas_stutzeri.fna	66	0.0951285	1.54e-97	49/400
Pseudomonas_stutzeri	66	./rcn/refseq-NZ-1212548-PRJNA224116-SAMN02471580-NZ_AOBS-.-Pseudomonas_stutzeri_NF13.fna	66	0.0998915	2.34e-88	45/400
Pseudomonas_stutzeri	66	./rcn/refseq-NC-1196835-PRJNA224116-SAMN02603608-GCF_000267545.1-.-Pseudomonas_stutzeri_CCUG_29243.fna	66	0.102451	1.52e-83	43/400
Pseudomonas_stutzeri	67	./rcn/refseq-NZ-271420-PRJNA224116-SAMEA2786271-NZ_CCYE-.-Pseudomonas_xanthomarina.fna	67	0.0312767	0	174/400
Pseudomonas_stutzeri	67	./rcn/refseq-NC-1196835-PRJNA224116-SAMN02603608-GCF_000267545.1-.-Pseudomonas_stutzeri_CCUG_29243.fna	67	0.0338775	0	164/400
Pseudomonas_stutzeri	67	./rcn/refseq-NZ-1263865-PRJNA224116-SAMN02472111-GCF_000495915.1-.-Pseudomonas_chloritidismutans_AW_1.fna	67	0.0341489	0	163/400
Pseudomonas_stutzeri	67	./rcn/refseq-NZ-316-PRJNA224116-SAMN03072113-GCF_000935215.1-.-Pseudomonas_stutzeri.fna	67	0.0346981	0	161/400
Pseudomonas_stutzeri	67	./rcn/refseq-NZ-203192-PRJNA224116-SAMN02953435-GCF_000802035.1-.-Pseudomonas_chloritidismutans.fna	67	0.0410487	0	140/400
Pseudomonas_stutzeri	67	./rcn/refseq-NZ-1212548-PRJNA224116-SAMN02471580-NZ_AOBS-.-Pseudomonas_stutzeri_NF13.fna	67	0.0582803	2.1e-225	98/400
Pseudomonas_stutzeri	67	./rcn/refseq-NZ-1629711-PRJNA224116-SAMN03400154-GCF_000961835.1-.-Pseudomonas_sp._BRH_c35.fna	67	0.0587957	8.03e-232	97/400
Pseudomonas_stutzeri	67	./rcn/refseq-NZ-316-PRJNA224116-SAMN02692943-GCF_000661915.1-.-Pseudomonas_stutzeri.fna	67	0.0858299	2.15e-119	58/400
Pseudomonas_stutzeri	67	./rcn/refseq-NC-644801-PRJNA224116-SAMN02232046-GCF_000327065.1-.-Pseudomonas_stutzeri_RCH2.fna	67	0.0940048	4.5e-100	50/400
Pseudomonas_stutzeri	67	./rcn/refseq-NZ-32042-PRJNA224116-SAMN02471579-NZ_AGSL-.-Pseudomonas_stutzeri_ATCC_14405_CCUG_16156.fna	67	0.0962778	2.38e-95	48/400
Acinetobacter_junii	68	./rcn/refseq-NZ-40215-PRJNA224116-SAMD00020341-GCF_000775815.1-.-Acinetobacter_junii.fna	68	0.021434	0	220/400
Acinetobacter_junii	68	./rcn/refseq-NZ-40215-PRJNA224116-SAMN03265388-NZ_JWJT-.-Acinetobacter_junii.fna	68	0.0218029	0	218/400
Acinetobacter_junii	68	./rcn/refseq-NZ-1217664-PRJNA224116-SAMN01828161-GCF_000368765.1-.-Acinetobacter_junii_CIP_64.5.fna	68	0.0229374	0	212/400
Acinetobacter_junii	68	./rcn/refseq-NZ-40215-PRJNA224116-SAMD00019882-NZ_BBSG-.-Acinetobacter_junii.fna	68	0.0231307	0	211/400
Acinetobacter_junii	68	./rcn/refseq-NZ-1221306-PRJNA224116-SAMN02471273-NZ_AMJF-.-Acinetobacter_junii_TG19608.fna	68	0.0233253	0	210/400
Acinetobacter_junii	68	./rcn/refseq-NZ-575587-PRJNA224116-SAMN02463730-GCF_000162075.1-.-Acinetobacter_junii_SH205.fna	68	0.0272747	0	191/400
Acinetobacter_junii	68	./rcn/refseq-NZ-1217665-PRJNA224116-SAMN01828162-GCF_000368745.1-.-Acinetobacter_junii_NIPH_182.fna	68	0.0288636	0	184/400
Acinetobacter_junii	68	./rcn/refseq-NZ-1217666-PRJNA224116-SAMN01087850-GCF_000368665.1-.-Acinetobacter_junii_CIP_107470.fna	68	0.0298078	0	180/400
Acinetobacter_junii	68	./rcn/refseq-NZ-1330047-PRJNA224116-SAMN02469990-NZ_ASYZ-.-Acinetobacter_junii_MTCC_11364.fna	68	0.0298078	0	180/400
Acinetobacter_junii	68	./rcn/refseq-NZ-40215-PRJNA224116-SAMD00019876-GCF_000830115.1-.-Acinetobacter_junii.fna	68	0.0300481	0	179/400
Stenotrophomonas_maltophilia	69	./rcn/refseq-NZ-40324-PRJNA224116-SAMN03067892-NZ_JRJA-.-Stenotrophomonas_maltophilia.fna	69	0.0508049	1.66e-269	114/400
Stenotrophomonas_maltophilia	69	./rcn/refseq-NZ-1167641-PRJNA176938-SAMN02470951-NZ_AJLO-.-_Pseudomonas_geniculata_N1.fna	69	0.0567712	1.91e-233	101/400
Stenotrophomonas_maltophilia	69	./rcn/refseq-NZ-40324-PRJNA224116-SAMN03161950-GCF_000788095.1-.-Stenotrophomonas_maltophilia.fna	69	0.0567712	1.41e-232	101/400
Stenotrophomonas_maltophilia	69	./rcn/refseq-NZ-1095923-PRJNA224116-SAMN02471024-GCF_000237025.1-.-Stenotrophomonas_maltophilia_RR_10.fna	69	0.0582803	2.21e-224	98/400
Stenotrophomonas_maltophilia	69	./rcn/refseq-NC-868597-PRJNA224116-SAMN02261377-GCF_000223885.1-.-Stenotrophomonas_maltophilia_JV3.fna	69	0.0603808	6.86e-214	94/400
Stenotrophomonas_maltophilia	69	./rcn/refseq-NZ-1347912-PRJNA224116-.-NZ_CBQT-.-Stenotrophomonas_maltophilia_stmalt0377.fna	69	0.0609227	8.5e-211	93/400
Stenotrophomonas_maltophilia	69	./rcn/refseq-NC-391008-PRJNA224116-SAMN00623065-GCF_000020665.1-.-Stenotrophomonas_maltophilia_R551_3.fna	69	0.0614714	2.86e-208	92/400
Stenotrophomonas_maltophilia	69	./rcn/refseq-NZ-1118157-PRJNA198003-.-NZ_CALM-.-Stenotrophomonas_maltophilia_RA8.fna	69	0.0637395	3.12e-196	88/400
Stenotrophomonas_maltophilia	69	./rcn/refseq-NZ-1347913-PRJNA224116-.-NZ_CBQU-.-Stenotrophomonas_maltophilia_stmalt0435.fna	69	0.0637395	8.45e-197	88/400
Stenotrophomonas_maltophilia	69	./rcn/refseq-NZ-1279018-PRJNA224116-SAMN02441648-GCF_000382065.1-.-Stenotrophomonas_maltophilia_ATCC_19867.fna	69	0.0643256	2.52e-195	87/400
Shewanella_putrefaciens	70	./rcn/refseq-NC-60481-PRJNA224116-SAMN02598316-GCF_000014665.1-.-Shewanella_sp._MR_7.fna	70	0.0521058	3.47e-259	111/400
Shewanella_putrefaciens	70	./rcn/refseq-NC-94122-PRJNA224116-SAMN02598318-GCF_000203935.1-.-Shewanella_sp._ANA_3.fna	70	0.0548407	1.78e-241	105/400
Shewanella_putrefaciens	70	./rcn/refseq-NC-60480-PRJNA224116-SAMN02598317-GCF_000014685.1-.-Shewanella_sp._MR_4.fna	70	0.0572682	7.52e-229	100/400
Shewanella_putrefaciens	70	./rcn/refseq-NZ-1353536-PRJNA224116-SAMN02469853-GCF_000485795.1-.-Shewanella_decolorationis_S12.fna	70	0.0727497	1.75e-158	74/400
Shewanella_putrefaciens	70	./rcn/refseq-NZ-1201295-PRJNA224116-SAMN02469948-NZ_AKZL-.-Shewanella_sp._POL2.fna	70	0.0918307	4.19e-103	52/400
Shewanella_putrefaciens	70	./rcn/refseq-NZ-332186-PRJNA224116-SAMN02678192-NZ_JGVI-.-Shewanella_xiamenensis.fna	70	0.107987	4.82e-73	39/400
Shewanella_putrefaciens	70	./rcn/refseq-NC-211586-PRJNA57949-.-.-.-Shewanella_oneidensis_MR_1.fna	70	0.153248	3.95e-28	18/400
Shewanella_putrefaciens	70	./rcn/refseq-NC-94122-PRJNA224116-SAMN02598318-GCF_000203935.1-1-Shewanella_sp._ANA_3.fna	70	0.164193	4.28e-37	15/400
Shewanella_putrefaciens	70	./rcn/refseq-NC-399804-PRJNA224116-SAMN00632276-GCF_000169215.2-.-Shewanella_putrefaciens_200.fna	70	0.172834	5.84e-19	13/400
Shewanella_putrefaciens	70	./rcn/refseq-NC-319224-PRJNA224116-SAMN00623063-GCF_000016585.1-.-Shewanella_putrefaciens_CN_32.fna	70	0.177686	2.68e-17	12/400
Escherichia_coli	71	./rcn/refseq-NZ-1268997-PRJNA224116-SAMN02436808-GCF_000488615.1-.-Escherichia_coli_908555.fna	71	0.00469623	0	346/400
Escherichia_coli	71	./rcn/refseq-NZ-1438691-PRJNA224116-SAMN02581259-GCF_000692815.1-.-Escherichia_coli_UCI_53.fna	71	0.00528484	0	340/400
Escherichia_coli	71	./rcn/refseq-NZ-1444205-PRJNA224116-SAMN02687528-NZ_JNPW-.-Escherichia_coli_2_210_07_S4_C1.fna	71	0.00609365	0	332/400
Escherichia_coli	71	./rcn/refseq-NZ-562-PRJNA224116-SAMN03256245-NZ_JUJZ-.-Escherichia_coli.fna	71	0.00619674	0	331/400
Escherichia_coli	71	./rcn/refseq-NZ-1444079-PRJNA224116-SAMN02687492-NZ_JMGS-.-Escherichia_coli_1_182_04_S1_C2.fna	71	0.0071454	0	322/400
Escherichia_coli	71	./rcn/refseq-NZ-475609-PRJNA224116-.-GCF_000307205.1-.-Escherichia_coli_chi7122.fna	71	0.0071454	0	322/400
Escherichia_coli	71	./rcn/refseq-NZ-562-PRJNA224116-.-GCF_000308975.1-.-Escherichia_coli.fna	71	0.00747019	0	319/400
Escherichia_coli	71	./rcn/refseq-NC-1274814-PRJNA224116-SAMN02603426-GCF_000332755.1-.-Escherichia_coli_APEC_O78.fna	71	0.00757944	0	318/400
Escherichia_coli	71	./rcn/refseq-NZ-1444051-PRJNA224116-SAMN02687517-NZ_JJMD-.-Escherichia_coli_1_182_04_S1_C1.fna	71	0.00802142	0	314/400
Escherichia_coli	71	./rcn/refseq-NZ-1116134-PRJNA197908-SAMN00829322-NZ_AQCN-.-Escherichia_coli_MP021552.11.fna	71	0.00824547	0	312/400
Pseudomonas_stutzeri	72	./rcn/refseq-NC-996285-PRJNA224116-SAMN02603042-GCF_000195105.1-.-Pseudomonas_stutzeri_DSM_4166.fna	72	0.0198289	0	229/400
Pseudomonas_stutzeri	72	./rcn/refseq-NZ-1210443-PRJNA224116-SAMN02469872-NZ_ALJB-.-Pseudomonas_stutzeri_T13.fna	72	0.0208892	0	223/400
Pseudomonas_stutzeri	72	./rcn/refseq-NC-379731-PRJNA224116-SAMN02603910-GCF_000013785.1-.-Pseudomonas_stutzeri_A1501.fna	72	0.021989	0	217/400
Pseudomonas_stutzeri	72	./rcn/refseq-NC-96563-PRJNA224116-SAMN02603041-GCF_000219605.1-.-Pseudomonas_stutzeri_ATCC_17588_LMG_11199.fna	72	0.0221763	0	216/400
Pseudomonas_stutzeri	72	./rcn/refseq-NZ-316-PRJNA224116-SAMN03295272-GCF_000952205.1-.-Pseudomonas_stutzeri.fna	72	0.0223648	0	215/400
Pseudomonas_stutzeri	72	./rcn/refseq-NZ-1200345-PRJNA224116-SAMN02470940-NZ_AKYE-.-Pseudomonas_stutzeri_XLDN_R.fna	72	0.0231307	0	211/400
Pseudomonas_stutzeri	72	./rcn/refseq-NZ-1212549-PRJNA224116-SAMN02471578-NZ_AMVM-.-Pseudomonas_stutzeri_B1SMN1.fna	72	0.0284016	0	186/400
Pseudomonas_stutzeri	72	./rcn/refseq-NZ-316-PRJNA224116-SAMN03072113-GCF_000935215.1-.-Pseudomonas_stutzeri.fna	72	0.0998915	1.03e-87	45/400
Pseudomonas_stutzeri	72	./rcn/refseq-NZ-1218352-PRJNA224116-SAMN02470828-GCF_000307775.2-.-Pseudomonas_stutzeri_KOS6.fna	72	0.101155	3.18e-85	44/400
Pseudomonas_stutzeri	72	./rcn/refseq-NC-1196835-PRJNA224116-SAMN02603608-GCF_000267545.1-.-Pseudomonas_stutzeri_CCUG_29243.fna	72	0.102451	2.56e-83	43/400
Enterobacter_cloacae/asburiae	73	./rcn/refseq-NC-1104326-PRJNA224116-SAMN02603521-GCF_000235765.1-.-Enterobacter_cloacae_subsp._dissolvens_SDM.fna	73	0.0116148	0	284/400
Enterobacter_cloacae/asburiae	73	./rcn/refseq-NZ-550-PRJNA224116-SAMN03005138-GCF_000770155.1-.-Enterobacter_cloacae.fna	73	0.0413809	0	139/400
Enterobacter_cloacae/asburiae	73	./rcn/refseq-NZ-550-PRJNA224116-SAMN03277197-GCF_000966095.1-.-Enterobacter_cloacae.fna	73	0.0430881	4.94066e-324	134/400
Enterobacter_cloacae/asburiae	73	./rcn/refseq-NZ-550-PRJNA224116-SAMN03261528-NZ_JWPX-.-Enterobacter_cloacae.fna	73	0.0434391	4.24896e-322	133/400
Enterobacter_cloacae/asburiae	73	./rcn/refseq-NZ-550-PRJNA224116-SAMN03274147-NZ_JXAE-.-Enterobacter_cloacae.fna	73	0.0445122	2.41301e-312	130/400
Enterobacter_cloacae/asburiae	73	./rcn/refseq-NZ-1619249-PRJNA224116-SAMN03283673-GCF_000958205.1-.-Enterobacter_sp._42324.fna	73	0.0452449	1.57e-303	128/400
Enterobacter_cloacae/asburiae	73	./rcn/refseq-NC-716541-PRJNA48363-.-.-.-Enterobacter_cloacae_subsp._cloacae_ATCC_13047.fna	73	0.0456166	2.71e-301	127/400
Enterobacter_cloacae/asburiae	73	./rcn/refseq-NZ-1449966-PRJNA224116-SAMN02869885-NZ_JALW-.-Enterobacter_sp._T1_1.fna	73	0.0456166	1.51e-303	127/400
Enterobacter_cloacae/asburiae	73	./rcn/refseq-NZ-550-PRJNA224116-SAMN02937552-GCF_000755525.1-.-Enterobacter_cloacae.fna	73	0.0467539	1.66e-291	124/400
Enterobacter_cloacae/asburiae	73	./rcn/refseq-NZ-1329845-PRJNA224116-SAMN02138596-GCF_000492675.1-.-Enterobacter_cloacae_BWH_31.fna	73	0.102451	5.81e-81	43/400
Acinetobacter_baumannii	74	./rcn/refseq-NZ-1458920-PRJNA224116-SAMN02583749-NZ_JDSX-.-Acinetobacter_baumannii_LY3.fna	74	0.00128871	0	384/400
Acinetobacter_baumannii	74	./rcn/refseq-NZ-470-PRJNA224116-SAMN02714232-GCF_000695855.2-.-Acinetobacter_baumannii.fna	74	0.00128871	0	384/400
Acinetobacter_baumannii	74	./rcn/refseq-NZ-470-PRJNA224116-SAMN03080627-NZ_JRQT-.-Acinetobacter_baumannii.fna	74	0.00137191	0	383/400
Acinetobacter_baumannii	74	./rcn/refseq-NZ-470-PRJNA224116-SAMN03080630-NZ_JRTY-.-Acinetobacter_baumannii.fna	74	0.00137191	0	383/400
Acinetobacter_baumannii	74	./rcn/refseq-NZ-470-PRJNA224116-SAMN03418027-GCF_000969285.1-.-Acinetobacter_baumannii.fna	74	0.00137191	0	383/400
Acinetobacter_baumannii	74	./rcn/refseq-NZ-470-PRJNA224116-SAMN02911795-NZ_JPKX-.-Acinetobacter_baumannii.fna	74	0.00145543	0	382/400
Acinetobacter_baumannii	74	./rcn/refseq-NZ-1413216-PRJNA224116-SAMN03081512-GCF_000576535.1-.-Acinetobacter_baumannii_PKAB07.fna	74	0.00204936	0	375/400
Acinetobacter_baumannii	74	./rcn/refseq-NZ-470-PRJNA224116-SAMN02978813-NZ_JQSD-.-Acinetobacter_baumannii.fna	74	0.00213556	0	374/400
Acinetobacter_baumannii	74	./rcn/refseq-NZ-470-PRJNA224116-SAMN03080628-NZ_JRTX-.-Acinetobacter_baumannii.fna	74	0.0023962	0	371/400
Acinetobacter_baumannii	74	./rcn/refseq-NZ-1398948-PRJNA224116-SAMN02597417-NZ_AYGN-.-Acinetobacter_baumannii_UH10107.fna	74	0.00248377	0	370/400
Pseudomonas_stutzeri	75	./rcn/refseq-NC-996285-PRJNA224116-SAMN02603042-GCF_000195105.1-.-Pseudomonas_stutzeri_DSM_4166.fna	75	0.0196558	0	230/400
Pseudomonas_stutzeri	75	./rcn/refseq-NZ-316-PRJNA224116-SAMN03295272-GCF_000952205.1-.-Pseudomonas_stutzeri.fna	75	0.0203543	0	226/400
Pseudomonas_stutzeri	75	./rcn/refseq-NZ-1200345-PRJNA224116-SAMN02470940-NZ_AKYE-.-Pseudomonas_stutzeri_XLDN_R.fna	75	0.0212513	0	221/400
Pseudomonas_stutzeri	75	./rcn/refseq-NZ-1210443-PRJNA224116-SAMN02469872-NZ_ALJB-.-Pseudomonas_stutzeri_T13.fna	75	0.0212513	0	221/400
Pseudomonas_stutzeri	75	./rcn/refseq-NC-379731-PRJNA224116-SAMN02603910-GCF_000013785.1-.-Pseudomonas_stutzeri_A1501.fna	75	0.0218029	0	218/400
Pseudomonas_stutzeri	75	./rcn/refseq-NC-96563-PRJNA224116-SAMN02603041-GCF_000219605.1-.-Pseudomonas_stutzeri_ATCC_17588_LMG_11199.fna	75	0.0227453	0	213/400
Pseudomonas_stutzeri	75	./rcn/refseq-NZ-1212549-PRJNA224116-SAMN02471578-NZ_AMVM-.-Pseudomonas_stutzeri_B1SMN1.fna	75	0.027497	0	190/400
Pseudomonas_stutzeri	75	./rcn/refseq-NC-1196835-PRJNA224116-SAMN02603608-GCF_000267545.1-.-Pseudomonas_stutzeri_CCUG_29243.fna	75	0.0986581	6.53e-91	46/400
Pseudomonas_stutzeri	75	./rcn/refseq-NZ-1212548-PRJNA224116-SAMN02471580-NZ_AOBS-.-Pseudomonas_stutzeri_NF13.fna	75	0.0998915	1.38e-88	45/400
Pseudomonas_stutzeri	75	./rcn/refseq-NZ-316-PRJNA224116-SAMN03072113-GCF_000935215.1-.-Pseudomonas_stutzeri.fna	75	0.0998915	3.42e-88	45/400
Serratia_marcescens	76	./rcn/refseq-NZ-1334564-PRJNA224116-.-GCF_000828775.1-.-Serratia_marcescens_SM39.fna	76	0.0112316	0	287/400
Serratia_marcescens	76	./rcn/refseq-NZ-615-PRJNA224116-SAMN02947226-GCF_000739215.1-.-Serratia_marcescens.fna	76	0.0116148	0	284/400
Serratia_marcescens	76	./rcn/refseq-NZ-615-PRJNA224116-SAMN03267740-NZ_JWLO-.-Serratia_marcescens.fna	76	0.0120038	0	281/400
Serratia_marcescens	76	./rcn/refseq-NZ-615-PRJNA224116-SAMN02712193-NZ_JPOB-.-Serratia_marcescens.fna	76	0.0130704	0	273/400
Serratia_marcescens	76	./rcn/refseq-NZ-1445864-PRJNA224116-SAMN02581399-GCF_000633715.1-.-Serratia_marcescens_BIDMC_80.fna	76	0.0132068	0	272/400
Serratia_marcescens	76	./rcn/refseq-NZ-1400186-PRJNA224116-SAMN02356583-GCF_000521925.1-.-Serratia_marcescens_BIDMC_44.fna	76	0.015639	0	255/400
Serratia_marcescens	76	./rcn/refseq-NZ-1333580-PRJNA224116-SAMN02436823-GCF_000418915.1-.-Serratia_marcescens_MC458.fna	76	0.0372825	0	152/400
Serratia_marcescens	76	./rcn/refseq-NZ-1333583-PRJNA224116-SAMN02436715-GCF_000418855.1-.-Serratia_marcescens_MC6000.fna	76	0.0381878	0	149/400
Serratia_marcescens	76	./rcn/refseq-NZ-1333585-PRJNA224116-SAMN02436761-GCF_000418815.1-.-Serratia_marcescens_MC620.fna	76	0.0381878	0	149/400
Serratia_marcescens	76	./rcn/refseq-NZ-1333586-PRJNA224116-SAMN02436716-GCF_000418935.1-.-Serratia_marcescens_AB42556419_isolate1.fna	76	0.0381878	0	149/400
Acinetobacter_baumannii	77	./rcn/refseq-NZ-470-PRJNA224116-SAMN03080627-NZ_JRQT-.-Acinetobacter_baumannii.fna	77	0.00179282	0	378/400
Acinetobacter_baumannii	77	./rcn/refseq-NZ-470-PRJNA224116-SAMN03418027-GCF_000969285.1-.-Acinetobacter_baumannii.fna	77	0.00230897	0	372/400
Acinetobacter_baumannii	77	./rcn/refseq-NZ-1458920-PRJNA224116-SAMN02583749-NZ_JDSX-.-Acinetobacter_baumannii_LY3.fna	77	0.0023962	0	371/400
Acinetobacter_baumannii	77	./rcn/refseq-NZ-470-PRJNA224116-SAMN02911795-NZ_JPKX-.-Acinetobacter_baumannii.fna	77	0.0023962	0	371/400
Acinetobacter_baumannii	77	./rcn/refseq-NZ-470-PRJNA224116-SAMN02714232-GCF_000695855.2-.-Acinetobacter_baumannii.fna	77	0.00248377	0	370/400
Acinetobacter_baumannii	77	./rcn/refseq-NZ-470-PRJNA224116-SAMN02978813-NZ_JQSD-.-Acinetobacter_baumannii.fna	77	0.00248377	0	370/400
Acinetobacter_baumannii	77	./rcn/refseq-NZ-470-PRJNA224116-SAMN02912205-NZ_JRQS-.-Acinetobacter_baumannii.fna	77	0.00274861	0	367/400
Acinetobacter_baumannii	77	./rcn/refseq-NZ-470-PRJNA224116-SAMN03080630-NZ_JRTY-.-Acinetobacter_baumannii.fna	77	0.00274861	0	367/400
Acinetobacter_baumannii	77	./rcn/refseq-NZ-1221256-PRJNA190535-SAMN02471271-NZ_AMHL-.-Acinetobacter_baumannii_AB_2008_15_45.fna	77	0.0028376	0	366/400
Acinetobacter_baumannii	77	./rcn/refseq-NZ-470-PRJNA224116-SAMN03080628-NZ_JRTX-.-Acinetobacter_baumannii.fna	77	0.00292696	0	365/400
Enterococcus_faecium	78	./rcn/refseq-NZ-1352-PRJNA224116-SAMN03329590-GCF_000951815.1-.-Enterococcus_faecium.fna	78	0.00779942	0	316/400
Enterococcus_faecium	78	./rcn/refseq-NZ-535206-PRJNA224116-SAMN02471503-NZ_ABQJ-.-Enterococcus_faecium_E1162.fna	78	0.00791017	0	315/400
Enterococcus_faecium	78	./rcn/refseq-NZ-1158547-PRJNA224116-SAMN00809145-GCF_000397005.1-.-Enterococcus_faecium_EnGen0258.fna	78	0.00824547	0	312/400
Enterococcus_faecium	78	./rcn/refseq-NZ-1157475-PRJNA224116-SAMN00809008-GCF_000395885.1-.-Enterococcus_faecium_EnGen0180.fna	78	0.00835827	0	311/400
Enterococcus_faecium	78	./rcn/refseq-NZ-1176489-PRJNA224116-SAMN02470931-GCF_000328425.1-.-Enterococcus_faecium_C309.fna	78	0.00847159	0	310/400
Enterococcus_faecium	78	./rcn/refseq-NZ-1303771-PRJNA224116-SAMN02471488-NZ_AUWW-.-Enterococcus_faecium_E1165.fna	78	0.00847159	0	310/400
Enterococcus_faecium	78	./rcn/refseq-NZ-1138934-PRJNA224116-SAMN00779850-GCF_000322425.1-.-Enterococcus_faecium_EnGen0057.fna	78	0.00893018	0	306/400
Enterococcus_faecium	78	./rcn/refseq-NZ-1157464-PRJNA224116-SAMN00808996-GCF_000395665.1-.-Enterococcus_faecium_EnGen0169.fna	78	0.00904618	0	305/400
Enterococcus_faecium	78	./rcn/refseq-NZ-1134817-PRJNA224116-SAMN02299492-GCF_000295415.1-.-Enterococcus_faecium_E417.fna	78	0.00916272	0	304/400
Enterococcus_faecium	78	./rcn/refseq-NZ-1134836-PRJNA224116-SAMN02299511-GCF_000294915.1-.-Enterococcus_faecium_R496.fna	78	0.00916272	0	304/400
Serratia_marcescens	79	./rcn/refseq-NZ-1334564-PRJNA224116-.-GCF_000828775.1-.-Serratia_marcescens_SM39.fna	79	0.0112316	0	287/400
Serratia_marcescens	79	./rcn/refseq-NZ-615-PRJNA224116-SAMN02947226-GCF_000739215.1-.-Serratia_marcescens.fna	79	0.0116148	0	284/400
Serratia_marcescens	79	./rcn/refseq-NZ-615-PRJNA224116-SAMN03267740-NZ_JWLO-.-Serratia_marcescens.fna	79	0.0120038	0	281/400
Serratia_marcescens	79	./rcn/refseq-NZ-615-PRJNA224116-SAMN02712193-NZ_JPOB-.-Serratia_marcescens.fna	79	0.0130704	0	273/400
Serratia_marcescens	79	./rcn/refseq-NZ-1445864-PRJNA224116-SAMN02581399-GCF_000633715.1-.-Serratia_marcescens_BIDMC_80.fna	79	0.0132068	0	272/400
Serratia_marcescens	79	./rcn/refseq-NZ-1400186-PRJNA224116-SAMN02356583-GCF_000521925.1-.-Serratia_marcescens_BIDMC_44.fna	79	0.015639	0	255/400
Serratia_marcescens	79	./rcn/refseq-NZ-1333580-PRJNA224116-SAMN02436823-GCF_000418915.1-.-Serratia_marcescens_MC458.fna	79	0.0372825	0	152/400
Serratia_marcescens	79	./rcn/refseq-NZ-1333583-PRJNA224116-SAMN02436715-GCF_000418855.1-.-Serratia_marcescens_MC6000.fna	79	0.0381878	0	149/400
Serratia_marcescens	79	./rcn/refseq-NZ-1333585-PRJNA224116-SAMN02436761-GCF_000418815.1-.-Serratia_marcescens_MC620.fna	79	0.0381878	0	149/400
Serratia_marcescens	79	./rcn/refseq-NZ-1333586-PRJNA224116-SAMN02436716-GCF_000418935.1-.-Serratia_marcescens_AB42556419_isolate1.fna	79	0.0381878	0	149/400
Acinetobacter_johnsonii	82	./rcn/refseq-NZ-1217663-PRJNA224116-SAMN01828184-GCF_000368045.1-.-Acinetobacter_johnsonii_CIP_64.6.fna	82	0.0437934	0	132/400
Acinetobacter_johnsonii	82	./rcn/refseq-NZ-1221301-PRJNA224116-SAMN02471255-NZ_AMJE-.-Acinetobacter_johnsonii_TG19625.fna	82	0.0437934	0	132/400
Acinetobacter_johnsonii	82	./rcn/refseq-NZ-1221300-PRJNA224116-SAMN02471272-NZ_AMJD-.-Acinetobacter_johnsonii_TG19605.fna	82	0.0441511	0	131/400
Acinetobacter_johnsonii	82	./rcn/refseq-NZ-40214-PRJNA224116-SAMD00019881-GCF_000949655.1-.-Acinetobacter_johnsonii.fna	82	0.0441511	0	131/400
Acinetobacter_johnsonii	82	./rcn/refseq-NZ-1046625-PRJNA224116-SAMN02471142-GCF_000219275.1-.-Acinetobacter_lwoffii_WJ10621.fna	82	0.0452449	0	128/400
Acinetobacter_johnsonii	82	./rcn/refseq-NZ-575586-PRJNA224116-SAMN02463729-GCF_000162055.1-.-Acinetobacter_johnsonii_SH046.fna	82	0.0452449	0	128/400
Acinetobacter_johnsonii	82	./rcn/refseq-NZ-1217662-PRJNA224116-SAMN01087830-GCF_000368805.1-.-Acinetobacter_johnsonii_ANC_3681.fna	82	0.0499606	4.77e-290	116/400
Acinetobacter_johnsonii	82	./rcn/refseq-NZ-48296-PRJNA224116-SAMD00020354-GCF_000934125.1-.-Acinetobacter_pittii.fna	82	0.14406	2.05e-36	21/400
Acinetobacter_johnsonii	82	./rcn/refseq-NZ-1147132-PRJNA225462-.-NZ_CBRO-p1APIBUN42F-Acinetobacter_pittii_42F.fna	82	0.153248	3.3e-45	18/400
Acinetobacter_johnsonii	82	./rcn/refseq-NZ-1507807-PRJNA224116-SAMN02848464-GCF_000761495.1-.-Acinetobacter_sp._MII.fna	82	0.153248	1.6e-30	18/400
Acinetobacter_baumannii	83	./rcn/refseq-NZ-470-PRJNA224116-SAMN03080627-NZ_JRQT-.-Acinetobacter_baumannii.fna	83	0.0023962	0	371/400
Acinetobacter_baumannii	83	./rcn/refseq-NZ-470-PRJNA224116-SAMN02978813-NZ_JQSD-.-Acinetobacter_baumannii.fna	83	0.0025717	0	369/400
Acinetobacter_baumannii	83	./rcn/refseq-NZ-470-PRJNA224116-SAMN03418027-GCF_000969285.1-.-Acinetobacter_baumannii.fna	83	0.00274861	0	367/400
Acinetobacter_baumannii	83	./rcn/refseq-NZ-1458920-PRJNA224116-SAMN02583749-NZ_JDSX-.-Acinetobacter_baumannii_LY3.fna	83	0.0028376	0	366/400
Acinetobacter_baumannii	83	./rcn/refseq-NZ-470-PRJNA224116-SAMN02911795-NZ_JPKX-.-Acinetobacter_baumannii.fna	83	0.0028376	0	366/400
Acinetobacter_baumannii	83	./rcn/refseq-NZ-470-PRJNA224116-SAMN02714232-GCF_000695855.2-.-Acinetobacter_baumannii.fna	83	0.00292696	0	365/400
Acinetobacter_baumannii	83	./rcn/refseq-NZ-470-PRJNA224116-SAMN03084757-GCF_000811205.2-.-Acinetobacter_baumannii.fna	83	0.00301667	0	364/400
Acinetobacter_baumannii	83	./rcn/refseq-NZ-470-PRJNA224116-SAMN03080630-NZ_JRTY-.-Acinetobacter_baumannii.fna	83	0.0031972	0	362/400
Acinetobacter_baumannii	83	./rcn/refseq-NZ-470-PRJNA224116-SAMN03084764-GCF_000811345.2-.-Acinetobacter_baumannii.fna	83	0.0031972	0	362/400
Acinetobacter_baumannii	83	./rcn/refseq-NZ-1310583-PRJNA224116-SAMN02371030-NZ_JEZB-.-Acinetobacter_baumannii_1051176.fna	83	0.0033792	0	360/400
Klebsiella_pneumoniae	84	./rcn/refseq-NZ-573-PRJNA224116-SAMEA2602978-NZ_CCIB-.-Klebsiella_pneumoniae.fna	84	0.0103591	0	294/400
Klebsiella_pneumoniae	84	./rcn/refseq-NZ-1357295-PRJNA220325-SAMN02570520-NZ_AUTW-.-Klebsiella_pneumoniae_EGD_HP19_C.fna	84	0.0112316	0	287/400
Klebsiella_pneumoniae	84	./rcn/refseq-NZ-573-PRJNA224116-SAMN02768808-NZ_JPIQ-.-Klebsiella_pneumoniae.fna	84	0.0118735	0	282/400
Klebsiella_pneumoniae	84	./rcn/refseq-NZ-1438698-PRJNA224116-SAMN02581276-GCF_000692955.1-.-Klebsiella_pneumoniae_BIDMC_55.fna	84	0.0121348	0	280/400
Klebsiella_pneumoniae	84	./rcn/refseq-NZ-573-PRJNA224116-SAMEA2602949-NZ_CCGZ-.-Klebsiella_pneumoniae.fna	84	0.0121348	0	280/400
Klebsiella_pneumoniae	84	./rcn/refseq-NZ-573-PRJNA224116-SAMN02885365-GCF_000764615.1-.-Klebsiella_pneumoniae.fna	84	0.0121348	0	280/400
Klebsiella_pneumoniae	84	./rcn/refseq-NZ-573-PRJNA224116-SAMEA2602937-NZ_CCGP-.-Klebsiella_pneumoniae.fna	84	0.0122664	0	279/400
Klebsiella_pneumoniae	84	./rcn/refseq-NZ-573-PRJNA224116-SAMEA2602944-NZ_CCGV-.-Klebsiella_pneumoniae.fna	84	0.0122664	0	279/400
Klebsiella_pneumoniae	84	./rcn/refseq-NZ-573-PRJNA224116-SAMN02777842-GCF_000739495.1-.-Klebsiella_pneumoniae.fna	84	0.0122664	0	279/400
Klebsiella_pneumoniae	84	./rcn/refseq-NZ-1438730-PRJNA224116-SAMN02581326-GCF_000693455.1-.-Klebsiella_pneumoniae_CHS_24.fna	84	0.0123987	0	278/400
Acinetobacter_baumannii	85	./rcn/refseq-NZ-470-PRJNA224116-SAMN03080627-NZ_JRQT-.-Acinetobacter_baumannii.fna	85	0.00128871	0	384/400
Acinetobacter_baumannii	85	./rcn/refseq-NZ-1458920-PRJNA224116-SAMN02583749-NZ_JDSX-.-Acinetobacter_baumannii_LY3.fna	85	0.00153929	0	381/400
Acinetobacter_baumannii	85	./rcn/refseq-NZ-470-PRJNA224116-SAMN03080630-NZ_JRTY-.-Acinetobacter_baumannii.fna	85	0.00153929	0	381/400
Acinetobacter_baumannii	85	./rcn/refseq-NZ-470-PRJNA224116-SAMN03418027-GCF_000969285.1-.-Acinetobacter_baumannii.fna	85	0.00162347	0	380/400
Acinetobacter_baumannii	85	./rcn/refseq-NZ-470-PRJNA224116-SAMN02714232-GCF_000695855.2-.-Acinetobacter_baumannii.fna	85	0.00170798	0	379/400
Acinetobacter_baumannii	85	./rcn/refseq-NZ-470-PRJNA224116-SAMN02911795-NZ_JPKX-.-Acinetobacter_baumannii.fna	85	0.00170798	0	379/400
Acinetobacter_baumannii	85	./rcn/refseq-NZ-470-PRJNA224116-SAMN02978813-NZ_JQSD-.-Acinetobacter_baumannii.fna	85	0.00196351	0	376/400
Acinetobacter_baumannii	85	./rcn/refseq-NZ-1398948-PRJNA224116-SAMN02597417-NZ_AYGN-.-Acinetobacter_baumannii_UH10107.fna	85	0.00213556	0	374/400
Acinetobacter_baumannii	85	./rcn/refseq-NZ-470-PRJNA224116-SAMN03080628-NZ_JRTX-.-Acinetobacter_baumannii.fna	85	0.00222209	0	373/400
Acinetobacter_baumannii	85	./rcn/refseq-NZ-470-PRJNA224116-SAMN03268807-GCF_000809045.2-.-Acinetobacter_baumannii.fna	85	0.0023962	0	371/400
Enterococcus_faecium	86	./rcn/refseq-NZ-1134811-PRJNA224116-SAMN02299486-GCF_000295575.1-.-Enterococcus_faecium_513.fna	86	0.00835827	0	311/400
Enterococcus_faecium	86	./rcn/refseq-NZ-1134841-PRJNA224116-SAMN02299516-GCF_000294815.1-.-Enterococcus_faecium_V689.fna	86	0.00835827	0	311/400
Enterococcus_faecium	86	./rcn/refseq-NZ-1352-PRJNA224116-SAMN03329590-GCF_000951815.1-.-Enterococcus_faecium.fna	86	0.00893018	0	306/400
Enterococcus_faecium	86	./rcn/refseq-NZ-535206-PRJNA224116-SAMN02471503-NZ_ABQJ-.-Enterococcus_faecium_E1162.fna	86	0.00927981	0	303/400
Enterococcus_faecium	86	./rcn/refseq-NC-333849-PRJNA55353-.-.-.-Enterococcus_faecium_DO.fna	86	0.00939745	0	302/400
Enterococcus_faecium	86	./rcn/refseq-NZ-1138939-PRJNA224116-SAMN02596968-GCF_000407105.1-.-Enterococcus_faecium_EnGen0377.fna	86	0.00939745	0	302/400
Enterococcus_faecium	86	./rcn/refseq-NZ-1138937-PRJNA224116-SAMN02596966-GCF_000407065.1-.-Enterococcus_faecium_EnGen0375.fna	86	0.00951565	0	301/400
Enterococcus_faecium	86	./rcn/refseq-NZ-1138937-PRJNA224116-SAMN02596966-NZ_ASWQ-.-Enterococcus_faecium_EnGen0375.fna	86	0.00951565	0	301/400
Enterococcus_faecium	86	./rcn/refseq-NZ-1138938-PRJNA224116-SAMN02596967-GCF_000407325.1-.-Enterococcus_faecium_EnGen0376.fna	86	0.00951565	0	301/400
Enterococcus_faecium	86	./rcn/refseq-NZ-1138939-PRJNA224116-SAMN02596968-GCF_000407345.1-.-Enterococcus_faecium_EnGen0377.fna	86	0.00951565	0	301/400
Pseudomonas_stutzeri	87	./rcn/refseq-NC-996285-PRJNA224116-SAMN02603042-GCF_000195105.1-.-Pseudomonas_stutzeri_DSM_4166.fna	87	0.0196558	0	230/400
Pseudomonas_stutzeri	87	./rcn/refseq-NZ-1210443-PRJNA224116-SAMN02469872-NZ_ALJB-.-Pseudomonas_stutzeri_T13.fna	87	0.0210697	0	222/400
Pseudomonas_stutzeri	87	./rcn/refseq-NC-379731-PRJNA224116-SAMN02603910-GCF_000013785.1-.-Pseudomonas_stutzeri_A1501.fna	87	0.021989	0	217/400
Pseudomonas_stutzeri	87	./rcn/refseq-NC-96563-PRJNA224116-SAMN02603041-GCF_000219605.1-.-Pseudomonas_stutzeri_ATCC_17588_LMG_11199.fna	87	0.021989	0	217/400
Pseudomonas_stutzeri	87	./rcn/refseq-NZ-316-PRJNA224116-SAMN03295272-GCF_000952205.1-.-Pseudomonas_stutzeri.fna	87	0.0221763	0	216/400
Pseudomonas_stutzeri	87	./rcn/refseq-NZ-1200345-PRJNA224116-SAMN02470940-NZ_AKYE-.-Pseudomonas_stutzeri_XLDN_R.fna	87	0.0231307	0	211/400
Pseudomonas_stutzeri	87	./rcn/refseq-NZ-1212549-PRJNA224116-SAMN02471578-NZ_AMVM-.-Pseudomonas_stutzeri_B1SMN1.fna	87	0.0284016	0	186/400
Pseudomonas_stutzeri	87	./rcn/refseq-NZ-316-PRJNA224116-SAMN03072113-GCF_000935215.1-.-Pseudomonas_stutzeri.fna	87	0.0998915	1.02e-87	45/400
Pseudomonas_stutzeri	87	./rcn/refseq-NZ-1218352-PRJNA224116-SAMN02470828-GCF_000307775.2-.-Pseudomonas_stutzeri_KOS6.fna	87	0.101155	3.16e-85	44/400
Pseudomonas_stutzeri	87	./rcn/refseq-NC-1196835-PRJNA224116-SAMN02603608-GCF_000267545.1-.-Pseudomonas_stutzeri_CCUG_29243.fna	87	0.102451	2.54e-83	43/400
Acinetobacter_baumannii	88	./rcn/refseq-NZ-470-PRJNA224116-SAMN03080627-NZ_JRQT-.-Acinetobacter_baumannii.fna	88	0.00248377	0	370/400
Acinetobacter_baumannii	88	./rcn/refseq-NZ-470-PRJNA224116-SAMN02978813-NZ_JQSD-.-Acinetobacter_baumannii.fna	88	0.00265998	0	368/400
Acinetobacter_baumannii	88	./rcn/refseq-NZ-470-PRJNA224116-SAMN03418027-GCF_000969285.1-.-Acinetobacter_baumannii.fna	88	0.0028376	0	366/400
Acinetobacter_baumannii	88	./rcn/refseq-NZ-1458920-PRJNA224116-SAMN02583749-NZ_JDSX-.-Acinetobacter_baumannii_LY3.fna	88	0.00292696	0	365/400
Acinetobacter_baumannii	88	./rcn/refseq-NZ-470-PRJNA224116-SAMN02911795-NZ_JPKX-.-Acinetobacter_baumannii.fna	88	0.00292696	0	365/400
Acinetobacter_baumannii	88	./rcn/refseq-NZ-470-PRJNA224116-SAMN02714232-GCF_000695855.2-.-Acinetobacter_baumannii.fna	88	0.00301667	0	364/400
Acinetobacter_baumannii	88	./rcn/refseq-NZ-470-PRJNA224116-SAMN03084757-GCF_000811205.2-.-Acinetobacter_baumannii.fna	88	0.00310675	0	363/400
Acinetobacter_baumannii	88	./rcn/refseq-NZ-470-PRJNA224116-SAMN03080630-NZ_JRTY-.-Acinetobacter_baumannii.fna	88	0.00328801	0	361/400
Acinetobacter_baumannii	88	./rcn/refseq-NZ-470-PRJNA224116-SAMN03084764-GCF_000811345.2-.-Acinetobacter_baumannii.fna	88	0.00328801	0	361/400
Acinetobacter_baumannii	88	./rcn/refseq-NZ-1310583-PRJNA224116-SAMN02371030-NZ_JEZB-.-Acinetobacter_baumannii_1051176.fna	88	0.00347076	0	359/400
Klebsiella_pneumoniae	89	./rcn/refseq-NZ-1328372-PRJNA224116-SAMN02138576-GCF_000492875.1-.-Klebsiella_pneumoniae_MGH_36.fna	89	0.0120038	0	281/400
Klebsiella_pneumoniae	89	./rcn/refseq-NZ-573-PRJNA224116-SAMEA2602953-NZ_CCHG-.-Klebsiella_pneumoniae.fna	89	0.0122664	0	279/400
Klebsiella_pneumoniae	89	./rcn/refseq-NZ-573-PRJNA224116-SAMEA2602985-NZ_CCJB-.-Klebsiella_pneumoniae.fna	89	0.0122664	0	279/400
Klebsiella_pneumoniae	89	./rcn/refseq-NZ-573-PRJNA224116-SAMEA2602933-NZ_CCGJ-.-Klebsiella_pneumoniae.fna	89	0.0123987	0	278/400
Klebsiella_pneumoniae	89	./rcn/refseq-NZ-1316938-PRJNA224116-SAMN02470961-NZ_AQQH-.-Klebsiella_pneumoniae_ATCC_25955.fna	89	0.0127997	0	275/400
Klebsiella_pneumoniae	89	./rcn/refseq-NZ-1316939-PRJNA224116-SAMN02470962-NZ_AQQI-.-Klebsiella_pneumoniae_G5_2.fna	89	0.0127997	0	275/400
Klebsiella_pneumoniae	89	./rcn/refseq-NZ-1328384-PRJNA224116-SAMN02138593-GCF_000492735.1-.-Klebsiella_pneumoniae_BWH_28.fna	89	0.0127997	0	275/400
Klebsiella_pneumoniae	89	./rcn/refseq-NZ-1328385-PRJNA224116-SAMN02138595-GCF_000492695.1-.-Klebsiella_pneumoniae_BWH_30.fna	89	0.0127997	0	275/400
Klebsiella_pneumoniae	89	./rcn/refseq-NZ-573-PRJNA224116-SAMEA2602987-NZ_CCJC-.-Klebsiella_pneumoniae.fna	89	0.0127997	0	275/400
Klebsiella_pneumoniae	89	./rcn/refseq-NZ-573-PRJNA224116-SAMN03451033-GCF_000971075.1-.-Klebsiella_pneumoniae.fna	89	0.0129347	0	274/400
Serratia_marcescens	90	./rcn/refseq-NZ-1334564-PRJNA224116-.-GCF_000828775.1-.-Serratia_marcescens_SM39.fna	90	0.0112316	0	287/400
Serratia_marcescens	90	./rcn/refseq-NZ-615-PRJNA224116-SAMN02947226-GCF_000739215.1-.-Serratia_marcescens.fna	90	0.0116148	0	284/400
Serratia_marcescens	90	./rcn/refseq-NZ-615-PRJNA224116-SAMN03267740-NZ_JWLO-.-Serratia_marcescens.fna	90	0.0120038	0	281/400
Serratia_marcescens	90	./rcn/refseq-NZ-615-PRJNA224116-SAMN02712193-NZ_JPOB-.-Serratia_marcescens.fna	90	0.0130704	0	273/400
Serratia_marcescens	90	./rcn/refseq-NZ-1445864-PRJNA224116-SAMN02581399-GCF_000633715.1-.-Serratia_marcescens_BIDMC_80.fna	90	0.0132068	0	272/400
Serratia_marcescens	90	./rcn/refseq-NZ-1400186-PRJNA224116-SAMN02356583-GCF_000521925.1-.-Serratia_marcescens_BIDMC_44.fna	90	0.015639	0	255/400
Serratia_marcescens	90	./rcn/refseq-NZ-1333580-PRJNA224116-SAMN02436823-GCF_000418915.1-.-Serratia_marcescens_MC458.fna	90	0.0372825	0	152/400
Serratia_marcescens	90	./rcn/refseq-NZ-1333583-PRJNA224116-SAMN02436715-GCF_000418855.1-.-Serratia_marcescens_MC6000.fna	90	0.0381878	0	149/400
Serratia_marcescens	90	./rcn/refseq-NZ-1333585-PRJNA224116-SAMN02436761-GCF_000418815.1-.-Serratia_marcescens_MC620.fna	90	0.0381878	0	149/400
Serratia_marcescens	90	./rcn/refseq-NZ-1333586-PRJNA224116-SAMN02436716-GCF_000418935.1-.-Serratia_marcescens_AB42556419_isolate1.fna	90	0.0381878	0	149/400
Acinetobacter_baumannii	91	./rcn/refseq-NZ-470-PRJNA224116-SAMN03080627-NZ_JRQT-.-Acinetobacter_baumannii.fna	91	0.00128871	0	384/400
Acinetobacter_baumannii	91	./rcn/refseq-NZ-1458920-PRJNA224116-SAMN02583749-NZ_JDSX-.-Acinetobacter_baumannii_LY3.fna	91	0.00153929	0	381/400
Acinetobacter_baumannii	91	./rcn/refseq-NZ-470-PRJNA224116-SAMN03080630-NZ_JRTY-.-Acinetobacter_baumannii.fna	91	0.00153929	0	381/400
Acinetobacter_baumannii	91	./rcn/refseq-NZ-470-PRJNA224116-SAMN03418027-GCF_000969285.1-.-Acinetobacter_baumannii.fna	91	0.00162347	0	380/400
Acinetobacter_baumannii	91	./rcn/refseq-NZ-470-PRJNA224116-SAMN02714232-GCF_000695855.2-.-Acinetobacter_baumannii.fna	91	0.00170798	0	379/400
Acinetobacter_baumannii	91	./rcn/refseq-NZ-470-PRJNA224116-SAMN02911795-NZ_JPKX-.-Acinetobacter_baumannii.fna	91	0.00170798	0	379/400
Acinetobacter_baumannii	91	./rcn/refseq-NZ-470-PRJNA224116-SAMN02978813-NZ_JQSD-.-Acinetobacter_baumannii.fna	91	0.00196351	0	376/400
Acinetobacter_baumannii	91	./rcn/refseq-NZ-1398948-PRJNA224116-SAMN02597417-NZ_AYGN-.-Acinetobacter_baumannii_UH10107.fna	91	0.00213556	0	374/400
Acinetobacter_baumannii	91	./rcn/refseq-NZ-470-PRJNA224116-SAMN03080628-NZ_JRTX-.-Acinetobacter_baumannii.fna	91	0.00222209	0	373/400
Acinetobacter_baumannii	91	./rcn/refseq-NZ-470-PRJNA224116-SAMN03268807-GCF_000809045.2-.-Acinetobacter_baumannii.fna	91	0.0023962	0	371/400
Enterococcus_faecium	92	./rcn/refseq-NZ-1134835-PRJNA224116-SAMN02299510-GCF_000294935.1-.-Enterococcus_faecium_R494.fna	92	0.00904618	0	305/400
Enterococcus_faecium	92	./rcn/refseq-NZ-1138939-PRJNA224116-SAMN02596968-GCF_000407105.1-.-Enterococcus_faecium_EnGen0377.fna	92	0.00904618	0	305/400
Enterococcus_faecium	92	./rcn/refseq-NZ-1138937-PRJNA224116-SAMN02596966-GCF_000407065.1-.-Enterococcus_faecium_EnGen0375.fna	92	0.00916272	0	304/400
Enterococcus_faecium	92	./rcn/refseq-NZ-1138937-PRJNA224116-SAMN02596966-NZ_ASWQ-.-Enterococcus_faecium_EnGen0375.fna	92	0.00916272	0	304/400
Enterococcus_faecium	92	./rcn/refseq-NZ-1138938-PRJNA224116-SAMN02596967-GCF_000407325.1-.-Enterococcus_faecium_EnGen0376.fna	92	0.00916272	0	304/400
Enterococcus_faecium	92	./rcn/refseq-NZ-1138939-PRJNA224116-SAMN02596968-GCF_000407345.1-.-Enterococcus_faecium_EnGen0377.fna	92	0.00916272	0	304/400
Enterococcus_faecium	92	./rcn/refseq-NZ-1157472-PRJNA224116-SAMN00809005-GCF_000395825.1-.-Enterococcus_faecium_EnGen0177.fna	92	0.00916272	0	304/400
Enterococcus_faecium	92	./rcn/refseq-NZ-1138938-PRJNA224116-SAMN02596967-GCF_000407085.1-.-Enterococcus_faecium_EnGen0376.fna	92	0.00927981	0	303/400
Enterococcus_faecium	92	./rcn/refseq-NZ-1138913-PRJNA224116-SAMN00779827-GCF_000322065.1-.-Enterococcus_faecium_EnGen0036.fna	92	0.00939745	0	302/400
Enterococcus_faecium	92	./rcn/refseq-NZ-1134804-PRJNA224116-SAMN02299479-GCF_000295055.1-.-Enterococcus_faecium_503.fna	92	0.00999413	0	297/400
Klebsiella_pneumoniae	93	./rcn/refseq-NZ-1431455-PRJNA224116-SAMN02952957-NZ_AZAP-.-Klebsiella_pneumoniae_NB60.fna	93	0.0104819	0	293/400
Klebsiella_pneumoniae	93	./rcn/refseq-NZ-573-PRJNA224116-SAMN02885365-GCF_000764615.1-.-Klebsiella_pneumoniae.fna	93	0.0106053	0	292/400
Klebsiella_pneumoniae	93	./rcn/refseq-NZ-573-PRJNA224116-SAMEA2602921-NZ_CCFZ-.-Klebsiella_pneumoniae.fna	93	0.0107293	0	291/400
Klebsiella_pneumoniae	93	./rcn/refseq-NZ-1400165-PRJNA224116-SAMN02356586-GCF_000567125.1-.-Klebsiella_pneumoniae_BIDMC_47.fna	93	0.0111051	0	288/400
Klebsiella_pneumoniae	93	./rcn/refseq-NZ-1328384-PRJNA224116-SAMN02138593-GCF_000492735.1-.-Klebsiella_pneumoniae_BWH_28.fna	93	0.0112316	0	287/400
Klebsiella_pneumoniae	93	./rcn/refseq-NC-484021-PRJNA224116-.-GCF_000009885.1-.-Klebsiella_pneumoniae_subsp._pneumoniae_NTUH_K2044.fna	93	0.0114864	0	285/400
Klebsiella_pneumoniae	93	./rcn/refseq-NC-1193292-PRJNA224116-SAMN02603641-GCF_000294365.1-.-Klebsiella_pneumoniae_subsp._pneumoniae_1084.fna	93	0.0116148	0	284/400
Klebsiella_pneumoniae	93	./rcn/refseq-NZ-1316938-PRJNA224116-SAMN02470961-NZ_AQQH-.-Klebsiella_pneumoniae_ATCC_25955.fna	93	0.0116148	0	284/400
Klebsiella_pneumoniae	93	./rcn/refseq-NZ-1316939-PRJNA224116-SAMN02470962-NZ_AQQI-.-Klebsiella_pneumoniae_G5_2.fna	93	0.0116148	0	284/400
Klebsiella_pneumoniae	93	./rcn/refseq-NZ-573-PRJNA224116-SAMEA2602916-NZ_CCFV-.-Klebsiella_pneumoniae.fna	93	0.0116148	0	284/400
Acinetobacter_baumannii	94	./rcn/refseq-NZ-470-PRJNA224116-SAMN03080627-NZ_JRQT-.-Acinetobacter_baumannii.fna	94	0.00128871	0	384/400
Acinetobacter_baumannii	94	./rcn/refseq-NZ-1458920-PRJNA224116-SAMN02583749-NZ_JDSX-.-Acinetobacter_baumannii_LY3.fna	94	0.00153929	0	381/400
Acinetobacter_baumannii	94	./rcn/refseq-NZ-470-PRJNA224116-SAMN03080630-NZ_JRTY-.-Acinetobacter_baumannii.fna	94	0.00153929	0	381/400
Acinetobacter_baumannii	94	./rcn/refseq-NZ-470-PRJNA224116-SAMN03418027-GCF_000969285.1-.-Acinetobacter_baumannii.fna	94	0.00162347	0	380/400
Acinetobacter_baumannii	94	./rcn/refseq-NZ-470-PRJNA224116-SAMN02714232-GCF_000695855.2-.-Acinetobacter_baumannii.fna	94	0.00170798	0	379/400
Acinetobacter_baumannii	94	./rcn/refseq-NZ-470-PRJNA224116-SAMN02911795-NZ_JPKX-.-Acinetobacter_baumannii.fna	94	0.00170798	0	379/400
Acinetobacter_baumannii	94	./rcn/refseq-NZ-470-PRJNA224116-SAMN02978813-NZ_JQSD-.-Acinetobacter_baumannii.fna	94	0.00196351	0	376/400
Acinetobacter_baumannii	94	./rcn/refseq-NZ-1398948-PRJNA224116-SAMN02597417-NZ_AYGN-.-Acinetobacter_baumannii_UH10107.fna	94	0.00213556	0	374/400
Acinetobacter_baumannii	94	./rcn/refseq-NZ-470-PRJNA224116-SAMN03080628-NZ_JRTX-.-Acinetobacter_baumannii.fna	94	0.00222209	0	373/400
Acinetobacter_baumannii	94	./rcn/refseq-NZ-470-PRJNA224116-SAMN03268807-GCF_000809045.2-.-Acinetobacter_baumannii.fna	94	0.0023962	0	371/400
Acinetobacter_baumannii	95	./rcn/refseq-NZ-470-PRJNA224116-SAMD00019516-GCF_000760435.1-.-Acinetobacter_baumannii.fna	95	0.0031972	0	362/400
Acinetobacter_baumannii	95	./rcn/refseq-NZ-470-PRJNA224116-SAMD00019517-GCF_000836075.1-.-Acinetobacter_baumannii.fna	95	0.0031972	0	362/400
Acinetobacter_baumannii	95	./rcn/refseq-NZ-470-PRJNA224116-SAMD00019519-GCF_000760475.1-.-Acinetobacter_baumannii.fna	95	0.0031972	0	362/400
Acinetobacter_baumannii	95	./rcn/refseq-NZ-470-PRJNA224116-SAMD00020334-GCF_000775835.1-.-Acinetobacter_baumannii.fna	95	0.0031972	0	362/400
Acinetobacter_baumannii	95	./rcn/refseq-NZ-470-PRJNA224116-SAMD00020339-GCF_000775855.1-.-Acinetobacter_baumannii.fna	95	0.0031972	0	362/400
Acinetobacter_baumannii	95	./rcn/refseq-NZ-470-PRJNA224116-SAMD00020340-GCF_000876095.1-.-Acinetobacter_baumannii.fna	95	0.0031972	0	362/400
Acinetobacter_baumannii	95	./rcn/refseq-NZ-1278070-PRJNA191930-SAMN02469980-NZ_AODW-.-Acinetobacter_baumannii_MSP4_16.fna	95	0.00469623	0	346/400
Acinetobacter_baumannii	95	./rcn/refseq-NZ-470-PRJNA224116-SAMD00019507-GCF_000931755.1-.-Acinetobacter_baumannii.fna	95	0.00469623	0	346/400
Acinetobacter_baumannii	95	./rcn/refseq-NZ-575584-PRJNA224116-SAMN01828140-GCF_000369385.1-.-Acinetobacter_baumannii_ATCC_19606_CIP_70.34.fna	95	0.00469623	0	346/400
Acinetobacter_baumannii	95	./rcn/refseq-NZ-575584-PRJNA224116-SAMN02767370-GCF_000737145.1-.-Acinetobacter_baumannii_ATCC_19606_CIP_70.34.fna	95	0.00469623	0	346/400
Pseudomonas_oleovorans	96	./rcn/refseq-NZ-330-PRJNA224116-SAMN03144565-GCF_000962895.1-.-Pseudomonas_pseudoalcaligenes.fna	96	0.0643256	3.93e-187	87/400
Pseudomonas_oleovorans	96	./rcn/refseq-NZ-1390370-PRJNA224116-SAMN02469681-NZ_AVQF-.-Pseudomonas_mendocina_EGD_AQ5.fna	96	0.0655219	1.58e-186	85/400
Pseudomonas_oleovorans	96	./rcn/refseq-NZ-1248438-PRJNA224116-SAMN02471757-GCF_000319815.1-.-Pseudomonas_alcaliphila_34.fna	96	0.0667518	1.47e-180	83/400
Pseudomonas_oleovorans	96	./rcn/refseq-NZ-330-PRJNA224116-SAMEA2536150-GCF_000953455.1-.-Pseudomonas_pseudoalcaligenes.fna	96	0.0693191	1.62e-172	79/400
Pseudomonas_oleovorans	96	./rcn/refseq-NZ-1182590-PRJNA224116-.-GCF_000297075.2-.-Pseudomonas_pseudoalcaligenes_CECT_5344.fna	96	0.0699847	6.43e-170	78/400
Pseudomonas_oleovorans	96	./rcn/refseq-NZ-1453503-PRJNA224116-SAMN02673383-NZ_JFJN-.-Pseudomonas_pseudoalcaligenes_AD6.fna	96	0.0788365	8.4e-137	66/400
Pseudomonas_oleovorans	96	./rcn/refseq-NZ-1225174-PRJNA224116-SAMN02728191-NZ_AMCD-.-Pseudomonas_mendocina_S5.2.fna	96	0.0848978	2.31e-119	59/400
Pseudomonas_oleovorans	96	./rcn/refseq-NZ-300-PRJNA224116-SAMN02885255-NZ_JOVT-.-Pseudomonas_mendocina.fna	96	0.0848978	2.78e-119	59/400
Pseudomonas_oleovorans	96	./rcn/refseq-NC-1001585-PRJNA224116-SAMN02603190-GCF_000204295.1-.-Pseudomonas_mendocina_NK_01.fna	96	0.0858299	8.03e-117	58/400
Pseudomonas_oleovorans	96	./rcn/refseq-NZ-1215108-PRJNA224116-SAMD00023447-GCF_000813265.1-.-Pseudomonas_mendocina_NBRC_14162.fna	96	0.0858299	1.55e-117	58/400
Acinetobacter_baumannii	97	./rcn/refseq-NZ-470-PRJNA224116-SAMN03080627-NZ_JRQT-.-Acinetobacter_baumannii.fna	97	0.00213556	0	374/400
Acinetobacter_baumannii	97	./rcn/refseq-NZ-470-PRJNA224116-SAMN03418027-GCF_000969285.1-.-Acinetobacter_baumannii.fna	97	0.00265998	0	368/400
[truncated: 2,073 more rows]
