# Supplementary material for: Spatiotemporal dynamics of multidrug resistant bacteria on intensive care unit surfaces
Source: Nat Commun. 2019 Oct 8;10:4569. doi: 10.1038/s41467-019-12563-1 (PMC6783542; doi:10.1038/s41467-019-12563-1)
Supplement: Supplementary file 16 — Source Data [file 41467_2019_12563_MOESM16_ESM.zip › SourceData/Figure8/393.gbk]

LOCUS       393                     6840 bp    DNA     linear       30-APR-2018
DEFINITION  Genus species strain strain.
ACCESSION   
VERSION
KEYWORDS    .
SOURCE      Genus species
  ORGANISM  Genus species
            Unclassified.
COMMENT     Annotated using prokka 1.12 from
            https://github.com/tseemann/prokka.
FEATURES             Location/Qualifiers
     source          1..6840
                     /organism="Genus species"
                     /mol_type="genomic DNA"
                     /strain="strain"
     CDS             218..871
                     /gene="groL"
                     /locus_tag="393_00001"
                     /inference="ab initio prediction:Prodigal:2.6"
                     /inference="similar to AA sequence:UniProtKB:Q2NW94"
                     /codon_start=1
                     /transl_table=11
                     /product="60 kDa chaperonin"
                     /translation="MKTATAPLPPLRSVKVLDQLRERIRYLHYSLPTEQAYVHWVRAF
                     IRFHGVRHPATLGSSEVEAFLSWLANERKVSVSTHRQALAALLFFYGKVLCTDLPWQG
                     INEDQNLGIAITRRALEAPLRAIVANAGEEPSVIVANVKAGEGSYGYNAATGEFGDMI
                     AMGILDPTKVTRSALQHAASVAGLAITTEVVVAEVPKKEEPAMPGAGGMGGMGGMDF"
     CDS             1098..2627
                     /locus_tag="393_00002"
                     /inference="ab initio prediction:Prodigal:2.6"
                     /inference="protein motif:Pfam-A:PF04986.8"
                     /codon_start=1
                     /transl_table=11
                     /product="Putative transposase"
                     /translation="MPRLATSRRQAAGCAPLPSAHTGSRYARHAPERTLLYALVEAHY
                     PDFIARIEAEGRSLPGYVREAFDAYLRCGVLEHGFLRVVCEHCRAERLVAFSCKKRGF
                     CPSCGARRMAESARHLVEEVFGPRPVRQWVLSFPYPLRFLFASKPESIGPVLGIVQRV
                     IAGWLADQAGIDRASAQCGAVTLIQRFGSALNLNIHFHMLWLDGVYVEATELPRRELR
                     LHRARAPTTAQLTQLAATIAHRVCRHLTRKGWLEGEGESAFLADSAAGDDSMDGLRMS
                     SMTYRIATGRDAGRKVVTLQTLPGDAGSLEGDAGKVGGFSLHAGVAAEAHESHKLEKL
                     CRYITRPAISEQRLSISPQGRVRYQLKTPWRNGTTHVEWDAVDFIAKLAALVPPPRAH
                     LTRFHGVFAPNANLRAQLTPSGRGKRPAGDAAPVDVSAHDEPRSPEQKRRAMSWAQRL
                     KRVFSIDVTTCAHCGGAARIVASIEEPTAIHAILAHFEKHGALEQAHYRPAARAPPSA
                     A"
     CDS             3028..3840
                     /gene="blaNDM-1"
                     /locus_tag="393_00003"
                     /EC_number="3.5.2.6"
                     /inference="ab initio prediction:Prodigal:2.6"
                     /inference="similar to AA sequence:UniProtKB:C7C422"
                     /codon_start=1
                     /transl_table=11
                     /product="Metallo-beta-lactamase type 2"
                     /translation="MELPNIMHPVAKLSTALAAALMLSGCMPGEIRPTIGQQMETGDQ
                     RFGDLVFRQLAPNVWQHTSYLDMPGFGAVASNGLIVRDGGRVLVVDTAWTDDQTAQIL
                     NWIKQEINLPVALAVVTHAHQDKMGGMDALHAAGIATYANALSNQLAPQEGMVAAQHS
                     LTFAANGWVEPATAPNFGPLKVFYPGPGHTSDNITVGIDGTDIAFGGCLIKDSKAKSL
                     GNLGDADTEHYAASARAFGAAFPKASMIVMSHSAPDSRAAITHTARMADKLR"
     CDS             3844..4320
                     /gene="ble"
                     /locus_tag="393_00004"
                     /inference="ab initio prediction:Prodigal:2.6"
                     /inference="similar to AA sequence:UniProtKB:P13081"
                     /codon_start=1
                     /transl_table=11
                     /product="Bleomycin resistance protein"
                     /translation="MADHVTPNLPSRDFDVTEAFYAKLGFATSWKDRGWMILQRGGLQ
                     LEFFPYPDLDPAEMLVPEDRERLREWMVETGTGLARLRAATPPHWQAGDKTGSAIAPL
                     MPNKTHDVAVFWPPGRAPVIVAAYYESDAHHAGRIRAQDEAVLAQVGRIAVAWAGD"
     CDS             4506..6032
                     /locus_tag="393_00005"
                     /inference="ab initio prediction:Prodigal:2.6"
                     /inference="protein motif:Pfam-A:PF04986.8"
                     /codon_start=1
                     /transl_table=11
                     /product="Putative transposase"
                     /translation="MPRLATSRRQAAGCAPLPSAHTGSRYARHAPERTLLYALVEAHY
                     PDFIARIEAEGRSLPGYVREAFDAYLRCGVLEHGFLRVVCEHCRAERLVAFSCKKRGF
                     CPSCGARRMAESARHLVEEVFGPRPVRQWVLSFPYPLRFLFASKPESIGPVLGIVQRV
                     IAGWLADQAGIDRASAQCGAVTLIQRFGSALNLNIHFHMLWLDGVYVEATELPRRELR
                     LHRARAPTTAQLTQLAATIAHRVCRHLTRKGWLEGEGESAFLADSAAGDDSMDGLRMS
                     SITYRIATGRDAGRKVVTLQTLPGDAGSLEGEAGKVGGFSLHAGVAAEAHESHKLEKL
                     CRYITRPAISEQRLSISPQGRVRYQLKTPWRNGTTHVEWDAVDFIAKLAALVPPPRAH
                     LTRFHGVFAPNANLRAQLTPSGRGKRPAGDAAPVDVSAHEPRSPEQKRRAMSWAQRLK
                     RVFSIDITTCAHCGGAVRIVASIEEPTAIRAILAHFEKHGALEQAHYRPAARAPPPAA
                     "
ORIGIN      
        1 cagatggcgc tcaatgacgc ttagcacctc tgatagttgg ttcgaaattt cgatggtcac
       61 cgctaccctc atgatgtcta actttgtttt agggcgactg ccctgctgcg taacatcgtt
      121 gctgctccat aacatcaaac atcgacccac ggcgtaacgc gcttgctgct tggatgcccg
      181 aggcatagac tgtacaaaaa aacagtcata acaagccatg aaaaccgcca ctgcgccgtt
      241 accaccgctg cgttcggtca aggttctgga ccagttgcgt gagcgcatac gctacttgca
      301 ttacagctta ccaaccgaac aggcttatgt ccactgggtt cgtgccttca tccgtttcca
      361 cggtgtgcgt cacccggcaa ccttgggcag cagcgaagtc gaggcatttc tgtcctggct
      421 ggcgaacgag cgcaaggttt cggtctccac gcatcgtcag gcattggcgg ccttgctgtt
      481 cttctacggc aaggtgctgt gcacggatct gccctggcag ggcatcaacg aagaccagaa
      541 cctgggcatc gccatcaccc gccgtgcgct ggaagccccg ctgcgcgcca tcgtggccaa
      601 cgccggtgaa gaaccgagcg tgatcgtggc caacgtcaag gccggcgaag gcagctacgg
      661 ctacaacgcc gccaccggcg agttcggcga catgatcgcc atgggcatcc tggacccgac
      721 caaggtgacc cgctcggccc tgcagcacgc cgcttccgtc gccggccttg cgatcacgac
      781 cgaagtggtc gtggccgaag tgccgaagaa ggaagagccg gccatgccgg gtgctggcgg
      841 tatgggcggc atgggcggca tggatttctg atccggttgg cccggtcgtc agggaaccgg
      901 accgcgccag cgcggtccga tcccggcaac gacccgacat caaggcccca aggacggggc
      961 cggagcccgg cagcgatgcc gggctttttg ttgtgcccgc gccgcggcaa tgtctgacgc
     1021 gaagatcaga acgcaccgat acgaacgtgc gaacacaggc gcaacactga gcagccgtcc
     1081 ccgcaccgga gcgctgcgtg ccgcgcctcg ccacatcccg gcggcaagcc gcgggatgcg
     1141 cgccactgcc gtccgcccac accggttcgc ggtacgcgcg ccacgcgccc gagcgcacgc
     1201 tgctgtacgc gttggtagag gcgcactacc cggacttcat tgcacggatc gaagcggagg
     1261 gccgctcgct gcccgggtat gtccgcgagg cgttcgatgc ctacctgcgt tgcggcgtgc
     1321 tcgagcacgg cttcctgcgg gtggtgtgcg agcactgccg tgcagagagg ctggtggcct
     1381 tctcctgcaa gaagcgcggg ttctgcccga gttgcggcgc gcgacgcatg gccgagagtg
     1441 cgcggcacct ggtcgaggag gtgttcggcc cgcggcctgt gcggcaatgg gtgctgagct
     1501 ttccgtaccc cttgcgtttc ctgttcgcca gcaagccaga atccattggc ccggtgctgg
     1561 gcatcgtgca gcgcgtgatc gccggctggt tggccgatca agccggcatc gaccgcgcca
     1621 gcgcccagtg cggcgcggtg acgctgatcc agcgtttcgg cagcgcgctg aacctgaaca
     1681 tccacttcca catgctgtgg ctcgacggcg tgtacgtgga agccaccgag ctgccgcggc
     1741 gcgaactgcg cctgcaccgc gcccgtgcgc ccaccaccgc gcagttgacc cagctggcag
     1801 ctaccatcgc gcaccgggtg tgtcggcacc tgacgcgcaa aggctggctc gaaggggagg
     1861 gcgaatcggc cttcctggca gacagcgctg caggcgacga cagcatggat gggctgcgga
     1921 tgagttcgat gacctaccgc atcgccaccg gtcgcgacgc tggccgcaag gtcgtcacgc
     1981 tgcaaacatt gcccggtgac gcaggctcgc tggagggcga tgccggcaag gtcggcggct
     2041 tctcgctgca tgccggcgtg gccgcggaag cacacgaaag ccacaagctc gaaaagctgt
     2101 gccgctacat cacgcgcccg gcgatcagcg agcagcggct atcgatctca ccgcagggaa
     2161 gggtgcggta tcagctcaag acgccatggc gcaatggcac cacccatgtc gaatgggatg
     2221 cggtggactt catcgccaag ctggcggcac tggtcccgcc acctcgcgcg catctcaccc
     2281 gcttccacgg cgtattcgcc ccgaatgcaa acctgcgtgc gcagctgacg ccctcggggc
     2341 gcggcaagcg gcctgcgggc gatgcggcgc cagtggacgt cagcgcccac gacgagccgc
     2401 gcagccccga gcagaagcgc cgtgcgatga gctgggcgca acgcctcaag cgggtctttt
     2461 ccatcgacgt caccacctgc gcccactgcg gcggcgcggc gcggatcgtc gccagcatcg
     2521 aagaacccac cgccatccac gccatcctcg cccacttcga gaagcacggc gccctggagc
     2581 aagcgcacta ccggcccgca gcgcgcgccc cgccgtcggc cgcgtgatga ggcgccggcc
     2641 actcaaccgg aagcgaaagc agaatccgat ccgatgcgga cacgaccccg cggggctgcg
     2701 ctcggccctg tgccgggatt cggtgagaaa tggctacgca ctgagccgct gcgtggcccc
     2761 gcgatgccga aatcccactc acagacgtcc gatccgtgcc caaaacgggg cttgcgcgac
     2821 cgccgcctac ccagcagact gcccgaaaag ggcgtttgaa cttcctatac gcagaaaggc
     2881 gttagattgg cttacaccat tagagaaatt tgctcagctt gttgattatc atatggcttt
     2941 tgaaactgtc gcacctcatg tttgaattcg ccccatattt ttgctacagt gagcggggtt
     3001 tttaatgctg aataaaagga aaacttgatg gaattgccca atattatgca cccggtcgcg
     3061 aagctgagca ccgcattagc cgctgcattg atgctgagcg ggtgcatgcc cggtgaaatc
     3121 cgcccgacga ttggccagca aatggaaact ggcgaccaac ggtttggcga tctggttttc
     3181 cgccagctcg caccgaatgt ctggcagcac acttcctatc tcgacatgcc gggtttcggg
     3241 gcagtcgctt ccaacggttt gatcgtcagg gatggcggcc gcgtgctggt ggtcgatacc
     3301 gcctggaccg atgaccagac cgcccagatc ctcaactgga tcaagcagga gatcaacctg
     3361 ccggtcgcgc tggcggtggt gactcacgcg catcaggaca agatgggcgg tatggacgcg
     3421 ctgcatgcgg cggggattgc gacttatgcc aatgcgttgt cgaaccagct tgccccgcaa
     3481 gaggggatgg ttgcggcgca acacagcctg actttcgccg ccaatggctg ggtcgaacca
     3541 gcaaccgcgc ccaactttgg cccgctcaag gtattttacc ccggccccgg ccacaccagt
     3601 gacaatatca ccgttgggat cgacggcacc gacatcgctt ttggtggctg cctgatcaag
     3661 gacagcaagg ccaagtcgct cggcaatctc ggtgatgccg acactgagca ctacgccgcg
     3721 tcagcgcgcg cgtttggtgc ggcgttcccc aaggccagca tgatcgtgat gagccattcc
     3781 gcccccgata gccgcgccgc aatcactcat acggcccgca tggccgacaa gctgcgctga
     3841 gccatggctg accacgtcac ccccaatctg ccatcgcgcg atttcgatgt gacagaggcg
     3901 ttttatgcga agctgggctt tgcgacgagt tggaaggatc gcggctggat gatcctgcag
     3961 cgcggcggtt tgcagctcga attcttcccc tatcctgacc tcgacccagc cgagatgctc
     4021 gtacccgaag accgtgaacg cctgcgcgaa tggatggttg aaaccggcac cggccttgcc
     4081 cgcctgcgcg ccgccacgcc accgcactgg caggccggcg acaagaccgg ttctgcaatc
     4141 gcgccgctga tgccgaacaa gacccacgat gtcgcggtgt tctggccgcc gggccgggcg
     4201 ccggtcatcg tcgccgcgta ttacgaatcc gatgcccacc atgccggcag gatccgcgcg
     4261 caggacgagg ccgtgctggc gcaggtcggg cgtattgcgg tggcctgggc gggcgattga
     4321 agcgaacaga tgacgcacga cccgacatca aggccccaag gacggggccg gagcccggca
     4381 gcgatgccgg gctttttgtt gtgcccgcgc cgcggcaatg tctgacgcga agatcagaac
     4441 gcaccgatac gaacgtgcga acacaggcgc aacactgagc agccgtcccc gcaccggagc
     4501 gctgcgtgcc gcgcctcgcc acatcccggc ggcaagccgc gggatgcgcg ccactgccgt
     4561 ccgcccacac cggttcgcgg tacgcgcgcc acgcgcccga gcgcacgctg ctgtacgcgt
     4621 tggtagaggc gcactacccg gacttcattg cacggatcga agcggagggc cgctcgctgc
     4681 ccgggtatgt ccgcgaggcg ttcgatgcct acctgcgttg cggcgtgctc gagcacggct
     4741 tcctgcgggt ggtgtgcgag cactgccgtg cagagaggct ggtggccttc tcctgcaaga
     4801 agcgcgggtt ctgcccgagt tgcggcgcgc gacgcatggc cgagagtgcg cggcacctgg
     4861 tcgaggaggt gttcggcccg cggcctgtgc ggcaatgggt gctgagcttt ccgtacccct
     4921 tgcgtttcct gttcgccagc aagccagaat ccattggccc ggtgctgggc atcgtgcagc
     4981 gcgtgatcgc cggctggttg gccgatcaag ccggcatcga ccgcgccagc gcccagtgcg
     5041 gcgcggtgac gctgatccag cgtttcggca gcgcgctgaa cctgaacatc cacttccaca
     5101 tgctgtggct cgacggcgtg tacgtggaag ccaccgagct gccgcggcgc gaactgcgcc
     5161 tgcaccgcgc ccgtgcgccc accaccgcgc agttgaccca gctggcagct accatcgcgc
     5221 accgggtgtg tcggcacctg acgcgcaaag gctggctcga aggggagggc gaatcggcct
     5281 tcctggcaga cagcgctgca ggcgacgaca gcatggatgg gctgcggatg agttcgatca
     5341 cctaccgcat cgccaccggt cgcgacgctg gccgcaaggt cgtcacgctg caaacattgc
     5401 ccggtgacgc aggctcgctg gagggcgaag ccggcaaggt cggcggcttc tcgctgcatg
     5461 ccggcgtggc cgcggaagca cacgaaagcc acaagctcga aaagctgtgc cgctacatca
     5521 cgcgcccggc gatcagcgag cagcggctgt cgatctcgcc acagggcagg gtgcgttacc
     5581 agctcaagac gccgtggcgc aatggcacca cgcatgtcga atgggatgcg gtggacttca
     5641 tcgccaagct ggcggcactg gtcccgccac ctcgcgcgca tctcacccgc ttccacggcg
     5701 tattcgcccc gaatgcaaac ctgcgtgcgc agctgacgcc ctcggggcgc ggcaagcggc
     5761 ctgcgggcga tgcggcgcca gtggacgtca gcgcccacga gccgcgcagc cccgagcaga
     5821 agcgccgtgc gatgagctgg gcgcaacggc tcaagcgggt cttttccatc gacatcacca
     5881 cctgcgccca ctgcggcggc gcggtacgga tcgtcgccag catcgaggaa cccaccgcca
     5941 tccgcgccat cctcgcccac ttcgagaagc acggcgcgct ggagcaagcg cactaccggc
     6001 ccgcagcgcg cgcgccgccg ccggccgcgt gacgaggtgc cggccacaca gccggcagcc
     6061 aagccagagt ccgatccgat gcggccacga ccccgcaggg ctgcgctcgg ccctgtgccg
     6121 ggattcggtg agaaatggct acgcactgag ccgctgcgtg gccccgcgat gtcgaaaacc
     6181 cacgcatgaa cccccgatct gtgcccgatc tgtgcccaaa gcggcgcttg cgcggccgct
     6241 tcctacccgc cagactcgcc aaaaagggcg gttgaaccgc ttcctacccg ccagactcgc
     6301 caaaaagggc ggttgaaccg cttcctaccc gccagactcg ccaaaaaggg cggttgaact
     6361 tcctataccc ctggctgaaa agccttcttt tcttgactca agcattaatg cagtacgatc
     6421 ttcaaagtta agatgatggt atgacaattt tatatactcc ataaaccctt taaattaatt
     6481 aggtggttta tgtcgcactt caagttttac tctgccaagt atttttagat aatgcttgga
     6541 atcaattcaa ttcatcaagt tttaaaaaat aattcctttt gtcaggtcta tcatttttta
     6601 aatgctttaa aaatattttc gcagtttcct ccgatgcatc ctctcttagg caacgttcaa
     6661 caaaggatat atctacaaat tcatctgcta acccagcacg accaagatct aaaaaataaa
     6721 tttcattgaa tttatctata aaaatattac tatccgtgat atcgccatga gaaaaaacca
     6781 atctttcttc aacacgagtc tcggttaact cattccatag acttaggtaa gttttatggt
//
