# Supplementary material for: Spatiotemporal dynamics of multidrug resistant bacteria on intensive care unit surfaces
Source: Nat Commun. 2019 Oct 8;10:4569. doi: 10.1038/s41467-019-12563-1 (PMC6783542; doi:10.1038/s41467-019-12563-1)
Supplement: Supplementary file 16 — Source Data [file 41467_2019_12563_MOESM16_ESM.zip › SourceData/Figure8/10_065_vs_068]

068	065	99.911	6777	6	0	1	6777	6777	1	0.0	12482
068	065	98.507	67	1	0	863	929	3858	3792	5.62e-29	119
068	065	98.507	67	1	0	2920	2986	5915	5849	5.62e-29	119
