# Supplementary material for: Spatiotemporal dynamics of multidrug resistant bacteria on intensive care unit surfaces
Source: Nat Commun. 2019 Oct 8;10:4569. doi: 10.1038/s41467-019-12563-1 (PMC6783542; doi:10.1038/s41467-019-12563-1)
Supplement: Supplementary file 16 — Source Data [file 41467_2019_12563_MOESM16_ESM.zip › SourceData/Figure8/324.gbk]

LOCUS       324                     4953 bp    DNA     linear       30-APR-2018
DEFINITION  Genus species strain strain.
ACCESSION   
VERSION
KEYWORDS    .
SOURCE      Genus species
  ORGANISM  Genus species
            Unclassified.
COMMENT     Annotated using prokka 1.12 from
            https://github.com/tseemann/prokka.
FEATURES             Location/Qualifiers
     source          1..4953
                     /organism="Genus species"
                     /mol_type="genomic DNA"
                     /strain="strain"
     CDS             220..432
                     /gene="nagA"
                     /locus_tag="324_00001"
                     /EC_number="3.2.1.49"
                     /inference="ab initio prediction:Prodigal:2.6"
                     /inference="similar to AA sequence:UniProtKB:A4Q8F7"
                     /codon_start=1
                     /transl_table=11
                     /product="Alpha-N-acetylgalactosaminidase"
                     /translation="MDWFVIHAFVEALKAKAPMPIDIYDALAWSAITPLSEQSIAEGN
                     RTLDFPDFTRGQWRTRKPIFALNDAY"
     CDS             complement(443..1081)
                     /gene="trpF"
                     /locus_tag="324_00002"
                     /EC_number="5.3.1.24"
                     /inference="ab initio prediction:Prodigal:2.6"
                     /inference="similar to AA sequence:UniProtKB:Q56320"
                     /codon_start=1
                     /transl_table=11
                     /product="N-(5'-phosphoribosyl)anthranilate isomerase"
                     /translation="MPAKIKICGISTPEALDATIAARADYAGLVFYPASPRAVTSNVA
                     GALTSRAAGQIAMVGLFVDADDAVIADALVAAKLNALQLHGSESPERVAQLRARFGKP
                     VWKALPVASASDVARAAAYAGAADLILFDAKTPKGALPGGMGLAFDWSLLAGYRGALP
                     WGLAGGLNPTNVAEAIARTGAPLGDTSSGVESAPGVKDTDKITNFAFAVRLA"
     CDS             complement(1086..1451)
                     /gene="ble"
                     /locus_tag="324_00003"
                     /inference="ab initio prediction:Prodigal:2.6"
                     /inference="similar to AA sequence:UniProtKB:P13081"
                     /codon_start=1
                     /transl_table=11
                     /product="Bleomycin resistance protein"
                     /translation="MADHVTPNLPSRDFDVTEAFYAKLGFATSWKDRGWMILQRGGLQ
                     LEFFPYPDLDPATSSFGCCLRLDDLDAMVALVNAAGAEEKSTGWPRFKAPQLEASGLR
                     IGYLIDPDCTLVRLIQNPD"
     CDS             complement(1455..2267)
                     /gene="blaNDM-1"
                     /locus_tag="324_00004"
                     /EC_number="3.5.2.6"
                     /inference="ab initio prediction:Prodigal:2.6"
                     /inference="similar to AA sequence:UniProtKB:C7C422"
                     /codon_start=1
                     /transl_table=11
                     /product="Metallo-beta-lactamase type 2"
                     /translation="MELPNIMHPVAKLSTALAAALMLSGCMPGEIRPTIGQQMETGDQ
                     RFGDLVFRQLAPNVWQHTSYLDMPGFGAVASNGLIVRDGGRVLVVDTAWTDDQTAQIL
                     NWIKQEINLPVALAVVTHAHQDKMGGMDALHAAGIATYANALSNQLAPQEGMVAAQHS
                     LTFAANGWVEPATAPNFGPLKVFYPGPGHTSDNITVGIDGTDIAFGGCLIKDSKAKSL
                     GNLGDADTEHYAASARAFGAAFPKASMIVMSHSAPDSRAAITHTARMADKLR"
     CDS             complement(2368..2631)
                     /locus_tag="324_00005"
                     /inference="ab initio prediction:Prodigal:2.6"
                     /codon_start=1
                     /transl_table=11
                     /product="hypothetical protein"
                     /translation="MTPVSRPIIALGILNVDAGRYSFDARAKSLVAQDLLLLLQSTKT
                     PLTASAENSLFQDVFSVIEPANAVLERQLVDYHMAFETVAPHV"
     CDS             2678..3184
                     /gene="bla"
                     /locus_tag="324_00006"
                     /EC_number="3.5.2.6"
                     /inference="ab initio prediction:Prodigal:2.6"
                     /inference="similar to AA sequence:UniProtKB:P14489"
                     /codon_start=1
                     /transl_table=11
                     /product="Beta-lactamase OXA-10"
                     /translation="MKQWERDLTLRGAIQVSAVPVFQQIAREVGEVRMQKYLKKFSYG
                     NQNISGGIDKFWLEGQLRISAVNQVEFLESLYLNKLSASKENQLIVKEALVTEAAPEY
                     LVHSKTGFSGVGTESNPGVAWWVGWVEKETEVYFFAFNMDIDNESKLPLRKSIPTKIM
                     ESEGIIGG"
     CDS             3177..3992
                     /gene="ant1"
                     /locus_tag="324_00007"
                     /EC_number="2.7.7.47"
                     /inference="ab initio prediction:Prodigal:2.6"
                     /inference="similar to AA sequence:UniProtKB:P0A0D1"
                     /codon_start=1
                     /transl_table=11
                     /product="Streptomycin 3''-adenylyltransferase"
                     /translation="MAKTKLNIMREVVIAEVSTQLSEVVGVIERHLEPTLLAVHLYGS
                     AVDGGLKPHSDIDLLVTVTVRLDETTRRALINDLLETSASPGESEILRAVEVTIVVHD
                     DIIPWRYPAKRELQFGEWQRNDILAGIFEPATIDIDLAILLTKAREHSVALVGPAAEE
                     LFDPVPEQDLFEALNETLTLWNSPPDWAGDERNVVLTLSRIWYSAVTGKIAPKDVAAD
                     WAMERLPAQYQPVILEARQAYLGQEEDRLASRADQLEEFVHYVKGEITKVVGK"
     CDS             4116..4463
                     /gene="emrE"
                     /locus_tag="324_00008"
                     /inference="ab initio prediction:Prodigal:2.6"
                     /inference="similar to AA sequence:UniProtKB:P23895"
                     /codon_start=1
                     /transl_table=11
                     /product="Multidrug transporter EmrE"
                     /translation="MKGWLFLVIAIVGEVIATSALKSSEGFTKLAPSAVVIIGYGIAF
                     YFLSLVLKSIPVGVAYAVWSGLGVVIITAIAWLLHGQKLDAWGFVGMGLIIAAFLLAR
                     SPSWKSLRRPTPW"
ORIGIN      
        1 gcggtaaacg agtgagggaa tttcaggtaa gatacttcgg atgaggagca aaaaggtggt
       61 ttatacttcc tatacccgga cgtcaacaag tcgatctatc tggagggcaa gagcccacag
      121 ccgcaccgct gggagcctgc cgagggctgg tttgcgaaat acgatcaccc gctatggaaa
      181 cgctacgccg atctggcggc aggggccggg catggcggga tggactggtt cgtgatccac
      241 gcttttgtcg aggcgctgaa ggccaaggcc ccgatgccaa tcgacattta cgacgcgctg
      301 gcctggagcg cgatcacgcc tctgtcggaa caatcgattg ctgagggcaa tcgcacgtta
      361 gattttcccg acttcacccg agggcagtgg cgcacccgca agccgatctt tgcgctgaac
      421 gacgcctatt gatcgacgcg atttaggcca agcgcaccgc aaaggcgaaa ttggtaatct
      481 tgtcggtatc cttgacgccc ggcgcgcttt cgacgccgct ggaggtatcg cccagcggcg
      541 ctccggtgcg cgcaatcgcc tcggcaacat tcgtcggatt tagcccgcct gccagccccc
      601 acggcaaggc accgcgatat ccggccagca gcgaccagtc gaacgccaac cccatgccgc
      661 cgggcagcgc gcctttgggg gtcttggcgt cgaacaagat caagtccgcc gccccggcat
      721 aggctgcggc gcgtgcgaca tcgctggcgc tggcgacggg cagcgccttc cacaccggct
      781 tgccaaaccg cgcgcgcaac tgggccacgc gttcgggcga ttccgaaccg tgcagctgca
      841 gcgcgttcag cttggctgcc accagtgcgt cggcgatgac agcatcatcc gcatcgacga
      901 acaaaccgac catggcgatc tggccagctg cgcgcgatgt caaagcgccc gcgacattcg
      961 acgtaaccgc acggggcgac gctggataga acaccaaccc ggcatagtcc gcccgcgccg
     1021 cgatggtcgc atcgagcgcc tcgggtgtgc tgatcccgca aatcttgatt ttcgcgggca
     1081 tgcggtcagt cggggttctg gatcagccgc accagcgtgc agtcgggatc gatcaggtag
     1141 ccgatcctca ggccgctcgc ctccagttgc ggagctttga agcgcggcca gccggtgctt
     1201 ttttcctcgg ctcccgccgc gttcaccaat gccaccatgg catcgagatc atccaaccgc
     1261 aggcaacagc cgaacgagct cgtagctggg tcgaggtcag gataggggaa gaattcgagc
     1321 tgcaaaccgc cgcgctgcag gatcatccag ccgcgatcct tccaactcgt cgcaaagccc
     1381 agcttcgcat aaaacgcctc tgtcacatcg aaatcgcgcg atggcagatt gggggtgacg
     1441 tggtcagcca tggctcagcg cagcttgtcg gccatgcggg ccgtatgagt gattgcggcg
     1501 cggctatcgg gggcggaatg gctcatcacg atcatgctgg ccttggggaa cgccgcacca
     1561 aacgcgcgcg ctgacgcggc gtagtgctca gtgtcggcat caccgagatt gccgagcgac
     1621 ttggccttgc tgtccttgat caggcagcca ccaaaagcga tgtcggtgcc gtcgatccca
     1681 acggtgatat tgtcactggt gtggccgggg ccggggtaaa ataccttgag cgggccaaag
     1741 ttgggcgcgg ttgctggttc gacccagcca ttggcggcga aagtcaggct gtgttgcgcc
     1801 gcaaccatcc cctcttgcgg ggcaagctgg ttcgacaacg cattggcata agtcgcaatc
     1861 cccgccgcat gcagcgcgtc cataccgccc atcttgtcct gatgcgcgtg agtcaccacc
     1921 gccagcgcga ccggcaggtt gatctcctgc ttgatccagt tgaggatctg ggcggtctgg
     1981 tcatcggtcc aggcggtatc gaccaccagc acgcggccgc catccctgac gatcaaaccg
     2041 ttggaagcga ctgccccgaa acccggcatg tcgagatagg aagtgtgctg ccagacattc
     2101 ggtgcgagct ggcggaaaac cagatcgcca aaccgttggt cgccagtttc catttgctgg
     2161 ccaatcgtcg ggcggatttc accgggcatg cacccgctca gcatcaatgc agcggctaat
     2221 gcggtgctca gcttcgcgac cgggtgcata atattgggca attccatcaa gttttccttt
     2281 tattcagcat taaaaacccc gcaaatgcga ggcctagtaa atagatgatc ttaatttggt
     2341 tcactgtagc aaaaatatgg ggcgaattca aacatgaggt gcgacagttt caaaagccat
     2401 atgataatca acaagctgtc tttcgagtac ggcattagct ggttcaatta cagaaaatac
     2461 gtcttggaac aaagagttct ctgccgaagc cgtcaatggt gtcttcgtgc tttgtaaaag
     2521 tagcagtaaa tcctgcgcta ccaatgactt agctcgtgca tcaaaggaat atcttccagc
     2581 atcaacattt aagatcccca acgcaattat cggcctagaa actggtgtca taaagaatga
     2641 gcatcaggtt ttcaaatggg acggaaagcc aagagccatg aagcaatggg aaagagactt
     2701 gaccttaaga ggggcaatac aagtttcagc tgttcccgta tttcaacaaa tcgccagaga
     2761 agttggcgaa gtaagaatgc agaaatacct taaaaaattt tcctatggca accagaatat
     2821 cagtggtggc attgacaaat tctggttgga aggccagctt agaatttccg cagttaatca
     2881 agtggagttt ctagagtctc tatatttaaa taaattgtca gcatctaaag aaaaccagct
     2941 aatagtaaaa gaggctttgg taacggaggc ggcacctgaa tatctagtgc attcaaaaac
     3001 tggtttttct ggtgtgggaa ctgagtcaaa tcctggtgtc gcatggtggg ttgggtgggt
     3061 tgagaaggag acagaggttt actttttcgc ctttaacatg gatatagaca acgaaagtaa
     3121 gttgccgcta agaaaatcca ttcccaccaa aatcatggaa agtgagggca tcattggtgg
     3181 ctaaaacaaa gttaaacatc atgagggaag tggtgatcgc cgaagtatcg actcaactat
     3241 cagaggtagt tggcgtcatc gagcgccatc tcgaaccgac gttgctggcc gtacatttgt
     3301 acggctccgc agtggatggc ggcctgaagc cacacagtga tattgatttg ctggttacgg
     3361 tgaccgtaag gcttgatgaa acaacgcggc gagctttgat caacgacctt ttggaaactt
     3421 cggcttcccc tggagagagc gagattctcc gcgctgtaga agtcaccatt gttgtgcacg
     3481 acgacatcat tccgtggcgt tatccagcta agcgcgaact gcaatttgga gaatggcagc
     3541 gcaatgacat tcttgcaggt atcttcgagc cagccacgat cgacattgat ctggctatct
     3601 tgctgacaaa agcaagagaa catagcgttg ccttggtagg tccagcggcg gaggaactct
     3661 ttgatccggt tcctgaacag gatctatttg aggcgctaaa tgaaacctta acgctatgga
     3721 actcgccgcc cgactgggct ggcgatgagc gaaatgtagt gcttacgttg tcccgcattt
     3781 ggtacagcgc agtaaccggc aaaatcgcgc cgaaggatgt cgctgccgac tgggcaatgg
     3841 agcgcctgcc ggcccagtat cagcccgtca tacttgaagc tagacaggct tatcttggac
     3901 aagaagaaga tcgcttggcc tcgcgcgcag atcagttgga agaatttgtt cactacgtga
     3961 aaggcgagat caccaaggta gtcggcaaat aatgtctaac tcaagcgtta gatgcactaa
     4021 gcacataatt gctcacagcc aaactatcag gtcaagtctg cttttattat ttttaagcgt
     4081 gcataataag ccctacacaa attgggagat atatcatgaa aggctggctt tttcttgtta
     4141 tcgcaatagt tggcgaagta atcgcaacat ccgcattaaa atctagcgag ggctttacta
     4201 agcttgcccc ttccgccgtt gtcataatcg gttatggcat cgcattttat tttctttctc
     4261 tggttctgaa atccatccct gtcggtgttg cttatgcagt ctggtcggga ctcggcgtcg
     4321 tcataattac agccattgcc tggttgcttc atgggcaaaa gcttgatgcg tggggctttg
     4381 taggtatggg gctcataatt gctgcctttt tgctcgcccg atccccatcg tggaagtcgc
     4441 tgcggaggcc gacgccatgg tgacggtgtt cggcattctg aatctcaccg aggactcctt
     4501 cttcgatgag agccggcggc tagaccccgc cggcgctgtc accgcggcga tcgaaatgct
     4561 gcgagtcgga tcagacgtcg tggatgtcgg accggccgcc agccatccgg acgcgaggcc
     4621 tgtatcgccg gccgatgaga tcagacgtat tgcgccgctc ttagacgccc tgtccgatca
     4681 gatgcaccgt gtttcaatcg acagcttcca accggaaacc cagcgctatg cgctcaagcg
     4741 cggcgtgggc tacctgaacg atatccaagg atttcctgac cctgcgctct atcccgatat
     4801 tgctgaggcg gactgcaggc tggtggttat gcactcagcg cagcgggatg gcatcgccac
     4861 ccgcaccggt caccttcgac ccgaagacgc gctcgacgag attgtgcggt tcttcgaggc
     4921 gcgggtttcc gccttgcgac ggagcggggt cgc
//
