# Supplementary material for: Spatiotemporal dynamics of multidrug resistant bacteria on intensive care unit surfaces
Source: Nat Commun. 2019 Oct 8;10:4569. doi: 10.1038/s41467-019-12563-1 (PMC6783542; doi:10.1038/s41467-019-12563-1)
Supplement: Supplementary file 16 — Source Data [file 41467_2019_12563_MOESM16_ESM.zip › SourceData/Figure8/resfinder_cytoscape.txt]

Source	Target	Edge
Acinetobacter baumannii	blaOXA-51	3
Acinetobacter baumannii	blaOXA-23	68
Acinetobacter baumannii	sul1	9
Acinetobacter baumannii	aph(6)-Id	65
Acinetobacter baumannii	mph(E)	53
Acinetobacter baumannii	blaADC-25	72
Acinetobacter baumannii	catA1	1
Acinetobacter baumannii	aph(3')-VIa	56
Acinetobacter baumannii	blaOXA-91	2
Acinetobacter baumannii	blaOXA-69	1
Acinetobacter baumannii	tet(B)	51
Acinetobacter baumannii	blaTEM-1D	51
Acinetobacter baumannii	aph(3')-VIb	15
Acinetobacter baumannii	blaGES-11	2
Acinetobacter baumannii	sul2	22
Acinetobacter baumannii	aac(6')Ib-cr	7
Acinetobacter baumannii	armA	52
Acinetobacter baumannii	tet(A)	1
Acinetobacter baumannii	aph(3')-Ia	50
Acinetobacter baumannii	blaOXA-117	5
Acinetobacter baumannii	strA	65
Acinetobacter baumannii	blaOXA-66	62
Acinetobacter baumannii	aac(3)-Ia	13
Acinetobacter baumannii	blaPER-1	12
Acinetobacter baumannii	msr(E)	53
Acinetobacter baumannii	blaOXA-78	1
Acinetobacter baumannii	dfrA7	2
Acinetobacter baumannii	aacA4	5
Acinetobacter baumannii	catB8	5
Acinetobacter iwoffii	msr(E)	1
Acinetobacter iwoffii	floR	1
Acinetobacter iwoffii	ARR-3	1
Acinetobacter iwoffii	blaNDM-1	1
Acinetobacter iwoffii	sul1	1
Acinetobacter iwoffii	aac(6')Ib-cr	1
Acinetobacter iwoffii	strA	1
Acinetobacter iwoffii	mph(E)	1
Acinetobacter iwoffii	aac(3)-IId	1
Acinetobacter iwoffii	aph(6)-Id	1
Acinetobacter iwoffii	sul2	1
Acinetobacter iwoffii	aph(3')-VIa	1
Acinetobacter iwoffii	blaOXA-235	1
Acinetobacter johnsonii	blaNDM-1	1
Acinetobacter johnsonii	floR	1
Acinetobacter johnsonii	aac(3)-IId	1
Acinetobacter johnsonii	blaPER-1	1
Acinetobacter johnsonii	aph(3')-VIa	2
Acinetobacter johnsonii	blaOXA-146	1
Acinetobacter johnsonii	aph(6)-Id	1
Acinetobacter johnsonii	msr(E)	2
Acinetobacter johnsonii	mph(E)	2
Acinetobacter johnsonii	aac(6')Ib-cr	2
Acinetobacter johnsonii	blaOXA-211	1
Acinetobacter johnsonii	ARR-3	2
Acinetobacter johnsonii	aacA4	1
Acinetobacter johnsonii	blaOXA-212	1
Acinetobacter johnsonii	sul1	2
Acinetobacter johnsonii	sul2	2
Acinetobacter johnsonii	strA	1
Acinetobacter junii	msr(E)	2
Acinetobacter junii	sul2	2
Acinetobacter junii	aac(6')Ib-cr	2
Acinetobacter junii	strA	2
Acinetobacter junii	aph(6)-Id	3
Acinetobacter junii	tet(X)	1
Acinetobacter junii	aac(3)-IId	1
Acinetobacter junii	blaOXA-58	2
Acinetobacter junii	mph(E)	2
Acinetobacter junii	sul1	3
Acinetobacter junii	aph(3')-VIa	2
Acinetobacter junii	blaNDM-1	2
Acinetobacter junii	ARR-3	2
Acinetobacter junii	floR	1
Achromobacter dentrificans	sul1	1
Achromobacter dentrificans	floR	1
Achromobacter dentrificans	cmlA1	1
Achromobacter dentrificans	tet(G)	1
Achromobacter dentrificans	aph(6)-Id	1
Achromobacter dentrificans	sul2	1
Achromobacter dentrificans	strA	1
Achromobacter dentrificans	aadA1	1
Achromobacter dentrificans	blaOXA-10	1
Achromobacter dentrificans	blaIMP-34	1
Achromobacter sp270	mph(E)	1
Achromobacter sp270	sul2	1
Achromobacter sp270	sul1	1
Achromobacter sp270	msr(E)	1
Achromobacter sp270	blaVIM-4	1
Acinetobacter variabilis	blaNDM-1	1
Acinetobacter variabilis	strA	1
Acinetobacter variabilis	aph(6)-Id	1
Acinetobacter variabilis	aph(3')-VIa	1
Acinetobacter variabilis	tet(39)	1
Acinetobacter variabilis	msr(E)	1
Acinetobacter variabilis	floR	1
Acinetobacter variabilis	sul2	1
Acinetobacter variabilis	mph(E)	1
Alcaligenes sp393	aph(3')-Ia	1
Alcaligenes sp393	aph(3')-VIa	1
Alcaligenes sp393	ARR-3	1
Alcaligenes sp393	aadA16	1
Alcaligenes sp393	tet(G)	1
Alcaligenes sp393	aacA4	1
Alcaligenes sp393	erm(X)	1
Alcaligenes sp393	blaNDM-1	1
Alcaligenes sp393	sul2	1
Alcaligenes sp393	mph(A)	1
Alcaligenes sp393	aac(6')Ib-cr	1
Alcaligenes sp393	ant(2'')-Ia	1
Alcaligenes sp393	blaPME-1	1
Alcilgenes faecalis	aph(3')-VIa	1
Alcilgenes faecalis	sul1	1
Alcilgenes faecalis	dfrA1	1
Alcilgenes faecalis	sul2	1
Alcilgenes faecalis	blaVIM-4	1
Alcilgenes faecalis	ant(2'')-Ia	1
Atlantibacter subterranea	dfrA27	3
Atlantibacter subterranea	aadA16	3
Atlantibacter subterranea	tet(A)	3
Atlantibacter subterranea	sul1	3
Atlantibacter subterranea	blaCTX-M-15	3
Atlantibacter subterranea	mph(A)	3
Atlantibacter subterranea	ARR-3	3
Atlantibacter subterranea	aac(6')Ib-cr	3
Atlantibacter subterranea	QnrS1	3
Atlantibacter subterranea	blaTEM-1B	3
Atlantibacter subterranea	blaNDM-5	3
Citrobacter freundii	aac(3)-IId	1
Citrobacter freundii	catB3	1
Citrobacter freundii	ARR-3	1
Citrobacter freundii	sul1	1
Citrobacter freundii	mph(A)	1
Citrobacter freundii	blaOXA-1	1
Citrobacter freundii	aadA2	1
Citrobacter freundii	aadA1	1
Citrobacter freundii	dfrA12	1
Citrobacter freundii	blaCMY-73	1
Citrobacter freundii	blaNDM-1	1
Citrobacter freundii	blaOXA-10	1
Citrobacter freundii	aac(6')Ib-cr	1
Citrobacter freundii	blaTEM-1B	1
Enterobacter cloacae	fosA	1
Escherichia coli	blaCTX-M-15	5
Escherichia coli	aadA1	1
Escherichia coli	blaOXA-1	4
Escherichia coli	blaOXA-232	2
Escherichia coli	dfrA17	2
Escherichia coli	dfrA12	3
Escherichia coli	aac(3)-IId	2
Escherichia coli	aac(6')-Ib	1
Escherichia coli	sul2	4
Escherichia coli	blaCMY-42	2
Escherichia coli	blaTEM-1B	1
Escherichia coli	blaTEM-33	1
Escherichia coli	aadA2	3
Escherichia coli	dfrA1	1
Escherichia coli	mph(A)	6
Escherichia coli	erm(B)	2
Escherichia coli	aph(6)-Id	4
Escherichia coli	aadA5	2
Escherichia coli	blaOXA-181	2
Escherichia coli	sul1	5
Escherichia coli	blaNDM-5	1
Escherichia coli	blaCMY-2	4
Escherichia coli	aac(6')Ib-cr	5
Escherichia coli	rmtB	1
Escherichia coli	blaOXA-9	1
Escherichia coli	QnrS1	2
Escherichia coli	aph(3'')-Ib	4
Escherichia coli	tet(B)	2
Enterococcus faecium	dfrG	3
Enterococcus faecium	VanY-A	47
Enterococcus faecium	tet(S)	5
Enterococcus faecium	VanH-A	47
Enterococcus faecium	msr(C)	47
Enterococcus faecium	tet(U)	6
Enterococcus faecium	VanR-A	47
Enterococcus faecium	erm(B)	12
Enterococcus faecium	fexA	33
Enterococcus faecium	VanA	47
Enterococcus faecium	tet(M)	39
Enterococcus faecium	VanX-A	47
Enterococcus faecium	ant(6)-Ia	12
Enterococcus faecium	aac(6')-aph(2'')	38
Enterococcus faecium	tet(L)	39
Enterococcus faecium	erm(A)	1
Enterococcus faecium	VanS-A	47
Enterococcus faecium	VanZ-A	47
Enterococcus faecium	erm(T)	35
Enterococcus faecium	aph(3')-III	11
Enterobacter hormaechei	sul1	2
Enterobacter hormaechei	ARR-3	1
Enterobacter hormaechei	sul2	4
Enterobacter hormaechei	aac(3)-IId	2
Enterobacter hormaechei	aph(6)-Id	4
Enterobacter hormaechei	dfrA1	1
Enterobacter hormaechei	catA1	2
Enterobacter hormaechei	QnrB4	1
Enterobacter hormaechei	blaNDM-1	1
Enterobacter hormaechei	mph(E)	1
Enterobacter hormaechei	tet(A)	1
Enterobacter hormaechei	blaDHA-1	1
Enterobacter hormaechei	aac(6')Ib-cr	2
Enterobacter hormaechei	aph(3'')-Ib	4
Enterobacter hormaechei	msr(E)	1
Enterobacter hormaechei	blaTEM-1B	2
Enterobacter hormaechei	dfrA27	1
Enterobacter hormaechei	blaACT-7	3
Enterobacter hormaechei	mph(A)	1
Enterobacter hormaechei	blaCTX-M-15	4
Enterobacter hormaechei	blaACT-14	1
Enterobacter hormaechei	blaTEM-1A	2
Enterobacter hormaechei	blaOXA-1	1
Enterobacter hormaechei	aadA16	1
Enterobacter hormaechei	fosA	2
Enterobacter hormaechei	aac(3)-IIa	1
Klebsiella pneumoniae	aph(6)-Id	9
Klebsiella pneumoniae	QnrS1	3
Klebsiella pneumoniae	oqxB	26
Klebsiella pneumoniae	blaOXA-232	8
Klebsiella pneumoniae	rmtf	18
Klebsiella pneumoniae	catA1	7
Klebsiella pneumoniae	blaOXA-181	11
Klebsiella pneumoniae	fosA	33
Klebsiella pneumoniae	aac(6')Ib-cr	27
Klebsiella pneumoniae	blaOXA-1	4
Klebsiella pneumoniae	erm(B)	13
Klebsiella pneumoniae	aadA16	5
Klebsiella pneumoniae	catB4	1
Klebsiella pneumoniae	blaSHV-28	1
Klebsiella pneumoniae	blaNDM-7	1
Klebsiella pneumoniae	blaSHV-38	1
Klebsiella pneumoniae	floR	1
Klebsiella pneumoniae	tet(A)	10
Klebsiella pneumoniae	blaNDM-1	1
Klebsiella pneumoniae	armA	1
Klebsiella pneumoniae	blaSHV-1	5
Klebsiella pneumoniae	aph(3'')-Ib	9
Klebsiella pneumoniae	sul1	23
Klebsiella pneumoniae	oqxA	33
Klebsiella pneumoniae	mph(E)	2
Klebsiella pneumoniae	aadA2	18
Klebsiella pneumoniae	blaSHV-11	23
Klebsiella pneumoniae	dfrA12	18
Klebsiella pneumoniae	msr(E)	1
Klebsiella pneumoniae	ARR-2	17
Klebsiella pneumoniae	aph(3')-Ia	1
Klebsiella pneumoniae	blaTEM-1B	30
Klebsiella pneumoniae	blaCTX-M-15	32
Klebsiella pneumoniae	catA2	2
Klebsiella pneumoniae	ARR-3	6
Klebsiella pneumoniae	aac(3)-IIa	2
Klebsiella pneumoniae	dfrA27	5
Klebsiella pneumoniae	mph(A)	16
Klebsiella pneumoniae	blaOXA-9	1
Klebsiella pneumoniae	blaTEM-1A	1
Klebsiella pneumoniae	sul2	9
Klebsiella pneumoniae	blaNDM-5	10
Klebsiella pneumoniae	rmtB	10
Klebsiella pneumoniae	blaSHV-12	2
Klebsiella quasipneumoniae	aadA1	1
Klebsiella quasipneumoniae	blaOXA-10	1
Klebsiella quasipneumoniae	mph(A)	1
Klebsiella quasipneumoniae	sul1	1
Klebsiella quasipneumoniae	blaOKP-B-4	1
Klebsiella quasipneumoniae	tet(D)	1
Klebsiella quasipneumoniae	ARR-2	1
Klebsiella oxytoca	blaOXY-2-8	1
Ochrobactrum anthropi	dfrA1	2
Ochrobactrum anthropi	floR	1
Ochrobactrum anthropi	aac(6')Ib-cr	1
Ochrobactrum anthropi	aph(6)-Id	1
Ochrobactrum anthropi	sul1	2
Ochrobactrum anthropi	aacA4	1
Ochrobactrum anthropi	blaOCH-3	1
Ochrobactrum anthropi	sul2	1
Ochrobactrum anthropi	blaVIM-4	2
Ochrobactrum antrhopi	blaOCH-5	1
Pseudomonas aeruginosa	blaOXA-1	2
Pseudomonas aeruginosa	blaGES-5	3
Pseudomonas aeruginosa	blaPAO	27
Pseudomonas aeruginosa	sul1	3
Pseudomonas aeruginosa	blaCTX-M-3	1
Pseudomonas aeruginosa	blaOXA-10	2
Pseudomonas aeruginosa	tet(G)	7
Pseudomonas aeruginosa	fosA	27
Pseudomonas aeruginosa	blaOXA-50	27
Pseudomonas aeruginosa	blaTEM-1B	1
Pseudomonas aeruginosa	rmtf	2
Pseudomonas aeruginosa	blaGES-1	2
Pseudomonas aeruginosa	aph(3')-IIb	27
Pseudomonas aeruginosa	catB7	27
Pseudomonas aeruginosa	tet(A)	1
Pseudomonas luteola	blaLUT-1	2
Pseudomonas sps199	cmlA1	1
Pseudomonas sps199	mph(A)	1
Pseudomonas sps199	sul1	1
Pseudomonas stutzeri	aac(3)-Id	1
Pseudomonas stutzeri	blaCARB-2	1
Pseudomonas stutzeri	sul1	13
Pseudomonas stutzeri	aph(6)-Id	1
Pseudomonas stutzeri	blaOXA-10	8
Pseudomonas stutzeri	aadA1	6
Pseudomonas stutzeri	blaVIM-2	5
Pseudomonas stutzeri	QnrVC1	1
Pseudomonas stutzeri	aadA5	3
Pseudomonas stutzeri	msr(E)	3
Pseudomonas stutzeri	cmlA1	7
Pseudomonas stutzeri	blaVIM-6	2
Pseudomonas stutzeri	aac(6')Ib-cr	2
Pseudomonas stutzeri	blaGES-13	1
Pseudomonas stutzeri	aph(3'')-Ib	1
Pseudomonas stutzeri	aacA4	2
Pseudomonas stutzeri	aph(3')-Ia	2
Pseudomonas stutzeri	blaIMP-34	6
Pseudomonas stutzeri	ere(A)	1
Pseudomonas stutzeri	mph(E)	3
Pseudomonas stutzeri	floR	1
Pandoraea apista	blaOXA-153	2
Providencia rettgeri	aac(6')Ib-cr	1
Providencia rettgeri	blaNDM-1	1
Providencia rettgeri	aacA4	1
Providencia rettgeri	msr(E)	1
Providencia rettgeri	blaOXA-10	1
Providencia rettgeri	mph(E)	1
Providencia rettgeri	tet(B)	1
Providencia rettgeri	armA	1
Providencia rettgeri	ARR-2	1
Providencia rettgeri	sul1	1
Providencia rettgeri	aadA1	1
Pseudomonas oleovorans	aac(6')Ib-cr	1
Pseudomonas oleovorans	sul1	1
Pseudomonas oleovorans	blaOXA-10	1
Pseudomonas oleovorans	aph(6)-Id	1
Pseudomonas oleovorans	blaVIM-6	1
Pseudomonas oleovorans	blaGES-1	1
Pseudomonas oleovorans	aacA4	1
Pseudomonas spo96/297	blaDIM-1	1
Pseudomonas spo96/297	aph(3')-VIa	1
Pseudomonas spo96/297	QnrVC1	1
Pseudomonas spo96/297	sul1	1
Pseudomonas spo96/297	aph(6)-Id	1
Pseudomonas spo96/297	aac(6')-IIa	1
Pseudomonas spo96/297	ARR-2	1
Pseudomonas spo96/297	msr(E)	1
Pseudomonas spo96/297	aph(3')-Ia	1
Pseudomonas spo96/297	mph(E)	1
Pseudomonas xanthomarina	blaOXA-10	1
Pseudomonas xanthomarina	ARR-2	1
Pseudomonas xanthomarina	cmlA1	1
Pseudomonas xanthomarina	blaCARB-2	1
Pseudomonas xanthomarina	mph(E)	1
Pseudomonas xanthomarina	aadA1	1
Pseudomonas xanthomarina	QnrVC1	1
Pseudomonas xanthomarina	blaIMP-34	1
Pseudomonas xanthomarina	msr(E)	1
Pseudomonas xanthomarina	sul1	1
Serratia marcescens	aac(6')-Ic	13
Serratia marcescens	blaCTX-M-15	13
Serratia marcescens	blaOXA-1	13
Serratia marcescens	aac(3)-IIa	13
Serratia marcescens	catB4	1
Serratia marcescens	aac(6')Ib-cr	3
Serratia marcescens	blaSRT-2	13
Shewanella putrefaciens	QnrVC1	1
Shewanella putrefaciens	ARR-2	1
Shewanella putrefaciens	QnrA1	1
Shewanella putrefaciens	dfrA1	1
Shewanella putrefaciens	mph(A)	1
Shewanella putrefaciens	blaOXA-436	1
Shewanella putrefaciens	blaNDM-1	1
Shewanella putrefaciens	msr(E)	1
Shewanella putrefaciens	tet(C)	1
Shewanella putrefaciens	aadA10	1
Shewanella putrefaciens	mph(E)	1
Shewanella putrefaciens	sul1	1
Shewanella putrefaciens	aadA1	1
Shewanella putrefaciens	dfrA15	1
Shewanella putrefaciens	blaOXA-10	1
Wautersiella falsenii	blaEBR-1	2
Superficieibacter electus	aph(3')-Ia	2
Superficieibacter electus	aph(6)-Id	2
Superficieibacter electus	blaSHV-12	2
Superficieibacter electus	blaTEM-1B	2
Superficieibacter electus	catA2	2
Superficieibacter electus	dfrA18	2
Superficieibacter electus	ere(A)	2
Superficieibacter electus	strA	2
Superficieibacter electus	sul1	2
Superficieibacter electus	sul2	2
Superficieibacter electus	QnrB2	2
Superficieibacter electus	aac(6')-IIc	2
Superficieibacter electus	aac(6')Ib-cr	2
Superficieibacter electus	aacA4	2
