# Supplementary material for: Spatiotemporal dynamics of multidrug resistant bacteria on intensive care unit surfaces
Source: Nat Commun. 2019 Oct 8;10:4569. doi: 10.1038/s41467-019-12563-1 (PMC6783542; doi:10.1038/s41467-019-12563-1)
Supplement: Supplementary file 16 — Source Data [file 41467_2019_12563_MOESM16_ESM.zip › SourceData/Figure8/068.gbk]

LOCUS       068                     6780 bp    DNA     linear       30-APR-2018
DEFINITION  Genus species strain strain.
ACCESSION   
VERSION
KEYWORDS    .
SOURCE      Genus species
  ORGANISM  Genus species
            Unclassified.
COMMENT     Annotated using prokka 1.12 from
            https://github.com/tseemann/prokka.
FEATURES             Location/Qualifiers
     source          1..6780
                     /organism="Genus species"
                     /mol_type="genomic DNA"
                     /strain="strain"
     CDS             85..801
                     /locus_tag="068_00001"
                     /inference="ab initio prediction:Prodigal:2.6"
                     /inference="protein motif:Pfam-A:PF00665.21"
                     /codon_start=1
                     /transl_table=11
                     /product="Integrase core domain protein"
                     /translation="MRCIDELHMQYPFAGSRMMRDLLNRQGHHIGRRHTRTLMKKMGI
                     QALYCKPNLSQANQAHRKYPYLLKGLAIQRSNQVWSTDITYIPMAKGFVYLCAVIDWH
                     SRKVLAHRVSISMEVDFCISALNEAIEKYGRPEIFNTDQGSQFTCDAFIDVLKSNGIQ
                     ISMDGKGRWVDNVMVERLWRSVKYEEVYLKAYSSVTDAKKQLSAYFEFYNLKRPHSSL
                     DKMTPNEFYYDQLPQQNKVA"
     CDS             907..1686
                     /gene="aphA"
                     /locus_tag="068_00002"
                     /EC_number="2.7.1.95"
                     /inference="ab initio prediction:Prodigal:2.6"
                     /inference="similar to AA sequence:UniProtKB:P0A3Y5"
                     /codon_start=1
                     /transl_table=11
                     /product="Aminoglycoside 3'-phosphotransferase"
                     /translation="MELPNIIQQFIGNSVLEPNKIGQSPSDVYSFNRNNETFFLKRSS
                     TLYTETTYSVSREAKMLSWLSEKLKVPELIMTFQDEQFELMITKAINAKPISALFLTD
                     QELLAIYKEALNLLNSVAIIDCPFISNIDHRLKESKFFIDNQLLDDIDQDDFDAELWG
                     DHRTYLSLWNELTETRVEERLVFSHGDITDSNIFIDKFNEIYFLDLGRAGLADEFVDI
                     SFVERCLREDASEETAKIFLKHLKNDRPDKRNYFLKLDELN"
     CDS             1838..2863
                     /locus_tag="068_00003"
                     /inference="ab initio prediction:Prodigal:2.6"
                     /inference="protein motif:Pfam-A:PF00665.21"
                     /codon_start=1
                     /transl_table=11
                     /product="Integrase core domain protein"
                     /translation="MEYIKLSYHHLNFEDRTALMLESRKEGFSARKFAELIKRHPSTI
                     YRELKRNSINDVYQARYASDNTFARRRRGHRKLKIDSILWKFIVEAIRCLWSPQQIAK
                     RLKTFPDLDQTMNVSHTTIYSTIRALPKGELKKDLLSCLRHENKKRKANGEPKKDSIL
                     QDIKTIHERPAEVQERKIPGHWEADLIKGKDNKSSIATLIERNTRLCILATLPDAKAE
                     SVRKALTEALKYLPAELRKTLTYDRGREMSEHKILEEDLGIDVYFCDPHSPWQKGTCE
                     NMNGLIRQYLPKGIDLNQADQHYLNQVAMSLNTRPRKALDWLTPLEKFAQLVDYHMAF
                     ETVAPHV"
     CDS             2964..3776
                     /gene="blaNDM-1"
                     /locus_tag="068_00004"
                     /EC_number="3.5.2.6"
                     /inference="ab initio prediction:Prodigal:2.6"
                     /inference="similar to AA sequence:UniProtKB:C7C422"
                     /codon_start=1
                     /transl_table=11
                     /product="Metallo-beta-lactamase type 2"
                     /translation="MELPNIMHPVAKLSTALAAALMLSGCMPGEIRPTIGQQMETGDQ
                     RFGDLVFRQLAPNVWQHTSYLDMPGFGAVASNGLIVRDGGRVLVVDTAWTDDQTAQIL
                     NWIKQEINLPVALAVVTHAHQDKMGGMDALHAAGIATYANALSNQLAPQEGMVAAQHS
                     LTFAANGWVEPATAPNFGPLKVFYPGPGHTSDNITVGIDGTDIAFGGCLIKDSKAKSL
                     GNLGDADTEHYAASARAFGAAFPKASMIVMSHSAPDSRAAITHTARMADKLR"
     CDS             3780..4145
                     /gene="ble"
                     /locus_tag="068_00005"
                     /inference="ab initio prediction:Prodigal:2.6"
                     /inference="similar to AA sequence:UniProtKB:P13081"
                     /codon_start=1
                     /transl_table=11
                     /product="Bleomycin resistance protein"
                     /translation="MADHVTPNLPSRDFDVTEAFYAKLGFATSWKDRGWMILQRGGLQ
                     LEFFPYPDLDPATSSFGCCLRLDDLDAMVALVNAAGAEEKSTGWPRFKAPQLEASGLR
                     IGYLIDPDCTLVRLIQNPD"
     CDS             4150..4788
                     /gene="trpF"
                     /locus_tag="068_00006"
                     /EC_number="5.3.1.24"
                     /inference="ab initio prediction:Prodigal:2.6"
                     /inference="similar to AA sequence:UniProtKB:Q56320"
                     /codon_start=1
                     /transl_table=11
                     /product="N-(5'-phosphoribosyl)anthranilate isomerase"
                     /translation="MPAKIKICGISTPEALDATIAARADYAGLVFYPASPRAVTSNVA
                     GALTSRAAGQIAMVGLFVDADDAVIADALVAAKLNALQLHGSESPERVAQLRARFGKP
                     VWKALPVASASDVARAAAYAGAADLILFDAKTPKGALPGGMGLAFDWSLLAGYRGALP
                     WGLAGGLNPTNVAEAIARTGAPLVDTSSGVESAPGVKDTDKITNFAFAVRLA"
     CDS             complement(4799..5788)
                     /gene="nagA"
                     /locus_tag="068_00007"
                     /EC_number="3.2.1.49"
                     /inference="ab initio prediction:Prodigal:2.6"
                     /inference="similar to AA sequence:UniProtKB:A4Q8F7"
                     /codon_start=1
                     /transl_table=11
                     /product="Alpha-N-acetylgalactosaminidase"
                     /translation="MQRQLALPATSAVAQDFELPPVDEVFVLSAQATAPDRIEVRWRI
                     ADGYYLYRHRTSVKADAAFTGATMALPKGKAYRDEFFGDVETYRKELLGTLTGTPAAG
                     ASATTLTVKYQGCADAGVCYPPQTRTLKVALPGEAGAGGFGCKARGLHDYVVKNGSAD
                     HPNAEVKFALGDVVNTMIGCTNGETIMLCHDTSLPRPYSLGFRVQGTEGLWMDVNKSI
                     YLEGKSPQPHRWEPAEGWFAKYDHPLWKRYADLAAGAGHGGMDWFVIHAFVEALKAKA
                     PMPIDIYDALAWSAITPLSEQSIAEGNRTLDFPDFTRGQWRTRKPIFALNDAY"
     CDS             complement(5926..6132)
                     /locus_tag="068_00008"
                     /inference="ab initio prediction:Prodigal:2.6"
                     /codon_start=1
                     /transl_table=11
                     /product="hypothetical protein"
                     /translation="MNITKKSDSILVVFFKLFLCSSAFVACILFGFWLSPMQVPSPIV
                     IFISLAITVLFTYWIFGIGKLKHK"
     CDS             6296..6583
                     /locus_tag="068_00009"
                     /inference="ab initio prediction:Prodigal:2.6"
                     /codon_start=1
                     /transl_table=11
                     /product="hypothetical protein"
                     /translation="MNMHTTQKSERDKMTKRCSVDVKSPWFFIENQIPNKDGTAFIVW
                     DEFLDHEIKPIRWSDKIRDYASGEVEWSGSFLFWRYDDGTPAESPRSYQQS"
ORIGIN      
        1 tctaagcacg ctaagctgct gaaagtctcc cgtggttgtt attactatcg cccaaaacct
       61 gtgagtgcat cagatctgaa gctgatgcga tgtattgatg aattacatat gcaatatcct
      121 tttgcaggca gtcgtatgat gcgtgatttg ttgaatcgtc aaggacatca tataggacga
      181 cgtcatacac gtactttaat gaagaaaatg ggtattcagg cgttatattg caaaccaaat
      241 ttaagccagg ctaatcaagc tcaccgtaaa tatccatatc tgctcaaagg attggctatt
      301 cagcgcagta atcaagtgtg gtctacggat ataacgtata tccctatggc aaaaggcttt
      361 gtttatttat gtgctgtgat tgattggcat agccgcaagg tacttgcgca tagggtatcg
      421 attagtatgg aggtggattt ttgtatttcg gctttaaatg aagcgattga aaaatatggt
      481 cgacctgaaa tatttaatac agaccaaggc agccagttta cctgtgatgc atttattgat
      541 gtattgaaat caaatggcat tcaaatcagt atggatggta aaggtcgatg ggtagataat
      601 gtgatggttg aacgattatg gcggagcgtt aaatatgaag aggtgtatct caaagcttat
      661 agcagtgtca cagatgcgaa aaagcaatta agtgcatatt ttgagtttta taatttgaaa
      721 cgacctcatt cgagtctaga caaaatgaca ccaaatgagt tttactatga tcagctaccc
      781 caacaaaaca aggtggctta actagagcgg aatatcactt ataaatacgc ttttagttgt
      841 tcaaacaagt gggaccacct ctctcgcatt tgcggggttt ttaatgctga ataaaaggaa
      901 aacttgatgg aattgcccaa tattattcaa caatttattg gaaacagcgt tttagagcca
      961 aataaaattg gtcagtcgcc atcggatgtt tattctttta atcgaaataa tgaaactttt
     1021 tttcttaagc gatctagcac tttatataca gagaccacat acagtgtctc tcgcgaagcg
     1081 aaaatgttga gttggctctc tgagaaatta aaggtgcctg aactcatcat gacttttcag
     1141 gatgagcagt ttgaattaat gatcactaaa gcgatcaatg caaaaccaat ttcagcgctt
     1201 tttttaacag accaagaatt gcttgctatc tataaggagg cactcaatct gttaaattca
     1261 gttgctatta ttgattgtcc atttatttca aacattgatc atcggttaaa agagtcaaaa
     1321 ttttttattg ataaccaact ccttgacgat atagatcaag atgattttga cgctgaatta
     1381 tggggagacc atagaactta cctaagtcta tggaatgagt taactgagac tcgtgttgaa
     1441 gaaagattgg ttttttctca tggcgatatc acggatagta atatttttat agataaattc
     1501 aatgaaattt actttttaga tcttggccgt gctgggttag ctgatgaatt tgtagatata
     1561 tcctttgttg aacgttgcct aagagaggat gcctcggagg aaactgctaa aatattttta
     1621 aagcatttaa aaaatgatag acctgacaaa aggaattatt ttttaaaact tgatgaattg
     1681 aattgattct aagcattatc taaaaatact taattgtctt ttaacgtcgc taaattttaa
     1741 ataaataagt gaagagtgtt agtggagcca ctgatttaaa gttggcagag taaaacttga
     1801 agtgcgacat aaaccaccta attaatttaa agggtttatg gagtatataa aattgtcata
     1861 ccatcatctt aactttgaag atcgtactgc attaatgctt gagtcaagaa aagaaggctt
     1921 ttcagccaga aaatttgctg aactcattaa aagacatcct agtacgatct atcgtgagct
     1981 taaaagaaat agcatcaatg acgtttatca agctcgatat gcttctgata acaccttcgc
     2041 tagacgtaga cgtggtcaca gaaaactcaa aatcgattca atcctctgga aatttattgt
     2101 tgaagcgatc cgttgtttat ggtctcctca gcaaatagca aagcgtttaa agacatttcc
     2161 tgatttggat caaacaatga atgtaagcca tacaacgatt tattcaacga tacgagcatt
     2221 accaaagggt gagttgaaaa aagacttatt atcctgtcta cgtcatgaaa ataaaaagcg
     2281 aaaagctaac ggtgaaccta aaaaagattc tatattacag gatattaaaa ctattcatga
     2341 gcgcccagcc gaagttcaag aaagaaaaat accgggtcat tgggaagctg atttaattaa
     2401 aggtaaagac aataaaagtt cgatagcaac acttattgaa cgaaatacac ggctctgtat
     2461 cttggcaaca ttacctgatg caaaggcaga atcagtgcgc aaggctttaa ctgaagctct
     2521 gaaatattta cctgcagaac tgcgtaaaac gttgacctat gaccgtggac gtgagatgtc
     2581 agaacataaa atactcgaag aagatttagg catagatgta tatttctgtg acccacattc
     2641 accctggcaa aaaggcacat gcgaaaatat gaatggttta attaggcaat atttacctaa
     2701 agggattgat ttaaatcagg cagatcagca ttatttaaat caagttgcca tgtcactgaa
     2761 tactcgtcct agaaaggcgt tagattggct tacaccatta gagaaatttg ctcagcttgt
     2821 tgattatcat atggcttttg aaactgtcgc acctcatgtt tgaattcgcc ccatattttt
     2881 gctacagtga accaaattaa gatcatctat ttactaggcc tcgcatttgc ggggttttta
     2941 atgctgaata aaaggaaaac ttgatggaat tgcccaatat tatgcacccg gtcgcgaagc
     3001 tgagcaccgc attagccgct gcattgatgc tgagcgggtg catgcccggt gaaatccgcc
     3061 cgacgattgg ccagcaaatg gaaactggcg accaacggtt tggcgatctg gttttccgcc
     3121 agctcgcacc gaatgtctgg cagcacactt cctatctcga catgccgggt ttcggggcag
     3181 tcgcttccaa cggtttgatc gtcagggatg gcggccgcgt gctggtggtc gataccgcct
     3241 ggaccgatga ccagaccgcc cagatcctca actggatcaa gcaggagatc aacctgccgg
     3301 tcgcgctggc ggtggtgact cacgcgcatc aggacaagat gggcggtatg gacgcgctgc
     3361 atgcggcggg gattgcgact tatgccaatg cgttgtcgaa ccagcttgcc ccgcaagagg
     3421 ggatggttgc ggcgcaacac agcctgactt tcgccgccaa tggctgggtc gaaccagcaa
     3481 ccgcgcccaa ctttggcccg ctcaaggtat tttaccccgg ccccggccac accagtgaca
     3541 atatcaccgt tgggatcgac ggcaccgaca tcgcttttgg tggctgcctg atcaaggaca
     3601 gcaaggccaa gtcgctcggc aatctcggtg atgccgacac tgagcactac gccgcgtcag
     3661 cgcgcgcgtt tggtgcggcg ttccccaagg ccagcatgat cgtgatgagc cattccgccc
     3721 ccgatagccg cgccgcaatc actcatacgg cccgcatggc cgacaagctg cgctgagcca
     3781 tggctgacca cgtcaccccc aatctgccat cgcgcgattt cgatgtgaca gaggcgtttt
     3841 atgcgaagct gggctttgcg acgagttgga aggatcgcgg ctggatgatc ctgcagcgcg
     3901 gcggtttgca gctcgaattc ttcccctatc ctgacctcga cccagctacg agctcgttcg
     3961 gctgttgcct gcggttggat gatctcgatg ccatggtggc attggtgaac gcggcgggag
     4021 ccgaggaaaa aagcaccggc tggccgcgct tcaaagctcc gcaactggag gcgagcggcc
     4081 tgaggatcgg ctacctgatc gatcccgact gcacgctggt gcggctgatc cagaaccccg
     4141 actgaccgca tgcccgcgaa aatcaagatt tgcgggatca gcacacccga ggcgctcgat
     4201 gcgaccatcg cggcgcgggc ggactatgcc gggttggtgt tctatccagc gtcgccccgt
     4261 gcggttacgt cgaatgtcgc gggcgctttg acatcgcgcg cagctggcca gatcgccatg
     4321 gtcggtttgt tcgtcgatgc ggatgatgct gtcatcgccg acgcactggt ggcagccaag
     4381 ctgaacgcgc tgcagctgca cggttcggaa tcgcccgaac gcgtggccca gttgcgcgcg
     4441 cggtttggca agccggtgtg gaaggcgctg cccgtcgcca gcgccagcga tgtcgcacgc
     4501 gccgcagcct atgccggggc ggcggacttg atcttgttcg acgccaagac ccccaaaggc
     4561 gcgctgcccg gcggcatggg gttggcgttc gactggtcgc tgctggccgg atatcgcggt
     4621 gccttgccgt gggggctggc aggcgggcta aatccgacga atgttgccga ggcgattgcg
     4681 cgcaccggag cgccgctggt cgatacctcc agcggcgtcg aaagcgcgcc gggcgtcaag
     4741 gataccgaca agattaccaa tttcgccttt gcggtgcgct tggcctaaat cgcgtcgatc
     4801 aataggcgtc gttcagcgca aagatcggct tgcgggtgcg ccactgccct cgggtgaagt
     4861 cgggaaaatc taacgtgcga ttgccctcag caatcgattg ttccgacaga ggcgtgatcg
     4921 cgctccaggc cagcgcgtcg taaatgtcga ttggcatcgg ggccttggcc ttcagcgcct
     4981 cgacaaaagc gtggatcacg aaccagtcca tcccgccatg cccggcccct gccgccagat
     5041 cggcgtagcg tttccatagc gggtgatcgt atttcgcaaa ccagccctcg gcaggctccc
     5101 agcggtgcgg ctgtgggctc ttgccctcca gatagatcga cttgttgacg tccatccaca
     5161 gcccctcggt gccttgcacc cgaaagccga gagaataggg gcgcggcagc gaggtgtcgt
     5221 ggcacagcat gatcgtttca ccattagtgc agccgatcat ggtgttgacc acatcaccca
     5281 gtgcgaattt cacctcggcg ttgggatgat cggcagagcc gttcttgacg acataatcat
     5341 gcagcccgcg cgccttacag ccgaagccgc cagcgcccgc ttcgcccggc aacgcgacct
     5401 tcagggtgcg ggtctgcggc gggtagcaca cgccggcatc ggcgcagccc tggtacttca
     5461 cggtcagggt ggtcgcgctc gcgccggccg cgggcgtgcc ggtgagggtg ccgagcaatt
     5521 ccttgcggta ggtttcgacg tcgccgaaga attcgtcgcg gtaggccttg cccttcggca
     5581 gcgccatggt cgcgccggtg aaggcggcat cggccttgac cgaggtgcgg tgccggtaca
     5641 ggtaatagcc gtcggcgatc cgccagcgca cctcgatgcg gtccggcgcg gtggcctgcg
     5701 cggacaggac gaagacctcg tcgaccggcg gcagttcgaa gtcctgggcg acggccgagg
     5761 tcgcgggcag cgcaagctgt ctttgcacat taaagactta aactgatgaa tcataaaatc
     5821 aataacttac attaggtatg attcagtaaa tttacattat agttctaaac tcaatgaact
     5881 ttgagtttag ataaccaatc catttatgac ataatagttg taaatttact tatgtttgag
     5941 tttacctatt ccaaatatcc aataagtaaa taaaacggtg attgcaagtg atataaaaat
     6001 gactattggg gatggtactt gcattggact caaccaaaat ccaaataaaa tacatgcaac
     6061 aaatgcactg ctacaaagaa acaacttaaa aaataccaca agtattgaat ctgatttttt
     6121 cgtaatattc attcaaactt cctctttgag tttacaacta tattgttaaa gtttagaaca
     6181 ttaatgtcat ttttgagact ttaatggtca gtcacagcaa caagaaacag cgccgatcgc
     6241 acgatctgac gttcaaaaca gtttccagga tcttttcaat tgatttgagg cttatatgaa
     6301 tatgcatacg actcaaaaga gtgagagaga caaaatgaca aaacgctgtt ctgttgatgt
     6361 gaagtcaccc tggttcttca tagagaacca aatcccaaac aaagatggca cggcgtttat
     6421 tgtgtgggat gaattcttag accatgaaat taaacctatc cgctggagcg ataagatccg
     6481 tgactatgct tcaggtgaag tcgaatggag tggaagcttc ttattttggc gatatgatga
     6541 tggtacacca gctgaatcac caagaagcta tcagcaatct taatttctta tatttccgag
     6601 ggtgtagcca attgattttg agatttgatc aatctcttta aggcaaaggt ttgattcctt
     6661 gaatgccagt tcgagtctga ccatccccgt cattgccaac aaattccctc aaatgaatca
     6721 attgaagaca atcataccag cctcactaaa atagttacgg ctttgacgtt ctgacttagg
//
