# Supplementary material for: Spatiotemporal dynamics of multidrug resistant bacteria on intensive care unit surfaces
Source: Nat Commun. 2019 Oct 8;10:4569. doi: 10.1038/s41467-019-12563-1 (PMC6783542; doi:10.1038/s41467-019-12563-1)
Supplement: Supplementary file 16 — Source Data [file 41467_2019_12563_MOESM16_ESM.zip › SourceData/Figure8/082.gbk]

LOCUS       082                     6840 bp    DNA     linear       30-APR-2018
DEFINITION  Genus species strain strain.
ACCESSION   
VERSION
KEYWORDS    .
SOURCE      Genus species
  ORGANISM  Genus species
            Unclassified.
COMMENT     Annotated using prokka 1.12 from
            https://github.com/tseemann/prokka.
FEATURES             Location/Qualifiers
     source          1..6840
                     /organism="Genus species"
                     /mol_type="genomic DNA"
                     /strain="strain"
     CDS             87..200
                     /locus_tag="082_00001"
                     /inference="ab initio prediction:Prodigal:2.6"
                     /codon_start=1
                     /transl_table=11
                     /product="hypothetical protein"
                     /translation="MTGMVRLELAFKESNLCLKEIDQISKSIGYTLGNIRN"
     CDS             966..2006
                     /gene="nagA"
                     /locus_tag="082_00002"
                     /EC_number="3.2.1.49"
                     /inference="ab initio prediction:Prodigal:2.6"
                     /inference="similar to AA sequence:UniProtKB:A4Q8F7"
                     /codon_start=1
                     /transl_table=11
                     /product="Alpha-N-acetylgalactosaminidase"
                     /translation="MIHQFKSLMCKDSWLAGLALLLALPATSAVAQDFELPPVDEVFV
                     LSAQATAPDRIEVRWRIADGYYLYRHRTSVKADAAFTGATMALPKGKAYRDEFFGDVE
                     TYRKELLGTLTGTPAAGASATTLTVKYQGCADAGVCYPPQTRTLKVALPGEAGAGGFG
                     CKARGLHDYVVKNGSADHPNAEVKFALGDVVNTMIGCTNGETIMLCHDTSLPRPYSLG
                     FRVQGTEGLWMDVNKSIYLEGKSPQPHRWEPAEGWFAKYDHPLWKRYADLAAGAGHGG
                     MDWFVIHAFVEALKAKAPMPIDIYDALAWSAITPLSEQSIAEGNRTLDFPDFTRGQWR
                     TRKPIFALNDAY"
     CDS             complement(2017..2655)
                     /gene="trpF"
                     /locus_tag="082_00003"
                     /EC_number="5.3.1.24"
                     /inference="ab initio prediction:Prodigal:2.6"
                     /inference="similar to AA sequence:UniProtKB:Q56320"
                     /codon_start=1
                     /transl_table=11
                     /product="N-(5'-phosphoribosyl)anthranilate isomerase"
                     /translation="MPAKIKICGISTPEALDATIAARADYAGLVFYPASPRAVTSNVA
                     GALTSRAAGQIAMVGLFVDADDAVIADALVAAKLNALQLHGSESPERVAQLRARFGKP
                     VWKALPVASASDVARAAAYAGAADLILFDAKTPKGALPGGMGLAFDWSLLAGYRGALP
                     WGLAGGLNPTNVAEAIARTGAPLVDTSSGVESAPGVKDTDKITNFAFAVRLA"
     CDS             complement(2660..3025)
                     /gene="ble"
                     /locus_tag="082_00004"
                     /inference="ab initio prediction:Prodigal:2.6"
                     /inference="similar to AA sequence:UniProtKB:P13081"
                     /codon_start=1
                     /transl_table=11
                     /product="Bleomycin resistance protein"
                     /translation="MADHVTPNLPSRDFDVTEAFYAKLGFATSWKDRGWMILQRGGLQ
                     LEFFPYPDLDPATSSFGCCLRLDDLDAMVALVNAAGAEEKSTGWPRFKAPQLEASGLR
                     IGYLIDPDCTLVRLIQNPD"
     CDS             complement(3029..3841)
                     /gene="blaNDM-1"
                     /locus_tag="082_00005"
                     /EC_number="3.5.2.6"
                     /inference="ab initio prediction:Prodigal:2.6"
                     /inference="similar to AA sequence:UniProtKB:C7C422"
                     /codon_start=1
                     /transl_table=11
                     /product="Metallo-beta-lactamase type 2"
                     /translation="MELPNIMHPVAKLSTALAAALMLSGCMPGEIRPTIGQQMETGDQ
                     RFGDLVFRQLAPNVWQHTSYLDMPGFGAVASNGLIVRDGGRVLVVDTAWTDDQTAQIL
                     NWIKQEINLPVALAVVTHAHQDKMGGMDALHAAGIATYANALSNQLAPQEGMVAAQHS
                     LTFAANGWVEPATAPNFGPLKVFYPGPGHTSDNITVGIDGTDIAFGGCLIKDSKAKSL
                     GNLGDADTEHYAASARAFGAAFPKASMIVMSHSAPDSRAAITHTARMADKLR"
     CDS             complement(4793..5806)
                     /gene="xerD"
                     /locus_tag="082_00006"
                     /inference="ab initio prediction:Prodigal:2.6"
                     /inference="similar to AA sequence:UniProtKB:P9WF33"
                     /codon_start=1
                     /transl_table=11
                     /product="Tyrosine recombinase XerD"
                     /translation="MKTATAPLPPLRSVKVLDQLRERIRYLHYSLRTEQAYVNWVRAF
                     IRFHGVRHPATLGSSEVEAFLSWLANERKVSVSTHRQALAALLFFYGKVLCTDLPWLQ
                     EIGRPRPSRRLPVVLTPDEVVRILGFLEGEHRLFAQLLYGTGMRISEGLQLRVKDLDF
                     DHGTIIVREGKGSKDRALMLPESLAPSLREQLSRARAWWLKDQAEGRSGVALPDALER
                     KYPRAGHSWPWFWVFAQHTHSTDPRSGVVRRHHMYDQTFQRAFKRAVEQAGITKPATP
                     HTLRHSFATALLRSGYDIRTVQDLLGHSDVSTTMIYTHVLKVGGAGVRSPLDALPPLT
                     SER"
     CDS             5838..6431
                     /locus_tag="082_00007"
                     /inference="ab initio prediction:Prodigal:2.6"
                     /inference="protein motif:Pfam-A:PF12120.3"
                     /codon_start=1
                     /transl_table=11
                     /product="Rifampin ADP-ribosyl transferase"
                     /translation="MPRASKQQARYAVGRCLMLWSSNDVTQQGSRPKTKLCSQIPTIK
                     GLKMVKDWIPISHDNYKQVQGPFYHGTKANLAIGDLLTTGFISHFEDGRILKHIYFSA
                     LMEPAVWGAELAMSLSGLEGRGYIYIVEPTGPFEDDPNLTNKRFPGNPTQSYRTCEPL
                     RIVGVVEDWEGHPVELIRGMLDSLEDLKRRGLHVIED"
ORIGIN      
        1 ctaagtcaga acgtcaaagc cgtaactatt ttagtgaggc tggtatgatt gtcttcaatt
       61 gattcatttg agggaatttg ttggcaatga cggggatggt cagactcgaa ctggcattca
      121 aggaatcaaa cctttgcctt aaagagattg atcaaatctc aaaatcaatt ggctacaccc
      181 tcggaaatat aagaaattaa gattgctgat agcttcttgg tgattcagct ggtgtaccat
      241 catcatatcg ccaaaataag aagcttccac tccattcgac ttcacctgaa gcatagtcac
      301 ggatcttatc gctccagcgg ataggtttaa tttcatggtc taagaattca tcccacacaa
      361 taaacgccgt gccatctttg tttgggattt ggttctctat gaagaaccag ggtgacttca
      421 catcaacaga acagcgtttt gtcattttgt ctctctcact cttttgagtc gtatgcatat
      481 tcatataagc ctcaaatcaa ttgaaaagat cctggaaact gttttgaacg tcagatcgtg
      541 cgatcggcgc tgtttcttgt tgctgtgact gaccattaaa gtctcaaaaa tgacattaat
      601 gttctaaact ttaacaatat agttgtaaac tcaaagagga agtttgaatg aatattacga
      661 aaaaatcaga ttcaatactt gtggtatttt ttaagttgtt tctttgtagc agtgcatttg
      721 ttgcatgtat tttatttgga ttttggttga gtccaatgca agtaccatcc ccaatagtca
      781 tttttatatc acttgcaatc accgttttat ttacttattg gatatttgga ataggtaaac
      841 tcaaacataa gtaaatttac aactattatg tcataaatgg attggttatc taaactcaaa
      901 gttcattgag tttagaacta taatgtaaat ttactgaatc atacctaatg taagttattg
      961 attttatgat tcatcagttt aagtctttaa tgtgcaaaga cagctggctg gccgggctcg
     1021 ccctgctgct tgcgctgccc gcgacctcgg ccgtcgccca ggacttcgaa ctgccgccgg
     1081 tcgacgaggt cttcgtcctg tccgcgcagg ccaccgcgcc ggaccgcatc gaggtgcgct
     1141 ggcggatcgc cgacggctat tacctgtacc ggcaccgcac ctcggtcaag gccgatgccg
     1201 ccttcaccgg cgcgaccatg gcgctgccga agggcaaggc ctaccgcgac gaattcttcg
     1261 gcgacgtcga aacctaccgc aaggaattgc tcggcaccct caccggcacg cccgcggccg
     1321 gcgcgagcgc gaccaccctg accgtgaagt accagggctg cgccgatgcc ggcgtgtgct
     1381 acccgccgca gacccgcacc ctgaaggtcg cgttgccggg cgaagcgggc gctggcggct
     1441 tcggctgtaa ggcgcgcggg ctgcatgatt atgtcgtcaa gaacggctct gccgatcatc
     1501 ccaacgccga ggtgaaattc gcactgggtg atgtggtcaa caccatgatc ggctgcacta
     1561 atggtgaaac gatcatgctg tgccacgaca cctcgctgcc gcgcccctat tctctcggct
     1621 ttcgggtgca aggcaccgag gggctgtgga tggacgtcaa caagtcgatc tatctggagg
     1681 gcaagagccc acagccgcac cgctgggagc ctgccgaggg ctggtttgcg aaatacgatc
     1741 acccgctatg gaaacgctac gccgatctgg cggcaggggc cgggcatggc gggatggact
     1801 ggttcgtgat ccacgctttt gtcgaggcgc tgaaggccaa ggccccgatg ccaatcgaca
     1861 tttacgacgc gctggcctgg agcgcgatca cgcctctgtc ggaacaatcg attgctgagg
     1921 gcaatcgcac gttagatttt cccgacttca cccgagggca gtggcgcacc cgcaagccga
     1981 tctttgcgct gaacgacgcc tattgatcga cgcgatttag gccaagcgca ccgcaaaggc
     2041 gaaattggta atcttgtcgg tatccttgac gcccggcgcg ctttcgacgc cgctggaggt
     2101 atcgaccagc ggcgctccgg tgcgcgcaat cgcctcggca acattcgtcg gatttagccc
     2161 gcctgccagc ccccacggca aggcaccgcg atatccggcc agcagcgacc agtcgaacgc
     2221 caaccccatg ccgccgggca gcgcgccttt gggggtcttg gcgtcgaaca agatcaagtc
     2281 cgccgccccg gcataggctg cggcgcgtgc gacatcgctg gcgctggcga cgggcagcgc
     2341 cttccacacc ggcttgccaa accgcgcgcg caactgggcc acgcgttcgg gcgattccga
     2401 accgtgcagc tgcagcgcgt tcagcttggc tgccaccagt gcgtcggcga tgacagcatc
     2461 atccgcatcg acgaacaaac cgaccatggc gatctggcca gctgcgcgcg atgtcaaagc
     2521 gcccgcgaca ttcgacgtaa ccgcacgggg cgacgctgga tagaacacca acccggcata
     2581 gtccgcccgc gccgcgatgg tcgcatcgag cgcctcgggt gtgctgatcc cgcaaatctt
     2641 gattttcgcg ggcatgcggt cagtcggggt tctggatcag ccgcaccagc gtgcagtcgg
     2701 gatcgatcag gtagccgatc ctcaggccgc tcgcctccag ttgcggagct ttgaagcgcg
     2761 gccagccggt gcttttttcc tcggctcccg ccgcgttcac caatgccacc atggcatcga
     2821 gatcatccaa ccgcaggcaa cagccgaacg agctcgtagc tgggtcgagg tcaggatagg
     2881 ggaagaattc gagctgcaaa ccgccgcgct gcaggatcat ccagccgcga tccttccaac
     2941 tcgtcgcaaa gcccagcttc gcataaaacg cctctgtcac atcgaaatcg cgcgatggca
     3001 gattgggggt gacgtggtca gccatggctc agcgcagctt gtcggccatg cgggccgtat
     3061 gagtgattgc ggcgcggcta tcgggggcgg aatggctcat cacgatcatg ctggccttgg
     3121 ggaacgccgc accaaacgcg cgcgctgacg cggcgtagtg ctcagtgtcg gcatcaccga
     3181 gattgccgag cgacttggcc ttgctgtcct tgatcaggca gccaccaaaa gcgatgtcgg
     3241 tgccgtcgat cccaacggtg atattgtcac tggtgtggcc ggggccgggg taaaatacct
     3301 tgagcgggcc aaagttgggc gcggttgctg gttcgaccca gccattggcg gcgaaagtca
     3361 ggctgtgttg cgccgcaacc atcccctctt gcggggcaag ctggttcgac aacgcattgg
     3421 cataagtcgc aatccccgcc gcatgcagcg cgtccatacc gcccatcttg tcctgatgcg
     3481 cgtgagtcac caccgccagc gcgaccggca ggttgatctc ctgcttgatc cagttgagga
     3541 tctgggcggt ctggtcatcg gtccaggcgg tatcgaccac cagcacgcgg ccgccatccc
     3601 tgacgatcaa accgttggaa gcgactgccc cgaaacccgg catgtcgaga taggaagtgt
     3661 gctgccagac attcggtgcg agctggcgga aaaccagatc gccaaaccgt tggtcgccag
     3721 tttccatttg ctggccaatc gtcgggcgga tttcaccggg catgcacccg ctcagcatca
     3781 atgcagcggc taatgcggtg ctcagcttcg cgaccgggtg cataatattg ggcaattcca
     3841 tcaagttttc cttttattca gcattaaaaa ccccgcaaat gcgaggccta gtaaatagat
     3901 gatcttaatt tggttcactg tagcaaaaat atggggcgaa ttcaaacatg aggtgcgaca
     3961 gtttcaaaag ccatatgata atcaacaagc tgagcaaatt tctctaatgg tgtaagccaa
     4021 tctaacgcct ttctaggacg agtattcagt gacatggcaa cttgatttaa ataatgctga
     4081 tctgcctgat ttaaatcaat ccctttaggt aaatattgcc taattaaacc attcatattt
     4141 tcgcatgtgc ctttttgcca gggtgaatgt gggtcacaga aatatacatc tatgcctaaa
     4201 tcttcttcga gtattttatg ttcttgtgac tgaccattaa agtctcaaaa atgacattaa
     4261 tgttctaaac tttaacaata tagttgtaaa ctcaaagagg aagtttgaat gaatattacg
     4321 aaaaaatcag attcaatact tgtggtattt tttaagttgt ttctttgtag cagtgcattt
     4381 gttgcatgta ttttatttgg attttggttg agtccaatgc aagtaccatc cccaatagtc
     4441 atttttatat cacttgcaat caccgtttta tttacttatt ggatatttgg aataggtaaa
     4501 ctcaaacata agtaaattta caactattat gtcataaatg gattggttat ctaaactcaa
     4561 agttcattga gtttagaact ataatgtaaa tttactgaat catacctaat gtaagttatt
     4621 gattttatga ttcatcagtt taagtcttta atgtgcaaag acatcaggca acgacgggct
     4681 gctgccggcc atcagcggac gcagggagga ctttccgcaa ccggccgttc gatgcggcac
     4741 cgatggcctt cgcgcagggg tagtgaatcc gccaggattg acttgcgctg ccctacctct
     4801 cactagtgag gggcggcagc gcatcaagcg gtgagcgcac tccggcaccg ccaactttca
     4861 gcacatgcgt gtaaatcatc gtcgtagaga cgtcggaatg gccgagcaga tcctgcacgg
     4921 ttcgaatgtc gtaaccgctg cggagcaagg ccgtcgcgaa cgagtggcgg agggtgtgcg
     4981 gtgtggcggg cttcgtgatg cctgcttgtt ctacggcacg tttgaaggcg cgctgaaagg
     5041 tctggtcata catgtgatgg cgacgcacga caccgctccg tggatcggtc gaatgcgtgt
     5101 gctgcgcaaa aacccagaac cacggccagg aatgcccggc gcgcggatac ttccgctcaa
     5161 gggcgtcggg aagcgcaacg ccgctgcggc cctcggcctg gtccttcagc caccatgccc
     5221 gtgcacgcga cagctgctcg cgcaggctgg gtgccaagct ctcgggtaac atcaaggccc
     5281 gatccttgga gcccttgccc tcccgcacga tgatcgtgcc gtgatcgaaa tccagatcct
     5341 tgacccgcag ttgcaaaccc tcactgatcc gcatgcccgt tccatacaga agctgggcga
     5401 acaaacgatg ctcgccttcc agaaaaccga ggatgcgaac cacttcatcc ggggtcagca
     5461 ccaccggcaa gcgccgcgac ggccgaggtc ttccgatctc ctgaagccag ggcagatccg
     5521 tgcacagcac cttgccgtag aagaacagca aggccgccaa tgcctgacga tgcgtggaga
     5581 ccgaaacctt gcgctcgttc gccagccagg acagaaatgc ctcgacttcg ctgctgccca
     5641 aggttgccgg gtgacgcaca ccgtggaaac ggatgaaggc acgaacccag ttgacataag
     5701 cctgttcggt tcgtaaactg taatgcaagt agcgtatgcg ctcacgcaac tggtccagaa
     5761 ccttgaccga acgcagcggt ggtaacggcg cagtggcggt tttcatggct tgttatgact
     5821 gtttttttgt acagtctatg cctcgggcat ccaagcagca agcgcgttac gccgtgggtc
     5881 gatgtttgat gttatggagc agcaacgatg ttacgcagca gggcagtcgc cctaaaacaa
     5941 agttatgcag ccaaatccca acaattaagg gtcttaaaat ggtaaaagat tggattccca
     6001 tctctcatga taattacaag caggtgcaag gaccgttcta tcatggaacc aaagccaatt
     6061 tggcgattgg tgacttgcta accacagggt tcatctctca tttcgaggac ggtcgtattc
     6121 ttaagcacat ctacttttca gccttgatgg agccagcagt ttggggagct gaacttgcta
     6181 tgtcactgtc tggcctcgag ggtcgcggct acatatacat agttgagcca acaggaccgt
     6241 tcgaagacga tccgaatctt acgaacaaaa gatttcccgg taatccaaca cagtcctata
     6301 gaacctgcga acccttgaga attgttggcg ttgttgaaga ctgggagggg catcctgttg
     6361 aattaataag gggaatgttg gattcgttgg aggacttaaa gcgccgtggt ttacacgtca
     6421 ttgaagacta gtcctttgca taacaaagcc atcaaaccgg acgccagaga ttccgcgcct
     6481 gttgcgcatg gcttcgccat tttatgcgca ataggcgcgc caccctgtcg ccgtttatgg
     6541 cggcgttagg catcacaaag tacagcatcg tgaccaacag caacgattcc gtcacactgc
     6601 gcctcatgac tgagcatgac cttgcgatgc tctatgagtg gctaaatcga tctcatatcg
     6661 tcgagtggtg gggcggagaa gaagcacgcc cgacacttgc tgacgtacag gaacagtact
     6721 tgccaagcgt tttagcgcaa gagtccgtca ctccatacat tgcaatgctg aatggagagc
     6781 cgattgggta tgcccagtcg tacgttgctc ttggaagcgg ggacggatgg tgggaagaag
//
