# Supplementary material for: Spatiotemporal dynamics of multidrug resistant bacteria on intensive care unit surfaces
Source: Nat Commun. 2019 Oct 8;10:4569. doi: 10.1038/s41467-019-12563-1 (PMC6783542; doi:10.1038/s41467-019-12563-1)
Supplement: Supplementary file 16 — Source Data [file 41467_2019_12563_MOESM16_ESM.zip › SourceData/Figure8/070.gbk]

LOCUS       070                     6780 bp    DNA     linear       30-APR-2018
DEFINITION  Genus species strain strain.
ACCESSION   
VERSION
KEYWORDS    .
SOURCE      Genus species
  ORGANISM  Genus species
            Unclassified.
COMMENT     Annotated using prokka 1.12 from
            https://github.com/tseemann/prokka.
FEATURES             Location/Qualifiers
     source          1..6780
                     /organism="Genus species"
                     /mol_type="genomic DNA"
                     /strain="strain"
     CDS             68..1393
                     /locus_tag="070_00001"
                     /inference="ab initio prediction:Prodigal:2.6"
                     /inference="protein motif:Pfam-A:PF04986.8"
                     /codon_start=1
                     /transl_table=11
                     /product="Putative transposase"
                     /translation="MRVRCEDCHHERLVAFSCKRRGFCPSCGARRMAESAALLIDEVF
                     PKEPIRQWVLSFPFQLRFLLARHPQLMGQVLSIVYRTLSTHLIKKAGYTKASAQTGSV
                     TLIQRFGSALNLNVHYHMLFLDGVYAEDDYGKQRFHRVKAPTYDELNTLAHTLSHRIA
                     RCMEKRGILERDAENTWLTLEEGEDDTLTQLHGASVTYRIAVGPQQGRKVFTLQTLPG
                     REDKADSSSRVANHAGFSLHAGVMAEAHQRDKLERLCRYISRPAVSEKRLALTANGQV
                     RYELKTPYRNGTTHVIFEPLDFIAKLAALVPKPRVNLTRFHGVFAPNSKHRVQVTPAK
                     RGKKPDKSEGLDTNWRDKSPAERHRAMTWMQRLKRVFNIDIEVCEHCGGHVKVIASIE
                     DPKVIEQILKHLKQKTAKANAAKQRELPPERAPPLTPSLFDPSQSRLFD"
     CDS             1768..1980
                     /gene="nagA"
                     /locus_tag="070_00002"
                     /EC_number="3.2.1.49"
                     /inference="ab initio prediction:Prodigal:2.6"
                     /inference="similar to AA sequence:UniProtKB:A4Q8F7"
                     /codon_start=1
                     /transl_table=11
                     /product="Alpha-N-acetylgalactosaminidase"
                     /translation="MDWFVIHAFVEALKAKAPMPIDIYDALAWSAITPLSEQSIAEGN
                     RTLDFPDFTRGQWRTRKPIFALNDAY"
     CDS             complement(1991..2629)
                     /gene="trpF"
                     /locus_tag="070_00003"
                     /EC_number="5.3.1.24"
                     /inference="ab initio prediction:Prodigal:2.6"
                     /inference="similar to AA sequence:UniProtKB:Q56320"
                     /codon_start=1
                     /transl_table=11
                     /product="N-(5'-phosphoribosyl)anthranilate isomerase"
                     /translation="MPAKIKICGISTPEALDATIAARADYAGLVFYPASPRAVTSNVA
                     GALTSRAAGQIAMVGLFVDADDAVIADALVAAKLNALQLHGSESPERVAQLRARFGKP
                     VWKALPVASASDVARAAAYAGAADLILFDAKTPKGALPGGMGLAFDWSLLAGYRGALP
                     WGLAGGLNPTNVAEAIARTGAPLVDTSSGVESAPGVKDTDKITNFAFAVRLA"
     CDS             complement(2634..2999)
                     /gene="ble"
                     /locus_tag="070_00004"
                     /inference="ab initio prediction:Prodigal:2.6"
                     /inference="similar to AA sequence:UniProtKB:P13081"
                     /codon_start=1
                     /transl_table=11
                     /product="Bleomycin resistance protein"
                     /translation="MADHVTPNLPSRDFDVTEAFYAKLGFATSWKDRGWMILQRGGLQ
                     LEFFPYPDLDPATSSFGCCLRLDDLDAMVALVNAAGAEEKSTGWPRFKAPQLEASGLR
                     IGYLIDPDCTLVRLIQNPD"
     CDS             complement(3003..3815)
                     /gene="blaNDM-1"
                     /locus_tag="070_00005"
                     /EC_number="3.5.2.6"
                     /inference="ab initio prediction:Prodigal:2.6"
                     /inference="similar to AA sequence:UniProtKB:C7C422"
                     /codon_start=1
                     /transl_table=11
                     /product="Metallo-beta-lactamase type 2"
                     /translation="MELPNIMHPVAKLSTALAAALMLSGCMPGEIRPTIGQQMETGDQ
                     RFGDLVFRQLAPNVWQHTSYLDMPGFGAVASNGLIVRDGGRVLVVDTAWTDDQTAQIL
                     NWIKQEINLPVALAVVTHAHQDKMGGMDALHAAGIATYANALSNQLAPQEGMVAAQHS
                     LTFAANGWVEPATAPNFGPLKVFYPGPGHTSDNITVGIDGTDIAFGGCLIKDSKAKSL
                     GNLGDADTEHYAASARAFGAAFPKASMIVMSHSAPDSRAAITHTARMADKLR"
     CDS             complement(3916..4179)
                     /locus_tag="070_00006"
                     /inference="ab initio prediction:Prodigal:2.6"
                     /codon_start=1
                     /transl_table=11
                     /product="hypothetical protein"
                     /translation="MTPVSRPIIALGILNVDAGRYSFDARAKSLVAQDLLLLLQSTKT
                     PLTASAENSLFQDVFSVIEPANAVLERQLVDYHMAFETVAPHV"
     CDS             4226..4732
                     /gene="bla"
                     /locus_tag="070_00007"
                     /EC_number="3.5.2.6"
                     /inference="ab initio prediction:Prodigal:2.6"
                     /inference="similar to AA sequence:UniProtKB:P14489"
                     /codon_start=1
                     /transl_table=11
                     /product="Beta-lactamase OXA-10"
                     /translation="MKQWERDLTLRGAIQVSAVPVFQQIAREVGEVRMQKYLKKFSYG
                     NQNISGGIDKFWLEGQLRISAVNQVEFLESLYLNKLSASKENQLIVKEALVTEAAPEY
                     LVHSKTGFSGVGTESNPGVAWWVGWVEKETEVYFFAFNMDIDNESKLPLRKSIPTKIM
                     ESEGIIGG"
     CDS             4725..5540
                     /gene="ant1"
                     /locus_tag="070_00008"
                     /EC_number="2.7.7.47"
                     /inference="ab initio prediction:Prodigal:2.6"
                     /inference="similar to AA sequence:UniProtKB:P0A0D1"
                     /codon_start=1
                     /transl_table=11
                     /product="Streptomycin 3''-adenylyltransferase"
                     /translation="MAKTKLNIMREVVIAEVSTQLSEVVGVIERHLEPTLLAVHLYGS
                     AVDGGLKPHSDIDLLVTVTVRLDETTRRALINDLLETSASPGESEILRAVEVTIVVHD
                     DIIPWRYPAKRELQFGEWQRNDILAGIFEPATIDIDLAILLTKAREHSVALVGPAAEE
                     LFDPVPEQDLFEALNETLTLWNSPPDWAGDERNVVLTLSRIWYSAVTGKIAPKDVAAD
                     WAMERLPAQYQPVILEARQAYLGQEEDRLASRADQLEEFVHYVKGEITKVVGK"
     CDS             5664..6011
                     /gene="emrE"
                     /locus_tag="070_00009"
                     /inference="ab initio prediction:Prodigal:2.6"
                     /inference="similar to AA sequence:UniProtKB:P23895"
                     /codon_start=1
                     /transl_table=11
                     /product="Multidrug transporter EmrE"
                     /translation="MKGWLFLVIAIVGEVIATSALKSSEGFTKLAPSAVVIIGYGIAF
                     YFLSLVLKSIPVGVAYAVWSGLGVVIITAIAWLLHGQKLDAWGFVGMGLIIAAFLLAR
                     SPSWKSLRRPTPW"
ORIGIN      
        1 cctgcctcgc tacatccaac aagaattcaa cgacctcctc caatgtggcc gtctggagta
       61 tggtttcatg cgggttcgct gcgaggattg tcatcacgag cgtctggtcg ccttcagctg
      121 taaacgacgc ggcttttgcc ctagctgcgg tgcccgccgg atggccgaga gtgcggcgct
      181 gctgatagac gaagtcttcc ccaaggagcc cattcgccag tgggtgctca gctttccttt
      241 ccagctacgc tttttgctgg ctcgccatcc ccagctgatg ggccaggtct tgagtatcgt
      301 ctatcgtaca ctctcaactc atctgatcaa aaaagccggt tacaccaaag cctctgcaca
      361 aactggctca gtgactctta tccaacgctt tggctccgcg ctaaatctca atgtccacta
      421 ccacatgctg tttctcgatg gtgtctatgc cgaagatgac tatggcaagc aacgcttcca
      481 tcgtgtcaag gcacccactt acgatgagct gaatacgctc gctcacaccc tcagccatcg
      541 catcgctcgc tgcatggaaa agcgtgggat tttggagcgt gatgccgaga atacgtggtt
      601 gacactggaa gagggcgaag acgatacgct gactcaatta catggtgctt cggttacgta
      661 tcgcattgcc gtcggccccc agcaagggcg caaagtcttc accctgcaaa ccttgccagg
      721 gcgtgaggat aaagccgact caagcagtcg agtagccaac catgctggtt tctcgctaca
      781 cgccggtgtg atggccgaag cgcatcagcg ggataagctt gagcgcttgt gtcgctacat
      841 tagtcggcca gcggtttcag aaaaacgtct ggcattaacc gccaatgggc aggtgcgtta
      901 cgagctcaaa actccgtacc gcaatggcac cacccatgtg atcttcgagc cgctggactt
      961 catcgccaaa ctcgctgcgt tggtacctaa gccgcgagtc aacctcacac gcttccacgg
     1021 cgtctttgca ccgaacagca aacaccgagt tcaagtaaca cccgccaagc ggggcaagaa
     1081 gcccgacaaa tcggaaggtc tcgatactaa ctggcgtgac aagagtcctg cagagcgcca
     1141 ccgcgccatg acctggatgc aacgcctcaa gcgagtcttc aatattgata ttgaagtctg
     1201 cgaacactgc ggcggtcacg tcaaagtgat tgccagcatc gaagatccga aggtcattga
     1261 gcagattctc aagcatctga aacagaaaac agccaaggcg aatgccgcca agcagcgtga
     1321 gctgccacca gaacgagcgc cgccactgac tcccagcctg ttcgatccat cacagagtcg
     1381 tctctttgac tgacgacccc aaatccaaca ctgctcaaca ctgccaactt ttaaacgggg
     1441 cggtggggca gtttgtatct ctcgagctat caggctagag attttaccgc caaatcgaac
     1501 cttattagag cggtttaggc tggaccggca gttaaaattg gggcttgagc ggtaaacgag
     1561 tgagggaatt tcaggtaaga tacttcggat gaggagcaaa aaggtggttt atacttccta
     1621 tacccggacg tcaacaagtc gatctatctg gagggcaaga gcccacagcc gcaccgctgg
     1681 gagcctgccg agggctggtt tgcgaaatac gatcacccgc tatggaaacg ctacgccgat
     1741 ctggcggcag gggccgggca tggcgggatg gactggttcg tgatccacgc ttttgtcgag
     1801 gcgctgaagg ccaaggcccc gatgccaatc gacatttacg acgcgctggc ctggagcgcg
     1861 atcacgcctc tgtcggaaca atcgattgct gagggcaatc gcacgttaga ttttcccgac
     1921 ttcacccgag ggcagtggcg cacccgcaag ccgatctttg cgctgaacga cgcctattga
     1981 tcgacgcgat ttaggccaag cgcaccgcaa aggcgaaatt ggtaatcttg tcggtatcct
     2041 tgacgcccgg cgcgctttcg acgccgctgg aggtatcgac cagcggcgct ccggtgcgcg
     2101 caatcgcctc ggcaacattc gtcggattta gcccgcctgc cagcccccac ggcaaggcac
     2161 cgcgatatcc ggccagcagc gaccagtcga acgccaaccc catgccgccg ggcagcgcgc
     2221 ctttgggggt cttggcgtcg aacaagatca agtccgccgc cccggcatag gctgcggcgc
     2281 gtgcgacatc gctggcgctg gcgacgggca gcgccttcca caccggcttg ccaaaccgcg
     2341 cgcgcaactg ggccacgcgt tcgggcgatt ccgaaccgtg cagctgcagc gcgttcagct
     2401 tggctgccac cagtgcgtcg gcgatgacag catcatccgc atcgacgaac aaaccgacca
     2461 tggcgatctg gccagctgcg cgcgatgtca aagcgcccgc gacattcgac gtaaccgcac
     2521 ggggcgacgc tggatagaac accaacccgg catagtccgc ccgcgccgcg atggtcgcat
     2581 cgagcgcctc gggtgtgctg atcccgcaaa tcttgatttt cgcgggcatg cggtcagtcg
     2641 gggttctgga tcagccgcac cagcgtgcag tcgggatcga tcaggtagcc gatcctcagg
     2701 ccgctcgcct ccagttgcgg agctttgaag cgcggccagc cggtgctttt ttcctcggct
     2761 cccgccgcgt tcaccaatgc caccatggca tcgagatcat ccaaccgcag gcaacagccg
     2821 aacgagctcg tagctgggtc gaggtcagga taggggaaga attcgagctg caaaccgccg
     2881 cgctgcagga tcatccagcc gcgatccttc caactcgtcg caaagcccag cttcgcataa
     2941 aacgcctctg tcacatcgaa atcgcgcgat ggcagattgg gggtgacgtg gtcagccatg
     3001 gctcagcgca gcttgtcggc catgcgggcc gtatgagtga ttgcggcgcg gctatcgggg
     3061 gcggaatggc tcatcacgat catgctggcc ttggggaacg ccgcaccaaa cgcgcgcgct
     3121 gacgcggcgt agtgctcagt gtcggcatca ccgagattgc cgagcgactt ggccttgctg
     3181 tccttgatca ggcagccacc aaaagcgatg tcggtgccgt cgatcccaac ggtgatattg
     3241 tcactggtgt ggccggggcc ggggtaaaat accttgagcg ggccaaagtt gggcgcggtt
     3301 gctggttcga cccagccatt ggcggcgaaa gtcaggctgt gttgcgccgc aaccatcccc
     3361 tcttgcgggg caagctggtt cgacaacgca ttggcataag tcgcaatccc cgccgcatgc
     3421 agcgcgtcca taccgcccat cttgtcctga tgcgcgtgag tcaccaccgc cagcgcgacc
     3481 ggcaggttga tctcctgctt gatccagttg aggatctggg cggtctggtc atcggtccag
     3541 gcggtatcga ccaccagcac gcggccgcca tccctgacga tcaaaccgtt ggaagcgact
     3601 gccccgaaac ccggcatgtc gagataggaa gtgtgctgcc agacattcgg tgcgagctgg
     3661 cggaaaacca gatcgccaaa ccgttggtcg ccagtttcca tttgctggcc aatcgtcggg
     3721 cggatttcac cgggcatgca cccgctcagc atcaatgcag cggctaatgc ggtgctcagc
     3781 ttcgcgaccg ggtgcataat attgggcaat tccatcaagt tttcctttta ttcagcatta
     3841 aaaaccccgc aaatgcgagg cctagtaaat agatgatctt aatttggttc actgtagcaa
     3901 aaatatgggg cgaattcaaa catgaggtgc gacagtttca aaagccatat gataatcaac
     3961 aagctgtctt tcgagtacgg cattagctgg ttcaattaca gaaaatacgt cttggaacaa
     4021 agagttctct gccgaagccg tcaatggtgt cttcgtgctt tgtaaaagta gcagtaaatc
     4081 ctgcgctacc aatgacttag ctcgtgcatc aaaggaatat cttccagcat caacatttaa
     4141 gatccccaac gcaattatcg gcctagaaac tggtgtcata aagaatgagc atcaggtttt
     4201 caaatgggac ggaaagccaa gagccatgaa gcaatgggaa agagacttga ccttaagagg
     4261 ggcaatacaa gtttcagctg ttcccgtatt tcaacaaatc gccagagaag ttggcgaagt
     4321 aagaatgcag aaatacctta aaaaattttc ctatggcaac cagaatatca gtggtggcat
     4381 tgacaaattc tggttggaag gccagcttag aatttccgca gttaatcaag tggagtttct
     4441 agagtctcta tatttaaata aattgtcagc atctaaagaa aaccagctaa tagtaaaaga
     4501 ggctttggta acggaggcgg cacctgaata tctagtgcat tcaaaaactg gtttttctgg
     4561 tgtgggaact gagtcaaatc ctggtgtcgc atggtgggtt gggtgggttg agaaggagac
     4621 agaggtttac tttttcgcct ttaacatgga tatagacaac gaaagtaagt tgccgctaag
     4681 aaaatccatt cccaccaaaa tcatggaaag tgagggcatc attggtggct aaaacaaagt
     4741 taaacatcat gagggaagtg gtgatcgccg aagtatcgac tcaactatca gaggtagttg
     4801 gcgtcatcga gcgccatctc gaaccgacgt tgctggccgt acatttgtac ggctccgcag
     4861 tggatggcgg cctgaagcca cacagtgata ttgatttgct ggttacggtg accgtaaggc
     4921 ttgatgaaac aacgcggcga gctttgatca acgacctttt ggaaacttcg gcttcccctg
     4981 gagagagcga gattctccgc gctgtagaag tcaccattgt tgtgcacgac gacatcattc
     5041 cgtggcgtta tccagctaag cgcgaactgc aatttggaga atggcagcgc aatgacattc
     5101 ttgcaggtat cttcgagcca gccacgatcg acattgatct ggctatcttg ctgacaaaag
     5161 caagagaaca tagcgttgcc ttggtaggtc cagcggcgga ggaactcttt gatccggttc
     5221 ctgaacagga tctatttgag gcgctaaatg aaaccttaac gctatggaac tcgccgcccg
     5281 actgggctgg cgatgagcga aatgtagtgc ttacgttgtc ccgcatttgg tacagcgcag
     5341 taaccggcaa aatcgcgccg aaggatgtcg ctgccgactg ggcaatggag cgcctgccgg
     5401 cccagtatca gcccgtcata cttgaagcta gacaggctta tcttggacaa gaagaagatc
     5461 gcttggcctc gcgcgcagat cagttggaag aatttgttca ctacgtgaaa ggcgagatca
     5521 ccaaggtagt cggcaaataa tgtctaactc aagcgttaga tgcactaagc acataattgc
     5581 tcacagccaa actatcaggt caagtctgct tttattattt ttaagcgtgc ataataagcc
     5641 ctacacaaat tgggagatat atcatgaaag gctggctttt tcttgttatc gcaatagttg
     5701 gcgaagtaat cgcaacatcc gcattaaaat ctagcgaggg ctttactaag cttgcccctt
     5761 ccgccgttgt cataatcggt tatggcatcg cattttattt tctttctctg gttctgaaat
     5821 ccatccctgt cggtgttgct tatgcagtct ggtcgggact cggcgtcgtc ataattacag
     5881 ccattgcctg gttgcttcat gggcaaaagc ttgatgcgtg gggctttgta ggtatggggc
     5941 tcataattgc tgcctttttg ctcgcccgat ccccatcgtg gaagtcgctg cggaggccga
     6001 cgccatggtg acggtgttcg gcattctgaa tctcaccgag gactccttct tcgatgagag
     6061 ccggcggcta gaccccgccg gcgctgtcac cgcggcgatc gaaatgctgc gagtcggatc
     6121 agacgtcgtg gatgtcggac cggccgccag ccatccggac gcgaggcctg tatcgccggc
     6181 cgatgagatc agacgtattg cgccgctctt agacgccctg tccgatcaga tgcaccgtgt
     6241 ttcaatcgac agcttccaac cggaaaccca gcgctatgcg ctcaagcgcg gcgtgggcta
     6301 cctgaacgat atccaaggat ttcctgaccc tgcgctctat cccgatattg ctgaggcgga
     6361 ctgcaggctg gtggttatgc actcagcgca gcgggatggc atcgccaccc gcaccggtca
     6421 ccttcgaccc gaagacgcgc tcgacgagat tgtgcggttc ttcgaggcgc gggtttccgc
     6481 cttgcgacgg agcggggtcg ctgccgaccg gctcatcctc gatccgggga tgggattttt
     6541 cttgagcccc gcaccggaaa catcgctgca cgtgctgtcg aaccttcaaa agctgaagtc
     6601 ggcgttgggg cttccgctat tggtctcggt gtcgcggaaa tccttcttgg gcgccaccgt
     6661 tggccttcct gtaaaggatc tgggtccagc gagccttgcg gcggaacttc acgcgatcgg
     6721 caatggcgct gactacgtcc gcacccacgc gcctggagat ctgcgaagcg caatcacctt
//
