# Supplementary material for: Spatiotemporal dynamics of multidrug resistant bacteria on intensive care unit surfaces
Source: Nat Commun. 2019 Oct 8;10:4569. doi: 10.1038/s41467-019-12563-1 (PMC6783542; doi:10.1038/s41467-019-12563-1)
Supplement: Supplementary file 16 — Source Data [file 41467_2019_12563_MOESM16_ESM.zip › SourceData/Figure8/065.gbk]

LOCUS       065                     6840 bp    DNA     linear       30-APR-2018
DEFINITION  Genus species strain strain.
ACCESSION   
VERSION
KEYWORDS    .
SOURCE      Genus species
  ORGANISM  Genus species
            Unclassified.
COMMENT     Annotated using prokka 1.12 from
            https://github.com/tseemann/prokka.
FEATURES             Location/Qualifiers
     source          1..6840
                     /organism="Genus species"
                     /mol_type="genomic DNA"
                     /strain="strain"
     CDS             complement(195..482)
                     /locus_tag="065_00001"
                     /inference="ab initio prediction:Prodigal:2.6"
                     /codon_start=1
                     /transl_table=11
                     /product="hypothetical protein"
                     /translation="MNMHTTQKSERDKMTKRCSVDVKSPWFFIENQIPNKDGTAFIVW
                     DEFLDHEIKPIRWSDKIRDYASGEVEWSGSFLFWRYDDGTPAESPRSYQQS"
     CDS             646..852
                     /locus_tag="065_00002"
                     /inference="ab initio prediction:Prodigal:2.6"
                     /codon_start=1
                     /transl_table=11
                     /product="hypothetical protein"
                     /translation="MNITKKSDSILVVFFKLFLCSSAFVACILFGFWLSPMQVPSPIV
                     IFISLAITVLFTYWIFGIGKLKHK"
     CDS             990..1979
                     /gene="nagA"
                     /locus_tag="065_00003"
                     /EC_number="3.2.1.49"
                     /inference="ab initio prediction:Prodigal:2.6"
                     /inference="similar to AA sequence:UniProtKB:A4Q8F7"
                     /codon_start=1
                     /transl_table=11
                     /product="Alpha-N-acetylgalactosaminidase"
                     /translation="MQRQLALPATSAVAQDFELPPVDEVFVLSAQATAPDRIEVRWRI
                     ADGYYLYRHRTSVKADAAFTGATMALPKGKAYRDEFFGDVETYRKELLGTLTGTPAAG
                     ASATTLTVKYQGCADAGVCYPPQTRTLKVALPGEAGAGGFGCKARGLHDYVVKNGSAD
                     HPNAEVKFALGDVVNTMIGCTNGETIMLCHDTSLPRPYSLGFRVQGTEGLWMDVNKSI
                     YLEGKSPQPHRWEPAEGWFAKYDHPLWKRYADLAAGAGHGGMDWFVIHAFVEALKAKA
                     PMPIVIYDALAWSAITPLSEQSIAEGNRTLDFPDFTRGQWRTRKPIFALNDAY"
     CDS             complement(1990..2628)
                     /gene="trpF"
                     /locus_tag="065_00004"
                     /EC_number="5.3.1.24"
                     /inference="ab initio prediction:Prodigal:2.6"
                     /inference="similar to AA sequence:UniProtKB:Q56320"
                     /codon_start=1
                     /transl_table=11
                     /product="N-(5'-phosphoribosyl)anthranilate isomerase"
                     /translation="MPAKIKICGISTPEALDATIAARADYAGLVFYPASPRAVTSNVA
                     GALTSRAAGQIAMVGLFVDADDAVIADALVAAKLNALQLHGSESPERVAQLRARFGKP
                     VWKALPVASASDVARAAAYAGAADLILFDAKTPKGALPGGMGLAFDWSLLAGYRGALP
                     WGLAGGLNPTNVAEAIARTGAPLVDTSSGVESAPGVKDTDKITNFAFAVRLA"
     CDS             complement(2633..2998)
                     /gene="ble"
                     /locus_tag="065_00005"
                     /inference="ab initio prediction:Prodigal:2.6"
                     /inference="similar to AA sequence:UniProtKB:P13081"
                     /codon_start=1
                     /transl_table=11
                     /product="Bleomycin resistance protein"
                     /translation="MADHVTPNLPSRDFDVTEAFYAKLGFATSWKDRGWMILQRGGLQ
                     LEFFPYPDLDPATSSFGCCLRLDDLDAMVALVNAAGAEEKSTGWPRFKAPQLEASGLR
                     IGYLIDPDCTLVRLIQNPD"
     CDS             complement(3002..3814)
                     /gene="blaNDM-1"
                     /locus_tag="065_00006"
                     /EC_number="3.5.2.6"
                     /inference="ab initio prediction:Prodigal:2.6"
                     /inference="similar to AA sequence:UniProtKB:C7C422"
                     /codon_start=1
                     /transl_table=11
                     /product="Metallo-beta-lactamase type 2"
                     /translation="MELPNIMHPVAKLSTALAAALMLSGCMPGEIRPTIGQQMETGDQ
                     RFGDLVFRQLAPNVWQHTSYLDMPGFGAVASNGLIVRDGGRVLVVDTAWTDDQTAQIL
                     NWIKQEINLPVALAVVTHAHQDKMGGMDALHAAGIATYANALSNQLAPQEGMVAAQHS
                     LTFAANGWVEPATAPNFGPLKVFYPGPGHTSDNITVGIDGTDIAFGGCLIKDSKAKSL
                     GNLGDANTEHYAASARAFGAAFPKASMIVMSHSAPDSRAAITHTARMADKLR"
     CDS             complement(3915..4940)
                     /locus_tag="065_00007"
                     /inference="ab initio prediction:Prodigal:2.6"
                     /inference="protein motif:Pfam-A:PF00665.21"
                     /codon_start=1
                     /transl_table=11
                     /product="Integrase core domain protein"
                     /translation="MEYIKLSYHHLNFEDRTALMLESRKEGFSARKFAELIKRHPSTI
                     YRELKRNSINDVYQARYASDNTFARRRRGHRKLKIDSILWKFIVEAIRCLWSPQQIAK
                     RLKTFPDLDQTMNVSHTTIYSTIRALPKGELKKDLLSCLRHENKKRKANGEPKKDSIL
                     QDIKTIHERPAEVQERKIPGHWEADLIKGKDNKSSIATLIELNTRLCILATLPDAKAE
                     SVRKALTEALKYLPAELRKTLTYDRGREMSEHKILEEDLGIDVYFCDPHSPWQKGTCE
                     NMNGLIRQYLPKGIDLNQADQHYLNQVAMSLNTRPRKALDWLTPLEKFAQLVDYHMAF
                     ETVAPHV"
     CDS             complement(5092..5871)
                     /gene="aphA"
                     /locus_tag="065_00008"
                     /EC_number="2.7.1.95"
                     /inference="ab initio prediction:Prodigal:2.6"
                     /inference="similar to AA sequence:UniProtKB:P0A3Y5"
                     /codon_start=1
                     /transl_table=11
                     /product="Aminoglycoside 3'-phosphotransferase"
                     /translation="MELPNIIQQFIGNSVLEPNKIGQSPSDVYSFNRNNETFFLKRSS
                     TLYTETTYSVSREAKMLSWLSEKLKVPELIMTFQDEQFELMITKAINAKPISALFLTD
                     QELLAIYKEALNLLNSVAIIDCPFISNIDHRLKESKFFIDNQLLDDIDQDDFDAELWG
                     DHRTYLSLWNELTETRVEERLVFSHGDITDSNIFIDKFNEIYFLDLGRAGLADEFVDI
                     SFVERCLREDASEETAKIFLKHLKNDRPDKRNYFLKLDELN"
     CDS             complement(5977..6693)
                     /locus_tag="065_00009"
                     /inference="ab initio prediction:Prodigal:2.6"
                     /inference="protein motif:Pfam-A:PF00665.21"
                     /codon_start=1
                     /transl_table=11
                     /product="Integrase core domain protein"
                     /translation="MRCIDELHMQYPFAGSRMMRDLLNRQGHHIGRRHTRTLMKKMGI
                     QALYCKPNLSQANQAHRKYPYLLKGLAIQRSNQVWSTDITYIPMAKGFVYLCAVIDWH
                     SRKVLAHRVSISMEVDFCISALNEAIEKYGRPEIFNTDQGSQFTSDAFIDVLKSNGIQ
                     ISMDGKGRWVDNVMVERLWRSVKYEEVYLKAYSSVTDAKKQLSAYFEFYNLKRPHSSL
                     DKMTPNEFYYDQLPQQNKVA"
ORIGIN      
        1 aagtcagaac gtcaaagccg taactatttt agtgaggctg gtatgattgt cttcaattga
       61 ttcatttgag ggaatttgtt ggcaatgacg gggatggtca gactcgaact ggcattcaag
      121 gaatcaaacc tttgccttaa agagattgat caaatctcaa aatcaattgg ctacaccctc
      181 ggaaatataa gaaattaaga ttgctgatag cttcttggtg attcagctgg tgtaccatca
      241 tcatatcgcc aaaataagaa gcttccactc cattcgactt cacctgaagc atagtcacgg
      301 atcttatcgc tccagcggat aggtttaatt tcatggtcta agaattcatc ccacacaata
      361 aacgccgtgc catctttgtt tgggatttgg ttctctatga agaaccaggg tgacttcaca
      421 tcaacagaac agcgttttgt cattttgtct ctctcactct tttgagtcgt atgcatattc
      481 atataagcct caaatcaatt gaaaagatcc tggaaactgt tttgaacgtc agatcgtgcg
      541 atcggcgctg tttcttgttg ctgtgactga ccattaaagt ctcaaaaatg acattaatgt
      601 tctaaacttt aacaatatag ttgtaaactc aaagaggaag tttgaatgaa tattacgaaa
      661 aaatcagatt caatacttgt ggtatttttt aagttgtttc tttgtagcag tgcatttgtt
      721 gcatgtattt tatttggatt ttggttgagt ccaatgcaag taccatcccc aatagtcatt
      781 tttatatcac ttgcaatcac cgttttattt acttattgga tatttggaat aggtaaactc
      841 aaacataagt aaatttacaa ctattatgtc ataaatggat tggttatcta aactcaaagt
      901 tcattgagtt tagaactata atgtaaattt actgaatcat acctaatgta agttattgat
      961 tttatgattc atcagtttaa gtctttaatg tgcaaagaca gcttgcgctg cccgcgacct
     1021 cggccgtcgc ccaggacttc gaactgccgc cggtcgacga ggtcttcgtc ctgtccgcgc
     1081 aggccaccgc gccggaccgc atcgaggtgc gctggcggat cgccgacggc tattacctgt
     1141 accggcaccg cacctcggtc aaggccgatg ccgccttcac cggcgcgacc atggcgctgc
     1201 cgaagggcaa ggcctaccgc gacgaattct tcggcgacgt cgaaacctac cgcaaggaat
     1261 tgctcggcac cctcaccggc acgcccgcgg ccggcgcgag cgcgaccacc ctgaccgtga
     1321 agtaccaggg ctgcgccgat gccggcgtgt gctacccgcc gcagacccgc accctgaagg
     1381 tcgcgttgcc gggcgaagcg ggcgctggcg gcttcggctg taaggcgcgc gggctgcatg
     1441 attatgtcgt caagaacggc tctgccgatc atcccaacgc cgaggtgaaa ttcgcactgg
     1501 gtgatgtggt caacaccatg atcggctgca ctaatggtga aacgatcatg ctgtgccacg
     1561 acacctcgct gccgcgcccc tattctctcg gctttcgggt gcaaggcacc gaggggctgt
     1621 ggatggacgt caacaagtcg atctatctgg agggcaagag cccacagccg caccgctggg
     1681 agcctgccga gggctggttt gcgaaatacg atcacccgct atggaaacgc tacgccgatc
     1741 tggcggcagg ggccgggcat ggcgggatgg actggttcgt gatccacgct tttgtcgagg
     1801 cgctgaaggc caaggccccg atgccaatcg tcatttacga cgcgctggcc tggagcgcga
     1861 tcacgcctct gtcggaacaa tcgattgctg agggcaatcg cacgttagat tttcccgact
     1921 tcacccgagg gcagtggcgc acccgcaagc cgatctttgc gctgaacgac gcctattgat
     1981 cgacgcgatt taggccaagc gcaccgcaaa ggcgaaattg gtaatcttgt cggtatcctt
     2041 gacgcccggc gcgctttcga cgccgctgga ggtatcgacc agcggcgctc cggtgcgcgc
     2101 aatcgcctcg gcaacattcg tcggatttag cccgcctgcc agcccccacg gcaaggcacc
     2161 gcgatatccg gccagcagcg accagtcgaa cgccaacccc atgccgccgg gcagcgcgcc
     2221 tttgggggtc ttggcgtcga acaagatcaa gtccgccgcc ccggcatagg ctgcggcgcg
     2281 tgcgacatcg ctggcgctgg cgacgggcag cgccttccac accggcttgc caaaccgcgc
     2341 gcgcaactgg gccacgcgtt cgggcgattc cgaaccgtgc agctgcagcg cgttcagctt
     2401 ggctgccacc agtgcgtcgg cgatgacagc atcatccgca tcgacgaaca aaccgaccat
     2461 ggcgatctgg ccagctgcgc gcgatgtcaa agcgcccgcg acattcgacg taaccgcacg
     2521 gggcgacgct ggatagaaca ccaacccggc atagtccgcc cgcgccgcga tggtcgcatc
     2581 gagcgcctcg ggtgtgctga tcccgcaaat cttgattttc gcgggcatgc ggtcagtcgg
     2641 ggttctggat cagccgcacc agcgtgcagt cgggatcgat caggtagccg atcctcaggc
     2701 cgctcgcctc cagttgcgga gctttgaagc gcggccagcc ggtgcttttt tcctcggctc
     2761 ccgccgcgtt caccaatgcc accatggcat cgagatcatc caaccgcagg caacagccga
     2821 acgagctcgt agctgggtcg aggtcaggat aggggaagaa ttcgagctgc aaaccgccgc
     2881 gctgcaggat catccagccg cgatccttcc aactcgtcgc aaagcccagc ttcgcataaa
     2941 acgcctctgt cacatcgaaa tcgcgcgatg gcagattggg ggtgacgtgg tcagccatgg
     3001 ctcagcgcag cttgtcggcc atgcgggccg tatgagtgat tgcggcgcgg ctatcggggg
     3061 cggaatggct catcacgatc atgctggcct tggggaacgc cgcaccaaac gcgcgcgctg
     3121 acgcggcgta gtgctcagtg ttggcatcac cgagattgcc gagcgacttg gccttgctgt
     3181 ccttgatcag gcagccacca aaagcgatgt cggtgccgtc gatcccaacg gtgatattgt
     3241 cactggtgtg gccggggccg gggtaaaata ccttgagcgg gccaaagttg ggcgcggttg
     3301 ctggttcgac ccagccattg gcggcgaaag tcaggctgtg ttgcgccgca accatcccct
     3361 cttgcggggc aagctggttc gacaacgcat tggcataagt cgcaatcccc gccgcatgca
     3421 gcgcgtccat accgcccatc ttgtcctgat gcgcgtgagt caccaccgcc agcgcgaccg
     3481 gcaggttgat ctcctgcttg atccagttga ggatctgggc ggtctggtca tcggtccagg
     3541 cggtatcgac caccagcacg cggccgccat ccctgacgat caaaccgttg gaagcgactg
     3601 ccccgaaacc cggcatgtcg agataggaag tgtgctgcca gacattcggt gcgagctggc
     3661 ggaaaaccag atcgccaaac cgttggtcgc cagtttccat ttgctggcca atcgtcgggc
     3721 ggatttcacc gggcatgcac ccgctcagca tcaatgcagc ggctaatgcg gtgctcagct
     3781 tcgcgaccgg gtgcataata ttgggcaatt ccatcaagtt ttccttttat tcagcattaa
     3841 aaaccccgca aatgcgaggc ctagtaaata gatgatctta atttggttca ctgtagcaaa
     3901 aatatggggc gaattcaaac atgaggtgcg acagtttcaa aagccatatg ataatcaaca
     3961 agctgagcaa atttctctaa tggtgtaagc caatctaacg cctttctagg acgagtattc
     4021 agtgacatgg caacttgatt taaataatgc tgatctgcct gatttaaatc aatcccttta
     4081 ggtaaatatt gcctaattaa accattcata ttttcgcatg tgcctttttg ccagggtgaa
     4141 tgtgggtcac agaaatatac atctatgcct aaatcttctt cgagtatttt atgttctgac
     4201 atctcacgtc cacggtcata ggtcaacgtt ttacgcagtt ctgcaggtaa atatttcaga
     4261 gcttcagtta aagccttgcg cactgattct gcctttgcat caggtaatgt tgccaagata
     4321 cagagccgtg tatttagttc aataagtgtt gctatcgaac ttttattgtc tttaccttta
     4381 attaaatcag cttcccaatg acccggtatt tttctttctt gaacttcggc tgggcgctca
     4441 tgaatagttt taatatcctg taatatagaa tcttttttag gttcaccgtt agcttttcgc
     4501 tttttatttt catgacgtag acaggataat aagtcttttt tcaactcacc ctttggtaat
     4561 gctcgtatcg ttgaataaat cgttgtatgg cttacattca ttgtttgatc caaatcagga
     4621 aatgtcttta aacgctttgc tatttgctga ggagaccata aacaacggat cgcttcaaca
     4681 ataaatttcc agaggattga atcgattttg agttttctgt gaccacgtct acgtctagcg
     4741 aaggtgttat cagaagcata tcgagcttga taaacgtcat tgatgctatt tcttttaagc
     4801 tcacgataga tcgtactagg atgtctttta atgagttcag caaattttct ggctgaaaag
     4861 ccttcttttc ttgactcaag cattaatgca gtacgatctt caaagttaag atgatggtat
     4921 gacaatttta tatactccat aaacccttta aattaattag gtggtttatg tcgcacttca
     4981 agttttactc tgccaacttt aaatcagtgg ctccactaac actcttcact tatttattta
     5041 aaatttagcg acgttaaaag acaattaagt atttttagat aatgcttaga atcaattcaa
     5101 ttcatcaagt tttaaaaaat aattcctttt gtcaggtcta tcatttttta aatgctttaa
     5161 aaatatttta gcagtttcct ccgaggcatc ctctcttagg caacgttcaa caaaggatat
     5221 atctacaaat tcatcagcta acccagcacg gccaagatct aaaaagtaaa tttcattgaa
     5281 tttatctata aaaatattac tatccgtgat atcgccatga gaaaaaacca atctttcttc
     5341 aacacgagtc tcagttaact cattccatag acttaggtaa gttctatggt ctccccataa
     5401 ttcagcgtca aaatcatctt gatctatatc gtcaaggagt tggttatcaa taaaaaattt
     5461 tgactctttt aaccgatgat caatgtttga aataaatgga caatcaataa tagcaactga
     5521 atttaacaga ttgagtgcct ccttatagat agcaagcaat tcttggtctg ttaaaaaaag
     5581 cgctgaaatt ggttttgcat tgatcgcttt agtgatcatt aattcaaact gctcatcctg
     5641 aaaagtcatg atgagttcag gcacctttaa tttctcagag agccaactca acattttcgc
     5701 ttcgcgagag acactgtatg tggtctctgt atataaagtg ctagatcgct taagaaaaaa
     5761 agtttcatta tttcgattaa aagaataaac atccgatggc gactgaccaa ttttatttgg
     5821 ctctaaaacg ctgtttccaa taaattgttg aataatattg ggcaattcca tcaagttttc
     5881 cttttattca gcattaaaaa ccccgcaaat gcgagagagg tggtcccact tgtttgaaca
     5941 actaaaagcg tatttataag tgatattccg ctctagttaa gccaccttgt tttgttgggg
     6001 tagctgatca tagtaaaact catttggtgt cattttgtct agactcgaat gaggtcgttt
     6061 caaattataa aactcaaaat atgcacttaa ttgctttttc gcatctgtga cactgctata
     6121 agctttgaga tacacctctt catatttaac gctccgccat aatcgttcaa ccatcacatt
     6181 atctacccat cgacctttac catccatact gatttgaatg ccatttgatt tcaatacatc
     6241 aataaatgca tcactggtaa actggctgcc ttggtctgta ttaaatattt caggtcgacc
     6301 atatttttca atcgcttcat ttaaagccga aatacaaaaa tccacctcca tactaatcga
     6361 tactctatgc gcaagtacct tgcggctatg ccaatcaatc acagcacata aataaacaaa
     6421 gccttttgcc atagggatat acgttatatc cgtagaccac acttgattac tgcgctgaat
     6481 agccaatcct ttgagcagat atggatattt acggtgagct tgattagcct ggcttaaatt
     6541 tggtttgcaa tataacgcct gaatacccat tttcttcatt aaagtacgtg tatgacgtcg
     6601 tcctatatga tgtccttgac gattcaacaa atcacgcatc atacgactgc ctgcaaaagg
     6661 atattgcata tgtaattcat caatacatcg catcagcttc agatctgatg cactcacagg
     6721 ttttgggcga tagtaataac aaccacggga gactttcagc agcttagctt gcttagatac
     6781 tgaaatctga agtgagtcgt cgattaactt ttgtggttga agcggcccag tttcttcaac
//
