# Supplementary material for: Spatiotemporal dynamics of multidrug resistant bacteria on intensive care unit surfaces
Source: Nat Commun. 2019 Oct 8;10:4569. doi: 10.1038/s41467-019-12563-1 (PMC6783542; doi:10.1038/s41467-019-12563-1)
Supplement: Supplementary file 16 — Source Data [file 41467_2019_12563_MOESM16_ESM.zip › SourceData/Figure8/316.gbk]

LOCUS       316                     6840 bp    DNA     linear       30-APR-2018
DEFINITION  Genus species strain strain.
ACCESSION   
VERSION
KEYWORDS    .
SOURCE      Genus species
  ORGANISM  Genus species
            Unclassified.
COMMENT     Annotated using prokka 1.12 from
            https://github.com/tseemann/prokka.
FEATURES             Location/Qualifiers
     source          1..6840
                     /organism="Genus species"
                     /mol_type="genomic DNA"
                     /strain="strain"
     CDS             88..1413
                     /locus_tag="316_00001"
                     /inference="ab initio prediction:Prodigal:2.6"
                     /inference="protein motif:Pfam-A:PF04986.8"
                     /codon_start=1
                     /transl_table=11
                     /product="Putative transposase"
                     /translation="MRVRCEDCHHERLVAFSCKRRGFCPSCGARRMAESAALLIDEVF
                     PKEPIRQWVLSFPFQLRFLLARHPQLMGQVLSIVYRTLSTHLIKKAGYTKASAQTGSV
                     TLIQRFGSALNLNVHYHMLFLDGVYAEDDYGKQRFHRVKAPTYDELNTLAHTLSHRIA
                     RCMEKRGILERDAENTWLTLEEGEDDTLTQLHGASVTYRIAVGPQQGRKVFTLQTLPG
                     REDKADSSSRVANHAGFSLHAGVMAEAHQRDKLERLCRYISRPAVSEKRLALTANGQV
                     RYELKTPYRNGTTHVIFEPLDFIAKLAALVPKPRVNLTRFHGVFAPNSKHRVQVTPAK
                     RGKKPDKSEGLDTNWRDKSPAERHRAMTWMQRLKRVFNIDIEVCEHCGGHVKVIASIE
                     DPKVIEQILKHLKQKTAKANAAKQRELPPERAPPLTPSLFDPSQSRLFD"
     CDS             1788..2000
                     /gene="nagA"
                     /locus_tag="316_00002"
                     /EC_number="3.2.1.49"
                     /inference="ab initio prediction:Prodigal:2.6"
                     /inference="similar to AA sequence:UniProtKB:A4Q8F7"
                     /codon_start=1
                     /transl_table=11
                     /product="Alpha-N-acetylgalactosaminidase"
                     /translation="MDWFVIHAFVEALKAKAPMPIDIYDALAWSAITPLSEQSIAEGN
                     RTLDFPDFTRGQWRTRKPIFALNDAY"
     CDS             complement(2011..2649)
                     /gene="trpF"
                     /locus_tag="316_00003"
                     /EC_number="5.3.1.24"
                     /inference="ab initio prediction:Prodigal:2.6"
                     /inference="similar to AA sequence:UniProtKB:Q56320"
                     /codon_start=1
                     /transl_table=11
                     /product="N-(5'-phosphoribosyl)anthranilate isomerase"
                     /translation="MPAKIKICGISTPEALDATIAARADYAGLVFYPASPRAVTSNVA
                     GALTSRAAGQIAMVGLFVDADDAVIADALVAAKLNALQLHGSESPERVAQLRARFGKP
                     VWKALPVASASDVARAAAYAGAADLILFDAKTPKGALPGGMGLAFDWSLLAGYRGALP
                     WGLAGGLNPTNVAEAIARTGAPLVDTSSGVESAPGVKDTDKITNFAFAVRLA"
     CDS             complement(2654..3019)
                     /gene="ble"
                     /locus_tag="316_00004"
                     /inference="ab initio prediction:Prodigal:2.6"
                     /inference="similar to AA sequence:UniProtKB:P13081"
                     /codon_start=1
                     /transl_table=11
                     /product="Bleomycin resistance protein"
                     /translation="MADHVTPNLPSRDFDVTEAFYAKLGFATSWKDRGWMILQRGGLQ
                     LEFFPYPDLDPATSSFGCCLRLDDLDAMVALVNAAGAEEKSTGWPRFKAPQLEASGLR
                     IGYLIDPDCTLVRLIQNPD"
     CDS             complement(3023..3835)
                     /gene="blaNDM-1"
                     /locus_tag="316_00005"
                     /EC_number="3.5.2.6"
                     /inference="ab initio prediction:Prodigal:2.6"
                     /inference="similar to AA sequence:UniProtKB:C7C422"
                     /codon_start=1
                     /transl_table=11
                     /product="Metallo-beta-lactamase type 2"
                     /translation="MELPNIMHPVAKLSTALAAALMLSGCMPGEIRPTIGQQMETGDQ
                     RFGDLVFRQLAPNVWQHTSYLDMPGFGAVASNGLIVRDGGRVLVVDTAWTDDQTAQIL
                     NWIKQEINLPVALAVVTHAHQDKMGGMDALHAAGIATYANALSNQLAPQEGMVAAQHS
                     LTFAANGWVEPATAPNFGPLKVFYPGPGHTSDNITVGIDGTDIAFGGCLIKDSKAKSL
                     GNLGDADTEHYAASARAFGAAFPKASMIVMSHSAPDSRAAITHTARMADKLR"
     CDS             complement(3936..4199)
                     /locus_tag="316_00006"
                     /inference="ab initio prediction:Prodigal:2.6"
                     /codon_start=1
                     /transl_table=11
                     /product="hypothetical protein"
                     /translation="MTPVSRPIIALGILNVDAGRYSFDARAKSLVAQDLLLLLQSTKT
                     PLTASAENSLFQDVFSVIEPANAVLERQLVDYHMAFETVAPHV"
     CDS             4246..4752
                     /gene="bla"
                     /locus_tag="316_00007"
                     /EC_number="3.5.2.6"
                     /inference="ab initio prediction:Prodigal:2.6"
                     /inference="similar to AA sequence:UniProtKB:P14489"
                     /codon_start=1
                     /transl_table=11
                     /product="Beta-lactamase OXA-10"
                     /translation="MKQWERDLTLRGAIQVSAVPVFQQIAREVGEVRMQKYLKKFSYG
                     NQNISGGIDKFWLEGQLRISAVNQVEFLESLYLNKLSASKENQLIVKEALVTEAAPEY
                     LVHSKTGFSGVGTESNPGVAWWVGWVEKETEVYFFAFNMDIDNESKLPLRKSIPTKIM
                     ESEGIIGG"
     CDS             4745..5560
                     /gene="ant1"
                     /locus_tag="316_00008"
                     /EC_number="2.7.7.47"
                     /inference="ab initio prediction:Prodigal:2.6"
                     /inference="similar to AA sequence:UniProtKB:P0A0D1"
                     /codon_start=1
                     /transl_table=11
                     /product="Streptomycin 3''-adenylyltransferase"
                     /translation="MAKTKLNIMREVVIAEVSTQLSEVVGVIERHLEPTLLAVHLYGS
                     AVDGGLKPHSDIDLLVTVTVRLDETTRRALINDLLETSASPGESEILRAVEVTIVVHD
                     DIIPWRYPAKRELQFGEWQRNDILAGIFEPATIDIDLAILLTKAREHSVALVGPAAEE
                     LFDPVPEQDLFEALNETLTLWNSPPDWAGDERNVVLTLSRIWYSAVTGKIAPKDVAAD
                     WAMERLPAQYQPVILEARQAYLGQEEDRLASRADQLEEFVHYVKGEITKVVGK"
     CDS             5684..6031
                     /gene="emrE"
                     /locus_tag="316_00009"
                     /inference="ab initio prediction:Prodigal:2.6"
                     /inference="similar to AA sequence:UniProtKB:P23895"
                     /codon_start=1
                     /transl_table=11
                     /product="Multidrug transporter EmrE"
                     /translation="MKGWLFLVIAIVGEVIATSALKSSEGFTKLAPSAVVIIGYGIAF
                     YFLSLVLKSIPVGVAYAVWSGLGVVIITAIAWLLHGQKLDAWGFVGMGLIIAAFLLAR
                     SPSWKSLRRPTPW"
ORIGIN      
        1 ctcgaagccc aaggtcaaca cctgcctcgc tacatccaac aagaattcaa cgacctcctc
       61 caatgtggcc gtctggagta tggtttcatg cgggttcgct gcgaggattg tcatcacgag
      121 cgtctggtcg ccttcagctg taaacgacgc ggcttttgcc ctagctgcgg tgcccgccgg
      181 atggccgaga gtgcggcgct gctgatagac gaagtcttcc ccaaggagcc cattcgccag
      241 tgggtgctca gctttccttt ccagctacgc tttttgctgg ctcgccatcc ccagctgatg
      301 ggccaggtct tgagtatcgt ctatcgtaca ctctcaactc atctgatcaa aaaagccggt
      361 tacaccaaag cctctgcaca aactggctca gtgactctta tccaacgctt tggctccgcg
      421 ctaaatctca atgtccacta ccacatgctg tttctcgatg gtgtctatgc cgaagatgac
      481 tatggcaagc aacgcttcca tcgtgtcaag gcacccactt acgatgagct gaatacgctc
      541 gctcacaccc tcagccatcg catcgctcgc tgcatggaaa agcgtgggat tttggagcgt
      601 gatgccgaga atacgtggtt gacactggaa gagggcgaag acgatacgct gactcaatta
      661 catggtgctt cggttacgta tcgcattgcc gtcggccccc agcaagggcg caaagtcttc
      721 accctgcaaa ccttgccagg gcgtgaggat aaagccgact caagcagtcg agtagccaac
      781 catgctggtt tctcgctaca cgccggtgtg atggccgaag cgcatcagcg ggataagctt
      841 gagcgcttgt gtcgctacat tagtcggcca gcggtttcag aaaaacgtct ggcattaacc
      901 gccaatgggc aggtgcgtta cgagctcaaa actccgtacc gcaatggcac cacccatgtg
      961 atcttcgagc cgctggactt catcgccaaa ctcgctgcgt tggtacctaa gccgcgagtc
     1021 aacctcacac gcttccacgg cgtctttgca ccgaacagca aacaccgagt tcaagtaaca
     1081 cccgccaagc ggggcaagaa gcccgacaaa tcggaaggtc tcgatactaa ctggcgtgac
     1141 aagagtcctg cagagcgcca ccgcgccatg acctggatgc aacgcctcaa gcgagtcttc
     1201 aatattgata ttgaagtctg cgaacactgc ggcggtcacg tcaaagtgat tgccagcatc
     1261 gaagatccga aggtcattga gcagattctc aagcatctga aacagaaaac agccaaggcg
     1321 aatgccgcca agcagcgtga gctgccacca gaacgagcgc cgccactgac tcccagcctg
     1381 ttcgatccat cacagagtcg tctctttgac tgacgacccc aaatccaaca ctgctcaaca
     1441 ctgccaactt ttaaacgggg cggtggggca gtttgtatct ctcgagctat caggctagag
     1501 attttaccgc caaatcgaac cttattagag cggtttaggc tggaccggca gttaaaattg
     1561 gggcttgagc ggtaaacgag tgagggaatt tcaggtaaga tacttcggat gaggagcaaa
     1621 aaggtggttt atacttccta tacccggacg tcaacaagtc gatctatctg gagggcaaga
     1681 gcccacagcc gcaccgctgg gagcctgccg agggctggtt tgcgaaatac gatcacccgc
     1741 tatggaaacg ctacgccgat ctggcggcag gggccgggca tggcgggatg gactggttcg
     1801 tgatccacgc ttttgtcgag gcgctgaagg ccaaggcccc gatgccaatc gacatttacg
     1861 acgcgctggc ctggagcgcg atcacgcctc tgtcggaaca atcgattgct gagggcaatc
     1921 gcacgttaga ttttcccgac ttcacccgag ggcagtggcg cacccgcaag ccgatctttg
     1981 cgctgaacga cgcctattga tcgacgcgat ttaggccaag cgcaccgcaa aggcgaaatt
     2041 ggtaatcttg tcggtatcct tgacgcccgg cgcgctttcg acgccgctgg aggtatcgac
     2101 cagcggcgct ccggtgcgcg caatcgcctc ggcaacattc gtcggattta gcccgcctgc
     2161 cagcccccac ggcaaggcac cgcgatatcc ggccagcagc gaccagtcga acgccaaccc
     2221 catgccgccg ggcagcgcgc ctttgggggt cttggcgtcg aacaagatca agtccgccgc
     2281 cccggcatag gctgcggcgc gtgcgacatc gctggcgctg gcgacgggca gcgccttcca
     2341 caccggcttg ccaaaccgcg cgcgcaactg ggccacgcgt tcgggcgatt ccgaaccgtg
     2401 cagctgcagc gcgttcagct tggctgccac cagtgcgtcg gcgatgacag catcatccgc
     2461 atcgacgaac aaaccgacca tggcgatctg gccagctgcg cgcgatgtca aagcgcccgc
     2521 gacattcgac gtaaccgcac ggggcgacgc tggatagaac accaacccgg catagtccgc
     2581 ccgcgccgcg atggtcgcat cgagcgcctc gggtgtgctg atcccgcaaa tcttgatttt
     2641 cgcgggcatg cggtcagtcg gggttctgga tcagccgcac cagcgtgcag tcgggatcga
     2701 tcaggtagcc gatcctcagg ccgctcgcct ccagttgcgg agctttgaag cgcggccagc
     2761 cggtgctttt ttcctcggct cccgccgcgt tcaccaatgc caccatggca tcgagatcat
     2821 ccaaccgcag gcaacagccg aacgagctcg tagctgggtc gaggtcagga taggggaaga
     2881 attcgagctg caaaccgccg cgctgcagga tcatccagcc gcgatccttc caactcgtcg
     2941 caaagcccag cttcgcataa aacgcctctg tcacatcgaa atcgcgcgat ggcagattgg
     3001 gggtgacgtg gtcagccatg gctcagcgca gcttgtcggc catgcgggcc gtatgagtga
     3061 ttgcggcgcg gctatcgggg gcggaatggc tcatcacgat catgctggcc ttggggaacg
     3121 ccgcaccaaa cgcgcgcgct gacgcggcgt agtgctcagt gtcggcatca ccgagattgc
     3181 cgagcgactt ggccttgctg tccttgatca ggcagccacc aaaagcgatg tcggtgccgt
     3241 cgatcccaac ggtgatattg tcactggtgt ggccggggcc ggggtaaaat accttgagcg
     3301 ggccaaagtt gggcgcggtt gctggttcga cccagccatt ggcggcgaaa gtcaggctgt
     3361 gttgcgccgc aaccatcccc tcttgcgggg caagctggtt cgacaacgca ttggcataag
     3421 tcgcaatccc cgccgcatgc agcgcgtcca taccgcccat cttgtcctga tgcgcgtgag
     3481 tcaccaccgc cagcgcgacc ggcaggttga tctcctgctt gatccagttg aggatctggg
     3541 cggtctggtc atcggtccag gcggtatcga ccaccagcac gcggccgcca tccctgacga
     3601 tcaaaccgtt ggaagcgact gccccgaaac ccggcatgtc gagataggaa gtgtgctgcc
     3661 agacattcgg tgcgagctgg cggaaaacca gatcgccaaa ccgttggtcg ccagtttcca
     3721 tttgctggcc aatcgtcggg cggatttcac cgggcatgca cccgctcagc atcaatgcag
     3781 cggctaatgc ggtgctcagc ttcgcgaccg ggtgcataat attgggcaat tccatcaagt
     3841 tttcctttta ttcagcatta aaaaccccgc aaatgcgagg cctagtaaat agatgatctt
     3901 aatttggttc actgtagcaa aaatatgggg cgaattcaaa catgaggtgc gacagtttca
     3961 aaagccatat gataatcaac aagctgtctt tcgagtacgg cattagctgg ttcaattaca
     4021 gaaaatacgt cttggaacaa agagttctct gccgaagccg tcaatggtgt cttcgtgctt
     4081 tgtaaaagta gcagtaaatc ctgcgctacc aatgacttag ctcgtgcatc aaaggaatat
     4141 cttccagcat caacatttaa gatccccaac gcaattatcg gcctagaaac tggtgtcata
     4201 aagaatgagc atcaggtttt caaatgggac ggaaagccaa gagccatgaa gcaatgggaa
     4261 agagacttga ccttaagagg ggcaatacaa gtttcagctg ttcccgtatt tcaacaaatc
     4321 gccagagaag ttggcgaagt aagaatgcag aaatacctta aaaaattttc ctatggcaac
     4381 cagaatatca gtggtggcat tgacaaattc tggttggaag gccagcttag aatttccgca
     4441 gttaatcaag tggagtttct agagtctcta tatttaaata aattgtcagc atctaaagaa
     4501 aaccagctaa tagtaaaaga ggctttggta acggaggcgg cacctgaata tctagtgcat
     4561 tcaaaaactg gtttttctgg tgtgggaact gagtcaaatc ctggtgtcgc atggtgggtt
     4621 gggtgggttg agaaggagac agaggtttac tttttcgcct ttaacatgga tatagacaac
     4681 gaaagtaagt tgccgctaag aaaatccatt cccaccaaaa tcatggaaag tgagggcatc
     4741 attggtggct aaaacaaagt taaacatcat gagggaagtg gtgatcgccg aagtatcgac
     4801 tcaactatca gaggtagttg gcgtcatcga gcgccatctc gaaccgacgt tgctggccgt
     4861 acatttgtac ggctccgcag tggatggcgg cctgaagcca cacagtgata ttgatttgct
     4921 ggttacggtg accgtaaggc ttgatgaaac aacgcggcga gctttgatca acgacctttt
     4981 ggaaacttcg gcttcccctg gagagagcga gattctccgc gctgtagaag tcaccattgt
     5041 tgtgcacgac gacatcattc cgtggcgtta tccagctaag cgcgaactgc aatttggaga
     5101 atggcagcgc aatgacattc ttgcaggtat cttcgagcca gccacgatcg acattgatct
     5161 ggctatcttg ctgacaaaag caagagaaca tagcgttgcc ttggtaggtc cagcggcgga
     5221 ggaactcttt gatccggttc ctgaacagga tctatttgag gcgctaaatg aaaccttaac
     5281 gctatggaac tcgccgcccg actgggctgg cgatgagcga aatgtagtgc ttacgttgtc
     5341 ccgcatttgg tacagcgcag taaccggcaa aatcgcgccg aaggatgtcg ctgccgactg
     5401 ggcaatggag cgcctgccgg cccagtatca gcccgtcata cttgaagcta gacaggctta
     5461 tcttggacaa gaagaagatc gcttggcctc gcgcgcagat cagttggaag aatttgttca
     5521 ctacgtgaaa ggcgagatca ccaaggtagt cggcaaataa tgtctaactc aagcgttaga
     5581 tgcactaagc acataattgc tcacagccaa actatcaggt caagtctgct tttattattt
     5641 ttaagcgtgc ataataagcc ctacacaaat tgggagatat atcatgaaag gctggctttt
     5701 tcttgttatc gcaatagttg gcgaagtaat cgcaacatcc gcattaaaat ctagcgaggg
     5761 ctttactaag cttgcccctt ccgccgttgt cataatcggt tatggcatcg cattttattt
     5821 tctttctctg gttctgaaat ccatccctgt cggtgttgct tatgcagtct ggtcgggact
     5881 cggcgtcgtc ataattacag ccattgcctg gttgcttcat gggcaaaagc ttgatgcgtg
     5941 gggctttgta ggtatggggc tcataattgc tgcctttttg ctcgcccgat ccccatcgtg
     6001 gaagtcgctg cggaggccga cgccatggtg acggtgttcg gcattctgaa tctcaccgag
     6061 gactccttct tcgatgagag ccggcggcta gaccccgccg gcgctgtcac cgcggcgatc
     6121 gaaatgctgc gagtcggatc agacgtcgtg gatgtcggac cggccgccag ccatccggac
     6181 gcgaggcctg tatcgccggc cgatgagatc agacgtattg cgccgctctt agacgccctg
     6241 tccgatcaga tgcaccgtgt ttcaatcgac agcttccaac cggaaaccca gcgctatgcg
     6301 ctcaagcgcg gcgtgggcta cctgaacgat atccaaggat ttcctgaccc tgcgctctat
     6361 cccgatattg ctgaggcgga ctgcaggctg gtggttatgc actcagcgca gcgggatggc
     6421 atcgccaccc gcaccggtca ccttcgaccc gaagacgcgc tcgacgagat tgtgcggttc
     6481 ttcgaggcgc gggtttccgc cttgcgacgg agcggggtcg ctgccgaccg gctcatcctc
     6541 gatccgggga tgggattttt cttgagcccc gcaccggaaa catcgctgca cgtgctgtcg
     6601 aaccttcaaa agctgaagtc ggcgttgggg cttccgctat tggtctcggt gtcgcggaaa
     6661 tccttcttgg gcgccaccgt tggccttcct gtaaaggatc tgggtccagc gagccttgcg
     6721 gcggaacttc acgcgatcgg caatggcgct gactacgtcc gcacccacgc gcctggagat
     6781 ctgcgaagcg caatcacctt ctcggaaacc ctcgcgaaat ttcgcagtcg cgacgccaga
//
