# Supplementary material for: Spatiotemporal dynamics of multidrug resistant bacteria on intensive care unit surfaces
Source: Nat Commun. 2019 Oct 8;10:4569. doi: 10.1038/s41467-019-12563-1 (PMC6783542; doi:10.1038/s41467-019-12563-1)
Supplement: Supplementary file 16 — Source Data [file 41467_2019_12563_MOESM16_ESM.zip › SourceData/Figure8/03_393_vs_070]

070	393	100.000	1018	0	0	2833	3850	4010	2993	0.0	1881
070	393	100.000	78	0	0	3889	3966	2992	2915	9.27e-37	145
