# Supplementary material for: Spatiotemporal dynamics of multidrug resistant bacteria on intensive care unit surfaces
Source: Nat Commun. 2019 Oct 8;10:4569. doi: 10.1038/s41467-019-12563-1 (PMC6783542; doi:10.1038/s41467-019-12563-1)
Supplement: Supplementary file 16 — Source Data [file 41467_2019_12563_MOESM16_ESM.zip › SourceData/Figure8/02_082_vs_393]

393	082	100.000	1018	0	0	2993	4010	3876	2859	0.0	1881
393	082	99.318	440	3	0	79	518	5945	5506	0.0	797
393	082	100.000	120	0	0	2873	2992	4034	3915	4.20e-60	222
