# Supplementary material for: Spatiotemporal dynamics of multidrug resistant bacteria on intensive care unit surfaces
Source: Nat Commun. 2019 Oct 8;10:4569. doi: 10.1038/s41467-019-12563-1 (PMC6783542; doi:10.1038/s41467-019-12563-1)
Supplement: Supplementary file 16 — Source Data [file 41467_2019_12563_MOESM16_ESM.zip › SourceData/Figure8/08_160_vs_175]

175	160	100.000	3992	0	0	2789	6780	2779	6770	0.0	7372
175	160	100.000	166	0	0	2625	2790	1460	1625	1.11e-85	307
175	160	100.000	64	0	0	882	945	2929	2992	5.57e-29	119
