# Supplementary material for: Spatiotemporal dynamics of multidrug resistant bacteria on intensive care unit surfaces
Source: Nat Commun. 2019 Oct 8;10:4569. doi: 10.1038/s41467-019-12563-1 (PMC6783542; doi:10.1038/s41467-019-12563-1)
Supplement: Supplementary file 16 — Source Data [file 41467_2019_12563_MOESM16_ESM.zip › SourceData/Figure8/175.gbk]

LOCUS       175                     6780 bp    DNA     linear       30-APR-2018
DEFINITION  Genus species strain strain.
ACCESSION   
VERSION
KEYWORDS    .
SOURCE      Genus species
  ORGANISM  Genus species
            Unclassified.
COMMENT     Annotated using prokka 1.12 from
            https://github.com/tseemann/prokka.
FEATURES             Location/Qualifiers
     source          1..6780
                     /organism="Genus species"
                     /mol_type="genomic DNA"
                     /strain="strain"
     CDS             155..820
                     /locus_tag="175_00001"
                     /inference="ab initio prediction:Prodigal:2.6"
                     /inference="protein motif:Pfam-A:PF00665.21"
                     /codon_start=1
                     /transl_table=11
                     /product="Integrase core domain protein"
                     /translation="MMRDLLNRQGHHIGRRHTRTLMKKMGINALYCKPNLSQANQAHR
                     KYPYLLKGLAIQRSNQVWSTDITYIPMAKGFVYLCAVIDWHSRKVLAHRVSISMEVTF
                     CIETLNEAIEKYGRPEIFNTDQGSQFTSDAFIDVLKSNGIQISMDGKGRWVDNVMVER
                     LWRSVKYEEVYLKAYSSVTDAKKQLSAYFEFYNLKRPHSSLDKMTPNEFYYDQLPQQN
                     KVA"
     CDS             926..1705
                     /gene="aphA"
                     /locus_tag="175_00002"
                     /EC_number="2.7.1.95"
                     /inference="ab initio prediction:Prodigal:2.6"
                     /inference="similar to AA sequence:UniProtKB:P0A3Y5"
                     /codon_start=1
                     /transl_table=11
                     /product="Aminoglycoside 3'-phosphotransferase"
                     /translation="MELPNIIQQFIGNSVLEPNKIGQSPSDVYSFNRNNETFFLKRSS
                     TLYTETTYSVSREAKMLSWLSEKLKVPELIMTFQDEQFELMITKAINAKPISALFLTD
                     QELLAIYKEALNLLNSVAIIDCPFISNIDHRLKESKFFIDNQLLDDIDQDDFDAELWG
                     DHRTYLSLWNELTETRVEERLVFSHGDITDSNIFIDKFNEIYFLDLGRAGLADEFVDI
                     SFVERCLREDASEETAKIFLKHLKNDRPDKRNYFLKLDELN"
     CDS             1857..2882
                     /locus_tag="175_00003"
                     /inference="ab initio prediction:Prodigal:2.6"
                     /inference="protein motif:Pfam-A:PF00665.21"
                     /codon_start=1
                     /transl_table=11
                     /product="Integrase core domain protein"
                     /translation="MEYIKLSYHHLNFEDRTALMLESRKEGFSARKFAELIKRHPSTI
                     YRELKRNSINDVYQARYASDNTFARRRRGHRKLKIDSILWKFIVEAIRCLWSPQQIAK
                     RLKTFPDLDQTMNVSHTTIYSTIRALPKGELKKDLLSCLRHENKKRKANGEPKKDSIL
                     QDIKTIHERPAEVQERKIPGHWEADLIKGKDNKSSIATLIERNTRLCILATLPDAKAE
                     SVRKALTEALKYLPAELRKTLTYDRGREMSEHKILEEDLGIDVYFCDPHSPWQKGTCE
                     NMNGLIRQYLPKGIDLNQADQHYLNQVAMSLNTRPRKALDWLTPLEKFAQLVDYHMAF
                     ETVAPHV"
     CDS             2983..3795
                     /gene="blaNDM-1"
                     /locus_tag="175_00004"
                     /EC_number="3.5.2.6"
                     /inference="ab initio prediction:Prodigal:2.6"
                     /inference="similar to AA sequence:UniProtKB:C7C422"
                     /codon_start=1
                     /transl_table=11
                     /product="Metallo-beta-lactamase type 2"
                     /translation="MELPNIMHPVAKLSTALAAALMLSGCMPGEIRPTIGQQMETGDQ
                     RFGDLVFRQLAPNVWQHTSYLDMPGFGAVASNGLIVRDGGRVLVVDTAWTDDQTAQIL
                     NWIKQEINLPVALAVVTHAHQDKMGGMDALHAAGIATYANALSNQLAPQEGMVAAQHS
                     LTFAANGWVEPATAPNFGPLKVFYPGPGHTSDNITVGIDGTDIAFGGCLIKDSKAKSL
                     GNLGDADTEHYAASARAFGAAFPKASMIVMSHSAPDSRAAITHTARMADKLR"
     CDS             3799..4164
                     /gene="ble"
                     /locus_tag="175_00005"
                     /inference="ab initio prediction:Prodigal:2.6"
                     /inference="similar to AA sequence:UniProtKB:P13081"
                     /codon_start=1
                     /transl_table=11
                     /product="Bleomycin resistance protein"
                     /translation="MADHVTPNLPSRDFDVTEAFYAKLGFATSWKDRGWMILQRGGLQ
                     LEFFPYPDLDPATSSFGCCLRLDDLDAMVALVNAAGAEEKSTGWPRFKAPQLEASGLR
                     IGYLIDPDCTLVRLIQNPD"
     CDS             4169..4807
                     /gene="trpF"
                     /locus_tag="175_00006"
                     /EC_number="5.3.1.24"
                     /inference="ab initio prediction:Prodigal:2.6"
                     /inference="similar to AA sequence:UniProtKB:Q56320"
                     /codon_start=1
                     /transl_table=11
                     /product="N-(5'-phosphoribosyl)anthranilate isomerase"
                     /translation="MPAKIKICGISTPEALDATIAARADYAGLVFYPASPRAVTSNVA
                     GALTSRAAGQIAMVGLFVDADDAVIADALVAAKLNALQLHGSESPERVAQLRARFGKP
                     VWKALPVASASDVARAAAYAGAADLILFDAKTPKGALPGGMGLAFDWSLLAGYRGALP
                     WGLAGGLNPTNVAEAIARTGAPLVDTSSGVESAPGVKDTDKITNFAFAVRLA"
     CDS             complement(4818..5849)
                     /gene="nagA"
                     /locus_tag="175_00007"
                     /EC_number="3.2.1.49"
                     /inference="ab initio prediction:Prodigal:2.6"
                     /inference="similar to AA sequence:UniProtKB:A4Q8F7"
                     /codon_start=1
                     /transl_table=11
                     /product="Alpha-N-acetylgalactosaminidase"
                     /translation="MTASTIRLRRWLAGLALLLALPATSAVAQDFELPPVDEVFVLSA
                     QATAPDRIEVRWRIADGYYLYRHRTSVKADAAFTGATMALPKGKAYRDEFFGDVETYR
                     KELLGTLTGTPAAGASATTLTVKYQGCADAGVCYPPQTRTLKVALPGEAGAGGFGCKA
                     RGLHDYVVKNGSADHPNAEVKFALGDVVNTMIGCTNGETIMLCHDTSLPRPYSLGFRV
                     QGTEGLWMDVNKSIYLEGKSPQPHRWEPAEGWFAKYDHPLWKRYADLAAGAGHGGMDW
                     FVIHAFVEALKAKAPMPIDIYDALAWSAITPLSEQSIAEGNRTLDFPDFTRGQWRTRK
                     PIFALNDAY"
     CDS             complement(5854..6183)
                     /gene="cutA"
                     /locus_tag="175_00008"
                     /inference="ab initio prediction:Prodigal:2.6"
                     /inference="similar to AA sequence:UniProtKB:Q7SIA8"
                     /codon_start=1
                     /transl_table=11
                     /product="Divalent-cation tolerance protein CutA"
                     /translation="MPVSALICFCTCPDADSAERIATALVAERLAACVNLLPGLRSVY
                     RWQRKVEAAAEVLLLVKTSAEAYPALQERLRQLHPYELPELLAVEAASGLPEYLQWLA
                     AESRPVN"
     CDS             6377..6667
                     /gene="groS"
                     /locus_tag="175_00009"
                     /inference="ab initio prediction:Prodigal:2.6"
                     /inference="similar to AA sequence:UniProtKB:P31295"
                     /codon_start=1
                     /transl_table=11
                     /product="10 kDa chaperonin"
                     /translation="MSNIKPLHDRVVIKRMEEEKLSAGGIVIPDSATEKPIKGEVVAV
                     GTGKVLDNGQVRAPQVKVGDKVLFGKYSGTEVKLDGVELLVVKEDDLFAILG"
ORIGIN      
        1 ctcacttcag atttcagtat ctaagcaagc taagctgctg aaagtctccc gtggttgtta
       61 ttactatcgc ccaaaacctg tgagtgcatc agatctgaag ctgatgcggt gtatggatga
      121 gttacatatg caataccctt ttgcaggtag ccgtatgatg cgtgatttgt tgaatcgtca
      181 aggacatcat ataggacgac gtcatacacg tactttaatg aagaaaatgg gcattaatgc
      241 gttatattgc aaaccaaatt taagccaggc taatcaagct caccgcaaat atccatatct
      301 gctcaaagga ttggctattc agcgcagtaa tcaagtgtgg tctacggata taacgtatat
      361 ccctatggca aaaggctttg tttatttatg tgctgtgatt gattggcata gccgcaaggt
      421 acttgcgcat agagtatcga ttagtatgga ggttacattt tgcatagaaa cattaaatga
      481 agctattgaa aaatatggtc gacctgaaat atttaataca gaccaaggca gccagtttac
      541 cagtgatgca tttattgatg tattgaaatc aaatggcatt caaatcagta tggatggtaa
      601 aggtcgatgg gtagataatg tgatggttga acgattatgg cggagcgtta aatatgaaga
      661 ggtgtatctc aaagcttata gcagtgtcac agatgcgaaa aagcaattaa gtgcatattt
      721 tgagttttat aatttgaaac gacctcattc gagtctagac aaaatgacac caaatgagtt
      781 ttactatgat cagctacccc aacaaaacaa ggtggcttaa ctagagcgga atatcactta
      841 taaatacgct tttagttgtt caaacaagtg ggaccacctc tctcgcattt gcggggtttt
      901 taatgctgaa taaaaggaaa acttgatgga attgcccaat attattcaac aatttattgg
      961 aaacagcgtt ttagagccaa ataaaattgg tcagtcgcca tcggatgttt attcttttaa
     1021 tcgaaataat gaaacttttt ttcttaagcg atctagcact ttatatacag agaccacata
     1081 cagtgtctct cgcgaagcga aaatgttgag ttggctctct gagaaattaa aggtgcctga
     1141 actcatcatg acttttcagg atgagcagtt tgaattaatg atcactaaag cgatcaatgc
     1201 aaaaccaatt tcagcgcttt ttttaacaga ccaagaattg cttgctatct ataaggaggc
     1261 actcaatctg ttaaattcag ttgctattat tgattgtcca tttatttcaa acattgatca
     1321 tcggttaaaa gagtcaaaat tttttattga taaccaactc cttgacgata tagatcaaga
     1381 tgattttgac gctgaattat ggggagacca tagaacttac ctaagtctat ggaatgagtt
     1441 aactgagact cgtgttgaag aaagattggt tttttctcat ggcgatatca cggatagtaa
     1501 tatttttata gataaattca atgaaattta ctttttagat cttggccgtg ctgggttagc
     1561 tgatgaattt gtagatatat cctttgttga acgttgccta agagaggatg cctcggagga
     1621 aactgctaaa atatttttaa agcatttaaa aaatgataga cctgacaaaa ggaattattt
     1681 tttaaaactt gatgaattga attgattcta agcattatct aaaaatactt aattgtcttt
     1741 taacgtcgct aaattttaaa taaataagtg aagagtgtta gtggagccac tgatttaaag
     1801 ttggcagagt aaaacttgaa gtgcgacata aaccacctaa ttaatttaaa gggtttatgg
     1861 agtatataaa attgtcatac catcatctta actttgaaga tcgtactgca ttaatgcttg
     1921 agtcaagaaa agaaggcttt tcagccagaa aatttgctga actcattaaa agacatccta
     1981 gtacgatcta tcgtgagctt aaaagaaata gcatcaatga cgtttatcaa gctcgatatg
     2041 cttctgataa caccttcgct agacgtagac gtggtcacag aaaactcaaa atcgattcaa
     2101 tcctctggaa atttattgtt gaagcgatcc gttgtttatg gtctcctcag caaatagcaa
     2161 agcgtttaaa gacatttcct gatttggatc aaacaatgaa tgtaagccat acaacgattt
     2221 attcaacgat acgagcatta ccaaagggtg agttgaaaaa agacttatta tcctgtctac
     2281 gtcatgaaaa taaaaagcga aaagctaacg gtgaacctaa aaaagattct atattacagg
     2341 atattaaaac tattcatgag cgcccagccg aagttcaaga aagaaaaata ccgggtcatt
     2401 gggaagctga tttaattaaa ggtaaagaca ataaaagttc gatagcaaca cttattgaac
     2461 gaaatacacg gctctgtatc ttggcaacat tacctgatgc aaaggcagaa tcagtgcgca
     2521 aggctttaac tgaagctctg aaatatttac ctgcagaact gcgtaaaacg ttgacctatg
     2581 accgtggacg tgagatgtca gaacataaaa tactcgaaga agatttaggc atagatgtat
     2641 atttctgtga cccacattca ccctggcaaa aaggcacatg cgaaaatatg aatggtttaa
     2701 ttaggcaata tttacctaaa gggattgatt taaatcaggc agatcagcat tatttaaatc
     2761 aagttgccat gtcactgaat actcgtccta gaaaggcgtt agattggctt acaccattag
     2821 agaaatttgc tcagcttgtt gattatcata tggcttttga aactgtcgca cctcatgttt
     2881 gaattcgccc catatttttg ctacagtgaa ccaaattaag atcatctatt tactaggcct
     2941 cgcatttgcg gggtttttaa tgctgaataa aaggaaaact tgatggaatt gcccaatatt
     3001 atgcacccgg tcgcgaagct gagcaccgca ttagccgctg cattgatgct gagcgggtgc
     3061 atgcccggtg aaatccgccc gacgattggc cagcaaatgg aaactggcga ccaacggttt
     3121 ggcgatctgg ttttccgcca gctcgcaccg aatgtctggc agcacacttc ctatctcgac
     3181 atgccgggtt tcggggcagt cgcttccaac ggtttgatcg tcagggatgg cggccgcgtg
     3241 ctggtggtcg ataccgcctg gaccgatgac cagaccgccc agatcctcaa ctggatcaag
     3301 caggagatca acctgccggt cgcgctggcg gtggtgactc acgcgcatca ggacaagatg
     3361 ggcggtatgg acgcgctgca tgcggcgggg attgcgactt atgccaatgc gttgtcgaac
     3421 cagcttgccc cgcaagaggg gatggttgcg gcgcaacaca gcctgacttt cgccgccaat
     3481 ggctgggtcg aaccagcaac cgcgcccaac tttggcccgc tcaaggtatt ttaccccggc
     3541 cccggccaca ccagtgacaa tatcaccgtt gggatcgacg gcaccgacat cgcttttggt
     3601 ggctgcctga tcaaggacag caaggccaag tcgctcggca atctcggtga tgccgacact
     3661 gagcactacg ccgcgtcagc gcgcgcgttt ggtgcggcgt tccccaaggc cagcatgatc
     3721 gtgatgagcc attccgcccc cgatagccgc gccgcaatca ctcatacggc ccgcatggcc
     3781 gacaagctgc gctgagccat ggctgaccac gtcaccccca atctgccatc gcgcgatttc
     3841 gatgtgacag aggcgtttta tgcgaagctg ggctttgcga cgagttggaa ggatcgcggc
     3901 tggatgatcc tgcagcgcgg cggtttgcag ctcgaattct tcccctatcc tgacctcgac
     3961 ccagctacga gctcgttcgg ctgttgcctg cggttggatg atctcgatgc catggtggca
     4021 ttggtgaacg cggcgggagc cgaggaaaaa agcaccggct ggccgcgctt caaagctccg
     4081 caactggagg cgagcggcct gaggatcggc tacctgatcg atcccgactg cacgctggtg
     4141 cggctgatcc agaaccccga ctgaccgcat gcccgcgaaa atcaagattt gcgggatcag
     4201 cacacccgag gcgctcgatg cgaccatcgc ggcgcgggcg gactatgccg ggttggtgtt
     4261 ctatccagcg tcgccccgtg cggttacgtc gaatgtcgcg ggcgctttga catcgcgcgc
     4321 agctggccag atcgccatgg tcggtttgtt cgtcgatgcg gatgatgctg tcatcgccga
     4381 cgcactggtg gcagccaagc tgaacgcgct gcagctgcac ggttcggaat cgcccgaacg
     4441 cgtggcccag ttgcgcgcgc ggtttggcaa gccggtgtgg aaggcgctgc ccgtcgccag
     4501 cgccagcgat gtcgcacgcg ccgcagccta tgccggggcg gcggacttga tcttgttcga
     4561 cgccaagacc cccaaaggcg cgctgcccgg cggcatgggg ttggcgttcg actggtcgct
     4621 gctggccgga tatcgcggtg ccttgccgtg ggggctggca ggcgggctaa atccgacgaa
     4681 tgttgccgag gcgattgcgc gcaccggagc gccgctggtc gatacctcca gcggcgtcga
     4741 aagcgcgccg ggcgtcaagg ataccgacaa gattaccaat ttcgcctttg cggtgcgctt
     4801 ggcctaaatc gcgtcgatca ataggcgtcg ttcagcgcaa agatcggctt gcgggtgcgc
     4861 cactgccctc gggtgaagtc gggaaaatct aacgtgcgat tgccctcagc aatcgattgt
     4921 tccgacagag gcgtgatcgc gctccaggcc agcgcgtcgt aaatgtcgat tggcatcggg
     4981 gccttggcct tcagcgcctc gacaaaagcg tggatcacga accagtccat cccgccatgc
     5041 ccggcccctg ccgccagatc ggcgtagcgt ttccatagcg ggtgatcgta tttcgcaaac
     5101 cagccctcgg caggctccca gcggtgcggc tgtgggctct tgccctccag atagatcgac
     5161 ttgttgacgt ccatccacag cccctcggtg ccttgcaccc gaaagccgag agaatagggg
     5221 cgcggcagcg aggtgtcgtg gcacagcatg atcgtttcac cattagtgca gccgatcatg
     5281 gtgttgacca catcacccag tgcgaatttc acctcggcgt tgggatgatc ggcagagccg
     5341 ttcttgacga cataatcatg cagcccgcgc gccttacagc cgaagccgcc agcgcccgct
     5401 tcgcccggca acgcgacctt cagggtgcgg gtctgcggcg ggtagcacac gccggcatcg
     5461 gcgcagccct ggtacttcac ggtcagggtg gtcgcgctcg cgccggccgc gggcgtgccg
     5521 gtgagggtgc cgagcaattc cttgcggtag gtttcgacgt cgccgaagaa ttcgtcgcgg
     5581 taggccttgc ccttcggcag cgccatggtc gcgccggtga aggcggcatc ggccttgacc
     5641 gaggtgcggt gccggtacag gtaatagccg tcggcgatcc gccagcgcac ctcgatgcgg
     5701 tccggcgcgg tggcctgcgc ggacaggacg aagacctcgt cgaccggcgg cagttcgaag
     5761 tcctgggcga cggccgaggt cgcgggcagc gcaagcagca gggcgagccc ggccagccag
     5821 cggcgcaggc ggatcgtgga tgcggtcatt ggctcagttt accggtcggc tctcggcggc
     5881 cagccattgc aggtattcgg gcaggccgga cgcggcttcg accgcgagca gctccgggag
     5941 ttcgtaggga tgcagttggc gcaggcgttc ctgcagggcg gggtaggcct cggcactggt
     6001 cttgaccagc agcaggacct cggccgcggc ctcgaccttg cgttgccagc gatagaccga
     6061 acgcaggccg ggcaggaggt tgacgcaggc ggccaggcgc tcggccacca gcgcggtggc
     6121 gatgcgctcg gcgctgtcgg cgtcgggaca ggtgcagaag cagatcaggg cgctcaccgg
     6181 catagggtag cggctgcccc gatccggcgg gcctggcgga catccgcgtg cggcccttga
     6241 aagtcggcgg gcccgcccca tctcggtggc atgccgggtt cgcccggttc tgttgtccgc
     6301 ggtttggcac tcgcttcgcg cgactgctaa aatcgccggg tttttccacg tcaatcaacc
     6361 atttaccgag gttgccatgt ccaatatcaa gccgctgcac gaccgcgtgg tcatcaagcg
     6421 catggaagaa gagaagctgt ccgccggcgg gatcgtgatc ccggattcgg ccaccgagaa
     6481 gccgatcaag ggcgaagtcg tcgccgtcgg caccggcaag gtgctggaca acggccaggt
     6541 ccgcgcgccg caggtcaagg tcggcgacaa ggtgctgttc ggcaagtaca gcggcaccga
     6601 agtgaagctg gacggcgtcg agctgctggt ggtgaaggaa gacgacctgt tcgcgatcct
     6661 cggctgatcg cgcgtcgctc ccacacattt ctcatccgaa taatttttcg aggtaattcg
     6721 caatggctgc caaggacatt cgtttcggcg aagacgcgcg ctccaagatg gtgcgcggcg
//
