# Supplementary material for: Spatiotemporal dynamics of multidrug resistant bacteria on intensive care unit surfaces
Source: Nat Commun. 2019 Oct 8;10:4569. doi: 10.1038/s41467-019-12563-1 (PMC6783542; doi:10.1038/s41467-019-12563-1)
Supplement: Supplementary file 16 — Source Data [file 41467_2019_12563_MOESM16_ESM.zip › SourceData/Figure8/160.gbk]

LOCUS       160                     6780 bp    DNA     linear       30-APR-2018
DEFINITION  Genus species strain strain.
ACCESSION   
VERSION
KEYWORDS    .
SOURCE      Genus species
  ORGANISM  Genus species
            Unclassified.
COMMENT     Annotated using prokka 1.12 from
            https://github.com/tseemann/prokka.
FEATURES             Location/Qualifiers
     source          1..6780
                     /organism="Genus species"
                     /mol_type="genomic DNA"
                     /strain="strain"
     CDS             complement(411..1391)
                     /locus_tag="160_00001"
                     /inference="ab initio prediction:Prodigal:2.6"
                     /inference="protein motif:Pfam-A:PF01609.16"
                     /codon_start=1
                     /transl_table=11
                     /product="Transposase DDE domain protein"
                     /translation="MSHQLTFADSEFSTKRRQTRKEIFLSRMEQILPWQNMVEVIEPF
                     YPKAGNGRRPYPLETMLRIHCMQHWYNLSDGAMEDALYEIASMRLFARLSLDSALPDR
                     TTIMNFRHLLEQHQLARQLFKTINRWLAEAGVMMTQGTLVDATIIEAPSSTKNKEQQR
                     DPEMHQTKKGNQWHFGMKAHIGVDAKSGLTHSLVTTAANEHDLNQLGNLLHGEEQFVS
                     ADAGYQGAPQREELAEVDVDWLIAERPGKVKTLKQHPRKNKTAINIEYMKASIRARVE
                     HPFRIIKRQFGFVKARYKGLLKNDNQLAMLFTLANLFRVDQMIRQWERSQ"
     CDS             1727..2758
                     /locus_tag="160_00002"
                     /inference="ab initio prediction:Prodigal:2.6"
                     /inference="protein motif:Pfam-A:PF13358.1"
                     /codon_start=1
                     /transl_table=11
                     /product="DDE superfamily endonuclease"
                     /translation="MPIIVPIPRGERRLMQKAIHKTRDKNHARRLTAMLMLHRGERVS
                     DVARTLCCARSSVGRWINWFTHSGIEGLKSLPAGRSRRWPFEHICTLLRELIKHSPGD
                     FGYQRSRWSTELLAIKINEITGCQLHAGTVRRWLPSAGLVWRRAAPTLRIRDPHKDEK
                     MAVIHKALDECSAEHPVFYEDEVDIHLNPKIGADWQLRGQQKRVVTPGQNEKYYLAGA
                     LHSGTGKVSYVGGNSKSSALFIALLKHLKATYRRAKTITLIVDNYIIHKSRETQRWLK
                     ANPKFRVIYQPVYSPWVNHVERLWQALHDTITRNHQCRSMWQLLKKVRHFMETASPFP
                     GGKHGQAKV"
     CDS             2973..3785
                     /gene="blaNDM-1"
                     /locus_tag="160_00003"
                     /EC_number="3.5.2.6"
                     /inference="ab initio prediction:Prodigal:2.6"
                     /inference="similar to AA sequence:UniProtKB:C7C422"
                     /codon_start=1
                     /transl_table=11
                     /product="Metallo-beta-lactamase type 2"
                     /translation="MELPNIMHPVAKLSTALAAALMLSGCMPGEIRPTIGQQMETGDQ
                     RFGDLVFRQLAPNVWQHTSYLDMPGFGAVASNGLIVRDGGRVLVVDTAWTDDQTAQIL
                     NWIKQEINLPVALAVVTHAHQDKMGGMDALHAAGIATYANALSNQLAPQEGMVAAQHS
                     LTFAANGWVEPATAPNFGPLKVFYPGPGHTSDNITVGIDGTDIAFGGCLIKDSKAKSL
                     GNLGDADTEHYAASARAFGAAFPKASMIVMSHSAPDSRAAITHTARMADKLR"
     CDS             3789..4154
                     /gene="ble"
                     /locus_tag="160_00004"
                     /inference="ab initio prediction:Prodigal:2.6"
                     /inference="similar to AA sequence:UniProtKB:P13081"
                     /codon_start=1
                     /transl_table=11
                     /product="Bleomycin resistance protein"
                     /translation="MADHVTPNLPSRDFDVTEAFYAKLGFATSWKDRGWMILQRGGLQ
                     LEFFPYPDLDPATSSFGCCLRLDDLDAMVALVNAAGAEEKSTGWPRFKAPQLEASGLR
                     IGYLIDPDCTLVRLIQNPD"
     CDS             4159..4797
                     /gene="trpF"
                     /locus_tag="160_00005"
                     /EC_number="5.3.1.24"
                     /inference="ab initio prediction:Prodigal:2.6"
                     /inference="similar to AA sequence:UniProtKB:Q56320"
                     /codon_start=1
                     /transl_table=11
                     /product="N-(5'-phosphoribosyl)anthranilate isomerase"
                     /translation="MPAKIKICGISTPEALDATIAARADYAGLVFYPASPRAVTSNVA
                     GALTSRAAGQIAMVGLFVDADDAVIADALVAAKLNALQLHGSESPERVAQLRARFGKP
                     VWKALPVASASDVARAAAYAGAADLILFDAKTPKGALPGGMGLAFDWSLLAGYRGALP
                     WGLAGGLNPTNVAEAIARTGAPLVDTSSGVESAPGVKDTDKITNFAFAVRLA"
     CDS             complement(4808..5839)
                     /gene="nagA"
                     /locus_tag="160_00006"
                     /EC_number="3.2.1.49"
                     /inference="ab initio prediction:Prodigal:2.6"
                     /inference="similar to AA sequence:UniProtKB:A4Q8F7"
                     /codon_start=1
                     /transl_table=11
                     /product="Alpha-N-acetylgalactosaminidase"
                     /translation="MTASTIRLRRWLAGLALLLALPATSAVAQDFELPPVDEVFVLSA
                     QATAPDRIEVRWRIADGYYLYRHRTSVKADAAFTGATMALPKGKAYRDEFFGDVETYR
                     KELLGTLTGTPAAGASATTLTVKYQGCADAGVCYPPQTRTLKVALPGEAGAGGFGCKA
                     RGLHDYVVKNGSADHPNAEVKFALGDVVNTMIGCTNGETIMLCHDTSLPRPYSLGFRV
                     QGTEGLWMDVNKSIYLEGKSPQPHRWEPAEGWFAKYDHPLWKRYADLAAGAGHGGMDW
                     FVIHAFVEALKAKAPMPIDIYDALAWSAITPLSEQSIAEGNRTLDFPDFTRGQWRTRK
                     PIFALNDAY"
     CDS             complement(5844..6173)
                     /gene="cutA"
                     /locus_tag="160_00007"
                     /inference="ab initio prediction:Prodigal:2.6"
                     /inference="similar to AA sequence:UniProtKB:Q7SIA8"
                     /codon_start=1
                     /transl_table=11
                     /product="Divalent-cation tolerance protein CutA"
                     /translation="MPVSALICFCTCPDADSAERIATALVAERLAACVNLLPGLRSVY
                     RWQRKVEAAAEVLLLVKTSAEAYPALQERLRQLHPYELPELLAVEAASGLPEYLQWLA
                     AESRPVN"
     CDS             6367..6657
                     /gene="groS"
                     /locus_tag="160_00008"
                     /inference="ab initio prediction:Prodigal:2.6"
                     /inference="similar to AA sequence:UniProtKB:P31295"
                     /codon_start=1
                     /transl_table=11
                     /product="10 kDa chaperonin"
                     /translation="MSNIKPLHDRVVIKRMEEEKLSAGGIVIPDSATEKPIKGEVVAV
                     GTGKVLDNGQVRAPQVKVGDKVLFGKYSGTEVKLDGVELLVVKEDDLFAILG"
ORIGIN      
        1 gacatgctcg aagcactcaa acagcttcag tcacgttcag aggacatttt tggtaaaaga
       61 gcccgctgat ggtactcact ggccggacag tggttgctca ccagttgata ttgtccggcc
      121 agacccatga tgtattattc atttcgttca gcatctttat gtcctgcttt tcacgggcat
      181 acttacccca taatgaatga aaagaacgaa caatactgat taactgcttt tttctttgct
      241 ccggagataa gctgataaaa tagggaaggt gcgaataagc aggtcatttc ttcccaagct
      301 gactcgctga ttaaaatttc gcggatctgg gccgattttt ttcccgcaaa cacatcgaat
      361 cagcctattt aggctatttt ttccaccatt tctggcgtta tttccggttt ttactgagat
      421 ctctcccact gacgtatcat ttggtccacc cgaaacaggt tggccagggt gaataacatc
      481 gccagttggt tatcgttttt cagcagccct ttgtatctgg ctttcacgaa gccgaactgc
      541 cgcttgatga tgcgaaacgg gtgctccacc ctggcacgga tgctggcttt catgtattcg
      601 atgttgatgg ccgttttgtt cttgcgcgga tgctgcttca aggtttttac cttgccggga
      661 cgctcggcga tcagccagtc cacatccacc tcggccagct cctcgcgctg tggcgctcct
      721 tggtagccgg catcggctga gacaaattgc tcctctccat gaagcagatt acccagctga
      781 ttgaggtcat gctcgttggc cgcggtggtg actaggctgt gggtcaggcc actcttggca
      841 tcgacaccaa tgtgggcctt catgccaaag tgccactgat tgcctttctt ggtctgatgc
      901 atctccggat cgcgttgctg ctctttgttc ttggtagagc tgggtgcctc aatgatggtg
      961 gcatccacca aagtgccttg ggtcatcatg acgcctgctt cggccagcca gcgattgatg
     1021 gtcttgaaca attgacgggc cagttgatgc tgctcgagca ggtggcggaa attcatgatg
     1081 gtggtgcgat ccggcagggc gctatccagg gataatcggg caaacaggcg catggaggcg
     1141 atttcgtaca gggcatcttc catggcaccg tcgctcaggt tgtaccaatg ctgcatgcag
     1201 tgaatacgca gcatggtctc cagcggatag ggccgtcggc cattgcccgc cttgggataa
     1261 aacggctcga tgacttccac catgttttgc catggcagaa tctgctccat gcgggagagg
     1321 aaaatctctt ttcgggtctg acggcgctta gtgctgaatt cactatcggc gaaggtgagt
     1381 tgatggctca tgatgtccct ctgggatgcg ctccggatga atatgatgat ctcatatcag
     1441 gaacttgttc gcaccttcct taggcataga tgtatatttc tgtgacccac attcaccctg
     1501 gcaaaaaggc acatgcgaaa atatgaatgg tttaattagg caatatttac ctaaagggat
     1561 tgatttaaat caggcagatc agcattattt aaatcaagtt gccatgtcac tgaatactcg
     1621 tcctaaatag ctgcgcggaa tagtagatca ctgaaaggga actcagcccg gattgtgcga
     1681 tctgatcaat cgccaaacca accaaaatca ccaaccggac tgagcgatgc cgatcatagt
     1741 accaataccc cgtggcgaac gacgcctgat gcagaaagct attcataaaa cgcgtgataa
     1801 aaatcatgcc cgcagactca cggccatgct gatgcttcat cggggtgaac gggtcagcga
     1861 tgttgccaga actctctgtt gtgcccgttc atccgttggt cgctggatta actggtttac
     1921 gcactcaggt attgaaggcc tgaaatcctt acccgcaggg cgctcccgac gctggccttt
     1981 tgaacatatc tgcaccctgt tacgtgagct gataaagcat tctcccggcg attttggtta
     2041 tcaacgttca cgctggagca ccgaattact ggcaataaaa atcaatgaga taaccggttg
     2101 ccagttacat gcaggaaccg ttcgccgctg gttgccatct gcggggcttg tatggcgcag
     2161 ggccgcgcca actctgcgta tccgtgaccc acataaagat gaaaagatgg cggtaatcca
     2221 caaagcgctg gatgaatgca gcgcagagca tccggtattt tatgaagatg aagtggatat
     2281 ccaccttaat cctaaaatcg gtgcggactg gcagttgcgc ggacagcaga aacgggtagt
     2341 gacgccgggg cagaacgaaa aatactatct ggccggcgca ctgcacagtg gcacgggtaa
     2401 agtcagctac gtgggcggca acagcaaaag ttcagcgctg tttatcgctc tgctgaagca
     2461 cctgaaagcc acttaccggc gggcgaaaac aatcacgctg atcgttgata actacattat
     2521 ccataaaagc cgcgaaacac agcgctggtt gaaagcaaat cccaagttca gggtaattta
     2581 ccagccggtt tactcgccgt gggtgaatca tgtggaacgg ctatggcagg cacttcatga
     2641 cacgataacc cgtaatcatc agtgccgctc aatgtggcag ttactgaaaa aggtccgcca
     2701 ttttatggaa accgccagcc cattccccgg aggaaaacat ggtcaggcaa aagtgtagcg
     2761 gtattaggcg cagctattta gaaaggcgtt agattggctt acaccattag agaaatttgc
     2821 tcagcttgtt gattatcata tggcttttga aactgtcgca cctcatgttt gaattcgccc
     2881 catatttttg ctacagtgaa ccaaattaag atcatctatt tactaggcct cgcatttgcg
     2941 gggtttttaa tgctgaataa aaggaaaact tgatggaatt gcccaatatt atgcacccgg
     3001 tcgcgaagct gagcaccgca ttagccgctg cattgatgct gagcgggtgc atgcccggtg
     3061 aaatccgccc gacgattggc cagcaaatgg aaactggcga ccaacggttt ggcgatctgg
     3121 ttttccgcca gctcgcaccg aatgtctggc agcacacttc ctatctcgac atgccgggtt
     3181 tcggggcagt cgcttccaac ggtttgatcg tcagggatgg cggccgcgtg ctggtggtcg
     3241 ataccgcctg gaccgatgac cagaccgccc agatcctcaa ctggatcaag caggagatca
     3301 acctgccggt cgcgctggcg gtggtgactc acgcgcatca ggacaagatg ggcggtatgg
     3361 acgcgctgca tgcggcgggg attgcgactt atgccaatgc gttgtcgaac cagcttgccc
     3421 cgcaagaggg gatggttgcg gcgcaacaca gcctgacttt cgccgccaat ggctgggtcg
     3481 aaccagcaac cgcgcccaac tttggcccgc tcaaggtatt ttaccccggc cccggccaca
     3541 ccagtgacaa tatcaccgtt gggatcgacg gcaccgacat cgcttttggt ggctgcctga
     3601 tcaaggacag caaggccaag tcgctcggca atctcggtga tgccgacact gagcactacg
     3661 ccgcgtcagc gcgcgcgttt ggtgcggcgt tccccaaggc cagcatgatc gtgatgagcc
     3721 attccgcccc cgatagccgc gccgcaatca ctcatacggc ccgcatggcc gacaagctgc
     3781 gctgagccat ggctgaccac gtcaccccca atctgccatc gcgcgatttc gatgtgacag
     3841 aggcgtttta tgcgaagctg ggctttgcga cgagttggaa ggatcgcggc tggatgatcc
     3901 tgcagcgcgg cggtttgcag ctcgaattct tcccctatcc tgacctcgac ccagctacga
     3961 gctcgttcgg ctgttgcctg cggttggatg atctcgatgc catggtggca ttggtgaacg
     4021 cggcgggagc cgaggaaaaa agcaccggct ggccgcgctt caaagctccg caactggagg
     4081 cgagcggcct gaggatcggc tacctgatcg atcccgactg cacgctggtg cggctgatcc
     4141 agaaccccga ctgaccgcat gcccgcgaaa atcaagattt gcgggatcag cacacccgag
     4201 gcgctcgatg cgaccatcgc ggcgcgggcg gactatgccg ggttggtgtt ctatccagcg
     4261 tcgccccgtg cggttacgtc gaatgtcgcg ggcgctttga catcgcgcgc agctggccag
     4321 atcgccatgg tcggtttgtt cgtcgatgcg gatgatgctg tcatcgccga cgcactggtg
     4381 gcagccaagc tgaacgcgct gcagctgcac ggttcggaat cgcccgaacg cgtggcccag
     4441 ttgcgcgcgc ggtttggcaa gccggtgtgg aaggcgctgc ccgtcgccag cgccagcgat
     4501 gtcgcacgcg ccgcagccta tgccggggcg gcggacttga tcttgttcga cgccaagacc
     4561 cccaaaggcg cgctgcccgg cggcatgggg ttggcgttcg actggtcgct gctggccgga
     4621 tatcgcggtg ccttgccgtg ggggctggca ggcgggctaa atccgacgaa tgttgccgag
     4681 gcgattgcgc gcaccggagc gccgctggtc gatacctcca gcggcgtcga aagcgcgccg
     4741 ggcgtcaagg ataccgacaa gattaccaat ttcgcctttg cggtgcgctt ggcctaaatc
     4801 gcgtcgatca ataggcgtcg ttcagcgcaa agatcggctt gcgggtgcgc cactgccctc
     4861 gggtgaagtc gggaaaatct aacgtgcgat tgccctcagc aatcgattgt tccgacagag
     4921 gcgtgatcgc gctccaggcc agcgcgtcgt aaatgtcgat tggcatcggg gccttggcct
     4981 tcagcgcctc gacaaaagcg tggatcacga accagtccat cccgccatgc ccggcccctg
     5041 ccgccagatc ggcgtagcgt ttccatagcg ggtgatcgta tttcgcaaac cagccctcgg
     5101 caggctccca gcggtgcggc tgtgggctct tgccctccag atagatcgac ttgttgacgt
     5161 ccatccacag cccctcggtg ccttgcaccc gaaagccgag agaatagggg cgcggcagcg
     5221 aggtgtcgtg gcacagcatg atcgtttcac cattagtgca gccgatcatg gtgttgacca
     5281 catcacccag tgcgaatttc acctcggcgt tgggatgatc ggcagagccg ttcttgacga
     5341 cataatcatg cagcccgcgc gccttacagc cgaagccgcc agcgcccgct tcgcccggca
     5401 acgcgacctt cagggtgcgg gtctgcggcg ggtagcacac gccggcatcg gcgcagccct
     5461 ggtacttcac ggtcagggtg gtcgcgctcg cgccggccgc gggcgtgccg gtgagggtgc
     5521 cgagcaattc cttgcggtag gtttcgacgt cgccgaagaa ttcgtcgcgg taggccttgc
     5581 ccttcggcag cgccatggtc gcgccggtga aggcggcatc ggccttgacc gaggtgcggt
     5641 gccggtacag gtaatagccg tcggcgatcc gccagcgcac ctcgatgcgg tccggcgcgg
     5701 tggcctgcgc ggacaggacg aagacctcgt cgaccggcgg cagttcgaag tcctgggcga
     5761 cggccgaggt cgcgggcagc gcaagcagca gggcgagccc ggccagccag cggcgcaggc
     5821 ggatcgtgga tgcggtcatt ggctcagttt accggtcggc tctcggcggc cagccattgc
     5881 aggtattcgg gcaggccgga cgcggcttcg accgcgagca gctccgggag ttcgtaggga
     5941 tgcagttggc gcaggcgttc ctgcagggcg gggtaggcct cggcactggt cttgaccagc
     6001 agcaggacct cggccgcggc ctcgaccttg cgttgccagc gatagaccga acgcaggccg
     6061 ggcaggaggt tgacgcaggc ggccaggcgc tcggccacca gcgcggtggc gatgcgctcg
     6121 gcgctgtcgg cgtcgggaca ggtgcagaag cagatcaggg cgctcaccgg catagggtag
     6181 cggctgcccc gatccggcgg gcctggcgga catccgcgtg cggcccttga aagtcggcgg
     6241 gcccgcccca tctcggtggc atgccgggtt cgcccggttc tgttgtccgc ggtttggcac
     6301 tcgcttcgcg cgactgctaa aatcgccggg tttttccacg tcaatcaacc atttaccgag
     6361 gttgccatgt ccaatatcaa gccgctgcac gaccgcgtgg tcatcaagcg catggaagaa
     6421 gagaagctgt ccgccggcgg gatcgtgatc ccggattcgg ccaccgagaa gccgatcaag
     6481 ggcgaagtcg tcgccgtcgg caccggcaag gtgctggaca acggccaggt ccgcgcgccg
     6541 caggtcaagg tcggcgacaa ggtgctgttc ggcaagtaca gcggcaccga agtgaagctg
     6601 gacggcgtcg agctgctggt ggtgaaggaa gacgacctgt tcgcgatcct cggctgatcg
     6661 cgcgtcgctc ccacacattt ctcatccgaa taatttttcg aggtaattcg caatggctgc
     6721 caaggacatt cgtttcggcg aagacgcgcg ctccaagatg gtgcgcggcg tcaacgtgct
//
