# Supplementary material for: Spatiotemporal dynamics of multidrug resistant bacteria on intensive care unit surfaces
Source: Nat Commun. 2019 Oct 8;10:4569. doi: 10.1038/s41467-019-12563-1 (PMC6783542; doi:10.1038/s41467-019-12563-1)
Supplement: Supplementary file 16 — Source Data [file 41467_2019_12563_MOESM16_ESM.zip › SourceData/Figure8/162.gbk]

LOCUS       NODE_8_length_2493_cov_189.2938742493 bp   DNA linear
30-APR-2018
DEFINITION  Genus species strain strain.
ACCESSION   
VERSION
KEYWORDS    .
SOURCE      Genus species
  ORGANISM  Genus species
            Unclassified.
COMMENT     Annotated using prokka 1.12 from
            https://github.com/tseemann/prokka.
FEATURES             Location/Qualifiers
     source          1..2493
                     /organism="Genus species"
                     /mol_type="genomic DNA"
                     /strain="strain"
     CDS             227..1039
                     /gene="blaNDM-1"
                     /locus_tag="162_00001"
                     /EC_number="3.5.2.6"
                     /inference="ab initio prediction:Prodigal:2.6"
                     /inference="similar to AA sequence:UniProtKB:C7C422"
                     /codon_start=1
                     /transl_table=11
                     /product="Metallo-beta-lactamase type 2"
                     /translation="MELPNIMHPVAKLSTALAAALMLSGCMPGEIRPTIGQQMETGDQ
                     RFGDLVFRQLAPNVWQHTSYLDMPGFGAVASNGLIVRDGGRVLVVDTAWTDDQTAQIL
                     NWIKQEINLPVALAVVTHAHQDKMGGMDALHAAGIATYANALSNQLAPQEGMVAAQHS
                     LTFAANGWVEPATAPNFGPLKVFYPGPGHTSDNITVGIDGTDIAFGGCLIKDSKAKSL
                     GNLGDADTEHYAASARAFGAAFPKASMIVMSHSAPDSRAAITHTARMADKLR"
     CDS             1043..1408
                     /gene="ble"
                     /locus_tag="162_00002"
                     /inference="ab initio prediction:Prodigal:2.6"
                     /inference="similar to AA sequence:UniProtKB:P13081"
                     /codon_start=1
                     /transl_table=11
                     /product="Bleomycin resistance protein"
                     /translation="MADHVTPNLPSRDFDVTEAFYAKLGFATSWKDRGWMILQRGGLQ
                     LEFFPYPDLDPATSSFGCCLRLDDLDAMVALVNAAGAEEKSTGWPRFKAPQLEASGLR
                     IGYLIDPDCTLVRLIQNPD"
     CDS             1413..2051
                     /gene="trpF"
                     /locus_tag="162_00003"
                     /EC_number="5.3.1.24"
                     /inference="ab initio prediction:Prodigal:2.6"
                     /inference="similar to AA sequence:UniProtKB:Q56320"
                     /codon_start=1
                     /transl_table=11
                     /product="N-(5'-phosphoribosyl)anthranilate isomerase"
                     /translation="MPAKIKICGISTPEALDATIAARADYAGLVFYPASPRAVTSNVA
                     GALTSRAAGQIAMVGLFVDADDAVIADALVAAKLNALQLHGSESPERVAQLRARFGKP
                     VWKALPVASASDVARAAAYAGAADLILFDAKTPKGALPGGMGLAFDWSLLAGYRGALP
                     WGLAGGLNPTNVAEAIARTGAPLVDTSSGVESAPGVKDTDKITNFAFAVRLA"
     CDS             complement(2062..2274)
                     /gene="nagA"
                     /locus_tag="162_00004"
                     /EC_number="3.2.1.49"
                     /inference="ab initio prediction:Prodigal:2.6"
                     /inference="similar to AA sequence:UniProtKB:A4Q8F7"
                     /codon_start=1
                     /transl_table=11
                     /product="Alpha-N-acetylgalactosaminidase"
                     /translation="MDWFVIHAFVEALKAKAPMPIDIYDALAWSAITPLSEQSIAEGN
                     RTLDFPDFTRGQWRTRKPIFALNDAY"
ORIGIN      
        1 acggcttcgg cagagaactc tttgttccaa gacgtatttt ctgtaattga accagctaat
       61 gccgtactcg aaagacagct tgttgattat catatggctt ttgaaactgt cgcacctcat
      121 gtttgaattc gccccatatt tttgctacag tgaaccaaat taagatcatc tatttactag
      181 gcctcgcatt tgcggggttt ttaatgctga ataaaaggaa aacttgatgg aattgcccaa
      241 tattatgcac ccggtcgcga agctgagcac cgcattagcc gctgcattga tgctgagcgg
      301 gtgcatgccc ggtgaaatcc gcccgacgat tggccagcaa atggaaactg gcgaccaacg
      361 gtttggcgat ctggttttcc gccagctcgc accgaatgtc tggcagcaca cttcctatct
      421 cgacatgccg ggtttcgggg cagtcgcttc caacggtttg atcgtcaggg atggcggccg
      481 cgtgctggtg gtcgataccg cctggaccga tgaccagacc gcccagatcc tcaactggat
      541 caagcaggag atcaacctgc cggtcgcgct ggcggtggtg actcacgcgc atcaggacaa
      601 gatgggcggt atggacgcgc tgcatgcggc ggggattgcg acttatgcca atgcgttgtc
      661 gaaccagctt gccccgcaag aggggatggt tgcggcgcaa cacagcctga ctttcgccgc
      721 caatggctgg gtcgaaccag caaccgcgcc caactttggc ccgctcaagg tattttaccc
      781 cggccccggc cacaccagtg acaatatcac cgttgggatc gacggcaccg acatcgcttt
      841 tggtggctgc ctgatcaagg acagcaaggc caagtcgctc ggcaatctcg gtgatgccga
      901 cactgagcac tacgccgcgt cagcgcgcgc gtttggtgcg gcgttcccca aggccagcat
      961 gatcgtgatg agccattccg cccccgatag ccgcgccgca atcactcata cggcccgcat
     1021 ggccgacaag ctgcgctgag ccatggctga ccacgtcacc cccaatctgc catcgcgcga
     1081 tttcgatgtg acagaggcgt tttatgcgaa gctgggcttt gcgacgagtt ggaaggatcg
     1141 cggctggatg atcctgcagc gcggcggttt gcagctcgaa ttcttcccct atcctgacct
     1201 cgacccagct acgagctcgt tcggctgttg cctgcggttg gatgatctcg atgccatggt
     1261 ggcattggtg aacgcggcgg gagccgagga aaaaagcacc ggctggccgc gcttcaaagc
     1321 tccgcaactg gaggcgagcg gcctgaggat cggctacctg atcgatcccg actgcacgct
     1381 ggtgcggctg atccagaacc ccgactgacc gcatgcccgc gaaaatcaag atttgcggga
     1441 tcagcacacc cgaggcgctc gatgcgacca tcgcggcgcg ggcggactat gccgggttgg
     1501 tgttctatcc agcgtcgccc cgtgcggtta cgtcgaatgt cgcgggcgct ttgacatcgc
     1561 gcgcagctgg ccagatcgcc atggtcggtt tgttcgtcga tgcggatgat gctgtcatcg
     1621 ccgacgcact ggtggcagcc aagctgaacg cgctgcagct gcacggttcg gaatcgcccg
     1681 aacgcgtggc ccagttgcgc gcgcggtttg gcaagccggt gtggaaggcg ctgcccgtcg
     1741 ccagcgccag cgatgtcgca cgcgccgcag cctatgccgg ggcggcggac ttgatcttgt
     1801 tcgacgccaa gacccccaaa ggcgcgctgc ccggcggcat ggggttggcg ttcgactggt
     1861 cgctgctggc cggatatcgc ggtgccttgc cgtgggggct ggcaggcggg ctaaatccga
     1921 cgaatgttgc cgaggcgatt gcgcgcaccg gagcgccgct ggtcgatacc tccagcggcg
     1981 tcgaaagcgc gccgggcgtc aaggataccg acaagattac caatttcgcc tttgcggtgc
     2041 gcttggccta aatcgcgtcg atcaataggc gtcgttcagc gcaaagatcg gcttgcgggt
     2101 gcgccactgc cctcgggtga agtcgggaaa atctaacgtg cgattgccct cagcaatcga
     2161 ttgttccgac agaggcgtga tcgcgctcca ggccagcgcg tcgtaaatgt cgattggcat
     2221 cggggccttg gccttcagcg cctcgacaaa agcgtggatc acgaaccagt ccatcccgcc
     2281 atgcccggcc cctgccgcca gatcggcgta gcgtttccat agcgggtgat cgtatttcgc
     2341 aaaccagccc tcggcaggct cccagcggtg cggctgtggg ctcttgccct ccagatagat
     2401 cgacttgttg acgtccgggt ataggaagta taaaccacct ttttgctcct catccgaagt
     2461 atcttacctg aaattccctc actcgtttac cgc
//
