# Supplementary material for: Spatiotemporal dynamics of multidrug resistant bacteria on intensive care unit surfaces
Source: Nat Commun. 2019 Oct 8;10:4569. doi: 10.1038/s41467-019-12563-1 (PMC6783542; doi:10.1038/s41467-019-12563-1)
Supplement: Supplementary file 16 — Source Data [file 41467_2019_12563_MOESM16_ESM.zip › SourceData/Figure6/EF_varDF_alldataDF_PAK_ICU_AWD-RFP.txt]

cutoff	numCliques	samplesCovered	observedTimeDist	observedSpaceDist	cutoff_i	expectedTimeMean	expectedSpaceMean	expectedTimeStdev	expectedSpaceStdev	timeZ	spaceZ
125	1	2	4	2	125	1.9319	1.722	1.54534824558091	0.530418829241045	1.33827440249403	0.524114123923125
141	2	4	4	4	141	3.8527	3.4511	2.16824187702473	0.741258211673663	0.0679352251060318	0.74049769885268
143	3	6	4	5	143	5.7352	5.1903	2.68164130338269	0.896641682407562	-0.647066405865384	-0.212236396917247
146	3	6	4	5	146	5.7752	5.1809	2.63961393316743	0.90169645427359	-0.672522590403905	-0.200621838028335
148	4	8	4	7	148	7.6678	6.9131	3.07190280098213	1.0399310244692	-1.1939830904895	0.083563234440818
149	5	10	4	8	149	9.5826	8.6277	3.45415262503493	1.16902924383323	-1.61619957367794	-0.536941229923198
158	5	10	4	8	158	9.596	8.6518	3.40745433931365	1.15398870401443	-1.64228172786819	-0.564823553066469
161	6	12	4	9	161	11.514	10.3563	3.7373521081212	1.2869016751843	-2.01051433812517	-1.05392667221896
163	7	14	7	10	163	13.4622	12.1106	4.05943580586098	1.36064425008065	-1.59189609321323	-1.55117695156166
165	8	16	7	12	165	15.3538	13.8254	4.29579689313807	1.47788133939276	-1.94464501181236	-1.23514652451734
168	8	16	7	12	168	15.364	13.8279	4.38102994081691	1.45783885234684	-1.90914011385195	-1.25384228651708
170	7	15	11	14	170	17.2722	15.5492	4.55809003624082	1.5441560160101	-1.37605882071888	-1.00326649894027
173	7	15	11	14	173	17.2937	15.5387	4.56319214829468	1.54943292343955	-1.37923186126449	-0.993072998980994
179	7	15	11	14	179	17.3023	15.5438	4.61619384716061	1.57013632937057	-1.36525895763162	-0.983226724407347
180	10	21	16	18	180	23.0623	20.7556	5.25151183447726	1.80737248499858	-1.34481273633138	-1.52464421300635
181	10	22	21	21	181	28.7791	25.8962	5.9951561597458	2.03052649915887	-1.29756419894988	-2.41129579053916
185	10	22	21	21	185	28.6768	25.9146	5.90266261127894	1.9965734322952	-1.30056561005723	-2.46151727780446
186	10	22	21	21	186	28.7824	25.8983	5.9103420759162	1.98195608553583	-1.31674273672114	-2.47144729176768
187	10	22	21	21	187	28.8034	25.901	5.95898476168038	2.01688020977401	-1.30951836799118	-2.42999062425683
189	10	22	21	21	189	28.7028	25.8669	5.89938576762391	2.01384953484487	-1.30569525428788	-2.41671481200054
193	10	22	21	21	193	28.7207	25.937	5.83540030329282	1.98535265444612	-1.32307975438177	-2.48671186398234
196	10	22	21	21	196	28.8325	25.9127	5.90480570578256	2.023187593577	-1.32646193461195	-2.42819796621743
198	10	22	21	21	198	28.6995	25.927	5.92966405807143	2.00256636024945	-1.29847153643038	-2.46034293684344
200	10	22	21	21	200	28.7433	25.9011	5.93682825277692	2.01795094157421	-1.30428229861258	-2.42875081798402
201	10	22	21	21	201	28.8058	25.9292	5.90238682034799	1.9834265194546	-1.32248194460759	-2.48519415851887
202	10	24	29	31	202	36.5117	32.8328	6.65232955128096	2.22790047220503	-1.12918338487208	-0.822657934169749
206	11	25	25	29	206	32.6991	29.3904	6.33537472350995	2.13739202872764	-1.2152556614259	-0.182652501156936
207	11	25	25	29	207	32.6128	29.3889	6.3310729271144	2.13178592760251	-1.20245021462259	-0.182429199369644
208	10	24	29	31	208	36.474	32.8696	6.65509977651001	2.26417942991475	-1.12304852684259	-0.825729611045177
209	10	25	33	35	209	40.2855	36.2453	6.96976667577556	2.38706885526412	-1.04530041519493	-0.521685831246041
211	10	25	34	37	211	44.1996	39.7477	7.24034544066856	2.47407696236022	-1.40871731653983	-1.11059600885607
213	10	25	34	37	213	44.0683	39.7067	7.24867501264499	2.49072187920449	-1.38898488102119	-1.0867130620238
214	10	25	34	37	214	44.0348	39.7126	7.25981125415424	2.46040781185967	-1.38223979228907	-1.10250015746362
217	10	25	34	37	217	44.195	39.7472	7.28286200664964	2.45444384524457	-1.39986175636603	-1.11927596360481
220	10	25	34	37	220	44.0607	39.722	7.33015611217544	2.48236423862843	-1.37250828577704	-1.09653529391157
223	11	27	34	39	223	46.0731	41.4641	7.32110075341298	2.55220739091803	-1.64908261839884	-0.965477965767376
224	10	25	37	37	224	43.9993	39.7666	7.20780790250933	2.47490140282302	-0.971071939578642	-1.11786271438702
226	10	26	37	40	226	48.0068	43.1948	7.60056120382313	2.56294943980233	-1.44815622226205	-1.24653258873745
230	11	29	41	41	230	53.7485	48.4064	7.9465692312	2.72289927431145	-1.60427722065851	-2.72004185754278
231	10	27	40	50	231	57.5252	51.8053	8.23824931858605	2.82991037831146	-2.1272966284793	-0.637935396765879
232	10	28	48	54	232	61.2735	55.2933	8.46328898691564	2.89466976031846	-1.56836190050003	-0.446786717341366
233	10	28	48	54	233	61.3061	55.3231	8.51772610241698	2.90519369492647	-1.56216575175202	-0.455425744008261
235	10	29	48	56	235	65.2389	58.7634	8.74658087813208	2.96595686583824	-1.97093015433038	-0.931706064855061
237	10	29	48	56	237	65.2436	58.7451	8.77655751625793	2.98851453265852	-1.9647338911706	-0.918549991978126
239	10	29	48	56	239	65.4382	58.7902	8.85425437527374	2.94839842377629	-1.96947131411739	-0.946344285595678
243	10	29	48	56	243	65.1785	58.7574	8.81316089326032	2.98299095934036	-1.9491871540819	-0.924374239675787
245	10	29	49	55	245	65.2388	58.757	8.71403282050278	2.97453118719209	-1.863522933009	-1.26305618047547
255	10	29	49	55	255	65.272	58.7222	8.85599564509189	2.97716534833911	-1.83739927751863	-1.25024967191578
258	10	29	49	55	258	65.3257	58.7328	8.78997985689321	2.95622700207693	-1.85730801046116	-1.26269058410517
260	10	29	49	55	260	65.2976	58.7057	8.82552113035385	2.99318950758933	-1.84664449376788	-1.23804389618635
262	10	29	49	55	262	65.0674	58.7756	8.65729473422336	2.94773023720881	-1.85593773727994	-1.28084990693554
264	9	28	57	61	264	72.8977	65.5983	9.29090236719123	3.18699745925229	-1.71110397803116	-1.4428313981395
267	9	29	59	65	267	76.8016	69.0911	9.46510413358596	3.25254649403657	-1.88076113572093	-1.25781445630397
271	9	29	59	65	271	76.7163	69.0999	9.56380473170038	3.24400560222	-1.85243221678055	-1.2638387545306
273	9	29	59	65	273	76.7827	69.1117	9.43844209225828	3.23982603811929	-1.88407152644248	-1.26911135092514
274	10	31	60	65	274	78.6778	70.8998	9.63976554009312	3.23805627820859	-1.93757824527126	-1.82201898086341
279	9	31	91	87	279	103.6583	93.2482	10.8787488171932	3.70483054092002	-1.16358050109534	-1.68650088876896
283	9	32	91	91	283	107.3434	96.756	11.1132455593623	3.76394483594975	-1.4706234927232	-1.5292466417212
289	9	32	91	91	289	107.5152	96.7903	11.0305909340178	3.71374542753136	-1.49721806372748	-1.55915372041239
291	9	32	91	91	291	107.4054	96.7454	11.0130186369564	3.75531477760625	-1.4896369960683	-1.52993832481396
293	9	33	101	101	293	117.2865	105.3866	11.5663648494064	3.93449977364936	-1.4080914973762	-1.11490665964159
294	9	33	101	101	294	117.2011	105.3516	11.7219963875583	3.9042415076651	-1.3821109872714	-1.11458268948184
297	9	33	101	101	297	117.1706	105.4251	11.7137020929197	3.90203954122176	-1.38048585082031	-1.13404796472525
299	9	33	101	101	299	117.2187	105.3867	11.4947937492734	3.87541804151496	-1.41096050557891	-1.13192949844584
301	9	33	101	101	301	117.0425	105.3493	11.5049263397472	3.91139609499488	-1.39440266945269	-1.11195590893121
302	9	33	111	97	302	111.4518	100.1487	11.4110077499661	3.80655189032402	-0.0395933479233109	-0.827179056196179
309	9	33	111	97	309	111.0397	100.2501	11.3033225389724	3.81989648431932	-0.00351224163188441	-0.850834574534066
314	9	33	111	97	314	111.2668	100.1593	11.3968331803468	3.87148838978438	-0.0234100118671637	-0.816042741684668
317	9	33	111	97	317	111.1575	100.1568	11.4064588931205	3.81877887121089	-0.0138079663001276	-0.826651688003872
318	9	33	111	97	318	111.4605	100.2406	11.1697500456191	3.86344461076201	-0.041227422110543	-0.83878515844979
319	9	33	111	97	319	111.2173	100.1279	11.2895538491391	3.83077134150645	-0.0192478819715772	-0.816519630422513
320	9	33	131	125	320	140.0365	126.1774	12.592482869255	4.2090973961277	-0.717610664538835	-0.279727430656082
325	9	33	131	125	325	139.9321	126.1409	12.4567494415945	4.22080901165538	-0.717049021647228	-0.270303630619038
326	9	34	135	129	326	144.0046	129.6039	12.6985158215599	4.2896439123183	-0.70910649138317	-0.140780916165519
332	9	34	135	129	332	143.7644	129.5955	12.536594803252	4.23828692487965	-0.699105310297376	-0.140504880994318
336	9	34	135	129	336	143.8725	129.544	12.6761631522013	4.23254715810049	-0.699935768691903	-0.12852780599476
337	9	34	135	129	337	144.0805	129.5828	12.7210692282619	4.2599482245548	-0.713815783647041	-0.136809174496692
340	9	34	135	129	340	143.9016	129.4872	12.5895022537311	4.33210259242404	-0.707065285076055	-0.112462710567384
343	9	34	135	129	343	143.8274	129.4892	12.6336918696407	4.2563476138	-0.698718956508083	-0.114934221634981
345	9	34	135	129	345	144.0647	129.4767	12.5219005629885	4.26688150032008	-0.72390768113851	-0.111720937167867
350	9	34	135	129	350	143.8678	129.5537	12.6446950137676	4.2403672460576	-0.701305961934605	-0.130578312648458
352	9	34	135	129	352	144.3054	129.5177	12.771743913196	4.33305483999737	-0.728592748433164	-0.119476909274544
354	9	34	135	129	354	143.8083	129.591	12.7535570109536	4.3110065504181	-0.690654379200631	-0.137090953838307
355	9	34	135	129	355	143.8483	129.5678	12.5846145893482	4.31094671576425	-0.703104567659093	-0.131711208102776
357	9	34	135	129	357	144.0812	129.5478	12.829725903022	4.34978243372264	-0.707824942531385	-0.125937333268224
364	9	34	135	129	364	144.0259	129.5714	12.5343025360012	4.28274867738271	-0.720095910727835	-0.133418989308802
366	9	34	135	129	366	143.9419	129.5285	12.4706405640451	4.31138568845974	-0.717036142135389	-0.122582398836328
370	9	34	135	129	370	143.7757	129.5683	12.7556834491934	4.27789260577152	-0.687983520048465	-0.132845784682222
371	9	34	135	129	371	144.0014	129.5477	12.5136028810933	4.33981659875289	-0.719329204029651	-0.126203489833506
375	9	34	135	129	375	144.025	129.551	12.5318745520365	4.31222199403655	-0.720163608606617	-0.127776353063914
376	9	34	135	129	376	143.9822	129.5048	12.6654066027286	4.36482326425857	-0.709191602112869	-0.115651876247442
377	9	34	135	129	377	143.9621	129.4899	12.7325439468134	4.26707379616034	-0.703873478657258	-0.114809357279182
379	9	34	135	129	379	143.9746	129.5319	12.6342834126726	4.31674018381712	-0.710337081009134	-0.123217978694671
380	9	34	135	129	380	143.967	129.4902	12.5328615352531	4.32196389355461	-0.715479060769735	-0.113420660623988
381	9	34	139	129	381	143.662	129.5075	12.5821137714891	4.29678833420951	-0.370525977166415	-0.118111473157628
382	9	34	139	129	382	143.814	129.5605	12.726562793624	4.26653959152011	-0.378263956895872	-0.131371100156671
383	9	34	139	129	383	143.9202	129.5307	12.782025268986	4.26908421303701	-0.38493117455637	-0.124312375562734
386	8	33	151	146	386	161.1383	145.1697	13.2569810992091	4.4837609571912	-0.764751788067711	0.185179363469039
389	8	33	151	146	389	161.1407	145.1654	13.3469741020865	4.4701947501323	-0.75977520615813	0.186703275058719
390	9	35	159	134	390	147.6422	133.0324	12.8416770722131	4.37646724956998	0.884448342387935	0.22109156651294
393	9	34	111	106	393	120.8638	108.8069	11.850792956143	3.96441471700487	-0.832332489184782	-0.708023806883811
395	9	34	111	106	395	120.8194	108.8971	11.6979343393088	3.98051454457887	-0.83941315750112	-0.727820478371471
396	9	34	111	106	396	120.661	108.7606	11.8549117623578	3.98169223161494	-0.814936474742562	-0.693323300600841
397	9	34	111	106	397	120.9439	108.8954	11.6736361159673	3.93974758088638	-0.851825421078409	-0.734920179670134
398	9	34	111	106	398	120.8418	108.7986	11.665649638925	3.94256165699941	-0.843656401882731	-0.709843052176879
400	9	34	111	106	400	121.1482	108.8444	11.6049172409982	3.95696277407806	-0.874474137923892	-0.718834157003844
401	9	34	111	106	401	120.9633	108.8643	11.6663603367267	3.94766309535039	-0.854019566722507	-0.725568502381475
404	9	34	111	106	404	121.166	108.8615	11.612059593061	3.92793337724326	-0.875469155021811	-0.728500136122038
406	9	34	111	106	406	120.8727	108.7277	11.8078040775461	3.98742306060774	-0.836116515413235	-0.684075895268624
409	9	34	111	106	409	120.9568	108.8412	11.6059555220739	3.93224221187878	-0.857904373410935	-0.72253941820194
410	8	34	189	165	410	182.3125	164.089	13.7694445607058	4.78597634312537	0.485676816556876	0.190347785840724
414	8	34	189	165	414	182.3378	164.1457	14.004295883418	4.72786492834536	0.475725452779706	0.180694671473827
415	8	34	189	165	415	182.3658	164.0045	13.9488797931858	4.8153087616317	0.475608084546033	0.206736483428045
416	8	34	189	165	416	182.2551	164.0815	13.8527258614101	4.75492572832302	0.486900561483676	0.193168106607616
418	8	34	189	165	418	182.5875	164.0252	14.1235651044319	4.79191623529884	0.454028423601616	0.203425926525862
419	8	34	189	165	419	182.2238	164.1689	13.7863163975001	4.75596832553281	0.49151635611879	0.174748850941282
423	8	34	189	165	423	182.4959	164.0858	13.9212773618781	4.74662947881346	0.467205690320543	0.19259982353384
424	8	34	189	165	424	182.2541	164.1247	13.9061522822501	4.82027731747269	0.485101835725653	0.181587062808025
429	8	34	189	165	429	182.5112	164.1449	14.1104707610522	4.6704694965851	0.459857088390729	0.183086518523505
431	8	34	189	165	431	182.3956	164.059	14.0919749863496	4.76627640187536	0.46866390313618	0.197428751641376
435	8	34	189	165	435	182.3194	164.0945	14.0193593963415	4.74639047827475	0.476526766390152	0.190776549916122
440	8	34	169	144	440	166.7007	150.2814	13.3592352485703	4.56367141122967	0.172113145492072	-1.37639182009107
447	9	35	133	110	447	128.7168	115.6937	12.0349026439006	4.14369368193801	0.355898184367181	-1.37406392388953
452	9	35	133	110	452	128.345	115.7221	12.2014123135908	4.09457545355004	0.381513211779176	-1.39748310048576
454	8	34	193	145	454	182.3369	164.1244	14.1177097775431	4.80622873191261	0.755299561190985	-3.97908652849103
456	8	34	233	190	456	213.0644	191.6909	14.8900243089927	5.07536531919746	1.33885610837856	-0.333158283917851
460	9	35	137	120	460	136.246	122.654	12.3537907386584	4.21834842638024	0.0610338976878181	-0.629156184302536
461	9	35	137	120	461	136.2991	122.6286	12.3933045871494	4.18382749181275	0.0565547304249063	-0.628276382127099
462	9	35	137	120	462	136.3185	122.5138	12.4598387833973	4.19265636521045	0.0546957317704703	-0.599572152122662
488	9	35	137	120	488	136.2484	122.6907	12.2940966289188	4.14455682131691	0.0611350327466961	-0.649212959552344
489	9	35	137	120	489	136.4285	122.6302	12.3570529425807	4.21903164041208	0.0462488914351638	-0.623413196243085
496	8	34	221	184	496	213.0044	191.7369	14.9386711935735	5.02637094039855	0.535228327633293	-1.53926164458258
503	8	34	221	184	503	213.0342	191.7422	14.9899466379978	5.12173431331982	0.531409496802852	-1.51163639626235
505	8	34	253	207	505	233.8623	210.7939	15.4550388072128	5.27710219445834	1.23828223524541	-0.718936238146782
513	8	34	253	207	513	234.1573	210.7219	15.627071934554	5.27918055807305	1.2057729099164	-0.705014719435649
523	8	34	253	207	523	234.3099	210.7275	15.6679612742389	5.28706336768393	1.19288653276991	-0.705022758528591
528	8	34	253	207	528	234.0527	210.747	15.3875079285122	5.29701773073151	1.23134298861297	-0.70737916889747
533	8	34	253	207	533	234.3754	210.7462	15.6323802401041	5.31119632857269	1.1914116541395	-0.70534014716167
535	8	34	253	207	535	233.6964	210.6714	15.3233125475774	5.2964353354616	1.25975372100936	-0.693183201051964
541	9	35	171	147	541	163.0751	146.8221	13.3553471134094	4.54637421929324	0.593387796865501	0.0391300828790221
547	9	35	171	147	547	163.0831	146.8863	13.4496573829363	4.54792707440075	0.588632094825275	0.0250004008727373
548	8	34	273	229	548	259.1021	233.1396	16.0764461496339	5.56188864510339	0.864488324760534	-0.744279553968497
550	8	34	273	229	550	259.0805	233.272	16.3288114312792	5.49907628461348	0.852450287553448	-0.776857744627607
552	8	34	273	229	552	259.2142	233.2647	16.0685885601017	5.49527558138548	0.857934718313102	-0.77606662975122
554	8	34	273	229	554	259.1037	233.2807	16.0752290064173	5.55634725422025	0.864454247864992	-0.770416211252571
557	8	34	273	229	557	258.9682	233.1033	16.1535470553141	5.5510999433498	0.868651321715987	-0.739186835379488
562	8	34	273	229	562	259.1891	233.2346	16.1174724594723	5.47080942965313	0.856889939457181	-0.774035369802398
564	8	34	273	229	564	259.2706	233.2106	16.3848229127503	5.46003927118517	0.837933987636575	-0.771166614537194
566	8	34	273	229	566	259.1196	233.2365	16.3762240431484	5.441886544473	0.847594656950691	-0.778498405907188
568	8	34	273	229	568	259.1983	233.0972	16.0878419614284	5.51951072649252	0.857896294176085	-0.742312172768189
570	8	34	273	229	570	259.2082	233.1972	16.2281295280386	5.49682942007184	0.849869972763705	-0.763567445748599
571	8	34	273	229	571	259.0847	233.2965	16.0221221050669	5.54336185324967	0.86850542698082	-0.77507117769721
583	8	34	273	229	583	259.0234	233.1899	16.2978776078805	5.47784982213527	0.8575717854969	-0.764880406737177
584	8	35	323	260	584	289.7965	260.8539	16.8419432624411	5.68390582861353	1.97147677572614	-0.150231201175319
588	8	35	323	260	588	289.6108	260.8349	17.0292901505701	5.74138818961359	1.96069241317626	-0.145417793123686
591	8	35	323	260	591	289.4436	260.8553	17.0788813409657	5.7471440626182	1.96478910591826	-0.148821743579254
596	8	35	323	260	596	289.4197	260.8642	17.0784636106978	5.78431536056075	1.96623658693546	-0.149404025564091
600	8	35	299	235	600	263.1246	236.7276	16.2713106538791	5.49210474785907	2.20482546016951	-0.314560642834325
610	7	34	351	287	610	320.2861	288.5194	17.3225533301355	5.95685924436743	1.77305847554056	-0.25506729933844
616	7	34	351	287	616	320.8667	288.4617	17.452351978142	5.89730539577976	1.7266039578929	-0.247858963018268
625	7	34	351	287	625	320.3466	288.4992	17.4207696948693	5.91147138277696	1.75958930270618	-0.253608603158916
626	7	34	351	287	626	320.3274	288.4591	17.8067604384327	5.9102470584595	1.7225255602248	-0.246876312541204
627	7	34	351	287	627	320.3981	288.4837	17.5909226718227	5.98784767190801	1.7396415509812	-0.247785194496643
630	7	34	351	287	630	320.4622	288.4438	17.4351647441877	5.90177300922911	1.75150624889738	-0.244638348127286
638	7	34	351	287	638	320.24	288.4909	17.4091501185665	5.96957961485378	1.76688694109169	-0.249749579734272
639	7	34	351	287	639	320.4213	288.4408	17.6089469819005	5.94893556390001	1.73654336238451	-0.242194588346737
643	7	34	351	287	643	320.4677	288.4871	17.4008343367082	6.01917408251859	1.75464574911734	-0.247060473681757
656	7	34	351	287	656	320.4562	288.4477	17.572887133201	5.90362176845693	1.73812076345114	-0.24522234939492
660	7	34	351	287	660	320.4304	288.5175	17.3205587674186	5.96418065580592	1.76493151349735	-0.254435619505045
661	7	34	351	287	661	320.5181	288.4946	17.3977050326772	5.95267286783233	1.75206442129853	-0.251080486562039
680	7	34	240	187	680	212.7672	191.7679	14.881617869541	5.11519756359532	1.82996232256029	-0.932104760514623
682	8	35	239	195	682	212.9615	191.7719	14.9221943741024	5.11875869318489	1.74495113434456	0.630641175622891
688	7	35	251	203	688	232.3373	208.9864	15.5085518417428	5.34681904382304	1.20338121769484	-1.11961896427294
702	7	35	403	318	702	355.0471	319.5312	18.3129521926914	6.20102183734122	2.6185237363934	-0.24692704527816
708	7	35	403	318	708	354.7574	319.5045	18.112955395388	6.1336075733769	2.66343061896369	-0.245287945471167
711	7	35	403	318	711	355.3881	319.6293	18.1071495624388	6.15643335683638	2.62945306967395	-0.264649985724405
714	7	35	403	318	714	355.1608	319.5868	18.2680408224732	6.13685846856405	2.61873730548864	-0.258568778818729
716	7	35	403	318	716	354.8281	319.5575	18.2512756073686	6.15852957276734	2.63937168208404	-0.252901278072477
718	7	35	403	318	718	354.8895	319.5261	18.0369127838518	6.17962276872597	2.66733562314902	-0.246956821980028
722	7	35	403	318	722	355.0766	319.5281	18.3259356222716	6.15524159476368	2.61505884271243	-0.248259954783897
724	7	35	403	318	724	355.0032	319.6023	18.2775052039289	6.13397891092951	2.62600390285665	-0.261217070235608
725	7	35	403	318	725	355.1719	319.5829	18.1305549306195	6.23408485436292	2.63798323785591	-0.253910563776206
729	7	35	403	318	729	355.0785	319.6117	18.2410200161922	6.27285086510094	2.62712830518584	-0.256932618782106
734	7	35	403	318	734	355.0014	319.4787	18.0474477164198	6.13456678184858	2.65957828243659	-0.241043915990171
746	7	35	403	318	746	354.8844	319.5544	17.9296844366654	6.20082943391986	2.68357204890934	-0.250676142049173
753	7	35	403	318	753	355.0669	319.7042	18.1365188975661	6.08950002554036	2.64290519425051	-0.279858772124529
767	7	34	415	317	767	351.2564	316.1546	18.1747102053679	6.20007604262185	3.50726912724987	0.136353166346406
776	7	34	415	317	776	350.9322	316.1541	18.1702564368778	6.15431074484173	3.52597115085123	0.137448373192557
783	7	34	415	317	783	351.0201	316.1261	18.2586098505162	6.1755981565561	3.50409480917799	0.141508559631952
790	7	34	415	317	790	351.414	316.0986	18.2040529211018	6.14565333756262	3.49295842390637	0.146672770247324
792	7	34	415	317	792	350.9029	316.1413	18.2439457285307	6.17873384968138	3.51333538006321	0.138976693427939
793	7	35	453	349	793	387.129	348.905	18.6954730100928	6.29338825066175	3.52336632319704	0.0150952072581948
805	7	35	453	349	805	387.4644	348.9292	18.7991349106106	6.30721534883229	3.48609658431731	0.0112252390451719
807	7	35	453	349	807	387.8	349.0062	18.7310513647399	6.35581632838143	3.48085106011376	-0.000975484450721586
822	7	35	447	348	822	388.027	348.9286	18.5500803650053	6.33109076787177	3.17912369324569	-0.146672987964785
828	6	34	503	381	828	424.4082	381.7551	19.143563418602	6.49560953909088	4.10539032266227	-0.116247750954826
854	6	35	539	416	854	464.734	417.9084	19.6458708135833	6.68842903440672	3.78023456963038	-0.28532858615719
1070	6	35	539	416	1070	464.8184	418.0422	19.7509906486525	6.83842785803557	3.75584198887061	-0.298635891522972
1150	6	36	546	420	1150	468.0118	421.4522	19.524010332356	6.63838248161382	3.9944764765236	-0.218758109226477
3526	6	36	546	420	3526	468.2893	421.5678	19.775285375973	6.73824484226831	3.92968791714221	-0.232671865849298
3540	6	36	546	420	3540	468.2326	421.5096	19.568372169369	6.66812974044623	3.9741374155655	-0.226390316139673
3549	6	36	546	420	3549	468.392	421.5727	19.8292121821714	6.68385982110717	3.91382165297408	-0.23529817232754
3555	6	36	546	420	3555	468.2175	421.436	19.7338728161411	6.61022492108633	3.94157298593608	-0.217239203982182
3569	6	36	546	420	3569	468.4108	421.5034	19.7165899118426	6.74795835302749	3.93522411060528	-0.222793313376852
3578	6	36	546	420	3578	468.0662	421.4568	19.6636487831823	6.77692603122118	3.96334377507059	-0.214964719002175
3580	6	36	546	420	3580	468.2128	421.6211	19.7351631314865	6.69879259062536	3.94155343341928	-0.241998834576348
3581	6	36	546	420	3581	468.2385	421.4352	19.7794423678737	6.62214362866163	3.93143034842591	-0.216727404369221
3586	6	36	546	420	3586	467.8407	421.6106	19.6412550871919	6.70431670092058	3.9793434611502	-0.240233281309462
3589	6	36	546	420	3589	467.9464	421.436	19.6056054488634	6.68644710272098	3.98118794156011	-0.214762784770347
3591	6	36	546	420	3591	468.34	421.4959	19.9615842679044	6.70282596951448	3.890472767979	-0.223174524715933
3593	6	36	546	420	3593	467.9984	421.488	19.811765394452	6.68126634194396	3.93713525508652	-0.222712270974525
3597	6	36	546	420	3597	468.4096	421.4773	19.6097802687388	6.71072187538784	3.95671950101816	-0.220140251292211
3607	6	36	546	420	3607	468.1285	421.3915	19.8510653172424	6.73318359516006	3.92278695150743	-0.206663011684435
3609	6	36	546	420	3609	468.0475	421.5621	19.739154165534	6.71205249941294	3.94913071483635	-0.232730599192514
3610	6	36	546	420	3610	468.1554	421.4039	19.721793674881	6.63858206751914	3.94713590879658	-0.2114758823076
3614	6	36	546	420	3614	468.5614	421.4319	19.7345325563471	6.74847513010592	3.92401491035541	-0.212181266492644
3615	6	36	546	420	3615	468.4145	421.4496	19.8678927686432	6.76486778759337	3.90506939530348	-0.214283567028245
3622	6	36	546	420	3622	468.2889	421.4941	19.7987988533043	6.78502533870616	3.92504113889871	-0.220205515147702
3623	6	36	546	420	3623	467.8999	421.486	19.5794334803523	6.69660275429601	3.98888456493761	-0.221903561331407
3628	6	36	546	420	3628	468.0649	421.5774	19.5253940316504	6.67856792785375	3.99147386596492	-0.236188359097357
3629	6	36	546	420	3629	468.5946	421.5502	19.7312083486615	6.67577235633866	3.9229933936231	-0.232212831303048
3632	6	36	546	420	3632	467.9825	421.5394	19.5905480450974	6.71764544435263	3.9824051792938	-0.229157673287765
3635	6	36	546	420	3635	468.4383	421.5081	19.8905041747471	6.6529212024533	3.89943358491998	-0.226682378177558
3641	6	36	546	420	3641	468.3006	421.4472	19.9806446907057	6.67035692644349	3.88873338186846	-0.216959904238832
3642	6	36	546	420	3642	468.3849	421.4661	19.6718491798564	6.71024243417125	3.9454908021294	-0.218486889912354
3644	6	36	546	420	3644	468.4254	421.4229	19.6438087641444	6.66653582154825	3.94906104673529	-0.2134391891214
3646	6	36	546	420	3646	468.1192	421.38	19.7322408127599	6.76996183433288	3.94688067812542	-0.203841621824443
3649	6	36	546	420	3649	468.6697	421.4825	19.603214800462	6.63773302415591	3.94477644545208	-0.223344324727272
3651	6	36	546	420	3651	468.4927	421.4081	19.6214843213937	6.78664572863684	3.95012419705131	-0.207480993749002
3652	6	36	546	420	3652	468.1701	421.5399	19.5558177786279	6.73616698015707	3.97988470137304	-0.228601815325558
3659	6	36	546	420	3659	468.3089	421.4603	19.5087503424487	6.7645250971505	3.98237194265352	-0.215876204024309
3662	6	36	546	420	3662	468.1965	421.4909	19.7707201661343	6.70443227508587	3.93528912180303	-0.222375279341742
3670	6	36	546	420	3670	468.4064	421.4617	19.6121417150261	6.65559635241506	3.95640624708268	-0.219619688845706
3671	6	36	546	420	3671	468.3112	421.472	19.7941692291833	6.72668869757501	3.92483256561535	-0.218829808569949
3673	6	36	546	420	3673	467.8447	421.4141	19.6821726621344	6.69712672275462	3.97086751252616	-0.211150252718882
3675	6	36	546	420	3675	467.9894	421.5601	19.683979108487	6.66425008631288	3.96315194047146	-0.234099858167707
3684	6	36	546	420	3684	468.174	421.5013	19.5686283914257	6.7156167446353	3.97707996918684	-0.223553555404917
3688	6	36	546	420	3688	468.3544	421.4784	19.5842425152338	6.66942138106116	3.96469763584692	-0.221668405028083
3689	6	36	546	420	3689	468.5078	421.5442	19.626244116127	6.69624748146552	3.94839682730351	-0.230606769578658
3694	6	36	546	420	3694	468.3062	421.3467	19.7907101636318	6.7737351187322	3.92577120060974	-0.198812025624653
3703	6	36	546	420	3703	468.255	421.531	19.6757538236494	6.61009896603932	3.95130985561295	-0.231615291672004
3706	6	36	546	420	3706	468.2443	421.4657	19.9677712501638	6.78522125156898	3.89406003433468	-0.216013589779568
3719	6	36	546	420	3719	468.2027	421.5522	19.68130961356	6.64759311400908	3.95285179327697	-0.233498045590205
3739	6	36	546	420	3739	468.4085	421.4952	19.5659681708073	6.60431212571494	3.96563560375036	-0.226397537175478
3745	6	36	546	420	3745	468.4938	421.3873	19.9085257239116	6.71187035261879	3.89311599838402	-0.206693503765116
3756	6	36	546	420	3756	468.3423	421.458	19.7424291073998	6.7391229086401	3.93354331311199	-0.216348628711127
3774	6	36	546	420	3774	468.2106	421.4081	19.8581741947299	6.6700377308028	3.91724834504899	-0.211108251081889
3777	6	36	546	420	3777	468.4178	421.5036	19.6817829583105	6.69343463751792	3.94182783969993	-0.22463803434668
3779	6	37	602	455	3779	510.625	459.4986	20.1522005279476	6.83182738559331	4.53424428132693	-0.658476824149053
3793	6	37	602	455	3793	510.3161	459.5284	20.1852155074576	6.78632439984164	4.54213134192828	-0.667283161427657
3796	6	37	602	455	3796	509.9896	459.4493	20.1657520959611	6.83459586808672	4.56270609507435	-0.650996794232624
3797	6	37	602	455	3797	510.4711	459.4922	19.9948529428056	6.80805215295915	4.57762306438635	-0.659836308399528
3803	6	37	602	455	3803	510.3396	459.5045	20.1124469643127	6.7930254135714	4.55739672863483	-0.663106602104082
3811	6	37	602	455	3811	510.5769	459.5104	19.984809872815	6.8599415245155	4.5746294601662	-0.65749831596685
3817	6	37	602	455	3817	510.5197	459.4004	20.1196593405355	6.87624956795578	4.54681157626226	-0.639941868966831
3825	6	37	582	456	3825	510.5962	459.4646	20.2089135180137	6.82587767987459	3.5332824763861	-0.507568427458793
4143	6	37	582	456	4143	510.5524	459.5073	20.1207936939348	6.82992031367491	3.55093348139328	-0.513519900514454
4146	6	37	582	456	4146	510.7209	459.592	20.1450734818357	6.80232042440781	3.53828940183667	-0.528055101184489
4257	6	37	582	456	4257	510.4066	459.4702	19.8862772494573	6.81967468111754	3.60014089625315	-0.508851252041148
5120	6	37	582	456	5120	510.5834	459.4586	19.9401255086454	6.92663582617037	3.58155218075414	-0.499318873807777
5157	6	37	582	456	5157	510.364	459.4353	19.952857330507	6.84158568165772	3.59026272846005	-0.502120438133226
5261	6	37	582	456	5261	510.3862	459.4679	19.9480886849898	6.90891763623583	3.5900081020738	-0.501945483010476
5281	6	37	582	456	5281	510.4733	459.4212	20.119462378171	6.75112941179722	3.55509996517622	-0.50675965328433
5311	6	37	582	456	5311	510.7502	459.4991	20.2520570446919	6.88390427038322	3.5181512595371	-0.508301664660599
5321	6	37	582	456	5321	510.6313	459.3985	19.9828999882198	6.84363801556809	3.57148862487792	-0.496592600641503
5388	6	37	582	456	5388	510.7059	459.4537	20.1732223772036	6.82145948759898	3.53409577641719	-0.506299276024237
5422	6	37	582	456	5422	510.5253	459.5076	20.1322599501166	6.9445924989518	3.55025715826732	-0.505083631693213
5431	6	37	582	456	5431	510.5419	459.4377	20.1222199263271	6.89967240221779	3.5512036078339	-0.498241046762599
5446	6	37	582	456	5446	510.6762	459.4163	20.1893762818831	6.94265182415445	3.53273914974789	-0.492074222721957
5466	6	37	582	456	5466	510.5989	459.4523	20.0247576235466	6.80280475430925	3.56564115992302	-0.507481858539761
5470	6	37	582	456	5470	510.3781	459.489	19.9548981502291	6.87889605395314	3.58918895304798	-0.507203477510745
5474	6	37	582	456	5474	510.7244	459.4566	19.9209570325552	6.82087742720009	3.57792047257168	-0.506767646375796
5475	6	37	582	456	5475	510.2356	459.4016	20.0453304828685	6.83044529575443	3.58010560421204	-0.498005598861071
5476	6	37	582	456	5476	510.0001	459.4495	19.9939309721118	6.85232407176707	3.60108775510068	-0.503405846523316
5481	6	37	582	456	5481	510.1986	459.3948	20.0119565730237	6.75854279782817	3.5879250356154	-0.502297625619961
5482	6	37	582	456	5482	510.4739	459.3675	20.0548332933446	6.90094240307837	3.5665267795438	-0.487976830309123
5484	6	37	582	456	5484	510.3972	459.5223	20.1337966895693	6.84626831558513	3.5563486164085	-0.514484656112829
5505	6	37	582	456	5505	510.1377	459.4904	20.1334069177924	6.90226571259009	3.56930649111817	-0.505689022321084
5507	6	37	582	456	5507	510.3573	459.4199	20.2900272358251	6.89690805535875	3.53093168221599	-0.495859879898326
5514	6	37	582	456	5514	510.8984	459.4513	19.862641563825	6.77228282719122	3.57966485834867	-0.509621362259529
5521	6	37	582	456	5521	510.3238	459.4468	19.8242794009108	6.80972884927881	3.61557656399389	-0.506158185779311
5523	6	37	582	456	5523	510.5965	459.4367	20.0718553125407	6.86876343318869	3.55739411669572	-0.500337511027738
5535	6	37	582	456	5535	510.1898	459.4202	20.0109375023254	6.8374488685988	3.58854751266178	-0.500215806469485
5543	6	37	582	456	5543	510.8534	459.4947	19.8137620596568	6.78467206926825	3.59076685113035	-0.515087533239751
5565	6	37	582	456	5565	510.3381	459.4061	19.9873194221679	6.79961809741011	3.585368227043	-0.500925191857073
5567	6	37	582	456	5567	510.3809	459.5027	19.9702152251701	6.83741674441259	3.58629585071936	-0.512284117077161
5578	6	37	582	456	5578	510.5306	459.5603	20.2602347308992	6.85628651505154	3.52757018609468	-0.519275265434735
5582	6	37	582	456	5582	510.7029	459.5203	19.9505948335738	6.92022953865598	3.57368291997078	-0.50869699918707
5588	6	37	582	456	5588	510.5853	459.4379	20.3669684845469	6.82152452972874	3.50639811978817	-0.503978250758664
5593	6	37	582	456	5593	510.4353	459.49	19.9442721428768	6.91455574191942	3.58823322743115	-0.504732354508609
5594	6	37	582	456	5594	510.3868	459.5353	20.265543540342	6.77012092681781	3.53374188348029	-0.522191558794168
5598	6	37	582	456	5598	510.4774	459.3728	20.1623991993549	6.89030970253005	3.54732585605628	-0.489499042221793
5604	6	37	582	456	5604	510.2625	459.546	20.0640636565737	6.88964663267082	3.57542226878334	-0.514685322638291
5612	6	37	582	456	5612	510.579	459.5331	20.021899176768	6.81245516275406	3.56714412401356	-0.518623596866606
5615	6	37	582	456	5615	510.0519	459.385	20.1873316519525	6.88279828930277	3.56402229083314	-0.491805782723714
5621	6	37	582	456	5621	510.7004	459.4737	20.3820406877785	6.79287292846423	3.49815806435676	-0.511374205962861
5622	6	37	582	456	5622	510.6358	459.3681	20.107699776927	6.81834667460797	3.54909814606881	-0.493976056181344
5627	6	37	582	456	5627	510.7378	459.4583	20.072671530572	6.79076376832943	3.55021004012659	-0.50926524879701
5630	6	37	582	456	5630	510.4214	459.4338	20.039201056876	6.87307365551595	3.57192883073746	-0.499601804389836
5631	6	37	582	456	5631	510.8312	459.4693	19.8453342196353	6.94542161413832	3.58617291159472	-0.499508912884101
5635	6	37	582	456	5635	510.5397	459.4408	20.1831008436753	6.86913486993713	3.54060065167802	-0.500907328964924
5638	6	37	582	456	5638	510.3953	459.4214	20.0352284476093	6.86212291591249	3.5739397824807	-0.498592059909939
5646	6	37	582	456	5646	510.6283	459.4143	20.039563306613	6.85392975929244	3.56153968567006	-0.498152172535906
5649	6	37	582	456	5649	510.4415	459.4923	19.7823029928563	6.87306806429717	3.61729875565251	-0.508113693525181
5654	6	37	582	456	5654	510.476	459.4855	20.1351425720465	6.87781361931379	3.55219734571417	-0.506774418866523
5656	6	37	582	456	5656	510.6327	459.4269	20.2967383209383	6.81989057688964	3.5161955025245	-0.502486067974848
5659	6	37	582	456	5659	510.4282	459.5607	19.9029258503804	6.76456143731018	3.59604414637519	-0.526375587390016
5671	6	37	582	456	5671	510.2379	459.4933	19.9052587404071	6.84795185106141	3.60518297882384	-0.510123329716246
5672	6	37	582	456	5672	510.3607	459.4975	20.0682552554252	6.90166335354779	3.56978218027366	-0.506761895044057
5675	6	37	582	456	5675	510.8542	459.5998	20.1537728432168	6.87887867731258	3.53014795559462	-0.523312035124651
5692	7	39	583	458	5692	512.2114	461.2974	20.0284553558779	6.85805049016501	3.53440136756353	-0.480807192179281
5699	7	39	583	458	5699	512.4852	461.2783	19.9898159129599	6.88639175106492	3.52753623680364	-0.476054822105211
5704	7	39	583	458	5704	512.4077	461.2659	20.0977827831152	6.81128743730988	3.51244218139859	-0.479483508816632
5714	7	39	583	458	5714	512.3597	461.2268	20.182652200714	6.87174532767221	3.50005040454995	-0.46957502732324
5721	7	39	583	458	5721	512.1637	461.1529	20.1341809079506	6.90567088841062	3.51821116159874	-0.456566791402022
5723	7	39	583	458	5723	512.5604	461.288	19.9583612919134	6.86282491664939	3.52932783256812	-0.479102999119683
5727	7	39	583	458	5727	512.4254	461.2623	19.8610493420689	6.7716677604875	3.55341748487133	-0.481757244357943
5730	7	39	583	458	5730	512.3739	461.2233	19.919397004621	6.89408369176027	3.54559427595202	-0.467545818141495
5731	7	39	583	458	5731	512.287	461.2756	19.9759439034425	6.82031497143871	3.53990781821397	-0.480271074534997
5734	7	39	583	458	5734	512.2828	461.2629	20.1720627445866	6.79276068692067	3.50569998197026	-0.480349617833976
5736	7	39	583	458	5736	512.7973	461.2469	20.1597682113519	6.87180198756161	3.48231682348755	-0.472496152519685
5742	7	39	583	458	5742	512.5289	461.2609	20.0725796955838	6.78057732150304	3.51081430831257	-0.480917751598938
5743	7	39	583	458	5743	512.5965	461.1796	20.1663619913359	6.8166993903984	3.49113538823947	-0.466442748594516
5745	7	39	583	458	5745	512.3015	461.2457	19.9567588794498	6.81639038111688	3.54258426566455	-0.476161108523274
5746	7	39	583	458	5746	512.3007	461.1487	20.3329590181125	6.77911380258473	3.47707876345107	-0.464470739346415
5749	7	39	583	458	5749	512.2845	461.191	20.1540809378112	6.83217292365217	3.50874347573598	-0.467054923178702
5751	7	39	583	458	5751	512.3261	461.1799	20.1414082532141	6.83517431751342	3.50888572991027	-0.465225881928465
5779	7	39	583	458	5779	512.164	461.1641	20.0416883252657	6.75294983123245	3.53443277085095	-0.468550793220176
5789	7	39	583	458	5789	512.4607	461.3752	20.0887732674531	6.85669938036073	3.5113791698911	-0.492248502197341
5797	7	39	583	458	5797	512.6282	461.2496	20.0626173671723	6.8603065689969	3.507608140658	-0.473681455386495
5799	7	39	583	458	5799	512.2813	461.2103	20.0902745681392	6.85019462691701	3.52004646627137	-0.468643618881358
5806	7	39	583	458	5806	512.7898	461.24	19.951135825864	6.85071479696265	3.51910791509834	-0.472943349128547
5829	7	39	583	458	5829	512.4915	461.2423	20.0138497837951	6.81111076352332	3.52298537071511	-0.476031019399072
5835	6	39	658	502	5835	560.3832	504.409	20.5555299309231	6.91189528491592	4.74893132544097	-0.348529585692254
5841	6	39	658	502	5841	560.6748	504.3386	20.2909737893905	6.85403879656239	4.79647753775564	-0.341200286344002
5866	6	39	658	502	5866	559.9944	504.315	20.410135374431	6.94041727414094	4.80181038499026	-0.333553431812433
5882	6	39	658	502	5882	560.4775	504.427	20.3813256093258	6.99147760319001	4.78489485273603	-0.347136919796847
5885	6	39	658	502	5885	560.3976	504.4012	20.4887992163849	6.86978587408629	4.7636954693737	-0.349530544912273
5890	6	39	658	502	5890	560.4415	504.4192	20.4493275011558	7.02447191471132	4.77074368311066	-0.344395995794854
5893	6	39	658	502	5893	560.4213	504.4259	20.7998526364244	7.04156712364199	4.69131689082844	-0.344511378987652
5903	6	39	658	502	5903	560.0365	504.4974	20.7279167405516	6.98279809151881	4.72616236480468	-0.357650324020299
5909	6	39	658	502	5909	560.4717	504.4523	20.2551382659467	6.99218233253232	4.81499058261016	-0.350720259194363
5940	6	39	658	502	5940	560.3059	504.3972	20.7238768838581	7.02340123989066	4.71408417196756	-0.341316111399798
6330	6	39	690	536	6330	602.5876	542.3595	20.6494543810877	7.08977335594191	4.23315785428494	-0.89699623397272
6398	6	39	690	536	6398	602.4504	542.4413	20.7696383605436	7.03372601401021	4.21526838745154	-0.915773515654402
6408	6	39	690	536	6408	602.7009	542.5158	20.9547357245308	6.99796023886607	4.16607974195554	-0.931099888766418
6516	6	39	690	536	6516	602.574	542.4256	20.6093036840121	7.01600934140683	4.24206471700554	-0.915848267486997
6549	5	38	691	538	6549	604.4515	544.1225	20.4330369414305	7.11436259727578	4.23571396890651	-0.86058306928921
6571	5	38	691	538	6571	604.4314	544.065	20.7772486977065	6.98640508313099	4.16650930349387	-0.868114563617888
6572	5	39	696	544	6572	610.4372	549.3045	20.7291636585415	6.99390243119832	4.1276532623034	-0.758446382714422
6584	5	39	696	544	6584	610.2134	549.2228	21.0051418000023	7.03799072827957	4.0840762141387	-0.742086797445486
6611	5	39	696	544	6611	610.2755	549.2466	20.7011510190944	7.00282031678944	4.14104993103665	-0.74921242623077
6618	5	39	696	544	6618	610.3126	549.4703	20.6318600374484	7.05557198387218	4.15315923258838	-0.77531630497203
6628	5	39	696	544	6628	610.3524	549.2341	20.7619777529026	7.00608347870414	4.12521393767635	-0.747079308419563
6630	5	39	696	544	6630	609.8291	549.2887	21.017008936965	7.10644795029465	4.10005535318784	-0.744211459366373
6634	5	39	696	544	6634	610.1399	549.3065	20.7984419009827	7.11670025308424	4.12819866068638	-0.74564050912504
6642	5	39	696	544	6642	610.1993	549.2582	20.8988864740585	7.13760655281098	4.10551538745871	-0.736689527658143
6645	5	39	696	544	6645	610.0878	549.4039	20.6413249959822	7.05744610638682	4.16214559950598	-0.765701915188502
6648	5	39	696	544	6648	610.03	549.1511	20.8694909752336	7.15252295686388	4.11941048787548	-0.720179443123187
6658	5	39	696	544	6658	610.5713	549.2372	20.716332516961	7.03658208996036	4.12373666671248	-0.744281802307452
6669	5	39	696	544	6669	610.0843	549.3013	20.7327947558413	7.017980016668	4.14395169642019	-0.755388300822908
6672	5	39	696	544	6672	609.9334	549.2476	21.2786757728075	7.0961630331454	4.04473478138083	-0.73949822960508
6704	5	39	696	544	6704	610.1517	549.3377	20.6725669091253	7.10732791708755	4.15276440402304	-0.751013610497281
6720	5	39	696	544	6720	610.4007	549.1914	21.094284448486	7.00480354951349	4.05793807365405	-0.741119999055592
6737	5	39	696	544	6737	609.9806	549.2621	20.5492153296681	7.09357705770138	4.18601871750348	-0.741811917625827
6750	5	39	696	544	6750	610.173	549.2967	20.6560000492303	7.05654650624932	4.15506389404748	-0.750607963160053
6784	5	39	696	544	6784	610.7729	549.2968	20.7183360947508	7.0820424520423	4.11360736741756	-0.747919831866087
6788	5	39	696	544	6788	610.1009	549.2256	20.8345800812667	6.96980361676322	4.12291006897881	-0.749748527696216
6809	5	39	696	544	6809	610.3112	549.1381	20.5583807548631	7.01734655730145	4.16807145571181	-0.732199836226399
6841	5	39	696	544	6841	610.5961	549.2688	20.8828009119321	7.03032638708267	4.08967649311839	-0.749438889449116
6865	5	39	696	544	6865	610.3063	549.325	20.7100210238203	7.09938131963005	4.13778913606299	-0.750065359255492
6879	5	39	696	544	6879	610.4221	549.3451	20.646795407667	7.13793394478402	4.14485145565114	-0.748830129467068
6914	5	39	696	544	6914	610.1872	549.2634	20.7129345754259	7.02320104904434	4.14295713084565	-0.74943034710878
6934	5	39	696	544	6934	610.0665	549.3628	20.613979998223	6.95123069109435	4.16870007671531	-0.771489285612489
6942	5	39	696	544	6942	610.3038	549.3919	20.6957178380863	7.06797778866078	4.14076963507366	-0.762863178298358
6948	5	38	734	576	6948	646.7036	582.0727	20.7537471036409	7.0926049667609	4.20629583487047	-0.856201639377834
6953	5	38	734	576	6953	646.7623	582.175	21.0490024647363	7.10012789896197	4.14450519192776	-0.869702643089391
6955	5	38	734	576	6955	646.8086	582.1385	21.1425983972335	7.08509263198163	4.12396803655927	-0.866396576424597
6994	5	38	734	576	6994	646.7573	582.1829	21.0338688565349	7.08802310924278	4.14772482395198	-0.872302460743605
7000	5	38	734	576	7000	646.5188	582.1294	21.1092019366114	7.09217072048839	4.14422109669026	-0.864248795124596
7030	5	38	734	576	7030	646.5289	582.0671	20.8410508307516	7.0666817806619	4.1970580423389	-0.858550050548859
7063	5	39	739	582	7063	652.8968	587.2835	20.9051298059883	7.01726812621518	4.11875940494451	-0.752928334070897
7066	5	39	739	582	7066	652.399	587.2189	20.9590440419575	7.11190837357115	4.13191555047239	-0.733825539625079
7070	5	39	739	582	7070	652.5308	587.2362	20.8553912956485	7.11635256345417	4.14613174954152	-0.735798283363645
7074	5	39	739	582	7074	652.6098	587.3154	20.7211022961626	7.13164839857435	4.16918939761225	-0.745325582941319
7085	5	39	739	582	7085	652.4343	587.2751	20.6679849058878	7.11054681284061	4.18839574318343	-0.741869808166355
7095	4	39	909	714	7095	801.9031	722.1122	20.7778748287268	7.05080013461265	5.15437218112082	-1.15053608741183
7129	4	39	909	714	7129	802.1224	722.1556	20.8645956437008	7.07448892001026	5.12243811598944	-1.15281825898855
7140	4	39	909	714	7140	802.4348	722.1347	20.5186805273891	7.07109298097505	5.19356982325216	-1.1504162117351
7152	4	39	909	714	7152	802.104	722.118	20.6633656858738	7.03515638365873	5.17321338764661	-1.15391891200266
7158	4	39	909	714	7158	802.218	722.0755	20.8517614506679	7.14482362276775	5.12100621583601	-1.13025883161994
7159	4	39	909	714	7159	802.4101	722.0416	20.8517384764376	7.14288257758391	5.11179919700442	-1.12581999111066
7162	4	39	909	714	7162	801.9116	722.0941	20.995315329058	7.01749027124161	5.10058545545097	-1.15341805790176
7204	4	39	909	714	7204	801.7291	722.1033	20.7707837053775	7.10362409320241	5.16450902968231	-1.14072759111144
7206	4	39	909	714	7206	801.8935	722.0476	20.7055023975018	7.00434438930814	5.17285202473149	-1.14894407709083
7207	4	39	909	714	7207	802.3217	722.0686	21.0226973647639	7.00345620960737	5.07443446238272	-1.15208830590408
7208	4	39	909	714	7208	802.3935	721.9697	20.7725349336752	7.02837973662296	5.13208909458497	-1.13393133249077
7211	4	39	909	714	7211	802.1354	722.0924	20.8805092468225	7.0775187295504	5.11791157661837	-1.14339506672193
7212	4	39	909	714	7212	801.8703	722.1374	20.5854962091133	7.14329223134475	5.20413493615826	-1.13916661064111
7216	4	39	909	714	7216	801.8273	722.0227	20.8187179387123	6.99801985837378	5.1479010530573	-1.14642429749611
7224	4	39	909	714	7224	802.4064	722.1144	20.5188484412292	7.0096666242139	5.19491141548752	-1.15760141459082
7229	4	39	909	714	7229	802.725	722.1024	20.6105471656006	7.07992420670428	5.15634054477579	-1.14441903097317
7232	4	39	909	714	7232	802.1767	722.0128	20.9679813700383	7.0446574707283	5.09459151621732	-1.13742932616589
7234	4	39	909	714	7234	802.3285	722.0996	20.9494886777121	7.14300931668228	5.09184265263174	-1.13391984259122
7237	4	39	909	714	7237	802.1708	721.9383	21.0557774004237	7.04473249567317	5.07362886529425	-1.12684193542845
7240	4	39	909	714	7240	802.5913	722.0016	20.896624875877	7.0668374439452	5.09214768566947	-1.13227452357147
7251	4	39	909	714	7251	802.3052	722.13	20.7999066481477	7.07001403887227	5.12958071422411	-1.14992699523646
7254	4	39	909	714	7254	801.6301	721.9821	20.7171763068574	7.06287250393214	5.18265126529143	-1.13014924105681
7269	4	39	909	714	7269	802.0504	722.0093	20.6587206310994	7.11018065712101	5.1769711159654	-1.12645520363516
7270	4	39	909	714	7270	802.2914	722.0495	20.8067579924845	7.02952282655921	5.12855486849724	-1.1450990627112
7273	4	39	909	714	7273	802.4477	722.0537	20.6700747436721	7.07139425938599	5.15490637171594	-1.13891259694794
7277	4	39	909	714	7277	802.4775	722.0232	21.0759937725686	7.09535736729426	5.05421007187069	-1.13076756880246
7283	4	39	909	714	7283	802.2133	722.1389	20.8415987950549	7.11736415235638	5.12372880075483	-1.14352727017704
7297	4	39	909	714	7297	801.999	722.09	20.7311547453997	7.04822443930205	5.16136227403077	-1.147806808604
7300	4	39	909	714	7300	802.6597	721.9047	20.6199469963289	7.06954141027374	5.15715680641334	-1.1181347616852
7301	4	39	909	714	7301	802.1199	722.1584	20.7623898353048	6.98353681300828	5.14777445408808	-1.16823326323752
7304	4	39	909	714	7304	802.1758	722.0218	20.9243608563732	7.04347114770699	5.10525510113553	-1.13889868103052
7315	4	39	909	714	7315	802.1473	722.0988	20.7330988723077	7.03887726411776	5.15372548301107	-1.15058122142368
7324	4	39	909	714	7324	802.0531	722.0611	20.720275417362	7.05911821015844	5.16146131486199	-1.14194149467559
7336	4	39	909	714	7336	801.8061	722.0942	20.899095195917	7.04516073549631	5.12911678688091	-1.14890210513129
7338	4	39	909	714	7338	802.177	722.1933	20.9824139976724	6.96644731903033	5.09107293430823	-1.17610880048117
7341	4	39	909	714	7341	802.1634	722.1742	20.7034819259077	6.97836113370548	5.16032039356182	-1.17136385512046
7346	4	39	909	714	7346	802.0348	722.1253	20.8761914749087	7.08050939349191	5.12378898845427	-1.14755867811834
7347	4	39	909	714	7347	802.135	721.9958	20.9582752136237	7.03388441140394	5.09894058126184	-1.13675453452669
7349	4	39	909	714	7349	802.2862	722.0228	20.6518894925855	7.02283505296957	5.16726568957833	-1.1423876453723
7364	4	39	909	714	7364	802.0849	721.9767	20.7605682029469	7.06442833672849	5.14991203298683	-1.12913594983031
7379	4	39	909	714	7379	802.2502	722.093	20.8090389391283	7.08066130926043	5.12997261970004	-1.14297233641377
7382	4	39	909	714	7382	802.0249	722.1269	20.5503603793503	6.9988209535231	5.20550968573242	-1.16118129810265
7385	4	39	909	714	7385	802.2203	722.167	20.9117358911162	7.1217120749359	5.10620928630619	-1.14677480836987
7398	4	39	909	714	7398	802.0534	722.1792	20.9060913349552	7.06589555880957	5.11557126038113	-1.15756027412582
7402	4	39	909	714	7402	802.3292	722.0121	20.6897470724848	7.0677541627373	5.15573243241147	-1.13361328302016
7403	4	39	909	714	7403	802.1354	722.1486	20.7840001998275	7.11316931879003	5.14167624001884	-1.14556530778408
7411	4	39	909	714	7411	802.3897	722.1199	20.7630620185087	7.05100671248907	5.13461357024147	-1.15159442205858
7412	4	39	909	714	7412	802.232	721.9913	20.9877875137536	7.05328286614956	5.08714889218472	-1.13299014822619
7415	4	39	909	714	7415	801.6626	721.9779	20.8560652757388	7.02998959212363	5.1465795959539	-1.13483809548429
7416	4	39	909	714	7416	801.8002	721.9074	20.787931445177	7.0917596226504	5.15682862831798	-1.11501241169322
7417	4	39	909	714	7417	802.2761	722.022	20.8019552187791	6.98005645527397	5.13047446153783	-1.14927437212042
7418	4	39	909	714	7418	802.2418	721.9786	20.7568017103244	7.07338287628568	5.14328755893539	-1.12797513432352
7420	4	39	909	714	7420	801.8601	721.9466	20.8045093850125	7.02070348809482	5.14984025901534	-1.13188087397157
7425	4	39	909	714	7425	802.3278	722.0517	20.723003919537	7.06628759335729	5.14752592887525	-1.13945263246419
7426	4	39	909	714	7426	802.2834	721.9689	20.6876988214797	7.16302056931066	5.15845676799963	-1.11250553071731
7433	4	39	909	714	7433	801.9745	722.097	20.9121108783437	7.07150561190203	5.11787167840786	-1.14501782850486
7446	4	39	909	714	7446	802.3581	722.0348	20.7058140980679	7.056073113055	5.15033601165921	-1.13870702177592
7465	4	39	909	714	7465	802.1539	721.9869	20.6954112013866	7.01830848961525	5.16279183632945	-1.13800925277336
7471	4	39	909	714	7471	802.4048	722.0433	20.8532161217943	7.06090721869896	5.11169113567064	-1.13913124062861
7473	4	39	909	714	7473	802.2453	722.055	21.2325460086868	7.06595837638304	5.02788030961166	-1.13997274975786
7481	4	39	909	714	7481	801.9925	721.9252	20.6191502901033	7.00975881410075	5.18971434295044	-1.13059524730833
7493	4	39	909	714	7493	801.6452	721.995	20.7022166720744	7.12608259181091	5.18566691193088	-1.12193479334461
7513	4	39	909	714	7513	802.2635	721.9767	20.8258262562119	7.0839660761142	5.12519881261195	-1.12602176722669
7519	4	39	909	714	7519	802.0243	722.0379	20.724455597578	7.08665546351492	5.16180989634787	-1.13423039138597
7526	4	39	909	714	7526	802.1901	721.9706	20.9917037696495	6.96427927057609	5.0881958497542	-1.14449746920339
7822	4	39	909	714	7822	801.6614	721.9306	20.8150540880313	7.05075563010771	5.15677737593389	-1.12478724494936
7876	4	39	909	714	7876	802.2504	721.9617	20.7883504730784	7.1250059425216	5.13506832291692	-1.11743064696761
7889	4	39	909	714	7889	802.3978	721.9502	20.9091146217966	7.03992017054176	5.09836030497787	-1.12930257835412
7921	4	39	909	714	7921	802.3147	722.0022	20.7559375795092	7.09438004217552	5.13998944115744	-1.12796325435451
7967	4	39	909	714	7967	802.0992	721.9885	20.9080145845412	7.11100726989076	5.1129101506864	-1.12339921712986
7997	4	39	909	714	7997	801.924	721.9693	20.9547162713648	7.04061890329637	5.10987591592076	-1.13190333257049
8024	4	39	909	714	8024	802.2735	721.9823	20.909916791131	7.10797010643006	5.10410926385266	-1.12300697392903
8233	4	39	909	714	8233	802.0626	721.9559	20.7348372211469	6.99567360122765	5.15737832226324	-1.13726003434521
8267	3	39	938	780	8267	869.2281	782.3767	20.2668533552817	6.89667699151936	3.39331907101788	-0.344615240487931
8815	3	39	938	780	8815	869.4697	782.5018	20.3986002509785	6.96904968595809	3.35955894800736	-0.35898725260072
8845	3	39	938	780	8845	869.0763	782.6382	20.4017818236584	7.01133486874391	3.37831766831633	-0.37627642230596
8879	3	39	938	780	8879	869.1812	782.5742	20.368079252233	6.9596794519437	3.37875747377875	-0.369873356635857
8891	3	39	938	780	8891	869.2451	782.4969	20.4499546712115	6.97632118639399	3.36210525184146	-0.357910700107919
8960	3	39	938	780	8960	869.1829	782.5668	20.4058395421198	6.93571540468735	3.37242189217229	-0.370084389314075
8987	3	39	938	780	8987	869.1859	782.527	20.4096887955126	6.98914557121123	3.37163886669011	-0.361560647757707
8998	3	39	938	780	8998	869.5293	782.5515	20.366453317946	6.94843693413006	3.3619353812412	-0.367204887111705
9004	3	39	938	780	9004	869.4811	782.5458	20.3635927670202	6.99276713749456	3.36477461437795	-0.364061887081817
9027	3	39	938	780	9027	869.0942	782.4803	20.3225300315361	6.96053567016803	3.39061130150002	-0.356337517330786
9072	3	39	938	780	9072	869.0014	782.4628	20.0843306105433	6.94772216228631	3.43544434404894	-0.354475890439115
9076	3	39	938	780	9076	869.434	782.492	20.3724899763083	6.87252931357274	3.36561706888736	-0.362603036858416
9109	3	39	938	780	9109	869.837	782.5849	20.5873897097594	6.93971238242588	3.31091026890542	-0.372479413778869
9144	3	38	957	763	9144	859.9199	773.8249	20.4352402455755	6.98208528603698	4.75062190771254	-1.55038209310447
9157	3	38	957	763	9157	859.7731	773.8732	20.3725825707508	7.02317978307736	4.77243862737314	-1.54818762096898
9169	3	39	960	773	9169	869.5097	782.547	20.5921273665677	6.92079336045181	4.39441240767164	-1.37946612516354
9295	3	39	960	773	9295	869.1514	782.5349	20.1955159361278	6.91830674998071	4.49845402748442	-1.37821295651954
9384	3	39	960	773	9384	869.357	782.594	20.1852494517542	7.01283694293535	4.49055634495132	-1.36806260833783
9392	3	39	1014	820	9392	917.3168	825.6195	20.2202354969559	6.82501119616538	4.78150712015968	-0.823368612663569
9475	3	39	1014	820	9475	917.1627	825.8142	20.0266056835281	6.86202499986045	4.8354325006583	-0.847300906090879
9537	3	39	818	670	9537	748.3697	673.7057	21.0423881753002	7.21463045479531	3.30904930656745	-0.513636841584441
9586	3	39	818	670	9586	748.3052	673.6602	20.850326773762	7.07773589465865	3.34262387137758	-0.517142777644794
9617	3	39	778	643	9617	715.5003	644.3774	20.6379454498077	7.13623583033679	3.02838769256376	-0.193014921696465
9619	3	39	778	643	9619	715.8437	644.3324	21.0223467818515	7.17928021785225	2.95667751298153	-0.185589635669439
9627	3	39	1110	910	9627	1024.6911	922.3367	18.9195738804441	6.37894993006067	4.50902861444349	-1.93397034547387
9710	3	39	1110	910	9710	1024.7418	922.4137	19.0348513342377	6.41928913800459	4.47905783464919	-1.93381225446073
9731	3	39	1110	910	9731	1024.6604	922.411	18.6825580592585	6.51356443525089	4.56787554088229	-1.90540834029869
9750	3	39	1110	910	9750	1024.5595	922.4044	18.9805765449471	6.43970555388692	4.50147021602171	-1.92623713867055
9769	3	39	1110	910	9769	1024.6567	922.462	18.9200539627718	6.44483588549461	4.51073237782126	-1.93364116967636
9774	3	39	1110	910	9774	1025.0015	922.4922	18.8191528449444	6.40938742663591	4.51659544403105	-1.94904741568365
9788	3	39	1110	910	9788	1024.8736	922.4687	19.125145755262	6.382060277006	4.45101967270387	-1.95371078598609
9789	3	39	1110	910	9789	1024.5154	922.5552	18.7779344956359	6.38822619381862	4.55239632558454	-1.96536559900598
9791	3	39	1110	910	9791	1024.991	922.4634	18.4834326554424	6.39674544399162	4.59919981232326	-1.94839705739841
9803	3	39	1110	910	9803	1024.7637	922.4854	18.6628854317671	6.39744320552803	4.56715550827499	-1.95162342187132
9808	3	39	1110	910	9808	1024.7947	922.418	18.8896488530989	6.42263193870722	4.51068734324418	-1.93347526660536
9814	3	39	1110	910	9814	1024.5105	922.3726	18.9720395207884	6.39659760232646	4.50607853237527	-1.93424704338133
9821	3	39	1110	910	9821	1024.8837	922.5285	18.9106883989868	6.32902784077783	4.50096253526976	-1.97952992389748
9826	3	39	1110	910	9826	1024.4731	922.3687	18.7685455542038	6.43856395639447	4.55692742695471	-1.92103395784645
9831	3	39	1110	910	9831	1025.0889	922.4576	18.6835409989762	6.4871111059585	4.54470060063308	-1.92036174446858
9834	3	39	1110	910	9834	1024.7781	922.3842	18.8614324947384	6.40814300633803	4.51831535191049	-1.93257235173299
9836	3	39	1110	910	9836	1024.7706	922.478	19.0532747413099	6.37843118944179	4.473215295385	-1.95628041275334
9838	3	39	1110	910	9838	1024.8273	922.4072	18.7095077240939	6.45535090568526	4.55237525519262	-1.9220024102908
9844	3	39	1110	910	9844	1024.6278	922.4813	18.9689074304481	6.45736943902137	4.50063875913928	-1.93287686539607
9866	3	39	1110	910	9866	1024.7048	922.327	19.1249322420584	6.37398884321092	4.45989553952112	-1.93395380870956
9870	3	39	1110	910	9870	1024.9874	922.3586	18.9857864532583	6.374077888361	4.47769705033265	-1.93888437142676
9876	3	39	1110	910	9876	1024.7602	922.411	18.9057514715462	6.39059957877957	4.50867029159296	-1.94207129503334
9881	3	39	1110	910	9881	1024.7912	922.5686	18.6775396561956	6.41103768359055	4.56209980374663	-1.96046266147679
9883	3	39	1110	910	9883	1024.7664	922.3817	18.8947117483492	6.41110874510284	4.51097646448334	-1.93128840771229
9884	3	39	1110	910	9884	1024.8279	922.3625	18.8365804557602	6.48475897469567	4.52163279848145	-1.90639313631238
9885	3	39	1110	910	9885	1024.7109	922.4526	18.8176919876794	6.32292267666761	4.53238899094754	-1.96943733725412
9888	3	39	1110	910	9888	1025.017	922.5466	19.0397258939359	6.41040854967742	4.46345711453057	-1.95722314775575
9889	3	39	1110	910	9889	1024.88	922.3128	18.6966723390997	6.34472865599245	4.55268180648336	-1.94063460670944
9899	3	39	1110	910	9899	1024.5814	922.4566	18.7286158096378	6.36691213988537	4.56086028290694	-1.95645859819015
9901	3	39	1110	910	9901	1024.859	922.4224	18.7126945011548	6.37534648033144	4.5499059472566	-1.94850586369295
9905	3	39	1110	910	9905	1024.7347	922.3983	18.9212345586043	6.34977866377308	4.50632857681193	-1.9525562474697
9910	3	39	1110	910	9910	1024.7761	922.4098	18.7133638822308	6.37927374184141	4.55417318534185	-1.94533116185384
9911	3	39	1110	910	9911	1024.6202	922.3891	18.6984736075308	6.42107656179408	4.56613741806248	-1.92944280928157
9913	3	39	1110	910	9913	1024.9015	922.4286	18.76111392454	6.34158683709064	4.53589804647415	-1.95985647114499
9917	3	39	1110	910	9917	1024.7523	922.3898	18.8084427973728	6.44279496186958	4.53241668746268	-1.92304738445452
9919	3	39	1110	910	9919	1025.1351	922.4253	18.7609713339832	6.44133285794941	4.52348114014106	-1.92899517444835
9926	3	39	1110	910	9926	1024.6113	922.4106	18.7503111901369	6.39084438311503	4.55398841833177	-1.94193431352977
9928	3	39	1110	910	9928	1025.011	922.4355	18.7290725028145	6.34553908952058	4.53781146862603	-1.95972317317166
9929	3	39	1110	910	9929	1024.5821	922.4805	18.5718160346554	6.31529952185999	4.59932942694502	-1.97623247429509
9935	3	39	1110	910	9935	1024.7403	922.3908	18.9214813943258	6.36068559135878	4.50597383065197	-1.94802900128146
9937	3	39	1110	910	9937	1024.6345	922.4185	18.8392144568221	6.33291152052772	4.53126642810138	-1.96094639246834
9938	3	39	1110	910	9938	1025.1329	922.4019	18.9031312333974	6.35923111484692	4.4895789460563	-1.95022004642121
9943	3	39	1110	910	9943	1024.7596	922.4673	18.7735412862156	6.335246186568	4.54045396659325	-1.96792668080259
9945	3	39	1110	910	9945	1024.5764	922.4809	18.7436734811924	6.41985643497303	4.55746308671642	-1.94410889502274
9956	3	39	1110	910	9956	1024.7002	922.4395	18.7069696913077	6.3779469714601	4.55978714925888	-1.95039250963734
9958	3	39	1110	910	9958	1024.9654	922.5076	18.7543801688446	6.43497343648852	4.5341194555319	-1.94369100718856
9972	3	39	1110	910	9972	1024.8239	922.5244	18.7036165304235	6.4663580181275	4.55399092798184	-1.9368553310673
9980	3	39	1110	910	9980	1024.2875	922.3968	18.8618986550158	6.39026081653404	4.54421379139407	-1.93995211712247
9982	3	39	1110	910	9982	1024.6545	922.404	19.1792678218283	6.40957816624674	4.44988311299697	-1.93522875894084
9996	3	39	1110	910	9996	1024.785	922.5083	18.7003621717478	6.33546722227275	4.55686361672403	-1.97432952632542
10001	3	39	1110	910	10001	1024.4998	922.4131	18.5179127136167	6.4412419105119	4.61716184336097	-1.92712836630809
10006	3	39	1110	910	10006	1024.747	922.372	19.2058032190203	6.41014235352845	4.43891874907739	-1.93006634138005
10031	3	39	1110	910	10031	1024.8903	922.5573	18.84403289287	6.41486022865466	4.51653319031314	-1.95753290834111
10032	3	39	1110	910	10032	1024.9562	922.5035	18.6982631296173	6.43620464427774	4.54821923354442	-1.9426821692372
10042	3	39	1110	910	10042	1024.7002	922.4932	18.679978964694	6.42645187396349	4.56637559181519	-1.94402762908965
10047	3	39	1110	910	10047	1024.6809	922.4642	18.8039738920637	6.26340493534774	4.53729091997991	-1.99000386030574
10075	3	39	1110	910	10075	1024.6714	922.3244	18.8723246714296	6.36433933110988	4.5213613842272	-1.93647751303209
10080	3	39	1110	910	10080	1024.4526	922.4139	19.0122197465201	6.37934607899897	4.4996008430661	-1.945951802312
10081	3	39	1110	910	10081	1024.8266	922.433	18.782763685389	6.40354679385996	4.53465748846406	-1.94158025235661
10119	3	39	1110	910	10119	1024.6338	922.5211	18.6252781901041	6.36227967400562	4.58335167553935	-1.96802099900725
10126	3	39	1110	910	10126	1024.9018	922.3378	18.5485029437997	6.37526121469196	4.58787430219247	-1.93526187939833
10149	3	39	1110	910	10149	1024.6882	922.4919	18.8253292152357	6.43153720793759	4.53175607313978	-1.94228838240769
10194	3	39	1110	910	10194	1024.3272	922.4714	18.6626838835408	6.37060754591353	4.59059375032106	-1.95764688220355
10201	3	39	1110	910	10201	1024.6831	922.417	18.6881138414206	6.37388214806045	4.5653028831033	-1.94810630500573
10863	3	39	1110	910	10863	1024.866	922.3208	19.0294260529736	6.36056074833841	4.47380807823664	-1.93706191757048
10910	3	39	1110	910	10910	1024.845	922.3575	18.8029234427256	6.41690045202052	4.5288170352544	-1.92577399203831
10914	3	39	1110	910	10914	1025.0374	922.4333	18.7639230898278	6.34505926589412	4.52797635085488	-1.95952464413238
10946	3	39	1110	910	10946	1024.6407	922.4512	18.7680267314585	6.37622805335716	4.54812331745687	-1.95275324154133
10954	3	39	1110	910	10954	1024.6881	922.3692	18.9532778448506	6.3916333325423	4.50116864736292	-1.93521739381131
10986	3	39	1110	910	10986	1025.2546	922.4026	19.1029597483509	6.36494811419933	4.43624449385734	-1.94857833519986
11119	2	38	1206	1032	11119	1147.6858	1033.0375	16.5319572017621	5.61468131015657	3.52736214401672	-0.184783417381703
11156	2	38	1206	1032	11156	1147.4127	1033.0169	16.6798621244316	5.60410162162487	3.51245709124807	-0.181456381175549
11205	2	39	1254	1093	11205	1214.5931	1093.447	14.7438010823883	5.03703565332004	2.67277751373572	-0.0887426714371695
12996	2	39	1254	1093	12996	1215.1587	1093.4399	14.6708226631556	5.01085809616337	2.64752024421549	-0.087789354948386
13006	2	39	1254	1093	13006	1214.9441	1093.454	14.6649269073569	5.05292362931802	2.66321818354288	-0.089848973249023
13057	2	39	1254	1093	13057	1214.8494	1093.4928	15.0175454821096	5.04266705316749	2.60699060619727	-0.0977260633716521
13159	2	39	1254	1093	13159	1214.9455	1093.5406	14.7532740657647	5.0648708701894	2.64717511692044	-0.106735198952826
13170	2	39	1254	1093	13170	1214.8717	1093.385	14.7412540025249	5.02564430795406	2.65433998988811	-0.0766070928240293
13173	2	39	1254	1093	13173	1214.7944	1093.4769	14.8159670601683	5.04598975338428	2.6461721898263	-0.0945106952862987
13178	2	39	1254	1093	13178	1214.7251	1093.4608	14.7021476425905	4.99867602833026	2.67137162234888	-0.0921844099094349
13211	2	39	1254	1093	13211	1214.6809	1093.4303	14.8303158771788	5.00799859374895	2.65126517369094	-0.0859225480887902
13212	2	39	1254	1093	13212	1214.7623	1093.4282	14.772366804006	5.09615951910695	2.65615527427597	-0.0840240574092347
13216	2	39	1254	1093	13216	1214.6237	1093.427	14.7949987329756	5.03732155622868	2.66146018061066	-0.0847672707079657
13217	2	39	1254	1093	13217	1214.5721	1093.5122	14.8098188599141	5.05695644047327	2.66228104293159	-0.101286219493708
13254	2	39	1254	1093	13254	1214.4477	1093.4575	14.921686579708	5.03822708134641	2.65065881049849	-0.0908057522245941
13314	2	39	1254	1093	13314	1214.7641	1093.3803	14.8200004868908	5.04214381304452	2.64749653920096	-0.0754242667605316
13320	2	39	1254	1093	13320	1214.5684	1093.3666	14.7354550253285	4.99270439238245	2.67596758513541	-0.073427139119111
13363	2	39	1254	1093	13363	1214.5659	1093.4574	14.8567738612041	5.03999259846076	2.65428419173663	-0.090754101531756
13368	2	39	1254	1093	13368	1214.8115	1093.3986	14.6426776427966	5.07086673153031	2.67632061266326	-0.0786058914783777
13372	2	39	1254	1093	13372	1214.6914	1093.4578	14.7936557775665	4.93937839266143	2.65712549967593	-0.0926837273046488
13391	2	39	1254	1093	13391	1214.6096	1093.4058	14.7229027106214	5.03744617305184	2.6754506753334	-0.0805566920339226
13396	2	39	1254	1093	13396	1214.7271	1093.4848	14.653494398259	5.09522964119476	2.68010475403505	-0.095147821421111
13425	2	39	1254	1093	13425	1214.83	1093.4912	14.935501562408	5.10107093191863	2.6226102843837	-0.0962935051395538
13429	2	39	1254	1093	13429	1214.8704	1093.4234	14.6871159516597	5.01737479614434	2.66421264248126	-0.0843867594514302
13467	2	39	1254	1093	13467	1215.0027	1093.3831	14.6284275231202	4.97330953900691	2.66585727948988	-0.0770311996458826
13470	2	39	1254	1093	13470	1214.7125	1093.4317	14.8001266252966	5.02392865155444	2.65453809921121	-0.0859287680899928
13471	2	39	1254	1093	13471	1214.6736	1093.481	14.7932737125598	5.01995607509663	2.65839737465352	-0.0958175714696339
13478	2	39	1254	1093	13478	1215.0216	1093.445	14.8165477236988	5.022160611701	2.6307342794607	-0.0886072816873165
13481	2	39	1254	1093	13481	1214.7407	1093.4651	14.6590160715247	5.00680425010604	2.67816747102567	-0.0928935857618246
13485	2	39	1254	1093	13485	1214.8586	1093.5334	14.7410968395708	5.00237811632446	2.65525696126827	-0.106629284631516
13506	2	39	1254	1093	13506	1214.7995	1093.5323	14.7543169525693	4.98993453410618	2.65688341425888	-0.106674746203945
13530	2	39	1254	1093	13530	1214.8833	1093.4026	14.7047102644151	5.00971286226029	2.66014761913813	-0.0803638873263181
13538	2	39	1254	1093	13538	1214.7614	1093.4103	14.7452911941826	4.99115668703232	2.66109359817054	-0.0822053936046568
13843	2	39	1254	1093	13843	1214.685	1093.5007	14.7363391304997	5.01151783805107	2.66789462782042	-0.0999098509035276
13860	2	39	1254	1093	13860	1214.4464	1093.4719	14.8108697660307	5.01736263217821	2.6705791506396	-0.0940533970922362
13867	2	39	1254	1093	13867	1214.8922	1093.5267	15.0497384901819	5.08004604278147	2.59857006987284	-0.103680162652917
14033	2	39	1254	1093	14033	1214.7008	1093.4718	14.8811029188837	5.08560626662249	2.64087952446928	-0.0927716333638561
14035	2	39	1254	1093	14035	1214.7971	1093.4577	14.7432176893914	5.01495021735692	2.65904640533177	-0.0912671073814084
14078	2	39	1254	1093	14078	1214.9345	1093.4391	14.8014025653581	5.03277498726172	2.63931068880125	-0.0872480889989009
14696	2	39	1254	1093	14696	1214.8984	1093.5068	14.7699591268649	5.0152436657557	2.64737360910352	-0.101051919662561
14729	2	39	1254	1093	14729	1214.8554	1093.4104	14.7839286826854	5.07583966007847	2.64778062991099	-0.0808536178216546
14732	2	39	1254	1093	14732	1214.5092	1093.4903	14.7057791821493	5.03722575177324	2.685393239682	-0.0973353238788902
14739	2	39	1254	1093	14739	1214.6925	1093.4374	14.7167116541091	5.07980921749711	2.67094313756053	-0.0861055959529791
14756	2	39	1254	1093	14756	1215.1622	1093.4916	14.9964389265601	5.11446431354462	2.58980149822199	-0.0961195483754104
14776	2	39	1254	1093	14776	1214.7536	1093.4588	14.8080658737558	5.00947223180288	2.65033937143378	-0.091586494299219
14788	2	39	1254	1093	14788	1214.6216	1093.4826	14.8882765798447	5.04194797314851	2.64492668367737	-0.0957169733940514
14791	2	39	1254	1093	14791	1214.6862	1093.3962	14.9306068819116	4.95615596084211	2.63310127384229	-0.0799409871542034
14804	2	39	1254	1093	14804	1214.8413	1093.4387	14.5834351909348	5.06750533014294	2.68514924551804	-0.0865711965590674
14816	2	39	1254	1093	14816	1214.7397	1093.4963	14.6257422082954	5.00236830699899	2.6843287295008	-0.0992130066284062
14817	2	39	1254	1093	14817	1214.6601	1093.4147	14.5995987211389	5.00913496058005	2.69458775897992	-0.0827887456144757
14824	2	39	1254	1093	14824	1214.7461	1093.4339	14.7062660868156	5.04903753877972	2.66919555026899	-0.0859371705334679
14832	2	39	1254	1093	14832	1214.8488	1093.4915	14.8447760271932	5.02747006908341	2.63737222631594	-0.0977628893352508
14839	2	39	1254	1093	14839	1214.7382	1093.4327	14.8058968731456	5.06211746340613	2.65176776093934	-0.0854780638987619
14856	2	39	1254	1093	14856	1214.6674	1093.4372	14.6337073832702	5.0562647024532	2.68780828875712	-0.0864669920836927
14857	2	39	1254	1093	14857	1214.9064	1093.4026	14.7147508109768	5.03561803405486	2.65676262562579	-0.0799504643277531
14867	2	39	1254	1093	14867	1214.7645	1093.4016	14.8213631974492	5.00733709495159	2.64722613414888	-0.0802023096077975
14871	2	39	1254	1093	14871	1214.8681	1093.4171	14.83542757662	5.05550031137768	2.63773320977079	-0.0825041982612848
14876	2	39	1254	1093	14876	1214.7791	1093.4239	14.7406320018234	5.04750993319008	2.66073394920573	-0.0839820041190278
14894	2	39	1254	1093	14894	1214.6996	1093.4145	14.8279312985547	5.10874736897099	2.65043040790394	-0.081135348856285
14898	2	39	1254	1093	14898	1214.7786	1093.4584	14.7583116519567	4.97899070845161	2.65758041468109	-0.092066851866558
14899	2	39	1254	1093	14899	1214.7019	1093.4022	14.8662415190824	5.07060215956902	2.64344555075044	-0.0793199677953394
14901	2	39	1254	1093	14901	1214.4852	1093.432	14.8000231428367	5.03326031225657	2.66991474395939	-0.0858290597345118
14906	2	39	1254	1093	14906	1214.3801	1093.4799	14.9884318492273	5.00364863274431	2.64336525652232	-0.0959100119180104
14909	2	39	1254	1093	14909	1214.5451	1093.4167	14.5775518003418	5.00493417005705	2.70655186415285	-0.0832578383334144
14911	2	39	1254	1093	14911	1214.8609	1093.4542	14.7302901985987	5.02854163581235	2.65704880707125	-0.0903243987809849
14919	2	39	1254	1093	14919	1214.816	1093.547	14.8313971369559	4.9859880673444	2.64196283318204	-0.109707442659678
14920	2	39	1254	1093	14920	1214.9002	1093.4554	14.894832176381	5.06726539248299	2.625058109886	-0.0898709589348952
14923	2	39	1254	1093	14923	1214.8348	1093.4732	14.9302913675531	4.97519416864323	2.62320399755323	-0.095111865780497
14925	2	39	1254	1093	14925	1214.7018	1093.4615	14.6705555204951	4.9751977859479	2.67871246900634	-0.0927601313265096
14930	2	39	1254	1093	14930	1215.0813	1093.4325	14.7074036145782	5.01353740444116	2.64619786196818	-0.0862664352751748
14936	2	39	1254	1093	14936	1214.8003	1093.4789	14.8592025189762	5.05451378482244	2.63807562686753	-0.0947469965237992
14938	2	39	1254	1093	14938	1214.7132	1093.3694	14.9085737854844	5.00777909108843	2.63518164549391	-0.0737652347040238
14943	2	39	1254	1093	14943	1214.4525	1093.4516	14.6607857092913	5.04368925689639	2.6975020837346	-0.0895376334659421
14944	2	39	1254	1093	14944	1214.7962	1093.3535	14.7758755479945	4.99938367538573	2.65323025174783	-0.070708715904399
14945	2	39	1254	1093	14945	1214.8723	1093.4637	14.7080122814923	5.03303243100471	2.66029829532004	-0.0921313356026701
14951	2	39	1254	1093	14951	1214.927	1093.3881	14.5878151700364	5.05013155995735	2.67846826577956	-0.0768494831059752
14961	2	39	1254	1093	14961	1214.7702	1093.3487	15.056960621796	5.01280571457873	2.60542622016372	-0.0695618421806942
14965	2	39	1254	1093	14965	1214.7648	1093.4886	14.8719265187748	4.98372890468367	2.63820561179268	-0.0980390405145679
14971	2	39	1254	1093	14971	1214.8537	1093.4663	14.6914151829566	4.9801751499774	2.6645697172464	-0.0936312450782303
14972	2	39	1254	1093	14972	1215.103	1093.4123	14.8356799891368	5.01894687088529	2.6218548815074	-0.0821487078079457
14986	2	39	1254	1093	14986	1214.5621	1093.4715	14.8156165527927	5.01935325920721	2.66191419435501	-0.0939364048814881
14994	2	39	1254	1093	14994	1214.6544	1093.449	14.8701604835752	4.97562806964797	2.64594319902998	-0.0902398639357778
14996	2	39	1254	1093	14996	1214.5028	1093.4602	14.8401218014378	5.0789167643849	2.66151454337615	-0.0906098724096182
15001	2	39	1254	1093	15001	1214.7413	1093.4292	14.8493577185165	5.00046876090461	2.64379784932019	-0.0858319530672146
15020	2	39	1254	1093	15020	1214.7022	1093.478	14.7672990919886	5.00531930271508	2.66113659344243	-0.0954984030171221
15021	2	39	1254	1093	15021	1214.5827	1093.4765	14.6900558366552	4.9939705369748	2.68326413720256	-0.0954150603156415
15022	2	39	1254	1093	15022	1214.5394	1093.437	14.8306453819193	5.04638262498592	2.66074732311436	-0.0865966836989729
15053	2	39	1254	1093	15053	1214.7689	1093.4216	14.8198736720515	5.02280562013202	2.64719530463914	-0.0839371522381982
15067	2	39	1254	1093	15067	1214.5977	1093.451	14.8449214170769	5.05691172907176	2.65426127178238	-0.0891848670023763
15075	2	39	1254	1093	15075	1214.958	1093.4398	14.8058284893391	4.99159970017195	2.63693450374033	-0.0881080267684436
15077	2	39	1254	1093	15077	1214.9884	1093.3961	14.7820944548344	4.99184301031833	2.63911180646268	-0.0793494505298302
15099	2	39	1254	1093	15099	1215.0536	1093.4415	14.8624767909537	5.02214097173646	2.62045152687509	-0.0879107142719756
15109	2	39	1254	1093	15109	1214.6859	1093.4246	14.9652743754905	5.0026210591795	2.62702166452671	-0.0848755072545302
15121	2	39	1254	1093	15121	1214.5002	1093.4462	14.8104265581206	5.01110932645339	2.6670264927881	-0.0890421603146079
15138	2	39	1254	1093	15138	1214.7529	1093.5285	14.7276044156265	5.08808182006351	2.66486652495618	-0.103870185010763
15147	2	39	1254	1093	15147	1214.6311	1093.3983	14.9086229912071	5.00395454276981	2.64067982825906	-0.0795970460154489
15181	2	39	1254	1093	15181	1214.7151	1093.4591	14.5885028166513	5.00591980691974	2.69286714981885	-0.0917114172235472
15205	2	39	1254	1093	15205	1214.7524	1093.3202	14.8947265677472	4.97312227423733	2.63499969747589	-0.06438611044391
15493	2	39	1254	1093	15493	1214.7859	1093.485	14.6505673986542	4.99214053755648	2.67662670891518	-0.0971527136207778
15494	2	39	1254	1093	15494	1214.6476	1093.4476	14.9520557328102	4.99349053616541	2.63190565252151	-0.089636697367947
15551	2	39	1310	1151	15551	1279.7473	1152.1149	12.5633365971244	4.23016399430824	2.40801476312626	-0.263559521924008
15552	1	38	1343	1213	15552	1349.2365	1214.4083	9.26376540532782	3.18857457350163	-0.673214370952573	-0.441670711327754
