# Supplementary material for: Spatiotemporal dynamics of multidrug resistant bacteria on intensive care unit surfaces
Source: Nat Commun. 2019 Oct 8;10:4569. doi: 10.1038/s41467-019-12563-1 (PMC6783542; doi:10.1038/s41467-019-12563-1)
Supplement: Supplementary file 16 — Source Data [file 41467_2019_12563_MOESM16_ESM.zip › SourceData/Figure6/EF_varDF_cliqueslistDF_PAK_ICU_AWD-RFP.txt]

cutoff	cliqueID	sample	cutoff_i
125	clique_1	120	125
125	clique_1	033	125
141	clique_1	120	141
141	clique_1	033	141
141	clique_2	166	141
141	clique_2	231	141
143	clique_1	120	143
143	clique_1	033	143
143	clique_2	166	143
143	clique_2	231	143
143	clique_3	132	143
143	clique_3	129	143
146	clique_1	120	146
146	clique_1	033	146
146	clique_2	166	146
146	clique_2	231	146
146	clique_3	132	146
146	clique_3	129	146
148	clique_1	033	148
148	clique_1	120	148
148	clique_2	166	148
148	clique_2	231	148
148	clique_3	132	148
148	clique_3	129	148
148	clique_4	034	148
148	clique_4	078	148
149	clique_1	033	149
149	clique_1	120	149
149	clique_2	166	149
149	clique_2	231	149
149	clique_3	132	149
149	clique_3	129	149
149	clique_4	034	149
149	clique_4	078	149
149	clique_5	048	149
149	clique_5	042	149
158	clique_1	120	158
158	clique_1	033	158
158	clique_2	166	158
158	clique_2	231	158
158	clique_3	132	158
158	clique_3	129	158
158	clique_4	034	158
158	clique_4	078	158
158	clique_5	048	158
158	clique_5	042	158
161	clique_1	120	161
161	clique_1	033	161
161	clique_2	166	161
161	clique_2	231	161
161	clique_3	132	161
161	clique_3	129	161
161	clique_4	034	161
161	clique_4	078	161
161	clique_5	048	161
161	clique_5	042	161
161	clique_6	171	161
161	clique_6	169	161
163	clique_1	120	163
163	clique_1	033	163
163	clique_2	166	163
163	clique_2	231	163
163	clique_3	132	163
163	clique_3	129	163
163	clique_4	034	163
163	clique_4	078	163
163	clique_5	048	163
163	clique_5	042	163
163	clique_6	171	163
163	clique_6	169	163
163	clique_7	334	163
163	clique_7	292	163
165	clique_1	120	165
165	clique_1	033	165
165	clique_2	166	165
165	clique_2	231	165
165	clique_3	132	165
165	clique_3	129	165
165	clique_4	034	165
165	clique_4	078	165
165	clique_5	042	165
165	clique_5	048	165
165	clique_6	171	165
165	clique_6	169	165
165	clique_7	334	165
165	clique_7	292	165
165	clique_8	111	165
165	clique_8	181	165
168	clique_1	033	168
168	clique_1	120	168
168	clique_2	166	168
168	clique_2	231	168
168	clique_3	034	168
168	clique_3	078	168
168	clique_4	048	168
168	clique_4	042	168
168	clique_5	169	168
168	clique_5	171	168
168	clique_6	334	168
168	clique_6	292	168
168	clique_7	111	168
168	clique_7	181	168
168	clique_8	132	168
168	clique_8	129	168
170	clique_1	033	170
170	clique_1	120	170
170	clique_2	166	170
170	clique_2	231	170
170	clique_3	034	170
170	clique_3	078	170
170	clique_4	048	170
170	clique_4	042	170
170	clique_5	171	170
170	clique_5	169	170
170	clique_6	334	170
170	clique_6	292	170
170	clique_7	132	170
170	clique_7	181	170
170	clique_7	129	170
173	clique_1	033	173
173	clique_1	120	173
173	clique_2	166	173
173	clique_2	231	173
173	clique_3	034	173
173	clique_3	078	173
173	clique_4	048	173
173	clique_4	042	173
173	clique_5	171	173
173	clique_5	169	173
173	clique_6	334	173
173	clique_6	292	173
173	clique_7	132	173
173	clique_7	181	173
173	clique_7	129	173
179	clique_1	033	179
179	clique_1	120	179
179	clique_2	166	179
179	clique_2	231	179
179	clique_3	034	179
179	clique_3	078	179
179	clique_4	048	179
179	clique_4	042	179
179	clique_5	169	179
179	clique_5	171	179
179	clique_6	334	179
179	clique_6	292	179
179	clique_7	132	179
179	clique_7	181	179
179	clique_7	129	179
180	clique_1	033	180
180	clique_1	120	180
180	clique_2	166	180
180	clique_2	231	180
180	clique_3	034	180
180	clique_3	078	180
180	clique_4	048	180
180	clique_4	042	180
180	clique_5	171	180
180	clique_5	169	180
180	clique_6	334	180
180	clique_6	292	180
180	clique_7	052	180
180	clique_7	129	180
180	clique_8	181	180
180	clique_8	132	180
180	clique_8	111	180
180	clique_9	275	180
180	clique_9	006	180
180	clique_10	028	180
180	clique_10	086	180
181	clique_1	166	181
181	clique_1	231	181
181	clique_2	034	181
181	clique_2	078	181
181	clique_3	048	181
181	clique_3	042	181
181	clique_4	169	181
181	clique_4	171	181
181	clique_5	334	181
181	clique_5	292	181
181	clique_6	143	181
181	clique_6	120	181
181	clique_7	313	181
181	clique_7	033	181
181	clique_8	275	181
181	clique_8	006	181
181	clique_9	086	181
181	clique_9	028	181
181	clique_10	132	181
181	clique_10	129	181
181	clique_10	181	181
181	clique_10	111	181
185	clique_1	166	185
185	clique_1	231	185
185	clique_2	034	185
185	clique_2	078	185
185	clique_3	048	185
185	clique_3	042	185
185	clique_4	169	185
185	clique_4	171	185
185	clique_5	334	185
185	clique_5	292	185
185	clique_6	143	185
185	clique_6	120	185
185	clique_7	313	185
185	clique_7	033	185
185	clique_8	275	185
185	clique_8	006	185
185	clique_9	086	185
185	clique_9	028	185
185	clique_10	132	185
185	clique_10	129	185
185	clique_10	181	185
185	clique_10	111	185
186	clique_1	166	186
186	clique_1	231	186
186	clique_2	034	186
186	clique_2	078	186
186	clique_3	048	186
186	clique_3	042	186
186	clique_4	169	186
186	clique_4	171	186
186	clique_5	292	186
186	clique_5	334	186
186	clique_6	143	186
186	clique_6	120	186
186	clique_7	313	186
186	clique_7	033	186
186	clique_8	006	186
186	clique_8	275	186
186	clique_9	028	186
186	clique_9	086	186
186	clique_10	132	186
186	clique_10	129	186
186	clique_10	181	186
186	clique_10	111	186
187	clique_1	166	187
187	clique_1	231	187
187	clique_2	034	187
187	clique_2	078	187
187	clique_3	048	187
187	clique_3	042	187
187	clique_4	171	187
187	clique_4	169	187
187	clique_5	292	187
187	clique_5	334	187
187	clique_6	143	187
187	clique_6	120	187
187	clique_7	313	187
187	clique_7	033	187
187	clique_8	006	187
187	clique_8	275	187
187	clique_9	028	187
187	clique_9	086	187
187	clique_10	132	187
187	clique_10	129	187
187	clique_10	181	187
187	clique_10	111	187
189	clique_1	166	189
189	clique_1	231	189
189	clique_2	034	189
189	clique_2	078	189
189	clique_3	048	189
189	clique_3	042	189
189	clique_4	171	189
189	clique_4	169	189
189	clique_5	292	189
189	clique_5	334	189
189	clique_6	143	189
189	clique_6	120	189
189	clique_7	313	189
189	clique_7	033	189
189	clique_8	006	189
189	clique_8	275	189
189	clique_9	028	189
189	clique_9	086	189
189	clique_10	132	189
189	clique_10	129	189
189	clique_10	181	189
189	clique_10	111	189
193	clique_1	166	193
193	clique_1	231	193
193	clique_2	034	193
193	clique_2	078	193
193	clique_3	048	193
193	clique_3	042	193
193	clique_4	171	193
193	clique_4	169	193
193	clique_5	292	193
193	clique_5	334	193
193	clique_6	143	193
193	clique_6	120	193
193	clique_7	313	193
193	clique_7	033	193
193	clique_8	006	193
193	clique_8	275	193
193	clique_9	028	193
193	clique_9	086	193
193	clique_10	132	193
193	clique_10	129	193
193	clique_10	181	193
193	clique_10	111	193
196	clique_1	166	196
196	clique_1	231	196
196	clique_2	034	196
196	clique_2	078	196
196	clique_3	048	196
196	clique_3	042	196
196	clique_4	169	196
196	clique_4	171	196
196	clique_5	334	196
196	clique_5	292	196
196	clique_6	143	196
196	clique_6	120	196
196	clique_7	033	196
196	clique_7	313	196
196	clique_8	275	196
196	clique_8	006	196
196	clique_9	086	196
196	clique_9	028	196
196	clique_10	132	196
196	clique_10	129	196
196	clique_10	181	196
196	clique_10	111	196
198	clique_1	166	198
198	clique_1	231	198
198	clique_2	034	198
198	clique_2	078	198
198	clique_3	048	198
198	clique_3	042	198
198	clique_4	171	198
198	clique_4	169	198
198	clique_5	334	198
198	clique_5	292	198
198	clique_6	143	198
198	clique_6	120	198
198	clique_7	033	198
198	clique_7	313	198
198	clique_8	275	198
198	clique_8	006	198
198	clique_9	086	198
198	clique_9	028	198
198	clique_10	132	198
198	clique_10	129	198
198	clique_10	181	198
198	clique_10	111	198
200	clique_1	166	200
200	clique_1	231	200
200	clique_2	034	200
200	clique_2	078	200
200	clique_3	048	200
200	clique_3	042	200
200	clique_4	171	200
200	clique_4	169	200
200	clique_5	334	200
200	clique_5	292	200
200	clique_6	143	200
200	clique_6	120	200
200	clique_7	033	200
200	clique_7	313	200
200	clique_8	275	200
200	clique_8	006	200
200	clique_9	086	200
200	clique_9	028	200
200	clique_10	132	200
200	clique_10	129	200
200	clique_10	181	200
200	clique_10	111	200
201	clique_1	166	201
201	clique_1	231	201
201	clique_2	034	201
201	clique_2	078	201
201	clique_3	048	201
201	clique_3	042	201
201	clique_4	171	201
201	clique_4	169	201
201	clique_5	143	201
201	clique_5	120	201
201	clique_6	313	201
201	clique_6	033	201
201	clique_7	275	201
201	clique_7	006	201
201	clique_8	086	201
201	clique_8	028	201
201	clique_9	129	201
201	clique_9	111	201
201	clique_9	181	201
201	clique_9	132	201
201	clique_10	334	201
201	clique_10	292	201
202	clique_1	166	202
202	clique_1	231	202
202	clique_2	034	202
202	clique_2	078	202
202	clique_3	048	202
202	clique_3	042	202
202	clique_4	171	202
202	clique_4	169	202
202	clique_5	086	202
202	clique_5	028	202
202	clique_6	006	202
202	clique_6	275	202
202	clique_7	120	202
202	clique_7	313	202
202	clique_7	033	202
202	clique_8	143	202
202	clique_8	127	202
202	clique_9	052	202
202	clique_9	129	202
202	clique_9	181	202
202	clique_9	111	202
202	clique_10	132	202
202	clique_10	334	202
202	clique_10	292	202
206	clique_1	166	206
206	clique_1	231	206
206	clique_2	034	206
206	clique_2	078	206
206	clique_3	048	206
206	clique_3	042	206
206	clique_4	171	206
206	clique_4	169	206
206	clique_5	028	206
206	clique_5	086	206
206	clique_6	006	206
206	clique_6	275	206
206	clique_7	120	206
206	clique_7	313	206
206	clique_7	033	206
206	clique_8	143	206
206	clique_8	127	206
206	clique_9	054	206
206	clique_9	111	206
206	clique_9	181	206
206	clique_10	132	206
206	clique_10	334	206
206	clique_10	292	206
206	clique_11	052	206
206	clique_11	129	206
207	clique_1	166	207
207	clique_1	231	207
207	clique_2	034	207
207	clique_2	078	207
207	clique_3	048	207
207	clique_3	042	207
207	clique_4	171	207
207	clique_4	169	207
207	clique_5	275	207
207	clique_5	006	207
207	clique_6	086	207
207	clique_6	028	207
207	clique_7	120	207
207	clique_7	313	207
207	clique_7	033	207
207	clique_8	143	207
207	clique_8	127	207
207	clique_9	054	207
207	clique_9	111	207
207	clique_9	181	207
207	clique_10	132	207
207	clique_10	334	207
207	clique_10	292	207
207	clique_11	052	207
207	clique_11	129	207
208	clique_1	166	208
208	clique_1	231	208
208	clique_2	034	208
208	clique_2	078	208
208	clique_3	048	208
208	clique_3	042	208
208	clique_4	171	208
208	clique_4	169	208
208	clique_5	275	208
208	clique_5	006	208
208	clique_6	086	208
208	clique_6	028	208
208	clique_7	120	208
208	clique_7	313	208
208	clique_7	033	208
208	clique_8	143	208
208	clique_8	127	208
208	clique_9	292	208
208	clique_9	132	208
208	clique_9	334	208
208	clique_10	052	208
208	clique_10	111	208
208	clique_10	181	208
208	clique_10	129	208
209	clique_1	166	209
209	clique_1	231	209
209	clique_2	078	209
209	clique_2	034	209
209	clique_3	048	209
209	clique_3	042	209
209	clique_4	171	209
209	clique_4	169	209
209	clique_5	275	209
209	clique_5	006	209
209	clique_6	086	209
209	clique_6	028	209
209	clique_7	120	209
209	clique_7	033	209
209	clique_7	313	209
209	clique_8	292	209
209	clique_8	132	209
209	clique_8	334	209
209	clique_9	129	209
209	clique_9	052	209
209	clique_9	181	209
209	clique_9	111	209
209	clique_10	127	209
209	clique_10	051	209
209	clique_10	143	209
211	clique_1	166	211
211	clique_1	231	211
211	clique_2	078	211
211	clique_2	034	211
211	clique_3	048	211
211	clique_3	042	211
211	clique_4	171	211
211	clique_4	169	211
211	clique_5	275	211
211	clique_5	006	211
211	clique_6	086	211
211	clique_6	028	211
211	clique_7	120	211
211	clique_7	033	211
211	clique_7	313	211
211	clique_8	111	211
211	clique_8	132	211
211	clique_8	181	211
211	clique_8	129	211
211	clique_8	334	211
211	clique_9	052	211
211	clique_9	054	211
211	clique_10	127	211
211	clique_10	051	211
211	clique_10	143	211
213	clique_1	166	213
213	clique_1	231	213
213	clique_2	078	213
213	clique_2	034	213
213	clique_3	048	213
213	clique_3	042	213
213	clique_4	171	213
213	clique_4	169	213
213	clique_5	275	213
213	clique_5	006	213
213	clique_6	028	213
213	clique_6	086	213
213	clique_7	120	213
213	clique_7	033	213
213	clique_7	313	213
213	clique_8	181	213
213	clique_8	132	213
213	clique_8	111	213
213	clique_8	129	213
213	clique_8	334	213
213	clique_9	052	213
213	clique_9	054	213
213	clique_10	127	213
213	clique_10	051	213
213	clique_10	143	213
214	clique_1	166	214
214	clique_1	231	214
214	clique_2	078	214
214	clique_2	034	214
214	clique_3	048	214
214	clique_3	042	214
214	clique_4	171	214
214	clique_4	169	214
214	clique_5	275	214
214	clique_5	006	214
214	clique_6	086	214
214	clique_6	028	214
214	clique_7	313	214
214	clique_7	120	214
214	clique_7	033	214
214	clique_8	181	214
214	clique_8	132	214
214	clique_8	111	214
214	clique_8	129	214
214	clique_8	334	214
214	clique_9	052	214
214	clique_9	054	214
214	clique_10	127	214
214	clique_10	051	214
214	clique_10	143	214
217	clique_1	166	217
217	clique_1	231	217
217	clique_2	078	217
217	clique_2	034	217
217	clique_3	048	217
217	clique_3	042	217
217	clique_4	171	217
217	clique_4	169	217
217	clique_5	275	217
217	clique_5	006	217
217	clique_6	028	217
217	clique_6	086	217
217	clique_7	313	217
217	clique_7	120	217
217	clique_7	033	217
217	clique_8	111	217
217	clique_8	129	217
217	clique_8	181	217
217	clique_8	334	217
217	clique_8	132	217
217	clique_9	052	217
217	clique_9	054	217
217	clique_10	127	217
217	clique_10	051	217
217	clique_10	143	217
220	clique_1	166	220
220	clique_1	231	220
220	clique_2	078	220
220	clique_2	034	220
220	clique_3	048	220
220	clique_3	042	220
220	clique_4	169	220
220	clique_4	171	220
220	clique_5	275	220
220	clique_5	006	220
220	clique_6	086	220
220	clique_6	028	220
220	clique_7	033	220
220	clique_7	120	220
220	clique_7	313	220
220	clique_8	111	220
220	clique_8	129	220
220	clique_8	181	220
220	clique_8	334	220
220	clique_8	132	220
220	clique_9	052	220
220	clique_9	054	220
220	clique_10	127	220
220	clique_10	051	220
220	clique_10	143	220
223	clique_1	166	223
223	clique_1	231	223
223	clique_2	034	223
223	clique_2	078	223
223	clique_3	048	223
223	clique_3	042	223
223	clique_4	171	223
223	clique_4	169	223
223	clique_5	086	223
223	clique_5	028	223
223	clique_6	033	223
223	clique_6	120	223
223	clique_6	313	223
223	clique_7	129	223
223	clique_7	132	223
223	clique_7	181	223
223	clique_7	111	223
223	clique_7	334	223
223	clique_8	157	223
223	clique_8	006	223
223	clique_9	292	223
223	clique_9	275	223
223	clique_10	052	223
223	clique_10	054	223
223	clique_11	127	223
223	clique_11	051	223
223	clique_11	143	223
224	clique_1	166	224
224	clique_1	231	224
224	clique_2	034	224
224	clique_2	078	224
224	clique_3	048	224
224	clique_3	042	224
224	clique_4	171	224
224	clique_4	169	224
224	clique_5	086	224
224	clique_5	028	224
224	clique_6	313	224
224	clique_6	120	224
224	clique_6	033	224
224	clique_7	052	224
224	clique_7	132	224
224	clique_7	181	224
224	clique_7	111	224
224	clique_7	129	224
224	clique_8	334	224
224	clique_8	292	224
224	clique_9	275	224
224	clique_9	006	224
224	clique_10	127	224
224	clique_10	051	224
224	clique_10	143	224
226	clique_1	078	226
226	clique_1	034	226
226	clique_2	042	226
226	clique_2	048	226
226	clique_3	169	226
226	clique_3	171	226
226	clique_4	086	226
226	clique_4	028	226
226	clique_5	033	226
226	clique_5	120	226
226	clique_5	313	226
226	clique_6	052	226
226	clique_6	132	226
226	clique_6	181	226
226	clique_6	111	226
226	clique_6	129	226
226	clique_7	334	226
226	clique_7	292	226
226	clique_8	275	226
226	clique_8	006	226
226	clique_9	127	226
226	clique_9	051	226
226	clique_9	143	226
226	clique_10	166	226
226	clique_10	238	226
226	clique_10	231	226
230	clique_1	078	230
230	clique_1	034	230
230	clique_2	042	230
230	clique_2	048	230
230	clique_3	169	230
230	clique_3	171	230
230	clique_4	028	230
230	clique_4	086	230
230	clique_5	033	230
230	clique_5	120	230
230	clique_5	313	230
230	clique_6	157	230
230	clique_6	006	230
230	clique_7	127	230
230	clique_7	051	230
230	clique_7	143	230
230	clique_8	139	230
230	clique_8	132	230
230	clique_8	181	230
230	clique_8	111	230
230	clique_8	129	230
230	clique_9	054	230
230	clique_9	052	230
230	clique_10	166	230
230	clique_10	238	230
230	clique_10	231	230
230	clique_11	275	230
230	clique_11	334	230
230	clique_11	292	230
231	clique_1	078	231
231	clique_1	034	231
231	clique_2	042	231
231	clique_2	048	231
231	clique_3	169	231
231	clique_3	171	231
231	clique_4	028	231
231	clique_4	086	231
231	clique_5	033	231
231	clique_5	120	231
231	clique_5	313	231
231	clique_6	157	231
231	clique_6	006	231
231	clique_7	143	231
231	clique_7	127	231
231	clique_7	051	231
231	clique_8	334	231
231	clique_8	132	231
231	clique_8	181	231
231	clique_8	292	231
231	clique_8	111	231
231	clique_8	129	231
231	clique_9	052	231
231	clique_9	054	231
231	clique_10	166	231
231	clique_10	238	231
231	clique_10	231	231
232	clique_1	078	232
232	clique_1	034	232
232	clique_2	042	232
232	clique_2	048	232
232	clique_3	169	232
232	clique_3	171	232
232	clique_4	086	232
232	clique_4	028	232
232	clique_5	033	232
232	clique_5	120	232
232	clique_5	313	232
232	clique_6	157	232
232	clique_6	006	232
232	clique_7	143	232
232	clique_7	127	232
232	clique_7	051	232
232	clique_8	334	232
232	clique_8	132	232
232	clique_8	181	232
232	clique_8	292	232
232	clique_8	111	232
232	clique_8	129	232
232	clique_9	166	232
232	clique_9	238	232
232	clique_9	231	232
232	clique_10	139	232
232	clique_10	052	232
232	clique_10	054	232
233	clique_1	034	233
233	clique_1	078	233
233	clique_2	042	233
233	clique_2	048	233
233	clique_3	171	233
233	clique_3	169	233
233	clique_4	028	233
233	clique_4	086	233
233	clique_5	033	233
233	clique_5	120	233
233	clique_5	313	233
233	clique_6	157	233
233	clique_6	006	233
233	clique_7	143	233
233	clique_7	127	233
233	clique_7	051	233
233	clique_8	334	233
233	clique_8	132	233
233	clique_8	181	233
233	clique_8	292	233
233	clique_8	111	233
233	clique_8	129	233
233	clique_9	166	233
233	clique_9	238	233
233	clique_9	231	233
233	clique_10	139	233
233	clique_10	052	233
233	clique_10	054	233
235	clique_1	034	235
235	clique_1	078	235
235	clique_2	048	235
235	clique_2	042	235
235	clique_3	086	235
235	clique_3	028	235
235	clique_4	033	235
235	clique_4	120	235
235	clique_4	313	235
235	clique_5	157	235
235	clique_5	006	235
235	clique_6	127	235
235	clique_6	051	235
235	clique_6	143	235
235	clique_7	334	235
235	clique_7	132	235
235	clique_7	181	235
235	clique_7	292	235
235	clique_7	111	235
235	clique_7	129	235
235	clique_8	238	235
235	clique_8	166	235
235	clique_8	231	235
235	clique_9	139	235
235	clique_9	052	235
235	clique_9	054	235
235	clique_10	176	235
235	clique_10	171	235
235	clique_10	169	235
237	clique_1	034	237
237	clique_1	078	237
237	clique_2	048	237
237	clique_2	042	237
237	clique_3	086	237
237	clique_3	028	237
237	clique_4	313	237
237	clique_4	120	237
237	clique_4	033	237
237	clique_5	157	237
237	clique_5	006	237
237	clique_6	127	237
237	clique_6	051	237
237	clique_6	143	237
237	clique_7	334	237
237	clique_7	132	237
237	clique_7	181	237
237	clique_7	292	237
237	clique_7	111	237
237	clique_7	129	237
237	clique_8	238	237
237	clique_8	166	237
237	clique_8	231	237
237	clique_9	139	237
237	clique_9	052	237
237	clique_9	054	237
237	clique_10	176	237
237	clique_10	171	237
237	clique_10	169	237
239	clique_1	034	239
239	clique_1	078	239
239	clique_2	048	239
239	clique_2	042	239
239	clique_3	086	239
239	clique_3	028	239
239	clique_4	313	239
239	clique_4	120	239
239	clique_4	033	239
239	clique_5	157	239
239	clique_5	006	239
239	clique_6	127	239
239	clique_6	051	239
239	clique_6	143	239
239	clique_7	334	239
239	clique_7	132	239
239	clique_7	181	239
239	clique_7	111	239
239	clique_7	129	239
239	clique_7	292	239
239	clique_8	238	239
239	clique_8	166	239
239	clique_8	231	239
239	clique_9	139	239
239	clique_9	052	239
239	clique_9	054	239
239	clique_10	176	239
239	clique_10	171	239
239	clique_10	169	239
243	clique_1	034	243
243	clique_1	078	243
243	clique_2	048	243
243	clique_2	042	243
243	clique_3	086	243
243	clique_3	028	243
243	clique_4	313	243
243	clique_4	120	243
243	clique_4	033	243
243	clique_5	006	243
243	clique_5	157	243
243	clique_6	143	243
243	clique_6	127	243
243	clique_6	051	243
243	clique_7	292	243
243	clique_7	132	243
243	clique_7	181	243
243	clique_7	111	243
243	clique_7	129	243
243	clique_7	334	243
243	clique_8	238	243
243	clique_8	166	243
243	clique_8	231	243
243	clique_9	139	243
243	clique_9	052	243
243	clique_9	054	243
243	clique_10	176	243
243	clique_10	171	243
243	clique_10	169	243
245	clique_1	078	245
245	clique_1	034	245
245	clique_2	048	245
245	clique_2	042	245
245	clique_3	086	245
245	clique_3	028	245
245	clique_4	313	245
245	clique_4	120	245
245	clique_4	033	245
245	clique_5	143	245
245	clique_5	127	245
245	clique_5	051	245
245	clique_6	292	245
245	clique_6	132	245
245	clique_6	181	245
245	clique_6	111	245
245	clique_6	129	245
245	clique_6	334	245
245	clique_7	006	245
245	clique_7	275	245
245	clique_8	238	245
245	clique_8	166	245
245	clique_8	231	245
245	clique_9	139	245
245	clique_9	052	245
245	clique_9	054	245
245	clique_10	176	245
245	clique_10	171	245
245	clique_10	169	245
255	clique_1	078	255
255	clique_1	034	255
255	clique_2	048	255
255	clique_2	042	255
255	clique_3	086	255
255	clique_3	028	255
255	clique_4	313	255
255	clique_4	120	255
255	clique_4	033	255
255	clique_5	127	255
255	clique_5	051	255
255	clique_5	143	255
255	clique_6	292	255
255	clique_6	132	255
255	clique_6	181	255
255	clique_6	111	255
255	clique_6	129	255
255	clique_6	334	255
255	clique_7	006	255
255	clique_7	275	255
255	clique_8	238	255
255	clique_8	166	255
255	clique_8	231	255
255	clique_9	139	255
255	clique_9	052	255
255	clique_9	054	255
255	clique_10	176	255
255	clique_10	171	255
255	clique_10	169	255
258	clique_1	078	258
258	clique_1	034	258
258	clique_2	048	258
258	clique_2	042	258
258	clique_3	086	258
258	clique_3	028	258
258	clique_4	313	258
258	clique_4	120	258
258	clique_4	033	258
258	clique_5	127	258
258	clique_5	051	258
258	clique_5	143	258
258	clique_6	292	258
258	clique_6	132	258
258	clique_6	181	258
258	clique_6	111	258
258	clique_6	129	258
258	clique_6	334	258
258	clique_7	006	258
258	clique_7	275	258
258	clique_8	238	258
258	clique_8	166	258
258	clique_8	231	258
258	clique_9	139	258
258	clique_9	052	258
258	clique_9	054	258
258	clique_10	176	258
258	clique_10	171	258
258	clique_10	169	258
260	clique_1	078	260
260	clique_1	034	260
260	clique_2	048	260
260	clique_2	042	260
260	clique_3	086	260
260	clique_3	028	260
260	clique_4	313	260
260	clique_4	120	260
260	clique_4	033	260
260	clique_5	127	260
260	clique_5	051	260
260	clique_5	143	260
260	clique_6	292	260
260	clique_6	132	260
260	clique_6	181	260
260	clique_6	111	260
260	clique_6	129	260
260	clique_6	334	260
260	clique_7	006	260
260	clique_7	275	260
260	clique_8	238	260
260	clique_8	166	260
260	clique_8	231	260
260	clique_9	139	260
260	clique_9	052	260
260	clique_9	054	260
260	clique_10	176	260
260	clique_10	171	260
260	clique_10	169	260
262	clique_1	078	262
262	clique_1	034	262
262	clique_2	048	262
262	clique_2	042	262
262	clique_3	086	262
262	clique_3	028	262
262	clique_4	313	262
262	clique_4	120	262
262	clique_4	033	262
262	clique_5	127	262
262	clique_5	051	262
262	clique_5	143	262
262	clique_6	292	262
262	clique_6	132	262
262	clique_6	181	262
262	clique_6	111	262
262	clique_6	129	262
262	clique_6	334	262
262	clique_7	006	262
262	clique_7	275	262
262	clique_8	238	262
262	clique_8	166	262
262	clique_8	231	262
262	clique_9	139	262
262	clique_9	052	262
262	clique_9	054	262
262	clique_10	176	262
262	clique_10	171	262
262	clique_10	169	262
264	clique_1	078	264
264	clique_1	034	264
264	clique_2	048	264
264	clique_2	042	264
264	clique_3	086	264
264	clique_3	028	264
264	clique_4	292	264
264	clique_4	132	264
264	clique_4	181	264
264	clique_4	111	264
264	clique_4	129	264
264	clique_4	334	264
264	clique_5	006	264
264	clique_5	275	264
264	clique_6	238	264
264	clique_6	166	264
264	clique_6	231	264
264	clique_7	054	264
264	clique_7	139	264
264	clique_7	052	264
264	clique_8	176	264
264	clique_8	171	264
264	clique_8	169	264
264	clique_9	127	264
264	clique_9	051	264
264	clique_9	033	264
264	clique_9	143	264
264	clique_9	120	264
267	clique_1	078	267
267	clique_1	034	267
267	clique_2	048	267
267	clique_2	042	267
267	clique_3	086	267
267	clique_3	028	267
267	clique_4	292	267
267	clique_4	132	267
267	clique_4	181	267
267	clique_4	111	267
267	clique_4	129	267
267	clique_4	334	267
267	clique_5	231	267
267	clique_5	166	267
267	clique_5	238	267
267	clique_6	139	267
267	clique_6	052	267
267	clique_6	054	267
267	clique_7	176	267
267	clique_7	171	267
267	clique_7	169	267
267	clique_8	051	267
267	clique_8	127	267
267	clique_8	033	267
267	clique_8	143	267
267	clique_8	120	267
267	clique_9	275	267
267	clique_9	157	267
267	clique_9	006	267
271	clique_1	078	271
271	clique_1	034	271
271	clique_2	048	271
271	clique_2	042	271
271	clique_3	086	271
271	clique_3	028	271
271	clique_4	292	271
271	clique_4	132	271
271	clique_4	181	271
271	clique_4	111	271
271	clique_4	129	271
271	clique_4	334	271
271	clique_5	231	271
271	clique_5	166	271
271	clique_5	238	271
271	clique_6	139	271
271	clique_6	052	271
271	clique_6	054	271
271	clique_7	176	271
271	clique_7	171	271
271	clique_7	169	271
271	clique_8	051	271
271	clique_8	120	271
271	clique_8	033	271
271	clique_8	143	271
271	clique_8	127	271
271	clique_9	275	271
271	clique_9	157	271
271	clique_9	006	271
273	clique_1	078	273
273	clique_1	034	273
273	clique_2	042	273
273	clique_2	048	273
273	clique_3	086	273
273	clique_3	028	273
273	clique_4	292	273
273	clique_4	132	273
273	clique_4	181	273
273	clique_4	111	273
273	clique_4	129	273
273	clique_4	334	273
273	clique_5	231	273
273	clique_5	166	273
273	clique_5	238	273
273	clique_6	139	273
273	clique_6	052	273
273	clique_6	054	273
273	clique_7	176	273
273	clique_7	171	273
273	clique_7	169	273
273	clique_8	051	273
273	clique_8	120	273
273	clique_8	033	273
273	clique_8	143	273
273	clique_8	127	273
273	clique_9	275	273
273	clique_9	157	273
273	clique_9	006	273
274	clique_1	078	274
274	clique_1	034	274
274	clique_2	042	274
274	clique_2	048	274
274	clique_3	028	274
274	clique_3	086	274
274	clique_4	292	274
274	clique_4	132	274
274	clique_4	181	274
274	clique_4	111	274
274	clique_4	129	274
274	clique_4	334	274
274	clique_5	238	274
274	clique_5	166	274
274	clique_5	231	274
274	clique_6	139	274
274	clique_6	052	274
274	clique_6	054	274
274	clique_7	169	274
274	clique_7	176	274
274	clique_7	171	274
274	clique_8	033	274
274	clique_8	127	274
274	clique_8	143	274
274	clique_8	120	274
274	clique_8	051	274
274	clique_9	275	274
274	clique_9	157	274
274	clique_9	006	274
274	clique_10	092	274
274	clique_10	101	274
279	clique_1	078	279
279	clique_1	034	279
279	clique_2	042	279
279	clique_2	048	279
279	clique_3	028	279
279	clique_3	086	279
279	clique_4	166	279
279	clique_4	238	279
279	clique_4	231	279
279	clique_5	171	279
279	clique_5	176	279
279	clique_5	169	279
279	clique_6	127	279
279	clique_6	051	279
279	clique_6	033	279
279	clique_6	143	279
279	clique_6	120	279
279	clique_7	334	279
279	clique_7	132	279
279	clique_7	181	279
279	clique_7	054	279
279	clique_7	111	279
279	clique_7	129	279
279	clique_7	052	279
279	clique_7	139	279
279	clique_8	275	279
279	clique_8	157	279
279	clique_8	292	279
279	clique_8	006	279
279	clique_9	092	279
279	clique_9	101	279
283	clique_1	034	283
283	clique_1	078	283
283	clique_2	028	283
283	clique_2	086	283
283	clique_3	166	283
283	clique_3	238	283
283	clique_3	231	283
283	clique_4	176	283
283	clique_4	171	283
283	clique_4	169	283
283	clique_5	127	283
283	clique_5	051	283
283	clique_5	033	283
283	clique_5	143	283
283	clique_5	120	283
283	clique_6	181	283
283	clique_6	132	283
283	clique_6	054	283
283	clique_6	111	283
283	clique_6	129	283
283	clique_6	334	283
283	clique_6	052	283
283	clique_6	139	283
283	clique_7	292	283
283	clique_7	275	283
283	clique_7	006	283
283	clique_7	157	283
283	clique_8	092	283
283	clique_8	101	283
283	clique_9	248	283
283	clique_9	048	283
283	clique_9	042	283
289	clique_1	034	289
289	clique_1	078	289
289	clique_2	028	289
289	clique_2	086	289
289	clique_3	166	289
289	clique_3	238	289
289	clique_3	231	289
289	clique_4	176	289
289	clique_4	171	289
289	clique_4	169	289
289	clique_5	127	289
289	clique_5	051	289
289	clique_5	033	289
289	clique_5	143	289
289	clique_5	120	289
289	clique_6	181	289
289	clique_6	132	289
289	clique_6	054	289
289	clique_6	111	289
289	clique_6	129	289
289	clique_6	334	289
289	clique_6	052	289
289	clique_6	139	289
289	clique_7	292	289
289	clique_7	275	289
289	clique_7	006	289
289	clique_7	157	289
289	clique_8	092	289
289	clique_8	101	289
289	clique_9	248	289
289	clique_9	048	289
289	clique_9	042	289
291	clique_1	034	291
291	clique_1	078	291
291	clique_2	028	291
291	clique_2	086	291
291	clique_3	166	291
291	clique_3	238	291
291	clique_3	231	291
291	clique_4	176	291
291	clique_4	171	291
291	clique_4	169	291
291	clique_5	127	291
291	clique_5	051	291
291	clique_5	033	291
291	clique_5	143	291
291	clique_5	120	291
291	clique_6	181	291
291	clique_6	132	291
291	clique_6	054	291
291	clique_6	111	291
291	clique_6	129	291
291	clique_6	334	291
291	clique_6	052	291
291	clique_6	139	291
291	clique_7	292	291
291	clique_7	275	291
291	clique_7	006	291
291	clique_7	157	291
291	clique_8	092	291
291	clique_8	101	291
291	clique_9	248	291
291	clique_9	048	291
291	clique_9	042	291
293	clique_1	034	293
293	clique_1	078	293
293	clique_2	028	293
293	clique_2	086	293
293	clique_3	238	293
293	clique_3	166	293
293	clique_3	231	293
293	clique_4	176	293
293	clique_4	171	293
293	clique_4	169	293
293	clique_5	181	293
293	clique_5	132	293
293	clique_5	054	293
293	clique_5	111	293
293	clique_5	129	293
293	clique_5	334	293
293	clique_5	052	293
293	clique_5	139	293
293	clique_6	157	293
293	clique_6	275	293
293	clique_6	292	293
293	clique_6	006	293
293	clique_7	101	293
293	clique_7	092	293
293	clique_8	048	293
293	clique_8	248	293
293	clique_8	042	293
293	clique_9	127	293
293	clique_9	051	293
293	clique_9	033	293
293	clique_9	313	293
293	clique_9	143	293
293	clique_9	120	293
294	clique_1	034	294
294	clique_1	078	294
294	clique_2	028	294
294	clique_2	086	294
294	clique_3	166	294
294	clique_3	238	294
294	clique_3	231	294
294	clique_4	176	294
294	clique_4	171	294
294	clique_4	169	294
294	clique_5	181	294
294	clique_5	132	294
294	clique_5	054	294
294	clique_5	111	294
294	clique_5	129	294
294	clique_5	334	294
294	clique_5	052	294
294	clique_5	139	294
294	clique_6	157	294
294	clique_6	275	294
294	clique_6	292	294
294	clique_6	006	294
294	clique_7	101	294
294	clique_7	092	294
294	clique_8	048	294
294	clique_8	248	294
294	clique_8	042	294
294	clique_9	127	294
294	clique_9	051	294
294	clique_9	033	294
294	clique_9	313	294
294	clique_9	143	294
294	clique_9	120	294
297	clique_1	034	297
297	clique_1	078	297
297	clique_2	086	297
297	clique_2	028	297
297	clique_3	238	297
297	clique_3	166	297
297	clique_3	231	297
297	clique_4	176	297
297	clique_4	171	297
297	clique_4	169	297
297	clique_5	181	297
297	clique_5	132	297
297	clique_5	054	297
297	clique_5	111	297
297	clique_5	129	297
297	clique_5	334	297
297	clique_5	052	297
297	clique_5	139	297
297	clique_6	157	297
297	clique_6	275	297
297	clique_6	292	297
297	clique_6	006	297
297	clique_7	101	297
297	clique_7	092	297
297	clique_8	048	297
297	clique_8	248	297
297	clique_8	042	297
297	clique_9	127	297
297	clique_9	051	297
297	clique_9	033	297
297	clique_9	313	297
297	clique_9	143	297
297	clique_9	120	297
299	clique_1	034	299
299	clique_1	078	299
299	clique_2	086	299
299	clique_2	028	299
299	clique_3	238	299
299	clique_3	166	299
299	clique_3	231	299
299	clique_4	176	299
299	clique_4	171	299
299	clique_4	169	299
299	clique_5	181	299
299	clique_5	132	299
299	clique_5	054	299
299	clique_5	111	299
299	clique_5	129	299
299	clique_5	334	299
299	clique_5	052	299
299	clique_5	139	299
299	clique_6	157	299
299	clique_6	275	299
299	clique_6	292	299
299	clique_6	006	299
299	clique_7	101	299
299	clique_7	092	299
299	clique_8	048	299
299	clique_8	248	299
299	clique_8	042	299
299	clique_9	127	299
299	clique_9	051	299
299	clique_9	033	299
299	clique_9	313	299
299	clique_9	143	299
299	clique_9	120	299
301	clique_1	034	301
301	clique_1	078	301
301	clique_2	028	301
301	clique_2	086	301
301	clique_3	238	301
301	clique_3	166	301
301	clique_3	231	301
301	clique_4	176	301
301	clique_4	171	301
301	clique_4	169	301
301	clique_5	132	301
301	clique_5	139	301
301	clique_5	181	301
301	clique_5	111	301
301	clique_5	129	301
301	clique_5	334	301
301	clique_5	054	301
301	clique_5	052	301
301	clique_6	157	301
301	clique_6	275	301
301	clique_6	292	301
301	clique_6	006	301
301	clique_7	101	301
301	clique_7	092	301
301	clique_8	048	301
301	clique_8	248	301
301	clique_8	042	301
301	clique_9	127	301
301	clique_9	051	301
301	clique_9	033	301
301	clique_9	313	301
301	clique_9	143	301
301	clique_9	120	301
302	clique_1	034	302
302	clique_1	078	302
302	clique_2	086	302
302	clique_2	028	302
302	clique_3	238	302
302	clique_3	166	302
302	clique_3	231	302
302	clique_4	176	302
302	clique_4	171	302
302	clique_4	169	302
302	clique_5	092	302
302	clique_5	101	302
302	clique_6	048	302
302	clique_6	248	302
302	clique_6	042	302
302	clique_7	033	302
302	clique_7	127	302
302	clique_7	313	302
302	clique_7	143	302
302	clique_7	120	302
302	clique_7	051	302
302	clique_8	275	302
302	clique_8	132	302
302	clique_8	292	302
302	clique_8	111	302
302	clique_8	006	302
302	clique_8	334	302
302	clique_8	157	302
302	clique_9	139	302
302	clique_9	052	302
302	clique_9	181	302
302	clique_9	054	302
302	clique_9	129	302
309	clique_1	034	309
309	clique_1	078	309
309	clique_2	028	309
309	clique_2	086	309
309	clique_3	238	309
309	clique_3	166	309
309	clique_3	231	309
309	clique_4	176	309
309	clique_4	171	309
309	clique_4	169	309
309	clique_5	092	309
309	clique_5	101	309
309	clique_6	048	309
309	clique_6	248	309
309	clique_6	042	309
309	clique_7	127	309
309	clique_7	051	309
309	clique_7	033	309
309	clique_7	313	309
309	clique_7	143	309
309	clique_7	120	309
309	clique_8	275	309
309	clique_8	132	309
309	clique_8	292	309
309	clique_8	111	309
309	clique_8	006	309
309	clique_8	334	309
309	clique_8	157	309
309	clique_9	139	309
309	clique_9	052	309
309	clique_9	181	309
309	clique_9	054	309
309	clique_9	129	309
314	clique_1	034	314
314	clique_1	078	314
314	clique_2	028	314
314	clique_2	086	314
314	clique_3	238	314
314	clique_3	166	314
314	clique_3	231	314
314	clique_4	176	314
314	clique_4	171	314
314	clique_4	169	314
314	clique_5	092	314
314	clique_5	101	314
314	clique_6	048	314
314	clique_6	248	314
314	clique_6	042	314
314	clique_7	127	314
314	clique_7	051	314
314	clique_7	033	314
314	clique_7	313	314
314	clique_7	143	314
314	clique_7	120	314
314	clique_8	275	314
314	clique_8	132	314
314	clique_8	292	314
314	clique_8	111	314
314	clique_8	006	314
314	clique_8	334	314
314	clique_8	157	314
314	clique_9	139	314
314	clique_9	052	314
314	clique_9	181	314
314	clique_9	054	314
314	clique_9	129	314
317	clique_1	034	317
317	clique_1	078	317
317	clique_2	028	317
317	clique_2	086	317
317	clique_3	238	317
317	clique_3	166	317
317	clique_3	231	317
317	clique_4	176	317
317	clique_4	171	317
317	clique_4	169	317
317	clique_5	092	317
317	clique_5	101	317
317	clique_6	048	317
317	clique_6	248	317
317	clique_6	042	317
317	clique_7	127	317
317	clique_7	051	317
317	clique_7	033	317
317	clique_7	313	317
317	clique_7	143	317
317	clique_7	120	317
317	clique_8	275	317
317	clique_8	132	317
317	clique_8	292	317
317	clique_8	111	317
317	clique_8	006	317
317	clique_8	334	317
317	clique_8	157	317
317	clique_9	139	317
317	clique_9	052	317
317	clique_9	181	317
317	clique_9	054	317
317	clique_9	129	317
318	clique_1	034	318
318	clique_1	078	318
318	clique_2	028	318
318	clique_2	086	318
318	clique_3	238	318
318	clique_3	166	318
318	clique_3	231	318
318	clique_4	176	318
318	clique_4	171	318
318	clique_4	169	318
318	clique_5	092	318
318	clique_5	101	318
318	clique_6	048	318
318	clique_6	248	318
318	clique_6	042	318
318	clique_7	127	318
318	clique_7	051	318
318	clique_7	033	318
318	clique_7	313	318
318	clique_7	143	318
318	clique_7	120	318
318	clique_8	275	318
318	clique_8	132	318
318	clique_8	292	318
318	clique_8	111	318
318	clique_8	334	318
318	clique_8	157	318
318	clique_8	006	318
318	clique_9	139	318
318	clique_9	052	318
318	clique_9	181	318
318	clique_9	054	318
318	clique_9	129	318
319	clique_1	034	319
319	clique_1	078	319
319	clique_2	028	319
319	clique_2	086	319
319	clique_3	238	319
319	clique_3	166	319
319	clique_3	231	319
319	clique_4	176	319
319	clique_4	171	319
319	clique_4	169	319
319	clique_5	092	319
319	clique_5	101	319
319	clique_6	048	319
319	clique_6	248	319
319	clique_6	042	319
319	clique_7	127	319
319	clique_7	051	319
319	clique_7	033	319
319	clique_7	313	319
319	clique_7	143	319
319	clique_7	120	319
319	clique_8	275	319
319	clique_8	132	319
319	clique_8	292	319
319	clique_8	111	319
319	clique_8	334	319
319	clique_8	157	319
319	clique_8	006	319
319	clique_9	139	319
319	clique_9	052	319
319	clique_9	181	319
319	clique_9	054	319
319	clique_9	129	319
320	clique_1	034	320
320	clique_1	078	320
320	clique_2	028	320
320	clique_2	086	320
320	clique_3	238	320
320	clique_3	166	320
320	clique_3	231	320
320	clique_4	176	320
320	clique_4	171	320
320	clique_4	169	320
320	clique_5	092	320
320	clique_5	101	320
320	clique_6	048	320
320	clique_6	248	320
320	clique_6	042	320
320	clique_7	127	320
320	clique_7	051	320
320	clique_7	033	320
320	clique_7	313	320
320	clique_7	143	320
320	clique_7	120	320
320	clique_8	132	320
320	clique_8	157	320
320	clique_8	181	320
320	clique_8	292	320
320	clique_8	054	320
320	clique_8	111	320
320	clique_8	129	320
320	clique_8	334	320
320	clique_8	052	320
320	clique_8	139	320
320	clique_9	275	320
320	clique_9	006	320
325	clique_1	034	325
325	clique_1	078	325
325	clique_2	028	325
325	clique_2	086	325
325	clique_3	238	325
325	clique_3	166	325
325	clique_3	231	325
325	clique_4	176	325
325	clique_4	171	325
325	clique_4	169	325
325	clique_5	092	325
325	clique_5	101	325
325	clique_6	048	325
325	clique_6	248	325
325	clique_6	042	325
325	clique_7	127	325
325	clique_7	051	325
325	clique_7	033	325
325	clique_7	313	325
325	clique_7	143	325
325	clique_7	120	325
325	clique_8	132	325
325	clique_8	157	325
325	clique_8	181	325
325	clique_8	292	325
325	clique_8	054	325
325	clique_8	111	325
325	clique_8	129	325
325	clique_8	334	325
325	clique_8	052	325
325	clique_8	139	325
325	clique_9	275	325
325	clique_9	006	325
326	clique_1	078	326
326	clique_1	034	326
326	clique_2	238	326
326	clique_2	166	326
326	clique_2	231	326
326	clique_3	169	326
326	clique_3	176	326
326	clique_3	171	326
326	clique_4	101	326
326	clique_4	092	326
326	clique_5	042	326
326	clique_5	248	326
326	clique_5	048	326
326	clique_6	313	326
326	clique_6	127	326
326	clique_6	033	326
326	clique_6	143	326
326	clique_6	120	326
326	clique_6	051	326
326	clique_7	334	326
326	clique_7	132	326
326	clique_7	181	326
326	clique_7	292	326
326	clique_7	054	326
326	clique_7	111	326
326	clique_7	129	326
326	clique_7	052	326
326	clique_7	139	326
326	clique_7	157	326
326	clique_8	275	326
326	clique_8	006	326
326	clique_9	108	326
326	clique_9	028	326
326	clique_9	086	326
332	clique_1	078	332
332	clique_1	034	332
332	clique_2	238	332
332	clique_2	166	332
332	clique_2	231	332
332	clique_3	169	332
332	clique_3	176	332
332	clique_3	171	332
332	clique_4	101	332
332	clique_4	092	332
332	clique_5	042	332
332	clique_5	248	332
332	clique_5	048	332
332	clique_6	313	332
332	clique_6	127	332
332	clique_6	033	332
332	clique_6	143	332
332	clique_6	120	332
332	clique_6	051	332
332	clique_7	334	332
332	clique_7	132	332
332	clique_7	181	332
332	clique_7	292	332
332	clique_7	054	332
332	clique_7	111	332
332	clique_7	129	332
332	clique_7	052	332
332	clique_7	139	332
332	clique_7	157	332
332	clique_8	275	332
332	clique_8	006	332
332	clique_9	108	332
332	clique_9	028	332
332	clique_9	086	332
336	clique_1	078	336
336	clique_1	034	336
336	clique_2	238	336
336	clique_2	166	336
336	clique_2	231	336
336	clique_3	169	336
336	clique_3	176	336
336	clique_3	171	336
336	clique_4	101	336
336	clique_4	092	336
336	clique_5	042	336
336	clique_5	248	336
336	clique_5	048	336
336	clique_6	313	336
336	clique_6	127	336
336	clique_6	033	336
336	clique_6	143	336
336	clique_6	120	336
336	clique_6	051	336
336	clique_7	334	336
336	clique_7	132	336
336	clique_7	181	336
336	clique_7	292	336
336	clique_7	054	336
336	clique_7	111	336
336	clique_7	129	336
336	clique_7	052	336
336	clique_7	139	336
336	clique_7	157	336
336	clique_8	275	336
336	clique_8	006	336
336	clique_9	108	336
336	clique_9	028	336
336	clique_9	086	336
337	clique_1	078	337
337	clique_1	034	337
337	clique_2	238	337
337	clique_2	166	337
337	clique_2	231	337
337	clique_3	169	337
337	clique_3	176	337
337	clique_3	171	337
337	clique_4	101	337
337	clique_4	092	337
337	clique_5	042	337
337	clique_5	248	337
337	clique_5	048	337
337	clique_6	313	337
337	clique_6	033	337
337	clique_6	120	337
337	clique_6	143	337
337	clique_6	051	337
337	clique_6	127	337
337	clique_7	334	337
337	clique_7	132	337
337	clique_7	181	337
337	clique_7	292	337
337	clique_7	054	337
337	clique_7	111	337
337	clique_7	129	337
337	clique_7	052	337
337	clique_7	139	337
337	clique_7	157	337
337	clique_8	275	337
337	clique_8	006	337
337	clique_9	108	337
337	clique_9	028	337
337	clique_9	086	337
340	clique_1	078	340
340	clique_1	034	340
340	clique_2	238	340
340	clique_2	166	340
340	clique_2	231	340
340	clique_3	169	340
340	clique_3	176	340
340	clique_3	171	340
340	clique_4	101	340
340	clique_4	092	340
340	clique_5	042	340
340	clique_5	248	340
340	clique_5	048	340
340	clique_6	313	340
340	clique_6	033	340
340	clique_6	120	340
340	clique_6	143	340
340	clique_6	051	340
340	clique_6	127	340
340	clique_7	334	340
340	clique_7	132	340
340	clique_7	181	340
340	clique_7	292	340
340	clique_7	054	340
340	clique_7	111	340
340	clique_7	129	340
340	clique_7	052	340
340	clique_7	139	340
340	clique_7	157	340
340	clique_8	275	340
340	clique_8	006	340
340	clique_9	108	340
340	clique_9	028	340
340	clique_9	086	340
343	clique_1	078	343
343	clique_1	034	343
343	clique_2	238	343
343	clique_2	166	343
343	clique_2	231	343
343	clique_3	169	343
343	clique_3	176	343
343	clique_3	171	343
343	clique_4	101	343
343	clique_4	092	343
343	clique_5	042	343
343	clique_5	248	343
343	clique_5	048	343
343	clique_6	313	343
343	clique_6	033	343
343	clique_6	120	343
343	clique_6	143	343
343	clique_6	051	343
343	clique_6	127	343
343	clique_7	334	343
343	clique_7	132	343
343	clique_7	181	343
343	clique_7	292	343
343	clique_7	054	343
343	clique_7	111	343
343	clique_7	129	343
343	clique_7	052	343
343	clique_7	139	343
343	clique_7	157	343
343	clique_8	275	343
343	clique_8	006	343
343	clique_9	108	343
343	clique_9	028	343
343	clique_9	086	343
345	clique_1	078	345
345	clique_1	034	345
345	clique_2	238	345
345	clique_2	166	345
[truncated: 21,651 more rows]
