# Supplementary material for: Spatiotemporal dynamics of multidrug resistant bacteria on intensive care unit surfaces
Source: Nat Commun. 2019 Oct 8;10:4569. doi: 10.1038/s41467-019-12563-1 (PMC6783542; doi:10.1038/s41467-019-12563-1)
Supplement: Supplementary file 16 — Source Data [file 41467_2019_12563_MOESM16_ESM.zip › SourceData/Figure7/KP_lineageColors.txt]

label	colour
346	#619CFF
343	#619CFF
328	#619CFF
317	#619CFF
310	#619CFF
307	#619CFF
301	#619CFF
158	#619CFF
123	#619CFF
121	#619CFF
063	#619CFF
241	#00BFC4
215	#00BFC4
116	#00BFC4
109	#00BFC4
093	#00BFC4
044	#00BFC4
040	#00BFC4
320	#00BA38
280	#00BA38
184	#00BA38
160	#00BA38
089	#00BA38
208	#B79F00
144	#B79F00
084	#B79F00
017	#B79F00
008	#B79F00
195	#F8766D
136	#F8766D
135	#F8766D
046	#F8766D
030	#F8766D
