# Supplementary material for: Spatiotemporal dynamics of multidrug resistant bacteria on intensive care unit surfaces
Source: Nat Commun. 2019 Oct 8;10:4569. doi: 10.1038/s41467-019-12563-1 (PMC6783542; doi:10.1038/s41467-019-12563-1)
Supplement: Supplementary file 16 — Source Data [file 41467_2019_12563_MOESM16_ESM.zip › SourceData/Figure7/resfinder_results.csv]

isolate	gene	identity	query	contig	length	antibiotic	accession
360	aac(6')Ib-cr	100	600/600	MGHAHNAA_04943	1..600	Fluoroquinolone and aminoglycoside resistance	DQ303918
360	aph(3'')-Ib	100	804/804	MGHAHNAA_04827	1..804		AF321551
360	aph(6)-Id	100	837/837	MGHAHNAA_04828	1..837		M28829
360	aac(3)-IIa	99.77	861/861	MGHAHNAA_04936	1..861	Aminoglycoside resistance	X51534
360	fosA	98.12	426/426	MGHAHNAA_01877	1..426	Fosfomycin resistance	AEXB01000013
360	aac(6')Ib-cr	100	600/600	MGHAHNAA_04943	1..600	Fluoroquinolone and aminoglycoside resistance	DQ303918
360	blaACT-7	99.56	1146/1146	MGHAHNAA_04509	1..1146	Beta-lactam resistance	FJ237368
360	blaOXA-1	100	831/831	MGHAHNAA_04942	1..831	Beta-lactam resistance	J02967
360	blaTEM-1B	100	861/861	MGHAHNAA_04830	1..861	Beta-lactam resistance	JF910132
360	blaCTX-M-15	100	876/876	MGHAHNAA_04835	1..876	Beta-lactam resistance	DQ302097
360	catA1	99.85	660/655	MGHAHNAA_04954	1..655	Phenicol resistance	V00622
360	sul2	100	816/816	MGHAHNAA_04826	1..816	Sulphonamide resistance	GQ421466
201	blaOXA-153	100	870/870	GBKPGAHD_01526	1..870	Beta-lactam resistance	KP771981
117	aph(3')-IIb	98.02	807/807	PMNOJPJF_04249	1..807	Aminoglycoside resistance	X90856
117	fosA	98.53	408/408	PMNOJPJF_00904	1..408	Fosfomycin resistance	ACWU01000146
117	blaPAO	99.5	1194/1194	PMNOJPJF_04258	1..1194	Beta-lactam resistance	AY083592
117	blaOXA-50	99.62	789/789	PMNOJPJF_03129	1..789	Beta-lactam resistance	AY306135
117	catB7	98.75	639/639	PMNOJPJF_05288	1..639	Phenicol resistance	AF036933
350	blaEBR-1	95.2	708/708	IGMOONHG_02652	1..708	Beta-lactam resistance	AF416700
182	aph(3')-IIb	98.02	807/807	FMNHFDMC_04032	1..807	Aminoglycoside resistance	X90856
182	fosA	98.53	408/408	FMNHFDMC_00901	1..408	Fosfomycin resistance	ACWU01000146
182	blaPAO	99.5	1194/1194	FMNHFDMC_04041	1..1194	Beta-lactam resistance	AY083592
182	blaOXA-50	99.62	789/789	FMNHFDMC_03074	1..789	Beta-lactam resistance	AY306135
182	catB7	98.75	639/639	FMNHFDMC_05173	1..639	Phenicol resistance	AF036933
062	armA	100	774/774	PNJGHIIE_03619	1..774	Aminoglycoside resistance	AY220558
062	aph(3')-VIa	99.87	780/780	PNJGHIIE_02642	1..780	Aminoglycoside resistance	X07753
062	aph(3')-Ia	99.39	816/814	PNJGHIIE_03817	1..814	Aminoglycoside resistance	V00359
062	aph(6)-Id	100	837/837	PNJGHIIE_02618	1..837		M28829
062	strA	100	804/804	PNJGHIIE_02617	43..846	Aminoglycoside resistance	M96392
062	tet(B)	100	1206/1200	PNJGHIIE_02623	1..1200	Tetracycline resistance	AP000342
062	blaADC-25	99.83	1152/1152	PNJGHIIE_03185	1..1152	Beta-lactam resistance	EF016355
062	blaOXA-23	100	822/822	PNJGHIIE_03803	1..822	Beta-lactam resistance	HQ700358
062	blaOXA-66	100	825/825	PNJGHIIE_02227	1..825	Beta-lactam resistance	FJ360530
062	blaTEM-1D	100	861/861	PNJGHIIE_03815	1..861	Beta-lactam resistance	AF188200
062	msr(E)	100	1476/1476	PNJGHIIE_03622	1..1476	Macrolide, Lincosamide and Streptogramin B resistance	EU294228
062	mph(E)	100	885/885	PNJGHIIE_03623	1..885	Macrolide resistance	EU294228
014	armA	100	774/774	OLKJCOBC_01737	1..774	Aminoglycoside resistance	AY220558
014	aph(3')-VIa	99.87	780/780	OLKJCOBC_03810	1..780	Aminoglycoside resistance	X07753
014	aph(3')-Ia	99.39	816/814	OLKJCOBC_03808	1..814	Aminoglycoside resistance	V00359
014	aph(6)-Id	100	837/837	OLKJCOBC_02277	1..837		M28829
014	strA	100	804/804	OLKJCOBC_02276	43..846	Aminoglycoside resistance	M96392
014	tet(B)	100	1206/1200	OLKJCOBC_02282	1..1200	Tetracycline resistance	AP000342
014	blaADC-25	99.83	1152/1152	OLKJCOBC_02608	1..1152	Beta-lactam resistance	EF016355
014	blaOXA-23	100	822/822	OLKJCOBC_03803	1..822	Beta-lactam resistance	HQ700358
014	blaOXA-66	100	825/825	OLKJCOBC_02715	1..825	Beta-lactam resistance	FJ360530
014	blaTEM-1D	100	861/861	OLKJCOBC_03794	1..861	Beta-lactam resistance	AF188200
014	msr(E)	100	1476/1476	OLKJCOBC_01740	1..1476	Macrolide, Lincosamide and Streptogramin B resistance	EU294228
014	mph(E)	100	885/885	OLKJCOBC_01741	1..885	Macrolide resistance	EU294228
100	armA	100	774/774	IFNMBEFA_00882	1..774	Aminoglycoside resistance	AY220558
100	aph(3')-VIa	99.87	780/780	IFNMBEFA_03816	1..780	Aminoglycoside resistance	X07753
100	aph(3')-Ia	99.39	816/814	IFNMBEFA_03812	1..814	Aminoglycoside resistance	V00359
100	aph(6)-Id	100	837/837	IFNMBEFA_02067	1..837		M28829
100	strA	100	804/804	IFNMBEFA_02066	43..846	Aminoglycoside resistance	M96392
100	tet(B)	100	1206/1200	IFNMBEFA_02072	1..1200	Tetracycline resistance	AP000342
100	blaADC-25	99.83	1152/1152	IFNMBEFA_02901	1..1152	Beta-lactam resistance	EF016355
100	blaOXA-23	100	822/822	IFNMBEFA_03801	1..822	Beta-lactam resistance	HQ700358
100	blaOXA-66	100	825/825	IFNMBEFA_03281	1..825	Beta-lactam resistance	FJ360530
100	blaTEM-1D	100	861/861	IFNMBEFA_03808	1..861	Beta-lactam resistance	AF188200
100	msr(E)	100	1476/1476	IFNMBEFA_00885	1..1476	Macrolide, Lincosamide and Streptogramin B resistance	EU294228
100	mph(E)	100	885/885	IFNMBEFA_00886	1..885	Macrolide resistance	EU294228
199	mph(A)	100	906/906	BOJHEEPL_03888	1..906	Macrolide resistance	D16251
199	cmlA1	99.13	1260/1260	BOJHEEPL_03931	1..1260	Phenicol resistance	AB212941
199	sul1	100	840/840	BOJHEEPL_03938	1..840	Sulphonamide resistance	AY224185
180	aph(3')-IIb	98.64	807/807	LJGMDLGF_04809	1..807	Aminoglycoside resistance	X90856
180	fosA	99.02	408/408	LJGMDLGF_00481	1..408	Fosfomycin resistance	ACWU01000146
180	blaPAO	99.58	1194/1194	LJGMDLGF_04818	1..1194	Beta-lactam resistance	AY083595
180	blaOXA-50	99.87	789/789	LJGMDLGF_04122	1..789	Beta-lactam resistance	AY306130
180	catB7	99.69	639/639	LJGMDLGF_00040	1..639	Phenicol resistance	AF036933
173	strA	100	804/804	KLGIKLGH_01985	1..804	Aminoglycoside resistance	M96392
173	aph(6)-Id	100	837/837	KLGIKLGH_01986	1..837		M28829
173	aadA1	99.75	792/792	KLGIKLGH_01384	28..819	Aminoglycoside resistance	JQ414041
173	tet(G)	100	1176/1128	KLGIKLGH_06561	1..1128	Tetracycline resistance	AF133140
173	blaIMP-34	99.73	741/741	KLGIKLGH_01375	1..741	Beta-lactam resistance	AB715422
173	blaOXA-10	100	801/801	KLGIKLGH_01383	1..801	Beta-lactam resistance	EU886981
173	floR	98.35	1215/1214	KLGIKLGH_01980	1..1214	Phenicol resistance	AF118107
173	cmlA1	99.13	1260/1260	KLGIKLGH_01382	1..1260	Phenicol resistance	AB212941
173	sul2	100	816/816	KLGIKLGH_01978	1..816	Sulphonamide resistance	GQ421466
173	sul1	100	840/840	KLGIKLGH_06603	1..840	Sulphonamide resistance	AY224185
167	QnrVC1	100	657/657	IECAKIOA_03671	1..657	Quinolone resistance	EU436855.2
167	blaIMP-34	99.6	741/741	IECAKIOA_04230	1..741	Beta-lactam resistance	AB715422
167	blaCARB-2	100	915/915	IECAKIOA_03670	1..915	Beta-lactam resistance	M69058
167	msr(E)	100	1476/1476	IECAKIOA_04220	1..1476	Macrolide, Lincosamide and Streptogramin B resistance	EU294228
167	mph(E)	100	885/885	IECAKIOA_04219	1..885	Macrolide resistance	EU294228
167	sul1	100	840/840	IECAKIOA_03672	1..840	Sulphonamide resistance	AY224185
072	aadA1	99.75	792/792	KJJBLMHJ_04173	25..816	Aminoglycoside resistance	JQ414041
072	aacA4	100	555/555	KJJBLMHJ_04195	40..594		KM278199
072	aac(6')Ib-cr	99.66	600/588	KJJBLMHJ_04195	7..594	Fluoroquinolone and aminoglycoside resistance	DQ303918
072	blaVIM-6	100	801/801	KJJBLMHJ_04191	1..801	Beta-lactam resistance	AY165025
072	blaOXA-10	100	801/801	KJJBLMHJ_04193	1..801	Beta-lactam resistance	EU886981
072	cmlA1	99.13	1260/1260	KJJBLMHJ_04177	1..1260	Phenicol resistance	AB212941
072	sul1	99.88	840/840	KJJBLMHJ_04147	1..840	Sulphonamide resistance	AY224185
002	armA	100	774/774	CBCGLHLL_01726	1..774	Aminoglycoside resistance	AY220558
002	aph(3')-VIa	99.87	780/780	CBCGLHLL_03806	1..780	Aminoglycoside resistance	X07753
002	aph(3')-Ia	99.39	816/814	CBCGLHLL_03802	1..814	Aminoglycoside resistance	V00359
002	aph(6)-Id	100	837/837	CBCGLHLL_02266	1..837		M28829
002	strA	100	804/804	CBCGLHLL_02265	43..846	Aminoglycoside resistance	M96392
002	tet(B)	100	1206/1200	CBCGLHLL_02271	1..1200	Tetracycline resistance	AP000342
002	blaADC-25	99.83	1152/1152	CBCGLHLL_03334	1..1152	Beta-lactam resistance	EF016355
002	blaOXA-23	100	822/822	CBCGLHLL_03800	1..822	Beta-lactam resistance	HQ700358
002	blaOXA-66	100	825/825	CBCGLHLL_02522	1..825	Beta-lactam resistance	FJ360530
002	blaTEM-1D	100	861/861	CBCGLHLL_03787	1..861	Beta-lactam resistance	AF188200
002	msr(E)	100	1476/1476	CBCGLHLL_01729	1..1476	Macrolide, Lincosamide and Streptogramin B resistance	EU294228
002	mph(E)	100	885/885	CBCGLHLL_01730	1..885	Macrolide resistance	EU294228
323	aacA4	100	555/555	KOFKCKEB_05420	163..717		KM278199
323	aac(6')-IIc	100	582/582	KOFKCKEB_05389	1..582	Aminoglycoside resistance	AF162771
323	strA	100	804/804	KOFKCKEB_05414	1..804	Aminoglycoside resistance	M96392
323	aph(3')-Ia	99.39	816/816	KOFKCKEB_05426	1..816	Aminoglycoside resistance	V00359
323	aph(6)-Id	100	837/837	KOFKCKEB_05415	1..837		M28829
323	aac(6')Ib-cr	99.66	600/588	KOFKCKEB_05420	130..717	Fluoroquinolone and aminoglycoside resistance	DQ303918
323	QnrB2	100	645/645	KOFKCKEB_05434	1..645	Quinolone resistance	HM125698
323	blaTEM-1B	100	861/861	KOFKCKEB_05233	1..861	Beta-lactam resistance	JF910132
323	blaSHV-12	100	861/861	KOFKCKEB_05392	1..861	Beta-lactam resistance	AF462395
323	ere(A)	100	1227/1043	KOFKCKEB_05449	5..1047	Macrolide resistance	AF099140
323	catA2	96.11	642/642	KOFKCKEB_05450	1..642	Phenicol resistance	X53796
323	sul2	100	816/816	KOFKCKEB_05351	1..816	Sulphonamide resistance	GQ421466
323	sul1	100	840/840	KOFKCKEB_05461	1..840	Sulphonamide resistance	AY224185
323	dfrA18	99.82	570/570	KOFKCKEB_05443	1..570	Trimethoprim resistance	AJ310778
275	aac(6')-aph(2'')	99.93	1440/1440	IEIEOLNK_02900	1..1440	Aminoglycoside resistance	M13771
275	VanA	99.9	1032/1032	IEIEOLNK_02465	1..1032	Vancomycin resistance (Glycopeptid resistance)	M97297
275	VanS-A	100	1155/1143	IEIEOLNK_02462	1..1143	Vancomycin resistance (Glycopeptid resistance)	M97297
275	VanZ-A	100	486/486	IEIEOLNK_02468	1..486	Vancomycin resistance (Glycopeptid resistance)	FJ866609
275	VanX-A	99.84	609/609	IEIEOLNK_02466	1..609	Vancomycin resistance (Glycopeptid resistance)	FJ866609
275	VanR-A	100	696/696	IEIEOLNK_02461	1..696	Vancomycin resistance (Glycopeptid resistance)	FJ866609
275	VanY-A	99.89	912/912	IEIEOLNK_02467	1..912	Vancomycin resistance (Glycopeptid resistance)	M97297
275	VanH-A	100	969/969	IEIEOLNK_02464	1..969	Vancomycin resistance (Glycopeptid resistance)	FJ866609
275	tet(M)	97.5	1920/1920	IEIEOLNK_02417	1..1920	Tetracycline resistance	EU182585
275	tet(L)	99.93	1377/1343	IEIEOLNK_02418	32..1374	Tetracycline resistance	M29725
275	msr(C)	98.92	1479/1479	IEIEOLNK_00344	1..1479	Macrolide, Lincosamide and Streptogramin B resistance	AY004350
275	erm(T)	100	735/735	IEIEOLNK_02927	1..735	Macrolide resistance	AY894138
275	fexA	99.65	1428/1428	IEIEOLNK_02265	1..1428	Phenicol resistance	AJ549214
275	optrA	99.27	1968/1914	IEIEOLNK_02899	1..1914	Oxazolidinone and Phenicol resistance	KX620936
238	aph(3')-III	100	795/795	DJLPNLGL_02726	1..795	Aminoglycoside resistance	M26832
238	ant(6)-Ia	100	909/909	DJLPNLGL_02724	1..909	Aminoglycoside resistance	AF330699
238	VanA	99.9	1032/1032	DJLPNLGL_02536	1..1032	Vancomycin resistance (Glycopeptid resistance)	M97297
238	VanS-A	100	1155/1143	DJLPNLGL_02592	1..1143	Vancomycin resistance (Glycopeptid resistance)	M97297
238	VanZ-A	100	486/486	DJLPNLGL_02539	1..486	Vancomycin resistance (Glycopeptid resistance)	FJ866609
238	VanX-A	99.84	609/609	DJLPNLGL_02537	1..609	Vancomycin resistance (Glycopeptid resistance)	FJ866609
238	VanR-A	100	696/696	DJLPNLGL_02593	1..696	Vancomycin resistance (Glycopeptid resistance)	FJ866609
238	VanY-A	99.89	912/912	DJLPNLGL_02538	1..912	Vancomycin resistance (Glycopeptid resistance)	M97297
238	VanH-A	100	969/969	DJLPNLGL_02535	1..969	Vancomycin resistance (Glycopeptid resistance)	FJ866609
238	tet(S)	100	1926/1926	DJLPNLGL_02701	1..1926	Tetracycline resistance	L09756
238	tet(U)	99.2	318/250	DJLPNLGL_02819	580..829	Tetracycline resistance	U01917
238	msr(C)	98.99	1479/1479	DJLPNLGL_00696	1..1479	Macrolide, Lincosamide and Streptogramin B resistance	AY004350
238	erm(B)	100	738/738	DJLPNLGL_02709	1..738	Macrolide resistance	AF299292
091	armA	100	774/774	BOOGLBFO_01922	1..774	Aminoglycoside resistance	AY220558
091	aph(3')-VIa	99.87	780/780	BOOGLBFO_02882	1..780	Aminoglycoside resistance	X07753
091	aph(3')-Ia	99.39	816/814	BOOGLBFO_03815	1..814	Aminoglycoside resistance	V00359
091	aph(6)-Id	100	837/837	BOOGLBFO_02858	1..837		M28829
091	strA	100	804/804	BOOGLBFO_02857	43..846	Aminoglycoside resistance	M96392
091	tet(B)	100	1206/1200	BOOGLBFO_02863	1..1200	Tetracycline resistance	AP000342
091	blaADC-25	99.83	1152/1152	BOOGLBFO_02399	1..1152	Beta-lactam resistance	EF016355
091	blaOXA-23	100	822/822	BOOGLBFO_03807	1..822	Beta-lactam resistance	HQ700358
091	blaOXA-66	100	825/825	BOOGLBFO_02599	1..825	Beta-lactam resistance	FJ360530
091	blaTEM-1D	100	861/861	BOOGLBFO_03814	1..861	Beta-lactam resistance	AF188200
091	msr(E)	100	1476/1476	BOOGLBFO_01925	1..1476	Macrolide, Lincosamide and Streptogramin B resistance	EU294228
091	mph(E)	100	885/885	BOOGLBFO_01926	1..885	Macrolide resistance	EU294228
297	aac(6')-IIa	99.42	555/519	PIDIKDDD_04842	1..519	Aminoglycoside resistance	M29695
297	aph(6)-Id	100	837/744	PIDIKDDD_04149	1..744		M28829
297	aph(3')-VIa	98.08	780/780	PIDIKDDD_04855	1..780	Aminoglycoside resistance	X07753
297	aph(3')-Ia	100	816/816	PIDIKDDD_04885	1..816	Aminoglycoside resistance	V00359
297	QnrVC1	100	657/657	PIDIKDDD_04151	1..657	Quinolone resistance	EU436855.2
297	ARR-2	100	453/453	PIDIKDDD_04843	1..453	Rifampicin resistance	HQ141279
297	blaDIM-1	100	756/756	PIDIKDDD_04841	1..756	Beta-lactam resistance	GU323019
297	msr(E)	99.93	1476/1476	PIDIKDDD_04866	1..1476	Macrolide, Lincosamide and Streptogramin B resistance	EU294228
297	mph(E)	100	885/885	PIDIKDDD_04867	1..885	Macrolide resistance	EU294228
297	sul1	100	840/840	PIDIKDDD_04844	1..840	Sulphonamide resistance	AY224185
175	aph(3')-VIa	98.46	780/780	BGCMIMKL_03166	1..780	Aminoglycoside resistance	X07753
175	aph(6)-Id	100	837/837	BGCMIMKL_02976	1..837		M28829
175	strA	100	804/804	BGCMIMKL_02977	61..864	Aminoglycoside resistance	M96392
175	tet(39)	99.91	1122/1122	BGCMIMKL_02714	67..1188	Tetracycline resistance	KT346360
175	blaNDM-1	100	813/813	BGCMIMKL_02837	1..813	Beta-lactam resistance	FN396876
175	msr(E)	100	1476/1476	BGCMIMKL_03097	1..1476	Macrolide, Lincosamide and Streptogramin B resistance	EU294228
175	mph(E)	100	885/885	BGCMIMKL_03098	1..885	Macrolide resistance	EU294228
175	floR	98.35	1215/1214	BGCMIMKL_03000	1..1214	Phenicol resistance	AF118107
175	sul2	100	816/816	BGCMIMKL_03004	1..816	Sulphonamide resistance	GQ421466
058	aph(3')-IIb	98.02	807/807	INPLMKBM_04183	1..807	Aminoglycoside resistance	X90856
058	fosA	98.53	408/408	INPLMKBM_00887	1..408	Fosfomycin resistance	ACWU01000146
058	blaPAO	99.5	1194/1194	INPLMKBM_04192	1..1194	Beta-lactam resistance	AY083592
058	blaOXA-50	99.62	789/789	INPLMKBM_03169	1..789	Beta-lactam resistance	AY306135
058	catB7	98.75	639/639	INPLMKBM_05251	1..639	Phenicol resistance	AF036933
115	armA	100	774/774	IDHFDJGN_01491	1..774	Aminoglycoside resistance	AY220558
115	aph(3')-VIa	99.87	780/780	IDHFDJGN_02655	1..780	Aminoglycoside resistance	X07753
115	aph(3')-Ia	99.39	816/814	IDHFDJGN_03822	1..814	Aminoglycoside resistance	V00359
115	aph(6)-Id	100	837/837	IDHFDJGN_02631	1..837		M28829
115	strA	100	804/804	IDHFDJGN_02630	43..846	Aminoglycoside resistance	M96392
115	tet(B)	100	1206/1200	IDHFDJGN_02636	1..1200	Tetracycline resistance	AP000342
115	blaADC-25	99.83	1152/1152	IDHFDJGN_03218	1..1152	Beta-lactam resistance	EF016355
115	blaOXA-23	100	822/822	IDHFDJGN_03812	1..822	Beta-lactam resistance	HQ700358
115	blaOXA-66	100	825/825	IDHFDJGN_02394	1..825	Beta-lactam resistance	FJ360530
115	blaTEM-1D	100	861/861	IDHFDJGN_03821	1..861	Beta-lactam resistance	AF188200
115	msr(E)	100	1476/1476	IDHFDJGN_01494	1..1476	Macrolide, Lincosamide and Streptogramin B resistance	EU294228
115	mph(E)	100	885/885	IDHFDJGN_01495	1..885	Macrolide resistance	EU294228
254	aph(3')-IIb	98.76	807/807	OFNABLLO_01202	1..807	Aminoglycoside resistance	X90856
254	fosA	99.02	408/408	OFNABLLO_02988	1..408	Fosfomycin resistance	ACWU01000146
254	tet(G)	100	1176/1176	OFNABLLO_06474	1..1176	Tetracycline resistance	AF133140
254	blaPAO	99.25	1194/1194	OFNABLLO_01193	1..1194	Beta-lactam resistance	FJ666065
254	blaOXA-50	99.87	789/789	OFNABLLO_03706	1..789	Beta-lactam resistance	AY306132
254	blaGES-1	100	864/864	OFNABLLO_06521	1..864	Beta-lactam resistance	HQ170511
254	catB7	98.75	639/639	OFNABLLO_05271	1..639	Phenicol resistance	AF036933
146	aadA1	99.75	792/792	IOPOFEMD_04774	25..816	Aminoglycoside resistance	JQ414041
146	ARR-2	100	453/453	IOPOFEMD_04772	1..453	Rifampicin resistance	HQ141279
146	tet(D)	100	1185/1185	IOPOFEMD_04784	1..1185	Tetracycline resistance	AF467077
146	blaOXA-10	100	801/801	IOPOFEMD_04773	1..801	Beta-lactam resistance	EU886981
146	blaOKP-B-4	99.77	861/861	IOPOFEMD_02323	1..861	Beta-lactam resistance	AM051153
146	mph(A)	100	906/906	IOPOFEMD_04781	1..906	Macrolide resistance	D16251
146	sul1	100	840/840	IOPOFEMD_04776	1..840	Sulphonamide resistance	AY224185
152	armA	100	774/774	EDJCGLFE_01464	1..774	Aminoglycoside resistance	AY220558
152	aph(3')-Ia	99.39	816/814	EDJCGLFE_03665	1..814	Aminoglycoside resistance	V00359
152	aph(6)-Id	100	837/837	EDJCGLFE_03080	1..837		M28829
152	strA	100	804/804	EDJCGLFE_03081	43..846	Aminoglycoside resistance	M96392
152	tet(B)	100	1206/1200	EDJCGLFE_03075	1..1200	Tetracycline resistance	AP000342
152	blaADC-25	99.83	1152/1152	EDJCGLFE_02688	1..1152	Beta-lactam resistance	EF016355
152	blaOXA-23	100	822/822	EDJCGLFE_03660	1..822	Beta-lactam resistance	HQ700358
152	blaOXA-66	100	825/825	EDJCGLFE_02576	1..825	Beta-lactam resistance	FJ360530
152	blaTEM-1D	100	861/861	EDJCGLFE_03663	1..861	Beta-lactam resistance	AF188200
152	msr(E)	100	1476/1476	EDJCGLFE_01461	1..1476	Macrolide, Lincosamide and Streptogramin B resistance	EU294228
152	mph(E)	100	885/885	EDJCGLFE_01460	1..885	Macrolide resistance	EU294228
034	aac(6')-aph(2'')	99.93	1440/1440	LHMDJMJG_02853	1..1440	Aminoglycoside resistance	M13771
034	VanA	99.9	1032/1032	LHMDJMJG_02661	1..1032	Vancomycin resistance (Glycopeptid resistance)	M97297
034	VanS-A	100	1155/1143	LHMDJMJG_02666	1..1143	Vancomycin resistance (Glycopeptid resistance)	M97297
034	VanZ-A	100	486/486	LHMDJMJG_02664	1..486	Vancomycin resistance (Glycopeptid resistance)	FJ866609
034	VanX-A	99.84	609/609	LHMDJMJG_02662	1..609	Vancomycin resistance (Glycopeptid resistance)	FJ866609
034	VanR-A	100	696/696	LHMDJMJG_02667	1..696	Vancomycin resistance (Glycopeptid resistance)	FJ866609
034	VanY-A	99.89	912/912	LHMDJMJG_02663	1..912	Vancomycin resistance (Glycopeptid resistance)	M97297
034	VanH-A	100	969/969	LHMDJMJG_02660	1..969	Vancomycin resistance (Glycopeptid resistance)	FJ866609
034	msr(C)	98.92	1479/1479	LHMDJMJG_00390	1..1479	Macrolide, Lincosamide and Streptogramin B resistance	AY004350
034	erm(B)	99.86	738/738	LHMDJMJG_02787	1..738	Macrolide resistance	JN899585
089	aac(6')Ib-cr	100	600/600	IHDAOOPO_05371	1..600	Fluoroquinolone and aminoglycoside resistance	DQ303918
089	aph(3')-Ia	100	816/816	IHDAOOPO_05436	1..816	Aminoglycoside resistance	V00359
089	fosA	98.57	420/420	IHDAOOPO_00659	1..420	Fosfomycin resistance	AFBO01000747
089	oqxA	99.49	1176/1176	IHDAOOPO_02048	1..1176	Quinolone resistance	EU370913
089	oqxB	98.73	3153/3153	IHDAOOPO_02049	1..3153	Quinolone resistance	EU370913
089	aac(6')Ib-cr	100	600/600	IHDAOOPO_05371	1..600	Fluoroquinolone and aminoglycoside resistance	DQ303918
089	QnrS1	100	657/657	IHDAOOPO_05438	1..657	Quinolone resistance	AB187515
089	blaNDM-7	100	813/813	IHDAOOPO_05293	1..813	Beta-lactam resistance	JX262694
089	blaOXA-1	100	831/831	IHDAOOPO_05370	1..831	Beta-lactam resistance	J02967
089	blaSHV-12	100	861/861	IHDAOOPO_05360	1..861	Beta-lactam resistance	AF462395
089	mph(E)	100	885/885	IHDAOOPO_05407	1..885	Macrolide resistance	EU294228
089	mph(A)	100	906/906	IHDAOOPO_05275	1..906	Macrolide resistance	D16251
089	floR	98.35	1215/1214	IHDAOOPO_05405	1..1214	Phenicol resistance	AF118107
089	catB4	100	549/549	IHDAOOPO_05369	1..549	Phenicol resistance	EU935739
114	aph(3')-IIb	98.02	807/807	LKGCHDNM_04176	1..807	Aminoglycoside resistance	X90856
114	fosA	98.53	408/408	LKGCHDNM_00903	1..408	Fosfomycin resistance	ACWU01000146
114	blaPAO	99.5	1194/1194	LKGCHDNM_04185	1..1194	Beta-lactam resistance	AY083592
114	blaOXA-50	99.62	789/789	LKGCHDNM_02854	1..789	Beta-lactam resistance	AY306135
114	catB7	98.75	639/639	LKGCHDNM_05149	1..639	Phenicol resistance	AF036933
390	aac(3)-Ia	99.06	534/534	PCHMPPCI_03728	1..534	Aminoglycoside resistance	X15852
390	aph(3')-Ia	99.39	816/814	PCHMPPCI_03773	1..814	Aminoglycoside resistance	V00359
390	aph(6)-Id	100	837/837	PCHMPPCI_02859	1..837		M28829
390	strA	100	804/804	PCHMPPCI_02860	43..846	Aminoglycoside resistance	M96392
390	tet(B)	100	1206/1200	PCHMPPCI_02854	1..1200	Tetracycline resistance	AP000342
390	blaADC-25	99.91	1152/1152	PCHMPPCI_01246	1..1152	Beta-lactam resistance	EF016355
390	blaOXA-23	100	822/822	PCHMPPCI_03762	1..822	Beta-lactam resistance	HQ700358
390	blaOXA-66	100	825/825	PCHMPPCI_03699	1..825	Beta-lactam resistance	FJ360530
390	blaTEM-1D	100	861/861	PCHMPPCI_03772	1..861	Beta-lactam resistance	AF188200
390	sul2	100	816/816	PCHMPPCI_03776	1..816	Sulphonamide resistance	GQ421466
390	sul1	100	840/840	PCHMPPCI_03724	1..840	Sulphonamide resistance	AY224185
008	aac(6')Ib-cr	100	600/600	LHHFMMBG_03764	1..600	Fluoroquinolone and aminoglycoside resistance	DQ303918
008	aadA16	99.65	846/846	LHHFMMBG_03761	1..846	Aminoglycoside resistance	EU675686
008	fosA	100	420/412	LHHFMMBG_02831	1..412	Fosfomycin resistance	ACWO01000079
008	oqxA	99.49	1176/1176	LHHFMMBG_02688	1..1176	Quinolone resistance	EU370913
008	oqxB	98.95	3153/3153	LHHFMMBG_02689	1..3153	Quinolone resistance	EU370913
008	aac(6')Ib-cr	100	600/600	LHHFMMBG_03764	1..600	Fluoroquinolone and aminoglycoside resistance	DQ303918
008	ARR-3	100	453/453	LHHFMMBG_03763	1..453	Rifampicin resistance	JF806499
008	tet(A)	99.75	1200/1200	LHHFMMBG_03829	1..1200	Tetracycline resistance	AY196695
008	blaTEM-1B	100	861/861	LHHFMMBG_03749	1..861	Beta-lactam resistance	JF910132
008	blaSHV-11	100	861/861	LHHFMMBG_04484	1..861	Beta-lactam resistance	EF035558
008	blaCTX-M-15	100	876/876	LHHFMMBG_03755	1..876	Beta-lactam resistance	DQ302097
008	sul1	99.76	840/840	LHHFMMBG_03743	1..840	Sulphonamide resistance	AY224185
008	sul1	99.76	840/840	LHHFMMBG_03759	1..840	Sulphonamide resistance	AY224185
008	dfrA27	100	474/474	LHHFMMBG_03762	61..534	Trimethoprim resistance	FJ459817
184	aac(6')Ib-cr	100	600/600	JCLCHMKH_05267	1..600	Fluoroquinolone and aminoglycoside resistance	DQ303918
184	aph(3'')-Ib	100	804/804	JCLCHMKH_05145	1..804		AF321551
184	aph(6)-Id	100	837/837	JCLCHMKH_05146	1..837		M28829
184	aac(3)-IIa	99.77	861/861	JCLCHMKH_05248	1..861	Aminoglycoside resistance	X51534
184	fosA	98.54	420/412	JCLCHMKH_04993	1..412	Fosfomycin resistance	ACWO01000079
184	oqxA	99.23	1176/1176	JCLCHMKH_04630	1..1176	Quinolone resistance	EU370913
184	oqxB	98.95	3153/3153	JCLCHMKH_04629	1..3153	Quinolone resistance	EU370913
184	aac(6')Ib-cr	100	600/600	JCLCHMKH_05267	1..600	Fluoroquinolone and aminoglycoside resistance	DQ303918
184	tet(A)	100	1200/1200	JCLCHMKH_05128	1..1200	Tetracycline resistance	AJ517790
184	blaOXA-1	100	831/831	JCLCHMKH_05266	1..831	Beta-lactam resistance	J02967
184	blaSHV-11	100	861/861	JCLCHMKH_00012	1..861	Beta-lactam resistance	EF035558
184	blaTEM-1B	100	861/861	JCLCHMKH_05148	1..861	Beta-lactam resistance	JF910132
184	blaCTX-M-15	100	876/876	JCLCHMKH_05236	1..876	Beta-lactam resistance	DQ302097
184	mph(A)	100	906/906	JCLCHMKH_05214	1..906	Macrolide resistance	D16251
184	sul2	100	816/816	JCLCHMKH_05144	1..816	Sulphonamide resistance	GQ421466
382	aac(3)-Ia	98.69	534/534	EIBPKBLI_03710	154..687	Aminoglycoside resistance	X15852
382	aph(3')-VIa	99.81	780/528	EIBPKBLI_03725	1..528	Aminoglycoside resistance	X07753
382	aph(6)-Id	100	837/744	EIBPKBLI_03690	1..744		M28829
382	aph(3')-VIb	99.87	780/780	EIBPKBLI_03669	1..780	Aminoglycoside resistance	AJ627643
382	strA	100	804/804	EIBPKBLI_03721	1..804	Aminoglycoside resistance	M96392
382	blaADC-25	100	1152/1152	EIBPKBLI_02865	1..1152	Beta-lactam resistance	EF016355
382	blaOXA-66	100	825/825	EIBPKBLI_01279	1..825	Beta-lactam resistance	FJ360530
382	blaPER-1	100	927/927	EIBPKBLI_03667	1..927	Beta-lactam resistance	GU944725
382	blaOXA-23	100	822/822	EIBPKBLI_02953	58..879	Beta-lactam resistance	HQ700358
382	sul2	100	816/816	EIBPKBLI_03686	1..816	Sulphonamide resistance	GQ421466
271	aph(6)-Id	100	837/837	BBCHDDDC_03095	1..837		M28829
271	aacA4	99.82	555/555	BBCHDDDC_02349	40..594		KM278199
271	aac(6')Ib-cr	99.49	600/588	BBCHDDDC_02349	7..594	Fluoroquinolone and aminoglycoside resistance	DQ303918
271	blaVIM-6	100	801/801	BBCHDDDC_02347	1..801	Beta-lactam resistance	AY165025
271	blaOXA-10	100	801/801	BBCHDDDC_02348	1..801	Beta-lactam resistance	EU886981
271	blaGES-1	100	864/864	BBCHDDDC_04125	1..864	Beta-lactam resistance	HQ170511
271	sul1	100	837/837	BBCHDDDC_02351	4..840	Sulphonamide resistance	JN581942
048	VanA	99.9	1032/1032	AMDKGMGA_02537	1..1032	Vancomycin resistance (Glycopeptid resistance)	M97297
048	VanS-A	100	1155/1143	AMDKGMGA_02705	1..1143	Vancomycin resistance (Glycopeptid resistance)	M97297
048	VanZ-A	100	486/486	AMDKGMGA_02540	1..486	Vancomycin resistance (Glycopeptid resistance)	FJ866609
048	VanX-A	99.84	609/609	AMDKGMGA_02538	1..609	Vancomycin resistance (Glycopeptid resistance)	FJ866609
048	VanR-A	100	696/696	AMDKGMGA_02706	1..696	Vancomycin resistance (Glycopeptid resistance)	FJ866609
048	VanY-A	99.89	912/912	AMDKGMGA_02539	1..912	Vancomycin resistance (Glycopeptid resistance)	M97297
048	VanH-A	100	969/969	AMDKGMGA_02536	1..969	Vancomycin resistance (Glycopeptid resistance)	FJ866609
048	tet(M)	97.5	1920/1920	AMDKGMGA_00765	1..1920	Tetracycline resistance	EU182585
048	tet(L)	99.93	1377/1343	AMDKGMGA_00764	32..1374	Tetracycline resistance	M29725
048	msr(C)	98.99	1479/1479	AMDKGMGA_00213	1..1479	Macrolide, Lincosamide and Streptogramin B resistance	AY004350
048	erm(T)	100	735/735	AMDKGMGA_02739	1..735	Macrolide resistance	AY894138
048	fexA	99.65	1428/1428	AMDKGMGA_01253	1..1428	Phenicol resistance	AJ549214
048	dfrG	100	498/498	AMDKGMGA_00757	1..498	Trimethoprim resistance	AB205645
048	optrA	99.27	1968/1914	AMDKGMGA_01250	1..1914	Oxazolidinone and Phenicol resistance	KX620936
373	aac(6')Ib-cr	100	600/600	LFCMFFOP_04508	1..600	Fluoroquinolone and aminoglycoside resistance	DQ303918
373	aadA16	99.65	846/846	LFCMFFOP_04505	1..846	Aminoglycoside resistance	EU675686
373	aac(6')Ib-cr	100	600/600	LFCMFFOP_04508	1..600	Fluoroquinolone and aminoglycoside resistance	DQ303918
373	QnrS1	100	657/657	LFCMFFOP_04490	1..657	Quinolone resistance	AB187515
373	ARR-3	100	453/453	LFCMFFOP_04507	1..453	Rifampicin resistance	JF806499
373	tet(A)	99.75	1200/1200	LFCMFFOP_04520	1..1200	Tetracycline resistance	AY196695
373	blaNDM-5	100	813/813	LFCMFFOP_04511	1..813	Beta-lactam resistance	JN104597
373	blaTEM-1B	100	861/861	LFCMFFOP_04525	1..861	Beta-lactam resistance	JF910132
373	blaCTX-M-15	100	876/876	LFCMFFOP_04484	1..876	Beta-lactam resistance	DQ302097
373	mph(A)	100	906/903	LFCMFFOP_04515	1..903	Macrolide resistance	D16251
373	sul1	100	840/840	LFCMFFOP_04528	1..840	Sulphonamide resistance	AY224185
373	dfrA27	100	474/474	LFCMFFOP_04506	61..534	Trimethoprim resistance	FJ459817
011	aph(3')-IIb	98.51	807/807	DOMGLFIP_05927	1..807	Aminoglycoside resistance	X90856
011	fosA	99.02	408/408	DOMGLFIP_01089	1..408	Fosfomycin resistance	ACWU01000146
011	tet(G)	100	1176/1176	DOMGLFIP_06399	1..1176	Tetracycline resistance	AF133140
011	blaPAO	99.16	1194/1194	DOMGLFIP_05936	1..1194	Beta-lactam resistance	FJ666065
011	blaOXA-50	99.87	789/789	DOMGLFIP_01700	1..789	Beta-lactam resistance	AY306132
011	blaGES-1	100	864/864	DOMGLFIP_06497	1..864	Beta-lactam resistance	HQ170511
011	catB7	98.75	639/639	DOMGLFIP_03477	1..639	Phenicol resistance	AF036933
155	aac(6')-aph(2'')	99.93	1440/1440	BDBMOFKM_02668	1..1440	Aminoglycoside resistance	M13771
155	ant(6)-Ia	100	909/909	BDBMOFKM_02632	1..909	Aminoglycoside resistance	AF330699
155	VanA	99.9	1032/1032	BDBMOFKM_02521	1..1032	Vancomycin resistance (Glycopeptid resistance)	M97297
155	VanS-A	100	1155/1143	BDBMOFKM_02573	1..1143	Vancomycin resistance (Glycopeptid resistance)	M97297
155	VanZ-A	100	486/486	BDBMOFKM_02518	1..486	Vancomycin resistance (Glycopeptid resistance)	FJ866609
155	VanX-A	99.84	609/609	BDBMOFKM_02520	1..609	Vancomycin resistance (Glycopeptid resistance)	FJ866609
155	VanR-A	100	696/696	BDBMOFKM_02574	1..696	Vancomycin resistance (Glycopeptid resistance)	FJ866609
155	VanY-A	99.89	912/912	BDBMOFKM_02519	1..912	Vancomycin resistance (Glycopeptid resistance)	M97297
155	VanH-A	100	969/969	BDBMOFKM_02522	1..969	Vancomycin resistance (Glycopeptid resistance)	FJ866609
155	tet(S)	100	1926/1926	BDBMOFKM_02603	1..1926	Tetracycline resistance	L09756
155	msr(C)	98.99	1479/1479	BDBMOFKM_00621	1..1479	Macrolide, Lincosamide and Streptogramin B resistance	AY004350
155	erm(A)	100	594/594	BDBMOFKM_02252	28..621	Macrolide resistance	EU348758
155	dfrG	100	498/498	BDBMOFKM_02615	1..498	Trimethoprim resistance	AB205645
155	optrA	100	1968/1914	BDBMOFKM_02249	1..1914	Oxazolidinone and Phenicol resistance	KT862782
039	aac(3)-Ia	98.69	534/534	FICJAGBM_03517	154..687	Aminoglycoside resistance	X15852
039	aph(6)-Id	100	837/744	FICJAGBM_03348	1..744		M28829
039	aph(3')-VIb	99.87	780/780	FICJAGBM_03064	1..780	Aminoglycoside resistance	AJ627643
039	strA	100	804/804	FICJAGBM_03670	1..804	Aminoglycoside resistance	M96392
039	blaADC-25	100	1152/1152	FICJAGBM_03382	1..1152	Beta-lactam resistance	EF016355
039	blaOXA-66	100	825/825	FICJAGBM_03058	1..825	Beta-lactam resistance	FJ360530
039	blaPER-1	100	927/927	FICJAGBM_03066	1..927	Beta-lactam resistance	GU944725
039	blaOXA-23	100	822/822	FICJAGBM_00718	58..879	Beta-lactam resistance	HQ700358
039	sul2	100	816/816	FICJAGBM_03352	52..867	Sulphonamide resistance	GQ421466
389	armA	100	774/774	JOOBCGKF_00427	1..774	Aminoglycoside resistance	AY220558
389	aph(3')-VIa	99.87	780/780	JOOBCGKF_03012	1..780	Aminoglycoside resistance	X07753
389	aph(3')-Ia	99.39	816/814	JOOBCGKF_03839	1..814	Aminoglycoside resistance	V00359
389	aph(6)-Id	100	837/837	JOOBCGKF_03116	1..837		M28829
389	strA	100	804/804	JOOBCGKF_03115	43..846	Aminoglycoside resistance	M96392
389	tet(B)	100	1206/1200	JOOBCGKF_03121	1..1200	Tetracycline resistance	AP000342
389	blaADC-25	99.83	1152/1152	JOOBCGKF_03433	1..1152	Beta-lactam resistance	EF016355
389	blaOXA-23	100	822/822	JOOBCGKF_03826	1..822	Beta-lactam resistance	HQ700358
389	blaOXA-66	100	825/825	JOOBCGKF_03325	1..825	Beta-lactam resistance	FJ360530
389	blaTEM-1D	100	861/861	JOOBCGKF_03837	1..861	Beta-lactam resistance	AF188200
389	msr(E)	100	1476/1476	JOOBCGKF_00430	1..1476	Macrolide, Lincosamide and Streptogramin B resistance	EU294228
389	mph(E)	100	885/885	JOOBCGKF_00431	1..885	Macrolide resistance	EU294228
334	aac(6')-aph(2'')	99.93	1440/1440	EPLOCGNM_02887	1..1440	Aminoglycoside resistance	M13771
334	VanA	99.9	1032/1032	EPLOCGNM_02471	1..1032	Vancomycin resistance (Glycopeptid resistance)	M97297
334	VanS-A	100	1155/1143	EPLOCGNM_02468	1..1143	Vancomycin resistance (Glycopeptid resistance)	M97297
334	VanZ-A	100	486/486	EPLOCGNM_02474	1..486	Vancomycin resistance (Glycopeptid resistance)	FJ866609
334	VanX-A	99.84	609/609	EPLOCGNM_02472	1..609	Vancomycin resistance (Glycopeptid resistance)	FJ866609
334	VanR-A	100	696/696	EPLOCGNM_02467	1..696	Vancomycin resistance (Glycopeptid resistance)	FJ866609
334	VanY-A	99.89	912/912	EPLOCGNM_02473	1..912	Vancomycin resistance (Glycopeptid resistance)	M97297
334	VanH-A	100	969/969	EPLOCGNM_02470	1..969	Vancomycin resistance (Glycopeptid resistance)	FJ866609
334	tet(M)	97.5	1920/1920	EPLOCGNM_02419	1..1920	Tetracycline resistance	EU182585
334	tet(L)	99.93	1377/1343	EPLOCGNM_02418	32..1374	Tetracycline resistance	M29725
334	msr(C)	98.92	1479/1479	EPLOCGNM_00417	1..1479	Macrolide, Lincosamide and Streptogramin B resistance	AY004350
334	erm(T)	100	735/735	EPLOCGNM_02923	1..735	Macrolide resistance	AY894138
334	fexA	99.65	1428/1428	EPLOCGNM_01136	1..1428	Phenicol resistance	AJ549214
334	optrA	99.27	1968/1914	EPLOCGNM_01139	1..1914	Oxazolidinone and Phenicol resistance	KX620936
US_2	aph(3')-Ia	99.39	816/814	LNGEFPBF_03748	1..814	Aminoglycoside resistance	V00359
US_2	aph(6)-Id	100	837/837	LNGEFPBF_02312	1..837		M28829
US_2	strA	100	804/804	LNGEFPBF_02311	43..846	Aminoglycoside resistance	M96392
US_2	tet(B)	100	1206/1200	LNGEFPBF_02317	1..1200	Tetracycline resistance	AP000342
US_2	blaADC-25	99.83	1152/1152	LNGEFPBF_03318	1..1152	Beta-lactam resistance	EF016355
US_2	blaOXA-82	100	825/825	LNGEFPBF_02926	1..825	Beta-lactam resistance	GQ352402
US_2	blaTEM-1D	100	861/861	LNGEFPBF_03746	1..861	Beta-lactam resistance	AF188200
US_2	sul1	100	840/840	LNGEFPBF_03729	1..840	Sulphonamide resistance	AY224185
159	armA	100	774/774	CPCDJJOC_02143	1..774	Aminoglycoside resistance	AY220558
159	aph(3')-VIa	99.87	780/780	CPCDJJOC_03141	1..780	Aminoglycoside resistance	X07753
159	aph(3')-Ia	99.39	816/814	CPCDJJOC_03828	1..814	Aminoglycoside resistance	V00359
159	aph(6)-Id	100	837/837	CPCDJJOC_03172	1..837		M28829
159	strA	100	804/804	CPCDJJOC_03173	43..846	Aminoglycoside resistance	M96392
159	tet(B)	100	1206/1200	CPCDJJOC_03167	1..1200	Tetracycline resistance	AP000342
159	blaADC-25	99.83	1152/1152	CPCDJJOC_02758	1..1152	Beta-lactam resistance	EF016355
159	blaOXA-23	100	822/822	CPCDJJOC_03818	1..822	Beta-lactam resistance	HQ700358
159	blaOXA-66	100	825/825	CPCDJJOC_02562	1..825	Beta-lactam resistance	FJ360530
159	blaTEM-1D	100	861/861	CPCDJJOC_03827	1..861	Beta-lactam resistance	AF188200
159	msr(E)	100	1476/1476	CPCDJJOC_02146	1..1476	Macrolide, Lincosamide and Streptogramin B resistance	EU294228
159	mph(E)	100	885/885	CPCDJJOC_02147	1..885	Macrolide resistance	EU294228
386	aac(6')-aph(2'')	99.93	1440/1440	AKLODBPA_02845	1..1440	Aminoglycoside resistance	M13771
386	VanA	99.9	1032/1032	AKLODBPA_02431	1..1032	Vancomycin resistance (Glycopeptid resistance)	M97297
386	VanS-A	100	1155/1143	AKLODBPA_02434	1..1143	Vancomycin resistance (Glycopeptid resistance)	M97297
386	VanZ-A	100	486/323	AKLODBPA_02428	1..323	Vancomycin resistance (Glycopeptid resistance)	FJ866609
386	VanX-A	99.84	609/609	AKLODBPA_02430	1..609	Vancomycin resistance (Glycopeptid resistance)	FJ866609
386	VanR-A	100	696/696	AKLODBPA_02435	1..696	Vancomycin resistance (Glycopeptid resistance)	FJ866609
386	VanY-A	99.89	912/912	AKLODBPA_02429	1..912	Vancomycin resistance (Glycopeptid resistance)	M97297
386	VanH-A	100	969/969	AKLODBPA_02432	1..969	Vancomycin resistance (Glycopeptid resistance)	FJ866609
386	tet(M)	97.5	1920/1920	AKLODBPA_02395	1..1920	Tetracycline resistance	EU182585
386	tet(L)	99.93	1377/1343	AKLODBPA_02394	32..1374	Tetracycline resistance	M29725
386	tet(U)	99.37	318/318	AKLODBPA_02651	700..1017	Tetracycline resistance	U01917
386	msr(C)	98.92	1479/1479	AKLODBPA_00416	1..1479	Macrolide, Lincosamide and Streptogramin B resistance	AY004350
386	erm(T)	100	735/735	AKLODBPA_02880	1..735	Macrolide resistance	AY894138
093	aadA2	100	792/780	DMHJIIDB_05088	1..780	Aminoglycoside resistance	JQ364967
093	rmtf	100	780/780	DMHJIIDB_05166	1..780		JQ808129
093	aac(6')Ib-cr	99.23	519/519	DMHJIIDB_05140	37..555	Fluoroquinolone and aminoglycoside resistance	EF636461
093	fosA	96.9	420/420	DMHJIIDB_01922	1..420	Fosfomycin resistance	ACZD01000244
093	oqxA	99.4	1176/1176	DMHJIIDB_04806	1..1176	Quinolone resistance	EU370913
093	aac(6')Ib-cr	99.1	600/555	DMHJIIDB_05140	1..555	Fluoroquinolone and aminoglycoside resistance	DQ303918
093	QnrS1	100	657/657	DMHJIIDB_05073	1..657	Quinolone resistance	AB187515
093	ARR-2	100	453/453	DMHJIIDB_05138	1..453	Rifampicin resistance	HQ141279
093	blaCTX-M-15	100	876/666	DMHJIIDB_05169	1..666	Beta-lactam resistance	DQ302097
093	blaOXA-232	100	798/798	DMHJIIDB_05082	1..798	Beta-lactam resistance	JX423831
093	blaSHV-12	100	861/861	DMHJIIDB_05108	1..861	Beta-lactam resistance	AF462395
093	blaTEM-1B	100	861/861	DMHJIIDB_05152	1..861	Beta-lactam resistance	JF910132
093	erm(B)	99.86	738/738	DMHJIIDB_05116	1..738	Macrolide resistance	JN899585
093	mph(A)	100	906/906	DMHJIIDB_05137	1..906	Macrolide resistance	D16251
093	catA1	99.85	660/660	DMHJIIDB_05168	1..660	Phenicol resistance	V00622
093	sul1	100	840/840	DMHJIIDB_05086	1..840	Sulphonamide resistance	AY224185
093	dfrA12	100	498/498	DMHJIIDB_05089	1..498	Trimethoprim resistance	AB571791
127	aac(6')-aph(2'')	99.93	1440/1440	OEJPHLGD_02845	1..1440	Aminoglycoside resistance	M13771
127	VanA	99.9	1032/1032	OEJPHLGD_02609	1..1032	Vancomycin resistance (Glycopeptid resistance)	M97297
127	VanS-A	100	1155/1143	OEJPHLGD_02832	1..1143	Vancomycin resistance (Glycopeptid resistance)	M97297
127	VanZ-A	100	486/486	OEJPHLGD_02612	1..486	Vancomycin resistance (Glycopeptid resistance)	FJ866609
127	VanX-A	99.84	609/609	OEJPHLGD_02610	1..609	Vancomycin resistance (Glycopeptid resistance)	FJ866609
127	VanR-A	100	696/696	OEJPHLGD_02833	1..696	Vancomycin resistance (Glycopeptid resistance)	FJ866609
127	VanY-A	99.89	912/912	OEJPHLGD_02611	1..912	Vancomycin resistance (Glycopeptid resistance)	M97297
127	VanH-A	100	969/969	OEJPHLGD_02608	1..969	Vancomycin resistance (Glycopeptid resistance)	FJ866609
127	tet(M)	97.5	1920/1920	OEJPHLGD_02432	1..1920	Tetracycline resistance	EU182585
127	tet(L)	99.93	1377/1343	OEJPHLGD_02433	32..1374	Tetracycline resistance	M29725
127	msr(C)	98.92	1479/1479	OEJPHLGD_00413	1..1479	Macrolide, Lincosamide and Streptogramin B resistance	AY004350
127	erm(T)	100	735/735	OEJPHLGD_02871	1..735	Macrolide resistance	AY894138
127	fexA	99.65	1428/1428	OEJPHLGD_02238	1..1428	Phenicol resistance	AJ549214
127	optrA	99.27	1968/1914	OEJPHLGD_02842	1..1914	Oxazolidinone and Phenicol resistance	KX620936
364	aac(3)-Ia	98.69	534/534	KNCCGBOO_03685	154..687	Aminoglycoside resistance	X15852
364	aph(6)-Id	100	837/744	KNCCGBOO_03681	1..744		M28829
364	aph(3')-VIb	99.87	780/780	KNCCGBOO_03667	1..780	Aminoglycoside resistance	AJ627643
364	strA	100	804/804	KNCCGBOO_03690	1..804	Aminoglycoside resistance	M96392
364	blaADC-25	100	1152/1152	KNCCGBOO_03247	1..1152	Beta-lactam resistance	EF016355
364	blaOXA-66	100	825/825	KNCCGBOO_01858	1..825	Beta-lactam resistance	FJ360530
364	blaPER-1	100	927/927	KNCCGBOO_03665	1..927	Beta-lactam resistance	GU944725
364	blaOXA-23	100	822/822	KNCCGBOO_03435	58..879	Beta-lactam resistance	HQ700358
364	sul2	100	816/816	KNCCGBOO_03677	52..867	Sulphonamide resistance	GQ421466
257	aph(3')-Ia	100	816/816	NPMMDEAO_04405	1..816	Aminoglycoside resistance	V00359
257	aadA1	99.75	792/792	NPMMDEAO_04308	25..816	Aminoglycoside resistance	JQ414041
257	blaIMP-34	99.6	741/741	NPMMDEAO_04382	1..741	Beta-lactam resistance	AB715422
257	blaOXA-10	100	801/801	NPMMDEAO_04309	1..801	Beta-lactam resistance	EU886981
257	msr(E)	99.86	1476/1476	NPMMDEAO_04388	1..1476	Macrolide, Lincosamide and Streptogramin B resistance	EU294228
257	mph(E)	100	885/885	NPMMDEAO_04389	1..885	Macrolide resistance	EU294228
257	cmlA1	99.13	1260/1260	NPMMDEAO_04310	1..1260	Phenicol resistance	AB212941
257	sul1	100	840/840	NPMMDEAO_04306	1..840	Sulphonamide resistance	AY224185
188	aac(6')-Ic	98.64	441/441	ELHCKMHN_01160	1..441	Aminoglycoside resistance	M94066
188	aac(6')Ib-cr	100	600/600	ELHCKMHN_04859	1..600	Fluoroquinolone and aminoglycoside resistance	DQ303918
188	aac(3)-IIa	99.77	861/861	ELHCKMHN_04854	1..861	Aminoglycoside resistance	X51534
188	aac(6')Ib-cr	100	600/600	ELHCKMHN_04859	1..600	Fluoroquinolone and aminoglycoside resistance	DQ303918
188	blaSRT-2	99.21	1137/1137	ELHCKMHN_02773	1..1137	Beta-lactam resistance	AY524276
188	blaOXA-1	100	831/831	ELHCKMHN_04858	1..831	Beta-lactam resistance	J02967
188	blaCTX-M-15	100	876/876	ELHCKMHN_04114	1..876	Beta-lactam resistance	DQ302097
092	aac(6')-aph(2'')	99.93	1440/1440	EDBIPDPG_02783	1..1440	Aminoglycoside resistance	M13771
092	aph(3')-III	99.87	795/795	EDBIPDPG_02656	1..795	Aminoglycoside resistance	M26832
092	ant(6)-Ia	100	909/909	EDBIPDPG_02658	1..909	Aminoglycoside resistance	AF330699
092	VanA	99.9	1032/1032	EDBIPDPG_02629	1..1032	Vancomycin resistance (Glycopeptid resistance)	M97297
092	VanS-A	100	1155/1143	EDBIPDPG_02867	1..1143	Vancomycin resistance (Glycopeptid resistance)	M97297
092	VanZ-A	100	486/486	EDBIPDPG_02632	1..486	Vancomycin resistance (Glycopeptid resistance)	FJ866609
092	VanX-A	99.84	609/609	EDBIPDPG_02630	1..609	Vancomycin resistance (Glycopeptid resistance)	FJ866609
092	VanR-A	100	696/696	EDBIPDPG_02868	1..696	Vancomycin resistance (Glycopeptid resistance)	FJ866609
092	VanY-A	99.89	912/912	EDBIPDPG_02631	1..912	Vancomycin resistance (Glycopeptid resistance)	M97297
092	VanH-A	100	969/969	EDBIPDPG_02628	1..969	Vancomycin resistance (Glycopeptid resistance)	FJ866609
092	tet(M)	97.5	1920/1920	EDBIPDPG_02439	1..1920	Tetracycline resistance	EU182585
092	tet(L)	99.93	1377/1343	EDBIPDPG_02440	32..1374	Tetracycline resistance	M29725
092	msr(C)	98.92	1479/1479	EDBIPDPG_00395	1..1479	Macrolide, Lincosamide and Streptogramin B resistance	AY004350
092	erm(B)	100	738/738	EDBIPDPG_02664	1..738	Macrolide resistance	AF299292
092	fexA	99.65	1428/1428	EDBIPDPG_01044	1..1428	Phenicol resistance	AJ549214
092	optrA	99.27	1968/1914	EDBIPDPG_01047	1..1914	Oxazolidinone and Phenicol resistance	KX620936
368	armA	100	774/774	PCKIMHMK_01270	1..774	Aminoglycoside resistance	AY220558
368	aph(3')-VIa	99.87	780/780	PCKIMHMK_03202	1..780	Aminoglycoside resistance	X07753
368	aph(3')-Ia	99.39	816/814	PCKIMHMK_03764	1..814	Aminoglycoside resistance	V00359
368	aph(6)-Id	100	837/837	PCKIMHMK_03305	1..837		M28829
368	strA	100	804/804	PCKIMHMK_03304	43..846	Aminoglycoside resistance	M96392
368	tet(B)	100	1206/1200	PCKIMHMK_03310	1..1200	Tetracycline resistance	AP000342
368	blaADC-25	99.83	1152/1152	PCKIMHMK_02666	1..1152	Beta-lactam resistance	EF016355
368	blaOXA-23	100	822/822	PCKIMHMK_03759	1..822	Beta-lactam resistance	HQ700358
368	blaOXA-66	100	825/825	PCKIMHMK_02553	1..825	Beta-lactam resistance	FJ360530
368	blaTEM-1D	100	861/861	PCKIMHMK_03763	1..861	Beta-lactam resistance	AF188200
368	msr(E)	100	1476/1476	PCKIMHMK_01267	1..1476	Macrolide, Lincosamide and Streptogramin B resistance	EU294228
368	mph(E)	100	885/885	PCKIMHMK_01266	1..885	Macrolide resistance	EU294228
030	aph(3'')-Ib	100	804/804	LHPHPIID_05250	1..804		AF321551
030	aph(6)-Id	100	837/837	LHPHPIID_05249	1..837		M28829
030	fosA	99.76	420/412	LHPHPIID_04781	1..412	Fosfomycin resistance	ACWO01000079
030	oqxA	99.83	1176/1176	LHPHPIID_03068	1..1176	Quinolone resistance	EU370913
030	oqxB	99.11	3153/3153	LHPHPIID_03069	1..3153	Quinolone resistance	EU370913
030	blaSHV-11	100	861/861	LHPHPIID_02687	1..861	Beta-lactam resistance	EF035558
030	blaTEM-1B	100	861/861	LHPHPIID_05247	1..861	Beta-lactam resistance	JF910132
030	blaCTX-M-15	100	876/876	LHPHPIID_05242	1..876	Beta-lactam resistance	DQ302097
030	sul2	100	816/816	LHPHPIID_05251	1..816	Sulphonamide resistance	GQ421466
157	aac(6')-aph(2'')	99.93	1440/1440	MCBBHMAC_02888	1..1440	Aminoglycoside resistance	M13771
157	VanA	99.9	1032/1032	MCBBHMAC_02666	1..1032	Vancomycin resistance (Glycopeptid resistance)	M97297
157	VanS-A	100	1155/1143	MCBBHMAC_02882	1..1143	Vancomycin resistance (Glycopeptid resistance)	M97297
157	VanZ-A	100	486/486	MCBBHMAC_02669	1..486	Vancomycin resistance (Glycopeptid resistance)	FJ866609
157	VanX-A	99.84	609/609	MCBBHMAC_02667	1..609	Vancomycin resistance (Glycopeptid resistance)	FJ866609
157	VanR-A	100	696/696	MCBBHMAC_02883	1..696	Vancomycin resistance (Glycopeptid resistance)	FJ866609
157	VanY-A	99.89	912/912	MCBBHMAC_02668	1..912	Vancomycin resistance (Glycopeptid resistance)	M97297
157	VanH-A	100	969/969	MCBBHMAC_02665	1..969	Vancomycin resistance (Glycopeptid resistance)	FJ866609
157	tet(M)	97.45	1920/1920	MCBBHMAC_02429	1..1920	Tetracycline resistance	EU182585
157	tet(L)	99.93	1377/1343	MCBBHMAC_02430	32..1374	Tetracycline resistance	M29725
157	msr(C)	98.92	1479/1479	MCBBHMAC_00405	1..1479	Macrolide, Lincosamide and Streptogramin B resistance	AY004350
157	erm(T)	100	735/735	MCBBHMAC_02919	1..735	Macrolide resistance	AY894138
157	fexA	99.65	1428/1428	MCBBHMAC_02275	1..1428	Phenicol resistance	AJ549214
157	optrA	99.27	1968/1914	MCBBHMAC_02770	1..1914	Oxazolidinone and Phenicol resistance	KX620936
313	aac(6')-aph(2'')	99.93	1440/1440	LFCLAIFP_02831	1..1440	Aminoglycoside resistance	M13771
313	VanA	99.9	1032/1032	LFCLAIFP_02474	1..1032	Vancomycin resistance (Glycopeptid resistance)	M97297
313	VanS-A	100	1155/1143	LFCLAIFP_02471	1..1143	Vancomycin resistance (Glycopeptid resistance)	M97297
313	VanZ-A	100	486/486	LFCLAIFP_02477	1..486	Vancomycin resistance (Glycopeptid resistance)	FJ866609
313	VanX-A	99.84	609/609	LFCLAIFP_02475	1..609	Vancomycin resistance (Glycopeptid resistance)	FJ866609
313	VanR-A	100	696/696	LFCLAIFP_02470	1..696	Vancomycin resistance (Glycopeptid resistance)	FJ866609
313	VanY-A	99.89	912/912	LFCLAIFP_02476	1..912	Vancomycin resistance (Glycopeptid resistance)	M97297
313	VanH-A	100	969/969	LFCLAIFP_02473	1..969	Vancomycin resistance (Glycopeptid resistance)	FJ866609
313	tet(M)	97.5	1920/1920	LFCLAIFP_02430	1..1920	Tetracycline resistance	EU182585
313	tet(L)	99.93	1377/1343	LFCLAIFP_02431	32..1374	Tetracycline resistance	M29725
313	msr(C)	98.92	1479/1479	LFCLAIFP_00416	1..1479	Macrolide, Lincosamide and Streptogramin B resistance	AY004350
313	erm(T)	100	735/735	LFCLAIFP_02862	1..735	Macrolide resistance	AY894138
313	fexA	99.65	1428/1428	LFCLAIFP_02251	1..1428	Phenicol resistance	AJ549214
313	optrA	99.27	1968/1914	LFCLAIFP_02833	1..1914	Oxazolidinone and Phenicol resistance	KX620936
171	aac(6')-aph(2'')	99.93	1440/1440	HABLEDEA_02671	1..1440	Aminoglycoside resistance	M13771
171	aph(3')-III	100	795/795	HABLEDEA_02592	1..795	Aminoglycoside resistance	M26832
171	VanA	99.9	1032/1032	HABLEDEA_02514	1..1032	Vancomycin resistance (Glycopeptid resistance)	M97297
171	VanS-A	100	1155/1143	HABLEDEA_02544	1..1143	Vancomycin resistance (Glycopeptid resistance)	M97297
171	VanZ-A	100	486/486	HABLEDEA_02517	1..486	Vancomycin resistance (Glycopeptid resistance)	FJ866609
171	VanX-A	99.84	609/609	HABLEDEA_02515	1..609	Vancomycin resistance (Glycopeptid resistance)	FJ866609
171	VanR-A	100	696/696	HABLEDEA_02543	1..696	Vancomycin resistance (Glycopeptid resistance)	FJ866609
171	VanY-A	99.89	912/912	HABLEDEA_02516	1..912	Vancomycin resistance (Glycopeptid resistance)	M97297
171	VanH-A	100	969/969	HABLEDEA_02513	1..969	Vancomycin resistance (Glycopeptid resistance)	FJ866609
171	tet(M)	97.5	1920/1920	HABLEDEA_01532	1..1920	Tetracycline resistance	EU182585
171	tet(L)	99.93	1377/1343	HABLEDEA_01531	32..1374	Tetracycline resistance	M29725
171	msr(C)	98.99	1479/1479	HABLEDEA_01006	1..1479	Macrolide, Lincosamide and Streptogramin B resistance	AY004350
171	erm(T)	100	735/735	HABLEDEA_02677	1..735	Macrolide resistance	AY894138
375	VanA	99.9	1032/1032	ENAHKGEG_02686	1..1032	Vancomycin resistance (Glycopeptid resistance)	M97297
375	VanS-A	100	1155/1143	ENAHKGEG_02874	1..1143	Vancomycin resistance (Glycopeptid resistance)	M97297
375	VanZ-A	100	486/486	ENAHKGEG_02689	1..486	Vancomycin resistance (Glycopeptid resistance)	FJ866609
375	VanX-A	99.84	609/609	ENAHKGEG_02687	1..609	Vancomycin resistance (Glycopeptid resistance)	FJ866609
375	VanR-A	100	696/696	ENAHKGEG_02873	1..696	Vancomycin resistance (Glycopeptid resistance)	FJ866609
375	VanY-A	99.89	912/912	ENAHKGEG_02688	1..912	Vancomycin resistance (Glycopeptid resistance)	M97297
375	VanH-A	100	969/969	ENAHKGEG_02685	1..969	Vancomycin resistance (Glycopeptid resistance)	FJ866609
375	tet(M)	97.5	1920/1920	ENAHKGEG_02468	1..1920	Tetracycline resistance	EU182585
375	tet(L)	99.93	1377/1343	ENAHKGEG_02469	32..1374	Tetracycline resistance	M29725
375	msr(C)	98.92	1479/1479	ENAHKGEG_00329	1..1479	Macrolide, Lincosamide and Streptogramin B resistance	AY004350
375	erm(T)	100	735/735	ENAHKGEG_02912	1..735	Macrolide resistance	AY894138
375	fexA	99.65	1428/1428	ENAHKGEG_02305	1..1428	Phenicol resistance	AJ549214
375	optrA	99.27	1968/1914	ENAHKGEG_02882	1..1914	Oxazolidinone and Phenicol resistance	KX620936
054	aac(6')-aph(2'')	99.93	1440/1440	PAADNGIP_02894	1..1440	Aminoglycoside resistance	M13771
054	VanA	99.9	1032/1032	PAADNGIP_02449	1..1032	Vancomycin resistance (Glycopeptid resistance)	M97297
054	VanS-A	100	1155/1143	PAADNGIP_02446	1..1143	Vancomycin resistance (Glycopeptid resistance)	M97297
054	VanZ-A	100	486/486	PAADNGIP_02452	1..486	Vancomycin resistance (Glycopeptid resistance)	FJ866609
054	VanX-A	99.84	609/609	PAADNGIP_02450	1..609	Vancomycin resistance (Glycopeptid resistance)	FJ866609
054	VanR-A	100	696/696	PAADNGIP_02445	1..696	Vancomycin resistance (Glycopeptid resistance)	FJ866609
054	VanY-A	99.89	912/912	PAADNGIP_02451	1..912	Vancomycin resistance (Glycopeptid resistance)	M97297
054	VanH-A	100	969/969	PAADNGIP_02448	1..969	Vancomycin resistance (Glycopeptid resistance)	FJ866609
054	tet(M)	97.5	1920/1920	PAADNGIP_02415	1..1920	Tetracycline resistance	EU182585
054	tet(L)	99.93	1377/1343	PAADNGIP_02416	32..1374	Tetracycline resistance	M29725
054	msr(C)	98.92	1479/1479	PAADNGIP_00416	1..1479	Macrolide, Lincosamide and Streptogramin B resistance	AY004350
054	erm(T)	100	735/735	PAADNGIP_02926	1..735	Macrolide resistance	AY894138
054	fexA	99.65	1428/1428	PAADNGIP_01101	1..1428	Phenicol resistance	AJ549214
054	optrA	99.27	1968/1914	PAADNGIP_01104	1..1914	Oxazolidinone and Phenicol resistance	KX620936
137	blaLUT-1	99.66	891/891	AGGPLIEA_03426	1..891	Beta-lactam resistance	AY695112
103	aac(6')-aph(2'')	99.93	1440/1440	JEOHDMCO_02921	1..1440	Aminoglycoside resistance	M13771
103	VanA	99.9	1032/1032	JEOHDMCO_02676	1..1032	Vancomycin resistance (Glycopeptid resistance)	M97297
103	VanS-A	100	1155/1143	JEOHDMCO_02905	1..1143	Vancomycin resistance (Glycopeptid resistance)	M97297
103	VanZ-A	100	486/486	JEOHDMCO_02679	1..486	Vancomycin resistance (Glycopeptid resistance)	FJ866609
103	VanX-A	99.84	609/609	JEOHDMCO_02677	1..609	Vancomycin resistance (Glycopeptid resistance)	FJ866609
103	VanR-A	100	696/696	JEOHDMCO_02906	1..696	Vancomycin resistance (Glycopeptid resistance)	FJ866609
103	VanY-A	99.89	912/912	JEOHDMCO_02678	1..912	Vancomycin resistance (Glycopeptid resistance)	M97297
103	VanH-A	100	969/969	JEOHDMCO_02675	1..969	Vancomycin resistance (Glycopeptid resistance)	FJ866609
103	tet(M)	97.5	1920/1920	JEOHDMCO_02451	1..1920	Tetracycline resistance	EU182585
103	tet(L)	99.93	1377/1343	JEOHDMCO_02452	32..1374	Tetracycline resistance	M29725
103	msr(C)	98.92	1479/1479	JEOHDMCO_00209	1..1479	Macrolide, Lincosamide and Streptogramin B resistance	AY004350
103	erm(T)	100	735/735	JEOHDMCO_02955	1..735	Macrolide resistance	AY894138
103	fexA	99.65	1428/1428	JEOHDMCO_02583	1..1428	Phenicol resistance	AJ549214
103	optrA	99.27	1968/1914	JEOHDMCO_02917	1..1914	Oxazolidinone and Phenicol resistance	KX620936
023	armA	100	774/774	ENEFNDIN_01736	1..774	Aminoglycoside resistance	AY220558
023	aph(3')-VIa	99.87	780/780	ENEFNDIN_03806	1..780	Aminoglycoside resistance	X07753
023	aph(3')-Ia	99.39	816/814	ENEFNDIN_03803	1..814	Aminoglycoside resistance	V00359
023	aph(6)-Id	100	837/837	ENEFNDIN_02276	1..837		M28829
023	strA	100	804/804	ENEFNDIN_02275	43..846	Aminoglycoside resistance	M96392
023	tet(B)	100	1206/1200	ENEFNDIN_02281	1..1200	Tetracycline resistance	AP000342
023	blaADC-25	99.83	1152/1152	ENEFNDIN_02606	1..1152	Beta-lactam resistance	EF016355
023	blaOXA-66	100	825/825	ENEFNDIN_02713	1..825	Beta-lactam resistance	FJ360530
023	blaTEM-1D	100	861/861	ENEFNDIN_03788	1..861	Beta-lactam resistance	AF188200
023	blaOXA-23	100	822/822	ENEFNDIN_03799	58..879	Beta-lactam resistance	HQ700358
023	msr(E)	100	1476/1476	ENEFNDIN_01739	1..1476	Macrolide, Lincosamide and Streptogramin B resistance	EU294228
023	mph(E)	100	885/885	ENEFNDIN_01740	1..885	Macrolide resistance	EU294228
166	aph(3')-III	100	795/795	LNDBPDFH_02754	1..795	Aminoglycoside resistance	M26832
166	ant(6)-Ia	100	909/909	LNDBPDFH_02752	1..909	Aminoglycoside resistance	AF330699
166	VanA	99.9	1032/1032	LNDBPDFH_02573	1..1032	Vancomycin resistance (Glycopeptid resistance)	M97297
166	VanS-A	100	1155/1143	LNDBPDFH_02630	1..1143	Vancomycin resistance (Glycopeptid resistance)	M97297
166	VanZ-A	100	486/486	LNDBPDFH_02576	1..486	Vancomycin resistance (Glycopeptid resistance)	FJ866609
166	VanX-A	99.84	609/609	LNDBPDFH_02574	1..609	Vancomycin resistance (Glycopeptid resistance)	FJ866609
166	VanR-A	100	696/696	LNDBPDFH_02631	1..696	Vancomycin resistance (Glycopeptid resistance)	FJ866609
166	VanY-A	99.89	912/912	LNDBPDFH_02575	1..912	Vancomycin resistance (Glycopeptid resistance)	M97297
166	VanH-A	100	969/969	LNDBPDFH_02572	1..969	Vancomycin resistance (Glycopeptid resistance)	FJ866609
166	tet(S)	100	1926/1926	LNDBPDFH_02449	1..1926	Tetracycline resistance	L09756
166	tet(U)	99.2	318/250	LNDBPDFH_02808	700..949	Tetracycline resistance	U01917
166	msr(C)	98.99	1479/1479	LNDBPDFH_00640	1..1479	Macrolide, Lincosamide and Streptogramin B resistance	AY004350
166	erm(B)	100	738/738	LNDBPDFH_02733	1..738	Macrolide resistance	AF299292
121	rmtB	100	756/756	GPGFJDGI_05382	1..756	Aminoglycoside resistance	AB103506
121	rmtf	100	780/780	GPGFJDGI_05399	1..780		JQ808129
121	aadA2	100	792/780	GPGFJDGI_05402	1..780	Aminoglycoside resistance	JQ364967
121	aac(6')Ib-cr	99.23	519/519	GPGFJDGI_05398	37..555	Fluoroquinolone and aminoglycoside resistance	EF636461
121	fosA	98.79	420/413	GPGFJDGI_03923	1..413	Fosfomycin resistance	AFBO01000747
121	oqxA	99.49	1176/1176	GPGFJDGI_02230	1..1176	Quinolone resistance	EU370913
121	oqxB	98.54	3153/3153	GPGFJDGI_02231	1..3153	Quinolone resistance	EU370913
121	aac(6')Ib-cr	99.1	600/555	GPGFJDGI_05398	1..555	Fluoroquinolone and aminoglycoside resistance	DQ303918
121	ARR-2	100	453/453	GPGFJDGI_05414	1..453	Rifampicin resistance	HQ141279
121	blaOXA-181	100	798/798	GPGFJDGI_00001	1..798	Beta-lactam resistance	HM992946
121	blaNDM-5	100	813/813	GPGFJDGI_05352	1..813	Beta-lactam resistance	JN104597
121	blaSHV-11	99.88	861/861	GPGFJDGI_01738	1..861	Beta-lactam resistance	DQ219473
121	blaTEM-1B	100	861/861	GPGFJDGI_05381	1..861	Beta-lactam resistance	JF910132
121	blaCTX-M-15	100	876/876	GPGFJDGI_04990	1..876	Beta-lactam resistance	DQ302097
121	erm(B)	99.86	738/738	GPGFJDGI_05375	1..738	Macrolide resistance	JN899585
121	mph(A)	100	906/903	GPGFJDGI_05385	1..903	Macrolide resistance	D16251
121	sul1	100	840/840	GPGFJDGI_05347	1..840	Sulphonamide resistance	AY224185
121	dfrA12	100	498/498	GPGFJDGI_05403	1..498	Trimethoprim resistance	AB571791
063	rmtB	100	756/756	KNFHNCCB_05265	1..756	Aminoglycoside resistance	AB103506
063	rmtf	100	780/780	KNFHNCCB_05298	1..780		JQ808129
063	aadA2	100	792/780	KNFHNCCB_05302	1..780	Aminoglycoside resistance	JQ364967
063	aac(6')Ib-cr	99.23	519/519	KNFHNCCB_05308	37..555	Fluoroquinolone and aminoglycoside resistance	EF636461
063	fosA	98.79	420/413	KNFHNCCB_04023	1..413	Fosfomycin resistance	AFBO01000747
063	oqxA	99.49	1176/1176	KNFHNCCB_00727	1..1176	Quinolone resistance	EU370913
063	oqxB	98.54	3153/3153	KNFHNCCB_00728	1..3153	Quinolone resistance	EU370913
063	aac(6')Ib-cr	99.1	600/555	KNFHNCCB_05308	1..555	Fluoroquinolone and aminoglycoside resistance	DQ303918
063	ARR-2	100	453/453	KNFHNCCB_05311	1..453	Rifampicin resistance	HQ141279
063	blaOXA-181	100	798/798	KNFHNCCB_01336	1..798	Beta-lactam resistance	HM992946
063	blaNDM-5	100	813/813	KNFHNCCB_05230	1..813	Beta-lactam resistance	JN104597
063	blaSHV-11	99.88	861/861	KNFHNCCB_01630	1..861	Beta-lactam resistance	DQ219473
063	blaTEM-1B	100	861/861	KNFHNCCB_05264	1..861	Beta-lactam resistance	JF910132
063	blaCTX-M-15	100	876/876	KNFHNCCB_04867	1..876	Beta-lactam resistance	DQ302097
063	erm(B)	99.86	738/738	KNFHNCCB_05276	1..738	Macrolide resistance	JN899585
063	mph(A)	100	906/903	KNFHNCCB_05268	1..903	Macrolide resistance	D16251
063	sul1	100	840/840	KNFHNCCB_05225	1..840	Sulphonamide resistance	AY224185
063	dfrA12	100	498/498	KNFHNCCB_05303	1..498	Trimethoprim resistance	AB571791
107	armA	100	774/774	LBNBPKGL_00486	1..774	Aminoglycoside resistance	AY220558
107	aph(3')-VIa	99.87	780/780	LBNBPKGL_03798	1..780	Aminoglycoside resistance	X07753
107	aph(3')-Ia	99.39	816/814	LBNBPKGL_03789	1..814	Aminoglycoside resistance	V00359
107	aph(6)-Id	100	837/837	LBNBPKGL_01677	1..837		M28829
107	strA	100	804/804	LBNBPKGL_01676	43..846	Aminoglycoside resistance	M96392
107	tet(B)	100	1206/1200	LBNBPKGL_03670	1..1200	Tetracycline resistance	AP000342
107	blaADC-25	99.83	1152/1152	LBNBPKGL_02432	1..1152	Beta-lactam resistance	EF016355
107	blaOXA-23	100	822/822	LBNBPKGL_03765	1..822	Beta-lactam resistance	HQ700358
107	blaOXA-66	100	825/825	LBNBPKGL_02519	1..825	Beta-lactam resistance	FJ360530
107	blaTEM-1D	100	861/861	LBNBPKGL_03788	1..861	Beta-lactam resistance	AF188200
107	msr(E)	100	1476/1476	LBNBPKGL_00489	1..1476	Macrolide, Lincosamide and Streptogramin B resistance	EU294228
107	mph(E)	100	885/885	LBNBPKGL_00490	1..885	Macrolide resistance	EU294228
381	aac(3)-Ia	98.69	534/534	IGGIJNOO_03703	154..687	Aminoglycoside resistance	X15852
381	aph(3')-VIa	99.81	780/528	IGGIJNOO_03719	1..528	Aminoglycoside resistance	X07753
381	aph(6)-Id	100	837/744	IGGIJNOO_03684	1..744		M28829
381	aph(3')-VIb	99.87	780/780	IGGIJNOO_03653	1..780	Aminoglycoside resistance	AJ627643
381	strA	100	804/804	IGGIJNOO_03715	1..804	Aminoglycoside resistance	M96392
381	blaADC-25	100	1152/1152	IGGIJNOO_02822	1..1152	Beta-lactam resistance	EF016355
381	blaOXA-66	100	825/825	IGGIJNOO_01366	1..825	Beta-lactam resistance	FJ360530
381	blaPER-1	100	927/927	IGGIJNOO_03655	1..927	Beta-lactam resistance	GU944725
381	blaOXA-23	100	822/822	IGGIJNOO_03001	58..879	Beta-lactam resistance	HQ700358
381	sul2	100	816/816	IGGIJNOO_03680	52..867	Sulphonamide resistance	GQ421466
261	armA	100	774/774	POCELAIO_03387	1..774	Aminoglycoside resistance	AY220558
261	aph(3')-VIa	99.87	780/780	POCELAIO_03821	1..780	Aminoglycoside resistance	X07753
261	aph(3')-Ia	99.39	816/814	POCELAIO_03818	1..814	Aminoglycoside resistance	V00359
261	aph(6)-Id	100	837/837	POCELAIO_02049	1..837		M28829
261	strA	100	804/804	POCELAIO_02048	43..846	Aminoglycoside resistance	M96392
261	tet(B)	100	1206/1200	POCELAIO_02054	1..1200	Tetracycline resistance	AP000342
261	blaADC-25	99.83	1152/1152	POCELAIO_03304	1..1152	Beta-lactam resistance	EF016355
261	blaOXA-23	100	822/822	POCELAIO_03811	1..822	Beta-lactam resistance	HQ700358
261	blaOXA-66	100	825/825	POCELAIO_02393	1..825	Beta-lactam resistance	FJ360530
261	blaTEM-1D	100	861/861	POCELAIO_03816	1..861	Beta-lactam resistance	AF188200
261	msr(E)	100	1476/1476	POCELAIO_03390	1..1476	Macrolide, Lincosamide and Streptogramin B resistance	EU294228
261	mph(E)	100	885/885	POCELAIO_03391	1..885	Macrolide resistance	EU294228
136	aph(3'')-Ib	100	804/804	PGLNINEG_05024	1..804		AF321551
136	aph(6)-Id	100	837/837	PGLNINEG_05023	1..837		M28829
136	fosA	99.76	420/412	PGLNINEG_00916	1..412	Fosfomycin resistance	ACWO01000079
136	oqxA	100	1176/1176	PGLNINEG_01875	1..1176	Quinolone resistance	EU370913
136	oqxB	100	3153/3153	PGLNINEG_01876	1..3153	Quinolone resistance	EU370913
136	tet(A)	100	1200/1200	PGLNINEG_05147	1..1200	Tetracycline resistance	AJ517790
136	blaSHV-11	100	861/861	PGLNINEG_03381	1..861	Beta-lactam resistance	EF035558
136	blaTEM-1B	100	861/861	PGLNINEG_05021	1..861	Beta-lactam resistance	JF910132
136	blaCTX-M-15	100	876/876	PGLNINEG_05016	1..876	Beta-lactam resistance	DQ302097
136	sul2	100	816/816	PGLNINEG_05025	1..816	Sulphonamide resistance	GQ421466
043	aac(3)-Ia	98.69	534/534	PPKMPCNB_03718	154..687	Aminoglycoside resistance	X15852
043	aph(6)-Id	100	837/744	PPKMPCNB_03689	1..744		M28829
043	aph(3')-VIb	99.87	780/780	PPKMPCNB_03663	1..780	Aminoglycoside resistance	AJ627643
043	strA	100	804/804	PPKMPCNB_03761	1..804	Aminoglycoside resistance	M96392
043	blaADC-25	100	1152/1152	PPKMPCNB_03250	1..1152	Beta-lactam resistance	EF016355
043	blaOXA-66	100	825/825	PPKMPCNB_02174	1..825	Beta-lactam resistance	FJ360530
043	blaPER-1	100	927/927	PPKMPCNB_03665	1..927	Beta-lactam resistance	GU944725
043	blaOXA-23	100	822/822	PPKMPCNB_02990	58..879	Beta-lactam resistance	HQ700358
043	sul2	100	816/816	PPKMPCNB_03693	52..867	Sulphonamide resistance	GQ421466
042	VanA	99.9	1032/1032	IKDLBHCP_02565	1..1032	Vancomycin resistance (Glycopeptid resistance)	M97297
042	VanS-A	100	1155/1143	IKDLBHCP_02723	1..1143	Vancomycin resistance (Glycopeptid resistance)	M97297
042	VanZ-A	100	486/486	IKDLBHCP_02568	1..486	Vancomycin resistance (Glycopeptid resistance)	FJ866609
042	VanX-A	99.84	609/609	IKDLBHCP_02566	1..609	Vancomycin resistance (Glycopeptid resistance)	FJ866609
042	VanR-A	100	696/696	IKDLBHCP_02724	1..696	Vancomycin resistance (Glycopeptid resistance)	FJ866609
042	VanY-A	99.89	912/912	IKDLBHCP_02567	1..912	Vancomycin resistance (Glycopeptid resistance)	M97297
042	VanH-A	100	969/969	IKDLBHCP_02564	1..969	Vancomycin resistance (Glycopeptid resistance)	FJ866609
042	tet(M)	97.5	1920/1920	IKDLBHCP_00757	1..1920	Tetracycline resistance	EU182585
042	tet(L)	99.93	1377/1343	IKDLBHCP_00756	32..1374	Tetracycline resistance	M29725
042	msr(C)	98.99	1479/1479	IKDLBHCP_00215	1..1479	Macrolide, Lincosamide and Streptogramin B resistance	AY004350
042	erm(T)	100	735/735	IKDLBHCP_02758	1..735	Macrolide resistance	AY894138
042	fexA	99.65	1428/1428	IKDLBHCP_01245	1..1428	Phenicol resistance	AJ549214
042	dfrG	100	498/498	IKDLBHCP_00749	1..498	Trimethoprim resistance	AB205645
042	optrA	99.27	1968/1914	IKDLBHCP_01242	1..1914	Oxazolidinone and Phenicol resistance	KX620936
385	aph(3')-VIa	100	780/780	JNDCHPCH_03847	1..780	Aminoglycoside resistance	X07753
385	aac(3)-IId	99.88	861/861	JNDCHPCH_03587	1..861	Aminoglycoside resistance	EU022314
385	aac(6')Ib-cr	99.42	600/519	JNDCHPCH_03328	1..519	Fluoroquinolone and aminoglycoside resistance	DQ303918
385	ARR-3	100	453/453	JNDCHPCH_03329	1..453	Rifampicin resistance	JF806499
385	blaOXA-212	96.73	825/825	JNDCHPCH_03507	1..825	Beta-lactam resistance	JN861780
385	blaOXA-146	100	825/825	JNDCHPCH_03734	1..825	Beta-lactam resistance	FJ194460
385	blaPER-1	100	927/927	JNDCHPCH_03324	1..927	Beta-lactam resistance	GU944725
385	msr(E)	100	1476/1476	JNDCHPCH_03704	1..1476	Macrolide, Lincosamide and Streptogramin B resistance	EU294228
385	mph(E)	100	885/885	JNDCHPCH_03705	1..885	Macrolide resistance	EU294228
385	floR	98.35	1215/1214	JNDCHPCH_03546	1..1214	Phenicol resistance	AF118107
385	sul2	100	816/816	JNDCHPCH_02081	1..816	Sulphonamide resistance	GQ421466
385	sul1	100	840/840	JNDCHPCH_03317	1..840	Sulphonamide resistance	AY224185
385	sul1	100	840/840	JNDCHPCH_03326	1..840	Sulphonamide resistance	AY224185
328	rmtf	100	780/780	AGJPAIMM_05205	1..780		JQ808129
328	aac(6')Ib-cr	99.23	519/519	AGJPAIMM_05204	37..555	Fluoroquinolone and aminoglycoside resistance	EF636461
328	fosA	98.79	420/413	AGJPAIMM_03382	1..413	Fosfomycin resistance	AFBO01000747
328	oqxA	99.49	1176/1176	AGJPAIMM_01624	1..1176	Quinolone resistance	EU370913
328	oqxB	98.54	3153/3153	AGJPAIMM_01623	1..3153	Quinolone resistance	EU370913
328	aac(6')Ib-cr	99.1	600/555	AGJPAIMM_05204	1..555	Fluoroquinolone and aminoglycoside resistance	DQ303918
328	ARR-3	99.82	543/543	AGJPAIMM_05188	52..594	Rifampicin resistance	FM207631
328	blaOXA-181	100	798/798	AGJPAIMM_02668	1..798	Beta-lactam resistance	HM992946
328	blaSHV-11	99.88	861/861	AGJPAIMM_01957	1..861	Beta-lactam resistance	DQ219473
328	blaCTX-M-15	100	876/876	AGJPAIMM_04728	1..876	Beta-lactam resistance	DQ302097
082	aph(3')-VIa	100	780/780	FCJPJIED_03483	1..780	Aminoglycoside resistance	X07753
082	strA	99.88	804/804	FCJPJIED_02888	1..804	Aminoglycoside resistance	M96392
082	aph(6)-Id	99.76	837/837	FCJPJIED_02889	1..837		M28829
082	aacA4	99.82	555/555	FCJPJIED_03335	34..588		KM278199
082	aac(6')Ib-cr	99.48	600/580	FCJPJIED_03335	9..588	Fluoroquinolone and aminoglycoside resistance	DQ303918
082	ARR-3	100	453/453	FCJPJIED_03334	1..453	Rifampicin resistance	JF806499
082	blaOXA-211	98.06	825/772	FCJPJIED_02013	1..771	Beta-lactam resistance	JN861779
082	blaNDM-1	100	813/813	FCJPJIED_03416	1..813	Beta-lactam resistance	FN396876
082	msr(E)	100	1476/1476	FCJPJIED_02898	1..1476	Macrolide, Lincosamide and Streptogramin B resistance	EU294228
082	mph(E)	100	885/885	FCJPJIED_02899	1..885	Macrolide resistance	EU294228
082	sul2	100	816/816	FCJPJIED_02258	1..816	Sulphonamide resistance	GQ421466
082	sul1	100	840/840	FCJPJIED_03337	1..840	Sulphonamide resistance	AY224185
053	armA	100	774/774	GLDAJHPJ_03395	1..774	Aminoglycoside resistance	AY220558
053	aph(3')-VIa	99.87	780/780	GLDAJHPJ_03818	1..780	Aminoglycoside resistance	X07753
053	aph(3')-Ia	99.39	816/814	GLDAJHPJ_03815	1..814	Aminoglycoside resistance	V00359
053	aph(6)-Id	100	837/837	GLDAJHPJ_01903	1..837		M28829
053	strA	100	804/804	GLDAJHPJ_01902	43..846	Aminoglycoside resistance	M96392
053	tet(B)	100	1206/1200	GLDAJHPJ_01908	1..1200	Tetracycline resistance	AP000342
053	blaADC-25	99.83	1152/1152	GLDAJHPJ_03280	1..1152	Beta-lactam resistance	EF016355
053	blaOXA-23	100	822/822	GLDAJHPJ_03807	1..822	Beta-lactam resistance	HQ700358
053	blaOXA-66	100	825/825	GLDAJHPJ_02358	1..825	Beta-lactam resistance	FJ360530
053	blaTEM-1D	100	861/861	GLDAJHPJ_03813	1..861	Beta-lactam resistance	AF188200
053	msr(E)	100	1476/1476	GLDAJHPJ_03398	1..1476	Macrolide, Lincosamide and Streptogramin B resistance	EU294228
053	mph(E)	100	885/885	GLDAJHPJ_03399	1..885	Macrolide resistance	EU294228
212	aac(6')Ib-cr	100	600/600	BFEOBDBK_04908	1..600	Fluoroquinolone and aminoglycoside resistance	DQ303918
212	aadA2	100	792/780	BFEOBDBK_04670	1..780	Aminoglycoside resistance	JQ364967
212	aph(3'')-Ib	100	804/804	BFEOBDBK_04807	1..804		AF321551
212	aph(6)-Id	100	837/837	BFEOBDBK_04806	1..837		M28829
212	aac(6')Ib-cr	100	600/600	BFEOBDBK_04908	1..600	Fluoroquinolone and aminoglycoside resistance	DQ303918
212	blaCMY-2	100	1146/1146	BFEOBDBK_04947	1..1146	Beta-lactam resistance	X91840
212	blaOXA-232	100	798/798	BFEOBDBK_04781	1..798	Beta-lactam resistance	JX423831
212	blaCTX-M-15	100	876/876	BFEOBDBK_04867	1..876	Beta-lactam resistance	DQ302097
212	blaOXA-1	100	831/831	BFEOBDBK_04907	46..876	Beta-lactam resistance	J02967
212	mph(A)	100	906/906	BFEOBDBK_04679	1..906	Macrolide resistance	D16251
212	sul2	100	816/816	BFEOBDBK_04808	1..816	Sulphonamide resistance	GQ421466
212	sul1	100	840/840	BFEOBDBK_04672	1..840	Sulphonamide resistance	AY224185
212	dfrA12	100	498/498	BFEOBDBK_04669	1..498	Trimethoprim resistance	AB571791
044	rmtf	100	780/780	BJJEEEIN_05144	1..780		JQ808129
044	aadA2	100	792/780	BJJEEEIN_05179	1..780	Aminoglycoside resistance	JQ364967
044	aac(6')Ib-cr	99.23	519/519	BJJEEEIN_05143	37..555	Fluoroquinolone and aminoglycoside resistance	EF636461
044	fosA	96.9	420/420	BJJEEEIN_01264	1..420	Fosfomycin resistance	ACZD01000244
044	oqxA	99.25	1176/1069	BJJEEEIN_04861	1..1068	Quinolone resistance	EU370913
044	aac(6')Ib-cr	99.1	600/555	BJJEEEIN_05143	1..555	Fluoroquinolone and aminoglycoside resistance	DQ303918
044	ARR-2	100	453/453	BJJEEEIN_05141	1..453	Rifampicin resistance	HQ141279
044	blaCTX-M-15	100	876/666	BJJEEEIN_05241	1..666	Beta-lactam resistance	DQ302097
044	blaOXA-232	100	798/798	BJJEEEIN_05173	1..798	Beta-lactam resistance	JX423831
044	blaSHV-1	100	861/861	BJJEEEIN_00446	1..861	Beta-lactam resistance	FJ668804
044	blaTEM-1B	100	861/861	BJJEEEIN_05212	1..861	Beta-lactam resistance	JF910132
044	catA1	99.85	660/660	BJJEEEIN_05240	1..660	Phenicol resistance	V00622
044	sul1	100	840/840	BJJEEEIN_05177	1..840	Sulphonamide resistance	AY224185
044	dfrA12	100	498/498	BJJEEEIN_05180	1..498	Trimethoprim resistance	AB571791
051	aac(6')-aph(2'')	99.93	1440/1440	GAIEGEDB_02833	1..1440	Aminoglycoside resistance	M13771
051	VanA	99.9	1032/1032	GAIEGEDB_02470	1..1032	Vancomycin resistance (Glycopeptid resistance)	M97297
051	VanS-A	100	1155/1143	GAIEGEDB_02467	1..1143	Vancomycin resistance (Glycopeptid resistance)	M97297
051	VanZ-A	100	486/486	GAIEGEDB_02473	1..486	Vancomycin resistance (Glycopeptid resistance)	FJ866609
051	VanX-A	99.84	609/609	GAIEGEDB_02471	1..609	Vancomycin resistance (Glycopeptid resistance)	FJ866609
051	VanR-A	100	696/696	GAIEGEDB_02466	1..696	Vancomycin resistance (Glycopeptid resistance)	FJ866609
051	VanY-A	99.89	912/912	GAIEGEDB_02472	1..912	Vancomycin resistance (Glycopeptid resistance)	M97297
051	VanH-A	100	969/969	GAIEGEDB_02469	1..969	Vancomycin resistance (Glycopeptid resistance)	FJ866609
051	tet(M)	97.5	1920/1920	GAIEGEDB_02426	1..1920	Tetracycline resistance	EU182585
051	tet(L)	99.93	1377/1343	GAIEGEDB_02427	32..1374	Tetracycline resistance	M29725
051	msr(C)	98.92	1479/1479	GAIEGEDB_00416	1..1479	Macrolide, Lincosamide and Streptogramin B resistance	AY004350
051	erm(T)	100	735/735	GAIEGEDB_02857	1..735	Macrolide resistance	AY894138
051	fexA	99.65	1428/1428	GAIEGEDB_01115	1..1428	Phenicol resistance	AJ549214
051	optrA	99.27	1968/1914	GAIEGEDB_01118	1..1914	Oxazolidinone and Phenicol resistance	KX620936
340	aac(6')-Ib	99.83	606/606	MGDONDFN_04827	1..606	Aminoglycoside resistance	M21682
340	rmtB	100	756/756	MGDONDFN_04840	1..756	Aminoglycoside resistance	AB103506
340	aadA2	100	792/780	MGDONDFN_04710	1..780	Aminoglycoside resistance	JQ364967
340	aac(6')Ib-cr	99.32	600/587	MGDONDFN_04827	20..606	Fluoroquinolone and aminoglycoside resistance	DQ303918
340	blaCMY-42	100	1146/1146	MGDONDFN_04663	1..1146	Beta-lactam resistance	HM146927
340	blaTEM-1B	100	861/777	MGDONDFN_04897	1..777	Beta-lactam resistance	JF910132
340	blaNDM-5	100	813/813	MGDONDFN_04703	1..813	Beta-lactam resistance	JN104597
340	blaOXA-9	100	840/825	MGDONDFN_04825	1..825	Beta-lactam resistance	JF703130
340	blaCTX-M-15	100	876/876	MGDONDFN_04720	1..876	Beta-lactam resistance	DQ302097
340	erm(B)	99.86	738/738	MGDONDFN_04830	1..738	Macrolide resistance	JN899585
340	mph(A)	100	906/903	MGDONDFN_04795	1..903	Macrolide resistance	D16251
340	sul1	100	840/840	MGDONDFN_04708	1..840	Sulphonamide resistance	AY224185
340	dfrA12	100	498/498	MGDONDFN_04711	1..498	Trimethoprim resistance	AB571791
401	aac(3)-Ia	98.69	534/534	IPKJDKMA_03778	154..687	Aminoglycoside resistance	X15852
401	aph(6)-Id	100	837/744	IPKJDKMA_03753	1..744		M28829
401	aph(3')-VIb	99.87	780/780	IPKJDKMA_03717	1..780	Aminoglycoside resistance	AJ627643
401	strA	100	804/804	IPKJDKMA_03788	1..804	Aminoglycoside resistance	M96392
401	blaADC-25	100	1152/1152	IPKJDKMA_03022	1..1152	Beta-lactam resistance	EF016355
401	blaOXA-66	100	825/825	IPKJDKMA_02499	1..825	Beta-lactam resistance	FJ360530
401	blaPER-1	100	927/927	IPKJDKMA_03719	1..927	Beta-lactam resistance	GU944725
401	blaOXA-23	100	822/822	IPKJDKMA_03212	58..879	Beta-lactam resistance	HQ700358
401	sul2	100	816/816	IPKJDKMA_03757	52..867	Sulphonamide resistance	GQ421466
078	aac(6')-aph(2'')	99.93	1440/1440	OLBGFLCP_02899	1..1440	Aminoglycoside resistance	M13771
078	VanA	99.9	1032/1032	OLBGFLCP_02783	1..1032	Vancomycin resistance (Glycopeptid resistance)	M97297
078	VanS-A	100	1155/1143	OLBGFLCP_02788	1..1143	Vancomycin resistance (Glycopeptid resistance)	M97297
078	VanZ-A	100	486/486	OLBGFLCP_02786	1..486	Vancomycin resistance (Glycopeptid resistance)	FJ866609
078	VanX-A	99.84	609/609	OLBGFLCP_02784	1..609	Vancomycin resistance (Glycopeptid resistance)	FJ866609
078	VanR-A	100	696/696	OLBGFLCP_02789	1..696	Vancomycin resistance (Glycopeptid resistance)	FJ866609
078	VanY-A	99.89	912/912	OLBGFLCP_02785	1..912	Vancomycin resistance (Glycopeptid resistance)	M97297
078	VanH-A	100	969/969	OLBGFLCP_02782	1..969	Vancomycin resistance (Glycopeptid resistance)	FJ866609
078	msr(C)	98.92	1479/1479	OLBGFLCP_00252	1..1479	Macrolide, Lincosamide and Streptogramin B resistance	AY004350
078	erm(B)	99.86	738/738	OLBGFLCP_02875	1..738	Macrolide resistance	JN899585
351	aph(3')-VIa	100	780/780	DHEDBIED_03515	1..780	Aminoglycoside resistance	X07753
351	strA	99.88	804/804	DHEDBIED_03314	1..804	Aminoglycoside resistance	M96392
351	aph(6)-Id	99.76	837/837	DHEDBIED_03315	1..837		M28829
351	aac(6')Ib-cr	99.42	600/519	DHEDBIED_03437	1..519	Fluoroquinolone and aminoglycoside resistance	DQ303918
351	ARR-3	100	453/453	DHEDBIED_03436	1..453	Rifampicin resistance	JF806499
351	tet(X)	95	1167/740	DHEDBIED_00621	1..740	Tetracycline resistance	GU014535
351	blaOXA-58	100	843/774	DHEDBIED_03518	1..774	Beta-lactam resistance	AY665723
351	blaNDM-1	100	813/813	DHEDBIED_03482	1..813	Beta-lactam resistance	FN396876
351	msr(E)	100	1476/1476	DHEDBIED_03487	1..1476	Macrolide, Lincosamide and Streptogramin B resistance	EU294228
351	mph(E)	100	885/885	DHEDBIED_03488	1..885	Macrolide resistance	EU294228
351	sul2	100	816/816	DHEDBIED_00626	1..816	Sulphonamide resistance	GQ421466
351	sul1	100	840/840	DHEDBIED_03439	1..840	Sulphonamide resistance	AY224185
292	aac(6')-aph(2'')	99.93	1440/1440	PHIIEJBL_02876	1..1440	Aminoglycoside resistance	M13771
292	VanA	99.9	1032/1032	PHIIEJBL_02481	1..1032	Vancomycin resistance (Glycopeptid resistance)	M97297
292	VanS-A	100	1155/1143	PHIIEJBL_02484	1..1143	Vancomycin resistance (Glycopeptid resistance)	M97297
292	VanZ-A	100	486/486	PHIIEJBL_02478	1..486	Vancomycin resistance (Glycopeptid resistance)	FJ866609
292	VanX-A	99.84	609/609	PHIIEJBL_02480	1..609	Vancomycin resistance (Glycopeptid resistance)	FJ866609
292	VanR-A	100	696/696	PHIIEJBL_02485	1..696	Vancomycin resistance (Glycopeptid resistance)	FJ866609
292	VanY-A	99.89	912/912	PHIIEJBL_02479	1..912	Vancomycin resistance (Glycopeptid resistance)	M97297
292	VanH-A	100	969/969	PHIIEJBL_02482	1..969	Vancomycin resistance (Glycopeptid resistance)	FJ866609
292	tet(M)	97.5	1920/1920	PHIIEJBL_02445	1..1920	Tetracycline resistance	EU182585
292	tet(L)	99.93	1377/1343	PHIIEJBL_02446	32..1374	Tetracycline resistance	M29725
292	msr(C)	98.92	1479/1479	PHIIEJBL_00416	1..1479	Macrolide, Lincosamide and Streptogramin B resistance	AY004350
292	erm(T)	100	735/735	PHIIEJBL_02905	1..735	Macrolide resistance	AY894138
292	fexA	99.65	1428/1428	PHIIEJBL_01193	1..1428	Phenicol resistance	AJ549214
292	optrA	99.27	1968/1914	PHIIEJBL_01190	1..1914	Oxazolidinone and Phenicol resistance	KX620936
215	rmtf	100	780/780	ABCGOHOK_05143	1..780		JQ808129
215	aadA2	100	792/780	ABCGOHOK_05178	1..780	Aminoglycoside resistance	JQ364967
215	aac(6')Ib-cr	99.23	519/519	ABCGOHOK_05142	37..555	Fluoroquinolone and aminoglycoside resistance	EF636461
215	fosA	96.9	420/420	ABCGOHOK_00388	1..420	Fosfomycin resistance	ACZD01000244
215	oqxA	99.25	1176/1069	ABCGOHOK_04905	1..1068	Quinolone resistance	EU370913
215	aac(6')Ib-cr	99.1	600/555	ABCGOHOK_05142	1..555	Fluoroquinolone and aminoglycoside resistance	DQ303918
215	ARR-2	100	453/453	ABCGOHOK_05140	1..453	Rifampicin resistance	HQ141279
215	blaCTX-M-15	100	876/666	ABCGOHOK_05239	1..666	Beta-lactam resistance	DQ302097
215	blaOXA-232	100	798/798	ABCGOHOK_05167	1..798	Beta-lactam resistance	JX423831
215	blaSHV-1	100	861/861	ABCGOHOK_01282	1..861	Beta-lactam resistance	FJ668804
215	blaTEM-1B	100	861/861	ABCGOHOK_05211	1..861	Beta-lactam resistance	JF910132
215	catA1	99.85	660/660	ABCGOHOK_05238	1..660	Phenicol resistance	V00622
215	sul1	100	840/840	ABCGOHOK_05176	1..840	Sulphonamide resistance	AY224185
215	dfrA12	100	498/498	ABCGOHOK_05179	1..498	Trimethoprim resistance	AB571791
177	aadA1	99.75	792/792	FDEFPCCM_04837	25..816	Aminoglycoside resistance	JQ414041
177	QnrVC1	100	657/657	FDEFPCCM_04811	1..657	Quinolone resistance	EU436855.2
177	ARR-2	100	453/453	FDEFPCCM_04834	1..453	Rifampicin resistance	HQ141279
177	blaIMP-34	99.6	741/741	FDEFPCCM_04864	1..741	Beta-lactam resistance	AB715422
177	blaOXA-10	100	801/801	FDEFPCCM_04836	1..801	Beta-lactam resistance	EU886981
177	blaCARB-2	100	915/915	FDEFPCCM_04861	1..915	Beta-lactam resistance	M69058
177	msr(E)	100	1476/1476	FDEFPCCM_04850	1..1476	Macrolide, Lincosamide and Streptogramin B resistance	EU294228
177	mph(E)	100	885/885	FDEFPCCM_04849	1..885	Macrolide resistance	EU294228
177	cmlA1	99.13	1260/1260	FDEFPCCM_04835	1..1260	Phenicol resistance	AB212941
177	sul1	100	840/840	FDEFPCCM_04802	1..840	Sulphonamide resistance	AY224185
177	sul1	99.88	840/840	FDEFPCCM_04809	1..840	Sulphonamide resistance	AY224185
026	armA	100	774/774	KAKPHMMM_03212	1..774	Aminoglycoside resistance	AY220558
026	aph(3')-VIa	99.87	780/780	KAKPHMMM_01101	1..780	Aminoglycoside resistance	X07753
026	aph(6)-Id	100	837/837	KAKPHMMM_01288	1..837		M28829
026	strA	100	804/804	KAKPHMMM_01287	43..846	Aminoglycoside resistance	M96392
026	tet(B)	100	1206/1200	KAKPHMMM_01293	1..1200	Tetracycline resistance	AP000342
026	blaADC-25	99.83	1152/1152	KAKPHMMM_01951	1..1152	Beta-lactam resistance	EF016355
026	blaOXA-23	100	822/822	KAKPHMMM_03783	1..822	Beta-lactam resistance	HQ700358
026	blaOXA-66	100	825/825	KAKPHMMM_03051	1..825	Beta-lactam resistance	FJ360530
026	msr(E)	100	1476/1476	KAKPHMMM_03215	1..1476	Macrolide, Lincosamide and Streptogramin B resistance	EU294228
026	mph(E)	100	885/885	KAKPHMMM_03216	1..885	Macrolide resistance	EU294228
348	blaEBR-1	95.2	708/708	KFAFHKBL_02682	1..708	Beta-lactam resistance	AF416700
101	aac(6')-aph(2'')	99.93	1440/1440	BEDGMOGA_02798	1..1440	Aminoglycoside resistance	M13771
101	aph(3')-III	99.87	795/795	BEDGMOGA_02675	1..795	Aminoglycoside resistance	M26832
101	ant(6)-Ia	100	909/909	BEDGMOGA_02677	1..909	Aminoglycoside resistance	AF330699
101	VanA	99.9	1032/1032	BEDGMOGA_02643	1..1032	Vancomycin resistance (Glycopeptid resistance)	M97297
101	VanS-A	100	1155/1143	BEDGMOGA_02885	1..1143	Vancomycin resistance (Glycopeptid resistance)	M97297
101	VanZ-A	100	486/486	BEDGMOGA_02646	1..486	Vancomycin resistance (Glycopeptid resistance)	FJ866609
101	VanX-A	99.84	609/609	BEDGMOGA_02644	1..609	Vancomycin resistance (Glycopeptid resistance)	FJ866609
101	VanR-A	100	696/696	BEDGMOGA_02886	1..696	Vancomycin resistance (Glycopeptid resistance)	FJ866609
101	VanY-A	99.89	912/912	BEDGMOGA_02645	1..912	Vancomycin resistance (Glycopeptid resistance)	M97297
101	VanH-A	100	969/969	BEDGMOGA_02642	1..969	Vancomycin resistance (Glycopeptid resistance)	FJ866609
101	tet(M)	97.5	1920/1920	BEDGMOGA_02463	1..1920	Tetracycline resistance	EU182585
101	tet(L)	99.93	1377/1343	BEDGMOGA_02464	32..1374	Tetracycline resistance	M29725
101	msr(C)	98.92	1479/1479	BEDGMOGA_00395	1..1479	Macrolide, Lincosamide and Streptogramin B resistance	AY004350
101	erm(B)	100	738/738	BEDGMOGA_02683	1..738	Macrolide resistance	AF299292
101	fexA	99.65	1428/1428	BEDGMOGA_01055	1..1428	Phenicol resistance	AJ549214
101	optrA	99.27	1968/1914	BEDGMOGA_01058	1..1914	Oxazolidinone and Phenicol resistance	KX620936
059	aph(3')-IIb	98.02	807/807	GENLEMPN_01932	1..807	Aminoglycoside resistance	X90856
059	fosA	98.53	408/408	GENLEMPN_02320	1..408	Fosfomycin resistance	ACWU01000146
059	blaPAO	99.5	1194/1194	GENLEMPN_01923	1..1194	Beta-lactam resistance	AY083592
059	blaOXA-50	99.62	789/789	GENLEMPN_00072	1..789	Beta-lactam resistance	AY306135
059	catB7	98.75	639/639	GENLEMPN_05031	1..639	Phenicol resistance	AF036933
065	aph(3')-VIa	98.34	780/603	JPFEAKJP_03486	1..603	Aminoglycoside resistance	X07753
065	strA	100	804/804	JPFEAKJP_03444	1..804	Aminoglycoside resistance	M96392
065	aph(6)-Id	100	837/837	JPFEAKJP_03443	1..837		M28829
065	aac(3)-IId	99.88	861/861	JPFEAKJP_02698	1..861	Aminoglycoside resistance	EU022314
065	aac(6')Ib-cr	99.42	600/519	JPFEAKJP_03299	1..519	Fluoroquinolone and aminoglycoside resistance	DQ303918
065	ARR-3	100	453/453	JPFEAKJP_03298	1..453	Rifampicin resistance	JF806499
065	blaNDM-1	99.88	813/813	JPFEAKJP_03403	1..813	Beta-lactam resistance	FN396876
065	blaOXA-235	100	831/831	JPFEAKJP_03480	1..831	Beta-lactam resistance	JQ820240
065	msr(E)	100	1476/1476	JPFEAKJP_02687	1..1476	Macrolide, Lincosamide and Streptogramin B resistance	EU294228
065	mph(E)	100	885/885	JPFEAKJP_02688	1..885	Macrolide resistance	EU294228
065	floR	98.35	1215/1214	JPFEAKJP_03397	1..1214	Phenicol resistance	AF118107
065	sul2	100	816/816	JPFEAKJP_03458	1..816	Sulphonamide resistance	GQ421466
065	sul1	100	840/840	JPFEAKJP_03301	1..840	Sulphonamide resistance	AY224185
135	aph(3'')-Ib	100	804/804	FCJPNMCK_05045	1..804		AF321551
135	aph(6)-Id	100	837/837	FCJPNMCK_05044	1..837		M28829
135	fosA	99.76	420/412	FCJPNMCK_01198	1..412	Fosfomycin resistance	ACWO01000079
135	oqxA	100	1176/1176	FCJPNMCK_00077	1..1176	Quinolone resistance	EU370913
135	oqxB	100	3153/3153	FCJPNMCK_00078	1..3153	Quinolone resistance	EU370913
135	tet(A)	100	1200/1200	FCJPNMCK_05151	1..1200	Tetracycline resistance	AJ517790
135	blaSHV-11	100	861/861	FCJPNMCK_03295	1..861	Beta-lactam resistance	EF035558
135	blaTEM-1B	100	861/861	FCJPNMCK_05042	1..861	Beta-lactam resistance	JF910132
135	blaCTX-M-15	100	876/876	FCJPNMCK_05037	1..876	Beta-lactam resistance	DQ302097
135	sul2	100	816/816	FCJPNMCK_05046	1..816	Sulphonamide resistance	GQ421466
120	aac(6')-aph(2'')	99.93	1440/1440	DDEFAKFN_02828	1..1440	Aminoglycoside resistance	M13771
120	VanA	99.9	1032/1032	DDEFAKFN_02475	1..1032	Vancomycin resistance (Glycopeptid resistance)	M97297
120	VanS-A	100	1155/1143	DDEFAKFN_02472	1..1143	Vancomycin resistance (Glycopeptid resistance)	M97297
120	VanZ-A	100	486/486	DDEFAKFN_02478	1..486	Vancomycin resistance (Glycopeptid resistance)	FJ866609
120	VanX-A	99.84	609/609	DDEFAKFN_02476	1..609	Vancomycin resistance (Glycopeptid resistance)	FJ866609
120	VanR-A	100	696/696	DDEFAKFN_02471	1..696	Vancomycin resistance (Glycopeptid resistance)	FJ866609
120	VanY-A	99.89	912/912	DDEFAKFN_02477	1..912	Vancomycin resistance (Glycopeptid resistance)	M97297
120	VanH-A	100	969/969	DDEFAKFN_02474	1..969	Vancomycin resistance (Glycopeptid resistance)	FJ866609
120	tet(M)	97.5	1920/1920	DDEFAKFN_02431	1..1920	Tetracycline resistance	EU182585
120	tet(L)	99.93	1377/1343	DDEFAKFN_02432	32..1374	Tetracycline resistance	M29725
120	msr(C)	98.92	1479/1479	DDEFAKFN_00417	1..1479	Macrolide, Lincosamide and Streptogramin B resistance	AY004350
120	erm(T)	100	735/735	DDEFAKFN_02850	1..735	Macrolide resistance	AY894138
120	fexA	99.65	1428/1428	DDEFAKFN_02252	1..1428	Phenicol resistance	AJ549214
120	optrA	99.27	1968/1914	DDEFAKFN_02825	1..1914	Oxazolidinone and Phenicol resistance	KX620936
196	aac(6')-Ic	98.64	441/441	PJHAEGGA_01761	1..441	Aminoglycoside resistance	M94066
196	aac(3)-IIa	99.77	861/861	PJHAEGGA_04861	1..861	Aminoglycoside resistance	X51534
196	blaSRT-2	99.21	1137/1137	PJHAEGGA_03425	1..1137	Beta-lactam resistance	AY524276
196	blaOXA-1	100	831/831	PJHAEGGA_04865	1..831	Beta-lactam resistance	J02967
196	blaCTX-M-15	100	876/876	PJHAEGGA_03903	1..876	Beta-lactam resistance	DQ302097
144	aac(6')Ib-cr	100	600/600	JJCOEHHO_04470	1..600	Fluoroquinolone and aminoglycoside resistance	DQ303918
144	aadA16	99.65	846/846	JJCOEHHO_04467	1..846	Aminoglycoside resistance	EU675686
144	fosA	100	420/412	JJCOEHHO_04645	1..412	Fosfomycin resistance	ACWO01000079
144	oqxA	99.49	1176/1176	JJCOEHHO_03708	1..1176	Quinolone resistance	EU370913
144	oqxB	98.95	3153/3153	JJCOEHHO_03707	1..3153	Quinolone resistance	EU370913
144	aac(6')Ib-cr	100	600/600	JJCOEHHO_04470	1..600	Fluoroquinolone and aminoglycoside resistance	DQ303918
144	ARR-3	100	453/453	JJCOEHHO_04469	1..453	Rifampicin resistance	JF806499
144	tet(A)	99.75	1200/1200	JJCOEHHO_04423	1..1200	Tetracycline resistance	AY196695
144	blaSHV-11	100	861/861	JJCOEHHO_03479	1..861	Beta-lactam resistance	EF035558
144	blaTEM-1B	100	861/861	JJCOEHHO_04455	1..861	Beta-lactam resistance	JF910132
144	blaCTX-M-15	100	876/876	JJCOEHHO_04461	1..876	Beta-lactam resistance	DQ302097
144	sul1	99.88	840/840	JJCOEHHO_04449	1..840	Sulphonamide resistance	AY224185
144	sul1	100	840/840	JJCOEHHO_04465	1..840	Sulphonamide resistance	AY224185
144	dfrA27	100	474/474	JJCOEHHO_04468	61..534	Trimethoprim resistance	FJ459817
156	armA	100	774/774	FBGLDHKP_02017	1..774	Aminoglycoside resistance	AY220558
156	aph(3')-VIa	99.87	780/780	FBGLDHKP_03295	1..780	Aminoglycoside resistance	X07753
156	aph(3')-Ia	99.39	816/814	FBGLDHKP_03826	1..814	Aminoglycoside resistance	V00359
156	aph(6)-Id	100	837/837	FBGLDHKP_03220	1..837		M28829
156	strA	100	804/804	FBGLDHKP_03219	43..846	Aminoglycoside resistance	M96392
156	tet(B)	100	1206/1200	FBGLDHKP_03225	1..1200	Tetracycline resistance	AP000342
156	blaADC-25	99.83	1152/1152	FBGLDHKP_02765	1..1152	Beta-lactam resistance	EF016355
156	blaOXA-23	100	822/822	FBGLDHKP_03816	1..822	Beta-lactam resistance	HQ700358
156	blaOXA-66	100	825/825	FBGLDHKP_02403	1..825	Beta-lactam resistance	FJ360530
156	blaTEM-1D	100	861/861	FBGLDHKP_03824	1..861	Beta-lactam resistance	AF188200
156	msr(E)	100	1476/1476	FBGLDHKP_02014	1..1476	Macrolide, Lincosamide and Streptogramin B resistance	EU294228
156	mph(E)	100	885/885	FBGLDHKP_02013	1..885	Macrolide resistance	EU294228
162	aacA4	100	555/555	JCMEFHAH_04222	13..567		KM278199
162	armA	100	774/774	JCMEFHAH_04172	1..774	Aminoglycoside resistance	AY220558
162	aadA1	99.75	792/792	JCMEFHAH_04194	25..816	Aminoglycoside resistance	JQ414041
162	aac(6')Ib-cr	99.64	600/559	JCMEFHAH_04222	9..567	Fluoroquinolone and aminoglycoside resistance	DQ303918
162	ARR-2	100	453/453	JCMEFHAH_04196	1..453	Rifampicin resistance	HQ141279
162	tet(B)	100	1206/1206	JCMEFHAH_03694	1..1206	Tetracycline resistance	AP000342
162	blaOXA-10	100	801/801	JCMEFHAH_04195	1..801	Beta-lactam resistance	EU886981
162	blaNDM-1	100	813/813	JCMEFHAH_04206	1..813	Beta-lactam resistance	FN396876
162	msr(E)	99.93	1476/1476	JCMEFHAH_04175	1..1476	Macrolide, Lincosamide and Streptogramin B resistance	EU294228
162	mph(E)	100	885/885	JCMEFHAH_04176	1..885	Macrolide resistance	EU294228
162	sul1	100	840/840	JCMEFHAH_04215	1..840	Sulphonamide resistance	AY224185
070	aadA10	99.75	834/806	OJCGLAPM_04429	1..806	Aminoglycoside resistance	U37105
070	aadA1	99.75	792/792	OJCGLAPM_04537	25..816	Aminoglycoside resistance	JQ414041
070	QnrVC1	100	657/657	OJCGLAPM_00355	1..657	Quinolone resistance	EU436855.2
070	QnrA1	99.85	657/657	OJCGLAPM_04518	1..657	Quinolone resistance	AY070235
070	ARR-2	100	453/453	OJCGLAPM_04540	1..453	Rifampicin resistance	HQ141279
070	tet(C)	100	1191/1191	OJCGLAPM_04465	1..1191	Tetracycline resistance	NC_003213
070	blaOXA-10	100	801/507	OJCGLAPM_04536	1..507	Beta-lactam resistance	EU886981
070	blaOXA-436	97.74	798/798	OJCGLAPM_01257	1..798	Beta-lactam resistance	KT959103
070	blaNDM-1	100	813/813	OJCGLAPM_04513	1..813	Beta-lactam resistance	FN396876
070	msr(E)	100	1476/1476	OJCGLAPM_04449	1..1476	Macrolide, Lincosamide and Streptogramin B resistance	EU294228
070	mph(E)	100	885/885	OJCGLAPM_04450	1..885	Macrolide resistance	EU294228
070	mph(A)	99.89	906/906	OJCGLAPM_04310	1..906	Macrolide resistance	D16251
070	sul1	100	840/840	OJCGLAPM_04556	1..840	Sulphonamide resistance	AY224185
070	dfrA15	99.79	474/474	OJCGLAPM_00354	1..474	Trimethoprim resistance	HM449019
070	dfrA1	100	474/474	OJCGLAPM_04544	1..474	Trimethoprim resistance	X00926
354	VanA	99.9	1032/1032	CHNBPAKF_02573	1..1032	Vancomycin resistance (Glycopeptid resistance)	M97297
354	VanS-A	100	1155/1143	CHNBPAKF_02576	1..1143	Vancomycin resistance (Glycopeptid resistance)	M97297
354	VanZ-A	100	486/486	CHNBPAKF_02570	1..486	Vancomycin resistance (Glycopeptid resistance)	FJ866609
354	VanX-A	99.84	609/609	CHNBPAKF_02572	1..609	Vancomycin resistance (Glycopeptid resistance)	FJ866609
354	VanR-A	100	696/696	CHNBPAKF_02577	1..696	Vancomycin resistance (Glycopeptid resistance)	FJ866609
354	VanY-A	99.89	912/912	CHNBPAKF_02571	1..912	Vancomycin resistance (Glycopeptid resistance)	M97297
354	VanH-A	100	969/969	CHNBPAKF_02574	1..969	Vancomycin resistance (Glycopeptid resistance)	FJ866609
354	tet(M)	97.5	1920/1920	CHNBPAKF_02477	1..1920	Tetracycline resistance	EU182585
354	tet(L)	99.93	1377/1343	CHNBPAKF_02478	32..1374	Tetracycline resistance	M29725
354	msr(C)	98.92	1479/1479	CHNBPAKF_00329	1..1479	Macrolide, Lincosamide and Streptogramin B resistance	AY004350
354	erm(T)	100	735/735	CHNBPAKF_02931	1..735	Macrolide resistance	AY894138
354	fexA	99.65	1428/1428	CHNBPAKF_01109	1..1428	Phenicol resistance	AJ549214
354	optrA	99.27	1968/1914	CHNBPAKF_01106	1..1914	Oxazolidinone and Phenicol resistance	KX620936
098	armA	100	774/774	MDOCMKDG_00915	1..774	Aminoglycoside resistance	AY220558
098	aph(3')-VIa	99.87	780/780	MDOCMKDG_01826	1..780	Aminoglycoside resistance	X07753
098	aph(3')-Ia	99.39	816/814	MDOCMKDG_03812	1..814	Aminoglycoside resistance	V00359
098	aph(6)-Id	100	837/837	MDOCMKDG_03546	1..837		M28829
098	strA	100	804/804	MDOCMKDG_03545	43..846	Aminoglycoside resistance	M96392
098	tet(B)	100	1206/1200	MDOCMKDG_03551	1..1200	Tetracycline resistance	AP000342
098	blaADC-25	99.83	1152/1152	MDOCMKDG_02866	1..1152	Beta-lactam resistance	EF016355
098	blaOXA-23	100	822/822	MDOCMKDG_03800	1..822	Beta-lactam resistance	HQ700358
098	blaOXA-66	100	825/825	MDOCMKDG_03671	1..825	Beta-lactam resistance	FJ360530
098	blaTEM-1D	100	861/861	MDOCMKDG_03809	1..861	Beta-lactam resistance	AF188200
098	msr(E)	100	1476/1476	MDOCMKDG_00918	1..1476	Macrolide, Lincosamide and Streptogramin B resistance	EU294228
098	mph(E)	100	885/885	MDOCMKDG_00919	1..885	Macrolide resistance	EU294228
378	blaLUT-1	99.89	891/891	KKHOAAJB_03157	1..891	Beta-lactam resistance	AY695112
208	aac(6')Ib-cr	100	600/600	IBLLNMFJ_04554	1..600	Fluoroquinolone and aminoglycoside resistance	DQ303918
208	aadA16	99.65	846/846	IBLLNMFJ_04551	1..846	Aminoglycoside resistance	EU675686
208	fosA	100	420/412	IBLLNMFJ_00346	1..412	Fosfomycin resistance	ACWO01000079
208	oqxA	99.49	1176/1176	IBLLNMFJ_03494	1..1176	Quinolone resistance	EU370913
208	oqxB	98.95	3153/3153	IBLLNMFJ_03493	1..3153	Quinolone resistance	EU370913
208	aac(6')Ib-cr	100	600/600	IBLLNMFJ_04554	1..600	Fluoroquinolone and aminoglycoside resistance	DQ303918
208	ARR-3	100	453/453	IBLLNMFJ_04553	1..453	Rifampicin resistance	JF806499
208	tet(A)	99.75	1200/1200	IBLLNMFJ_04507	1..1200	Tetracycline resistance	AY196695
208	blaSHV-11	100	861/861	IBLLNMFJ_03912	1..861	Beta-lactam resistance	EF035558
208	blaTEM-1B	100	861/861	IBLLNMFJ_04539	1..861	Beta-lactam resistance	JF910132
208	blaCTX-M-15	100	876/876	IBLLNMFJ_04545	1..876	Beta-lactam resistance	DQ302097
208	sul1	100	840/840	IBLLNMFJ_04533	1..840	Sulphonamide resistance	AY224185
208	sul1	100	840/840	IBLLNMFJ_04549	1..840	Sulphonamide resistance	AY224185
208	dfrA27	100	474/474	IBLLNMFJ_04552	61..534	Trimethoprim resistance	FJ459817
316	aac(6')Ib-cr	100	600/600	OKCBJLII_04708	1..600	Fluoroquinolone and aminoglycoside resistance	DQ303918
316	aph(3'')-Ib	100	804/804	OKCBJLII_04679	1..804		AF321551
316	aph(6)-Id	100	837/837	OKCBJLII_04680	1..837		M28829
316	aadA16	99.65	846/846	OKCBJLII_04705	1..846	Aminoglycoside resistance	EU675686
316	aac(6')Ib-cr	100	600/600	OKCBJLII_04708	1..600	Fluoroquinolone and aminoglycoside resistance	DQ303918
316	ARR-3	100	453/453	OKCBJLII_04707	1..453	Rifampicin resistance	JF806499
316	tet(A)	99.75	1200/1200	OKCBJLII_04473	1..1200	Tetracycline resistance	AY196695
316	blaNDM-1	100	813/813	OKCBJLII_04651	1..813	Beta-lactam resistance	FN396876
316	blaTEM-1B	100	861/861	OKCBJLII_04717	1..861	Beta-lactam resistance	JF910132
316	blaCTX-M-15	100	876/876	OKCBJLII_04703	1..876	Beta-lactam resistance	DQ302097
316	msr(E)	100	1476/1476	OKCBJLII_04665	1..1476	Macrolide, Lincosamide and Streptogramin B resistance	EU294228
316	mph(E)	100	885/885	OKCBJLII_04666	1..885	Macrolide resistance	EU294228
316	mph(A)	100	906/906	OKCBJLII_04700	1..906	Macrolide resistance	D16251
316	catA1	99.85	660/655	OKCBJLII_04729	1..655	Phenicol resistance	V00622
316	sul2	100	816/816	OKCBJLII_04678	1..816	Sulphonamide resistance	GQ421466
316	sul1	100	840/840	OKCBJLII_04721	1..840	Sulphonamide resistance	AY224185
316	dfrA27	100	474/474	OKCBJLII_04706	61..534	Trimethoprim resistance	FJ459817
174	aph(3')-VIa	98.59	780/780	MCANKBNI_03981	1..780	Aminoglycoside resistance	X07753
174	ant(2'')-Ia	100	534/534	MCANKBNI_03988	64..597		M86913
174	blaVIM-4	100	801/801	MCANKBNI_03985	1..801	Beta-lactam resistance	EU581706
174	sul2	100	816/816	MCANKBNI_02751	1..816	Sulphonamide resistance	GQ421466
174	sul1	100	840/840	MCANKBNI_03971	1..840	Sulphonamide resistance	AY224185
174	dfrA1	100	474/474	MCANKBNI_03983	1..474	Trimethoprim resistance	JQ690541
321	aac(6')-Ic	98.64	441/441	MHONNJDJ_01029	1..441	Aminoglycoside resistance	M94066
321	aac(3)-IIa	99.77	861/861	MHONNJDJ_04860	1..861	Aminoglycoside resistance	X51534
321	blaSRT-2	99.21	1137/1137	MHONNJDJ_03710	1..1137	Beta-lactam resistance	AY524276
321	blaOXA-1	100	831/831	MHONNJDJ_04863	1..831	Beta-lactam resistance	J02967
321	blaCTX-M-15	100	876/876	MHONNJDJ_02536	1..876	Beta-lactam resistance	DQ302097
347	blaOXA-117	97.74	786/665	NABBGAHO_01024	19..683	Beta-lactam resistance	EU220745
347	blaADC-25	97.14	1152/1152	NABBGAHO_00467	1..1152	Beta-lactam resistance	EF016355
359	aac(3)-Ia	98.69	534/534	BDPBGNJI_03756	154..687	Aminoglycoside resistance	X15852
359	aph(3')-VIa	99.81	780/528	BDPBGNJI_03779	1..528	Aminoglycoside resistance	X07753
359	aph(6)-Id	100	837/744	BDPBGNJI_03734	1..744		M28829
359	aph(3')-VIb	99.87	780/780	BDPBGNJI_03701	1..780	Aminoglycoside resistance	AJ627643
359	strA	100	804/804	BDPBGNJI_03776	1..804	Aminoglycoside resistance	M96392
359	blaADC-25	100	1152/1152	BDPBGNJI_02955	1..1152	Beta-lactam resistance	EF016355
359	blaOXA-66	100	825/825	BDPBGNJI_01172	1..825	Beta-lactam resistance	FJ360530
359	blaPER-1	100	927/927	BDPBGNJI_03699	1..927	Beta-lactam resistance	GU944725
359	blaOXA-23	100	822/822	BDPBGNJI_03045	58..879	Beta-lactam resistance	HQ700358
359	sul2	100	816/816	BDPBGNJI_03730	52..867	Sulphonamide resistance	GQ421466
363	blaOXA-78	100	825/825	LOGLPEGK_03030	1..825	Beta-lactam resistance	AY862132
077	armA	100	774/774	JFHAGHJJ_00954	1..774	Aminoglycoside resistance	AY220558
077	aph(3')-VIa	99.87	780/780	JFHAGHJJ_02842	1..780	Aminoglycoside resistance	X07753
077	aph(3')-Ia	99.39	816/814	JFHAGHJJ_03833	1..814	Aminoglycoside resistance	V00359
077	aph(6)-Id	100	837/837	JFHAGHJJ_02973	1..837		M28829
077	strA	100	804/804	JFHAGHJJ_02972	43..846	Aminoglycoside resistance	M96392
077	tet(B)	99.92	1206/1200	JFHAGHJJ_03825	1..1200	Tetracycline resistance	AP000342
077	blaADC-25	99.83	1152/1152	JFHAGHJJ_02181	1..1152	Beta-lactam resistance	EF016355
077	blaOXA-23	100	822/822	JFHAGHJJ_03824	1..822	Beta-lactam resistance	HQ700358
077	blaOXA-66	100	825/825	JFHAGHJJ_03052	1..825	Beta-lactam resistance	FJ360530
077	blaTEM-1D	100	861/861	JFHAGHJJ_03830	1..861	Beta-lactam resistance	AF188200
077	msr(E)	100	1476/1476	JFHAGHJJ_00957	1..1476	Macrolide, Lincosamide and Streptogramin B resistance	EU294228
077	mph(E)	100	885/885	JFHAGHJJ_00958	1..885	Macrolide resistance	EU294228
077	sul2	100	816/816	JFHAGHJJ_03831	52..867	Sulphonamide resistance	GQ421466
369	armA	100	774/774	BCOLFJBG_01622	1..774	Aminoglycoside resistance	AY220558
369	aph(3')-Ia	99.39	816/814	BCOLFJBG_03673	1..814	Aminoglycoside resistance	V00359
369	aph(6)-Id	100	837/837	BCOLFJBG_03041	1..837		M28829
369	strA	100	804/804	BCOLFJBG_03042	43..846	Aminoglycoside resistance	M96392
369	tet(B)	100	1206/1200	BCOLFJBG_03036	1..1200	Tetracycline resistance	AP000342
369	blaADC-25	99.83	1152/1152	BCOLFJBG_02725	1..1152	Beta-lactam resistance	EF016355
369	blaOXA-23	100	822/822	BCOLFJBG_03668	1..822	Beta-lactam resistance	HQ700358
369	blaOXA-66	100	825/825	BCOLFJBG_02529	1..825	Beta-lactam resistance	FJ360530
369	blaTEM-1D	100	861/861	BCOLFJBG_03672	1..861	Beta-lactam resistance	AF188200
369	msr(E)	100	1476/1476	BCOLFJBG_01625	1..1476	Macrolide, Lincosamide and Streptogramin B resistance	EU294228
369	mph(E)	100	885/885	BCOLFJBG_01626	1..885	Macrolide resistance	EU294228
108	aac(6')-aph(2'')	99.93	1440/1440	LPDNILLO_02897	1..1440	Aminoglycoside resistance	M13771
108	aph(3')-III	99.87	795/795	LPDNILLO_02686	1..795	Aminoglycoside resistance	M26832
108	ant(6)-Ia	100	909/909	LPDNILLO_02688	1..909	Aminoglycoside resistance	AF330699
108	VanA	99.9	1032/1032	LPDNILLO_02481	1..1032	Vancomycin resistance (Glycopeptid resistance)	M97297
108	VanS-A	100	1155/1143	LPDNILLO_02478	1..1143	Vancomycin resistance (Glycopeptid resistance)	M97297
108	VanZ-A	100	486/486	LPDNILLO_02484	1..486	Vancomycin resistance (Glycopeptid resistance)	FJ866609
108	VanX-A	99.84	609/609	LPDNILLO_02482	1..609	Vancomycin resistance (Glycopeptid resistance)	FJ866609
108	VanR-A	100	696/696	LPDNILLO_02477	1..696	Vancomycin resistance (Glycopeptid resistance)	FJ866609
108	VanY-A	99.89	912/912	LPDNILLO_02483	1..912	Vancomycin resistance (Glycopeptid resistance)	M97297
108	VanH-A	100	969/969	LPDNILLO_02480	1..969	Vancomycin resistance (Glycopeptid resistance)	FJ866609
108	tet(M)	97.5	1920/1920	LPDNILLO_02422	1..1920	Tetracycline resistance	EU182585
108	tet(L)	99.93	1377/1343	LPDNILLO_02423	32..1374	Tetracycline resistance	M29725
108	msr(C)	98.92	1479/1479	LPDNILLO_00416	1..1479	Macrolide, Lincosamide and Streptogramin B resistance	AY004350
108	erm(T)	100	735/735	LPDNILLO_02932	1..735	Macrolide resistance	AY894138
108	erm(B)	100	738/738	LPDNILLO_02694	1..738	Macrolide resistance	AF299292
108	fexA	99.65	1428/1428	LPDNILLO_02283	1..1428	Phenicol resistance	AJ549214
108	optrA	99.27	1968/1914	LPDNILLO_02889	1..1914	Oxazolidinone and Phenicol resistance	KX620936
020	armA	100	774/774	DLAHELBK_01942	1..774	Aminoglycoside resistance	AY220558
020	aph(3')-VIa	99.87	780/780	DLAHELBK_02902	1..780	Aminoglycoside resistance	X07753
020	aph(3')-Ia	99.39	816/814	DLAHELBK_03814	1..814	Aminoglycoside resistance	V00359
020	aph(6)-Id	100	837/837	DLAHELBK_02878	1..837		M28829
020	strA	100	804/804	DLAHELBK_02877	43..846	Aminoglycoside resistance	M96392
020	tet(B)	100	1206/1200	DLAHELBK_02883	1..1200	Tetracycline resistance	AP000342
020	blaADC-25	99.83	1152/1152	DLAHELBK_02419	1..1152	Beta-lactam resistance	EF016355
020	blaOXA-23	100	822/822	DLAHELBK_03806	1..822	Beta-lactam resistance	HQ700358
020	blaOXA-66	100	825/825	DLAHELBK_02619	1..825	Beta-lactam resistance	FJ360530
020	blaTEM-1D	100	861/861	DLAHELBK_03813	1..861	Beta-lactam resistance	AF188200
020	msr(E)	100	1476/1476	DLAHELBK_01945	1..1476	Macrolide, Lincosamide and Streptogramin B resistance	EU294228
020	mph(E)	100	885/885	DLAHELBK_01946	1..885	Macrolide resistance	EU294228
181	aac(6')-aph(2'')	99.93	1440/1440	GDHFBEKI_02890	1..1440	Aminoglycoside resistance	M13771
181	VanA	99.9	1032/1032	GDHFBEKI_02464	1..1032	Vancomycin resistance (Glycopeptid resistance)	M97297
181	VanS-A	100	1155/1143	GDHFBEKI_02461	1..1143	Vancomycin resistance (Glycopeptid resistance)	M97297
181	VanZ-A	100	486/486	GDHFBEKI_02467	1..486	Vancomycin resistance (Glycopeptid resistance)	FJ866609
181	VanX-A	99.84	609/609	GDHFBEKI_02465	1..609	Vancomycin resistance (Glycopeptid resistance)	FJ866609
181	VanR-A	100	696/696	GDHFBEKI_02460	1..696	Vancomycin resistance (Glycopeptid resistance)	FJ866609
181	VanY-A	99.89	912/912	GDHFBEKI_02466	1..912	Vancomycin resistance (Glycopeptid resistance)	M97297
181	VanH-A	100	969/969	GDHFBEKI_02463	1..969	Vancomycin resistance (Glycopeptid resistance)	FJ866609
181	tet(M)	97.5	1920/1920	GDHFBEKI_02416	1..1920	Tetracycline resistance	EU182585
181	tet(L)	99.93	1377/1343	GDHFBEKI_02417	32..1374	Tetracycline resistance	M29725
181	msr(C)	98.92	1479/1479	GDHFBEKI_00417	1..1479	Macrolide, Lincosamide and Streptogramin B resistance	AY004350
181	erm(T)	100	735/735	GDHFBEKI_02917	1..735	Macrolide resistance	AY894138
181	fexA	99.65	1428/1428	GDHFBEKI_01115	1..1428	Phenicol resistance	AJ549214
181	optrA	99.27	1968/1914	GDHFBEKI_01118	1..1914	Oxazolidinone and Phenicol resistance	KX620936
289	aph(3')-IIb	98.02	807/807	MDCGDKNN_03784	1..807	Aminoglycoside resistance	X90856
289	fosA	98.53	408/408	MDCGDKNN_01606	1..408	Fosfomycin resistance	ACWU01000146
289	blaPAO	99.5	1194/1194	MDCGDKNN_03775	1..1194	Beta-lactam resistance	AY083592
289	blaOXA-50	99.62	789/789	MDCGDKNN_03320	1..789	Beta-lactam resistance	AY306135
289	catB7	98.75	639/639	MDCGDKNN_05498	1..639	Phenicol resistance	AF036933
088	armA	100	774/774	LABOGHMG_03365	1..774	Aminoglycoside resistance	AY220558
088	aph(3')-VIa	99.87	780/780	LABOGHMG_03305	1..780	Aminoglycoside resistance	X07753
088	aph(3')-Ia	99.26	816/814	LABOGHMG_03775	1..814	Aminoglycoside resistance	V00359
088	aph(6)-Id	100	837/837	LABOGHMG_01744	1..837		M28829
088	strA	100	804/804	LABOGHMG_01743	43..846	Aminoglycoside resistance	M96392
088	aacA4	99.64	555/555	LABOGHMG_03358	79..633		KM278199
088	aac(6')Ib-cr	99.32	600/588	LABOGHMG_03358	46..633	Fluoroquinolone and aminoglycoside resistance	DQ303918
088	blaADC-25	99.83	1152/1152	LABOGHMG_02515	1..1152	Beta-lactam resistance	EF016355
088	blaOXA-23	100	822/822	LABOGHMG_03731	1..822	Beta-lactam resistance	HQ700358
088	blaOXA-66	100	825/825	LABOGHMG_02758	1..825	Beta-lactam resistance	FJ360530
088	blaTEM-1D	100	861/861	LABOGHMG_03750	1..861	Beta-lactam resistance	AF188200
088	msr(E)	100	1476/1476	LABOGHMG_03368	1..1476	Macrolide, Lincosamide and Streptogramin B resistance	EU294228
088	mph(E)	100	885/885	LABOGHMG_03369	1..885	Macrolide resistance	EU294228
088	catB8	100	633/633	LABOGHMG_03359	1..633	Phenicol resistance	AF227506
088	sul1	100	840/840	LABOGHMG_03362	1..840	Sulphonamide resistance	AY224185
088	sul2	100	816/816	LABOGHMG_01748	52..867	Sulphonamide resistance	GQ421466
060	aph(3')-IIb	98.02	807/807	HECLDJPE_04258	1..807	Aminoglycoside resistance	X90856
060	fosA	98.53	408/408	HECLDJPE_00904	1..408	Fosfomycin resistance	ACWU01000146
060	blaPAO	99.5	1194/1194	HECLDJPE_04267	1..1194	Beta-lactam resistance	AY083592
060	blaOXA-50	99.62	789/789	HECLDJPE_02999	1..789	Beta-lactam resistance	AY306135
060	catB7	98.75	639/639	HECLDJPE_05201	1..639	Phenicol resistance	AF036933
307	rmtB	100	756/756	FMOILKAK_05391	1..756	Aminoglycoside resistance	AB103506
307	rmtf	99.87	780/780	FMOILKAK_05355	1..780		JQ808129
307	aadA2	100	792/780	FMOILKAK_05408	1..780	Aminoglycoside resistance	JQ364967
307	aac(6')Ib-cr	99.23	519/519	FMOILKAK_05354	37..555	Fluoroquinolone and aminoglycoside resistance	EF636461
307	fosA	98.79	420/413	FMOILKAK_03330	1..413	Fosfomycin resistance	AFBO01000747
307	oqxA	99.49	1176/1176	FMOILKAK_02484	1..1176	Quinolone resistance	EU370913
307	oqxB	98.54	3153/3153	FMOILKAK_02485	1..3153	Quinolone resistance	EU370913
307	aac(6')Ib-cr	99.1	600/555	FMOILKAK_05354	1..555	Fluoroquinolone and aminoglycoside resistance	DQ303918
307	ARR-2	100	453/453	FMOILKAK_05419	1..453	Rifampicin resistance	HQ141279
307	blaOXA-181	100	798/798	FMOILKAK_01163	1..798	Beta-lactam resistance	HM992946
307	blaNDM-5	100	813/813	FMOILKAK_05353	1..813	Beta-lactam resistance	JN104597
307	blaSHV-11	99.77	861/861	FMOILKAK_02435	1..861	Beta-lactam resistance	DQ219473
307	blaTEM-1B	100	861/861	FMOILKAK_05390	1..861	Beta-lactam resistance	JF910132
307	blaCTX-M-15	100	876/876	FMOILKAK_05002	1..876	Beta-lactam resistance	DQ302097
307	erm(B)	99.86	738/738	FMOILKAK_05402	1..738	Macrolide resistance	JN899585
307	mph(A)	100	906/903	FMOILKAK_05394	1..903	Macrolide resistance	D16251
307	sul1	100	840/840	FMOILKAK_05348	1..840	Sulphonamide resistance	AY224185
307	dfrA12	100	498/498	FMOILKAK_05409	1..498	Trimethoprim resistance	AB571791
320	aph(3'')-Ib	100	804/804	NDDJPHIB_04956	1..804		AF321551
320	aph(6)-Id	100	837/837	NDDJPHIB_04955	1..837		M28829
320	fosA	99.27	420/412	NDDJPHIB_00313	1..412	Fosfomycin resistance	ACWO01000079
320	oqxA	98.89	1176/1176	NDDJPHIB_01160	1..1176	Quinolone resistance	EU370913
320	oqxB	98.48	3153/3153	NDDJPHIB_01161	1..3153	Quinolone resistance	EU370913
320	blaSHV-38	99.88	861/861	NDDJPHIB_02709	1..861	Beta-lactam resistance	EU979559
320	blaTEM-1B	100	861/861	NDDJPHIB_04953	1..861	Beta-lactam resistance	JF910132
320	blaCTX-M-15	100	876/876	NDDJPHIB_04948	1..876	Beta-lactam resistance	DQ302097
320	sul2	100	816/816	NDDJPHIB_04957	1..816	Sulphonamide resistance	GQ421466
185	aph(3')-IIb	98.64	807/807	BAAHNGGD_04820	1..807	Aminoglycoside resistance	X90856
185	fosA	99.02	408/408	BAAHNGGD_00384	1..408	Fosfomycin resistance	ACWU01000146
185	blaPAO	99.58	1194/1194	BAAHNGGD_04829	1..1194	Beta-lactam resistance	AY083595
185	blaOXA-50	99.87	789/789	BAAHNGGD_03955	1..789	Beta-lactam resistance	AY306130
185	catB7	99.69	639/639	BAAHNGGD_00825	1..639	Phenicol resistance	AF036933
086	aac(6')-aph(2'')	99.93	1440/1440	EELMGBGK_02861	1..1440	Aminoglycoside resistance	M13771
086	VanA	99.9	1032/1032	EELMGBGK_02476	1..1032	Vancomycin resistance (Glycopeptid resistance)	M97297
086	VanS-A	100	1155/1143	EELMGBGK_02473	1..1143	Vancomycin resistance (Glycopeptid resistance)	M97297
086	VanZ-A	100	486/486	EELMGBGK_02479	1..486	Vancomycin resistance (Glycopeptid resistance)	FJ866609
086	VanX-A	99.84	609/609	EELMGBGK_02477	1..609	Vancomycin resistance (Glycopeptid resistance)	FJ866609
086	VanR-A	100	696/696	EELMGBGK_02472	1..696	Vancomycin resistance (Glycopeptid resistance)	FJ866609
086	VanY-A	99.89	912/912	EELMGBGK_02478	1..912	Vancomycin resistance (Glycopeptid resistance)	M97297
086	VanH-A	100	969/969	EELMGBGK_02475	1..969	Vancomycin resistance (Glycopeptid resistance)	FJ866609
086	tet(M)	97.5	1920/1920	EELMGBGK_02417	1..1920	Tetracycline resistance	EU182585
086	tet(L)	99.93	1377/1343	EELMGBGK_02418	32..1374	Tetracycline resistance	M29725
086	msr(C)	98.92	1479/1479	EELMGBGK_00416	1..1479	Macrolide, Lincosamide and Streptogramin B resistance	AY004350
086	erm(T)	100	735/735	EELMGBGK_02888	1..735	Macrolide resistance	AY894138
086	fexA	99.65	1428/1428	EELMGBGK_02278	1..1428	Phenicol resistance	AJ549214
086	optrA	99.27	1968/1914	EELMGBGK_02853	1..1914	Oxazolidinone and Phenicol resistance	KX620936
170	armA	100	774/774	LGGHFFAB_01499	1..774	Aminoglycoside resistance	AY220558
170	aph(3')-VIa	99.87	780/780	LGGHFFAB_02829	1..780	Aminoglycoside resistance	X07753
170	aph(3')-Ia	99.39	816/814	LGGHFFAB_03823	1..814	Aminoglycoside resistance	V00359
170	aph(6)-Id	100	837/837	LGGHFFAB_02737	1..837		M28829
170	strA	100	804/804	LGGHFFAB_02736	43..846	Aminoglycoside resistance	M96392
170	tet(B)	100	1206/1200	LGGHFFAB_02742	1..1200	Tetracycline resistance	AP000342
170	blaADC-25	99.83	1152/1152	LGGHFFAB_03332	1..1152	Beta-lactam resistance	EF016355
170	blaOXA-23	100	822/822	LGGHFFAB_03815	1..822	Beta-lactam resistance	HQ700358
170	blaOXA-66	100	825/825	LGGHFFAB_02428	1..825	Beta-lactam resistance	FJ360530
170	blaTEM-1D	100	861/861	LGGHFFAB_03822	1..861	Beta-lactam resistance	AF188200
170	msr(E)	100	1476/1476	LGGHFFAB_01502	1..1476	Macrolide, Lincosamide and Streptogramin B resistance	EU294228
170	mph(E)	100	885/885	LGGHFFAB_01503	1..885	Macrolide resistance	EU294228
370	aac(6')-aph(2'')	99.93	1440/1440	NFEKJBHC_02956	1..1440	Aminoglycoside resistance	M13771
370	VanA	99.9	1032/1032	NFEKJBHC_02679	1..1032	Vancomycin resistance (Glycopeptid resistance)	M97297
370	VanS-A	100	1155/1143	NFEKJBHC_02933	1..1143	Vancomycin resistance (Glycopeptid resistance)	M97297
370	VanZ-A	100	486/486	NFEKJBHC_02676	1..486	Vancomycin resistance (Glycopeptid resistance)	FJ866609
370	VanX-A	99.84	609/609	NFEKJBHC_02678	1..609	Vancomycin resistance (Glycopeptid resistance)	FJ866609
370	VanR-A	100	696/696	NFEKJBHC_02934	1..696	Vancomycin resistance (Glycopeptid resistance)	FJ866609
370	VanY-A	99.89	912/912	NFEKJBHC_02677	1..912	Vancomycin resistance (Glycopeptid resistance)	M97297
370	VanH-A	100	969/969	NFEKJBHC_02680	1..969	Vancomycin resistance (Glycopeptid resistance)	FJ866609
370	tet(M)	97.5	1920/1920	NFEKJBHC_02480	1..1920	Tetracycline resistance	EU182585
370	tet(L)	99.93	1377/1343	NFEKJBHC_02481	32..1374	Tetracycline resistance	M29725
370	msr(C)	98.92	1479/1479	NFEKJBHC_00417	1..1479	Macrolide, Lincosamide and Streptogramin B resistance	AY004350
370	erm(T)	100	735/735	NFEKJBHC_03002	1..735	Macrolide resistance	AY894138
370	fexA	99.65	1428/1428	NFEKJBHC_02445	1..1428	Phenicol resistance	AJ549214
370	optrA	99.27	1968/1914	NFEKJBHC_02810	1..1914	Oxazolidinone and Phenicol resistance	KX620936
380	aph(3')-III	100	795/795	CMEEMCON_02780	1..795	Aminoglycoside resistance	M26832
380	VanA	99.9	1032/1032	CMEEMCON_02679	1..1032	Vancomycin resistance (Glycopeptid resistance)	M97297
380	VanS-A	100	1155/1143	CMEEMCON_02752	1..1143	Vancomycin resistance (Glycopeptid resistance)	M97297
380	VanZ-A	100	486/486	CMEEMCON_02738	1..486	Vancomycin resistance (Glycopeptid resistance)	FJ866609
380	VanX-A	99.84	609/609	CMEEMCON_02678	1..609	Vancomycin resistance (Glycopeptid resistance)	FJ866609
380	VanR-A	100	696/696	CMEEMCON_02753	1..696	Vancomycin resistance (Glycopeptid resistance)	FJ866609
380	VanY-A	99.89	912/912	CMEEMCON_02677	1..912	Vancomycin resistance (Glycopeptid resistance)	M97297
380	VanH-A	100	969/969	CMEEMCON_02680	1..969	Vancomycin resistance (Glycopeptid resistance)	FJ866609
380	msr(C)	98.99	1479/1479	CMEEMCON_00573	1..1479	Macrolide, Lincosamide and Streptogramin B resistance	AY004350
380	erm(B)	99.86	738/738	CMEEMCON_02731	1..738	Macrolide resistance	JN899585
US_10	aph(3')-Ia	99.39	816/814	LCLBPDFL_03742	1..814	Aminoglycoside resistance	V00359
US_10	aph(6)-Id	100	837/837	LCLBPDFL_01222	1..837		M28829
US_10	strA	100	804/804	LCLBPDFL_01221	43..846	Aminoglycoside resistance	M96392
US_10	tet(B)	100	1206/1200	LCLBPDFL_01227	1..1200	Tetracycline resistance	AP000342
US_10	blaADC-25	99.83	1152/1152	LCLBPDFL_02823	1..1152	Beta-lactam resistance	EF016355
US_10	blaOXA-82	100	825/825	LCLBPDFL_03229	1..825	Beta-lactam resistance	GQ352402
US_10	blaTEM-1D	100	861/861	LCLBPDFL_03733	1..861	Beta-lactam resistance	AF188200
US_10	sul1	100	840/840	LCLBPDFL_03687	1..840	Sulphonamide resistance	AY224185
110	blaVIM-2	100	801/801	PKCGDFNB_03276	1..801	Beta-lactam resistance	AF302086
110	sul1	100	840/840	PKCGDFNB_03279	1..840	Sulphonamide resistance	AY224185
317	rmtB	100	756/756	PCHFKCGO_05348	1..756	Aminoglycoside resistance	AB103506
317	rmtf	99.62	780/780	PCHFKCGO_05383	1..780		JQ808129
317	aadA2	100	792/780	PCHFKCGO_05401	1..780	Aminoglycoside resistance	JQ364967
317	aac(6')Ib-cr	99.23	519/519	PCHFKCGO_05382	37..555	Fluoroquinolone and aminoglycoside resistance	EF636461
317	fosA	98.79	420/413	PCHFKCGO_03225	1..413	Fosfomycin resistance	AFBO01000747
317	oqxA	99.49	1176/1176	PCHFKCGO_02249	1..1176	Quinolone resistance	EU370913
317	oqxB	98.51	3153/3153	PCHFKCGO_02250	1..3153	Quinolone resistance	EU370913
317	aac(6')Ib-cr	99.1	600/555	PCHFKCGO_05382	1..555	Fluoroquinolone and aminoglycoside resistance	DQ303918
317	ARR-2	100	453/453	PCHFKCGO_05411	1..453	Rifampicin resistance	HQ141279
317	blaOXA-181	100	798/798	PCHFKCGO_02032	1..798	Beta-lactam resistance	HM992946
317	blaNDM-5	100	813/813	PCHFKCGO_05344	1..813	Beta-lactam resistance	JN104597
317	blaSHV-11	99.88	861/861	PCHFKCGO_01303	1..861	Beta-lactam resistance	DQ219473
317	blaTEM-1B	100	861/861	PCHFKCGO_05347	1..861	Beta-lactam resistance	JF910132
317	blaCTX-M-15	100	876/876	PCHFKCGO_04986	1..876	Beta-lactam resistance	DQ302097
317	erm(B)	99.86	738/738	PCHFKCGO_05390	1..738	Macrolide resistance	JN899585
317	mph(A)	100	906/903	PCHFKCGO_05379	1..903	Macrolide resistance	D16251
317	sul1	100	840/840	PCHFKCGO_05339	1..840	Sulphonamide resistance	AY224185
317	dfrA12	100	498/498	PCHFKCGO_05402	1..498	Trimethoprim resistance	AB571791
272	armA	100	774/774	CEMGKDPK_01621	1..774	Aminoglycoside resistance	AY220558
272	aph(3')-VIa	99.87	780/780	CEMGKDPK_02776	1..780	Aminoglycoside resistance	X07753
272	aph(3')-Ia	99.39	816/814	CEMGKDPK_03815	1..814	Aminoglycoside resistance	V00359
272	aph(6)-Id	100	837/837	CEMGKDPK_02752	1..837		M28829
272	strA	100	804/804	CEMGKDPK_02751	43..846	Aminoglycoside resistance	M96392
272	tet(B)	100	1206/1200	CEMGKDPK_02757	1..1200	Tetracycline resistance	AP000342
272	blaADC-25	99.83	1152/1152	CEMGKDPK_03200	1..1152	Beta-lactam resistance	EF016355
272	blaOXA-23	100	822/822	CEMGKDPK_03801	1..822	Beta-lactam resistance	HQ700358
272	blaOXA-66	100	825/825	CEMGKDPK_02444	1..825	Beta-lactam resistance	FJ360530
272	blaTEM-1D	100	861/861	CEMGKDPK_03814	1..861	Beta-lactam resistance	AF188200
272	msr(E)	100	1476/1476	CEMGKDPK_01624	1..1476	Macrolide, Lincosamide and Streptogramin B resistance	EU294228
272	mph(E)	100	885/885	CEMGKDPK_01625	1..885	Macrolide resistance	EU294228
394	aph(6)-Id	100	837/837	KCJKGFDM_02987	1..837		M28829
394	strA	100	804/804	KCJKGFDM_02986	43..846	Aminoglycoside resistance	M96392
394	tet(B)	100	1206/1200	KCJKGFDM_02992	1..1200	Tetracycline resistance	AP000342
394	blaADC-25	99.91	1152/1152	KCJKGFDM_01098	1..1152	Beta-lactam resistance	EF016355
394	blaOXA-23	100	822/822	KCJKGFDM_03735	1..822	Beta-lactam resistance	HQ700358
394	blaOXA-66	100	825/825	KCJKGFDM_03686	1..825	Beta-lactam resistance	FJ360530
394	blaTEM-1D	100	861/861	KCJKGFDM_03745	1..861	Beta-lactam resistance	AF188200
394	sul2	100	816/816	KCJKGFDM_03749	1..816	Sulphonamide resistance	GQ421466
264	aac(6')-aph(2'')	99.93	1440/1440	DCPFONIA_02697	1..1440	Aminoglycoside resistance	M13771
264	aph(3')-III	100	795/795	DCPFONIA_02585	1..795	Aminoglycoside resistance	M26832
264	ant(6)-Ia	100	909/909	DCPFONIA_02583	1..909	Aminoglycoside resistance	AF330699
264	VanA	99.9	1032/1032	DCPFONIA_02404	1..1032	Vancomycin resistance (Glycopeptid resistance)	M97297
264	VanS-A	100	1155/1143	DCPFONIA_02401	1..1143	Vancomycin resistance (Glycopeptid resistance)	M97297
264	VanZ-A	100	486/486	DCPFONIA_02407	1..486	Vancomycin resistance (Glycopeptid resistance)	FJ866609
264	VanX-A	99.84	609/609	DCPFONIA_02405	1..609	Vancomycin resistance (Glycopeptid resistance)	FJ866609
264	VanR-A	100	696/696	DCPFONIA_02400	1..696	Vancomycin resistance (Glycopeptid resistance)	FJ866609
264	VanY-A	99.89	912/912	DCPFONIA_02406	1..912	Vancomycin resistance (Glycopeptid resistance)	M97297
264	VanH-A	100	969/969	DCPFONIA_02403	1..969	Vancomycin resistance (Glycopeptid resistance)	FJ866609
264	tet(S)	100	1926/1926	DCPFONIA_02339	1..1926	Tetracycline resistance	L09756
264	msr(C)	98.92	1479/1479	DCPFONIA_00057	1..1479	Macrolide, Lincosamide and Streptogramin B resistance	AY004350
264	erm(B)	100	738/738	DCPFONIA_02751	1..738	Macrolide resistance	AF299292
US_18	aph(3'')-Ib	99.88	804/804	CKJEHIEE_04701	1..804		AF321551
US_18	aph(3')-Ia	100	816/816	CKJEHIEE_04828	1..816	Aminoglycoside resistance	V00359
US_18	aph(6)-Id	99.88	837/837	CKJEHIEE_04700	1..837		M28829
US_18	aac(3)-IIa	99.77	861/861	CKJEHIEE_04769	1..861	Aminoglycoside resistance	X51534
US_18	tet(A)	99.92	1200/1200	CKJEHIEE_04640	1..1200	Tetracycline resistance	AJ517790
US_18	blaTEM-1B	100	861/861	CKJEHIEE_04699	1..861	Beta-lactam resistance	JF910132
US_18	blaCTX-M-55	100	876/876	CKJEHIEE_04746	1..876	Beta-lactam resistance	GQ456159
US_18	floR	98.19	1215/1214	CKJEHIEE_04517	1..1214	Phenicol resistance	AF118107
US_18	sul3	99.87	792/792	CKJEHIEE_04510	1..792	Sulphonamide resistance	AJ459418
US_18	sul2	100	816/816	CKJEHIEE_04702	1..816	Sulphonamide resistance	GQ421466
183	aph(3'')-Ib	99.88	804/804	GCMEFDMC_04430	1..804		AF321551
183	aph(6)-Id	99.88	837/837	GCMEFDMC_04431	1..837		M28829
183	aac(3)-IId	99.88	861/861	GCMEFDMC_04173	1..861	Aminoglycoside resistance	EU022314
183	blaACT-7	95.2	1146/1146	GCMEFDMC_02564	1..1146	Beta-lactam resistance	FJ237368
183	blaTEM-1A	100	861/861	GCMEFDMC_04181	1..861	Beta-lactam resistance	HM749966
183	blaCTX-M-15	100	876/876	GCMEFDMC_04176	1..876	Beta-lactam resistance	DQ302097
183	sul2	100	816/816	GCMEFDMC_04429	1..816	Sulphonamide resistance	GQ421466
383	aac(6')Ib-cr	100	600/600	FONGNEMA_04502	1..600	Fluoroquinolone and aminoglycoside resistance	DQ303918
383	aadA16	99.65	846/846	FONGNEMA_04505	1..846	Aminoglycoside resistance	EU675686
383	aac(6')Ib-cr	100	600/600	FONGNEMA_04502	1..600	Fluoroquinolone and aminoglycoside resistance	DQ303918
383	QnrS1	100	657/657	FONGNEMA_04483	1..657	Quinolone resistance	AB187515
383	ARR-3	100	453/453	FONGNEMA_04503	1..453	Rifampicin resistance	JF806499
383	tet(A)	99.75	1200/1200	FONGNEMA_04521	1..1200	Tetracycline resistance	AY196695
383	blaNDM-5	100	813/813	FONGNEMA_04513	1..813	Beta-lactam resistance	JN104597
383	blaTEM-1B	100	861/861	FONGNEMA_04528	1..861	Beta-lactam resistance	JF910132
383	blaCTX-M-15	100	876/876	FONGNEMA_04489	1..876	Beta-lactam resistance	DQ302097
383	mph(A)	100	906/903	FONGNEMA_04517	1..903	Macrolide resistance	D16251
383	sul1	100	840/840	FONGNEMA_04531	1..840	Sulphonamide resistance	AY224185
383	dfrA27	100	474/474	FONGNEMA_04504	61..534	Trimethoprim resistance	FJ459817
366	aph(3')-Ia	100	816/816	HBLHMGOG_04404	1..816	Aminoglycoside resistance	V00359
366	aadA1	99.75	792/792	HBLHMGOG_04362	25..816	Aminoglycoside resistance	JQ414041
366	blaIMP-34	99.6	741/741	HBLHMGOG_04390	1..741	Beta-lactam resistance	AB715422
366	blaOXA-10	100	801/801	HBLHMGOG_04361	1..801	Beta-lactam resistance	EU886981
366	msr(E)	99.86	1476/1476	HBLHMGOG_04391	1..1476	Macrolide, Lincosamide and Streptogramin B resistance	EU294228
366	mph(E)	100	885/885	HBLHMGOG_04392	1..885	Macrolide resistance	EU294228
366	cmlA1	99.13	1260/1260	HBLHMGOG_04360	1..1260	Phenicol resistance	AB212941
366	sul1	100	840/840	HBLHMGOG_04364	1..840	Sulphonamide resistance	AY224185
109	aadA2	100	792/780	JPBKMAOJ_05099	1..780	Aminoglycoside resistance	JQ364967
109	rmtf	100	780/780	JPBKMAOJ_05115	1..780		JQ808129
109	aac(6')Ib-cr	99.23	519/519	JPBKMAOJ_05114	37..555	Fluoroquinolone and aminoglycoside resistance	EF636461
109	fosA	96.9	420/420	JPBKMAOJ_01847	1..420	Fosfomycin resistance	ACZD01000244
109	oqxA	99.4	1176/1176	JPBKMAOJ_04825	1..1176	Quinolone resistance	EU370913
109	aac(6')Ib-cr	99.1	600/555	JPBKMAOJ_05114	1..555	Fluoroquinolone and aminoglycoside resistance	DQ303918
109	QnrS1	100	657/657	JPBKMAOJ_05084	1..657	Quinolone resistance	AB187515
109	ARR-2	100	453/453	JPBKMAOJ_05112	1..453	Rifampicin resistance	HQ141279
109	blaCTX-M-15	100	876/666	JPBKMAOJ_05174	1..666	Beta-lactam resistance	DQ302097
109	blaOXA-232	100	798/798	JPBKMAOJ_05093	1..798	Beta-lactam resistance	JX423831
109	blaTEM-1B	100	861/861	JPBKMAOJ_05159	1..861	Beta-lactam resistance	JF910132
109	erm(B)	99.86	738/738	JPBKMAOJ_05144	1..738	Macrolide resistance	JN899585
109	mph(A)	100	906/906	JPBKMAOJ_05137	1..906	Macrolide resistance	D16251
109	catA1	99.85	660/660	JPBKMAOJ_05173	1..660	Phenicol resistance	V00622
109	sul1	100	840/840	JPBKMAOJ_05097	1..840	Sulphonamide resistance	AY224185
109	dfrA12	100	498/498	JPBKMAOJ_05100	1..498	Trimethoprim resistance	AB571791
393	ant(2'')-Ia	100	534/534	IBPEJHOO_03936	121..654		M86913
393	aph(3')-VIa	100	780/780	IBPEJHOO_03931	1..780	Aminoglycoside resistance	X07753
393	aph(3')-Ia	100	816/816	IBPEJHOO_03940	1..816	Aminoglycoside resistance	V00359
393	aadA16	99.65	846/846	IBPEJHOO_03921	1..846	Aminoglycoside resistance	EU675686
393	aacA4	99.64	555/555	IBPEJHOO_03945	79..633		KM278199
393	aac(6')Ib-cr	99.32	600/588	IBPEJHOO_03945	46..633	Fluoroquinolone and aminoglycoside resistance	DQ303918
393	ARR-3	100	453/453	IBPEJHOO_03923	1..453	Rifampicin resistance	JF806499
393	tet(G)	100	1176/1176	IBPEJHOO_03914	1..1176	Tetracycline resistance	AF133140
393	blaPME-1	100	930/612	IBPEJHOO_03943	1..612	Beta-lactam resistance	HQ541434
393	blaNDM-1	100	813/813	IBPEJHOO_03925	1..813	Beta-lactam resistance	FN396876
393	erm(X)	97.08	855/855	IBPEJHOO_03927	1..855	Macrolide resistance	NC_005206
393	mph(A)	99.89	906/906	IBPEJHOO_03908	1..906	Macrolide resistance	D16251
393	sul2	100	816/816	IBPEJHOO_03074	1..816	Sulphonamide resistance	GQ421466
027	blaVIM-2	100	801/801	DCJEAELL_04192	1..801	Beta-lactam resistance	AF302086
027	blaOXA-10	100	801/801	DCJEAELL_04260	1..801	Beta-lactam resistance	EU886981
027	sul1	100	840/840	DCJEAELL_04163	1..840	Sulphonamide resistance	AY224185
270	blaVIM-4	100	801/801	IJMECBEO_02201	136..936	Beta-lactam resistance	EU581706
270	msr(E)	100	1476/1476	IJMECBEO_02195	1..1476	Macrolide, Lincosamide and Streptogramin B resistance	EU294228
270	mph(E)	100	885/885	IJMECBEO_02196	1..885	Macrolide resistance	EU294228
270	sul2	100	816/816	IJMECBEO_05001	1..816	Sulphonamide resistance	GQ421466
270	sul1	100	840/840	IJMECBEO_02198	1..840	Sulphonamide resistance	AY224185
358	aac(6')-aph(2'')	99.93	1440/1440	GIIPPAMA_02815	1..1440	Aminoglycoside resistance	M13771
358	aph(3')-III	100	795/795	GIIPPAMA_02630	1..795	Aminoglycoside resistance	M26832
358	ant(6)-Ia	100	909/909	GIIPPAMA_02632	1..909	Aminoglycoside resistance	AF330699
358	VanA	99.9	1032/1032	GIIPPAMA_02686	1..1032	Vancomycin resistance (Glycopeptid resistance)	M97297
358	VanS-A	100	1155/1143	GIIPPAMA_02695	1..1143	Vancomycin resistance (Glycopeptid resistance)	M97297
358	VanZ-A	100	486/486	GIIPPAMA_02683	1..486	Vancomycin resistance (Glycopeptid resistance)	FJ866609
358	VanX-A	99.84	609/609	GIIPPAMA_02685	1..609	Vancomycin resistance (Glycopeptid resistance)	FJ866609
358	VanR-A	100	696/696	GIIPPAMA_02696	1..696	Vancomycin resistance (Glycopeptid resistance)	FJ866609
358	VanY-A	99.89	912/912	GIIPPAMA_02684	1..912	Vancomycin resistance (Glycopeptid resistance)	M97297
358	VanH-A	100	969/969	GIIPPAMA_02687	1..969	Vancomycin resistance (Glycopeptid resistance)	FJ866609
358	tet(M)	97.5	1920/1920	GIIPPAMA_02408	1..1920	Tetracycline resistance	EU182585
358	tet(L)	99.93	1377/1343	GIIPPAMA_02409	32..1374	Tetracycline resistance	M29725
358	tet(U)	99.37	318/318	GIIPPAMA_02824	700..1017	Tetracycline resistance	U01917
358	msr(C)	98.92	1479/1479	GIIPPAMA_00209	1..1479	Macrolide, Lincosamide and Streptogramin B resistance	AY004350
358	erm(B)	100	738/738	GIIPPAMA_02638	1..738	Macrolide resistance	U86375
258	armA	100	774/774	DCLJLCPM_03454	1..774	Aminoglycoside resistance	AY220558
258	aph(3')-VIa	99.87	780/780	DCLJLCPM_03823	1..780	Aminoglycoside resistance	X07753
258	aph(3')-Ia	99.39	816/814	DCLJLCPM_03820	1..814	Aminoglycoside resistance	V00359
258	aph(6)-Id	100	837/837	DCLJLCPM_02078	1..837		M28829
258	strA	100	804/804	DCLJLCPM_02077	43..846	Aminoglycoside resistance	M96392
258	tet(B)	100	1206/1200	DCLJLCPM_02083	1..1200	Tetracycline resistance	AP000342
258	blaADC-25	99.83	1152/1152	DCLJLCPM_03340	1..1152	Beta-lactam resistance	EF016355
258	blaOXA-23	100	822/822	DCLJLCPM_03817	1..822	Beta-lactam resistance	HQ700358
258	blaOXA-66	100	825/825	DCLJLCPM_02421	1..825	Beta-lactam resistance	FJ360530
258	blaTEM-1D	100	861/861	DCLJLCPM_03818	1..861	Beta-lactam resistance	AF188200
258	msr(E)	100	1476/1476	DCLJLCPM_03457	1..1476	Macrolide, Lincosamide and Streptogramin B resistance	EU294228
258	mph(E)	100	885/885	DCLJLCPM_03458	1..885	Macrolide resistance	EU294228
397	aac(3)-Ia	98.69	534/534	PNENFJEJ_03759	154..687	Aminoglycoside resistance	X15852
397	aph(3')-VIa	99.81	780/528	PNENFJEJ_03776	1..528	Aminoglycoside resistance	X07753
397	aph(6)-Id	100	837/744	PNENFJEJ_03735	1..744		M28829
397	aph(3')-VIb	99.87	780/780	PNENFJEJ_03708	1..780	Aminoglycoside resistance	AJ627643
397	strA	100	804/804	PNENFJEJ_03770	1..804	Aminoglycoside resistance	M96392
397	blaADC-25	100	1152/1152	PNENFJEJ_02940	1..1152	Beta-lactam resistance	EF016355
397	blaOXA-66	100	825/825	PNENFJEJ_01044	1..825	Beta-lactam resistance	FJ360530
397	blaPER-1	100	927/927	PNENFJEJ_03710	1..927	Beta-lactam resistance	GU944725
397	blaOXA-23	100	822/822	PNENFJEJ_03028	58..879	Beta-lactam resistance	HQ700358
397	sul2	100	816/816	PNENFJEJ_03739	52..867	Sulphonamide resistance	GQ421466
113	aph(3')-IIb	98.02	807/807	LFHDFFJP_04000	1..807	Aminoglycoside resistance	X90856
113	fosA	98.53	408/408	LFHDFFJP_00903	1..408	Fosfomycin resistance	ACWU01000146
113	blaPAO	99.5	1194/1194	LFHDFFJP_04009	1..1194	Beta-lactam resistance	AY083592
113	blaOXA-50	99.62	789/789	LFHDFFJP_02913	1..789	Beta-lactam resistance	AY306135
113	catB7	98.75	639/639	LFHDFFJP_05281	1..639	Phenicol resistance	AF036933
168	armA	100	774/774	BJFAMKDM_01622	1..774	Aminoglycoside resistance	AY220558
168	aph(3')-VIa	99.87	780/780	BJFAMKDM_02777	1..780	Aminoglycoside resistance	X07753
168	aph(3')-Ia	99.39	816/814	BJFAMKDM_03819	1..814	Aminoglycoside resistance	V00359
168	aph(6)-Id	100	837/837	BJFAMKDM_02753	1..837		M28829
168	strA	100	804/804	BJFAMKDM_02752	43..846	Aminoglycoside resistance	M96392
168	tet(B)	100	1206/1200	BJFAMKDM_02758	1..1200	Tetracycline resistance	AP000342
168	blaADC-25	99.83	1152/1152	BJFAMKDM_03282	1..1152	Beta-lactam resistance	EF016355
168	blaOXA-23	100	822/822	BJFAMKDM_03809	1..822	Beta-lactam resistance	HQ700358
168	blaOXA-66	100	825/825	BJFAMKDM_02445	1..825	Beta-lactam resistance	FJ360530
168	blaTEM-1D	100	861/861	BJFAMKDM_03818	1..861	Beta-lactam resistance	AF188200
168	msr(E)	100	1476/1476	BJFAMKDM_01625	1..1476	Macrolide, Lincosamide and Streptogramin B resistance	EU294228
168	mph(E)	100	885/885	BJFAMKDM_01626	1..885	Macrolide resistance	EU294228
197	aadA5	100	789/789	NLOMBGHN_03506	1..789	Aminoglycoside resistance	AF137361
197	blaIMP-34	99.73	741/741	NLOMBGHN_03514	1..741	Beta-lactam resistance	AB715422
197	blaOXA-10	100	801/801	NLOMBGHN_03507	1..801	Beta-lactam resistance	EU886981
197	sul1	100	840/840	NLOMBGHN_03505	1..840	Sulphonamide resistance	AY224185
392	aph(6)-Id	100	837/837	IHHMGJHE_04961	1..837		M28829
392	aacA4	99.82	555/555	IHHMGJHE_04968	79..633		KM278199
392	aac(6')Ib-cr	99.49	600/588	IHHMGJHE_04968	46..633	Fluoroquinolone and aminoglycoside resistance	DQ303918
392	blaOCH-3	98.04	1173/1173	IHHMGJHE_03637	1..1173	Beta-lactam resistance	AJ295341
392	blaVIM-4	100	801/801	IHHMGJHE_04944	1..801	Beta-lactam resistance	EU581706
392	floR	98.35	1215/1214	IHHMGJHE_04957	1..1214	Phenicol resistance	AF118107
392	sul2	100	816/816	IHHMGJHE_04855	1..816	Sulphonamide resistance	GQ421466
392	sul1	100	840/840	IHHMGJHE_04963	1..840	Sulphonamide resistance	AY224185
392	dfrA1	100	474/474	IHHMGJHE_04946	1..474	Trimethoprim resistance	JQ690541
191	blaADC-25	96.27	1152/1152	DBEOGKNM_00288	1..1152	Beta-lactam resistance	EF016355
191	blaOXA-91	98.91	825/825	DBEOGKNM_00982	1..825	Beta-lactam resistance	DQ519086
045	aac(6')-Ic	98.64	441/441	GAEPEFEE_02258	1..441	Aminoglycoside resistance	M94066
045	aac(3)-IIa	99.77	861/861	GAEPEFEE_04791	1..861	Aminoglycoside resistance	X51534
045	blaSRT-2	99.21	1137/1137	GAEPEFEE_00075	1..1137	Beta-lactam resistance	AY524276
045	blaOXA-1	100	831/831	GAEPEFEE_04794	1..831	Beta-lactam resistance	J02967
045	blaCTX-M-15	100	876/876	GAEPEFEE_02060	1..876	Beta-lactam resistance	DQ302097
221	aph(3')-VIa	99.81	780/528	LLMNFHBL_03786	1..528	Aminoglycoside resistance	X07753
221	aph(6)-Id	100	837/744	LLMNFHBL_03706	1..744		M28829
221	armA	100	774/774	LLMNFHBL_03503	1..774	Aminoglycoside resistance	AY220558
221	aph(3')-VIb	99.87	780/780	LLMNFHBL_03714	1..780	Aminoglycoside resistance	AJ627643
221	strA	100	804/804	LLMNFHBL_03781	1..804	Aminoglycoside resistance	M96392
221	aph(3')-Ia	99.39	816/814	LLMNFHBL_03779	1..814	Aminoglycoside resistance	V00359
221	aacA4	99.64	555/555	LLMNFHBL_03496	79..633		KM278199
221	aac(6')Ib-cr	99.32	600/588	LLMNFHBL_03496	46..633	Fluoroquinolone and aminoglycoside resistance	DQ303918
221	blaOXA-117	97.53	786/730	LLMNFHBL_02270	19..747	Beta-lactam resistance	EU220745
221	blaADC-25	99.83	1152/1152	LLMNFHBL_03143	1..1152	Beta-lactam resistance	EF016355
221	blaOXA-23	100	822/822	LLMNFHBL_03743	1..822	Beta-lactam resistance	HQ700358
221	blaTEM-1D	100	861/861	LLMNFHBL_03762	1..861	Beta-lactam resistance	AF188200
221	msr(E)	100	1476/1476	LLMNFHBL_03506	1..1476	Macrolide, Lincosamide and Streptogramin B resistance	EU294228
221	mph(E)	100	885/885	LLMNFHBL_03507	1..885	Macrolide resistance	EU294228
221	catB8	100	633/633	LLMNFHBL_03497	1..633	Phenicol resistance	AF227506
221	sul1	100	840/840	LLMNFHBL_03500	1..840	Sulphonamide resistance	AY224185
221	sul2	100	816/816	LLMNFHBL_03702	52..867	Sulphonamide resistance	GQ421466
169	aac(6')-aph(2'')	99.93	1440/1440	BJMINCDE_02651	1..1440	Aminoglycoside resistance	M13771
169	ant(6)-Ia	100	864/864	BJMINCDE_02293	1..864	Aminoglycoside resistance	KF421157
169	VanA	99.9	1032/1032	BJMINCDE_02441	1..1032	Vancomycin resistance (Glycopeptid resistance)	M97297
169	VanS-A	100	1155/1143	BJMINCDE_02619	1..1143	Vancomycin resistance (Glycopeptid resistance)	M97297
169	VanZ-A	100	486/486	BJMINCDE_02444	1..486	Vancomycin resistance (Glycopeptid resistance)	FJ866609
169	VanX-A	99.84	609/609	BJMINCDE_02442	1..609	Vancomycin resistance (Glycopeptid resistance)	FJ866609
169	VanR-A	100	696/696	BJMINCDE_02620	1..696	Vancomycin resistance (Glycopeptid resistance)	FJ866609
169	VanY-A	99.89	912/912	BJMINCDE_02443	1..912	Vancomycin resistance (Glycopeptid resistance)	M97297
169	VanH-A	100	969/969	BJMINCDE_02440	1..969	Vancomycin resistance (Glycopeptid resistance)	FJ866609
169	tet(M)	97.5	1920/1920	BJMINCDE_01524	1..1920	Tetracycline resistance	EU182585
169	tet(L)	99.93	1377/1343	BJMINCDE_01523	32..1374	Tetracycline resistance	M29725
169	msr(C)	98.99	1479/1479	BJMINCDE_01005	1..1479	Macrolide, Lincosamide and Streptogramin B resistance	AY004350
169	erm(T)	100	735/735	BJMINCDE_02649	1..735	Macrolide resistance	AY894138
143	aac(6')-aph(2'')	99.93	1440/1440	JDGLLDHO_02834	1..1440	Aminoglycoside resistance	M13771
143	VanA	99.9	1032/1032	JDGLLDHO_02501	1..1032	Vancomycin resistance (Glycopeptid resistance)	M97297
143	VanS-A	100	1155/1143	JDGLLDHO_02498	1..1143	Vancomycin resistance (Glycopeptid resistance)	M97297
143	VanZ-A	100	486/486	JDGLLDHO_02504	1..486	Vancomycin resistance (Glycopeptid resistance)	FJ866609
143	VanX-A	99.84	609/609	JDGLLDHO_02502	1..609	Vancomycin resistance (Glycopeptid resistance)	FJ866609
143	VanR-A	100	696/696	JDGLLDHO_02497	1..696	Vancomycin resistance (Glycopeptid resistance)	FJ866609
143	VanY-A	99.89	912/912	JDGLLDHO_02503	1..912	Vancomycin resistance (Glycopeptid resistance)	M97297
143	VanH-A	100	969/969	JDGLLDHO_02500	1..969	Vancomycin resistance (Glycopeptid resistance)	FJ866609
143	tet(M)	97.5	1920/1920	JDGLLDHO_02436	1..1920	Tetracycline resistance	EU182585
143	tet(L)	99.93	1377/1343	JDGLLDHO_02437	32..1374	Tetracycline resistance	M29725
143	msr(C)	98.92	1479/1479	JDGLLDHO_00425	1..1479	Macrolide, Lincosamide and Streptogramin B resistance	AY004350
143	erm(T)	100	735/735	JDGLLDHO_02861	1..735	Macrolide resistance	AY894138
143	fexA	99.65	1428/1428	JDGLLDHO_01121	1..1428	Phenicol resistance	AJ549214
143	optrA	99.27	1968/1914	JDGLLDHO_01124	1..1914	Oxazolidinone and Phenicol resistance	KX620936
325	aac(6')-aph(2'')	99.93	1440/1440	OENCNPME_02788	1..1440	Aminoglycoside resistance	M13771
325	aph(3')-III	99.87	795/795	OENCNPME_02644	1..795	Aminoglycoside resistance	M26832
325	ant(6)-Ia	100	909/909	OENCNPME_02646	1..909	Aminoglycoside resistance	AF330699
325	VanA	99.9	1032/1032	OENCNPME_02617	1..1032	Vancomycin resistance (Glycopeptid resistance)	M97297
325	VanS-A	100	1155/1143	OENCNPME_02828	1..1143	Vancomycin resistance (Glycopeptid resistance)	M97297
325	VanZ-A	100	486/486	OENCNPME_02620	1..486	Vancomycin resistance (Glycopeptid resistance)	FJ866609
325	VanX-A	99.84	609/609	OENCNPME_02618	1..609	Vancomycin resistance (Glycopeptid resistance)	FJ866609
325	VanR-A	100	696/696	OENCNPME_02829	1..696	Vancomycin resistance (Glycopeptid resistance)	FJ866609
325	VanY-A	99.89	912/912	OENCNPME_02619	1..912	Vancomycin resistance (Glycopeptid resistance)	M97297
325	VanH-A	100	969/969	OENCNPME_02616	1..969	Vancomycin resistance (Glycopeptid resistance)	FJ866609
325	tet(M)	97.5	1920/1920	OENCNPME_02443	1..1920	Tetracycline resistance	EU182585
325	tet(L)	99.93	1377/1343	OENCNPME_02444	32..1374	Tetracycline resistance	M29725
325	msr(C)	98.92	1479/1479	OENCNPME_00075	1..1479	Macrolide, Lincosamide and Streptogramin B resistance	AY004350
325	erm(B)	100	738/738	OENCNPME_02652	1..738	Macrolide resistance	AF299292
325	fexA	99.65	1428/1428	OENCNPME_01813	1..1428	Phenicol resistance	AJ549214
325	optrA	99.27	1968/1914	OENCNPME_01810	1..1914	Oxazolidinone and Phenicol resistance	KX620936
149	armA	100	774/774	DPIANIOG_01493	1..774	Aminoglycoside resistance	AY220558
149	aph(3')-VIa	99.87	780/780	DPIANIOG_03810	1..780	Aminoglycoside resistance	X07753
149	aph(6)-Id	100	837/837	DPIANIOG_02145	1..837		M28829
149	strA	100	804/804	DPIANIOG_02144	43..846	Aminoglycoside resistance	M96392
149	aph(3')-Ia	99.59	816/731	DPIANIOG_03809	6..736	Aminoglycoside resistance	V00359
149	tet(B)	100	1206/1200	DPIANIOG_02150	1..1200	Tetracycline resistance	AP000342
149	blaADC-25	99.83	1152/1152	DPIANIOG_03276	1..1152	Beta-lactam resistance	EF016355
149	blaOXA-23	100	822/822	DPIANIOG_03806	1..822	Beta-lactam resistance	HQ700358
149	blaOXA-66	100	825/825	DPIANIOG_02498	1..825	Beta-lactam resistance	FJ360530
149	blaTEM-1D	100	861/861	DPIANIOG_03794	1..861	Beta-lactam resistance	AF188200
149	msr(E)	100	1476/1476	DPIANIOG_01496	1..1476	Macrolide, Lincosamide and Streptogramin B resistance	EU294228
149	mph(E)	100	885/885	DPIANIOG_01497	1..885	Macrolide resistance	EU294228
140	armA	100	774/774	DAEMFFNF_02852	1..774	Aminoglycoside resistance	AY220558
140	aph(3')-VIa	99.87	780/780	DAEMFFNF_03803	1..780	Aminoglycoside resistance	X07753
140	aph(3')-Ia	99.39	816/814	DAEMFFNF_03800	1..814	Aminoglycoside resistance	V00359
140	aph(6)-Id	100	837/837	DAEMFFNF_02287	1..837		M28829
140	strA	100	804/804	DAEMFFNF_02286	43..846	Aminoglycoside resistance	M96392
140	tet(B)	100	1206/1200	DAEMFFNF_02292	1..1200	Tetracycline resistance	AP000342
140	blaADC-25	99.83	1152/1152	DAEMFFNF_03437	1..1152	Beta-lactam resistance	EF016355
140	blaOXA-66	100	825/825	DAEMFFNF_02622	1..825	Beta-lactam resistance	FJ360530
140	blaTEM-1D	100	861/861	DAEMFFNF_03797	1..861	Beta-lactam resistance	AF188200
140	blaOXA-23	100	822/822	DAEMFFNF_03794	58..879	Beta-lactam resistance	HQ700358
140	msr(E)	100	1476/1476	DAEMFFNF_02855	1..1476	Macrolide, Lincosamide and Streptogramin B resistance	EU294228
140	mph(E)	100	885/885	DAEMFFNF_02856	1..885	Macrolide resistance	EU294228
164	aac(6')-Ic	98.64	441/441	HDAHHKHC_02165	1..441	Aminoglycoside resistance	M94066
164	aac(6')Ib-cr	100	600/600	HDAHHKHC_04873	1..600	Fluoroquinolone and aminoglycoside resistance	DQ303918
164	aac(3)-IIa	99.77	861/861	HDAHHKHC_04871	1..861	Aminoglycoside resistance	X51534
164	aac(6')Ib-cr	100	600/600	HDAHHKHC_04873	1..600	Fluoroquinolone and aminoglycoside resistance	DQ303918
164	blaSRT-2	99.21	1137/1137	HDAHHKHC_00859	1..1137	Beta-lactam resistance	AY524276
164	blaOXA-1	100	831/831	HDAHHKHC_04872	1..831	Beta-lactam resistance	J02967
164	blaCTX-M-15	100	876/876	HDAHHKHC_01525	1..876	Beta-lactam resistance	DQ302097
235	aac(3)-Ia	99.06	534/534	LDDDLCGC_03576	1..534	Aminoglycoside resistance	X15852
235	aph(3')-VIa	98.97	780/780	LDDDLCGC_03816	1..780	Aminoglycoside resistance	X07753
235	aph(3')-Ia	99.39	816/814	LDDDLCGC_03868	1..814	Aminoglycoside resistance	V00359
235	tet(A)	100	1200/1200	LDDDLCGC_03568	76..1275	Tetracycline resistance	AJ517790
235	blaOXA-23	100	822/822	LDDDLCGC_03844	1..822	Beta-lactam resistance	HQ700358
235	blaOXA-69	100	825/825	LDDDLCGC_00506	1..825	Beta-lactam resistance	HM564339
235	msr(E)	100	1476/1476	LDDDLCGC_03764	1..1476	Macrolide, Lincosamide and Streptogramin B resistance	EU294228
235	mph(E)	100	885/885	LDDDLCGC_03765	1..885	Macrolide resistance	EU294228
235	catA1	99.85	660/660	LDDDLCGC_03572	1..660	Phenicol resistance	V00622
235	sul1	100	840/840	LDDDLCGC_03866	1..840	Sulphonamide resistance	AY224185
041	rmtf	99.87	780/780	NLPJNGJP_06481	1..780		JQ808129
041	aph(3')-IIb	97.65	807/807	NLPJNGJP_04672	1..807	Aminoglycoside resistance	X90856
041	fosA	99.02	408/408	NLPJNGJP_03175	1..408	Fosfomycin resistance	ACWU01000146
041	tet(G)	100	1176/1176	NLPJNGJP_06484	1..1176	Tetracycline resistance	AF133140
041	blaPAO	99.75	1194/1194	NLPJNGJP_04681	1..1194	Beta-lactam resistance	FJ666065
041	blaOXA-50	100	789/789	NLPJNGJP_02509	1..789	Beta-lactam resistance	AY306130
041	blaOXA-10	100	801/801	NLPJNGJP_06553	1..801	Beta-lactam resistance	EU886981
041	blaOXA-1	99.88	831/831	NLPJNGJP_06539	1..831	Beta-lactam resistance	J02967
041	catB7	99.53	639/639	NLPJNGJP_05252	1..639	Phenicol resistance	AF036933
041	sul1	100	840/840	NLPJNGJP_06551	1..840	Sulphonamide resistance	AY224185
087	aadA1	99.75	792/792	OIELBDIH_04172	25..816	Aminoglycoside resistance	JQ414041
087	aacA4	100	555/555	OIELBDIH_04189	40..594		KM278199
087	aac(6')Ib-cr	99.66	600/588	OIELBDIH_04189	7..594	Fluoroquinolone and aminoglycoside resistance	DQ303918
087	blaVIM-6	100	801/801	OIELBDIH_04184	1..801	Beta-lactam resistance	AY165025
087	blaOXA-10	100	801/801	OIELBDIH_04185	1..801	Beta-lactam resistance	EU886981
087	cmlA1	99.13	1260/1260	OIELBDIH_04176	1..1260	Phenicol resistance	AB212941
087	sul1	99.88	840/840	OIELBDIH_04146	1..840	Sulphonamide resistance	AY224185
085	armA	100	774/774	JMOPCDMI_01627	1..774	Aminoglycoside resistance	AY220558
085	aph(3')-VIa	99.87	780/780	JMOPCDMI_02684	1..780	Aminoglycoside resistance	X07753
085	aph(3')-Ia	99.39	816/814	JMOPCDMI_03818	1..814	Aminoglycoside resistance	V00359
085	aph(6)-Id	100	837/837	JMOPCDMI_02661	1..837		M28829
085	strA	100	804/804	JMOPCDMI_02660	43..846	Aminoglycoside resistance	M96392
085	tet(B)	100	1206/1200	JMOPCDMI_02666	1..1200	Tetracycline resistance	AP000342
085	blaADC-25	99.83	1152/1152	JMOPCDMI_03175	1..1152	Beta-lactam resistance	EF016355
085	blaOXA-23	100	822/822	JMOPCDMI_03806	1..822	Beta-lactam resistance	HQ700358
085	blaOXA-66	100	825/825	JMOPCDMI_02424	1..825	Beta-lactam resistance	FJ360530
085	blaTEM-1D	100	861/861	JMOPCDMI_03815	1..861	Beta-lactam resistance	AF188200
085	msr(E)	100	1476/1476	JMOPCDMI_01630	1..1476	Macrolide, Lincosamide and Streptogramin B resistance	EU294228
085	mph(E)	100	885/885	JMOPCDMI_01631	1..885	Macrolide resistance	EU294228
158	rmtB	100	756/756	NFGAGNBG_05446	1..756	Aminoglycoside resistance	AB103506
158	rmtf	100	780/780	NFGAGNBG_05456	1..780		JQ808129
158	aadA2	100	792/780	NFGAGNBG_05476	1..780	Aminoglycoside resistance	JQ364967
158	aac(6')Ib-cr	99.23	519/519	NFGAGNBG_05457	37..555	Fluoroquinolone and aminoglycoside resistance	EF636461
158	fosA	98.79	420/413	NFGAGNBG_03952	1..413	Fosfomycin resistance	AFBO01000747
158	oqxA	99.49	1176/1176	NFGAGNBG_01715	1..1176	Quinolone resistance	EU370913
158	oqxB	98.54	3153/3153	NFGAGNBG_01716	1..3153	Quinolone resistance	EU370913
158	aac(6')Ib-cr	99.1	600/555	NFGAGNBG_05457	1..555	Fluoroquinolone and aminoglycoside resistance	DQ303918
158	ARR-2	100	453/453	NFGAGNBG_05481	1..453	Rifampicin resistance	HQ141279
158	blaOXA-181	100	798/798	NFGAGNBG_01333	1..798	Beta-lactam resistance	HM992946
158	blaNDM-5	100	813/813	NFGAGNBG_05403	1..813	Beta-lactam resistance	JN104597
158	blaSHV-11	99.88	861/861	NFGAGNBG_02558	1..861	Beta-lactam resistance	DQ219473
158	blaTEM-1B	100	861/861	NFGAGNBG_05445	1..861	Beta-lactam resistance	JF910132
158	blaCTX-M-15	100	876/876	NFGAGNBG_03051	1..876	Beta-lactam resistance	DQ302097
158	erm(B)	99.86	738/738	NFGAGNBG_05430	1..738	Macrolide resistance	JN899585
158	mph(A)	100	906/903	NFGAGNBG_05452	1..903	Macrolide resistance	D16251
158	sul1	100	840/840	NFGAGNBG_03464	1..840	Sulphonamide resistance	AY224185
158	dfrA12	100	498/498	NFGAGNBG_05475	1..498	Trimethoprim resistance	AB571791
349	blaOXA-117	97.74	786/665	MBNDLMKI_01107	19..683	Beta-lactam resistance	EU220745
349	blaADC-25	97.14	1152/1152	MBNDLMKI_00403	1..1152	Beta-lactam resistance	EF016355
145	armA	100	774/774	JGBHEMHG_01613	1..774	Aminoglycoside resistance	AY220558
145	aph(3')-VIa	99.87	780/780	JGBHEMHG_03812	1..780	Aminoglycoside resistance	X07753
145	aph(3')-Ia	99.39	816/814	JGBHEMHG_03810	1..814	Aminoglycoside resistance	V00359
145	aph(6)-Id	100	837/837	JGBHEMHG_02265	1..837		M28829
145	strA	100	804/804	JGBHEMHG_02264	43..846	Aminoglycoside resistance	M96392
145	tet(B)	100	1206/1200	JGBHEMHG_02270	1..1200	Tetracycline resistance	AP000342
145	blaADC-25	99.83	1152/1152	JGBHEMHG_03328	1..1152	Beta-lactam resistance	EF016355
145	blaOXA-23	100	822/822	JGBHEMHG_03808	1..822	Beta-lactam resistance	HQ700358
145	blaOXA-66	100	825/825	JGBHEMHG_02521	1..825	Beta-lactam resistance	FJ360530
145	blaTEM-1D	100	861/861	JGBHEMHG_03796	1..861	Beta-lactam resistance	AF188200
145	msr(E)	100	1476/1476	JGBHEMHG_01616	1..1476	Macrolide, Lincosamide and Streptogramin B resistance	EU294228
145	mph(E)	100	885/885	JGBHEMHG_01617	1..885	Macrolide resistance	EU294228
046	aph(3'')-Ib	100	804/804	FGODLPOI_05234	1..804		AF321551
046	aph(6)-Id	100	837/837	FGODLPOI_05233	1..837		M28829
046	fosA	99.76	420/412	FGODLPOI_00725	1..412	Fosfomycin resistance	ACWO01000079
046	oqxA	99.83	1176/1176	FGODLPOI_00007	1..1176	Quinolone resistance	EU370913
046	oqxB	99.11	3153/3153	FGODLPOI_00008	1..3153	Quinolone resistance	EU370913
046	blaSHV-11	100	861/861	FGODLPOI_03378	1..861	Beta-lactam resistance	EF035558
046	blaTEM-1B	100	861/861	FGODLPOI_05231	1..861	Beta-lactam resistance	JF910132
046	blaCTX-M-15	100	876/876	FGODLPOI_05226	1..876	Beta-lactam resistance	DQ302097
046	sul2	100	816/816	FGODLPOI_05235	1..816	Sulphonamide resistance	GQ421466
050	aadA5	100	789/789	ODKMDALP_04352	1..789	Aminoglycoside resistance	AF137361
050	blaIMP-34	99.73	741/741	ODKMDALP_04353	1..741	Beta-lactam resistance	AB715422
050	ere(A)	95.11	1227/1227	ODKMDALP_04319	1..1227	Macrolide resistance	AF099140
050	cmlA1	99.13	1260/1260	ODKMDALP_04317	1..1260	Phenicol resistance	AB212941
050	sul1	100	840/840	ODKMDALP_04338	1..840	Sulphonamide resistance	AY224185
071	aac(6')Ib-cr	100	600/600	JABGLKDL_04529	1..600	Fluoroquinolone and aminoglycoside resistance	DQ303918
071	aadA5	100	789/789	JABGLKDL_04458	1..789	Aminoglycoside resistance	AF137361
071	aph(3'')-Ib	100	804/804	JABGLKDL_04466	1..804		AF321551
071	aph(6)-Id	100	837/837	JABGLKDL_04465	1..837		M28829
071	aac(3)-IId	99.88	861/861	JABGLKDL_04438	1..861	Aminoglycoside resistance	EU022314
071	aac(6')Ib-cr	100	600/600	JABGLKDL_04529	1..600	Fluoroquinolone and aminoglycoside resistance	DQ303918
071	QnrS1	100	657/657	JABGLKDL_04379	1..657	Quinolone resistance	AB187515
071	tet(B)	100	1206/1206	JABGLKDL_04520	1..1206	Tetracycline resistance	AF326777
071	blaCMY-2	100	1146/1146	JABGLKDL_04554	1..1146	Beta-lactam resistance	X91840
071	blaOXA-181	100	798/798	JABGLKDL_04386	1..798	Beta-lactam resistance	HM992946
071	blaCTX-M-15	100	876/876	JABGLKDL_04494	1..876	Beta-lactam resistance	DQ302097
071	blaOXA-1	100	831/831	JABGLKDL_04530	46..876	Beta-lactam resistance	J02967
071	mph(A)	100	906/906	JABGLKDL_04482	1..906	Macrolide resistance	D16251
071	sul2	100	816/816	JABGLKDL_04467	1..816	Sulphonamide resistance	HQ840942
071	sul1	100	840/840	JABGLKDL_04456	1..840	Sulphonamide resistance	AY224185
071	dfrA17	100	474/474	JABGLKDL_04459	1..474	Trimethoprim resistance	FJ460238
353	blaADC-25	97.14	1152/1152	JHOMAFAG_01647	1..1152	Beta-lactam resistance	EF016355
353	blaOXA-51	99.64	825/825	JHOMAFAG_00759	1..825	Beta-lactam resistance	AJ309734
126	armA	100	774/774	EHIBAMHH_01425	1..774	Aminoglycoside resistance	AY220558
126	aph(3')-VIa	99.87	780/780	EHIBAMHH_02681	1..780	Aminoglycoside resistance	X07753
126	aph(6)-Id	100	837/837	EHIBAMHH_02814	1..837		M28829
126	strA	100	804/804	EHIBAMHH_02813	43..846	Aminoglycoside resistance	M96392
126	tet(B)	100	1206/1200	EHIBAMHH_02819	1..1200	Tetracycline resistance	AP000342
126	blaADC-25	99.83	1152/1152	EHIBAMHH_03362	1..1152	Beta-lactam resistance	EF016355
126	blaOXA-23	100	822/822	EHIBAMHH_03754	1..822	Beta-lactam resistance	HQ700358
126	blaOXA-66	100	825/825	EHIBAMHH_03435	1..825	Beta-lactam resistance	FJ360530
126	msr(E)	100	1476/1476	EHIBAMHH_01428	1..1476	Macrolide, Lincosamide and Streptogramin B resistance	EU294228
126	mph(E)	100	885/885	EHIBAMHH_01429	1..885	Macrolide resistance	EU294228
357	strA	97.76	804/804	CEHPFLLA_02521	1..804	Aminoglycoside resistance	M96392
357	aph(6)-Id	97.73	837/837	CEHPFLLA_02522	1..837		M28829
357	sul1	100	840/840	CEHPFLLA_03197	1..840	Sulphonamide resistance	AY224185
094	armA	100	774/774	FIHFHDIO_01641	1..774	Aminoglycoside resistance	AY220558
094	aph(3')-VIa	99.87	780/780	FIHFHDIO_02798	1..780	Aminoglycoside resistance	X07753
094	aph(3')-Ia	99.39	816/814	FIHFHDIO_03817	1..814	Aminoglycoside resistance	V00359
094	aph(6)-Id	100	837/837	FIHFHDIO_02719	1..837		M28829
094	strA	100	804/804	FIHFHDIO_02718	43..846	Aminoglycoside resistance	M96392
094	tet(B)	100	1206/1200	FIHFHDIO_02724	1..1200	Tetracycline resistance	AP000342
094	blaADC-25	99.83	1152/1152	FIHFHDIO_03296	1..1152	Beta-lactam resistance	EF016355
094	blaOXA-23	100	822/822	FIHFHDIO_03802	1..822	Beta-lactam resistance	HQ700358
094	blaOXA-66	100	825/825	FIHFHDIO_02322	1..825	Beta-lactam resistance	FJ360530
094	blaTEM-1D	100	861/861	FIHFHDIO_03816	1..861	Beta-lactam resistance	AF188200
094	msr(E)	100	1476/1476	FIHFHDIO_01644	1..1476	Macrolide, Lincosamide and Streptogramin B resistance	EU294228
094	mph(E)	100	885/885	FIHFHDIO_01645	1..885	Macrolide resistance	EU294228
234	aac(3)-Id	99.79	477/477	HNFDHNNK_04306	1..477	Aminoglycoside resistance	AB114632
234	aadA1	99.75	792/792	HNFDHNNK_04280	25..816	Aminoglycoside resistance	JQ414041
234	blaOXA-10	100	801/801	HNFDHNNK_04279	1..801	Beta-lactam resistance	EU886981
234	blaVIM-2	100	801/801	HNFDHNNK_04305	1..801	Beta-lactam resistance	AF302086
234	cmlA1	99.13	1260/1260	HNFDHNNK_04278	1..1260	Phenicol resistance	AB212941
234	sul1	100	840/840	HNFDHNNK_04282	1..840	Sulphonamide resistance	AY224185
176	aac(6')-aph(2'')	99.93	1440/1440	DNCHKIFB_02648	1..1440	Aminoglycoside resistance	M13771
176	ant(6)-Ia	100	864/864	DNCHKIFB_02293	1..864	Aminoglycoside resistance	KF421157
176	VanA	99.9	1032/1032	DNCHKIFB_02430	1..1032	Vancomycin resistance (Glycopeptid resistance)	M97297
176	VanS-A	100	1155/1143	DNCHKIFB_02613	1..1143	Vancomycin resistance (Glycopeptid resistance)	M97297
176	VanZ-A	100	486/486	DNCHKIFB_02433	1..486	Vancomycin resistance (Glycopeptid resistance)	FJ866609
176	VanX-A	99.84	609/609	DNCHKIFB_02431	1..609	Vancomycin resistance (Glycopeptid resistance)	FJ866609
176	VanR-A	100	696/696	DNCHKIFB_02614	1..696	Vancomycin resistance (Glycopeptid resistance)	FJ866609
176	VanY-A	99.89	912/912	DNCHKIFB_02432	1..912	Vancomycin resistance (Glycopeptid resistance)	M97297
176	VanH-A	100	969/969	DNCHKIFB_02429	1..969	Vancomycin resistance (Glycopeptid resistance)	FJ866609
176	tet(M)	97.5	1920/1920	DNCHKIFB_01524	1..1920	Tetracycline resistance	EU182585
176	tet(L)	99.93	1377/1343	DNCHKIFB_01523	32..1374	Tetracycline resistance	M29725
176	msr(C)	98.99	1479/1479	DNCHKIFB_01005	1..1479	Macrolide, Lincosamide and Streptogramin B resistance	AY004350
176	erm(T)	100	735/735	DNCHKIFB_02655	1..735	Macrolide resistance	AY894138
367	aac(6')-aph(2'')	99.93	1440/1440	GKDOBIAP_02955	1..1440	Aminoglycoside resistance	M13771
367	VanA	99.9	1032/1032	GKDOBIAP_02691	1..1032	Vancomycin resistance (Glycopeptid resistance)	M97297
367	VanS-A	100	1155/1143	GKDOBIAP_02942	1..1143	Vancomycin resistance (Glycopeptid resistance)	M97297
367	VanZ-A	100	486/486	GKDOBIAP_02688	1..486	Vancomycin resistance (Glycopeptid resistance)	FJ866609
367	VanX-A	99.84	609/609	GKDOBIAP_02690	1..609	Vancomycin resistance (Glycopeptid resistance)	FJ866609
367	VanR-A	100	696/696	GKDOBIAP_02943	1..696	Vancomycin resistance (Glycopeptid resistance)	FJ866609
367	VanY-A	99.89	912/912	GKDOBIAP_02689	1..912	Vancomycin resistance (Glycopeptid resistance)	M97297
367	VanH-A	100	969/969	GKDOBIAP_02692	1..969	Vancomycin resistance (Glycopeptid resistance)	FJ866609
367	tet(M)	97.5	1920/1920	GKDOBIAP_02485	1..1920	Tetracycline resistance	EU182585
367	tet(L)	99.93	1377/1343	GKDOBIAP_02484	32..1374	Tetracycline resistance	M29725
367	msr(C)	98.92	1479/1479	GKDOBIAP_00416	1..1479	Macrolide, Lincosamide and Streptogramin B resistance	AY004350
367	erm(T)	100	735/735	GKDOBIAP_02999	1..735	Macrolide resistance	AY894138
367	fexA	99.65	1428/1428	GKDOBIAP_02432	1..1428	Phenicol resistance	AJ549214
367	optrA	99.27	1968/1914	GKDOBIAP_02813	1..1914	Oxazolidinone and Phenicol resistance	KX620936
267	armA	100	774/774	BIEDLDEB_03399	1..774	Aminoglycoside resistance	AY220558
267	aph(3')-VIa	99.87	780/780	BIEDLDEB_03824	1..780	Aminoglycoside resistance	X07753
267	aph(3')-Ia	99.39	816/814	BIEDLDEB_03821	1..814	Aminoglycoside resistance	V00359
267	aph(6)-Id	100	837/837	BIEDLDEB_02049	1..837		M28829
267	strA	100	804/804	BIEDLDEB_02048	43..846	Aminoglycoside resistance	M96392
267	tet(B)	100	1206/1200	BIEDLDEB_02054	1..1200	Tetracycline resistance	AP000342
267	blaADC-25	99.83	1152/1152	BIEDLDEB_03316	1..1152	Beta-lactam resistance	EF016355
267	blaOXA-23	100	822/822	BIEDLDEB_03816	1..822	Beta-lactam resistance	HQ700358
267	blaOXA-66	100	825/825	BIEDLDEB_02393	1..825	Beta-lactam resistance	FJ360530
267	blaTEM-1D	100	861/861	BIEDLDEB_03819	1..861	Beta-lactam resistance	AF188200
267	msr(E)	100	1476/1476	BIEDLDEB_03402	1..1476	Macrolide, Lincosamide and Streptogramin B resistance	EU294228
267	mph(E)	100	885/885	BIEDLDEB_03403	1..885	Macrolide resistance	EU294228
032	aph(3')-IIb	98.76	807/807	CMBHKMCP_02924	1..807	Aminoglycoside resistance	X90856
032	fosA	99.02	408/408	CMBHKMCP_03022	1..408	Fosfomycin resistance	ACWU01000146
032	tet(A)	99.83	1200/1200	CMBHKMCP_05016	1..1200	Tetracycline resistance	AY196695
032	blaPAO	99.16	1194/1194	CMBHKMCP_02915	1..1194	Beta-lactam resistance	FJ666065
032	blaOXA-50	99.87	789/789	CMBHKMCP_03748	1..789	Beta-lactam resistance	AY306132
032	blaTEM-1B	100	861/861	CMBHKMCP_06149	1..861	Beta-lactam resistance	JF910132
032	blaCTX-M-3	100	876/876	CMBHKMCP_06147	1..876	Beta-lactam resistance	EF437434
032	catB7	98.75	639/639	CMBHKMCP_02618	1..639	Phenicol resistance	AF036933
032	sul1	100	840/840	CMBHKMCP_06224	1..840	Sulphonamide resistance	AY224185
178	aph(3')-IIb	98.64	807/807	NGDAHHON_04835	1..807	Aminoglycoside resistance	X90856
178	fosA	99.02	408/408	NGDAHHON_00381	1..408	Fosfomycin resistance	ACWU01000146
178	blaPAO	99.58	1194/1194	NGDAHHON_04826	1..1194	Beta-lactam resistance	AY083595
178	blaOXA-50	99.87	789/789	NGDAHHON_03915	1..789	Beta-lactam resistance	AY306130
178	catB7	99.69	639/639	NGDAHHON_00822	1..639	Phenicol resistance	AF036933
147	armA	100	774/774	INNLKBBC_01377	1..774	Aminoglycoside resistance	AY220558
147	aph(3')-Ia	99.39	816/814	INNLKBBC_03660	1..814	Aminoglycoside resistance	V00359
147	aph(6)-Id	100	837/837	INNLKBBC_02760	1..837		M28829
147	strA	100	804/804	INNLKBBC_02759	43..846	Aminoglycoside resistance	M96392
147	tet(B)	100	1206/1200	INNLKBBC_02765	1..1200	Tetracycline resistance	AP000342
147	blaADC-25	99.83	1152/1152	INNLKBBC_03227	1..1152	Beta-lactam resistance	EF016355
147	blaOXA-23	100	822/822	INNLKBBC_03657	1..822	Beta-lactam resistance	HQ700358
147	blaOXA-66	100	825/825	INNLKBBC_02374	1..825	Beta-lactam resistance	FJ360530
147	blaTEM-1D	100	861/861	INNLKBBC_03658	1..861	Beta-lactam resistance	AF188200
147	msr(E)	100	1476/1476	INNLKBBC_01380	1..1476	Macrolide, Lincosamide and Streptogramin B resistance	EU294228
147	mph(E)	100	885/885	INNLKBBC_01381	1..885	Macrolide resistance	EU294228
337	aadA1	100	789/789	AFNILAOM_03231	1..789	Aminoglycoside resistance	JQ480156
337	blaCMY-42	100	1146/1146	AFNILAOM_04331	1..1146	Beta-lactam resistance	HM146927
337	blaTEM-33	99.77	861/861	AFNILAOM_04390	1..861	Beta-lactam resistance	GU371926
337	erm(B)	99.86	738/738	AFNILAOM_04676	1..738	Macrolide resistance	JN899585
337	mph(A)	99.78	906/903	AFNILAOM_04384	1..903	Macrolide resistance	D16251
337	dfrA1	100	474/474	AFNILAOM_03229	1..474	Trimethoprim resistance	X00926
396	aac(3)-Ia	98.69	534/534	GKAPCLCK_03761	154..687	Aminoglycoside resistance	X15852
396	aph(3')-VIa	99.81	780/528	GKAPCLCK_03776	1..528	Aminoglycoside resistance	X07753
396	aph(6)-Id	100	837/744	GKAPCLCK_03741	1..744		M28829
396	aph(3')-VIb	99.87	780/780	GKAPCLCK_03710	1..780	Aminoglycoside resistance	AJ627643
396	strA	100	804/804	GKAPCLCK_03772	1..804	Aminoglycoside resistance	M96392
396	blaADC-25	100	1152/1152	GKAPCLCK_02852	1..1152	Beta-lactam resistance	EF016355
396	blaOXA-66	100	825/825	GKAPCLCK_01041	1..825	Beta-lactam resistance	FJ360530
396	blaPER-1	100	927/927	GKAPCLCK_03712	1..927	Beta-lactam resistance	GU944725
396	blaOXA-23	100	822/822	GKAPCLCK_03036	58..879	Beta-lactam resistance	HQ700358
396	sul2	100	816/816	GKAPCLCK_03737	52..867	Sulphonamide resistance	GQ421466
097	armA	100	774/774	AKKGPDOG_02936	1..774	Aminoglycoside resistance	AY220558
097	aph(3')-VIa	99.87	780/780	AKKGPDOG_03827	1..780	Aminoglycoside resistance	X07753
097	aph(3')-Ia	99.39	816/814	AKKGPDOG_03819	1..814	Aminoglycoside resistance	V00359
097	aph(6)-Id	100	837/837	AKKGPDOG_03718	1..837		M28829
097	strA	100	804/804	AKKGPDOG_03719	43..846	Aminoglycoside resistance	M96392
097	tet(B)	100	1206/1200	AKKGPDOG_03801	1..1200	Tetracycline resistance	AP000342
097	blaADC-25	99.83	1152/1152	AKKGPDOG_02820	1..1152	Beta-lactam resistance	EF016355
097	blaOXA-23	100	822/822	AKKGPDOG_03800	1..822	Beta-lactam resistance	HQ700358
097	blaOXA-66	100	825/825	AKKGPDOG_03065	1..825	Beta-lactam resistance	FJ360530
097	blaTEM-1D	100	861/861	AKKGPDOG_03815	1..861	Beta-lactam resistance	AF188200
097	msr(E)	100	1476/1476	AKKGPDOG_02939	1..1476	Macrolide, Lincosamide and Streptogramin B resistance	EU294228
097	mph(E)	100	885/885	AKKGPDOG_02940	1..885	Macrolide resistance	EU294228
097	sul2	100	816/816	AKKGPDOG_03820	52..867	Sulphonamide resistance	GQ421466
128	aph(6)-Id	100	837/630	ELHPNLNF_03319	1..630		M28829
128	aadA5	100	789/789	ELHPNLNF_04101	1..789	Aminoglycoside resistance	AF137361
128	aph(3'')-Ib	100	804/804	ELHPNLNF_03318	1..804		AF321551
128	aadA1	99.75	792/792	ELHPNLNF_04102	25..816	Aminoglycoside resistance	JQ414041
128	blaIMP-34	99.73	741/741	ELHPNLNF_04090	1..741	Beta-lactam resistance	AB715422
128	blaGES-13	99.74	864/760	ELHPNLNF_04086	1..759	Beta-lactam resistance	GU169702
128	blaOXA-10	100	801/801	ELHPNLNF_04104	1..801	Beta-lactam resistance	EU886981
128	cmlA1	99.13	1260/1260	ELHPNLNF_04085	1..1260	Phenicol resistance	AB212941
128	floR	97.56	1215/860	ELHPNLNF_04079	1..860	Phenicol resistance	AF118107
128	sul1	100	840/840	ELHPNLNF_04092	1..840	Sulphonamide resistance	AY224185
286	aph(3')-IIb	98.02	807/807	MKOMGIBF_04038	1..807	Aminoglycoside resistance	X90856
286	fosA	98.53	408/408	MKOMGIBF_00918	1..408	Fosfomycin resistance	ACWU01000146
286	blaPAO	99.5	1194/1194	MKOMGIBF_04047	1..1194	Beta-lactam resistance	AY083592
286	blaOXA-50	99.62	789/789	MKOMGIBF_02687	1..789	Beta-lactam resistance	AY306135
286	catB7	98.75	639/639	MKOMGIBF_05358	1..639	Phenicol resistance	AF036933
017	aac(6')Ib-cr	100	600/600	NAPHJELH_04369	1..600	Fluoroquinolone and aminoglycoside resistance	DQ303918
017	aadA16	99.65	846/846	NAPHJELH_04372	1..846	Aminoglycoside resistance	EU675686
017	fosA	100	420/412	NAPHJELH_00512	1..412	Fosfomycin resistance	ACWO01000079
017	oqxA	99.49	1176/1176	NAPHJELH_02611	1..1176	Quinolone resistance	EU370913
017	oqxB	98.95	3153/3153	NAPHJELH_02612	1..3153	Quinolone resistance	EU370913
017	aac(6')Ib-cr	100	600/600	NAPHJELH_04369	1..600	Fluoroquinolone and aminoglycoside resistance	DQ303918
017	ARR-3	100	453/453	NAPHJELH_04370	1..453	Rifampicin resistance	JF806499
017	tet(A)	99.75	1200/1200	NAPHJELH_04416	1..1200	Tetracycline resistance	AY196695
017	blaSHV-11	100	861/861	NAPHJELH_02984	1..861	Beta-lactam resistance	EF035558
017	blaTEM-1B	100	861/861	NAPHJELH_04384	1..861	Beta-lactam resistance	JF910132
017	blaCTX-M-15	100	876/876	NAPHJELH_04378	1..876	Beta-lactam resistance	DQ302097
017	sul1	100	840/840	NAPHJELH_04374	1..840	Sulphonamide resistance	AY224185
017	sul1	99.76	840/840	NAPHJELH_04390	1..840	Sulphonamide resistance	AY224185
017	dfrA27	100	474/474	NAPHJELH_04371	61..534	Trimethoprim resistance	FJ459817
132	aac(6')-aph(2'')	99.93	1440/1440	EKFCDNBK_02869	1..1440	Aminoglycoside resistance	M13771
132	VanA	99.9	1032/1032	EKFCDNBK_02458	1..1032	Vancomycin resistance (Glycopeptid resistance)	M97297
132	VanS-A	100	1155/1143	EKFCDNBK_02455	1..1143	Vancomycin resistance (Glycopeptid resistance)	M97297
132	VanZ-A	100	486/486	EKFCDNBK_02461	1..486	Vancomycin resistance (Glycopeptid resistance)	FJ866609
132	VanX-A	99.84	609/609	EKFCDNBK_02459	1..609	Vancomycin resistance (Glycopeptid resistance)	FJ866609
132	VanR-A	100	696/696	EKFCDNBK_02454	1..696	Vancomycin resistance (Glycopeptid resistance)	FJ866609
132	VanY-A	99.89	912/912	EKFCDNBK_02460	1..912	Vancomycin resistance (Glycopeptid resistance)	M97297
132	VanH-A	100	969/969	EKFCDNBK_02457	1..969	Vancomycin resistance (Glycopeptid resistance)	FJ866609
132	tet(M)	97.5	1920/1920	EKFCDNBK_02406	1..1920	Tetracycline resistance	EU182585
132	tet(L)	99.93	1377/1343	EKFCDNBK_02405	32..1374	Tetracycline resistance	M29725
132	msr(C)	98.92	1479/1479	EKFCDNBK_00417	1..1479	Macrolide, Lincosamide and Streptogramin B resistance	AY004350
132	erm(T)	100	735/735	EKFCDNBK_02903	1..735	Macrolide resistance	AY894138
132	fexA	99.65	1428/1428	EKFCDNBK_01123	1..1428	Phenicol resistance	AJ549214
132	optrA	99.27	1968/1914	EKFCDNBK_01126	1..1914	Oxazolidinone and Phenicol resistance	KX620936
037	aac(6')-Ic	98.64	441/441	LGEBBDMP_02334	1..441	Aminoglycoside resistance	M94066
037	aac(3)-IIa	99.77	861/861	LGEBBDMP_04727	1..861	Aminoglycoside resistance	X51534
037	blaSRT-2	99.21	1137/1137	LGEBBDMP_00550	1..1137	Beta-lactam resistance	AY524276
037	blaOXA-1	100	831/831	LGEBBDMP_04734	1..831	Beta-lactam resistance	J02967
037	blaCTX-M-15	100	876/876	LGEBBDMP_04702	1..876	Beta-lactam resistance	DQ302097
186	armA	100	774/774	MCFFCKHI_01493	1..774	Aminoglycoside resistance	AY220558
186	aph(3')-VIa	99.87	780/780	MCFFCKHI_02754	1..780	Aminoglycoside resistance	X07753
186	aph(3')-Ia	99.39	816/814	MCFFCKHI_03823	1..814	Aminoglycoside resistance	V00359
186	aph(6)-Id	100	837/837	MCFFCKHI_02730	1..837		M28829
186	strA	100	804/804	MCFFCKHI_02729	43..846	Aminoglycoside resistance	M96392
186	tet(B)	100	1206/1200	MCFFCKHI_02735	1..1200	Tetracycline resistance	AP000342
186	blaADC-25	99.83	1152/1152	MCFFCKHI_03311	1..1152	Beta-lactam resistance	EF016355
186	blaOXA-23	100	822/822	MCFFCKHI_03815	1..822	Beta-lactam resistance	HQ700358
186	blaOXA-66	100	825/825	MCFFCKHI_02422	1..825	Beta-lactam resistance	FJ360530
186	blaTEM-1D	100	861/861	MCFFCKHI_03822	1..861	Beta-lactam resistance	AF188200
186	msr(E)	100	1476/1476	MCFFCKHI_01496	1..1476	Macrolide, Lincosamide and Streptogramin B resistance	EU294228
186	mph(E)	100	885/885	MCFFCKHI_01497	1..885	Macrolide resistance	EU294228
231	aph(3')-III	100	795/795	EPCMKLML_02726	1..795	Aminoglycoside resistance	M26832
231	ant(6)-Ia	100	909/909	EPCMKLML_02724	1..909	Aminoglycoside resistance	AF330699
231	VanA	99.9	1032/1032	EPCMKLML_02564	1..1032	Vancomycin resistance (Glycopeptid resistance)	M97297
231	VanS-A	100	1155/1143	EPCMKLML_02602	1..1143	Vancomycin resistance (Glycopeptid resistance)	M97297
231	VanZ-A	100	486/486	EPCMKLML_02561	1..486	Vancomycin resistance (Glycopeptid resistance)	FJ866609
231	VanX-A	99.84	609/609	EPCMKLML_02563	1..609	Vancomycin resistance (Glycopeptid resistance)	FJ866609
231	VanR-A	100	696/696	EPCMKLML_02603	1..696	Vancomycin resistance (Glycopeptid resistance)	FJ866609
231	VanY-A	99.89	912/912	EPCMKLML_02562	1..912	Vancomycin resistance (Glycopeptid resistance)	M97297
231	VanH-A	100	969/969	EPCMKLML_02565	1..969	Vancomycin resistance (Glycopeptid resistance)	FJ866609
231	tet(S)	100	1926/1926	EPCMKLML_02465	1..1926	Tetracycline resistance	L09756
231	tet(U)	99.2	318/250	EPCMKLML_02779	700..949	Tetracycline resistance	U01917
231	msr(C)	98.99	1479/1479	EPCMKLML_00697	1..1479	Macrolide, Lincosamide and Streptogramin B resistance	AY004350
231	erm(B)	100	738/738	EPCMKLML_02702	1..738	Macrolide resistance	AF299292
230	aph(3')-VIb	99.81	780/528	COMMECKB_03731	1..528	Aminoglycoside resistance	AJ627643
230	aph(3')-VIa	99.81	780/528	COMMECKB_03788	1..528	Aminoglycoside resistance	X07753
230	aph(6)-Id	100	837/744	COMMECKB_03709	1..744		M28829
230	armA	100	774/774	COMMECKB_03519	1..774	Aminoglycoside resistance	AY220558
230	strA	100	804/804	COMMECKB_03781	1..804	Aminoglycoside resistance	M96392
230	aph(3')-Ia	99.39	816/814	COMMECKB_03779	1..814	Aminoglycoside resistance	V00359
230	aacA4	99.64	555/555	COMMECKB_03512	79..633		KM278199
230	aac(6')Ib-cr	99.32	600/588	COMMECKB_03512	46..633	Fluoroquinolone and aminoglycoside resistance	DQ303918
230	blaOXA-117	97.53	786/730	COMMECKB_02268	19..747	Beta-lactam resistance	EU220745
230	blaADC-25	99.83	1152/1152	COMMECKB_03255	1..1152	Beta-lactam resistance	EF016355
230	blaOXA-23	100	822/822	COMMECKB_03746	1..822	Beta-lactam resistance	HQ700358
230	blaTEM-1D	100	861/861	COMMECKB_03760	1..861	Beta-lactam resistance	AF188200
230	msr(E)	100	1476/1476	COMMECKB_03522	1..1476	Macrolide, Lincosamide and Streptogramin B resistance	EU294228
230	mph(E)	100	885/885	COMMECKB_03523	1..885	Macrolide resistance	EU294228
230	catB8	100	633/633	COMMECKB_03513	1..633	Phenicol resistance	AF227506
230	sul1	100	840/840	COMMECKB_03516	1..840	Sulphonamide resistance	AY224185
230	sul2	100	816/816	COMMECKB_03705	52..867	Sulphonamide resistance	GQ421466
153	aac(6')-Ic	98.64	441/441	HDCDOKNE_02353	1..441	Aminoglycoside resistance	M94066
153	aac(3)-IIa	99.77	861/861	HDCDOKNE_04845	1..861	Aminoglycoside resistance	X51534
153	blaSRT-2	99.21	1137/1137	HDCDOKNE_01493	1..1137	Beta-lactam resistance	AY524276
153	blaOXA-1	100	831/831	HDCDOKNE_04850	1..831	Beta-lactam resistance	J02967
153	blaCTX-M-15	100	876/876	HDCDOKNE_03879	1..876	Beta-lactam resistance	DQ302097
US_1	aph(3')-Ia	99.39	816/814	EKAMFLON_03748	1..814	Aminoglycoside resistance	V00359
US_1	aph(6)-Id	100	837/837	EKAMFLON_02770	1..837		M28829
US_1	strA	100	804/804	EKAMFLON_02769	43..846	Aminoglycoside resistance	M96392
US_1	tet(B)	100	1206/1200	EKAMFLON_02775	1..1200	Tetracycline resistance	AP000342
US_1	blaADC-25	99.83	1152/1152	EKAMFLON_01664	1..1152	Beta-lactam resistance	EF016355
US_1	blaOXA-82	100	825/825	EKAMFLON_02708	1..825	Beta-lactam resistance	GQ352402
US_1	blaTEM-1D	100	861/861	EKAMFLON_03745	1..861	Beta-lactam resistance	AF188200
US_1	sul1	100	840/840	EKAMFLON_03719	1..840	Sulphonamide resistance	AY224185
244	blaOCH-5	98.47	1173/1173	FKOFJEBF_03006	1..1173	Beta-lactam resistance	AJ295343
244	blaVIM-4	100	801/801	FKOFJEBF_04413	1..801	Beta-lactam resistance	EU581706
244	sul1	100	840/840	FKOFJEBF_04406	1..840	Sulphonamide resistance	AY224185
244	dfrA1	100	474/474	FKOFJEBF_04411	1..474	Trimethoprim resistance	JQ690541
161	aph(3')-VIa	99.81	780/528	OIBHNJGB_03787	1..528	Aminoglycoside resistance	X07753
161	aph(6)-Id	100	837/744	OIBHNJGB_03730	1..744		M28829
161	armA	100	774/774	OIBHNJGB_03521	1..774	Aminoglycoside resistance	AY220558
161	aph(3')-VIb	99.87	780/780	OIBHNJGB_03742	1..780	Aminoglycoside resistance	AJ627643
161	strA	100	804/804	OIBHNJGB_03782	1..804	Aminoglycoside resistance	M96392
161	aacA4	99.64	555/555	OIBHNJGB_03528	79..633		KM278199
161	aac(6')Ib-cr	99.32	600/588	OIBHNJGB_03528	46..633	Fluoroquinolone and aminoglycoside resistance	DQ303918
161	blaOXA-117	97.53	786/730	OIBHNJGB_01884	19..747	Beta-lactam resistance	EU220745
161	blaADC-25	99.83	1152/1152	OIBHNJGB_02466	1..1152	Beta-lactam resistance	EF016355
161	blaOXA-23	100	822/822	OIBHNJGB_03757	1..822	Beta-lactam resistance	HQ700358
161	blaTEM-1D	100	861/861	OIBHNJGB_03767	1..861	Beta-lactam resistance	AF188200
161	msr(E)	100	1476/1476	OIBHNJGB_03518	1..1476	Macrolide, Lincosamide and Streptogramin B resistance	EU294228
161	mph(E)	100	885/885	OIBHNJGB_03517	1..885	Macrolide resistance	EU294228
161	catB8	100	633/633	OIBHNJGB_03527	1..633	Phenicol resistance	AF227506
161	sul1	100	840/840	OIBHNJGB_03524	1..840	Sulphonamide resistance	AY224185
161	sul2	100	816/816	OIBHNJGB_03734	52..867	Sulphonamide resistance	GQ421466
040	rmtf	100	780/780	EBHFIBPN_05141	1..780		JQ808129
040	aadA2	100	792/780	EBHFIBPN_05195	1..780	Aminoglycoside resistance	JQ364967
040	aac(6')Ib-cr	99.23	519/519	EBHFIBPN_05140	37..555	Fluoroquinolone and aminoglycoside resistance	EF636461
040	fosA	96.9	420/420	EBHFIBPN_00616	1..420	Fosfomycin resistance	ACZD01000244
040	oqxA	99.25	1176/1069	EBHFIBPN_04758	1..1068	Quinolone resistance	EU370913
040	aac(6')Ib-cr	99.1	600/555	EBHFIBPN_05140	1..555	Fluoroquinolone and aminoglycoside resistance	DQ303918
040	ARR-2	100	453/453	EBHFIBPN_05138	1..453	Rifampicin resistance	HQ141279
040	blaCTX-M-15	100	876/666	EBHFIBPN_05230	1..666	Beta-lactam resistance	DQ302097
040	blaOXA-232	100	798/798	EBHFIBPN_05149	1..798	Beta-lactam resistance	JX423831
040	blaSHV-1	100	861/861	EBHFIBPN_00446	1..861	Beta-lactam resistance	FJ668804
040	blaTEM-1B	100	861/861	EBHFIBPN_05189	1..861	Beta-lactam resistance	JF910132
040	catA1	99.85	660/660	EBHFIBPN_05229	1..660	Phenicol resistance	V00622
040	sul1	100	840/840	EBHFIBPN_05193	1..840	Sulphonamide resistance	AY224185
040	dfrA12	100	498/498	EBHFIBPN_05196	1..498	Trimethoprim resistance	AB571791
219	aac(6')Ib-cr	100	600/600	OKMNKIKJ_04839	1..600	Fluoroquinolone and aminoglycoside resistance	DQ303918
219	aadA2	100	792/780	OKMNKIKJ_04637	1..780	Aminoglycoside resistance	JQ364967
219	aph(3'')-Ib	100	804/804	OKMNKIKJ_04732	1..804		AF321551
219	aph(6)-Id	100	837/837	OKMNKIKJ_04731	1..837		M28829
219	aac(6')Ib-cr	100	600/600	OKMNKIKJ_04839	1..600	Fluoroquinolone and aminoglycoside resistance	DQ303918
219	blaCMY-2	100	1146/1146	OKMNKIKJ_04884	1..1146	Beta-lactam resistance	X91840
219	blaOXA-232	100	798/798	OKMNKIKJ_04727	1..798	Beta-lactam resistance	JX423831
219	blaCTX-M-15	100	876/876	OKMNKIKJ_04740	1..876	Beta-lactam resistance	DQ302097
219	blaOXA-1	100	831/831	OKMNKIKJ_04838	46..876	Beta-lactam resistance	J02967
219	mph(A)	100	906/906	OKMNKIKJ_04646	1..906	Macrolide resistance	D16251
219	sul2	100	816/816	OKMNKIKJ_04733	1..816	Sulphonamide resistance	GQ421466
219	sul1	100	840/840	OKMNKIKJ_04639	1..840	Sulphonamide resistance	AY224185
219	dfrA12	100	498/498	OKMNKIKJ_04636	1..498	Trimethoprim resistance	AB571791
379	aac(6')Ib-cr	100	600/600	BOIKPNDI_04511	1..600	Fluoroquinolone and aminoglycoside resistance	DQ303918
379	aadA16	99.65	846/846	BOIKPNDI_04508	1..846	Aminoglycoside resistance	EU675686
379	aac(6')Ib-cr	100	600/600	BOIKPNDI_04511	1..600	Fluoroquinolone and aminoglycoside resistance	DQ303918
379	QnrS1	100	657/657	BOIKPNDI_04493	1..657	Quinolone resistance	AB187515
379	ARR-3	100	453/453	BOIKPNDI_04510	1..453	Rifampicin resistance	JF806499
379	tet(A)	99.75	1200/1200	BOIKPNDI_04523	1..1200	Tetracycline resistance	AY196695
379	blaNDM-5	100	813/813	BOIKPNDI_04514	1..813	Beta-lactam resistance	JN104597
379	blaTEM-1B	100	861/861	BOIKPNDI_04528	1..861	Beta-lactam resistance	JF910132
379	blaCTX-M-15	100	876/876	BOIKPNDI_04487	1..876	Beta-lactam resistance	DQ302097
379	mph(A)	100	906/903	BOIKPNDI_04518	1..903	Macrolide resistance	D16251
379	sul1	100	840/840	BOIKPNDI_04531	1..840	Sulphonamide resistance	AY224185
379	dfrA27	100	474/474	BOIKPNDI_04509	61..534	Trimethoprim resistance	FJ459817
129	aac(6')-aph(2'')	99.93	1440/1440	ECNPBPAE_02885	1..1440	Aminoglycoside resistance	M13771
129	VanA	99.9	1032/1032	ECNPBPAE_02470	1..1032	Vancomycin resistance (Glycopeptid resistance)	M97297
129	VanS-A	100	1155/1143	ECNPBPAE_02467	1..1143	Vancomycin resistance (Glycopeptid resistance)	M97297
129	VanZ-A	100	486/486	ECNPBPAE_02473	1..486	Vancomycin resistance (Glycopeptid resistance)	FJ866609
129	VanX-A	99.84	609/609	ECNPBPAE_02471	1..609	Vancomycin resistance (Glycopeptid resistance)	FJ866609
129	VanR-A	100	696/696	ECNPBPAE_02466	1..696	Vancomycin resistance (Glycopeptid resistance)	FJ866609
129	VanY-A	99.89	912/912	ECNPBPAE_02472	1..912	Vancomycin resistance (Glycopeptid resistance)	M97297
129	VanH-A	100	969/969	ECNPBPAE_02469	1..969	Vancomycin resistance (Glycopeptid resistance)	FJ866609
129	tet(M)	97.5	1920/1920	ECNPBPAE_02418	1..1920	Tetracycline resistance	EU182585
129	tet(L)	99.93	1377/1343	ECNPBPAE_02417	32..1374	Tetracycline resistance	M29725
129	msr(C)	98.92	1479/1479	ECNPBPAE_00417	1..1479	Macrolide, Lincosamide and Streptogramin B resistance	AY004350
129	erm(T)	100	735/735	ECNPBPAE_02917	1..735	Macrolide resistance	AY894138
129	fexA	99.65	1428/1428	ECNPBPAE_01134	1..1428	Phenicol resistance	AJ549214
129	optrA	99.27	1968/1914	ECNPBPAE_01137	1..1914	Oxazolidinone and Phenicol resistance	KX620936
248	VanA	99.9	1032/1032	MIDKCECA_02525	1..1032	Vancomycin resistance (Glycopeptid resistance)	M97297
248	VanS-A	100	1155/1143	MIDKCECA_02693	1..1143	Vancomycin resistance (Glycopeptid resistance)	M97297
248	VanZ-A	100	486/486	MIDKCECA_02528	1..486	Vancomycin resistance (Glycopeptid resistance)	FJ866609
248	VanX-A	99.84	609/609	MIDKCECA_02526	1..609	Vancomycin resistance (Glycopeptid resistance)	FJ866609
248	VanR-A	100	696/696	MIDKCECA_02694	1..696	Vancomycin resistance (Glycopeptid resistance)	FJ866609
248	VanY-A	99.89	912/912	MIDKCECA_02527	1..912	Vancomycin resistance (Glycopeptid resistance)	M97297
248	VanH-A	100	969/969	MIDKCECA_02524	1..969	Vancomycin resistance (Glycopeptid resistance)	FJ866609
248	tet(M)	97.5	1920/1920	MIDKCECA_00668	1..1920	Tetracycline resistance	EU182585
248	tet(L)	99.93	1377/1343	MIDKCECA_00667	32..1374	Tetracycline resistance	M29725
248	msr(C)	98.99	1479/1479	MIDKCECA_00215	1..1479	Macrolide, Lincosamide and Streptogramin B resistance	AY004350
248	erm(T)	100	735/735	MIDKCECA_02724	1..735	Macrolide resistance	AY894138
248	fexA	99.65	1428/1428	MIDKCECA_01396	1..1428	Phenicol resistance	AJ549214
248	optrA	99.27	1968/1914	MIDKCECA_01393	1..1914	Oxazolidinone and Phenicol resistance	KX620936
391	armA	100	774/774	NCKNAPEF_00218	1..774	Aminoglycoside resistance	AY220558
391	aph(3')-VIa	99.87	780/780	NCKNAPEF_03071	1..780	Aminoglycoside resistance	X07753
391	aph(3')-Ia	99.39	816/814	NCKNAPEF_03836	1..814	Aminoglycoside resistance	V00359
391	aph(6)-Id	100	837/837	NCKNAPEF_02995	1..837		M28829
391	strA	100	804/804	NCKNAPEF_02994	43..846	Aminoglycoside resistance	M96392
391	tet(B)	100	1206/1200	NCKNAPEF_03000	1..1200	Tetracycline resistance	AP000342
391	blaADC-25	99.83	1152/1152	NCKNAPEF_03420	1..1152	Beta-lactam resistance	EF016355
391	blaOXA-23	100	822/822	NCKNAPEF_03823	1..822	Beta-lactam resistance	HQ700358
391	blaOXA-66	100	825/825	NCKNAPEF_03345	1..825	Beta-lactam resistance	FJ360530
[truncated: 690 more rows]
