# Supplementary material for: Spatiotemporal dynamics of multidrug resistant bacteria on intensive care unit surfaces
Source: Nat Commun. 2019 Oct 8;10:4569. doi: 10.1038/s41467-019-12563-1 (PMC6783542; doi:10.1038/s41467-019-12563-1)
Supplement: Supplementary file 16 — Source Data [file 41467_2019_12563_MOESM16_ESM.zip › SourceData/Figure7/PA_lineageColors.txt]

label	colour
298	#00B0F6
289	#00B0F6
286	#00B0F6
283	#00B0F6
182	#00B0F6
118	#00B0F6
117	#00B0F6
114	#00B0F6
113	#00B0F6
064	#00B0F6
061	#00B0F6
060	#00B0F6
059	#00B0F6
058	#00B0F6
304	#00BF7D
294	#00BF7D
254	#00BF7D
187	#00BF7D
032	#00BF7D
011	#00BF7D
185	#A3A500
180	#A3A500
179	#A3A500
178	#A3A500
112	#A3A500
041	#F8766D
038	#F8766D
