# Supplementary material for: Spatiotemporal dynamics of multidrug resistant bacteria on intensive care unit surfaces
Source: Nat Commun. 2019 Oct 8;10:4569. doi: 10.1038/s41467-019-12563-1 (PMC6783542; doi:10.1038/s41467-019-12563-1)
Supplement: Supplementary file 16 — Source Data [file 41467_2019_12563_MOESM16_ESM.zip › SourceData/Figure7/AB_lineageColors.txt]

label	colour
US_6	#C77CFF
US_2	#C77CFF
US_10	#C77CFF
US_1	#C77CFF
401	#C77CFF
397	#C77CFF
396	#C77CFF
394	#C77CFF
391	#C77CFF
390	#C77CFF
389	#C77CFF
387	#C77CFF
382	#C77CFF
381	#C77CFF
374	#C77CFF
369	#C77CFF
368	#C77CFF
364	#C77CFF
359	#C77CFF
331	#C77CFF
272	#C77CFF
267	#C77CFF
261	#C77CFF
258	#C77CFF
230	#C77CFF
221	#C77CFF
203	#C77CFF
193	#C77CFF
186	#C77CFF
172	#C77CFF
170	#C77CFF
168	#C77CFF
161	#C77CFF
159	#C77CFF
156	#C77CFF
152	#C77CFF
149	#C77CFF
147	#C77CFF
145	#C77CFF
140	#C77CFF
126	#C77CFF
115	#C77CFF
107	#C77CFF
104	#C77CFF
102	#C77CFF
100	#C77CFF
098	#C77CFF
097	#C77CFF
094	#C77CFF
091	#C77CFF
088	#C77CFF
085	#C77CFF
083	#C77CFF
077	#C77CFF
074	#C77CFF
062	#C77CFF
056	#C77CFF
053	#C77CFF
043	#C77CFF
039	#C77CFF
036	#C77CFF
035	#C77CFF
029	#C77CFF
026	#C77CFF
025	#C77CFF
023	#C77CFF
020	#C77CFF
014	#C77CFF
002	#C77CFF
349	#00A9FF
347	#00A9FF
165	#00BFC4
095	#00BFC4
194	#00BE67
191	#00BE67
363	#7CAE00
353	#F8766D
235	#CD9600
