# Supplementary material for: Spatiotemporal dynamics of multidrug resistant bacteria on intensive care unit surfaces
Source: Nat Commun. 2019 Oct 8;10:4569. doi: 10.1038/s41467-019-12563-1 (PMC6783542; doi:10.1038/s41467-019-12563-1)
Supplement: Supplementary file 16 — Source Data [file 41467_2019_12563_MOESM16_ESM.zip › SourceData/Figure7/KP_lineage_information.txt]

StrainIndex  Lineage  Cluster  Name
1            2        2        008
2            2        2        017
3            1        1        030
4            4        4        040
5            4        4        044
6            1        1        046
7            5        5        063
8            2        2        084
9            3        3        089
10           4        4        093
11           4        4        109
12           4        4        116
13           5        5        121
14           5        5        123
15           1        1        135
16           1        1        136
17           2        2        144
18           5        5        158
19           3        3        160
20           3        3        184
21           1        1        195
22           2        2        208
23           4        4        215
24           4        4        241
25           3        3        280
26           5        5        301
27           5        5        307
28           5        5        310
29           5        5        317
30           3        3        320
31           5        5        328
32           5        5        343
33           5        5        346
