# Supplementary material for: Spatiotemporal dynamics of multidrug resistant bacteria on intensive care unit surfaces
Source: Nat Commun. 2019 Oct 8;10:4569. doi: 10.1038/s41467-019-12563-1 (PMC6783542; doi:10.1038/s41467-019-12563-1)
Supplement: Supplementary file 16 — Source Data [file 41467_2019_12563_MOESM16_ESM.zip › SourceData/Figure7/PS_lineage_information.txt]

StrainIndex  Lineage  Cluster  Name
1            2        2        001
2            2        2        027
3            2        2        050
4            2        2        066
5            2        2        072
6            2        2        075
7            2        2        087
8            2        2        110
9            2        2        125
10           2        2        128
11           2        2        130
12           2        2        131
13           2        2        133
14           2        2        134
15           2        2        138
16           2        2        151
17           1        1        167
18           2        2        197
19           2        2        211
20           2        2        234
21           2        2        257
22           2        2        366
23           2        2        376
24           2        2        377
