# Supplementary material for: Spatiotemporal dynamics of multidrug resistant bacteria on intensive care unit surfaces
Source: Nat Commun. 2019 Oct 8;10:4569. doi: 10.1038/s41467-019-12563-1 (PMC6783542; doi:10.1038/s41467-019-12563-1)
Supplement: Supplementary file 16 — Source Data [file 41467_2019_12563_MOESM16_ESM.zip › SourceData/Figure7/20180813_PakMapping.txt]

Sample	Species	Room	Week	ICU.area	Replicate	Room_colors	Week_colors	ICU.area_colors
136	K. pneumoniae	2	10	alcohol foam dispenser	A	#8F7800	#949494	#CDC5A4
050	P. stutzeri	1	2	alcohol foam dispenser	A	#CB4D42	#D8D8D8	#CDC5A4
152	A. baumannii	3	0	alcohol foam dispenser	A	#00989D	#E6E6E6	#CDC5A4
248	E. faecium	4	2	alcohol foam dispenser	A	#A34EDD	#D8D8D8	#CDC5A4
374	A. baumannii	2	52	alcohol foam dispenser	A	#8F7800	#191919	#CDC5A4
035	A. baumannii	1	0	alcohol foam dispenser	A	#CB4D42	#E6E6E6	#CDC5A4
359	A. baumannii	1	52	alcohol foam dispenser	A	#CB4D42	#191919	#CDC5A4
375	E. faecium	2	52	alcohol foam dispenser	A	#8F7800	#191919	#CDC5A4
373	GNB	2	52	alcohol foam dispenser	A	#8F7800	#191919	#CDC5A4
048	E. faecium	1	2	alcohol foam dispenser	A	#CB4D42	#D8D8D8	#CDC5A4
358	E. faecium	1	52	alcohol foam dispenser	A	#CB4D42	#191919	#CDC5A4
075	P. stutzeri	1	12	alcohol foam dispenser	A	#CB4D42	#7C7C7C	#CDC5A4
219	E. coli	4	0	alcohol foam dispenser	A	#A34EDD	#E6E6E6	#CDC5A4
246	A. baumannii	4	2	alcohol foam dispenser	B	#A34EDD	#D8D8D8	#CDC5A4
256	P. aeruginosa	4	2	alcohol foam dispenser	C	#A34EDD	#D8D8D8	#CDC5A4
220	S. maltophilia	4	0	alcohol foam dispenser	A	#A34EDD	#E6E6E6	#CDC5A4
386	E. faecium	3	52	alcohol foam dispenser	A	#00989D	#191919	#CDC5A4
333	A. baumannii	4	10	alcohol foam dispenser	C	#A34EDD	#949494	#CDC5A4
137	P. luteola	2	10	alcohol foam dispenser	A	#8F7800	#949494	#CDC5A4
109	K. pneumoniae	2	4	alcohol foam dispenser	A	#8F7800	#CACACA	#CDC5A4
184	K. pneumoniae	3	6	alcohol foam dispenser	A	#00989D	#BABABA	#CDC5A4
247	A. baumannii	4	2	alcohol foam dispenser	C	#A34EDD	#D8D8D8	#CDC5A4
085	A. baumannii	2	0	alcohol foam dispenser	A	#8F7800	#E6E6E6	#CDC5A4
US_18	E. coli	21	6	alcohol foam dispenser	A	#000000	#BABABA	#CDC5A4
249	E. faecium	4	2	alcohol foam dispenser	B	#A34EDD	#D8D8D8	#CDC5A4
387	A. baumannii	3	52	alcohol foam dispenser	A	#00989D	#191919	#CDC5A4
252	K. pneumoniae	4	2	alcohol foam dispenser	B	#A34EDD	#D8D8D8	#CDC5A4
378	P. luteola	3	26	alcohol foam dispenser	A	#00989D	#5B5B5B	#CDC5A4
353	A. baumannii	1	26	alcohol foam dispenser	A	#CB4D42	#5B5B5B	#CDC5A4
332	A. baumannii	4	10	alcohol foam dispenser	B	#A34EDD	#949494	#CDC5A4
254	P. aeruginosa	4	2	alcohol foam dispenser	A	#A34EDD	#D8D8D8	#CDC5A4
153	S. marcescens	3	0	alcohol foam dispenser	A	#00989D	#E6E6E6	#CDC5A4
245	A. baumannii	4	2	alcohol foam dispenser	A	#A34EDD	#D8D8D8	#CDC5A4
401	A. baumannii	4	52	alcohol foam dispenser	A	#A34EDD	#191919	#CDC5A4
064	P. aeruginosa	1	6	alcohol foam dispenser	A	#CB4D42	#BABABA	#CDC5A4
251	K. pneumoniae	4	2	alcohol foam dispenser	A	#A34EDD	#D8D8D8	#CDC5A4
298	P. aeruginosa	4	6	alcohol foam dispenser	A	#A34EDD	#BABABA	#CDC5A4
110	P. stutzeri	2	4	alcohol foam dispenser	A	#8F7800	#CACACA	#CDC5A4
276	E. faecium	4	4	alcohol foam dispenser	B	#A34EDD	#CACACA	#CDC5A4
097	A. baumannii	2	2	alcohol foam dispenser	A	#8F7800	#D8D8D8	#CDC5A4
087	P. stutzeri	1	10	alcohol foam dispenser	A	#CB4D42	#949494	#CDC5A4
063	K. pneumoniae	1	6	alcohol foam dispenser	A	#CB4D42	#BABABA	#CDC5A4
400	P. stutzeri	4	52	alcohol foam dispenser	A	#A34EDD	#191919	#CDC5A4
346	K. pneumoniae	4	12	alcohol foam dispenser	A	#A34EDD	#7C7C7C	#CDC5A4
275	E. faecium	4	4	alcohol foam dispenser	A	#A34EDD	#CACACA	#CDC5A4
183	E. cloacae/asburiae	3	6	alcohol foam dispenser	A	#00989D	#BABABA	#CDC5A4
273	A. baumannii	4	4	alcohol foam dispenser	B	#A34EDD	#CACACA	#CDC5A4
189	A. baumannii	3	8	alcohol foam dispenser	A	#00989D	#A8A8A8	#CDC5A4
165	A. baumannii	3	2	alcohol foam dispenser	A	#00989D	#D8D8D8	#CDC5A4
388	Pseudomonas viridiflava	3	52	alcohol foam dispenser	A	#00989D	#191919	#CDC5A4
185	P. aeruginosa	3	6	alcohol foam dispenser	A	#00989D	#BABABA	#CDC5A4
277	E. faecium	4	4	alcohol foam dispenser	C	#A34EDD	#CACACA	#CDC5A4
299	P. aeruginosa	4	6	alcohol foam dispenser	B	#A34EDD	#BABABA	#CDC5A4
127	E. faecium	2	8	alcohol foam dispenser	A	#8F7800	#A8A8A8	#CDC5A4
071	E. coli	1	8	alcohol foam dispenser	A	#CB4D42	#A8A8A8	#CDC5A4
062	A. baumannii	1	6	alcohol foam dispenser	A	#CB4D42	#BABABA	#CDC5A4
034	E. faecium	1	0	alcohol foam dispenser	A	#CB4D42	#E6E6E6	#CDC5A4
190	S. marcescens	3	8	alcohol foam dispenser	A	#00989D	#A8A8A8	#CDC5A4
274	A. baumannii	4	4	alcohol foam dispenser	C	#A34EDD	#CACACA	#CDC5A4
394	A. baumannii	4	26	alcohol foam dispenser	A	#A34EDD	#5B5B5B	#CDC5A4
108	E. faecium	2	4	alcohol foam dispenser	A	#8F7800	#CACACA	#CDC5A4
128	P. stutzeri	2	8	alcohol foam dispenser	A	#8F7800	#A8A8A8	#CDC5A4
177	P. xanthomarina	3	4	alcohol foam dispenser	A	#00989D	#CACACA	#CDC5A4
317	K. pneumoniae	4	8	alcohol foam dispenser	A	#A34EDD	#A8A8A8	#CDC5A4
250	E. faecium	4	2	alcohol foam dispenser	C	#A34EDD	#D8D8D8	#CDC5A4
073	E. cloacae/asburiae	1	10	alcohol foam dispenser	A	#CB4D42	#949494	#CDC5A4
198	GNB	3	10	alcohol foam dispenser	A	#00989D	#949494	#CDC5A4
300	P. aeruginosa	4	6	alcohol foam dispenser	C	#A34EDD	#BABABA	#CDC5A4
049	K. pneumoniae	1	2	alcohol foam dispenser	A	#CB4D42	#D8D8D8	#CDC5A4
199	Pseudomonas sp.	3	10	alcohol foam dispenser	A	#00989D	#949494	#CDC5A4
331	A. baumannii	4	10	alcohol foam dispenser	A	#A34EDD	#949494	#CDC5A4
257	P. stutzeri	4	2	alcohol foam dispenser	A	#A34EDD	#D8D8D8	#CDC5A4
278	S. maltophilia	4	4	alcohol foam dispenser	A	#A34EDD	#CACACA	#CDC5A4
107	A. baumannii	2	4	alcohol foam dispenser	A	#8F7800	#CACACA	#CDC5A4
272	A. baumannii	4	4	alcohol foam dispenser	A	#A34EDD	#CACACA	#CDC5A4
118	P. aeruginosa	2	6	alcohol foam dispenser	A	#8F7800	#BABABA	#CDC5A4
253	K. pneumoniae	4	2	alcohol foam dispenser	C	#A34EDD	#D8D8D8	#CDC5A4
203	A. baumannii	3	12	alcohol foam dispenser	A	#00989D	#7C7C7C	#CDC5A4
316	E. cloacae/asburiae	4	8	alcohol foam dispenser	A	#A34EDD	#A8A8A8	#CDC5A4
166	E. faecium	3	2	alcohol foam dispenser	A	#00989D	#D8D8D8	#CDC5A4
175	Acinetobacter spp.	3	4	alcohol foam dispenser	A	#00989D	#CACACA	#CDC5A4
126	A. baumannii	2	8	alcohol foam dispenser	A	#8F7800	#A8A8A8	#CDC5A4
176	E. faecium	3	4	alcohol foam dispenser	A	#00989D	#CACACA	#CDC5A4
255	P. aeruginosa	4	2	alcohol foam dispenser	B	#A34EDD	#D8D8D8	#CDC5A4
318	K. pneumoniae	4	8	alcohol foam dispenser	B	#A34EDD	#A8A8A8	#CDC5A4
167	P. stutzeri	3	2	alcohol foam dispenser	A	#00989D	#D8D8D8	#CDC5A4
319	K. pneumoniae	4	8	alcohol foam dispenser	C	#A34EDD	#A8A8A8	#CDC5A4
123	K. pneumoniae	2	8	bedside light switch	A	#8F7800	#A8A8A8	#DD95C1
208	K. pneumoniae	4	0	bedside light switch	A	#A34EDD	#E6E6E6	#DD95C1
066	P. stutzeri	1	8	bedside light switch	A	#CB4D42	#A8A8A8	#DD95C1
020	A. baumannii	4	0	bedside light switch	A	#A34EDD	#E6E6E6	#DD95C1
133	P. stutzeri	2	10	bedside light switch	A	#8F7800	#949494	#DD95C1
094	A. baumannii	2	2	bedside light switch	A	#8F7800	#D8D8D8	#DD95C1
240	E. faecium	4	2	bedside light switch	C	#A34EDD	#D8D8D8	#DD95C1
067	P. xanthomarina	1	8	bedside light switch	A	#CB4D42	#A8A8A8	#DD95C1
384	E. faecium	3	52	bedside light switch	A	#00989D	#191919	#DD95C1
022	A. baumannii	4	0	bedside light switch	C	#A34EDD	#E6E6E6	#DD95C1
323	GNB	4	10	bedside light switch	A	#A34EDD	#949494	#DD95C1
195	K. pneumoniae	3	10	bedside light switch	A	#00989D	#949494	#DD95C1
290	P. aeruginosa	4	6	bedside light switch	B	#A34EDD	#BABABA	#DD95C1
148	Achromobacter xylosoxidans/denitrificans	3	0	bedside light switch	A	#00989D	#E6E6E6	#DD95C1
114	P. aeruginosa	2	6	bedside light switch	A	#8F7800	#BABABA	#DD95C1
160	K. pneumoniae	3	2	bedside light switch	A	#00989D	#D8D8D8	#DD95C1
237	A. baumannii	4	2	bedside light switch	C	#A34EDD	#D8D8D8	#DD95C1
029	A. baumannii	1	0	bedside light switch	A	#CB4D42	#E6E6E6	#DD95C1
042	E. faecium	1	2	bedside light switch	A	#CB4D42	#D8D8D8	#DD95C1
079	S. marcescens	2	0	bedside light switch	A	#8F7800	#E6E6E6	#DD95C1
001	P. stutzeri	4	0	bedside light switch	A	#A34EDD	#E6E6E6	#DD95C1
060	P. aeruginosa	1	6	bedside light switch	A	#CB4D42	#BABABA	#DD95C1
235	A. baumannii	4	2	bedside light switch	A	#A34EDD	#D8D8D8	#DD95C1
172	A. baumannii	3	4	bedside light switch	A	#00989D	#CACACA	#DD95C1
269	A. baumannii	4	4	bedside light switch	C	#A34EDD	#CACACA	#DD95C1
134	P. stutzeri	2	10	bedside light switch	A	#8F7800	#949494	#DD95C1
180	P. aeruginosa	3	6	bedside light switch	A	#00989D	#BABABA	#DD95C1
210	K. pneumoniae	4	0	bedside light switch	C	#A34EDD	#E6E6E6	#DD95C1
021	A. baumannii	4	0	bedside light switch	B	#A34EDD	#E6E6E6	#DD95C1
312	K. pneumoniae	4	8	bedside light switch	C	#A34EDD	#A8A8A8	#DD95C1
242	K. pneumoniae	4	2	bedside light switch	B	#A34EDD	#D8D8D8	#DD95C1
201	Pandoraea apista	3	12	bedside light switch	A	#00989D	#7C7C7C	#DD95C1
236	A. baumannii	4	2	bedside light switch	B	#A34EDD	#D8D8D8	#DD95C1
028	E. faecium	1	0	bedside light switch	A	#CB4D42	#E6E6E6	#DD95C1
267	A. baumannii	4	4	bedside light switch	A	#A34EDD	#CACACA	#DD95C1
239	E. faecium	4	2	bedside light switch	B	#A34EDD	#D8D8D8	#DD95C1
159	A. baumannii	3	2	bedside light switch	A	#00989D	#D8D8D8	#DD95C1
268	A. baumannii	4	4	bedside light switch	B	#A34EDD	#CACACA	#DD95C1
370	E. faecium	2	52	bedside light switch	A	#8F7800	#191919	#DD95C1
147	A. baumannii	3	0	bedside light switch	A	#00989D	#E6E6E6	#DD95C1
044	K. pneumoniae	1	2	bedside light switch	A	#CB4D42	#D8D8D8	#DD95C1
US_6	A. baumannii	21	0	bedside light switch	A	#000000	#E6E6E6	#DD95C1
194	A. baumannii	3	10	bedside light switch	A	#00989D	#949494	#DD95C1
211	P. stutzeri	4	0	bedside light switch	A	#A34EDD	#E6E6E6	#DD95C1
369	A. baumannii	2	52	bedside light switch	A	#8F7800	#191919	#DD95C1
241	K. pneumoniae	4	2	bedside light switch	A	#A34EDD	#D8D8D8	#DD95C1
205	E. faecium	4	0	bedside light switch	A	#A34EDD	#E6E6E6	#DD95C1
397	A. baumannii	4	52	bedside light switch	A	#A34EDD	#191919	#DD95C1
206	E. faecium	4	0	bedside light switch	B	#A34EDD	#E6E6E6	#DD95C1
103	E. faecium	2	4	bedside light switch	A	#8F7800	#CACACA	#DD95C1
132	E. faecium	2	10	bedside light switch	A	#8F7800	#949494	#DD95C1
207	E. faecium	4	0	bedside light switch	C	#A34EDD	#E6E6E6	#DD95C1
209	K. pneumoniae	4	0	bedside light switch	B	#A34EDD	#E6E6E6	#DD95C1
043	A. baumannii	1	2	bedside light switch	A	#CB4D42	#D8D8D8	#DD95C1
376	P. stutzeri	3	26	bedside light switch	A	#00989D	#5B5B5B	#DD95C1
102	A. baumannii	2	4	bedside light switch	A	#8F7800	#CACACA	#DD95C1
311	K. pneumoniae	4	8	bedside light switch	B	#A34EDD	#A8A8A8	#DD95C1
310	K. pneumoniae	4	8	bedside light switch	A	#A34EDD	#A8A8A8	#DD95C1
291	P. aeruginosa	4	6	bedside light switch	C	#A34EDD	#BABABA	#DD95C1
238	E. faecium	4	2	bedside light switch	A	#A34EDD	#D8D8D8	#DD95C1
289	P. aeruginosa	4	6	bedside light switch	A	#A34EDD	#BABABA	#DD95C1
080	A. baumannii	2	0	bedside light switch	A	#8F7800	#E6E6E6	#DD95C1
391	A. baumannii	4	26	bedside light switch	A	#A34EDD	#5B5B5B	#DD95C1
045	S. marcescens	1	2	bedside light switch	A	#CB4D42	#D8D8D8	#DD95C1
019	K. pneumoniae	4	0	bedside rail	C	#A34EDD	#E6E6E6	#FEBF54
350	Empedobacter brevis	1	26	bedside rail	A	#CB4D42	#5B5B5B	#FEBF54
322	GNB	4	10	bedside rail	A	#A34EDD	#949494	#FEBF54
234	P. stutzeri	4	2	bedside rail	A	#A34EDD	#D8D8D8	#FEBF54
157	E. faecium	3	2	bedside rail	A	#00989D	#D8D8D8	#FEBF54
026	A. baumannii	1	0	bedside rail	A	#CB4D42	#E6E6E6	#FEBF54
336	E. faecium	4	12	bedside rail	C	#A34EDD	#7C7C7C	#FEBF54
078	E. faecium	2	0	bedside rail	A	#8F7800	#E6E6E6	#FEBF54
232	E. faecium	4	2	bedside rail	B	#A34EDD	#D8D8D8	#FEBF54
204	S. marcescens	4	0	bedside rail	A	#A34EDD	#E6E6E6	#FEBF54
065	A. iwoffii	1	8	bedside rail	A	#CB4D42	#A8A8A8	#FEBF54
017	K. pneumoniae	4	0	bedside rail	A	#A34EDD	#E6E6E6	#FEBF54
200	Pandoraea apista	3	12	bedside rail	A	#00989D	#7C7C7C	#FEBF54
170	A. baumannii	3	4	bedside rail	A	#00989D	#CACACA	#FEBF54
086	E. faecium	1	0	bedside rail	A	#CB4D42	#E6E6E6	#FEBF54
027	P. stutzeri	1	0	bedside rail	A	#CB4D42	#E6E6E6	#FEBF54
308	K. pneumoniae	4	8	bedside rail	B	#A34EDD	#A8A8A8	#FEBF54
092	E. faecium	2	2	bedside rail	A	#8F7800	#D8D8D8	#FEBF54
158	K. pneumoniae	3	2	bedside rail	A	#00989D	#D8D8D8	#FEBF54
364	A. baumannii	2	26	bedside rail	A	#8F7800	#5B5B5B	#FEBF54
139	E. faecium	2	12	bedside rail	A	#8F7800	#7C7C7C	#FEBF54
286	P. aeruginosa	4	6	bedside rail	A	#A34EDD	#BABABA	#FEBF54
261	A. baumannii	4	4	bedside rail	A	#A34EDD	#CACACA	#FEBF54
287	P. aeruginosa	4	6	bedside rail	B	#A34EDD	#BABABA	#FEBF54
382	A. baumannii	3	52	bedside rail	A	#00989D	#191919	#FEBF54
309	K. pneumoniae	4	8	bedside rail	C	#A34EDD	#A8A8A8	#FEBF54
229	A. baumannii	4	2	bedside rail	B	#A34EDD	#D8D8D8	#FEBF54
383	Escherichia hermannii	3	52	bedside rail	A	#00989D	#191919	#FEBF54
016	A. baumannii	4	0	bedside rail	C	#A34EDD	#E6E6E6	#FEBF54
US_10	A. baumannii	21	2	bedside rail	A	#000000	#D8D8D8	#FEBF54
263	A. baumannii	4	4	bedside rail	C	#A34EDD	#CACACA	#FEBF54
193	A. baumannii	3	10	bedside rail	A	#00989D	#949494	#FEBF54
113	P. aeruginosa	2	6	bedside rail	A	#8F7800	#BABABA	#FEBF54
262	A. baumannii	4	4	bedside rail	B	#A34EDD	#CACACA	#FEBF54
018	K. pneumoniae	4	0	bedside rail	B	#A34EDD	#E6E6E6	#FEBF54
077	A. baumannii	2	0	bedside rail	A	#8F7800	#E6E6E6	#FEBF54
264	E. faecium	4	4	bedside rail	A	#A34EDD	#CACACA	#FEBF54
145	A. baumannii	3	0	bedside rail	A	#00989D	#E6E6E6	#FEBF54
059	P. aeruginosa	1	6	bedside rail	A	#CB4D42	#BABABA	#FEBF54
130	P. stutzeri	2	10	bedside rail	A	#8F7800	#949494	#FEBF54
231	E. faecium	4	2	bedside rail	A	#A34EDD	#D8D8D8	#FEBF54
091	A. baumannii	2	2	bedside rail	A	#8F7800	#D8D8D8	#FEBF54
396	A. baumannii	4	52	bedside rail	A	#A34EDD	#191919	#FEBF54
335	E. faecium	4	12	bedside rail	B	#A34EDD	#7C7C7C	#FEBF54
230	A. baumannii	4	2	bedside rail	C	#A34EDD	#D8D8D8	#FEBF54
228	A. baumannii	4	2	bedside rail	A	#A34EDD	#D8D8D8	#FEBF54
179	P. aeruginosa	3	6	bedside rail	A	#00989D	#BABABA	#FEBF54
122	P. putida	2	8	bedside rail	A	#8F7800	#A8A8A8	#FEBF54
039	A. baumannii	1	2	bedside rail	A	#CB4D42	#D8D8D8	#FEBF54
390	A. baumannii	4	26	bedside rail	A	#A34EDD	#5B5B5B	#FEBF54
052	E. faecium	1	4	bedside rail	A	#CB4D42	#CACACA	#FEBF54
121	K. pneumoniae	2	8	bedside rail	A	#8F7800	#A8A8A8	#FEBF54
093	K. pneumoniae	2	2	bedside rail	A	#8F7800	#D8D8D8	#FEBF54
146	K. quasipneumoniae	3	0	bedside rail	A	#00989D	#E6E6E6	#FEBF54
349	A. baumannii	1	26	bedside rail	A	#CB4D42	#5B5B5B	#FEBF54
US_2	A. baumannii	21	0	bedside rail	A	#000000	#E6E6E6	#FEBF54
015	A. baumannii	4	0	bedside rail	B	#A34EDD	#E6E6E6	#FEBF54
265	E. faecium	4	4	bedside rail	B	#A34EDD	#CACACA	#FEBF54
100	A. baumannii	2	4	bedside rail	A	#8F7800	#CACACA	#FEBF54
014	A. baumannii	4	0	bedside rail	A	#A34EDD	#E6E6E6	#FEBF54
354	E. faecium	1	52	bedside rail	A	#CB4D42	#191919	#FEBF54
334	E. faecium	4	12	bedside rail	A	#A34EDD	#7C7C7C	#FEBF54
288	P. aeruginosa	4	6	bedside rail	C	#A34EDD	#BABABA	#FEBF54
156	A. baumannii	3	2	bedside rail	A	#00989D	#D8D8D8	#FEBF54
307	K. pneumoniae	4	8	bedside rail	A	#A34EDD	#A8A8A8	#FEBF54
171	E. faecium	3	4	bedside rail	A	#00989D	#CACACA	#FEBF54
040	K. pneumoniae	1	2	bedside rail	A	#CB4D42	#D8D8D8	#FEBF54
368	A. baumannii	2	52	bedside rail	A	#8F7800	#191919	#FEBF54
041	P. aeruginosa	1	2	bedside rail	A	#CB4D42	#D8D8D8	#FEBF54
131	P. stutzeri	2	10	bedside rail	A	#8F7800	#949494	#FEBF54
266	E. faecium	4	4	bedside rail	C	#A34EDD	#CACACA	#FEBF54
101	E. faecium	2	4	bedside rail	A	#8F7800	#CACACA	#FEBF54
233	E. faecium	4	2	bedside rail	C	#A34EDD	#D8D8D8	#FEBF54
025	A. baumannii	1	0	nursing call button	A	#CB4D42	#E6E6E6	#ACD13E
282	K. pneumoniae	4	6	nursing call button	C	#A34EDD	#BABABA	#ACD13E
051	E. faecium	1	4	nursing call button	A	#CB4D42	#CACACA	#ACD13E
321	S. marcescens	4	10	nursing call button	A	#A34EDD	#949494	#ACD13E
226	K. pneumoniae	4	2	nursing call button	C	#A34EDD	#D8D8D8	#ACD13E
138	P. stutzeri	2	12	nursing call button	A	#8F7800	#7C7C7C	#ACD13E
098	A. baumannii	2	4	nursing call button	A	#8F7800	#CACACA	#ACD13E
221	A. baumannii	4	2	nursing call button	A	#A34EDD	#D8D8D8	#ACD13E
142	A. variabilis	3	0	nursing call button	A	#00989D	#E6E6E6	#ACD13E
006	E. faecium	4	0	nursing call button	B	#A34EDD	#E6E6E6	#ACD13E
088	A. baumannii	2	2	nursing call button	A	#8F7800	#D8D8D8	#ACD13E
129	E. faecium	2	10	nursing call button	A	#8F7800	#949494	#ACD13E
302	K. pneumoniae	4	8	nursing call button	B	#A34EDD	#A8A8A8	#ACD13E
361	P. putida	2	26	nursing call button	A	#8F7800	#5B5B5B	#ACD13E
089	K. pneumoniae	2	2	nursing call button	A	#8F7800	#D8D8D8	#ACD13E
225	K. pneumoniae	4	2	nursing call button	B	#A34EDD	#D8D8D8	#ACD13E
306	P. aeruginosa	4	8	nursing call button	C	#A34EDD	#A8A8A8	#ACD13E
303	K. pneumoniae	4	8	nursing call button	C	#A34EDD	#A8A8A8	#ACD13E
002	A. baumannii	4	0	nursing call button	A	#A34EDD	#E6E6E6	#ACD13E
119	E. coli	2	8	nursing call button	A	#8F7800	#A8A8A8	#ACD13E
037	S. marcescens	1	2	nursing call button	A	#CB4D42	#D8D8D8	#ACD13E
120	E. faecium	2	8	nursing call button	A	#8F7800	#A8A8A8	#ACD13E
036	A. baumannii	1	2	nursing call button	A	#CB4D42	#D8D8D8	#ACD13E
005	E. faecium	4	0	nursing call button	A	#A34EDD	#E6E6E6	#ACD13E
168	A. baumannii	3	4	nursing call button	A	#00989D	#CACACA	#ACD13E
US_1	A. baumannii	21	0	nursing call button	A	#000000	#E6E6E6	#ACD13E
258	A. baumannii	4	4	nursing call button	A	#A34EDD	#CACACA	#ACD13E
009	K. pneumoniae	4	0	nursing call button	B	#A34EDD	#E6E6E6	#ACD13E
304	P. aeruginosa	4	8	nursing call button	A	#A34EDD	#A8A8A8	#ACD13E
360	E. cloacae/asburiae	2	26	nursing call button	A	#8F7800	#5B5B5B	#ACD13E
013	P. aeruginosa	4	0	nursing call button	C	#A34EDD	#E6E6E6	#ACD13E
301	K. pneumoniae	4	8	nursing call button	A	#A34EDD	#A8A8A8	#ACD13E
223	A. baumannii	4	2	nursing call button	C	#A34EDD	#D8D8D8	#ACD13E
004	A. baumannii	4	0	nursing call button	C	#A34EDD	#E6E6E6	#ACD13E
011	P. aeruginosa	4	0	nursing call button	A	#A34EDD	#E6E6E6	#ACD13E
381	A. baumannii	3	52	nursing call button	A	#00989D	#191919	#ACD13E
012	P. aeruginosa	4	0	nursing call button	B	#A34EDD	#E6E6E6	#ACD13E
143	E. faecium	3	0	nursing call button	A	#00989D	#E6E6E6	#ACD13E
008	K. pneumoniae	4	0	nursing call button	A	#A34EDD	#E6E6E6	#ACD13E
058	P. aeruginosa	1	6	nursing call button	A	#CB4D42	#BABABA	#ACD13E
395	A. baumannii	4	52	nursing call button	A	#A34EDD	#191919	#ACD13E
010	K. pneumoniae	4	0	nursing call button	C	#A34EDD	#E6E6E6	#ACD13E
007	E. faecium	4	0	nursing call button	C	#A34EDD	#E6E6E6	#ACD13E
362	S. marcescens	2	26	nursing call button	A	#8F7800	#5B5B5B	#ACD13E
191	A. baumannii	3	10	nursing call button	A	#00989D	#949494	#ACD13E
389	A. baumannii	4	26	nursing call button	A	#A34EDD	#5B5B5B	#ACD13E
003	A. baumannii	4	0	nursing call button	B	#A34EDD	#E6E6E6	#ACD13E
038	P. aeruginosa	1	2	nursing call button	A	#CB4D42	#D8D8D8	#ACD13E
348	Empedobacter brevis	1	26	nursing call button	A	#CB4D42	#5B5B5B	#ACD13E
057	E. cloacae/asburiae	1	6	nursing call button	A	#CB4D42	#BABABA	#ACD13E
155	E. faecium	3	2	nursing call button	A	#00989D	#D8D8D8	#ACD13E
283	P. aeruginosa	4	6	nursing call button	A	#A34EDD	#BABABA	#ACD13E
154	K. pneumoniae	3	2	nursing call button	A	#00989D	#D8D8D8	#ACD13E
224	K. pneumoniae	4	2	nursing call button	A	#A34EDD	#D8D8D8	#ACD13E
305	P. aeruginosa	4	8	nursing call button	B	#A34EDD	#A8A8A8	#ACD13E
090	S. marcescens	2	2	nursing call button	A	#8F7800	#D8D8D8	#ACD13E
259	A. baumannii	4	4	nursing call button	B	#A34EDD	#CACACA	#ACD13E
379	GNB	3	52	nursing call button	A	#00989D	#191919	#ACD13E
178	P. aeruginosa	3	6	nursing call button	A	#00989D	#BABABA	#ACD13E
076	S. marcescens	2	0	nursing call button	A	#8F7800	#E6E6E6	#ACD13E
222	A. baumannii	4	2	nursing call button	B	#A34EDD	#D8D8D8	#ACD13E
227	S. marcescens	4	2	nursing call button	A	#A34EDD	#D8D8D8	#ACD13E
056	A. baumannii	1	6	nursing call button	A	#CB4D42	#BABABA	#ACD13E
144	K. pneumoniae	3	0	nursing call button	A	#00989D	#E6E6E6	#ACD13E
367	E. faecium	2	52	nursing call button	A	#8F7800	#191919	#ACD13E
112	P. aeruginosa	2	6	nursing call button	A	#8F7800	#BABABA	#ACD13E
320	K. pneumoniae	4	10	nursing call button	A	#A34EDD	#949494	#ACD13E
111	E. faecium	2	6	nursing call button	A	#8F7800	#BABABA	#ACD13E
380	E. faecium	3	52	nursing call button	A	#00989D	#191919	#ACD13E
192	P. dispersa	3	10	nursing call button	A	#00989D	#949494	#ACD13E
285	P. aeruginosa	4	6	nursing call button	C	#A34EDD	#BABABA	#ACD13E
169	E. faecium	3	4	nursing call button	A	#00989D	#CACACA	#ACD13E
280	K. pneumoniae	4	6	nursing call button	A	#A34EDD	#BABABA	#ACD13E
347	A. baumannii	1	26	nursing call button	A	#CB4D42	#5B5B5B	#ACD13E
260	A. baumannii	4	4	nursing call button	C	#A34EDD	#CACACA	#ACD13E
099	P. putida	2	4	nursing call button	A	#8F7800	#CACACA	#ACD13E
281	K. pneumoniae	4	6	nursing call button	B	#A34EDD	#BABABA	#ACD13E
284	P. aeruginosa	4	6	nursing call button	B	#A34EDD	#BABABA	#ACD13E
363	A. baumannii	2	26	nursing call button	A	#8F7800	#5B5B5B	#ACD13E
279	E. cloacae/asburiae	4	6	nursing call button	A	#A34EDD	#BABABA	#ACD13E
392	Ochrobactrum anthropi	4	26	washroom sink	A	#A34EDD	#5B5B5B	#8ABBC7
202	P. stutzeri	3	12	washroom sink	A	#00989D	#7C7C7C	#8ABBC7
US_14	E. coli	21	6	washroom sink	A	#000000	#BABABA	#8ABBC7
214	E. coli	4	0	washroom sink	C	#A34EDD	#E6E6E6	#8ABBC7
030	K. pneumoniae	1	0	washroom sink	A	#CB4D42	#E6E6E6	#8ABBC7
163	S. maltophilia	3	2	washroom sink	A	#00989D	#D8D8D8	#8ABBC7
385	A. johnsonii	3	52	washroom sink	A	#00989D	#191919	#8ABBC7
352	S. maltophilia	1	26	washroom sink	A	#CB4D42	#5B5B5B	#8ABBC7
084	K. pneumoniae	2	0	washroom sink	A	#8F7800	#E6E6E6	#8ABBC7
082	A. johnsonii	2	0	washroom sink	A	#8F7800	#E6E6E6	#8ABBC7
313	E. faecium	4	8	washroom sink	A	#A34EDD	#A8A8A8	#8ABBC7
377	P. stutzeri	3	26	washroom sink	A	#00989D	#5B5B5B	#8ABBC7
032	P. aeruginosa	1	0	washroom sink	A	#CB4D42	#E6E6E6	#8ABBC7
096	Pseudomonas oleovorans	2	2	washroom sink	A	#8F7800	#D8D8D8	#8ABBC7
161	A. baumannii	3	2	washroom sink	A	#00989D	#D8D8D8	#8ABBC7
326	E. faecium	4	10	washroom sink	B	#A34EDD	#949494	#8ABBC7
141	Gram neg (no id)	2	12	washroom sink	A	#8F7800	#7C7C7C	#8ABBC7
023	A. baumannii	4	0	washroom sink	A	#A34EDD	#E6E6E6	#8ABBC7
106	P. putida	2	4	washroom sink	A	#8F7800	#CACACA	#8ABBC7
343	K. pneumoniae	4	12	washroom sink	A	#A34EDD	#7C7C7C	#8ABBC7
243	A. junii	4	2	washroom sink	A	#A34EDD	#D8D8D8	#8ABBC7
315	E. faecium	4	8	washroom sink	C	#A34EDD	#A8A8A8	#8ABBC7
217	K. pneumoniae	4	0	washroom sink	C	#A34EDD	#E6E6E6	#8ABBC7
371	P. xanthomarina	2	52	washroom sink	A	#8F7800	#191919	#8ABBC7
151	P. stutzeri	3	0	washroom sink	A	#00989D	#E6E6E6	#8ABBC7
337	E. coli	4	12	washroom sink	A	#A34EDD	#7C7C7C	#8ABBC7
135	K. pneumoniae	2	10	washroom sink	A	#8F7800	#949494	#8ABBC7
187	P. aeruginosa	3	8	washroom sink	A	#00989D	#A8A8A8	#8ABBC7
215	K. pneumoniae	4	0	washroom sink	A	#A34EDD	#E6E6E6	#8ABBC7
117	P. aeruginosa	2	6	washroom sink	A	#8F7800	#BABABA	#8ABBC7
072	P. stutzeri	1	10	washroom sink	A	#CB4D42	#949494	#8ABBC7
329	K. pneumoniae	4	10	washroom sink	B	#A34EDD	#949494	#8ABBC7
355	Citrobacter farmeri	1	52	washroom sink	A	#CB4D42	#191919	#8ABBC7
344	K. pneumoniae	4	12	washroom sink	B	#A34EDD	#7C7C7C	#8ABBC7
338	E. coli	4	12	washroom sink	B	#A34EDD	#7C7C7C	#8ABBC7
055	S. maltophilia	1	4	washroom sink	A	#CB4D42	#CACACA	#8ABBC7
149	A. baumannii	3	0	washroom sink	A	#00989D	#E6E6E6	#8ABBC7
244	Ochrobactrum anthropi	4	2	washroom sink	A	#A34EDD	#D8D8D8	#8ABBC7
061	P. aeruginosa	1	6	washroom sink	A	#CB4D42	#BABABA	#8ABBC7
150	P. fluorescens	3	0	washroom sink	A	#00989D	#E6E6E6	#8ABBC7
053	A. baumannii	1	4	washroom sink	A	#CB4D42	#CACACA	#8ABBC7
054	E. faecium	1	4	washroom sink	A	#CB4D42	#CACACA	#8ABBC7
024	A. baumannii	4	0	washroom sink	B	#A34EDD	#E6E6E6	#8ABBC7
164	S. marcescens	3	2	washroom sink	A	#00989D	#D8D8D8	#8ABBC7
218	S. maltophilia	4	0	washroom sink	A	#A34EDD	#E6E6E6	#8ABBC7
069	S. maltophilia	1	8	washroom sink	A	#CB4D42	#A8A8A8	#8ABBC7
140	A. baumannii	2	12	washroom sink	A	#8F7800	#7C7C7C	#8ABBC7
327	E. faecium	4	10	washroom sink	C	#A34EDD	#949494	#8ABBC7
366	P. stutzeri	2	26	washroom sink	A	#8F7800	#5B5B5B	#8ABBC7
125	P. stutzeri	2	8	washroom sink	A	#8F7800	#A8A8A8	#8ABBC7
325	E. faecium	4	10	washroom sink	A	#A34EDD	#949494	#8ABBC7
033	E. faecium	1	0	washroom sink	A	#CB4D42	#E6E6E6	#8ABBC7
212	E. coli	4	0	washroom sink	A	#A34EDD	#E6E6E6	#8ABBC7
328	K. pneumoniae	4	10	washroom sink	A	#A34EDD	#949494	#8ABBC7
296	P. aeruginosa	4	6	washroom sink	C	#A34EDD	#BABABA	#8ABBC7
339	E. coli	4	12	washroom sink	C	#A34EDD	#7C7C7C	#8ABBC7
365	Klebsiella oxytoca	2	26	washroom sink	A	#8F7800	#5B5B5B	#8ABBC7
196	S. marcescens	3	10	washroom sink	A	#00989D	#949494	#8ABBC7
074	A. baumannii	1	12	washroom sink	A	#CB4D42	#7C7C7C	#8ABBC7
324	C. freundii	4	10	washroom sink	A	#A34EDD	#949494	#8ABBC7
124	A. haemolyticus	2	8	washroom sink	A	#8F7800	#A8A8A8	#8ABBC7
340	E. coli	4	12	washroom sink	A	#A34EDD	#7C7C7C	#8ABBC7
173	Achromobacter xylosoxidans/denitrificans	3	4	washroom sink	A	#00989D	#CACACA	#8ABBC7
197	P. stutzeri	3	10	washroom sink	A	#00989D	#949494	#8ABBC7
083	A. baumannii	2	0	washroom sink	A	#8F7800	#E6E6E6	#8ABBC7
398	P. stutzeri	4	52	washroom sink	A	#A34EDD	#191919	#8ABBC7
372	A. baumannii	2	52	washroom sink	A	#8F7800	#191919	#8ABBC7
357	Brevundimonas diminuta	1	52	washroom sink	A	#CB4D42	#191919	#8ABBC7
399	GNB	4	52	washroom sink	A	#A34EDD	#191919	#8ABBC7
216	K. pneumoniae	4	0	washroom sink	B	#A34EDD	#E6E6E6	#8ABBC7
174	Alcaligenes faecalis	3	4	washroom sink	A	#00989D	#CACACA	#8ABBC7
081	E. faecium	2	0	washroom sink	A	#8F7800	#E6E6E6	#8ABBC7
293	E. faecium	4	6	washroom sink	B	#A34EDD	#BABABA	#8ABBC7
342	E. coli	4	12	washroom sink	C	#A34EDD	#7C7C7C	#8ABBC7
104	A. baumannii	2	4	washroom sink	A	#8F7800	#CACACA	#8ABBC7
270	Achromobacter xylosoxidans/denitrificans	4	4	washroom sink	A	#A34EDD	#CACACA	#8ABBC7
351	A. junii	1	26	washroom sink	A	#CB4D42	#5B5B5B	#8ABBC7
046	K. pneumoniae	1	2	washroom sink	A	#CB4D42	#D8D8D8	#8ABBC7
047	S. maltophilia	1	2	washroom sink	A	#CB4D42	#D8D8D8	#8ABBC7
182	P. aeruginosa	3	6	washroom sink	A	#00989D	#BABABA	#8ABBC7
095	A. baumannii	2	2	washroom sink	A	#8F7800	#D8D8D8	#8ABBC7
213	E. coli	4	0	washroom sink	B	#A34EDD	#E6E6E6	#8ABBC7
314	E. faecium	4	8	washroom sink	B	#A34EDD	#A8A8A8	#8ABBC7
294	P. aeruginosa	4	6	washroom sink	A	#A34EDD	#BABABA	#8ABBC7
271	P. oleovorans	4	4	washroom sink	A	#A34EDD	#CACACA	#8ABBC7
162	P. rettgeri	3	2	washroom sink	A	#00989D	#D8D8D8	#8ABBC7
186	A. baumannii	3	8	washroom sink	A	#00989D	#A8A8A8	#8ABBC7
292	E. faecium	4	6	washroom sink	A	#A34EDD	#BABABA	#8ABBC7
070	S. putrefaciens	1	8	washroom sink	A	#CB4D42	#A8A8A8	#8ABBC7
115	A. baumannii	2	6	washroom sink	A	#8F7800	#BABABA	#8ABBC7
297	P. oleovorans	4	6	washroom sink	A	#A34EDD	#BABABA	#8ABBC7
181	E. faecium	3	6	washroom sink	A	#00989D	#BABABA	#8ABBC7
188	S. marcescens	3	8	washroom sink	A	#00989D	#A8A8A8	#8ABBC7
295	P. aeruginosa	4	6	washroom sink	B	#A34EDD	#BABABA	#8ABBC7
330	K. pneumoniae	4	10	washroom sink	C	#A34EDD	#949494	#8ABBC7
031	S. maltophilia	1	0	washroom sink	A	#CB4D42	#E6E6E6	#8ABBC7
393	Alcaligenes faecalis	4	26	washroom sink	A	#A34EDD	#5B5B5B	#8ABBC7
105	P. fluorescens	2	4	washroom sink	A	#8F7800	#CACACA	#8ABBC7
068	A. junii	1	8	washroom sink	A	#CB4D42	#A8A8A8	#8ABBC7
345	K. pneumoniae	4	12	washroom sink	C	#A34EDD	#7C7C7C	#8ABBC7
116	K. pneumoniae	2	6	washroom sink	A	#8F7800	#BABABA	#8ABBC7
356	A. junii	1	52	washroom sink	A	#CB4D42	#191919	#8ABBC7
341	E. coli	4	12	washroom sink	B	#A34EDD	#7C7C7C	#8ABBC7
