# Supplementary material for: Spatiotemporal dynamics of multidrug resistant bacteria on intensive care unit surfaces
Source: Nat Commun. 2019 Oct 8;10:4569. doi: 10.1038/s41467-019-12563-1 (PMC6783542; doi:10.1038/s41467-019-12563-1)
Supplement: Supplementary file 16 — Source Data [file 41467_2019_12563_MOESM16_ESM.zip › SourceData/Figure7/PS_lineageColors.txt]

label	colour
377	#00BA38
376	#00BA38
366	#00BA38
257	#00BA38
234	#00BA38
211	#00BA38
197	#00BA38
151	#00BA38
138	#00BA38
134	#00BA38
133	#00BA38
131	#00BA38
130	#00BA38
128	#00BA38
125	#00BA38
110	#00BA38
087	#00BA38
075	#00BA38
072	#00BA38
066	#00BA38
050	#00BA38
027	#00BA38
001	#00BA38
167	#F8766D
