# Supplementary material for: Spatiotemporal dynamics of multidrug resistant bacteria on intensive care unit surfaces
Source: Nat Commun. 2019 Oct 8;10:4569. doi: 10.1038/s41467-019-12563-1 (PMC6783542; doi:10.1038/s41467-019-12563-1)
Supplement: Supplementary file 16 — Source Data [file 41467_2019_12563_MOESM16_ESM.zip › SourceData/Figure7/EF_lineageColors.txt]

label	colour
386	#00B0F6
384	#00B0F6
375	#00B0F6
370	#00B0F6
367	#00B0F6
358	#00B0F6
354	#00B0F6
334	#00B0F6
313	#00B0F6
292	#00B0F6
275	#00B0F6
205	#00B0F6
181	#00B0F6
157	#00B0F6
143	#00B0F6
139	#00B0F6
132	#00B0F6
129	#00B0F6
127	#00B0F6
120	#00B0F6
111	#00B0F6
108	#00B0F6
086	#00B0F6
078	#00B0F6
054	#00B0F6
052	#00B0F6
051	#00B0F6
034	#00B0F6
033	#00B0F6
028	#00B0F6
006	#00B0F6
380	#00BF7D
264	#00BF7D
248	#00BF7D
155	#00BF7D
103	#00BF7D
048	#00BF7D
042	#00BF7D
238	#A3A500
231	#A3A500
166	#A3A500
176	#F8766D
171	#F8766D
169	#F8766D
325	#00B0F6
101	#00B0F6
092	#00B0F6
