# Supplementary material for: Spatiotemporal dynamics of multidrug resistant bacteria on intensive care unit surfaces
Source: Nat Commun. 2019 Oct 8;10:4569. doi: 10.1038/s41467-019-12563-1 (PMC6783542; doi:10.1038/s41467-019-12563-1)
Supplement: Supplementary file 16 — Source Data [file 41467_2019_12563_MOESM16_ESM.zip › SourceData/Figure7/AB_lineage_information.txt]

StrainIndex  Lineage  Cluster  Name
1            7        7        002
2            7        7        014
3            7        7        020
4            7        7        023
5            7        7        025
6            7        7        026
7            7        7        029
8            7        7        035
9            7        7        036
10           7        7        039
11           7        7        043
12           7        7        053
13           7        7        056
14           7        7        062
15           7        7        074
16           7        7        077
17           7        7        083
18           7        7        085
19           7        7        088
20           7        7        091
21           7        7        094
22           5        5        095
23           7        7        097
24           7        7        098
25           7        7        100
26           7        7        102
27           7        7        104
28           7        7        107
29           7        7        115
30           7        7        126
31           7        7        140
32           7        7        145
33           7        7        147
34           7        7        149
35           7        7        152
36           7        7        156
37           7        7        159
38           7        7        161
39           5        5        165
40           7        7        168
41           7        7        170
42           7        7        172
43           7        7        186
44           4        4        191
45           7        7        193
46           4        4        194
47           7        7        203
48           7        7        221
49           7        7        230
50           2        1        235
51           7        7        258
52           7        7        261
53           7        7        267
54           7        7        272
55           7        7        331
56           6        6        347
57           6        6        349
58           1        2        353
59           7        7        359
60           3        3        363
61           7        7        364
62           7        7        368
63           7        7        369
64           7        7        374
65           7        7        381
66           7        7        382
67           7        7        387
68           7        7        389
69           7        7        390
70           7        7        391
71           7        7        394
72           7        7        396
73           7        7        397
74           7        7        401
75           7        7        US_1
76           7        7        US_10
77           7        7        US_2
78           7        7        US_6
