# Supplementary material for: Spatiotemporal dynamics of multidrug resistant bacteria on intensive care unit surfaces
Source: Nat Commun. 2019 Oct 8;10:4569. doi: 10.1038/s41467-019-12563-1 (PMC6783542; doi:10.1038/s41467-019-12563-1)
Supplement: Supplementary file 16 — Source Data [file 41467_2019_12563_MOESM16_ESM.zip › SourceData/Figure7/PA_lineage_information.txt]

StrainIndex  Lineage  Cluster  Name
1            3        3        011
2            3        3        032
3            1        1        038
4            1        1        041
5            4        4        058
6            4        4        059
7            4        4        060
8            4        4        061
9            4        4        064
10           2        2        112
11           4        4        113
12           4        4        114
13           4        4        117
14           4        4        118
15           2        2        178
16           2        2        179
17           2        2        180
18           4        4        182
19           2        2        185
20           3        3        187
21           3        3        254
22           4        4        283
23           4        4        286
24           4        4        289
25           3        3        294
26           4        4        298
27           3        3        304
