# Supplementary material for: Spatiotemporal dynamics of multidrug resistant bacteria on intensive care unit surfaces
Source: Nat Commun. 2019 Oct 8;10:4569. doi: 10.1038/s41467-019-12563-1 (PMC6783542; doi:10.1038/s41467-019-12563-1)
Supplement: Supplementary file 16 — Source Data [file 41467_2019_12563_MOESM16_ESM.zip › SourceData/Figure7/EF_lineage_information.txt]

StrainIndex  Lineage  Cluster  Name
1            4        5        006
2            4        5        028
3            4        5        033
4            4        5        034
5            3        4        042
6            3        4        048
7            4        5        051
8            4        5        052
9            4        5        054
10           4        5        078
11           4        5        086
12           4        1        092
13           4        1        101
14           3        4        103
15           4        5        108
16           4        5        111
17           4        5        120
18           4        5        127
19           4        5        129
20           4        5        132
21           4        5        139
22           4        5        143
23           3        4        155
24           4        5        157
25           2        3        166
26           1        2        169
27           1        2        171
28           1        2        176
29           4        5        181
30           4        5        205
31           2        3        231
32           2        3        238
33           3        4        248
34           3        4        264
35           4        5        275
36           4        5        292
37           4        5        313
38           4        1        325
39           4        5        334
40           4        5        354
41           4        5        358
42           4        5        367
43           4        5        370
44           4        5        375
45           3        4        380
46           4        5        384
47           4        5        386
