# Supplementary material for: Spatiotemporal dynamics of multidrug resistant bacteria on intensive care unit surfaces
Source: Nat Commun. 2019 Oct 8;10:4569. doi: 10.1038/s41467-019-12563-1 (PMC6783542; doi:10.1038/s41467-019-12563-1)
Supplement: Supplementary file 16 — Source Data [file 41467_2019_12563_MOESM16_ESM.zip › SourceData/Figure9/AB-EF_coassociationTest_frequency_PAK_ICU_AWD-RFP.txt]

Observed co-occurrence value: 24
z-score: 2.64
Expected co-occurrence distribution: 17,20,12,16,11,16,15,18,12,9,18,14,19,18,18,17,16,16,10,17,12,21,14,18,15,15,20,17,11,14,16,14,20,17,15,14,15,16,16,20,15,15,19,11,14,16,7,14,16,14,14,16,18,15,19,10,14,16,19,16,12,12,18,15,20,20,10,16,9,14,20,13,18,20,13,20,13,18,15,12,21,11,16,18,16,13,15,22,17,13,22,18,19,19,16,12,17,12,14,10,22,22,18,11,15,21,13,14,20,16,11,18,18,20,15,19,15,14,15,16,14,14,13,18,14,15,11,15,11,17,16,18,15,14,13,18,16,12,17,17,13,23,20,14,18,20,14,16,13,11,8,14,12,10,13,12,22,17,13,13,21,14,18,13,9,18,12,17,11,15,17,18,22,11,15,17,13,11,12,12,8,20,18,19,10,14,12,14,15,11,11,15,15,16,9,17,17,14,15,19,19,20,21,9,10,10,12,15,16,13,14,15,18,16,17,12,15,16,13,16,18,11,16,19,10,16,14,16,17,16,11,24,18,12,19,18,12,19,13,16,16,13,17,18,21,21,20,17,22,20,15,19,14,19,15,17,19,12,21,17,16,21,14,11,13,17,19,18,15,14,13,12,15,12,17,9,16,12,17,14,11,20,14,15,18,17,18,16,14,11,18,14,14,9,12,15,15,14,12,14,18,16,15,18,12,19,11,18,13,20,16,11,15,13,9,14,18,16,13,15,17,10,11,19,14,15,14,16,14,19,16,16,17,18,13,14,15,11,19,14,14,15,11,17,13,22,23,12,18,13,22,17,14,10,20,17,22,20,16,16,12,19,18,19,16,12,20,17,18,17,18,10,17,13,16,19,10,14,17,18,18,15,14,14,18,17,20,17,10,18,14,18,17,11,21,14,18,20,15,12,16,18,13,12,23,16,18,17,17,18,21,15,13,14,13,18,16,15,13,14,15,15,19,16,19,16,11,14,18,15,17,14,19,13,19,14,11,14,17,11,14,13,17,15,12,15,14,20,15,12,20,18,15,16,17,14,14,21,19,13,20,16,14,19,14,20,22,14,13,14,11,12,17,17,13,9,18,17,15,17,10,19,23,19,13,14,13,14,12,8,12,15,17,13,23,16,16,7,15,15,8,17,14,20,15,14,13,17,15,8,13,12,22,16,17,16,11,10,22,11,19,14,14,14,18,16,13,17,12,13,18,21,18,11,11,14,15,11,23,19,15,7,19,19,12,15,6,16,13,12,19,17,16,16,15,14,14,16,14,15,13,17,22,15,14,14,18,17,17,13,15,15,12,9,17,16,13,14,15,13,13,12,18,14,12,18,21,12,21,16,12,8,9,9,18,16,15,15,13,16,17,9,19,19,10,19,21,18,18,13,21,13,13,16,14,11,17,12,19,17,14,14,16,10,20,11,6,9,18,14,10,20,12,15,11,24,14,14,15,18,13,15,15,13,24,15,14,11,11,18,13,15,12,17,18,13,10,12,13,13,17,18,17,18,17,17,16,21,13,12,18,16,20,20,16,13,13,19,22,16,15,13,14,22,14,11,15,21,16,15,15,15,13,12,17,23,16,11,18,17,15,16,13,15,14,19,11,12,16,12,17,18,12,13,10,10,13,12,20,9,11,14,15,14,15,19,16,12,15,15,17,22,18,15,11,13,11,17,12,10,12,22,20,14,26,12,13,12,16,15,9,16,17,14,14,14,10,14,17,14,13,13,17,20,14,6,21,17,14,17,18,16,18,11,8,18,22,16,14,20,20,18,18,16,11,14,17,17,22,10,16,17,14,13,17,21,14,15,15,14,16,12,15,11,14,21,15,13,15,14,10,11,16,12,16,11,17,12,17,13,15,21,19,13,19,15,19,19,15,12,14,14,15,21,15,13,13,14,20,16,13,19,18,15,14,14,14,18,11,16,18,13,15,15,16,17,13,14,20,15,17,18,17,15,20,17,20,14,14,21,19,11,15,16,17,20,16,17,15,13,17,13,8,15,9,11,18,18,18,16,15,7,13,9,11,16,13,15,14,17,10,16,15,16,12,11,17,16,20,16,12,16,19,13,19,13,14,15,18,18,13,8,17,20,16,11,15,14,14,12,12,15,15,14,15,9,18,12,13,9,16,13,11,14,15,16,25,12,8,10,12,12,12,13,16,13,16,15,24,14,16,17,16,13,12,19,22,16,17,16,11,14,18,22,12,17,13,13,12,18,11,25,23,14,14,10,16,14,15,21,22,17,16,19,13,14,17,10,13,16,18,10,18,16,18,13,14,16,12,17,14,19,16,14,16,16,15,9,13,10,14,19,18,18,11,19,10,19,11,11,8,11,13,12,20,22,16,18,12,16,13,17,14,15,15,14,16,18,17,13,12,14,13,21,17,18,16,17,16,12,17,16,16,14,14,12,9,11,20,15,15,15,17,13,17,16,18,14,19,15,18,21,12,18,16,11,17,19,15,15,17,19,20,16,11,12,15,15,18,17,14,15,16,21,19,13,17,15,22,16,20,15,12,18,12,16,17,11,16,13,20,14,17,17,18,19,10,24,17,16,17,18,19,15,16,17,24,13,16,19,13,21,22,15,16,22,14,16,16,20,14,15,11,15,16,14,21,16,14,19,23,16,16,24,11,13,13,14,17,12,20,10,25,12,12,13,15,20,19,12,16,13,17,9,18,18,15,16,16,13,15,15,10,10,11,17,7,18,16,20,10,18,9,20,18,15,21,12,21,15,16,14,16,12,11,14,13,11,18,9,16,18,13,18,20,21,10,18,16,10,18,17,13,14,19,20,13,15,14,10,14,13,26,12,10,11,10,19,17,10,10,16,14,15,15,10,13,21,18,22,11,14,15,20,14,14,15,17,16,17,14,17,14,9,17,14,7,18,14,11,14,13,19,11,20,17,11,14,15,16,20,15,18,13,20,15,12,14,24,10,15,20,16,16,19,20,17,16,15,16,17,18,11,13,17,23,19,14,18,11,17,20,16,17,15,16,16,10,17,18,13,16,14,14,12,14,11,17,20,16,17,16,13,19,13,10,21,21,12,10,11,14,20,11,16,11,14,15,16,16,13,16,13,17,18,18,16,19,12,15,18,19,12,17,8,18,18,12,15,12,14,16,13,14,17,13,17,18,14,12,19,15,12,16,15,17,14,17,18,18,15,11,15,19,12,14,17,15,12,16,20,16,19,13,15,23,10,20,15,13,19,13,14,12,13,12,15,13,14,17,10,13,18,12,20,16,22,18,9,20,23,12,20,15,12,16,17,9,17,12,12,22,11,14,20,20,14,21,18,13,12,19,14,17,12,21,17,16,12,12,13,16,17,19,13,14,13,12,15,16,13,14,18,10,16,13,19,16,13,19,11,15,12,13,19,15,15,19,14,14,21,14,16,14,19,19,11,12,9,12,12,13,11,16,16,15,15,20,15,19,22,14,19,13,15,14,13,17,14,13,16,12,15,10,16,15,17,16,16,16,16,24,16,11,25,14,16,25,19,19,18,16,15,20,17,23,14,17,18,14,8,15,18,20,19,13,14,12,19,13,19,15,13,14,13,12,15,14,10,18,10,12,16,22,13,16,10,17,17,18,12,11,15,19,15,10,10,7,16,14,13,11,15,17,20,16,17,10,19,13,13,19,17,15,20,9,12,16,18,16,18,9,20,13,19,16,10,15,14,21,12,19,20,18,11,20,16,16,14,18,20,14,18,17,13,17,14,13,20,17,15,13,10,16,17,18,12,25,13,11,19,8,9,18,17,12,15,16,15,17,17,15,6,23,22,19,16,16,15,17,14,13,15,13,13,15,23,15,11,11,17,16,18,14,16,18,17,13,16,15,15,12,16,12,21,11,15,9,15,17,19,13,14,12,19,14,17,20,14,13,15,17,19,19,12,13,17,15,11,20,18,17,12,16,15,21,14,11,21,25,17,13,11,15,13,13,19,19,19,17,19,9,21,12,18,17,14,14,16,17,20,12,12,14,16,16,20,19,18,14,14,10,18,15,18,13,15,16,11,23,15,18,16,11,14,15,17,13,17,8,15,16,10,13,14,15,12,11,14,14,17,18,18,17,9,13,18,16,11,17,20,16,11,14,17,16,17,11,9,15,14,17,11,11,17,10,15,16,15,17,12,8,16,16,17,7,10,17,15,17,8,17,16,17,13,14,8,16,9,16,17,20,15,14,15,14,11,12,20,23,14,15,17,15,18,17,18,18,8,14,17,14,17,11,11,15,17,12,12,16,15,18,11,15,19,12,19,12,12,12,16,11,18,16,18,20,14,7,12,19,15,16,19,18,17,10,15,12,16,15,15,18,14,14,17,18,8,14,14,22,16,14,20,17,11,15,19,17,18,19,16,19,10,8,10,17,14,14,13,14,16,15,17,14,12,12,21,17,13,14,18,11,9,18,13,12,15,15,19,8,13,13,14,13,15,14,19,10,11,10,11,15,14,14,18,15,15,15,11,11,20,13,12,14,15,13,14,16,15,17,17,11,14,21,17,9,16,16,15,23,9,15,18,18,17,15,12,20,17,17,12,11,12,15,14,17,15,17,15,18,13,12,16,16,16,16,11,6,20,13,15,20,11,13,17,15,14,18,16,16,17,15,13,14,16,12,13,21,14,14,12,20,15,14,8,12,24,19,11,14,18,12,15,19,14,18,16,17,13,17,13,11,9,14,14,11,13,16,21,18,16,9,13,16,19,14,15,19,10,20,17,20,16,14,15,13,19,18,15,17,16,13,14,18,20,14,19,23,17,18,17,16,20,11,25,21,22,19,12,18,16,9,13,15,13,17,13,21,16,11,18,15,15,8,17,21,15,17,13,18,17,15,12,11,19,13,14,14,18,9,18,15,14,17,16,18,20,13,13,20,18,18,14,17,13,14,14,8,12,16,18,13,14,18,16,16,15,16,6,13,13,16,15,20,15,17,13,16,12,14,16,11,20,14,13,10,14,16,13,13,19,20,17,10,14,15,14,17,11,17,18,18,17,9,17,12,18,12,21,18,12,16,12,12,12,11,16,21,14,16,13,18,13,16,22,17,18,13,13,15,14,13,12,13,16,12,14,13,16,21,15,10,16,18,18,16,16,16,18,17,15,15,12,11,13,15,12,16,12,14,17,12,18,13,16,20,7,13,13,14,13,11,17,11,16,23,14,12,15,12,12,18,18,21,17,13,15,19,27,12,17,11,14,9,19,12,17,10,14,11,13,14,17,20,13,10,15,23,10,17,13,13,15,16,18,22,17,17,14,18,15,15,16,20,18,12,13,16,15,11,22,16,16,17,14,14,15,16,18,15,19,9,17,19,17,21,18,10,11,11,21,19,16,16,18,10,12,9,14,22,17,13,18,18,14,11,17,11,11,13,14,18,19,17,17,14,15,16,12,16,16,14,9,8,15,17,22,20,15,13,13,10,26,9,16,14,16,18,13,17,18,12,21,14,15,15,10,13,15,16,11,8,20,18,20,16,19,10,14,14,15,13,20,19,11,17,15,14,9,13,15,19,15,18,20,17,16,16,17,19,18,16,14,13,12,11,15,20,18,17,21,20,10,19,15,19,14,13,19,15,17,22,15,15,12,14,16,18,13,15,21,14,12,15,19,20,15,12,18,13,12,17,20,14,14,16,10,16,21,15,16,14,15,15,12,18,13,15,12,13,19,19,14,18,18,18,8,14,13,15,18,19,13,11,18,13,11,9,19,15,14,20,13,13,15,8,14,12,11,19,16,11,12,19,12,17,13,19,16,16,17,12,10,11,17,14,17,21,14,19,20,17,18,15,14,19,19,12,13,11,13,16,12,8,11,12,15,18,16,20,16,14,20,19,16,18,18,11,17,19,12,16,16,15,18,16,20,9,13,14,15,25,16,8,12,14,19,18,15,18,14,11,17,14,18,15,13,19,12,18,10,12,15,10,13,18,16,14,16,15,13,14,14,19,11,18,23,14,16,11,19,13,16,18,12,20,17,18,15,13,10,19,12,7,16,17,12,17,16,15,17,18,15,17,11,13,20,16,19,13,11,9,15,18,18,14,12,10,11,16,14,21,14,12,15,14,21,12,14,19,16,17,20,17,17,11,14,14,15,15,22,15,16,16,20,11,8,18,13,16,20,15,19,20,13,19,15,20,18,19,15,13,16,13,15,16,11,13,17,13,12,12,9,23,15,12,19,16,12,18,14,17,20,16,15,23,14,13,14,12,14,20,18,17,16,12,15,13,18,15,21,14,18,17,13,17,19,17,9,18,17,18,16,8,13,13,19,14,14,17,23,18,17,13,13,8,15,14,18,17,14,18,10,12,14,12,14,20,22,24,17,16,20,20,15,12,16,18,20,13,13,23,13,14,13,10,12,16,15,18,15,8,13,18,16,18,17,16,12,17,12,14,16,12,9,12,22,11,21,15,14,18,14,18,9,16,21,17,17,11,9,17,16,12,16,11,16,13,12,7,13,11,18,16,17,14,15,14,15,14,15,11,13,18,15,15,14,18,25,18,15,12,12,8,12,16,13,10,15,16,16,15,14,14,19,18,13,12,16,16,13,14,12,14,14,12,21,17,8,23,12,9,18,16,20,13,18,12,15,14,15,23,15,12,17,19,11,20,19,12,12,14,19,15,20,14,15,11,14,20,15,16,11,13,13,14,12,17,19,14,14,12,11,13,22,16,16,11,22,14,17,15,18,18,14,17,13,13,16,18,14,8,19,13,9,17,10,15,17,14,14,19,12,16,7,13,18,17,13,14,13,18,10,17,15,17,18,11,15,13,15,17,16,16,14,17,20,12,14,12,14,20,19,17,13,16,16,13,12,16,15,15,17,22,14,12,15,8,14,14,16,11,11,16,16,12,13,13,12,16,19,21,14,13,25,15,23,13,10,15,13,21,17,17,13,9,20,16,13,11,12,21,10,16,12,17,15,16,16,14,14,11,15,17,18,13,18,16,18,17,19,22,11,18,15,14,20,8,14,10,11,17,12,15,12,15,17,15,16,11,20,11,17,20,13,22,11,20,14,15,10,18,15,17,16,16,15,12,16,11,17,19,16,20,18,17,15,12,15,11,16,16,16,15,13,18,14,20,14,19,11,11,12,17,11,13,17,14,11,15,19,12,14,16,13,11,12,20,15,18,11,19,14,15,10,15,13,15,16,15,15,17,14,14,15,15,15,18,16,14,24,13,14,17,11,11,13,10,14,16,17,17,23,18,10,20,18,17,15,14,22,13,17,14,15,19,11,17,17,16,14,19,18,21,18,16,19,16,16,16,12,19,15,13,21,13,14,9,14,16,19,14,16,13,20,13,14,11,17,14,18,14,8,15,18,11,15,24,10,14,12,7,19,14,19,10,15,21,13,16,15,21,14,18,12,16,21,17,11,16,20,10,20,20,15,14,19,16,18,21,8,17,20,13,17,18,13,19,11,16,20,19,16,11,13,16,18,13,15,11,18,18,12,14,15,15,14,15,19,17,20,27,16,12,22,14,16,16,14,15,22,13,16,15,22,11,12,15,16,10,18,18,15,15,15,17,16,10,17,10,13,15,21,12,10,15,16,12,13,15,17,12,12,14,16,14,17,11,13,17,16,14,13,18,19,14,18,8,16,11,16,15,11,23,16,16,23,19,13,14,18,16,16,17,18,13,19,15,14,16,15,26,21,18,17,8,17,14,9,14,17,15,10,15,13,19,16,11,17,13,21,17,9,15,16,14,16,15,10,14,21,12,19,16,17,15,17,18,15,16,12,14,17,11,15,20,15,16,9,15,12,15,11,21,12,21,14,16,15,11,16,11,14,15,18,16,14,14,15,13,23,11,13,16,18,13,8,10,17,18,15,15,13,9,13,15,11,21,15,11,14,15,11,12,14,17,14,16,18,14,15,14,9,13,15,10,11,13,18,15,14,22,14,10,15,19,13,13,15,15,18,14,14,11,15,13,21,17,11,10,20,11,12,16,18,12,28,14,10,15,18,17,18,17,15,14,15,15,13,14,19,13,14,20,17,16,12,16,14,15,15,11,15,21,14,17,20,15,12,13,24,12,11,14,20,9,13,13,17,13,14,17,11,16,12,15,18,20,14,11,14,9,17,17,17,18,28,10,15,20,14,14,13,17,8,17,15,18,17,15,13,15,17,13,20,19,17,16,16,17,13,17,18,15,12,20,12,13,18,17,14,14,15,15,15,7,17,15,13,11,16,17,14,12,14,14,18,11,10,15,14,14,16,20,14,21,10,10,13,16,11,17,14,21,19,13,12,14,11,14,18,13,19,19,21,19,15,20,16,13,12,23,24,17,23,14,12,19,11,18,13,20,16,20,20,16,5,13,12,15,19,21,18,20,17,15,22,21,9,16,16,22,18,12,13,23,10,18,20,20,13,14,15,16,13,14,16,16,19,17,12,16,15,16,14,15,15,15,21,18,9,17,12,15,11,17,15,16,20,17,16,17,18,18,12,17,11,21,18,12,14,15,20,12,13,14,17,13,19,15,15,11,18,11,13,15,12,17,12,19,19,15,14,20,12,19,20,16,18,18,17,16,19,20,14,20,10,17,15,16,14,13,11,16,16,15,16,14,18,21,19,9,13,13,12,15,15,17,21,16,17,16,18,15,13,20,18,10,14,16,11,15,13,14,20,20,14,16,17,16,7,15,11,11,13,18,15,16,15,13,15,17,20,10,14,14,13,17,17,20,15,13,12,20,13,12,11,13,15,12,23,10,11,18,14,17,14,11,14,9,12,16,13,21,14,17,14,13,13,14,13,11,17,11,13,11,15,18,18,13,12,17,22,10,15,17,15,18,14,16,21,15,14,22,9,18,15,15,18,23,17,18,17,21,20,23,15,20,19,14,15,13,18,10,15,16,12,14,16,19,19,12,24,19,20,16,19,16,18,17,15,15,11,13,14,14,19,15,12,15,13,12,16,16,13,12,17,13,18,13,13,22,18,19,17,13,19,13,18,21,14,13,17,19,14,18,19,12,14,8,14,20,15,23,14,11,18,13,17,19,13,15,14,19,17,17,17,11,17,18,24,13,16,16,17,15,14,11,14,14,24,16,20,15,14,13,12,11,14,15,20,13,13,15,14,13,18,14,13,18,12,15,13,21,13,14,15,13,16,19,16,10,18,13,19,15,14,17,10,13,19,17,16,14,9,12,12,16,15,11,9,13,9,11,18,16,17,18,15,14,20,18,15,18,14,17,17,13,18,9,15,10,14,9,10,15,17,7,16,14,17,16,11,14,13,13,13,15,15,18,16,13,17,15,20,19,15,16,19,19,17,20,17,9,15,19,16,19,12,12,20,13,21,16,17,14,22,19,13,15,14,16,23,21,15,18,11,15,19,15,15,18,14,18,15,16,16,15,18,21,16,23,18,15,19,11,16,15,11,13,14,19,17,20,16,11,15,18,16,16,14,11,10,17,17,16,14,19,15,16,14,9,13,10,21,11,12,17,22,15,16,14,15,20,12,17,18,17,16,13,19,13,15,21,17,17,21,19,13,13,20,8,14,12,15,21,11,18,12,11,12,23,13,16,13,19,12,17,15,15,20,12,14,17,11,13,9,18,17,20,10,16,14,16,11,13,16,12,16,17,13,13,14,11,16,15,17,15,19,10,16,15,14,13,19,18,17,17,12,10,20,13,9,19,12,12,14,18,18,16,12,23,17,13,19,12,16,10,20,20,12,15,21,18,16,18,17,18,12,15,13,18,15,13,16,10,17,18,17,13,14,14,13,17,18,10,12,19,12,14,15,16,18,12,12,13,16,13,21,19,15,14,23,11,13,12,15,18,13,15,11,16,16,19,14,15,21,12,16,13,23,14,15,16,11,19,20,18,15,21,13,12,8,12,17,19,12,11,15,16,12,15,11,17,10,13,14,14,14,15,19,17,11,19,16,16,15,16,16,16,11,15,17,19,10,18,13,16,12,16,17,18,14,10,19,12,18,18,11,14,15,15,16,14,15,13,15,19,14,14,15,14,13,20,14,13,19,10,10,12,15,19,10,17,16,16,12,16,13,14,17,16,18,12,13,15,18,18,13,12,9,18,23,16,20,10,14,17,16,19,19,16,9,8,16,11,13,20,22,17,9,18,13,9,12,16,17,15,19,15,19,18,13,16,14,14,15,19,11,16,11,20,15,14,20,21,12,9,12,19,13,15,10,11,20,20,23,22,12,14,16,16,16,14,15,18,22,14,17,14,10,18,14,17,20,19,18,12,20,12,19,17,17,17,17,14,13,17,19,16,14,14,15,21,14,8,16,11,14,19,15,13,15,18,9,20,15,18,14,17,13,17,15,17,13,14,19,17,17,14,10,18,13,21,18,19,18,20,17,15,18,16,14,15,17,15,18,18,15,15,17,15,14,17,17,18,17,12,17,19,16,18,13,14,13,15,16,17,14,17,14,13,15,15,9,21,14,18,19,11,20,10,12,12,13,17,16,14,12,18,17,13,5,19,13,16,19,13,10,16,16,16,17,22,12,23,15,10,16,16,19,14,14,7,15,19,15,12,12,15,18,18,12,13,11,11,11,14,15,13,14,16,17,12,15,20,18,14,13,12,11,14,19,11,17,14,14,16,14,19,10,16,16,12,18,15,12,17,8,11,15,17,12,18,13,15,16,18,19,18,14,16,17,15,19,9,9,13,17,16,18,14,16,18,23,15,17,14,14,9,12,23,15,18,11,17,19,16,12,13,20,14,10,14,12,15,18,19,11,16,23,18,10,14,11,14,18,18,13,18,12,14,17,14,10,17,14,13,16,15,19,24,12,16,17,19,19,18,16,16,19,10,17,12,9,15,11,13,18,13,12,18,18,19,19,14,11,21,18,12,19,13,18,23,16,21,17,13,16,18,15,17,14,16,8,12,14,22,18,18,14,19,16,20,12,13,17,13,15,9,18,18,13,15,10,14,14,16,14,20,13,13,20,20,17,21,18,20,13,16,16,15,10,13,17,15,15,14,19,13,15,12,17,18,17,11,14,14,14,17,12,12,18,8,14,17,14,14,12,18,12,13,13,12,16,17,16,17,13,11,15,11,16,15,13,12,17,11,15,19,16,20,19,17,11,20,20,17,19,15,12,19,16,17,13,12,18,18,19,17,11,14,16,15,15,19,16,17,15,20,17,17,12,11,11,15,17,16,12,18,11,16,13,13,14,16,16,18,12,17,14,19,11,11,17,14,16,10,12,22,19,19,16,15,19,14,8,16,13,19,15,12,10,15,15,16,16,13,14,24,13,18,19,20,14,22,11,13,11,14,11,18,14,11,14,18,16,15,11,17,9,15,22,14,14,18,16,15,15,12,13,17,14,15,14,9,13,18,18,15,17,10,15,19,22,16,12,16,21,14,20,12,12,20,7,15,21,14,19,17,13,19,14,14,13,14,10,14,16,23,12,15,16,13,12,21,15,14,18,19,16,13,16,17,21,17,18,19,14,16,14,16,12,20,19,21,18,19,13,20,16,12,17,17,22,18,14,17,14,12,17,13,20,18,18,16,16,19,17,20,17,12,12,12,17,17,13,22,16,15,17,9,10,11,20,13,10,17,20,15,12,19,18,17,19,15,18,19,17,13,19,12,18,9,17,11,14,21,20,19,16,18,11,16,16,19,18,19,19,13,13,14,21,16,18,14,19,10,12,15,14,18,17,12,17,16,17,19,9,18,14,19,13,20,18,17,16,16,16,21,16,18,14,17,16,22,17,15,17,12,22,16,7,22,18,16,17,11,14,16,11,20,15,17,12,15,13,15,9,16,18,23,17,21,16,12,23,14,11,21,14,19,19,15,15,18,16,16,25,17,14,6,14,11,16,16,13,14,13,10,19,21,14,12,19,16,13,19,11,15,15,13,20,18,12,12,22,17,16,20,14,19,13,14,20,15,14,15,21,15,11,18,17,13,12,12,16,11,17,14,16,12,15,18,15,13,13,20,10,17,12,13,11,15,12,18,16,23,15,19,14,19,12,16,17,19,18,12,11,19,13,12,11,18,16,14,15,13,15,18,16,10,18,12,17,18,17,12,12,14,15,13,10,16,11,18,19,12,20,10,19,16,20,11,19,15,11,21,18,18,12,14,16,18,14,13,13,14,11,16,10,15,12,19,15,17,19,13,15,12,14,12,22,15,19,11,16,19,15,11,15,20,15,15,13,15,19,22,21,19,12,18,14,17,15,11,17,21,15,15,21,16,13,13,18,18,18,15,18,22,17,14,20,13,16,13,18,19,15,19,12,17,17,16,17,16,10,21,13,13,17,14,14,14,18,15,23,14,13,15,18,15,12,14,8,13,17,16,12,18,10,20,16,12,12,17,17,17,12,12,15,8,13,19,17,16,20,13,10,17,23,12,11,23,17,15,16,16,9,17,15,17,14,16,17,15,17,21,9,17,18,8,13,19,10,14,18,18,15,13,17,11,17,20,14,20,13,25,14,14,18,19,17,19,15,10,16,15,14,10,16,18,19,14,13,15,14,12,16,14,16,12,16,14,17,22,17,18,13,12,11,9,11,15,14,15,12,13,18,15,12,26,14,17,15,11,15,11,18,13,7,18,13,13,16,12,17,21,14,19,10,14,18,15,9,13,14,20,9,15,15,17,16,18,11,13,14,10,12,19,13,22,17,19,14,17,15,14,22,10,17,12,12,16,21,22,17,20,16,19,14,10,14,17,18,15,12,9,16,12,20,18,15,15,13,17,10,12,13,11,13,11,12,11,19,21,15,18,22,25,14,17,15,20,20,12,14,21,8,13,12,17,15,9,16,14,15,13,13,11,17,20,19,16,22,20,15,17,15,12,15,18,13,12,15,16,14,13,17,12,22,14,19,11,12,15,17,19,14,18,10,15,13,15,14,15,14,13,19,13,13,12,16,13,18,14,15,17,9,20,10,15,17,16,15,18,17,14,18,15,12,16,17,12,15,19,15,18,14,14,16,13,14,7,10,12,17,24,16,10,16,12,15,15,14,17,19,12,18,16,15,16,11,15,21,14,20,14,22,18,19,17,14,21,13,15,26,15,13,20,12,15,17,20,19,11,11,16,16,14,14,16,17,18,10,13,14,14,14,13,13,13,15,15,19,12,12,19,21,12,18,17,15,13,13,17,18,12,11,10,22,18,14,15,15,12,12,17,17,22,16,19,13,13,15,17,11,15,15,15,12,11,14,19,16,10,18,24,22,16,15,14,18,15,22,10,17,14,10,18,11,11,12,13,24,17,17,10,10,13,16,16,18,17,13,15,17,12,12,15,23,15,14,17,17,18,13,14,13,21,16,14,22,15,13,19,8,13,14,14,20,12,19,13,20,16,19,12,14,14,18,14,11,11,15,20,5,13,15,11,19,9,16,14,17,19,9,16,15,9,16,19,17,13,17,19,17,12,15,18,14,12,12,18,12,10,15,17,16,18,18,16,16,12,15,15,23,13,14,19,13,17,12,14,16,17,17,21,13,7,10,16,12,22,10,18,15,19,15,15,12,15,18,16,14,9,15,14,10,14,20,12,15,23,16,15,14,16,14,16,19,16,15,15,14,14,17,13,12,12,16,11,17,13,17,19,12,13,15,15,15,15,17,19,11,14,19,19,13,15,13,18,13,20,14,17,19,15,17,9,13,12,11,11,17,17,10,13,11,18,18,16,12,18,15,17,19,15,17,9,13,21,14,19,14,21,14,13,12,11,13,14,13,20,14,11,15,16,18,16,12,16,19,17,13,12,16,17,17,18,16,16,11,15,14,24,16,13,16,18,16,14,16,16,20,18,14,22,15,15,15,12,15,12,24,12,21,19,13,21,11,8,14,17,20,16,12,15,17,22,13,14,14,15,18,14,9,13,13,11,14,16,19,14,15,11,17,14,11,14,20,15,16,15,13,19,18,13,17,19,14,18,16,17,12,18,11,14,17,18,16,17,13,16,14,19,16,15,16,16,18,15,16,17,13,12,14,15,16,14,12,13,16,18,11,15,15,10,18,18,12,8,13,13,22,16,20,17,13,19,15,17,17,16,15,16,16,11,8,14,18,18,21,16,13,18,11,15,9,17,19,17,18,13,14,14,16,18,17,13,19,18,19,18,14,16,18,15,17,16,20,18,9,14,18,7,15,17,19,20,14,18,15,17,18,15,12,15,19,15,13,13,16,14,20,16,15,17,12,14,12,19,14,13,9,12,14,20,14,16,22,12,11,14,17,14,16,15,16,14,16,11,13,20,15,18,11,10,16,11,25,18,10,16,15,16,14,12,18,8,11,15,14,17,14,11,13,11,20,13,18,22,18,16,17,11,12,16,18,18,13,15,19,14,17,8,22,14,19,18,16,15,16,18,19,9,18,9,14,12,12,13,19,16,10,17,15,11,18,14,18,16,16,9,13,14,7,18,18,12,12,18,9,15,17,11,17,23,16,22,18,14,14,10,14,15,14,19,14,13,12,18,9,18,15,17,15,15,14,14,18,15,14,20,11,12,19,17,15,14,15,18,15,19,6,18,20,13,11,11,14,12,20,19,11,9,19,11,16,16,12,15,19,12,20,16,14,19,10,18,13,14,19,21,18,13,14,14,14,11,11,12,17,15,19,15,14,13,17,12,15,13,16,12,18,15,15,13,13,15,11,13,16,11,18,15,18,16,12,18,13,15,11,16,15,13,14,12,14,20,13,21,15,9,11,17,18,10,17,13,20,25,17,15,11,16,16,15,9,12,11,21,18,14,13,17,18,8,23,17,19,12,11,11,11,16,17,14,14,19,15,13,16,16,15,16,16,14,12,15,14,14,14,19,16,12,20,19,15,19,15,15,17,17,17,14,15,16,15,17,14,15,10,12,14,13,23,18,15,16,19,14,19,18,20,19,11,11,8,9,19,16,19,17,14,12,17,9,22,13,16,14,17,12,19,20,18,17,15,15,14,12,16,18,14,16,15,8,14,23,10,12,16,15,12,10,12,18,15,15,20,18,17,9,13,16,13,23,16,19,12,19,9,19,18,14,15,16,15,16,16,15,16,17,12,20,11,20,17,15,19,12,19,18,16,15,12,20,14,18,13,13,17,18,17,18,15,13,19,19,9,12,16,21,17,11,18,7,16,11,15,12,15,15,15,11,17,17,17,13,22,25,16,21,19,19,12,11,13,14,11,8,21,16,15,22,19,19,15,12,16,13,11,15,17,15,15,17,12,17,16,20,13,22,14,11,22,15,23,12,18,10,16,13,20,10,15,18,15,7,18,15,11,13,14,19,17,19,17,14,14,11,15,20,15,13,19,14,20,18,13,10,17,8,19,16,16,13,13,16,12,15,20,13,20,12,16,22,14,19,16,15,11,14,14,19,13,21,18,13,12,12,16,11,15,11,16,13,11,21,17,10,15,18,16,20,10,14,16,13,12,13,20,18,19,16,17,14,20,20,16,16,13,14,17,8,11,17,15,14,18,17,20,14,12,16,15,10,23,16,21,11,18,21,11,13,15,21,12,17,17,14,17,12,14,20,19,19,12,16,14,15,16,17,17,17,9,14,13,13,13,17,24,13,15,20,15,5,15,14,11,17,11,16,20,15,20,12,18,18,17,16,15,15,21,12,18,17,15,19,15,15,18,16,16,8,11,13,20,12,20,18,14,10,10,20,19,14,16,16,17,11,17,13,16,15,9,15,16,14,10,15,18,21,19,13,18,19,13,17,23,16,23,12,9,18,11,20,16,12,15,21,13,14,12,13,22,19,23,21,20,16,16,15,25,18,15,19,17,14,11,15,13,19,18,10,20,12,16,21,16,8,12,19,14,14,12,17,15,17,13,17,16,16,12,16,16,12,12,13,14,13,15,16,14,16,16,19,17,14,12,16,21,18,16,17,21,15,15,14,14,13,11,11,14,14,11,16,17,19,22,14,11,16,15,17,10,17,13,17,13,18,14,7,20,16,15,19,19,9,13,16,19,13,10,12,16,10,10,13,17,14,12,12,16,18,20,19,20,10,23,10,15,21,14,15,15,11,12,19,15,17,17,16,16,16,18,12,12,12,19,8,16,12,13,16,17,19,15,11,14,14,13,11,12,15,16,9,13,12,13,18,16,15,15,17,18,11,11,14,16,17,8,17,19,11,16,14,16,15,10,19,22,17,17,15,11,13,14,12,15,21,15,22,14,14,10,9,17,15,14,9,17,14,16,16,15,14,20,19,16,15,14,14,12,11,19,9,15,14,21,18,14,12,8,15,14,10,18,15,15,12,14,16,18,17,9,14,14,14,13,15,19,16,16,20,19,16,14,18,13,15,13,17,13,19,16,14,16,11,20,11,19,13,16,20,13,22,10,14,13,16,15,18,19,13,20,12,17,15,20,14,14,13,7,19,13,15,13,12,13,18,16,13,16,21,23,15,13,19,18,17,12,17,19,14,16,13,14,17,15,20,16,14,16,12,14,15,19,13,23,17,20,12,20,14,16,19,14,15,19,10,20,13,13,17,15,15,11,19,15,18,14,14,18,14,13,21,12,14,15,14,16,16,12,20,16,12,19,16,8,17,16,18,19,20,10,16,9,9,19,15,7,10,11,8,22,17,18,13,12,14,16,12,20,14,16,12,13,11,11,10,18,19,13,11,10,15,13,14,13,17,16,14,10,23,17,14,12,10,9,17,13,20,10,15,15,24,7,9,17,11,18,17,15,13,14,18,13,20,17,20,13,19,18,15,14,11,18,16,20,16,11,13,17,10,15,12,15,12,11,16,22,18,16,13,13,17,15,11,19,18,14,15,20,12,21,19,23,14,13,18,12,11,13,20,15,18,13,15,13,16,16,10,16,17,12,21,16,13,14,15,13,8,18,15,18,14,18,10,19,18,15,18,14,13,14,15,15,17,19,19,17,12,14,23,15,11,15,18,11,17,11,17,14,16,15,19,11,13,14,19,10,13,16,21,15,15,14,18,19,15,19,13,19,15,22,20,14,19,13,15,21,15,18,18,19,12,16,24,12,14,15,12,15,11,12,20,15,19,16,17,14,18,22,21,18,13,11,20,17,16,20,13,15,7,14,17,14,15,11,17,17,17,15,13,22,18,13,17,16,10,13,16,18,11,17,7,19,17,15,10,14,10,15,16,16,10,19,9,17,17,13,16,16,13,18,19,15,16,12,17,16,21,23,19,14,17,16,14,15,14,15,17,13,20,18,8,19,16,11,18,16,21,15,12,18,13,13,14,16,12,18,15,21,16,16,11,14,15,18,19,13,15,11,15,11,14,14,17,12,16,12,19,14,18,20,18,16,15,18,15,17,14,15,10,18,18,14,16,13,17,15,17,13,18,16,21,14,12,15,19,12,12,12,13,18,16,13,13,10,20,17,20,13,18,7,8,19,18,15,17,16,21,11,18,14,15,15,13,11,20,20,16,12,16,12,14,17,19,14,13,19,17,16,17,17,15,16,11,14,12,22,14,16,13,10,17,17,16,16,18,17,12,20,15,13,19,14,16,20,12,12,16,18,19,16,11,18,17,18,17,16,16,21,19,13,14,14,12,18,17,15,11,12,12,18,14,14,18,14,21,14,13,19,17,21,15,16,19,13,16,22,9,16,18,22,23,20,16,13,19,17,7,14,16,14,15,19,14,15,21,10,15,11,14,17,16,18,18,11,15,14,14,10,10,16,25,12,11,15,12,13,11,17,12,18,13,16,9,12,15,14,15,16,14,12,16,14,16,16,17,12,17,14,16,17,15,14,11,18,16,18,21,15,19,9,16,16,12,16,21,10,15,9,15,16,10,17,14,13,11,11,20,18,10,16,17,17,18,19,15,16,14,20,12,16,9,14,10,13,16,16,17,16,14,18,13,16,18,17,15,14,23,10,16,9,9,15,23,16,14,35,16,16,12,17,24,20,14,15,20,8,7,13,14,13,19,16,15,21,18,16,14,16,10,13,14,19,10,13,17,13,14,10,14,17,14,15,12,15,16,14,15,23,13,11,14,14,16,16,13,18,16,18,12,17,11,19,11,16,18,13,9,13,15,12,15,15,10,16,19,21,12,21,17,15,11,16,10,16,21,21,18,16,16,14,15,14,18,17,17,17,18,17,11,20,15,18,15,12,15,13,14,11,17,17,18,17,14,15,15,9,15,16,18,18,15,19,13,14,16,13,12,12,20,11,17,19,14,14,12,14,13,14,10,20,17,13,13,15,15,14,12,14,11,13,18,23,20,13,15,14,11,19,15,17,14,17,19,16,14,12,13,11,15,20,11,15,14,11,8,16,15,13,13,19,11,20,16,16,20,14,17,20,15,17,16,17,14,16,18,11,15,14,10,14,22,12,14,17,14,16,17,19,22,16,12,10,22,13,13,19,10,20,17,14,10,13,19,17,13,15,13,11,15,21,18,15,10,15,13,15,14,16,15,13,20,12,15,20,11,7,16,17,20,15,16,15,15,9,19,17,17,13,11,18,9,16,10,16,16,18,14,15,18,21,9,18,11,10,18,19,17,13,21,12,14,12,11,11,20,14,15,11,9,8,18,18,13,16,20,15,12,10,15,13,9,13,13,10,14,13,17,8,19,10,15,20,17,12,17,10,5,17,17,19,12,23,11,6,16,13,17,19,14,18,11,17,15,16,12,14,16,14,22,13,11,14,21,19,14,12,19,15,17,14,13,16,17,14,15,14,15,20,13,22,14,17,17,13,17,20,15,21,17,17,13,18,17,12,21,12,18,14,15,14,15,17,10,20,14,14,12,14,17,15,12,18,12,16,16,11,19,19,19,16,15,15,12,15,17,14,13,14,17,20,17,13,15,16,11,20,21,16,19,12,17,12,22,13,16,14,16,13,11,16,13,13,20,14,16,13,13,11,12,19,15,16,17,18,18,17,19,14,13,19,18,13,12,18,16,18,14,17,14,18,15,16,13,16,14,14,18,13,14,16,13,16,16,15,24,14,10,11,13,19,18,15,14,17,10,17,14,11,18,11,15,14,21,19,16,21,16,11,15,13,15,14,13,17,15,20,9,19,11,15,9,12,19,15,12,16,17,15,19,10,18,14,12,19,16,10,20,15,18,18,18,19,18,19,13,23,15,10,15,13,12,13,15,18,14,18,18,12,17,17,16,15,12,15,22,17,17,18,13,13,14,14,17,9,16,12,18,14,10,14,12,13,18,10,16,14,8,9,14,11,9,11,21,15,15,14,10,8,12,14,15,14,14,19,15,16,20,12,13,15,11,23,15,14,14,21,9,18,17,10,15,19,17,15,11,18,15,20,14,21,16,12,17,17,14,20,16,16,16,12,16,16,15,12,13,17,16,13,15,11,23,16,16,14,14,16,13,16,12,15,15,16,14,11,17,11,15,20,13,17,16,14,13,21,15,23,19,15,11,13,16,19,14,21,12,14,17,14,13,7,22,11,10,14,8,18,18,14,21,18,16,7,17,14,11,14,15,14,12,13,14,15,11,20,14,20,15,13,13,22,18,17,15,18,13,13,19,12,10,14,14,15,20,15,15,14,13,19,17,10,15,12,15,16,16,16,21,10,17,17,10,24,16,21,15,13,15,15,16,16,16,20,14,19,13,15,13,15,11,17,20,11,18,14,14,10,21,20,17,13,15,14,18,16,15,18,9,17,16,19,21,16,13,18,12,12,14,14,10,15,12,17,15,14,15,15,9,22,7,18,12,16,15,16,11,14,22,14,17,14,8,9,13,16,15,15,19,11,13,19,14,24,11,13,11,17,16,13,21,16,22,16,12,14,17,12,17,12,13,10,15,14,16,11,11,14,14,13,23,13,13,13,18,13,19,15,13,17,11,20,13,17,12,18,17,16,20,13,16,12,10,19,14,14,9,11,17,12,11,13,19,13,20,18,17,18,20,11,8,15,13,14,16,9,15,23,19,13,17,14,18,13,18,16,19,18,14,9,12,16,18,20,13,17,18,17,13,11,12,15,15,20,12,16,16,20,17,18,23,10,19,20,19,16,17,12,15,15,10,18,16,19,8,15,13,17,19,13,15,14,17,16,12,18,14,18,15,12,19,14,16,14,11,10,18,15,15,15,17,15,25,14,7,16,14,14,15,17,12,13,13,16,15,16,15,14,18,15,14,19,23,11,16,11,10,16,16,11,8,14,18,18,12,13,15,13,20,14,16,20,15,15,14,15,13,12,18,4,17,17,21,20,15,15,21,20,11,14,19,21,18,13,12,16,16,15,14,12,12,10,17,17,16,13,15,17,17,15,17,13,17,14,12,17,17,14,16,16,18,18,17,17,20,11,12,16,13,14,9,15,16,16,14,18,22,16,25,12,16,11,14,15,13,16,12,18,23,10,14,16,18,19,21,15,15,12,16,17,18,17,22,14,13,12,13,13,16,16,16,16,21,15,18,13,21,13,23,12,15,12,9,14,19,20,17,14,19,16,18,18,18,17,14,14,15,18,16,12,13,19,17,20,15,15,16,16,16,14,13,16,12,15,14,13,17,14,17,12,11,18,19,22,13,12,16,16,20,18,11,15,11,10,22,14,22,18,21,16,14,20,14,17,16,12,18,13,11,14,13,11,19,14,21,16,16,15,24,20,13,18,20,11,17,18,10,19,20,15,17,10,15,17,12,12,17,20,13,11,14,17,16,16,12,19,16,11,14,15,16,12,14,20,18,11,15,13,19,20,7,13,13,17,16,17,18,14,20,13,18,17,21,13,12,16,15,14,14,18,17,13,12,17,16,25,11,14,13,13,11,15,16,16,14,18,18,13,8,18,12,12,18,19,22,9,21,20,21,26,18,14,19,16,17,13,14,11,19,18,13,19,17,16,18,11,14,11,15,12,14,13,10,10,15,16,13,19,14,25,14,19,16,12,12,19,18,13,12,17,15,15,18,10,18,9,17,20,16,14,15,14,14,15,14,11,24,15,16,12,15,15,16,14,14,10,15,13,13,16,15,16,14,15,19,14,19,17,13,13,19,8,11,15,18,19,14,13,18,15,17,20,14,14,14,17,14,10,19,17,14,12,14,13,16,18,15,7,23,15,22,10,17,19,18,7,7,13,9,20,14,11,18,15,14,14,20,9,19,13,17,15,16,17,12,20,13,19,21,18,14,14,15,17,10,18,11,16,17,11,14,11,16,20,17,9,15,15,17,11,19,17,13,16,18,16,22,16,24,12,18,15,16,24,20,16,14,18,14,11,12,18,18,18,13,12,14,10,8,13,15,23,16,17,19,13,18,11,14,14,13,16,16,10,15,13,13,9,16,15,18,16,19,13,13,18,14,10,14,20,12,10,17,14,13,11,16,14,18,17,19,17,15,17,15,16,12,14,14,21,19,15,14,10,15,19,15,15,15,13,22,15,14,17,15,18,12,14,14,14,18,16,19,14,17,12,8,19,13,9,17,14,13,20,11,11,14,11,16,15,16,18,14,9,13,16,16,22,15,15,16,19,20,8,16,16,16,10,18,13,14,13,9,14,17,10,11,12,14,24,17,15,12,15,13,15,15,13,11,17,17,14,17,18,15,13,16,8,13,18,15,9,20,10,16,12,20,20,24,16,12,13,20,20,7,16,18,15,17,15,15,12,18,15,17,10,14,14,17,17,20,23,17,19,13,12,22,13,14,15,14,13,15,11,13,15,16,19,19,12,10,15,19,18,19,7,16,13,15,17,17,11,22,13,23,20,24,17,10,12,9,17,15,16,12,12,14,13,19,18,21,13,15,16,12,16,16,20,14,17,13,16,14,19,16,17,22,18,11,17,13,15,21,9,13,15,16,10,15,14,12,20,19,15,17,16,25,14,11,16,14,11,15,14,18,16,15,17,17,13,11,23,13,14,15,11,17,19,13,12,7,17,14,16,15,11,15,12,14,12,19,18,19,19,16,22,16,11,20,11,15,21,13,18,21,12,19,14,13,17,17,20,21,13,18,18,13,18,17,14,15,16,21,18,16,15,17,16,21,18,16,12,16,12,9,16,9,21,18,14,19,15,19,18,15,15,18,13,7,15,16,15,10,14,13,19,18,14,14,12,9,11,10,10,20,15,17,12,15,12,18,15,18,15,19,15,18,21,9,16,17,14,12,15,20,10,12,14,15,17,14,22,15,15,13,20,20,13,15,12,12,16,16,18,21,13,20,17,18,12,16,15,14,17,17,15,16,18,16,9,12,13,22,11,18,14,16,13,19,19,8,20,12,17,15,11,15,15,15,11,16,8,14,13,12,11,19,21,16,15,17,16,19,15,15,17,18,11,10,21,12,20,12,16,18,10,19,14,15,12,17,21,17,20,16,14,14,17,16,12,14,15,14,10,16,16,11,23,14,16,18,21,14,17,14,17,24,15,18,20,16,16,17,14,13,12,14,11,14,17,15,12,15,15,14,13,14,12,13,13,15,19,21,10,11,25,22,15,13,11,13,13,14,17,20,17,15,24,12,18,11,11,19,20,17,19,20,14,17,11,17,14,22,17,16,17,12,20,13,13,18,11,9,14,14,12,17,16,13,13,19,13,15,10,11,15,12,12,18,10,16,13,15,14,16,15,13,16,21,16,20,12,17,17,16,19,15,17,15,11,18,11,18,17,19,10,9,12,19,16,12,14,13,15,14,13,13,17,16,13,18,14,15,18,13
