# Supplementary material for: Spatiotemporal dynamics of multidrug resistant bacteria on intensive care unit surfaces
Source: Nat Commun. 2019 Oct 8;10:4569. doi: 10.1038/s41467-019-12563-1 (PMC6783542; doi:10.1038/s41467-019-12563-1)
Supplement: Supplementary file 16 — Source Data [file 41467_2019_12563_MOESM16_ESM.zip › SourceData/Figure9/biofilm.xlsx]

## Sheet: CV
	Replicate1	Replicate2	Replicate3	Replicate4		TX82/17978 vs TX82	TX82/17978 vs 17978	TX82/17979_delta_pgl vs TX82	TX82/17978_delta_pgl vs 17978_delta_pgl	TX5645/17978 vs TX5645	TX5645/17978 vs 17978	TX5645/17878_delta_pgl vs TX5645	TX5645/17878_delta_pgl vs 17978_delta_pgl
TX82	0.145	0.182	0.231	0.246		0.390766	0.474953	0.202428	0.429414	0.312208	0.172402	-0.0181137	-0.0151206
TX5645	0	0	0.025	0
17978	0.16	0.141	0.14	0.153
17978ΔpgI	0.008	0.016	0.011	0.009
TX82/17978	0.674	0.601	0.747	0.754
TX82/17978ΔpgI	0.492	0.431	0.467	0.534
TX5645/17878	0.387	0.417	0.303	0.378
TX5645/17978ΔpgI	0.016	0	0.006	0

## Sheet: XTT
	Replicate1	Replicate2	Replicate3	Replicate4		TX82/17978 vs TX82	TX82/17978 vs 17978	TX82/17979_delta_pgl vs TX82	TX82/17978_delta_pgl vs 17978_delta_pgl	TX5645/17978 vs TX5645	TX5645/17978 vs 17978	TX5645/17878_delta_pgl vs TX5645	TX5645/17878_delta_pgl vs 17978_delta_pgl
TX82	0.59525	0.44825	0.48625	0.47425		0.333044	0.362019	0.166538	0.704373	0.149248	-0.357279	-0.021874	-0.0195412
TX5645	0.02525	0.01725	0	0
17978	0.46325	0.48125	0.55325	0.47225
17978_delta_pgl	0.02525	0.00625	0.00825	0
TX82/17978	0.97625	0.99625	0.89425	0.88725
TX82/17978_delta_pgl	0.78525	0.83525	0.68425	0.87125
TX5645/17878	0.15225	0.30825	0.27725	0.19525
TX5645/17978_delta_pgl	0	0	0.02725	0.03525
