# Supplementary material for: Spatiotemporal dynamics of multidrug resistant bacteria on intensive care unit surfaces
Source: Nat Commun. 2019 Oct 8;10:4569. doi: 10.1038/s41467-019-12563-1 (PMC6783542; doi:10.1038/s41467-019-12563-1)
Supplement: Supplementary file 16 — Source Data [file 41467_2019_12563_MOESM16_ESM.zip › SourceData/Figure9/AB-EF_coassociationTest_absolute_PAK_ICU_AWD-RFP.txt]

Observed co-occurrence value: 24
z-score: 5.58
Expected co-occurrence distribution: 11,12,11,8,11,11,14,4,14,10,11,9,10,8,7,10,7,8,9,6,11,11,8,11,11,7,8,9,13,8,8,7,11,6,8,10,7,10,11,10,7,14,8,6,12,4,13,9,10,7,5,7,7,7,12,9,13,13,8,7,9,10,14,12,7,8,10,12,8,13,9,9,5,12,9,8,11,10,11,15,9,9,7,10,9,10,8,9,10,12,8,8,9,12,9,11,8,10,9,13,10,11,9,12,9,10,12,8,12,11,9,12,12,12,9,11,12,10,14,10,10,13,9,13,11,7,9,14,8,6,9,8,11,8,8,7,7,9,19,11,6,12,11,11,7,12,10,11,10,10,8,10,11,11,9,9,16,12,9,11,9,10,15,8,11,9,11,10,10,12,10,8,11,12,10,8,8,9,10,9,13,9,5,8,12,10,14,12,8,10,6,11,8,6,10,10,13,10,10,8,12,7,11,13,7,10,10,10,10,9,8,11,5,10,7,11,8,17,10,6,7,11,14,8,12,6,8,8,9,8,11,9,13,8,9,10,11,15,8,11,9,10,11,8,13,15,11,14,7,6,11,9,13,8,9,11,11,12,10,9,6,8,13,7,11,10,11,11,14,8,11,10,13,6,7,8,8,9,15,7,10,10,9,9,9,8,9,15,6,10,7,11,13,10,12,10,13,10,4,13,8,11,8,11,9,10,8,8,11,11,8,12,7,5,16,7,14,11,8,11,9,9,12,9,8,4,11,8,10,6,11,11,8,4,9,11,8,11,9,13,12,6,8,17,8,12,5,12,12,7,9,7,11,11,11,12,12,8,11,7,8,5,10,5,11,11,6,10,10,7,10,8,9,15,11,11,9,13,9,13,7,9,12,7,8,9,12,14,10,6,9,13,9,13,9,8,9,13,8,10,10,15,6,13,9,12,9,10,7,14,6,9,12,9,11,12,13,5,9,5,8,9,9,13,10,7,9,9,10,7,8,11,11,9,8,9,10,7,10,10,7,8,6,8,8,8,13,7,12,7,14,9,17,5,12,7,15,8,14,10,6,10,10,9,10,11,13,9,14,13,10,8,9,7,11,10,8,10,8,10,11,8,11,9,7,11,9,9,11,11,6,9,11,5,5,10,11,8,5,8,7,13,12,11,10,5,8,9,10,9,14,9,12,9,8,12,8,9,12,9,7,13,10,9,10,12,10,13,11,8,17,7,8,13,10,12,12,8,6,9,7,8,13,8,11,7,10,17,10,10,7,8,11,10,11,7,10,11,9,8,10,5,11,13,12,10,11,9,12,9,10,11,10,5,13,10,9,10,11,10,5,12,9,13,9,14,8,10,12,8,10,10,8,7,9,12,4,8,8,5,4,4,9,10,15,5,6,10,9,8,10,8,10,6,10,13,10,12,12,15,10,9,10,6,10,7,12,12,11,9,9,11,12,9,13,6,8,9,10,9,10,10,9,12,6,7,11,13,6,12,4,13,11,8,19,15,8,7,8,7,6,11,11,10,11,5,7,9,11,15,7,9,7,9,10,8,9,8,7,7,11,11,11,10,11,10,8,8,12,13,12,6,6,9,14,11,13,8,8,9,7,9,10,9,8,9,7,12,5,12,11,13,5,10,9,7,11,10,6,9,11,12,9,8,11,11,7,13,11,8,10,4,13,12,5,9,9,7,6,13,6,9,12,10,11,3,13,8,15,15,10,11,13,11,8,13,7,11,8,11,10,14,8,7,7,12,10,8,11,6,13,10,12,9,7,9,4,14,8,13,12,11,9,14,8,9,10,9,3,8,11,9,11,12,7,7,6,7,6,10,9,9,11,10,11,9,12,9,15,17,10,6,6,8,7,6,13,10,10,11,7,8,7,6,11,9,12,9,14,6,11,7,12,11,7,9,10,11,6,11,10,9,9,14,12,11,9,12,13,11,12,10,9,7,9,11,13,12,8,10,7,11,12,13,12,7,7,11,7,7,10,11,7,6,7,6,14,13,9,7,7,10,9,7,7,10,8,8,13,9,11,9,12,10,10,8,9,8,11,7,9,7,9,13,12,5,13,10,11,11,8,10,13,9,5,7,14,10,7,7,12,12,8,10,7,9,5,9,12,12,6,9,8,9,11,12,16,8,12,12,8,11,10,5,8,12,10,14,11,10,7,9,10,13,14,8,10,10,11,11,10,8,10,9,9,11,10,9,8,8,13,8,10,8,6,13,10,16,9,5,7,12,7,9,6,8,12,11,6,12,11,11,13,11,12,8,4,13,12,11,10,10,7,8,7,6,16,7,12,12,9,9,9,9,12,8,12,12,7,14,3,8,10,10,9,13,6,8,11,6,15,6,11,11,6,9,6,13,5,10,9,11,10,7,15,9,6,13,11,9,12,7,7,7,11,3,10,11,12,5,10,13,10,10,8,8,10,9,15,7,11,13,8,7,9,12,5,13,7,8,10,10,14,9,15,7,8,10,13,11,6,9,9,7,7,11,14,13,10,12,9,10,8,12,10,6,10,10,8,9,6,7,9,9,12,9,11,8,8,12,9,7,9,7,11,12,8,5,6,8,15,8,4,5,8,8,11,6,11,13,11,10,10,11,11,7,12,6,6,9,12,17,8,8,16,7,16,12,6,12,12,10,6,8,8,9,9,8,10,10,8,8,10,16,9,9,12,13,14,7,7,8,14,8,8,11,10,11,13,11,12,8,11,7,7,7,11,15,13,9,11,8,10,15,14,9,3,8,10,14,10,8,9,10,8,8,11,3,9,9,10,10,13,9,7,9,13,9,10,10,9,12,8,6,5,9,11,10,11,14,10,9,8,12,9,14,12,8,8,11,9,8,12,12,12,10,7,14,11,10,7,7,8,5,11,7,9,7,9,7,6,9,11,11,11,11,7,10,10,7,7,10,8,8,13,15,8,10,12,9,13,14,13,15,17,7,9,10,7,6,11,5,13,8,8,13,14,9,9,8,5,9,11,7,11,12,9,13,11,10,10,10,10,9,11,6,10,13,11,7,8,7,9,9,9,5,11,10,12,9,9,8,7,11,10,10,13,11,6,7,5,12,14,10,8,9,9,12,11,7,12,10,6,13,13,13,12,7,10,11,12,8,8,9,8,12,14,9,10,12,11,10,7,6,14,6,10,8,8,10,10,8,9,9,8,10,11,10,13,13,6,13,8,15,11,11,5,8,6,11,8,10,12,10,10,11,13,7,11,12,13,14,11,8,8,10,8,11,6,15,11,12,15,7,15,12,8,9,8,7,9,11,6,7,14,9,9,8,16,11,9,11,13,10,10,9,3,7,12,11,12,7,12,9,13,14,11,10,7,8,10,7,12,15,13,9,12,8,9,10,15,6,12,9,9,11,10,12,9,9,10,10,12,8,9,10,6,8,11,12,9,6,9,9,11,11,12,14,6,10,11,9,7,10,8,11,5,10,5,8,10,7,13,14,14,10,8,15,7,13,14,12,6,6,10,7,16,6,11,11,5,12,11,12,7,9,9,12,9,12,10,12,12,12,12,8,8,11,8,13,12,8,4,14,8,10,8,9,8,10,14,8,13,12,5,5,11,9,10,10,10,10,10,6,9,11,7,8,4,11,8,9,6,9,13,13,8,11,8,13,15,7,6,8,11,3,5,11,12,8,10,10,8,13,4,14,12,7,6,12,10,13,10,4,13,8,11,7,6,9,3,13,11,8,10,13,11,11,13,12,5,11,9,13,8,9,9,8,9,7,9,11,12,7,8,7,6,11,9,11,5,8,9,6,8,11,9,11,12,11,8,13,12,13,9,13,8,11,10,11,9,11,11,11,11,13,12,12,7,10,6,7,8,10,11,12,9,12,7,8,10,9,11,12,11,10,4,13,11,10,11,10,8,8,8,5,7,7,12,8,11,10,11,8,17,7,12,10,13,10,9,9,8,10,10,13,10,13,11,14,14,7,11,12,10,9,6,11,8,10,6,9,11,13,8,6,7,10,11,11,12,7,13,13,9,9,12,9,7,10,10,12,12,7,9,8,11,13,12,10,10,6,13,9,10,11,12,5,7,9,7,9,7,9,10,6,17,10,16,8,10,11,16,7,7,13,11,7,11,11,8,12,14,10,10,10,11,7,10,11,10,13,8,11,9,12,9,10,11,11,6,10,8,7,10,9,16,13,10,8,10,14,12,13,11,13,7,8,13,14,14,6,10,7,9,9,13,4,9,11,12,9,6,9,10,10,12,6,14,10,9,9,8,8,10,7,8,8,12,11,6,15,10,6,7,10,6,9,9,6,7,13,13,8,12,9,8,11,7,7,11,10,4,8,9,9,9,9,10,13,9,13,8,7,9,8,5,8,7,9,10,10,13,13,11,7,7,13,11,5,5,6,12,11,7,5,9,10,14,10,7,11,6,14,7,3,11,14,11,12,17,9,11,9,11,9,11,9,6,5,5,10,7,9,9,7,11,7,12,9,7,6,7,8,7,6,5,12,11,11,12,10,11,9,5,12,7,12,6,9,11,9,10,11,7,8,8,12,9,9,8,7,14,11,10,11,8,11,5,5,10,10,9,6,14,10,13,4,8,5,4,11,9,10,6,15,11,9,6,13,13,9,15,9,14,10,9,13,10,11,10,11,8,7,15,15,10,10,12,10,8,14,13,9,9,6,9,7,7,9,5,11,9,11,15,13,13,9,9,6,9,10,9,8,11,10,4,13,10,7,8,7,9,7,9,10,10,16,11,12,6,8,9,12,12,10,11,6,13,12,8,11,5,10,9,11,10,9,11,9,12,9,11,14,10,8,10,11,12,7,11,9,8,7,9,9,9,12,9,13,13,9,16,10,14,11,4,11,11,7,8,7,11,6,7,7,12,13,13,11,11,11,9,8,8,14,5,6,13,11,10,9,11,10,5,7,7,11,9,8,10,9,10,15,8,12,10,7,7,7,13,10,10,11,12,16,9,11,10,10,17,11,17,10,11,11,8,11,8,12,12,8,10,12,9,7,13,4,11,13,9,18,10,10,7,10,8,14,9,4,10,6,6,17,13,15,5,9,11,10,6,10,9,12,8,8,6,13,10,12,8,6,9,9,10,9,14,6,10,9,9,10,12,10,13,7,11,8,16,8,7,17,14,7,11,12,10,10,7,7,9,9,13,10,7,12,11,14,11,11,7,10,7,11,9,6,8,8,11,16,8,12,9,7,12,11,9,7,7,10,5,16,9,13,10,10,11,11,11,9,7,6,10,5,11,13,8,9,10,10,9,9,11,7,8,15,11,12,14,10,7,11,7,9,12,11,14,12,10,13,7,9,11,14,10,8,8,7,9,14,6,9,14,9,13,11,11,10,10,11,5,7,7,10,11,7,11,5,11,8,9,11,14,9,8,11,11,13,11,5,7,11,4,10,8,9,17,12,11,8,12,9,10,12,10,9,12,13,10,11,14,15,11,9,12,9,14,11,11,10,11,11,10,11,11,7,11,10,7,12,9,7,8,16,6,11,11,8,8,11,10,8,13,8,8,10,7,13,6,8,9,15,12,11,8,10,11,5,6,13,8,13,8,6,4,8,7,12,11,11,8,6,8,7,13,11,11,13,10,9,9,7,9,14,11,8,10,11,13,9,7,3,9,8,8,9,12,5,9,10,8,7,10,8,12,8,9,7,12,6,12,10,6,8,7,7,8,10,8,10,11,13,13,11,11,12,9,10,9,13,10,8,7,4,7,9,7,9,11,10,11,12,8,9,11,11,11,14,8,12,11,9,9,8,14,15,10,8,12,6,12,12,10,13,6,15,9,14,10,7,10,11,9,12,12,10,11,8,11,10,1,15,11,8,4,10,8,12,10,7,7,13,11,6,7,10,8,9,12,8,8,11,13,10,6,2,6,11,12,6,6,7,12,7,8,7,13,9,9,11,12,9,10,12,9,10,7,16,10,9,9,13,7,9,9,7,12,9,9,16,12,10,8,9,14,6,10,9,13,9,14,10,13,12,7,10,7,14,8,6,13,9,10,11,12,13,6,9,11,13,14,13,7,10,10,10,7,13,10,8,10,8,8,7,10,10,3,5,9,11,12,8,12,9,10,8,12,8,11,13,10,11,11,5,10,10,14,9,15,8,5,11,9,10,11,7,5,17,7,11,5,7,12,9,8,6,12,8,13,9,6,10,12,10,12,13,7,11,7,12,5,12,5,8,9,10,3,9,7,11,13,12,13,13,14,6,7,10,10,6,9,13,12,9,12,8,9,10,12,11,8,10,17,10,9,5,12,9,7,7,7,9,11,12,7,6,11,13,12,9,11,8,8,9,7,9,10,13,10,9,9,7,12,9,10,11,14,13,6,6,6,12,11,9,11,8,12,13,13,13,15,9,13,7,13,10,9,7,6,10,9,9,7,13,6,12,6,11,8,9,14,11,11,15,10,8,9,12,9,5,13,11,12,11,12,15,13,13,11,11,8,7,8,10,11,11,7,10,7,10,8,10,9,12,6,7,6,12,9,5,8,10,9,6,13,9,9,17,11,9,13,7,7,18,7,10,12,11,4,5,9,12,7,13,13,6,10,10,14,9,14,7,12,10,9,9,11,2,9,12,7,10,7,10,11,4,14,14,11,5,13,13,5,8,10,8,10,6,15,7,11,13,10,13,10,8,12,8,10,12,14,11,10,7,11,13,10,16,11,12,7,7,12,12,8,7,5,9,11,12,9,9,11,10,13,9,15,8,12,10,9,9,7,8,8,7,12,13,9,9,11,13,7,9,10,11,6,8,11,6,5,9,8,10,8,8,8,11,10,13,6,7,13,11,9,12,10,8,12,15,16,6,8,6,9,9,9,6,6,13,13,12,9,9,12,7,10,9,5,9,8,8,7,13,9,8,8,13,10,8,12,14,11,7,12,11,11,8,12,11,9,18,10,10,11,9,10,4,6,9,13,12,6,8,9,7,17,10,10,9,2,11,9,8,8,14,9,8,8,5,7,15,10,10,9,5,7,9,12,7,6,9,11,8,7,11,8,7,8,14,12,13,10,10,9,11,11,7,12,6,9,11,4,9,5,8,9,11,13,9,6,6,10,14,12,8,9,7,13,6,11,12,9,8,5,11,4,8,7,14,11,11,10,7,11,7,16,13,6,9,11,13,9,10,9,9,7,9,9,8,8,6,14,7,7,8,11,11,12,12,11,13,15,9,10,7,12,11,11,10,11,9,7,10,12,8,12,9,10,6,10,12,11,16,5,11,10,10,8,8,10,5,8,11,12,9,8,15,10,6,12,10,11,7,12,8,10,10,13,8,8,9,10,9,13,8,12,11,13,13,9,4,11,14,7,12,10,11,11,12,7,12,6,10,8,9,10,9,5,9,13,10,10,11,10,11,11,7,10,8,10,13,11,14,8,12,12,6,7,13,11,10,10,7,10,9,9,6,10,10,12,9,7,10,10,8,7,7,7,9,9,9,12,9,10,12,13,11,11,10,13,8,15,10,15,6,7,10,9,9,10,9,8,8,6,9,11,8,12,13,11,9,11,7,11,12,8,8,10,8,11,11,9,10,9,11,8,10,6,11,12,8,6,13,10,13,6,9,7,11,6,7,7,10,9,12,11,12,12,13,12,9,11,6,11,11,12,9,11,6,8,12,13,13,7,10,10,10,11,9,13,9,10,13,10,10,12,11,6,15,12,16,9,9,10,7,6,12,7,10,16,6,10,10,3,8,9,8,10,11,6,13,5,11,12,14,11,12,7,12,6,7,10,14,11,12,10,7,11,14,6,9,11,5,13,7,6,12,15,8,7,9,11,11,11,8,9,7,7,13,10,10,10,10,12,14,10,5,10,9,9,10,10,11,13,9,14,13,12,8,10,12,9,9,10,8,16,12,9,11,11,7,9,14,11,8,8,10,7,9,12,8,13,11,12,9,14,10,11,9,8,9,8,10,13,8,6,12,7,10,11,10,9,9,10,6,10,7,8,10,11,9,11,10,8,11,16,10,6,12,8,11,14,9,9,5,10,14,6,8,10,14,15,10,17,9,10,14,8,8,12,11,11,9,14,4,10,11,7,13,11,11,8,9,8,8,8,10,10,5,15,11,13,9,11,12,11,8,10,10,8,10,12,7,6,12,10,10,12,13,5,9,9,7,13,11,5,11,5,10,6,8,10,8,13,8,12,8,8,16,13,8,7,16,11,13,7,11,9,11,9,9,10,7,11,13,9,13,8,8,12,9,9,10,8,6,12,8,8,10,7,15,12,17,13,8,9,5,14,11,8,14,14,12,8,5,6,9,11,9,13,9,10,9,11,8,11,13,13,11,8,16,10,10,14,10,8,6,9,9,9,7,5,10,12,12,13,9,9,9,9,10,11,10,9,11,11,5,9,9,14,8,4,14,12,12,7,8,10,15,13,9,11,5,8,10,6,13,8,13,11,11,12,6,10,9,8,11,10,8,12,10,7,11,12,9,16,6,12,12,9,9,9,16,9,9,7,8,14,8,8,11,10,8,9,10,8,9,13,10,8,8,7,12,7,14,8,10,7,8,16,12,8,13,9,10,11,10,8,12,12,6,10,5,5,11,7,6,12,9,10,15,10,11,12,13,12,7,10,12,11,9,3,11,14,11,7,7,9,8,12,6,11,11,9,9,10,13,11,9,7,6,11,10,5,10,9,11,11,5,8,4,7,9,11,7,10,12,8,6,11,9,6,9,7,10,5,8,9,11,5,17,9,13,11,9,10,7,7,13,8,16,7,7,8,9,11,8,5,14,6,11,10,8,6,13,7,15,7,12,9,14,5,9,9,9,7,7,11,10,12,12,9,11,15,13,6,8,7,11,7,9,9,10,13,8,10,13,14,9,8,9,8,17,9,9,10,8,9,10,9,4,7,9,9,10,10,13,10,7,7,6,7,5,14,11,7,10,9,5,8,8,14,13,8,8,10,10,15,12,8,7,14,6,8,8,8,8,12,8,13,8,10,10,10,8,7,11,7,9,14,12,7,16,13,8,8,9,9,10,7,8,9,11,9,10,12,6,12,7,6,12,7,12,10,14,8,9,7,8,12,12,9,8,8,11,13,10,11,11,8,10,11,10,9,11,12,8,9,8,15,6,9,10,13,11,7,10,9,4,11,7,9,11,10,7,9,14,10,8,11,14,9,15,10,9,9,10,9,6,15,8,16,8,9,10,12,13,10,15,12,13,11,10,9,9,8,5,11,10,11,6,16,14,8,7,13,11,11,9,11,7,13,13,7,6,4,11,7,14,12,11,7,15,9,11,14,8,9,6,8,15,10,9,10,7,11,11,12,8,12,15,12,10,8,7,9,9,6,7,11,13,16,7,5,6,9,10,6,7,10,6,13,7,10,5,12,11,11,8,6,14,13,12,11,7,7,13,11,10,10,10,8,13,12,7,9,10,4,8,9,9,8,10,4,9,13,12,7,12,10,14,6,13,8,5,10,6,9,9,10,9,10,8,14,9,8,9,10,8,5,11,8,10,7,10,13,12,12,9,7,12,13,7,14,11,12,7,6,10,11,9,10,7,9,10,10,7,10,9,11,7,10,8,15,11,10,8,9,8,10,11,10,12,10,7,9,8,6,7,5,7,10,10,11,13,12,10,5,10,7,8,10,10,9,9,12,9,12,10,8,7,13,9,13,10,13,7,9,9,9,15,12,6,8,8,9,8,13,9,10,5,11,10,10,8,12,5,8,9,12,7,11,10,7,13,12,10,4,4,8,8,10,11,10,12,7,10,8,9,11,10,4,5,12,10,11,9,14,14,10,11,8,10,9,9,10,10,13,11,6,12,11,10,9,9,7,8,9,10,10,7,8,11,9,11,11,10,8,12,15,12,9,9,5,11,10,7,10,9,7,7,10,10,12,12,16,13,14,10,10,9,8,2,9,10,8,11,11,15,6,3,3,9,8,11,10,14,10,4,5,8,9,12,6,12,10,13,4,11,9,12,7,8,10,11,7,9,5,9,5,11,8,10,4,10,7,12,8,12,11,10,10,12,4,14,13,5,12,7,7,5,11,10,9,9,8,10,11,8,10,9,11,9,11,8,4,9,11,10,11,11,8,14,10,14,11,15,10,8,10,11,12,12,9,10,10,11,11,11,10,8,8,10,7,9,8,11,8,16,12,10,8,10,13,7,7,13,7,6,11,12,9,10,12,8,9,9,10,8,6,12,12,10,14,6,8,11,11,9,8,13,9,14,5,8,9,9,11,9,10,11,7,14,9,6,9,9,12,11,12,12,3,9,9,8,11,7,8,16,11,12,12,9,7,13,14,10,8,11,10,12,10,12,9,13,12,7,8,8,9,14,8,6,9,8,6,11,8,13,10,12,15,10,12,14,12,9,12,10,13,13,12,10,12,13,7,9,12,9,9,13,9,11,13,8,16,8,10,11,8,6,16,5,7,10,7,8,8,9,9,11,10,10,14,10,12,8,8,7,8,10,12,11,12,11,9,14,9,7,10,11,16,11,8,8,2,6,12,10,9,8,10,11,9,11,11,9,15,8,13,9,8,14,12,8,6,9,5,10,9,5,12,10,9,8,6,8,10,9,14,4,10,9,7,6,10,8,10,12,10,5,8,10,8,9,7,5,12,11,12,7,14,8,10,11,13,10,7,8,12,11,9,8,9,10,7,10,8,11,12,9,10,10,9,9,9,14,12,9,11,9,12,6,11,5,8,11,10,11,6,15,8,11,13,15,10,7,10,9,9,6,13,11,12,11,8,9,10,11,11,12,11,11,8,9,7,7,12,11,7,12,13,7,11,11,10,12,7,10,6,12,14,10,7,9,9,11,6,7,11,7,8,8,7,8,4,12,10,11,11,6,8,6,8,12,4,10,7,8,13,13,10,10,10,11,6,11,11,7,4,5,9,12,7,9,7,8,9,9,9,11,13,14,8,11,9,9,14,11,9,11,5,11,12,10,11,7,12,10,9,11,12,10,12,10,13,10,11,6,11,10,9,11,7,11,9,6,12,10,13,12,10,14,11,6,5,11,6,11,9,9,7,11,13,10,8,9,9,9,8,8,11,6,11,14,7,11,10,13,4,7,8,9,10,13,10,12,10,9,8,9,9,14,11,8,13,7,8,9,16,12,11,11,7,11,9,8,6,7,9,12,13,8,10,11,11,14,9,6,9,7,8,6,11,9,10,14,12,8,11,8,15,9,11,11,13,11,14,9,11,8,9,9,13,10,9,14,13,10,13,14,9,8,9,11,11,15,11,13,12,15,11,9,11,8,12,9,9,9,11,7,10,13,8,15,9,13,8,8,10,10,14,13,5,9,10,12,9,14,9,8,9,5,13,9,15,14,9,10,10,10,5,4,9,14,12,8,11,8,10,8,11,10,10,7,10,13,11,11,10,11,8,9,10,10,11,10,7,11,18,7,9,6,15,8,14,9,12,12,14,7,4,12,10,7,12,7,12,10,9,8,8,10,11,10,14,12,13,11,8,6,9,8,7,10,9,10,10,10,10,7,9,9,7,15,15,8,11,11,12,9,8,10,10,11,14,7,8,10,13,7,7,10,12,6,8,11,12,11,12,12,7,8,11,12,5,10,5,14,10,9,14,10,8,5,10,8,12,9,9,14,13,10,10,6,5,11,8,12,13,6,12,8,12,7,10,10,9,13,15,15,9,7,9,8,5,12,11,13,8,11,11,9,10,11,8,11,8,10,10,9,9,13,5,11,11,7,8,9,11,12,12,10,10,9,11,14,7,9,13,16,8,9,6,7,7,11,8,13,15,12,8,11,9,8,14,11,7,9,13,9,10,11,12,10,7,9,10,9,11,9,9,9,11,6,9,7,7,8,9,11,11,9,11,9,10,8,7,8,12,13,12,11,14,9,11,8,8,14,10,16,13,10,10,7,11,12,3,7,13,8,7,10,8,6,10,12,11,6,5,7,13,9,10,12,9,7,12,9,11,12,9,11,10,9,8,8,8,7,10,11,10,11,9,14,10,10,7,7,11,13,8,10,12,10,10,11,9,9,11,10,11,8,12,10,11,7,8,10,12,7,9,10,10,9,14,9,8,8,12,9,8,10,10,7,9,7,11,12,6,12,9,16,9,8,11,14,15,16,11,8,11,12,14,6,11,7,7,7,5,5,11,8,5,8,7,7,8,10,10,10,10,14,10,13,8,10,11,9,8,10,14,9,9,13,8,6,7,12,6,8,7,10,9,9,11,9,4,12,8,13,10,6,5,9,8,9,12,9,10,8,8,15,11,12,10,10,9,6,10,9,8,8,9,10,15,8,7,8,11,12,9,8,16,6,14,7,9,10,9,9,10,9,7,9,8,13,12,9,8,10,14,10,13,6,7,7,4,6,11,18,6,13,12,10,10,5,11,14,11,13,10,9,9,10,8,10,7,6,11,7,7,12,7,10,16,10,11,10,11,6,12,8,10,10,9,4,12,8,9,12,6,10,12,12,6,10,8,10,12,4,11,6,6,9,11,9,13,8,6,11,12,8,8,8,10,9,10,8,10,8,9,11,7,9,10,7,6,10,10,11,9,9,11,12,11,12,9,15,10,8,11,5,9,9,12,8,5,12,13,11,10,10,8,9,14,11,7,13,5,10,12,9,5,15,12,11,11,8,14,5,10,11,7,10,9,10,8,9,7,9,10,5,6,11,11,12,15,12,12,16,8,13,14,9,10,14,10,12,9,13,8,12,10,12,5,7,12,6,11,10,11,8,6,9,8,9,12,13,5,8,10,12,12,13,9,10,12,14,8,5,7,8,11,11,7,10,12,11,16,9,8,12,10,11,8,10,9,10,11,9,8,9,11,10,12,5,12,9,16,11,11,13,5,6,15,8,16,11,7,11,8,10,13,11,8,8,6,7,7,9,13,13,10,11,11,12,12,11,10,9,10,8,8,11,13,8,6,7,13,8,10,6,6,11,8,9,9,10,7,9,10,8,12,11,11,9,8,10,10,14,9,9,7,11,12,12,11,10,11,8,7,10,9,10,8,7,12,15,8,14,10,8,14,9,12,11,8,11,11,9,11,12,11,9,12,11,11,14,9,9,13,9,12,10,11,12,9,9,9,11,9,9,10,8,9,8,7,8,7,6,8,6,10,12,9,8,11,6,8,11,8,12,11,8,8,13,8,10,14,12,10,8,10,9,13,4,11,3,10,10,13,10,10,16,12,10,8,11,10,9,6,10,15,10,7,10,4,6,15,6,11,12,11,7,12,9,12,7,6,11,2,13,12,8,11,13,10,12,9,8,8,7,13,8,10,8,10,7,12,7,11,7,10,10,6,7,8,13,8,6,10,11,8,8,10,10,11,10,10,10,9,9,8,11,8,6,7,7,7,12,6,9,7,8,13,6,11,6,9,4,10,11,8,6,8,6,11,13,10,5,6,9,7,10,8,9,12,8,13,7,8,8,8,11,9,9,6,18,8,7,11,10,10,14,8,8,15,11,8,9,9,6,9,8,9,8,9,5,9,9,8,13,15,15,11,14,12,7,14,8,8,13,10,7,7,11,15,9,9,8,14,7,8,12,10,10,12,5,14,11,5,12,11,10,12,5,8,7,9,8,10,8,12,8,13,15,10,9,7,9,16,10,13,5,8,10,8,10,11,8,12,13,10,7,11,9,13,9,8,10,6,7,5,7,10,9,7,10,9,7,13,5,7,16,7,9,12,10,7,8,11,18,7,8,12,10,9,9,12,7,12,12,8,11,13,7,10,8,15,12,5,17,10,8,7,6,13,8,13,11,10,11,13,10,10,9,10,7,9,12,9,12,10,10,7,7,9,12,7,14,13,10,14,10,11,8,10,12,7,10,9,8,3,4,6,8,11,7,14,8,14,11,6,9,7,9,9,9,7,9,8,10,12,12,11,13,8,5,8,8,11,12,12,8,8,8,8,7,10,10,10,12,11,5,5,12,7,11,13,7,9,10,4,8,14,10,9,10,9,16,11,6,7,7,10,11,6,9,11,6,9,12,10,9,14,9,12,8,12,5,18,12,7,12,7,13,9,8,12,16,7,7,10,7,8,7,9,10,12,14,4,10,13,6,5,8,8,6,7,11,10,11,11,14,8,8,4,15,8,13,10,6,10,10,9,6,8,12,8,9,6,10,7,16,9,7,9,7,14,14,5,5,10,12,10,3,13,12,9,15,10,8,5,8,7,6,12,10,8,11,4,8,12,11,7,8,12,9,6,11,11,9,8,11,10,5,6,9,8,12,14,7,14,7,10,14,15,9,8,10,4,3,11,7,13,14,9,13,7,6,11,13,6,7,11,14,11,9,11,8,8,13,12,7,10,12,9,12,10,9,10,9,7,9,15,10,11,12,13,10,9,9,12,6,10,11,7,8,10,13,13,11,12,6,9,10,11,11,12,9,6,11,9,11,9,9,13,12,9,8,12,12,10,9,9,12,10,8,8,7,9,10,5,7,12,8,13,10,11,8,12,11,9,8,8,7,5,9,9,10,8,9,7,14,9,8,10,11,10,8,13,9,9,9,8,11,8,8,9,12,6,12,11,10,13,6,11,10,8,5,10,10,10,11,9,13,6,8,9,13,10,11,8,10,12,6,7,7,8,15,7,9,9,11,7,7,8,10,10,14,9,6,7,6,7,10,9,12,11,7,7,6,10,5,9,13,10,10,5,6,15,8,6,7,11,10,9,13,6,6,14,9,8,7,8,9,8,8,10,10,9,13,11,10,13,7,4,11,11,10,14,9,9,8,10,11,9,8,8,12,8,12,6,9,7,9,8,11,9,11,9,8,4,10,12,7,12,11,7,13,14,8,11,9,7,11,6,11,6,10,10,8,8,7,9,11,10,12,12,12,9,15,8,9,6,13,13,14,9,10,14,11,10,12,8,6,9,12,9,14,11,11,12,5,4,14,7,6,11,9,10,13,7,8,13,11,10,18,11,8,9,8,13,12,12,12,15,9,15,12,5,11,12,8,10,14,10,9,12,5,6,9,7,14,9,10,11,9,12,10,17,9,11,6,11,7,13,12,10,13,9,12,14,12,8,10,8,10,8,9,8,7,8,7,11,8,11,7,15,10,7,11,9,6,15,16,12,13,8,15,7,10,11,12,4,5,5,8,10,10,13,10,9,9,6,11,8,6,9,7,11,10,12,9,12,14,8,9,11,11,13,12,7,11,6,9,8,9,4,8,6,8,12,9,9,7,7,17,8,12,15,8,13,9,7,11,12,15,14,10,11,10,10,12,9,9,11,10,13,7,14,8,12,5,8,13,7,11,9,5,12,6,7,8,10,12,14,14,7,14,9,10,8,12,8,11,8,12,8,15,9,11,3,10,8,12,11,9,8,5,12,9,7,8,8,11,7,16,9,17,11,9,13,7,7,8,13,9,11,12,8,5,10,14,9,12,6,14,9,13,8,10,10,8,10,7,11,8,9,7,10,8,9,9,12,8,10,12,9,9,14,7,14,8,11,10,8,11,14,10,12,9,12,12,8,10,10,11,13,9,9,5,13,10,10,12,13,5,12,10,4,7,7,11,11,8,8,17,10,14,11,8,7,9,12,10,11,10,9,10,9,11,16,11,12,12,15,10,11,12,10,12,6,8,10,8,6,10,6,9,13,12,8,7,8,10,7,10,9,12,6,10,13,10,11,9,7,11,15,9,8,12,9,13,13,10,11,7,13,9,13,8,9,8,10,9,11,7,10,10,8,13,9,12,12,7,9,11,8,15,7,10,16,9,8,7,7,9,12,15,14,8,8,8,7,10,11,9,13,9,8,8,10,11,7,12,11,15,10,10,11,11,9,6,5,9,7,8,6,9,12,5,11,11,7,6,9,8,13,12,14,7,13,9,7,6,9,12,5,9,7,14,10,11,11,10,9,9,10,10,16,9,13,9,14,12,9,8,7,10,12,10,7,8,8,14,11,10,15,9,11,15,7,8,12,10,10,13,16,8,8,7,9,7,15,10,11,16,6,7,16,8,13,9,7,7,7,8,8,12,10,9,12,8,9,5,11,8,7,10,7,12,8,6,7,5,10,7,12,9,11,13,5,13,8,8,10,15,9,8,7,7,9,11,8,9,14,10,10,11,15,11,9,10,8,8,9,12,8,7,3,14,4,8,11,9,9,13,10,11,13,11,9,9,13,7,12,13,9,7,5,8,11,10,5,13,11,8,12,8,11,9,9,12,8,13,12,8,16,13,13,11,7,11,11,9,11,11,13,12,12,8,10,15,8,18,2,12,12,11,10,13,9,11,8,11,10,9,10,12,10,8,10,9,10,9,10,6,11,8,7,14,7,10,14,9,13,12,11,10,7,14,11,9,5,7,9,7,11,9,6,9,8,13,11,9,10,9,10,10,6,10,10,12,14,5,8,6,10,9,9,7,12,10,7,9,11,8,10,14,7,8,13,8,11,4,13,14,8,13,6,6,6,13,12,14,9,11,12,6,6,13,12,11,13,8,8,7,7,11,9,14,12,9,12,11,6,10,9,6,11,9,14,11,8,5,11,15,14,8,10,10,11,8,11,6,8,11,9,11,12,9,6,10,11,9,14,9,11,7,10,8,7,12,6,11,10,11,10,8,8,11,10,13,11,5,11,6,10,11,11,12,6,11,7,12,10,13,10,11,6,9,5,17,8,6,14,14,10,8,9,12,5,11,9,12,13,14,13,7,11,10,11,7,11,8,10,9,5,12,9,11,11,14,5,9,11,12,8,9,7,14,6,13,11,8,10,8,12,9,6,7,6,7,10,8,5,6,6,8,10,11,7,12,12,13,8,13,8,13,8,12,12,8,9,6,11,11,10,6,14,12,5,11,9,9,9,13,8,7,7,11,6,8,18,10,11,10,9,6,5,11,11,12,8,4,8,9,8,12,12,6,9,9,6,8,9,13,4,13,9,7,14,8,8,9,7,14,9,13,7,14,9,12,13,13,11,8,6,8,14,14,18,9,7,11,13,12,11,9,13,6,12,9,8,12,6,12,10,13,8,10,6,9,9,10,9,7,8,9,5,7,11,9,9,6,13,7,11,10,8,11,11,7,8,8,7,10,13,11,6,12,7,16,9,6,7,10,6,8,9,7,10,9,7,8,9,9,8,11,7,8,10,7,15,5,10,4,10,7,11,7,12,8,7,8,10,8,11,17,9,8,11,6,11,10,14,14,11,9,7,12,9,15,7,8,8,8,9,9,7,9,9,16,12,16,12,13,8,10,12,14,11,8,7,12,10,14,6,10,10,10,10,13,13,13,9,4,6,8,10,7,11,9,8,8,6,9,10,8,15,5,9,13,8,9,9,5,10,8,9,5,14,12,14,13,7,10,11,9,6,9,10,13,13,10,7,12,8,6,9,8,7,12,11,8,12,6,12,16,8,8,7,12,11,17,15,9,13,9,15,12,7,10,9,16,12,9,9,13,9,12,10,6,7,11,10,12,9,10,11,10,10,4,8,11,11,6,13,12,12,10,11,13,14,9,13,3,8,10,11,8,8,7,14,9,13,10,13,6,8,9,9,7,10,9,7,13,10,10,7,11,13,7,9,11,11,5,8,14,8,8,7,10,10,10,12,5,8,10,16,10,10,9,8,7,12,13,9,7,6,7,6,8,11,8,11,12,7,9,11,11,11,9,7,10,12,7,8,4,8,9,6,8,13,11,13,7,10,7,9,6,11,13,11,12,10,9,17,6,13,10,8,9,12,9,11,12,6,18,11,8,12,9,10,8,9,12,10,13,9,12,9,10,9,10,15,14,12,6,12,7,10,9,8,11,17,10,7,12,10,5,10,9,7,10,10,6,12,7,14,13,9,14,7,7,7,18,6,8,12,6,12,9,10,15,15,10,11,6,9,10,10,15,10,10,8,5,11,10,10,14,13,9,8,9,11,8,7,6,8,10,14,8,9,11,11,11,17,10,8,12,10,8,5,8,10,9,10,8,11,11,11,7,11,11,9,8,8,10,10,10,7,12,13,14,9,10,10,7,10,10,6,12,9,3,10,15,7,7,8,9,8,12,7,8,7,10,11,10,13,12,8,12,11,9,10,8,6,8,7,13,10,10,12,9,9,8,8,7,15,9,8,7,7,7,10,10,8,6,12,13,13,8,12,9,4,16,7,9,15,10,4,9,6,8,10,9,10,10,13,15,8,8,7,13,6,14,8,10,13,9,12,11,9,7,12,10,7,8,10,12,9,8,12,9,9,15,8,10,8,12,7,14,8,10,9,10,11,12,6,16,11,12,7,7,11,5,8,13,6,10,9,10,11,4,7,8,9,11,12,12,10,11,9,8,14,9,11,10,8,12,9,7,12,7,5,7,12,8,13,11,7,8,12,13,7,7,9,6,3,12,9,12,6,11,8,14,9,12,12,10,9,8,11,11,3,12,7,10,5,11,9,11,8,9,8,12,8,12,12,9,8,11,9,8,10,9,12,10,8,7,10,10,9,14,11,14,11,9,10,8,10,10,15,15,14,11,9,16,9,10,15,9,10,10,8,11,11,5,5,10,11,5,8,6,8,13,10,8,14,10,10,6,15,12,6,13,11,11,10,5,13,9,9,16,7,10,14,10,6,8,9,10,7,16,8,11,8,11,12,6,7,10,12,11,9,7,11,6,10,12,8,13,8,11,10,7,8,9,14,10,9,10,10,10,11,9,8,8,12,7,8,14,10,6,7,10,11,11,7,12,12,11,9,10,13,7,9,9,10,8,5,7,12,10,5,8,10,12,10,8,8,9,13,7,13,12,6,12,10,9,10,9,9,11,9,6,9,7,12,10,12,8,8,8,8,10,7,6,10,15,9,9,15,9,10,10,8,13,9,10,16,9,11,5,17,14,8,5,9,9,9,10,9,4,7,10,9,8,8,11,11,9,7,11,9,9,11,14,10,11,8,5,11,8,12,7,12,11,7,10,7,12,13,11,8,13,8,8,9,7,8,14,7,8,8,10,6,8,13,6,12,9,11,9,11,10,7,7,13,12,6,11,9,14,11,10,8,9,6,5,10,11,8,10,12,9,9,9,7,11,6,11,9,11,3,7,11,11,7,7,10,9,11,8,8,12,11,5,10,14,10,7,13,11,8,8,14,8,7,12,4,9,13,7,7,10,10,14,10,12,6,7,9,11,11,9,11,10,9,9,12,11,6,9,5,5,15,8,4,12,8,9,12,12,9,5,7,15,11,12,10,8,8,3,8,12,8,11,6,12,5,13,10,6,7,8,8,12,14,10,7,13,9,7,9,10,10,8,9,11,11,11,7,11,13,11,11,4,14,7,11,13,4,8,6,13,12,14,11,17,5,8,9,11,9,13,7,5,11,7,10,11,8,7,8,9,14,7,6,7,8,7,12,10,10,11,7,11,13,11,12,6,9,9,11,12,12,11,12,9,12,10,10,9,7,16,12,8,9,11,8,8,7,11,6,7,8,11,12,9,10,12,11,12,14,6,10,9,8,12,10,6,7,5,11,9,7,14,10,10,7,9,12,10,11,7,9,7,14,5,10,7,9,9,8,6,11,9,12,8,11,8,6,9,11,12,10,10,7,4,7,11,9,13,11,10,8,12,9,12,7,10,9,8,12,9,11,7,10,8,7,8,9,10,4,9,12,13,11,9,8,6,11,13,12,5,8,10,8,4,10,9,16,11,11,9,8,12,11,7,7,15,11,7,10,12,11,8,12,11,13,11,10,10,11,6,9,12,8,9,8,11,10,13,12,7,11,11,7,8,10,7,7,5,10,15,10,9,5,6,10,9,8,7,12,11,9,13,9,13,9,14,7,7,10,8,10,9,11,13,8,14,10,10,9,12,13,9,3,10,9,9,10,9,10,10,5,10,9,11,11,6,9,13,8,8,8,6,9,10,9,13,10,13,11,10,11,11,11,9,12,12,7,12,10,11,11,8,13,10,10,7,5,13,9,10,13,10,6,15,9,8,14,10,8,7,7,10,15,10,8,7,15,13,6,11,9,14,8,7,10,12,11,9,7,12,11,11,9,11,11,16,9,9,4,14,7,11,11,7,13,8,10,12,9,8,13,9,8,17,8,14,10,11,10,14,10,13,7,14,6,9,9,10,7,3,9,8,6,9,12,6,12,7,6,16,11,11,8,11,8,8,8,8,9,7,7,10,9,13,11,6,11,8,9,10,11,11,6,8,13,10,5,8,10,10,10,11,13,13,9,10,10,8,14,10,5,7,10,11,15,11,11,4,12,12,11,7,16,11,13,11,11,11,10,10,14,4,9,11,9,11,8,13,9,14,9,14,8,9,9,10,5,10,14,8,7,10,10,13,12,11,11,8,9,14,16,14,9,7,10,10,7,8,9,8,8,5,9,8,14,9,5,11,13,13,9,12,12,7,11,13,9,10,7,10,12,10,9,8,12,8,15,7,6,8,9,16,8,13,7,8,9,6,17,17,13,10,11,10,6,17,12,12,7,10,9,11,12,8,12,3,7,11,12,8,9,11,12,6,5,7,10,11,13,7,12,11,6,11,6,7,10,10,9,13,12,9,11,9,7,10,11,12,12,11,10,8,9,12,6,13,11,10,10,7,7,16,13,13,7,6,9,6,13,7,7,8,9,11,11,7,10,5,13,11,9,8,10,12,15,9,8,9,9,11,11,6,12,13,12,10,11,8,7,10,12,11,11,7,8,14,11,11,8,5,14,10,7,9,6,10,8,5,11,9,10,10,9,12,9,11,11,4,11,6,9,6,8,16,12,13,9,11,11,10,7,6,8,9,8,8,10,9,12,6,11,12,7,12,11,4,14,4,7,9,7,9,14,7,12,10,8,6,10,10,16,15,9,14,8,11,9,10,13,9,10,5,5,12,7,9,13,9,14,10,14,12,13,9,8,10,9,7,12,8,8,6,17,8,9,11,7,8,6,11,8,9,10,10,7,14,10,9,8,15,7,3,8,14,10,13,13,6,7,9,7,6,9,10,12,9,11,9,9,6,9,10,9,10,10,11,9,10,7,8,11,7,13,9,9,12,7,16,9,9,10,10,10,10,10,11,11,12,11,10,5,7,8,10,12,10,10,9,10,10,11,7,11,9,7,14,10,10,8,13,11,10,8,11,14,4,12,9,8,10,5,9,15,8,8,9,6,12,13,13,11,9,8,7,6,10,7,14,5,10,5,7,8,11,13,9,9,11,8,10,11,11,7,10,9,6,10,10,9,9,12,12,10,14,10,10,11,13,11,10,10,5,6,5,8,11,8,10,15,14,16,8,12,10,9,12,8,8,12,9,9,5,10,9,8,6,11,8,10,7,9,9,8,10,8,7,10,11,12,14,6,13,9,8,9,6,10,7,4,11,9,10,9,7,6,10,9,4,9,13,8,12,12,10,9,11,7,9,5,15,12,10,9,11,9,6,8,14,8,5,9,8,12,11,8,7,6,14,9,13,8,12,13,7,13,8,9,8,12,7,15,8,12,8,8,9,7,8,10,12,9,8,9,12,7,12,8,12,9,7,12,11,14,8,13,7,9,13,9,9,9,8,7,8,12,9,11,11,8,12,12,5,13,13,10,4,14,9,9,11,12,10,13,12,9,9,6,5,13,11,10,8,14,12,9,6,11,10,10,15,8,9,11,10,12,9,9,9,9,7,11,10,12,9,10,12,9,7,12,8,8,10,11,7,11,10,5,10,11,13,9,10,12,8,9,12,13,8,14,8,8,9,13,12,10,12,13,9,7,8,13,6,9,5,10,7,6,11,6,11,10,8,9,6,8,8,5,8,7,9,13,12,15,6,10,11,5,9,6,9,6,5,8,4,10,9,12,8,8,18,12,14,12,10,9,10,14,8,11,8,8,14,7,8,13,11,8,9,11,9,12,3,8,7,16,13,10,9,12,7,9,7,10,12,13,8,7,10,10,15,7,16,5,10,12,10,8,7,5,3,7,16,5,12,10,10,10,11,6,9,13,11,12,11,11,11,9,6,8,9,9,9,8,7,12,12,13,6,14,13,8,8,11,15,6,10,9,11,13,10,14,12,12,8,8,12,11,9,6,8,13,10,9,8,9,10,14,10,15,10,9,6,5,7,7,5,7,8,10,12,10,13,8,9,10,11,8,5,7,13,10,8,13,7,8,8,11,14,8,10,14,7,9,12,12,10,13,4,10,9,14,8,8,9,13,7,15,10,6,8,10,9,8,10,6,9,10,7,9,8,10,9,7,11,14,11,5,11,8,10,11,8,9,9,11,11,11,11,9,11,9,12,15,12,10,10,9,13,8,11,7,9,6,10,15,10,7,10,10,7,9,9,10,4,13,11,9,7,7,7,7,14,9,7,9,8,6,8,12,9,4,10,11,5,5,11,7,12,8,10,9,9,10,10,10,11,6,15,9,8,7,10,10,7,8,15,15,6,11,11,11,10,11,7,7,9,9,12,7,7,11,10,14,7,11,12,11,9,9,9,12,10,9,7,9,11,14,6,9,11,9,9,11,8,12,11,8,9,5,11,10,8,10,11,9,8,10,8,10,14,9,15,7,9,8,12,8,13,10,10,12,14,8,6,4,11,11,7,8,7,9,13,10,12,12,10,6,8,9,13,7,13,14,10,10,8,10,10,18,11,6,14,7,13,14,10,7,11,10,5
