# Supplementary material for: Spatiotemporal dynamics of multidrug resistant bacteria on intensive care unit surfaces
Source: Nat Commun. 2019 Oct 8;10:4569. doi: 10.1038/s41467-019-12563-1 (PMC6783542; doi:10.1038/s41467-019-12563-1)
Supplement: Supplementary file 16 — Source Data [file 41467_2019_12563_MOESM16_ESM.zip › SourceData/SupplementaryFigure10/PA_susceptibility_PAK_ICU_AWD-RFP.csv]

	Room	Week	ICU.area	Species	Replicate	Sample	Lineage	Room_colors	Week_colors	ICU.area_colors	Lineage.color	Ceftazidime	Cefepime	Meropenem	Imipenem	Pipercillin.Tazobactam	Ceftolozane.Tazobactam	Ceftazidime.Avibactam	Ciprofloxacin	Levofloxacin	Gentamicin	Amikacin	Fosfomycin	Colistin	Aztreonam
PA_032	1	0	washroom sink	P. aeruginosa	A	032	3	#CB4D42	#E6E6E6	#8ABBC7	#00BF7D	-1	1	1	0	0	-1	-1	1	1	1	1	-1	-1	1
PA_041	1	2	bedside rail	P. aeruginosa	A	041	1	#CB4D42	#D8D8D8	#FEBF54	#F8766D	1	1	1	1	1	1	1	1	1	1	1	0	-1	1
PA_038	1	2	nursing call button	P. aeruginosa	A	038	1	#CB4D42	#D8D8D8	#ACD13E	#F8766D	1	1	1	1	1	1	1	1	1	1	1	0	-1	1
PA_064	1	6	alcohol foam dispenser	P. aeruginosa	A	064	4	#CB4D42	#BABABA	#CDC5A4	#00B0F6	-1	-1	-1	-1	-1	-1	-1	-1	-1	-1	-1	-1	-1	-1
PA_060	1	6	bedside light switch	P. aeruginosa	A	060	4	#CB4D42	#BABABA	#DD95C1	#00B0F6	-1	-1	-1	-1	-1	-1	-1	-1	-1	-1	-1	-1	-1	-1
PA_059	1	6	bedside rail	P. aeruginosa	A	059	4	#CB4D42	#BABABA	#FEBF54	#00B0F6	-1	-1	-1	-1	-1	-1	-1	-1	-1	-1	-1	-1	-1	-1
PA_058	1	6	nursing call button	P. aeruginosa	A	058	4	#CB4D42	#BABABA	#ACD13E	#00B0F6	-1	-1	-1	-1	-1	-1	-1	-1	-1	-1	-1	-1	-1	-1
PA_061	1	6	washroom sink	P. aeruginosa	A	061	4	#CB4D42	#BABABA	#8ABBC7	#00B0F6	-1	-1	-1	-1	-1	-1	-1	-1	-1	-1	-1	-1	-1	-1
PA_118	2	6	alcohol foam dispenser	P. aeruginosa	A	118	4	#8F7800	#BABABA	#CDC5A4	#00B0F6	-1	-1	-1	-1	-1	-1	-1	-1	-1	-1	-1	-1	-1	-1
PA_114	2	6	bedside light switch	P. aeruginosa	A	114	4	#8F7800	#BABABA	#DD95C1	#00B0F6	-1	-1	-1	-1	-1	-1	-1	-1	-1	-1	-1	-1	-1	-1
PA_113	2	6	bedside rail	P. aeruginosa	A	113	4	#8F7800	#BABABA	#FEBF54	#00B0F6	-1	-1	-1	-1	-1	-1	-1	-1	-1	-1	-1	-1	-1	-1
PA_112	2	6	nursing call button	P. aeruginosa	A	112	2	#8F7800	#BABABA	#ACD13E	#A3A500	-1	-1	-1	-1	-1	-1	-1	-1	-1	-1	-1	1	-1	-1
PA_117	2	6	washroom sink	P. aeruginosa	A	117	4	#8F7800	#BABABA	#8ABBC7	#00B0F6	-1	-1	-1	-1	-1	-1	-1	-1	-1	-1	-1	-1	-1	-1
PA_185	3	6	alcohol foam dispenser	P. aeruginosa	A	185	2	#00989D	#BABABA	#CDC5A4	#A3A500	-1	-1	-1	-1	-1	-1	-1	-1	-1	-1	-1	-1	-1	-1
PA_180	3	6	bedside light switch	P. aeruginosa	A	180	2	#00989D	#BABABA	#DD95C1	#A3A500	-1	-1	-1	-1	-1	-1	-1	-1	-1	-1	-1	0	-1	-1
PA_179	3	6	bedside rail	P. aeruginosa	A	179	2	#00989D	#BABABA	#FEBF54	#A3A500	-1	-1	-1	-1	-1	-1	-1	-1	-1	-1	-1	-1	-1	-1
PA_178	3	6	nursing call button	P. aeruginosa	A	178	2	#00989D	#BABABA	#ACD13E	#A3A500	-1	-1	-1	-1	-1	-1	-1	-1	-1	-1	-1	-1	-1	-1
PA_182	3	6	washroom sink	P. aeruginosa	A	182	4	#00989D	#BABABA	#8ABBC7	#00B0F6	-1	-1	-1	-1	-1	-1	-1	-1	-1	-1	-1	-1	-1	-1
PA_187	3	8	washroom sink	P. aeruginosa	A	187	3	#00989D	#A8A8A8	#8ABBC7	#00BF7D	1	1	1	1	1	1	1	1	1	1	1	0	-1	1
PA_011	4	0	nursing call button	P. aeruginosa	A	011	3	#A34EDD	#E6E6E6	#ACD13E	#00BF7D	1	1	1	1	1	1	-1	1	1	1	1	-1	-1	1
PA_254	4	2	alcohol foam dispenser	P. aeruginosa	A	254	3	#A34EDD	#D8D8D8	#CDC5A4	#00BF7D	1	1	1	1	1	1	-1	1	1	1	1	-1	-1	0
PA_298	4	6	alcohol foam dispenser	P. aeruginosa	A	298	4	#A34EDD	#BABABA	#CDC5A4	#00B0F6	-1	-1	-1	-1	-1	-1	-1	-1	-1	-1	-1	-1	-1	-1
PA_289	4	6	bedside light switch	P. aeruginosa	A	289	4	#A34EDD	#BABABA	#DD95C1	#00B0F6	-1	-1	-1	-1	-1	-1	-1	-1	-1	-1	-1	-1	-1	-1
PA_286	4	6	bedside rail	P. aeruginosa	A	286	4	#A34EDD	#BABABA	#FEBF54	#00B0F6	-1	-1	-1	-1	-1	-1	-1	-1	-1	-1	-1	-1	-1	-1
PA_283	4	6	nursing call button	P. aeruginosa	A	283	4	#A34EDD	#BABABA	#ACD13E	#00B0F6	-1	-1	-1	-1	-1	-1	-1	-1	-1	-1	-1	-1	-1	-1
PA_294	4	6	washroom sink	P. aeruginosa	A	294	3	#A34EDD	#BABABA	#8ABBC7	#00BF7D	1	-1	1	1	0	0	-1	1	1	1	1	-1	-1	-1
PA_304	4	8	nursing call button	P. aeruginosa	A	304	3	#A34EDD	#A8A8A8	#ACD13E	#00BF7D	1	-1	1	1	1	0	-1	1	1	1	-1	-1	-1	-1
