# Supplementary material for: Spatiotemporal dynamics of multidrug resistant bacteria on intensive care unit surfaces
Source: Nat Commun. 2019 Oct 8;10:4569. doi: 10.1038/s41467-019-12563-1 (PMC6783542; doi:10.1038/s41467-019-12563-1)
Supplement: Supplementary file 16 — Source Data [file 41467_2019_12563_MOESM16_ESM.zip › SourceData/SupplementaryFigure10/KP_susceptibility_PAK_ICU_AWD-RFP.csv]

	Room	Week	ICU.area	Species	Replicate	Sample	Lineage	Room_colors	Week_colors	ICU.area_colors	Lineage.color	Ampicillin	Cefazolin	Cefotetan	Ceftriaxone	Ceftazidime	Cefepime	Meropenem	Imipenem	Pipercillin.Tazobactam	Ceftazidime.Avibactam	Ampicillin.Sulbactam	Ciprofloxacin	Levofloxacin	Gentamicin	Amikacin	Trimethoprim.sulfa	Fosfomycin	Aztreonam	Doxycycline	Minocycline	Tigecycline	Nitrofurantoin
KP_030	1	0	washroom sink	K. pneumoniae	A	030	1	#CB4D42	#E6E6E6	#8ABBC7	#F8766D	1	1	-1	1	0	0	-1	-1	-1	-1	-1	-1	-1	-1	-1	-1	-1	0	-1	-1	-1	-1
KP_044	1	2	bedside light switch	K. pneumoniae	A	044	4	#CB4D42	#D8D8D8	#DD95C1	#00BFC4	1	1	1	1	1	1	1	1	1	-1	1	1	1	1	1	1	-1	1	0	-1	-1	1
KP_040	1	2	bedside rail	K. pneumoniae	A	040	4	#CB4D42	#D8D8D8	#FEBF54	#00BFC4	1	1	1	1	1	1	1	1	1	-1	1	1	1	1	1	1	0	1	0	-1	-1	1
KP_046	1	2	washroom sink	K. pneumoniae	A	046	1	#CB4D42	#D8D8D8	#8ABBC7	#F8766D	1	1	-1	1	0	0	-1	-1	-1	-1	0	-1	-1	-1	-1	1	-1	0	-1	-1	-1	-1
KP_063	1	6	alcohol foam dispenser	K. pneumoniae	A	063	5	#CB4D42	#BABABA	#CDC5A4	#619CFF	1	1	1	1	1	1	1	1	1	1	1	1	1	1	1	1	0	1	0	-1	-1	1
KP_084	2	0	washroom sink	K. pneumoniae	A	084	2	#8F7800	#E6E6E6	#8ABBC7	#B79F00	1	1	-1	1	1	1	-1	-1	-1	-1	1	1	1	-1	-1	1	-1	1	1	1	0	-1
KP_136	2	10	alcohol foam dispenser	K. pneumoniae	A	136	1	#8F7800	#949494	#CDC5A4	#F8766D	1	1	-1	1	-1	0	-1	-1	-1	-1	0	-1	-1	-1	-1	1	-1	0	1	-1	-1	-1
KP_135	2	10	washroom sink	K. pneumoniae	A	135	1	#8F7800	#949494	#8ABBC7	#F8766D	1	1	-1	1	0	0	-1	-1	-1	-1	-1	-1	-1	-1	-1	1	-1	-1	1	-1	-1	-1
KP_093	2	2	bedside rail	K. pneumoniae	A	093	4	#8F7800	#D8D8D8	#FEBF54	#00BFC4	1	1	1	1	1	1	1	1	1	-1	1	1	1	1	1	1	0	1	-1	-1	-1	1
KP_089	2	2	nursing call button	K. pneumoniae	A	089	3	#8F7800	#D8D8D8	#ACD13E	#00BA38	1	1	1	1	1	1	1	1	1	1	1	1	0	1	1	1	-1	1	1	-1	-1	0
KP_109	2	4	alcohol foam dispenser	K. pneumoniae	A	109	4	#8F7800	#CACACA	#CDC5A4	#00BFC4	1	1	1	1	1	1	1	1	1	-1	1	1	1	1	1	1	0	1	-1	-1	-1	1
KP_116	2	6	washroom sink	K. pneumoniae	A	116	4	#8F7800	#BABABA	#8ABBC7	#00BFC4	1	1	1	1	1	1	1	1	1	-1	1	1	1	1	1	1	-1	1	1	0	0	1
KP_123	2	8	bedside light switch	K. pneumoniae	A	123	5	#8F7800	#A8A8A8	#DD95C1	#619CFF	1	1	1	1	1	1	1	1	1	1	1	1	1	1	1	1	0	1	0	-1	-1	1
KP_121	2	8	bedside rail	K. pneumoniae	A	121	5	#8F7800	#A8A8A8	#FEBF54	#619CFF	1	1	1	1	1	1	1	1	1	1	1	1	1	1	1	1	0	1	0	-1	-1	1
KP_144	3	0	nursing call button	K. pneumoniae	A	144	2	#00989D	#E6E6E6	#ACD13E	#B79F00	1	1	-1	1	1	1	-1	-1	-1	-1	1	1	1	-1	-1	1	-1	1	1	1	0	-1
KP_195	3	10	bedside light switch	K. pneumoniae	A	195	1	#00989D	#949494	#DD95C1	#F8766D	1	1	-1	1	-1	0	-1	-1	-1	-1	-1	-1	-1	-1	-1	1	-1	0	0	-1	-1	-1
KP_160	3	2	bedside light switch	K. pneumoniae	A	160	3	#00989D	#D8D8D8	#DD95C1	#00BA38	1	1	1	1	1	1	1	1	1	1	1	1	1	1	1	1	0	1	0	0	-1	1
KP_158	3	2	bedside rail	K. pneumoniae	A	158	5	#00989D	#D8D8D8	#FEBF54	#619CFF	1	1	1	1	1	1	1	1	1	1	1	1	1	1	1	1	0	1	0	-1	-1	1
KP_184	3	6	alcohol foam dispenser	K. pneumoniae	A	184	3	#00989D	#BABABA	#CDC5A4	#00BA38	1	1	-1	1	1	0	-1	-1	-1	-1	1	0	-1	1	-1	1	-1	1	0	-1	-1	-1
KP_208	4	0	bedside light switch	K. pneumoniae	A	208	2	#A34EDD	#E6E6E6	#DD95C1	#B79F00	1	1	-1	1	1	1	-1	-1	-1	-1	1	1	0	-1	-1	1	-1	1	1	1	0	-1
KP_017	4	0	bedside rail	K. pneumoniae	A	017	2	#A34EDD	#E6E6E6	#FEBF54	#B79F00	1	1	-1	1	1	1	-1	-1	-1	-1	1	1	1	-1	-1	1	-1	1	1	1	0	-1
KP_008	4	0	nursing call button	K. pneumoniae	A	008	2	#A34EDD	#E6E6E6	#ACD13E	#B79F00	1	1	-1	1	1	1	-1	-1	-1	-1	1	1	1	-1	-1	1	-1	1	1	1	0	-1
KP_215	4	0	washroom sink	K. pneumoniae	A	215	4	#A34EDD	#E6E6E6	#8ABBC7	#00BFC4	1	1	1	1	1	1	1	1	1	-1	1	1	1	1	1	1	-1	1	0	-1	-1	1
KP_320	4	10	nursing call button	K. pneumoniae	A	320	3	#A34EDD	#949494	#ACD13E	#00BA38	1	1	-1	1	-1	0	-1	-1	-1	-1	-1	-1	-1	-1	-1	1	-1	0	-1	-1	-1	-1
KP_328	4	10	washroom sink	K. pneumoniae	A	328	5	#A34EDD	#949494	#8ABBC7	#619CFF	1	1	1	1	1	1	1	1	1	-1	1	1	1	1	1	-1	0	1	-1	-1	-1	1
KP_346	4	12	alcohol foam dispenser	K. pneumoniae	A	346	5	#A34EDD	#7C7C7C	#CDC5A4	#619CFF	1	1	1	1	1	1	1	1	1	1	1	1	1	1	1	1	0	1	-1	-1	-1	1
KP_343	4	12	washroom sink	K. pneumoniae	A	343	5	#A34EDD	#7C7C7C	#8ABBC7	#619CFF	1	1	1	1	1	1	1	1	1	1	1	1	1	1	1	1	0	1	-1	-1	-1	1
KP_241	4	2	bedside light switch	K. pneumoniae	A	241	4	#A34EDD	#D8D8D8	#DD95C1	#00BFC4	1	1	1	1	1	1	1	1	1	-1	1	1	1	1	1	1	-1	1	-1	-1	-1	1
KP_280	4	6	nursing call button	K. pneumoniae	A	280	3	#A34EDD	#BABABA	#ACD13E	#00BA38	1	1	-1	1	0	0	-1	-1	-1	-1	1	0	-1	1	-1	1	-1	1	1	-1	-1	-1
KP_317	4	8	alcohol foam dispenser	K. pneumoniae	A	317	5	#A34EDD	#A8A8A8	#CDC5A4	#619CFF	1	1	1	1	1	1	1	1	1	1	1	1	1	1	1	1	-1	1	-1	-1	-1	1
KP_310	4	8	bedside light switch	K. pneumoniae	A	310	5	#A34EDD	#A8A8A8	#DD95C1	#619CFF	1	1	1	1	1	1	1	1	1	1	1	1	1	1	1	1	-1	1	-1	-1	-1	1
KP_307	4	8	bedside rail	K. pneumoniae	A	307	5	#A34EDD	#A8A8A8	#FEBF54	#619CFF	1	1	1	1	1	1	1	1	1	1	1	1	1	1	1	1	-1	1	0	-1	-1	1
KP_301	4	8	nursing call button	K. pneumoniae	A	301	5	#A34EDD	#A8A8A8	#ACD13E	#619CFF	1	1	1	1	1	1	1	1	1	1	1	1	1	1	1	1	-1	1	-1	-1	-1	1
