# Supplementary material for: Spatiotemporal dynamics of multidrug resistant bacteria on intensive care unit surfaces
Source: Nat Commun. 2019 Oct 8;10:4569. doi: 10.1038/s41467-019-12563-1 (PMC6783542; doi:10.1038/s41467-019-12563-1)
Supplement: Supplementary file 16 — Source Data [file 41467_2019_12563_MOESM16_ESM.zip › SourceData/SupplementaryFigure10/PS_susceptibility_PAK_ICU_AWD-RFP.csv]

	Room	Week	ICU.area	Species	Replicate	Sample	Lineage	Room_colors	Week_colors	ICU.area_colors	Lineage.color	Ceftazidime	Cefepime	Meropenem	Imipenem	Pipercillin.Tazobactam	Ceftolozane.Tazobactam	Ceftazidime.Avibactam	Ciprofloxacin	Levofloxacin	Gentamicin	Amikacin	Fosfomycin	Colistin	Aztreonam
PS_027	1	0	bedside rail	P. stutzeri	A	027	2	#CB4D42	#E6E6E6	#FEBF54	#00BA38	-1	-1	1	1	0	0	-1	1	1	0	-1	0	-1	-1
PS_087	1	10	alcohol foam dispenser	P. stutzeri	A	087	2	#CB4D42	#949494	#CDC5A4	#00BA38	1	-1	1	1	0	1	1	1	0	-1	-1	0	-1	-1
PS_072	1	10	washroom sink	P. stutzeri	A	072	2	#CB4D42	#949494	#8ABBC7	#00BA38	0	-1	0	1	0	1	1	1	0	-1	-1	0	-1	-1
PS_075	1	12	alcohol foam dispenser	P. stutzeri	A	075	2	#CB4D42	#7C7C7C	#CDC5A4	#00BA38	-1	-1	-1	-1	-1	-1	-1	-1	1	-1	-1	0	-1	-1
PS_050	1	2	alcohol foam dispenser	P. stutzeri	A	050	2	#CB4D42	#D8D8D8	#CDC5A4	#00BA38	1	0	1	1	-1	1	1	1	1	-1	-1	1	-1	-1
PS_066	1	8	bedside light switch	P. stutzeri	A	066	2	#CB4D42	#A8A8A8	#DD95C1	#00BA38	-1	-1	-1	-1	-1	-1	-1	-1	-1	-1	-1	-1	-1	-1
PS_138	2	12	nursing call button	P. stutzeri	A	138	2	#8F7800	#7C7C7C	#ACD13E	#00BA38	-1	-1	-1	-1	-1	-1	-1	-1	-1	-1	-1	1	-1	-1
PS_366	2	26	washroom sink	P. stutzeri	A	366	2	#8F7800	#5B5B5B	#8ABBC7	#00BA38	1	1	1	1	0	1	1	1	1	-1	-1	1	-1	-1
PS_110	2	4	alcohol foam dispenser	P. stutzeri	A	110	2	#8F7800	#CACACA	#CDC5A4	#00BA38	-1	-1	0	1	0	0	-1	-1	-1	1	-1	0	-1	-1
PS_128	2	8	alcohol foam dispenser	P. stutzeri	A	128	2	#8F7800	#A8A8A8	#CDC5A4	#00BA38	1	1	1	1	0	1	1	1	1	-1	-1	0	-1	-1
PS_125	2	8	washroom sink	P. stutzeri	A	125	2	#8F7800	#A8A8A8	#8ABBC7	#00BA38	-1	-1	0	1	-1	0	-1	1	1	1	-1	0	-1	-1
PS_151	3	0	washroom sink	P. stutzeri	A	151	2	#00989D	#E6E6E6	#8ABBC7	#00BA38	-1	-1	-1	-1	-1	-1	-1	-1	-1	-1	-1	1	-1	-1
PS_167	3	2	alcohol foam dispenser	P. stutzeri	A	167	1	#00989D	#D8D8D8	#CDC5A4	#F8766D	1	-1	1	0	-1	0	-1	1	1	-1	-1	1	-1	-1
PS_376	3	26	bedside light switch	P. stutzeri	A	376	2	#00989D	#5B5B5B	#DD95C1	#00BA38	-1	-1	1	1	-1	0	-1	1	1	1	-1	0	-1	-1
PS_377	3	26	washroom sink	P. stutzeri	A	377	2	#00989D	#5B5B5B	#8ABBC7	#00BA38	-1	-1	-1	-1	-1	-1	-1	-1	-1	-1	-1	0	-1	-1
PS_211	4	0	bedside light switch	P. stutzeri	A	211	2	#A34EDD	#E6E6E6	#DD95C1	#00BA38	-1	-1	-1	-1	-1	-1	-1	-1	-1	-1	-1	-1	-1	-1
PS_001	4	0	bedside light switch	P. stutzeri	A	001	2	#A34EDD	#E6E6E6	#DD95C1	#00BA38	-1	-1	-1	-1	-1	-1	-1	-1	-1	-1	-1	-1	-1	-1
PS_257	4	2	alcohol foam dispenser	P. stutzeri	A	257	2	#A34EDD	#D8D8D8	#CDC5A4	#00BA38	1	-1	1	1	0	1	1	1	1	-1	-1	1	-1	-1
PS_234	4	2	bedside rail	P. stutzeri	A	234	2	#A34EDD	#D8D8D8	#FEBF54	#00BA38	-1	-1	1	1	0	1	-1	1	1	1	1	0	-1	-1
