# Supplementary material for: Spatiotemporal dynamics of multidrug resistant bacteria on intensive care unit surfaces
Source: Nat Commun. 2019 Oct 8;10:4569. doi: 10.1038/s41467-019-12563-1 (PMC6783542; doi:10.1038/s41467-019-12563-1)
Supplement: Supplementary file 16 — Source Data [file 41467_2019_12563_MOESM16_ESM.zip › SourceData/SupplementaryFigure10/EF_susceptibility_PAK_ICU_AWD-RFP.csv]

	Room	Week	ICU.area	Species	Replicate	Sample	Lineage	Room_colors	Week_colors	ICU.area_colors	Lineage.color	Ampicillin	Vancomycin	Nitrofurantoin	Fosfomycin	Synercid	Gentamicin..high.level.	Chloramphenicol	Linezolid	Doxycycline	Linezolid.E.Test	Daptomycin.E.Test
EF_034	1	0	alcohol foam dispenser	E. faecium	A	034	4	#CB4D42	#E6E6E6	#CDC5A4	#00B0F6	1	1	1	-1	1	1	-1	-1	-1	-1	-1
EF_028	1	0	bedside light switch	E. faecium	A	028	4	#CB4D42	#E6E6E6	#DD95C1	#00B0F6	1	1	1	-1	-1	1	1	1	1	1	-1
EF_086	1	0	bedside rail	E. faecium	A	086	4	#CB4D42	#E6E6E6	#FEBF54	#00B0F6	1	1	1	-1	-1	1	1	1	1	1	-1
EF_033	1	0	washroom sink	E. faecium	A	033	4	#CB4D42	#E6E6E6	#8ABBC7	#00B0F6	1	1	1	-1	-1	1	1	1	1	1	-1
EF_048	1	2	alcohol foam dispenser	E. faecium	A	048	3	#CB4D42	#D8D8D8	#CDC5A4	#00BF7D	1	1	-1	-1	-1	-1	1	1	1	1	-1
EF_042	1	2	bedside light switch	E. faecium	A	042	3	#CB4D42	#D8D8D8	#DD95C1	#00BF7D	1	1	-1	-1	-1	-1	1	1	1	1	-1
EF_052	1	4	bedside rail	E. faecium	A	052	4	#CB4D42	#CACACA	#FEBF54	#00B0F6	1	1	1	-2	-1	1	1	1	1	1	-1
EF_051	1	4	nursing call button	E. faecium	A	051	4	#CB4D42	#CACACA	#ACD13E	#00B0F6	1	1	1	-2	-1	1	1	1	1	1	-1
EF_054	1	4	washroom sink	E. faecium	A	054	4	#CB4D42	#CACACA	#8ABBC7	#00B0F6	1	1	1	-2	-1	1	1	1	1	1	-1
EF_358	1	52	alcohol foam dispenser	E. faecium	A	358	4	#CB4D42	#191919	#CDC5A4	#00B0F6	1	1	1	-2	1	1	0	-1	1	-1	-1
EF_354	1	52	bedside rail	E. faecium	A	354	4	#CB4D42	#191919	#FEBF54	#00B0F6	1	1	1	-2	-1	-1	1	1	0	1	-1
EF_078	2	0	bedside rail	E. faecium	A	078	4	#8F7800	#E6E6E6	#FEBF54	#00B0F6	1	1	1	-1	1	1	-1	-1	-1	-1	-1
EF_132	2	10	bedside light switch	E. faecium	A	132	4	#8F7800	#949494	#DD95C1	#00B0F6	1	1	1	-2	-1	1	1	1	1	1	-1
EF_129	2	10	nursing call button	E. faecium	A	129	4	#8F7800	#949494	#ACD13E	#00B0F6	1	1	1	-2	-1	1	1	1	1	1	-1
EF_139	2	12	bedside rail	E. faecium	A	139	4	#8F7800	#7C7C7C	#FEBF54	#00B0F6	1	1	1	-2	-1	1	1	1	0	1	-1
EF_092	2	2	bedside rail	E. faecium	A	092	4	#8F7800	#D8D8D8	#FEBF54	#00B0F6	1	1	1	-1	1	1	1	1	1	1	-1
EF_108	2	4	alcohol foam dispenser	E. faecium	A	108	4	#8F7800	#CACACA	#CDC5A4	#00B0F6	1	1	1	-2	1	1	1	1	1	1	-1
EF_103	2	4	bedside light switch	E. faecium	A	103	3	#8F7800	#CACACA	#DD95C1	#00BF7D	1	1	1	-2	-1	1	1	1	1	1	-1
EF_101	2	4	bedside rail	E. faecium	A	101	4	#8F7800	#CACACA	#FEBF54	#00B0F6	1	1	1	-2	1	1	1	0	1	1	-1
EF_375	2	52	alcohol foam dispenser	E. faecium	A	375	4	#8F7800	#191919	#CDC5A4	#00B0F6	1	1	1	-2	-1	-1	1	1	1	1	-1
EF_370	2	52	bedside light switch	E. faecium	A	370	4	#8F7800	#191919	#DD95C1	#00B0F6	1	1	1	-2	-1	1	1	1	1	1	-1
EF_367	2	52	nursing call button	E. faecium	A	367	4	#8F7800	#191919	#ACD13E	#00B0F6	1	1	1	-2	-1	1	1	1	1	1	-1
EF_111	2	6	nursing call button	E. faecium	A	111	4	#8F7800	#BABABA	#ACD13E	#00B0F6	1	1	1	-1	-1	1	1	1	1	1	-1
EF_127	2	8	alcohol foam dispenser	E. faecium	A	127	4	#8F7800	#A8A8A8	#CDC5A4	#00B0F6	1	1	1	-2	-1	1	1	1	1	1	-1
EF_120	2	8	nursing call button	E. faecium	A	120	4	#8F7800	#A8A8A8	#ACD13E	#00B0F6	1	1	1	-2	-1	1	1	1	1	1	-1
EF_143	3	0	nursing call button	E. faecium	A	143	4	#00989D	#E6E6E6	#ACD13E	#00B0F6	1	1	1	-1	-1	1	1	1	1	1	-1
EF_166	3	2	alcohol foam dispenser	E. faecium	A	166	2	#00989D	#D8D8D8	#CDC5A4	#A3A500	1	1	1	-1	-1	-1	-1	0	1	0	-1
EF_157	3	2	bedside rail	E. faecium	A	157	4	#00989D	#D8D8D8	#FEBF54	#00B0F6	1	1	1	-1	-1	1	1	1	1	1	-1
EF_155	3	2	nursing call button	E. faecium	A	155	3	#00989D	#D8D8D8	#ACD13E	#00BF7D	1	1	-1	-1	1	1	-1	1	1	1	-1
EF_176	3	4	alcohol foam dispenser	E. faecium	A	176	1	#00989D	#CACACA	#CDC5A4	#F8766D	1	1	0	-2	1	1	0	-1	1	-2	-1
EF_171	3	4	bedside rail	E. faecium	A	171	1	#00989D	#CACACA	#FEBF54	#F8766D	1	1	-1	-2	1	1	0	-1	1	1	-1
EF_169	3	4	nursing call button	E. faecium	A	169	1	#00989D	#CACACA	#ACD13E	#F8766D	1	1	-1	-2	1	1	0	-1	1	1	-1
EF_386	3	52	alcohol foam dispenser	E. faecium	A	386	4	#00989D	#191919	#CDC5A4	#00B0F6	1	1	1	-2	-1	1	-1	1	1	1	-1
EF_384	3	52	bedside light switch	E. faecium	A	384	4	#00989D	#191919	#DD95C1	#00B0F6	1	1	1	-2	-1	1	0	0	1	1	-1
EF_380	3	52	nursing call button	E. faecium	A	380	3	#00989D	#191919	#ACD13E	#00BF7D	1	1	0	-2	0	1	0	-1	-1	-2	-1
EF_181	3	6	washroom sink	E. faecium	A	181	4	#00989D	#BABABA	#8ABBC7	#00B0F6	1	1	1	-1	-1	1	1	1	1	1	-1
EF_205	4	0	bedside light switch	E. faecium	A	205	4	#A34EDD	#E6E6E6	#DD95C1	#00B0F6	1	1	1	-1	-1	1	1	1	1	1	-1
EF_325	4	10	washroom sink	E. faecium	A	325	4	#A34EDD	#949494	#8ABBC7	#00B0F6	1	1	1	-2	0	1	0	1	0	1	-1
EF_334	4	12	bedside rail	E. faecium	A	334	4	#A34EDD	#7C7C7C	#FEBF54	#00B0F6	1	1	1	-2	-1	1	1	1	0	1	-1
EF_248	4	2	alcohol foam dispenser	E. faecium	A	248	3	#A34EDD	#D8D8D8	#CDC5A4	#00BF7D	1	1	-1	-1	-1	-1	0	1	1	1	-1
EF_238	4	2	bedside light switch	E. faecium	A	238	2	#A34EDD	#D8D8D8	#DD95C1	#A3A500	1	1	1	-1	-1	-1	-1	-1	1	-2	-1
EF_231	4	2	bedside rail	E. faecium	A	231	2	#A34EDD	#D8D8D8	#FEBF54	#A3A500	1	1	1	-1	-1	-1	-1	-1	1	-2	-1
EF_275	4	4	alcohol foam dispenser	E. faecium	A	275	4	#A34EDD	#CACACA	#CDC5A4	#00B0F6	1	1	1	-1	-1	1	1	1	1	1	-1
EF_264	4	4	bedside rail	E. faecium	A	264	3	#A34EDD	#CACACA	#FEBF54	#00BF7D	1	1	1	-2	-1	1	0	-1	1	-2	-1
EF_292	4	6	washroom sink	E. faecium	A	292	4	#A34EDD	#BABABA	#8ABBC7	#00B0F6	1	1	1	-1	-1	1	1	1	1	1	-1
EF_313	4	8	washroom sink	E. faecium	A	313	4	#A34EDD	#A8A8A8	#8ABBC7	#00B0F6	1	1	1	-2	-1	1	1	1	1	1	-1
