# Supplementary material for: Spatiotemporal dynamics of multidrug resistant bacteria on intensive care unit surfaces
Source: Nat Commun. 2019 Oct 8;10:4569. doi: 10.1038/s41467-019-12563-1 (PMC6783542; doi:10.1038/s41467-019-12563-1)
Supplement: Supplementary file 16 — Source Data [file 41467_2019_12563_MOESM16_ESM.zip › SourceData/SupplementaryFigure10/AB_susceptibility_PAK_ICU_AWD-RFP.csv]

	Room	Week	ICU.area	Species	Replicate	Sample	Lineage	Room_colors	Week_colors	ICU.area_colors	Lineage.color	Ceftriaxone	Ceftazidime	Cefepime	Meropenem	Imipenem	Pipercillin.Tazobactam	Ampicillin.Sulbactam	Ciprofloxacin	Levofloxacin	Gentamicin	Amikacin	Trimethoprim.sulfa	Doxycycline	Minocycline
AB_035	1	0	alcohol foam dispenser	A. baumannii	A	035	7	#CB4D42	#E6E6E6	#CDC5A4	#C77CFF	1	1	1	1	1	1	1	1	1	1	1	0	1	0
AB_029	1	0	bedside light switch	A. baumannii	A	029	7	#CB4D42	#E6E6E6	#DD95C1	#C77CFF	1	1	1	1	1	1	1	1	1	1	1	0	1	0
AB_026	1	0	bedside rail	A. baumannii	A	026	7	#CB4D42	#E6E6E6	#FEBF54	#C77CFF	1	1	1	1	1	1	1	1	1	1	1	0	1	0
AB_025	1	0	nursing call button	A. baumannii	A	025	7	#CB4D42	#E6E6E6	#ACD13E	#C77CFF	1	1	1	1	1	1	1	1	1	1	1	1	1	1
AB_074	1	12	washroom sink	A. baumannii	A	074	7	#CB4D42	#7C7C7C	#8ABBC7	#C77CFF	1	1	1	1	1	1	1	1	1	1	1	-1	1	-1
AB_043	1	2	bedside light switch	A. baumannii	A	043	7	#CB4D42	#D8D8D8	#DD95C1	#C77CFF	1	1	1	1	1	1	1	1	1	1	0	1	-1	-1
AB_039	1	2	bedside rail	A. baumannii	A	039	7	#CB4D42	#D8D8D8	#FEBF54	#C77CFF	1	1	1	1	1	1	1	1	1	1	1	1	-1	-1
AB_036	1	2	nursing call button	A. baumannii	A	036	7	#CB4D42	#D8D8D8	#ACD13E	#C77CFF	1	1	1	1	1	1	1	1	1	1	1	-1	1	-1
AB_353	1	26	alcohol foam dispenser	A. baumannii	A	353	1	#CB4D42	#5B5B5B	#CDC5A4	#F8766D	0	-1	-1	-1	-1	-1	-1	-1	-1	-1	-1	-1	-1	-1
AB_349	1	26	bedside rail	A. baumannii	A	349	6	#CB4D42	#5B5B5B	#FEBF54	#00A9FF	0	-1	-1	-1	-1	-1	-1	-1	-1	-1	-1	-1	-1	-1
AB_347	1	26	nursing call button	A. baumannii	A	347	6	#CB4D42	#5B5B5B	#ACD13E	#00A9FF	0	0	-1	-1	-1	-1	-1	-1	-1	-1	-1	-1	-1	-1
AB_053	1	4	washroom sink	A. baumannii	A	053	7	#CB4D42	#CACACA	#8ABBC7	#C77CFF	1	1	1	1	1	1	1	1	1	1	1	0	1	1
AB_359	1	52	alcohol foam dispenser	A. baumannii	A	359	7	#CB4D42	#191919	#CDC5A4	#C77CFF	1	1	1	1	1	1	1	1	1	1	1	1	-1	-1
AB_062	1	6	alcohol foam dispenser	A. baumannii	A	062	7	#CB4D42	#BABABA	#CDC5A4	#C77CFF	1	1	1	1	1	1	1	1	1	1	1	1	1	0
AB_056	1	6	nursing call button	A. baumannii	A	056	7	#CB4D42	#BABABA	#ACD13E	#C77CFF	1	1	1	1	1	1	1	1	1	1	1	1	1	0
AB_085	2	0	alcohol foam dispenser	A. baumannii	A	085	7	#8F7800	#E6E6E6	#CDC5A4	#C77CFF	1	1	1	1	1	1	1	1	1	1	1	1	1	0
AB_077	2	0	bedside rail	A. baumannii	A	077	7	#8F7800	#E6E6E6	#FEBF54	#C77CFF	1	1	1	1	1	1	1	1	1	1	1	1	1	0
AB_083	2	0	washroom sink	A. baumannii	A	083	7	#8F7800	#E6E6E6	#8ABBC7	#C77CFF	1	1	1	1	1	1	1	1	1	1	1	1	-1	-1
AB_140	2	12	washroom sink	A. baumannii	A	140	7	#8F7800	#7C7C7C	#8ABBC7	#C77CFF	1	1	1	1	1	1	1	1	1	1	1	-1	1	-1
AB_097	2	2	alcohol foam dispenser	A. baumannii	A	097	7	#8F7800	#D8D8D8	#CDC5A4	#C77CFF	1	1	1	1	1	1	1	1	1	1	1	1	1	0
AB_094	2	2	bedside light switch	A. baumannii	A	094	7	#8F7800	#D8D8D8	#DD95C1	#C77CFF	1	1	1	1	1	1	1	1	1	1	1	0	1	0
AB_091	2	2	bedside rail	A. baumannii	A	091	7	#8F7800	#D8D8D8	#FEBF54	#C77CFF	1	1	1	1	1	1	1	1	1	1	1	1	1	0
AB_088	2	2	nursing call button	A. baumannii	A	088	7	#8F7800	#D8D8D8	#ACD13E	#C77CFF	1	1	1	1	1	1	1	1	1	1	1	1	-1	-1
AB_095	2	2	washroom sink	A. baumannii	A	095	5	#8F7800	#D8D8D8	#8ABBC7	#00BFC4	1	1	1	1	1	1	1	1	1	1	1	1	1	-1
AB_364	2	26	bedside rail	A. baumannii	A	364	7	#8F7800	#5B5B5B	#FEBF54	#C77CFF	1	1	1	1	1	1	1	1	1	1	1	1	1	1
AB_363	2	26	nursing call button	A. baumannii	A	363	3	#8F7800	#5B5B5B	#ACD13E	#7CAE00	0	-1	-1	-1	-1	-1	-1	-1	-1	-1	-1	-1	-1	-1
AB_107	2	4	alcohol foam dispenser	A. baumannii	A	107	7	#8F7800	#CACACA	#CDC5A4	#C77CFF	1	1	1	1	1	1	1	1	1	1	1	0	1	0
AB_102	2	4	bedside light switch	A. baumannii	A	102	7	#8F7800	#CACACA	#DD95C1	#C77CFF	1	1	1	1	1	1	1	1	1	1	1	1	1	0
AB_100	2	4	bedside rail	A. baumannii	A	100	7	#8F7800	#CACACA	#FEBF54	#C77CFF	1	1	1	1	1	1	1	1	1	1	1	0	1	0
AB_098	2	4	nursing call button	A. baumannii	A	098	7	#8F7800	#CACACA	#ACD13E	#C77CFF	1	1	1	1	1	1	1	1	1	1	1	1	1	0
AB_104	2	4	washroom sink	A. baumannii	A	104	7	#8F7800	#CACACA	#8ABBC7	#C77CFF	1	1	1	1	1	1	1	1	1	1	1	0	1	0
AB_374	2	52	alcohol foam dispenser	A. baumannii	A	374	7	#8F7800	#191919	#CDC5A4	#C77CFF	1	1	1	1	1	1	1	1	1	1	1	1	1	1
AB_369	2	52	bedside light switch	A. baumannii	A	369	7	#8F7800	#191919	#DD95C1	#C77CFF	1	1	1	1	1	1	1	1	1	1	1	0	1	1
AB_368	2	52	bedside rail	A. baumannii	A	368	7	#8F7800	#191919	#FEBF54	#C77CFF	1	1	1	1	1	1	1	1	1	1	1	0	1	0
AB_115	2	6	washroom sink	A. baumannii	A	115	7	#8F7800	#BABABA	#8ABBC7	#C77CFF	1	1	1	1	1	1	1	1	1	1	1	1	1	0
AB_126	2	8	alcohol foam dispenser	A. baumannii	A	126	7	#8F7800	#A8A8A8	#CDC5A4	#C77CFF	1	1	1	1	1	1	1	1	1	1	1	1	1	0
AB_152	3	0	alcohol foam dispenser	A. baumannii	A	152	7	#00989D	#E6E6E6	#CDC5A4	#C77CFF	1	1	1	1	1	1	1	1	1	1	1	0	1	0
AB_147	3	0	bedside light switch	A. baumannii	A	147	7	#00989D	#E6E6E6	#DD95C1	#C77CFF	1	1	1	1	1	1	1	1	1	1	1	0	1	1
AB_145	3	0	bedside rail	A. baumannii	A	145	7	#00989D	#E6E6E6	#FEBF54	#C77CFF	1	1	1	1	1	1	1	1	1	1	1	0	1	0
AB_149	3	0	washroom sink	A. baumannii	A	149	7	#00989D	#E6E6E6	#8ABBC7	#C77CFF	1	1	1	1	1	1	1	1	1	1	1	0	1	0
AB_194	3	10	bedside light switch	A. baumannii	A	194	4	#00989D	#949494	#DD95C1	#00BE67	0	-1	-1	-1	-1	-1	-1	-1	-1	-1	-1	-1	-1	-1
AB_193	3	10	bedside rail	A. baumannii	A	193	7	#00989D	#949494	#FEBF54	#C77CFF	1	1	1	1	1	1	1	1	0	1	1	0	1	-1
AB_191	3	10	nursing call button	A. baumannii	A	191	4	#00989D	#949494	#ACD13E	#00BE67	0	-1	-1	-1	-1	-1	-1	-1	-1	-1	-1	-1	-1	-1
AB_203	3	12	alcohol foam dispenser	A. baumannii	A	203	7	#00989D	#7C7C7C	#CDC5A4	#C77CFF	1	1	1	1	1	1	1	1	1	1	1	1	1	-1
AB_165	3	2	alcohol foam dispenser	A. baumannii	A	165	5	#00989D	#D8D8D8	#CDC5A4	#00BFC4	1	1	1	1	1	1	1	1	1	1	1	1	1	-1
AB_159	3	2	bedside light switch	A. baumannii	A	159	7	#00989D	#D8D8D8	#DD95C1	#C77CFF	1	1	1	1	1	1	1	1	1	1	1	0	1	0
AB_156	3	2	bedside rail	A. baumannii	A	156	7	#00989D	#D8D8D8	#FEBF54	#C77CFF	1	1	1	1	1	1	1	1	1	1	1	0	1	-1
AB_161	3	2	washroom sink	A. baumannii	A	161	7	#00989D	#D8D8D8	#8ABBC7	#C77CFF	1	1	1	1	1	1	1	1	1	1	1	1	-1	-1
AB_172	3	4	bedside light switch	A. baumannii	A	172	7	#00989D	#CACACA	#DD95C1	#C77CFF	1	1	1	1	1	1	1	1	1	1	1	0	1	0
AB_170	3	4	bedside rail	A. baumannii	A	170	7	#00989D	#CACACA	#FEBF54	#C77CFF	1	1	1	1	1	1	1	1	1	1	1	1	1	0
AB_168	3	4	nursing call button	A. baumannii	A	168	7	#00989D	#CACACA	#ACD13E	#C77CFF	1	1	1	1	1	1	1	1	1	1	1	1	1	0
AB_387	3	52	alcohol foam dispenser	A. baumannii	A	387	7	#00989D	#191919	#CDC5A4	#C77CFF	1	1	1	1	1	1	1	1	1	1	1	1	-1	-1
AB_382	3	52	bedside rail	A. baumannii	A	382	7	#00989D	#191919	#FEBF54	#C77CFF	1	1	1	1	1	1	1	1	1	1	1	1	-1	-1
AB_381	3	52	nursing call button	A. baumannii	A	381	7	#00989D	#191919	#ACD13E	#C77CFF	1	1	1	1	1	1	1	1	1	1	1	1	-1	-1
AB_186	3	8	washroom sink	A. baumannii	A	186	7	#00989D	#A8A8A8	#8ABBC7	#C77CFF	1	1	1	1	1	1	1	1	1	1	1	1	1	0
AB_020	4	0	bedside light switch	A. baumannii	A	020	7	#A34EDD	#E6E6E6	#DD95C1	#C77CFF	1	1	1	1	1	1	1	1	1	1	1	0	1	0
AB_014	4	0	bedside rail	A. baumannii	A	014	7	#A34EDD	#E6E6E6	#FEBF54	#C77CFF	1	1	1	1	1	1	1	1	1	1	1	0	1	0
AB_002	4	0	nursing call button	A. baumannii	A	002	7	#A34EDD	#E6E6E6	#ACD13E	#C77CFF	1	1	1	1	1	1	1	1	1	1	1	1	1	0
AB_023	4	0	washroom sink	A. baumannii	A	023	7	#A34EDD	#E6E6E6	#8ABBC7	#C77CFF	1	1	1	1	1	1	1	1	1	1	1	1	1	0
AB_331	4	10	alcohol foam dispenser	A. baumannii	A	331	7	#A34EDD	#949494	#CDC5A4	#C77CFF	1	1	1	1	1	1	0	1	1	1	1	-1	1	-1
AB_235	4	2	bedside light switch	A. baumannii	A	235	2	#A34EDD	#D8D8D8	#DD95C1	#CD9600	1	1	1	1	1	1	1	1	1	1	1	1	-1	-1
AB_230	4	2	bedside rail	A. baumannii	C	230	7	#A34EDD	#D8D8D8	#FEBF54	#C77CFF	1	1	1	1	1	1	1	1	1	1	1	1	-1	-1
AB_221	4	2	nursing call button	A. baumannii	A	221	7	#A34EDD	#D8D8D8	#ACD13E	#C77CFF	1	1	1	1	1	1	1	1	1	1	1	1	-1	-1
AB_394	4	26	alcohol foam dispenser	A. baumannii	A	394	7	#A34EDD	#5B5B5B	#CDC5A4	#C77CFF	1	1	1	1	1	1	1	1	1	-1	-1	1	1	-1
AB_391	4	26	bedside light switch	A. baumannii	A	391	7	#A34EDD	#5B5B5B	#DD95C1	#C77CFF	1	1	1	1	1	1	1	1	1	1	1	0	1	0
AB_390	4	26	bedside rail	A. baumannii	A	390	7	#A34EDD	#5B5B5B	#FEBF54	#C77CFF	1	1	1	1	1	1	1	1	1	1	-1	1	1	0
AB_389	4	26	nursing call button	A. baumannii	A	389	7	#A34EDD	#5B5B5B	#ACD13E	#C77CFF	1	1	1	1	1	1	1	1	1	1	1	0	1	0
AB_272	4	4	alcohol foam dispenser	A. baumannii	A	272	7	#A34EDD	#CACACA	#CDC5A4	#C77CFF	1	1	1	1	1	1	1	1	1	1	1	0	1	-1
AB_267	4	4	bedside light switch	A. baumannii	A	267	7	#A34EDD	#CACACA	#DD95C1	#C77CFF	1	1	1	1	1	1	0	1	1	1	1	0	1	0
AB_261	4	4	bedside rail	A. baumannii	A	261	7	#A34EDD	#CACACA	#FEBF54	#C77CFF	1	1	1	1	1	1	1	1	1	1	1	-1	1	0
AB_258	4	4	nursing call button	A. baumannii	A	258	7	#A34EDD	#CACACA	#ACD13E	#C77CFF	1	1	1	1	1	1	1	1	1	1	1	0	1	0
AB_401	4	52	alcohol foam dispenser	A. baumannii	A	401	7	#A34EDD	#191919	#CDC5A4	#C77CFF	1	1	1	1	1	1	1	1	1	1	1	1	-1	-1
AB_397	4	52	bedside light switch	A. baumannii	A	397	7	#A34EDD	#191919	#DD95C1	#C77CFF	1	1	1	1	1	1	1	1	1	1	1	1	-1	-1
AB_396	4	52	bedside rail	A. baumannii	A	396	7	#A34EDD	#191919	#FEBF54	#C77CFF	1	1	1	1	1	1	1	1	1	1	1	1	-1	-1
AB_US_1	US-1	0	nursing call button	A. baumannii	A	US_1	7	#4A1F1C	#E6E6E6	#ACD13E	#C77CFF	1	1	1	1	1	1	-1	1	1	-1	-1	-1	1	-1
AB_US_2	US-1	0	bedside rail	A. baumannii	A	US_2	7	#4A1F1C	#E6E6E6	#FEBF54	#C77CFF	1	1	1	1	1	0	0	1	0	-1	-1	0	1	-1
AB_US_6	US-1	0	bedside light switch	A. baumannii	A	US_6	7	#4A1F1C	#E6E6E6	#DD95C1	#C77CFF	1	1	1	1	1	1	1	1	0	-1	-1	0	1	-1
AB_US_10	US-1	2	bedside rail	A. baumannii	A	US_10	7	#4A1F1C	#D8D8D8	#FEBF54	#C77CFF	1	1	1	1	1	1	-1	1	0	-1	-1	0	1	-1
