# Supplementary material for: Spatiotemporal dynamics of multidrug resistant bacteria on intensive care unit surfaces
Source: Nat Commun. 2019 Oct 8;10:4569. doi: 10.1038/s41467-019-12563-1 (PMC6783542; doi:10.1038/s41467-019-12563-1)
Supplement: Supplementary file 16 — Source Data [file 41467_2019_12563_MOESM16_ESM.zip › SourceData/SupplementaryFigure3/PS_pairwiseDistances.txt]

iso1	iso2	diffpos	totalpos	dist
075	027	45947	158832	0.28928049763271885
075	133	40279	158832	0.25359499345220105
075	138	40939	158832	0.25775032738994663
075	257	40096	158832	0.25244283267855344
075	377	41340	158832	0.2602750075551526
075	197	39669	158832	0.2497544575400423
075	072	38986	158832	0.24545431651052685
075	211	42673	158832	0.2686675229172963
075	151	41391	158832	0.2605961015412511
075	366	39195	158832	0.2467701722574796
075	087	38939	158832	0.24515840636647526
075	125	38068	158832	0.2396746247607535
075	050	39176	158832	0.24665054900775663
075	376	38272	158832	0.24095900070514759
075	130	40161	158832	0.25285207011181626
075	pseudo_reference_sequence	42161	158832	0.2654439911352876
075	001	43629	158832	0.27468646116651557
075	131	40350	158832	0.2540420066485343
075	110	38069	158832	0.23968092072126523
075	066	42299	158832	0.26631283368590714
075	128	38809	158832	0.24433993149994962
075	134	40208	158832	0.2531479802558678
075	234	40496	158832	0.2549612168832477
027	133	48833	158832	0.30745063966958797
027	138	50937	158832	0.32069734058627986
027	257	46746	158832	0.2943109700815956
027	377	49224	158832	0.30991236022967666
027	197	47646	158832	0.29997733454215775
027	072	45419	158832	0.2859562304825224
027	211	49883	158832	0.3140613982069104
027	151	47771	158832	0.3007643296061247
027	366	46540	158832	0.2930140022161781
027	087	45401	158832	0.2858429031933112
027	125	44627	158832	0.2809698297572278
027	050	47618	158832	0.29980104764782917
027	376	47120	158832	0.2966656593129848
027	130	48726	158832	0.3067769718948323
027	pseudo_reference_sequence	48945	158832	0.3081557872469024
027	001	50094	158832	0.31538984587488667
027	131	48852	158832	0.30757026291931094
027	110	47019	158832	0.2960297673012995
027	066	51990	158832	0.3273269870051375
027	128	48824	158832	0.30739397602498236
027	134	48686	158832	0.30652513347436283
027	234	46573	158832	0.2932217689130654
133	138	41119	158832	0.25888360028205903
133	257	42002	158832	0.2644429334139216
133	377	41841	158832	0.2634292837715322
133	197	39932	158832	0.2514102951546288
133	072	40866	158832	0.2572907222725899
133	211	43019	158832	0.2708459252543568
133	151	40234	158832	0.253311675229173
133	366	41277	158832	0.25987836204291326
133	087	40820	158832	0.2570011080890501
133	125	41040	158832	0.2583862194016319
133	050	40948	158832	0.25780699103455224
133	376	38263	158832	0.24090233706054195
133	130	183	158832	0.0011521607736476277
133	pseudo_reference_sequence	42932	158832	0.2702981766898358
133	001	44392	158832	0.2794902790369699
133	131	159	158832	0.0010010577213659716
133	110	39956	158832	0.2515613982069104
133	066	42862	158832	0.2698574594540143
133	128	42434	158832	0.26716278835499147
133	134	262	158832	0.0016495416540747456
133	234	40959	158832	0.2578762466001813
138	257	43164	158832	0.2717588395285585
138	377	42519	158832	0.267697944998489
138	197	42490	158832	0.2675153621436486
138	072	44239	158832	0.27852699707867434
138	211	45884	158832	0.2888838521204795
138	151	44151	158832	0.2779729525536416
138	366	42418	158832	0.2670620529868037
138	087	44177	158832	0.2781366475269467
138	125	42648	158832	0.26851012390450285
138	050	40531	158832	0.25518157550115844
138	376	41910	158832	0.2638637050468419
138	130	41265	158832	0.25980281051677245
138	pseudo_reference_sequence	45925	158832	0.28914198650146067
138	001	47175	158832	0.2970119371411303
138	131	41191	158832	0.259336909438904
138	110	41653	158832	0.2622456431953259
138	066	42498	158832	0.2675657298277425
138	128	41542	158832	0.26154679157852323
138	134	41325	158832	0.2601805681474766
138	234	43346	158832	0.2729047043416944
257	377	42391	158832	0.2668920620529868
257	197	42520	158832	0.2677042409590007
257	072	41427	158832	0.2608227561196736
257	211	43846	158832	0.2760526845975622
257	151	44482	158832	0.2800569154830261
257	366	1774	158832	0.011169033947819079
257	087	41360	158832	0.26040092676538734
257	125	39791	158832	0.2505225647224741
257	050	42090	158832	0.2649969779389544
257	376	40916	158832	0.2576055202981767
257	130	42146	158832	0.26534955172761154
257	pseudo_reference_sequence	43690	158832	0.2750705147577314
257	001	44372	158832	0.2793643598267352
257	131	42077	158832	0.2649151304523018
257	110	41111	158832	0.25883323259796515
257	066	43507	158832	0.2739183539840838
257	128	41473	158832	0.26111237030321344
257	134	42180	158832	0.2655636143850106
257	234	41328	158832	0.2601994560290118
377	197	42001	158832	0.2644366374534099
377	072	41746	158832	0.2628311675229173
377	211	44017	158832	0.277129293845069
377	151	43851	158832	0.2760841644001209
377	366	41480	158832	0.2611564420267956
377	087	41677	158832	0.26239674624760756
377	125	41131	158832	0.25895915180819984
377	050	41744	158832	0.2628185756018938
377	376	41577	158832	0.261767150196434
377	130	41728	158832	0.26271784023370603
377	pseudo_reference_sequence	43364	158832	0.2730180316309056
377	001	44984	158832	0.2832174876599174
377	131	41910	158832	0.2638637050468419
377	110	40078	158832	0.2523295053893422
377	066	44542	158832	0.2804346731137302
377	128	40883	158832	0.2573977536012894
377	134	41795	158832	0.26313966958799234
377	234	42714	158832	0.26892565729827744
197	072	36590	158832	0.23036919512440818
197	211	43290	158832	0.2725521305530372
197	151	36326	158832	0.22870706154930998
197	366	41596	158832	0.26188677344615696
197	087	36551	158832	0.23012365266445048
197	125	40697	158832	0.25622670494610655
197	050	40703	158832	0.256264480709177
197	376	37680	158832	0.23723179208220005
197	130	39820	158832	0.2507051475773144
197	pseudo_reference_sequence	42969	158832	0.27053112722877004
197	001	44255	158832	0.2786277324468621
197	131	40009	158832	0.25189508411403244
197	110	40463	158832	0.2547534501863604
197	066	45358	158832	0.28557217689130654
197	128	40513	158832	0.25506824821194723
197	134	39879	158832	0.2510766092475068
197	234	37511	158832	0.23616777475571674
072	211	42810	158832	0.26953006950740405
072	151	36532	158832	0.2300040294147275
072	366	40459	158832	0.2547282663443135
072	087	188	158832	0.001183640576206306
072	125	39081	158832	0.24605243275914174
072	050	42037	158832	0.26466329203183236
072	376	37149	158832	0.23388863705046842
072	130	40744	158832	0.25652261509015817
072	pseudo_reference_sequence	42351	158832	0.2666402236325174
072	001	43793	158832	0.2757189986904402
072	131	40894	158832	0.2574670091669185
072	110	40132	158832	0.2526694872569759
072	066	44740	158832	0.2816812732950539
072	128	41469	158832	0.2610871864611665
072	134	40779	158832	0.2567429737080689
072	234	35990	158832	0.22659161881736678
211	151	43029	158832	0.2709088848594742
211	366	43125	158832	0.2715132970686008
211	087	42764	158832	0.2692404553238642
211	125	41830	158832	0.2633600282059031
211	050	44786	158832	0.2819708874785937
211	376	42785	158832	0.26937267049461067
211	130	43164	158832	0.2717588395285585
211	pseudo_reference_sequence	1424	158832	0.008965447768711594
211	001	1709	158832	0.01075979651455626
211	131	43090	158832	0.27129293845069
211	110	42979	158832	0.27059408683388736
211	066	47564	158832	0.29946106578019543
211	128	45424	158832	0.2859877102850811
211	134	43210	158832	0.2720484537120983
211	234	43230	158832	0.27217437292233304
151	366	43502	158832	0.27388687418152513
151	087	36519	158832	0.22992218192807495
151	125	41941	158832	0.26405887982270576
151	050	43502	158832	0.27388687418152513
151	376	37326	158832	0.23500302206104565
151	130	40115	158832	0.2525624559282764
151	pseudo_reference_sequence	42614	158832	0.26829606124710387
151	001	43841	158832	0.2760212047950035
151	131	40234	158832	0.253311675229173
151	110	41977	158832	0.26428553440112823
151	066	46914	158832	0.2953686914475672
151	128	42882	158832	0.26998337866424904
151	134	40165	158832	0.2528772539538632
151	234	37879	158832	0.23848468822403546
366	087	40420	158832	0.2544827238843558
366	125	38838	158832	0.24452251435478997
366	050	41409	158832	0.2607094288304624
366	376	40003	158832	0.25185730835096204
366	130	41159	158832	0.2591354387025285
366	pseudo_reference_sequence	42717	158832	0.26894454517981264
366	001	44078	158832	0.27751334743628486
366	131	41293	158832	0.25997909741110103
366	110	40134	158832	0.2526820791779994
366	066	43154	158832	0.27169587992344113
366	128	40514	158832	0.25507454417245895
366	134	41185	158832	0.25929913367583357
366	234	40309	158832	0.2537838722675531
087	125	39042	158832	0.24580689029918404
087	050	41976	158832	0.2642792384406165
087	376	37093	158832	0.23353606326181123
087	130	40696	158832	0.25622040898559484
087	pseudo_reference_sequence	42294	158832	0.26628135388334845
087	001	43784	158832	0.2756623350458346
087	131	40904	158832	0.2575299687720359
087	110	40062	158832	0.2522287700211544
087	066	44706	158832	0.2814672106376549
087	128	41397	158832	0.2606338773043215
087	134	40739	158832	0.2564911352875995
087	234	35936	158832	0.22625163694973305
125	050	41033	158832	0.25834214767804975
125	376	40707	158832	0.25628966455122393
125	130	40929	158832	0.25768736778482926
125	pseudo_reference_sequence	41575	158832	0.2617545582754105
125	001	42791	158832	0.26941044625768107
125	131	41119	158832	0.25888360028205903
125	110	40006	158832	0.25187619623249724
125	066	44537	158832	0.28040319331117153
125	128	40997	158832	0.2581154930996273
125	134	40965	158832	0.2579140223632517
125	234	40493	158832	0.2549423290017125
050	376	40887	158832	0.25742293744333633
050	130	41090	158832	0.2587010174272187
050	pseudo_reference_sequence	44289	158832	0.2788417951042611
050	001	45847	158832	0.28865090158154527
050	131	41020	158832	0.2582603001913972
050	110	39682	158832	0.24983630502669488
050	066	42698	158832	0.26882492193008967
050	128	39632	158832	0.2495215070011081
050	134	41139	158832	0.2590095194922937
050	234	41371	158832	0.26047018233101643
376	130	38110	158832	0.2399390551022464
376	pseudo_reference_sequence	42273	158832	0.266149138712602
376	001	43879	158832	0.2762604512944495
376	131	38353	158832	0.24146897350659816
376	110	40051	158832	0.2521595144555253
376	066	43540	158832	0.2741261206809711
376	128	40619	158832	0.2557356200261912
376	134	38159	158832	0.24024755716732143
376	234	37801	158832	0.2379936033041201
130	pseudo_reference_sequence	42795	158832	0.26943563009972804
130	001	44256	158832	0.27863402840737383
130	131	302	158832	0.0019013800745441725
130	110	39855	158832	0.25092550619522513
130	066	43012	158832	0.2708018535307746
130	128	42317	158832	0.26642616097511834
130	134	109	158832	0.0006862596957791881
130	234	40816	158832	0.2569759242470031
pseudo_reference_sequence	001	2317	158832	0.014587740505691548
pseudo_reference_sequence	131	43005	158832	0.2707577818071925
pseudo_reference_sequence	110	42432	158832	0.267150196433968
pseudo_reference_sequence	066	47371	158832	0.29824594540143046
pseudo_reference_sequence	128	45014	158832	0.28340636647526946
pseudo_reference_sequence	134	42841	158832	0.26972524428326783
pseudo_reference_sequence	234	42885	158832	0.27000226654578424
001	131	44401	158832	0.2795469426815755
001	110	43948	158832	0.2766948725697592
001	066	48751	158832	0.30693437090762565
001	128	46399	158832	0.2921262717840234
001	134	44297	158832	0.278892162788355
001	234	44276	158832	0.27875994761760853
131	110	40047	158832	0.2521343306134784
131	066	42893	158832	0.27005263422987813
131	128	42467	158832	0.26737055505187873
131	134	375	158832	0.0023609851919008766
131	234	40991	158832	0.2580777173365569
110	066	42180	158832	0.2655636143850106
110	128	41454	158832	0.26099274705349046
110	134	39898	158832	0.2511962324972298
110	234	41043	158832	0.2584051072831671
066	128	44518	158832	0.28028357006144855
066	134	43044	158832	0.2710033242671502
066	234	45272	158832	0.28503072428729725
128	134	42351	158832	0.2666402236325174
128	234	41584	158832	0.2618112219200161
134	234	40859	158832	0.25724665054900775
