# Supplementary material for: Spatiotemporal dynamics of multidrug resistant bacteria on intensive care unit surfaces
Source: Nat Commun. 2019 Oct 8;10:4569. doi: 10.1038/s41467-019-12563-1 (PMC6783542; doi:10.1038/s41467-019-12563-1)
Supplement: Supplementary file 16 — Source Data [file 41467_2019_12563_MOESM16_ESM.zip › SourceData/SupplementaryFigure3/KP_pairwiseDistances.txt]

iso1	iso2	diffpos	totalpos	dist
310	301	3111	6753	0.4606841403820524
310	346	1745	6753	0.2584036724418777
310	343	1673	6753	0.2477417444098919
310	158	896	6753	0.132681771064712
310	307	1427	6753	0.21131349030060714
310	317	1473	6753	0.21812527765437584
310	063	828	6753	0.12261217236783652
310	121	796	6753	0.11787353768695395
310	pseudo_reference_sequence	828	6753	0.12261217236783652
310	123	795	6753	0.11772545535317637
310	328	1233	6753	0.18258551754775657
301	346	3573	6753	0.5290981785872946
301	343	3414	6753	0.5055530875166593
301	158	2626	6753	0.388864208499926
301	307	3290	6753	0.4871908781282393
301	317	3254	6753	0.48185991411224643
301	063	2537	6753	0.3756848807937213
301	121	2514	6753	0.37227898711683693
301	pseudo_reference_sequence	2651	6753	0.39256626684436546
301	123	2505	6753	0.3709462461128387
301	328	3112	6753	0.46083222271583
346	343	1830	6753	0.270990670812972
346	158	1291	6753	0.19117429290685622
346	307	1896	6753	0.2807641048422923
346	317	1933	6753	0.2862431511920628
346	063	1271	6753	0.1882126462313046
346	121	1252	6753	0.18539908188953058
346	pseudo_reference_sequence	1245	6753	0.18436250555308753
346	123	1247	6753	0.18465867022064267
346	328	1670	6753	0.24729749740855916
343	158	1116	6753	0.16525988449577966
343	307	1818	6753	0.2692136828076411
343	317	1816	6753	0.2689175181400859
343	063	1076	6753	0.15933659114467644
343	121	1058	6753	0.15667110913668
343	pseudo_reference_sequence	1180	6753	0.1747371538575448
343	123	1053	6753	0.1559306974677921
343	328	1629	6753	0.24122612172367836
158	307	1039	6753	0.15385754479490596
158	317	1034	6753	0.15311713312601807
158	063	210	6753	0.03109729009329187
158	121	178	6753	0.0263586554124093
158	pseudo_reference_sequence	297	6753	0.043980453131941356
158	123	185	6753	0.02739523174885236
158	328	816	6753	0.12083518436250555
307	317	1666	6753	0.24670516807344883
307	063	984	6753	0.14571301643713905
307	121	934	6753	0.13830889974826002
307	pseudo_reference_sequence	947	6753	0.14023397008736857
307	123	947	6753	0.14023397008736857
307	328	1365	6753	0.20213238560639715
317	063	999	6753	0.14793425144380276
317	121	946	6753	0.140085887753591
317	pseudo_reference_sequence	979	6753	0.14497260476825113
317	123	943	6753	0.13964164075225827
317	328	1432	6753	0.21205390196949503
063	121	122	6753	0.0180660447208648
063	pseudo_reference_sequence	150	6753	0.02221235006663705
063	123	120	6753	0.01776988005330964
063	328	778	6753	0.1152080556789575
121	pseudo_reference_sequence	222	6753	0.03287427809862283
121	123	59	6753	0.00873685769287724
121	328	777	6753	0.11505997334517992
pseudo_reference_sequence	123	220	6753	0.03257811343106767
pseudo_reference_sequence	328	707	6753	0.1046942099807493
123	328	773	6753	0.1144676440100696
