# Supplementary material for: Spatiotemporal dynamics of multidrug resistant bacteria on intensive care unit surfaces
Source: Nat Commun. 2019 Oct 8;10:4569. doi: 10.1038/s41467-019-12563-1 (PMC6783542; doi:10.1038/s41467-019-12563-1)
Supplement: Supplementary file 16 — Source Data [file 41467_2019_12563_MOESM16_ESM.zip › SourceData/SupplementaryFigure3/PA_pairwiseDistances.txt]

iso1	iso2	diffpos	totalpos	dist
060	286	422	7435	0.05675857431069267
060	059	508	7435	0.06832548755884331
060	pseudo_reference_sequence	986	7435	0.13261600537995966
060	058	1083	7435	0.1456624075319435
060	283	392	7435	0.0527236045729657
060	182	348	7435	0.04680564895763282
060	289	1086	7435	0.14606590450571622
060	298	6120	7435	0.8231338264963013
060	114	373	7435	0.05016812373907196
060	118	318	7435	0.04277067921990585
060	117	1050	7435	0.14122394082044384
060	061	392	7435	0.0527236045729657
060	064	340	7435	0.04572965702757229
060	113	1119	7435	0.15050437121721588
286	059	507	7435	0.06819098856758574
286	pseudo_reference_sequence	1074	7435	0.14445191661062542
286	058	1069	7435	0.1437794216543376
286	283	107	7435	0.014391392064559515
286	182	354	7435	0.047612642905178214
286	289	810	7435	0.1089441829186281
286	298	5967	7435	0.8025554808338937
286	114	382	7435	0.051378614660390044
286	118	333	7435	0.04478816408876934
286	117	1023	7435	0.1375924680564896
286	061	357	7435	0.048016139878950904
286	064	354	7435	0.047612642905178214
286	113	1112	7435	0.14956287827841291
059	pseudo_reference_sequence	1255	7435	0.16879623402824478
059	058	1140	7435	0.15332885003362476
059	283	472	7435	0.06348352387357095
059	182	332	7435	0.04465366509751177
059	289	1186	7435	0.15951580363147277
059	298	6147	7435	0.8267652992602555
059	114	349	7435	0.046940147948890384
059	118	309	7435	0.041560188298587764
059	117	1031	7435	0.1386684599865501
059	061	399	7435	0.053665097511768664
059	064	411	7435	0.05527908540685945
059	113	1092	7435	0.1468728984532616
pseudo_reference_sequence	058	127	7435	0.017081371889710827
pseudo_reference_sequence	283	1027	7435	0.13813046402151985
pseudo_reference_sequence	182	1088	7435	0.14633490248823133
pseudo_reference_sequence	289	321	7435	0.04317417619367855
pseudo_reference_sequence	298	6821	7435	0.9174176193678547
pseudo_reference_sequence	114	1127	7435	0.1515803631472764
pseudo_reference_sequence	118	1061	7435	0.14270342972427708
pseudo_reference_sequence	117	330	7435	0.04438466711499664
pseudo_reference_sequence	061	1081	7435	0.1453934095494284
pseudo_reference_sequence	064	1028	7435	0.1382649630127774
pseudo_reference_sequence	113	425	7435	0.05716207128446537
058	283	1030	7435	0.13853396099529253
058	182	977	7435	0.13140551445864157
058	289	309	7435	0.041560188298587764
058	298	6818	7435	0.9170141223940821
058	114	1014	7435	0.13638197713517147
058	118	947	7435	0.12737054472091458
058	117	210	7435	0.02824478816408877
058	061	979	7435	0.1316745124411567
058	064	914	7435	0.12293207800941493
058	113	310	7435	0.04169468728984533
283	182	310	7435	0.04169468728984533
283	289	778	7435	0.10464021519838601
283	298	5971	7435	0.803093476798924
283	114	350	7435	0.04707464694014795
283	118	288	7435	0.03873570948217888
283	117	989	7435	0.13301950235373236
283	061	334	7435	0.044922663080026896
283	064	331	7435	0.044519166106254206
283	113	1076	7435	0.14472091459314054
182	289	1019	7435	0.13705447209145932
182	298	6100	7435	0.82044384667115
182	114	191	7435	0.025689307330195022
182	118	135	7435	0.01815736381977135
182	117	871	7435	0.11714862138533962
182	061	236	7435	0.031741761936785476
182	064	242	7435	0.032548755884330864
182	113	942	7435	0.12669804976462676
289	298	6695	7435	0.9004707464694015
289	114	1058	7435	0.14229993275050437
289	118	999	7435	0.134364492266308
289	117	260	7435	0.03496973772696705
289	061	1051	7435	0.1413584398117014
289	064	1035	7435	0.13920645595158038
289	113	355	7435	0.04774714189643578
298	114	6124	7435	0.8236718224613315
298	118	6088	7435	0.8188298587760592
298	117	6793	7435	0.913651647612643
298	061	6121	7435	0.8232683254875588
298	064	6105	7435	0.8211163416274377
298	113	6864	7435	0.92320107599193
114	118	177	7435	0.023806321452589107
114	117	894	7435	0.12024209818426362
114	061	276	7435	0.0371217215870881
114	064	257	7435	0.03456624075319435
114	113	967	7435	0.1300605245460659
118	117	838	7435	0.11271015467383995
118	061	220	7435	0.029589778076664425
118	064	221	7435	0.02972427706792199
118	113	916	7435	0.12320107599193006
117	061	955	7435	0.1284465366509751
117	064	939	7435	0.12629455279085408
117	113	198	7435	0.026630800268997983
061	064	240	7435	0.03227975790181574
061	113	1010	7435	0.13584398117014124
064	113	1016	7435	0.13665097511768662
