# Supplementary material for: Spatiotemporal dynamics of multidrug resistant bacteria on intensive care unit surfaces
Source: Nat Commun. 2019 Oct 8;10:4569. doi: 10.1038/s41467-019-12563-1 (PMC6783542; doi:10.1038/s41467-019-12563-1)
Supplement: Supplementary file 16 — Source Data [file 41467_2019_12563_MOESM16_ESM.zip › SourceData/SupplementaryFigure3/EF_pairwiseDistances.txt]

iso1	iso2	diffpos	totalpos	dist
pseudo_reference_sequence	358	1190	5709	0.20844280959887895
pseudo_reference_sequence	092	3993	5709	0.6994219653179191
pseudo_reference_sequence	111	112	5709	0.019618146785776842
pseudo_reference_sequence	054	115	5709	0.020143632860395867
pseudo_reference_sequence	157	93	5709	0.0162900683131897
pseudo_reference_sequence	354	116	5709	0.020318794885268873
pseudo_reference_sequence	275	122	5709	0.02136976703450692
pseudo_reference_sequence	375	114	5709	0.019968470835522858
pseudo_reference_sequence	325	4034	5709	0.7066036083377124
pseudo_reference_sequence	334	68	5709	0.011911017691364512
pseudo_reference_sequence	292	130	5709	0.022771063233490978
pseudo_reference_sequence	108	92	5709	0.01611490628831669
pseudo_reference_sequence	181	107	5709	0.018742336661411806
pseudo_reference_sequence	028	106	5709	0.0185671746365388
pseudo_reference_sequence	205	91	5709	0.015939744263443686
pseudo_reference_sequence	139	109	5709	0.01909266071115782
pseudo_reference_sequence	384	125	5709	0.02189525310912594
pseudo_reference_sequence	086	124	5709	0.021720091084252935
pseudo_reference_sequence	101	4027	5709	0.7053774741636013
pseudo_reference_sequence	120	79	5709	0.013837799964967595
pseudo_reference_sequence	078	2173	5709	0.3806270800490454
pseudo_reference_sequence	034	2174	5709	0.3808022420739184
pseudo_reference_sequence	143	106	5709	0.0185671746365388
pseudo_reference_sequence	033	116	5709	0.020318794885268873
pseudo_reference_sequence	132	84	5709	0.014713610089332634
pseudo_reference_sequence	386	126	5709	0.02207041513399895
pseudo_reference_sequence	052	116	5709	0.020318794885268873
pseudo_reference_sequence	367	127	5709	0.022245577158871956
pseudo_reference_sequence	051	114	5709	0.019968470835522858
pseudo_reference_sequence	313	110	5709	0.019267822736030827
pseudo_reference_sequence	129	113	5709	0.019793308810649852
pseudo_reference_sequence	006	94	5709	0.016465230338062707
pseudo_reference_sequence	127	110	5709	0.019267822736030827
pseudo_reference_sequence	370	128	5709	0.022420739183744966
358	092	4242	5709	0.743037309511298
358	111	1134	5709	0.19863373620599054
358	054	1136	5709	0.19898406025573656
358	157	1144	5709	0.2003853564547206
358	354	1136	5709	0.19898406025573656
358	275	1143	5709	0.2002101944298476
358	375	1136	5709	0.19898406025573656
358	325	4301	5709	0.7533718689788054
358	334	1174	5709	0.20564021720091083
358	292	1143	5709	0.2002101944298476
358	108	1162	5709	0.20353827290243476
358	181	1129	5709	0.1977579260816255
358	028	1194	5709	0.209143457698371
358	205	1143	5709	0.2002101944298476
358	139	1132	5709	0.19828341215624454
358	384	1127	5709	0.1974076020318795
358	086	1131	5709	0.1981082501313715
358	101	4212	5709	0.7377824487651077
358	120	1168	5709	0.2045892450516728
358	078	2539	5709	0.44473638115256614
358	034	2543	5709	0.44543702925205814
358	143	1126	5709	0.1972324400070065
358	033	1136	5709	0.19898406025573656
358	132	1170	5709	0.2049395691014188
358	386	1144	5709	0.2003853564547206
358	052	1138	5709	0.19933438430548256
358	367	1131	5709	0.1981082501313715
358	051	1137	5709	0.19915922228060956
358	313	1169	5709	0.2047644070765458
358	129	1136	5709	0.19898406025573656
358	006	1152	5709	0.20178665265370468
358	127	1137	5709	0.19915922228060956
358	370	1130	5709	0.1979330881064985
092	111	3988	5709	0.698546155193554
092	054	3985	5709	0.698020669118935
092	157	4014	5709	0.7031003678402522
092	354	4000	5709	0.7006480994920301
092	275	3994	5709	0.6995971273427921
092	375	3997	5709	0.7001226134174111
092	325	89	5709	0.01558942021369767
092	334	3975	5709	0.6962690488702049
092	292	4008	5709	0.7020493956910142
092	108	3942	5709	0.6904887020493957
092	181	3993	5709	0.6994219653179191
092	028	3954	5709	0.6925906463478718
092	205	4013	5709	0.7029252058153792
092	139	3995	5709	0.6997722893676651
092	384	3996	5709	0.6999474513925381
092	086	3976	5709	0.6964442108950779
092	101	52	5709	0.009108425293396392
092	120	3952	5709	0.6922403222981258
092	078	4438	5709	0.7773690663864075
092	034	4457	5709	0.7806971448589946
092	143	3993	5709	0.6994219653179191
092	033	4002	5709	0.7009984235417761
092	132	3953	5709	0.6924154843229988
092	386	3996	5709	0.6999474513925381
092	052	4002	5709	0.7009984235417761
092	367	3984	5709	0.697845507094062
092	051	3986	5709	0.698195831143808
092	313	3983	5709	0.697670345069189
092	129	3987	5709	0.698370993168681
092	006	4006	5709	0.7016990716412682
092	127	3986	5709	0.698195831143808
092	370	3985	5709	0.698020669118935
111	054	7	5709	0.0012261341741110527
111	157	31	5709	0.005430022771063234
111	354	41	5709	0.007181643019793309
111	275	14	5709	0.0024522683482221053
111	375	36	5709	0.006305832895428271
111	325	4058	5709	0.7108074969346646
111	334	62	5709	0.010860045542126467
111	292	36	5709	0.006305832895428271
111	108	68	5709	0.011911017691364512
111	181	9	5709	0.0015764582238570678
111	028	102	5709	0.01786652653704677
111	205	29	5709	0.005079698721317218
111	139	15	5709	0.002627430373095113
111	384	31	5709	0.005430022771063234
111	086	36	5709	0.006305832895428271
111	101	3955	5709	0.6927658083727448
111	120	39	5709	0.006831318970047294
111	078	2142	5709	0.37519705727798214
111	034	2168	5709	0.37975126992468033
111	143	12	5709	0.0021019442984760903
111	033	22	5709	0.0038535645472061657
111	132	42	5709	0.007356805044666317
111	386	20	5709	0.0035032404974601507
111	052	20	5709	0.0035032404974601507
111	367	21	5709	0.0036784025223331584
111	051	8	5709	0.0014012961989840604
111	313	41	5709	0.007181643019793309
111	129	5	5709	0.0008758101243650377
111	006	24	5709	0.004203888596952181
111	127	6	5709	0.0010509721492380452
111	370	20	5709	0.0035032404974601507
054	157	34	5709	0.005955508845682256
054	354	42	5709	0.007356805044666317
054	275	13	5709	0.002277106323349098
054	375	39	5709	0.006831318970047294
054	325	4053	5709	0.7099316868102995
054	334	63	5709	0.011035207566999475
054	292	39	5709	0.006831318970047294
054	108	71	5709	0.012436503765983535
054	181	12	5709	0.0021019442984760903
054	028	97	5709	0.016990716412681732
054	205	34	5709	0.005955508845682256
054	139	16	5709	0.0028025923979681207
054	384	34	5709	0.005955508845682256
054	086	39	5709	0.006831318970047294
054	101	3950	5709	0.6918899982483797
054	120	40	5709	0.007006480994920301
054	078	2141	5709	0.37502189525310914
054	034	2171	5709	0.38027675599929933
054	143	13	5709	0.002277106323349098
054	033	23	5709	0.004028726572079173
054	132	39	5709	0.006831318970047294
054	386	17	5709	0.002977754422841128
054	052	21	5709	0.0036784025223331584
054	367	18	5709	0.0031529164477141357
054	051	3	5709	0.0005254860746190226
054	313	44	5709	0.007707129094412331
054	129	8	5709	0.0014012961989840604
054	006	27	5709	0.004729374671571204
054	127	7	5709	0.0012261341741110527
054	370	19	5709	0.003328078472587143
157	354	34	5709	0.005955508845682256
157	275	41	5709	0.007181643019793309
157	375	29	5709	0.005079698721317218
157	325	4069	5709	0.7127342792082676
157	334	70	5709	0.012261341741110527
157	292	45	5709	0.007882291119285338
157	108	80	5709	0.014012961989840603
157	181	24	5709	0.004203888596952181
157	028	112	5709	0.019618146785776842
157	205	4	5709	0.0007006480994920302
157	139	27	5709	0.004729374671571204
157	384	40	5709	0.007006480994920301
157	086	45	5709	0.007882291119285338
157	101	3982	5709	0.697495183044316
157	120	67	5709	0.011735855666491504
157	078	2168	5709	0.37975126992468033
157	034	2169	5709	0.37992643194955333
157	143	21	5709	0.0036784025223331584
157	033	35	5709	0.006130670870555264
157	132	68	5709	0.011911017691364512
157	386	43	5709	0.007531967069539324
157	052	33	5709	0.005780346820809248
157	367	44	5709	0.007707129094412331
157	051	34	5709	0.005955508845682256
157	313	69	5709	0.01208617971623752
157	129	33	5709	0.005780346820809248
157	006	11	5709	0.0019267822736030828
157	127	31	5709	0.005430022771063234
157	370	45	5709	0.007882291119285338
354	275	49	5709	0.008582939218777369
354	375	6	5709	0.0010509721492380452
354	325	4052	5709	0.7097565247854265
354	334	75	5709	0.013137151865475564
354	292	51	5709	0.008933263268523384
354	108	66	5709	0.011560693641618497
354	181	34	5709	0.005955508845682256
354	028	98	5709	0.017165878437554738
354	205	36	5709	0.006305832895428271
354	139	37	5709	0.006480994920301279
354	384	50	5709	0.008758101243650377
354	086	33	5709	0.005780346820809248
354	101	3970	5709	0.6953932387458399
354	120	75	5709	0.013137151865475564
354	078	2160	5709	0.3783499737256963
354	034	2163	5709	0.3788754598003153
354	143	29	5709	0.005079698721317218
354	033	45	5709	0.007882291119285338
354	132	76	5709	0.013312313890348572
354	386	50	5709	0.008758101243650377
354	052	43	5709	0.007531967069539324
354	367	34	5709	0.005955508845682256
354	051	42	5709	0.007356805044666317
354	313	77	5709	0.01348747591522158
354	129	43	5709	0.007531967069539324
354	006	43	5709	0.007531967069539324
354	127	41	5709	0.007181643019793309
354	370	35	5709	0.006130670870555264
275	375	46	5709	0.008057453144158346
275	325	4066	5709	0.7122087931336486
275	334	70	5709	0.012261341741110527
275	292	45	5709	0.007882291119285338
275	108	78	5709	0.013662637940094587
275	181	19	5709	0.003328078472587143
275	028	110	5709	0.019267822736030827
275	205	41	5709	0.007181643019793309
275	139	23	5709	0.004028726572079173
275	384	41	5709	0.007181643019793309
275	086	46	5709	0.008057453144158346
275	101	3963	5709	0.6941671045717288
275	120	47	5709	0.008232615169031354
275	078	2147	5709	0.3760728674023472
275	034	2178	5709	0.3815028901734104
275	143	20	5709	0.0035032404974601507
275	033	32	5709	0.005605184795936241
275	132	48	5709	0.008407777193904361
275	386	28	5709	0.004904536696444211
275	052	11	5709	0.0019267822736030828
275	367	29	5709	0.005079698721317218
275	051	14	5709	0.0024522683482221053
275	313	49	5709	0.008582939218777369
275	129	15	5709	0.002627430373095113
275	006	34	5709	0.005955508845682256
275	127	14	5709	0.0024522683482221053
275	370	30	5709	0.005254860746190226
375	325	4052	5709	0.7097565247854265
375	334	75	5709	0.013137151865475564
375	292	47	5709	0.008232615169031354
375	108	63	5709	0.011035207566999475
375	181	29	5709	0.005079698721317218
375	028	95	5709	0.016640392362935717
375	205	31	5709	0.005430022771063234
375	139	32	5709	0.005605184795936241
375	384	45	5709	0.007882291119285338
375	086	28	5709	0.004904536696444211
375	101	3967	5709	0.6948677526712209
375	120	72	5709	0.012611665790856543
375	078	2156	5709	0.37764932562620424
375	034	2158	5709	0.37799964967595023
375	143	26	5709	0.004554212646698196
375	033	40	5709	0.007006480994920301
375	132	73	5709	0.01278682781572955
375	386	47	5709	0.008232615169031354
375	052	38	5709	0.006656156945174286
375	367	31	5709	0.005430022771063234
375	051	39	5709	0.006831318970047294
375	313	74	5709	0.012961989840602558
375	129	38	5709	0.006656156945174286
375	006	38	5709	0.006656156945174286
375	127	36	5709	0.006305832895428271
375	370	32	5709	0.005605184795936241
325	334	4012	5709	0.7027500437905062
325	292	4071	5709	0.7130846032580137
325	108	4004	5709	0.7013487475915221
325	181	4057	5709	0.7106323349097916
325	028	4001	5709	0.7008232615169031
325	205	4069	5709	0.7127342792082676
325	139	4061	5709	0.7113329830092836
325	384	4059	5709	0.7109826589595376
325	086	4039	5709	0.7074794184620774
325	101	128	5709	0.022420739183744966
325	120	4025	5709	0.7050271501138553
325	078	4512	5709	0.7903310562270099
325	034	4509	5709	0.789805570152391
325	143	4056	5709	0.7104571728849185
325	033	4068	5709	0.7125591171833946
325	132	4027	5709	0.7053774741636013
325	386	4063	5709	0.7116833070590296
325	052	4066	5709	0.7122087931336486
325	367	4051	5709	0.7095813627605535
325	051	4056	5709	0.7104571728849185
325	313	4055	5709	0.7102820108600455
325	129	4060	5709	0.7111578209844106
325	006	4070	5709	0.7129094412331407
325	127	4060	5709	0.7111578209844106
325	370	4052	5709	0.7097565247854265
334	292	79	5709	0.013837799964967595
334	108	54	5709	0.009458749343142408
334	181	55	5709	0.009633911368015413
334	028	76	5709	0.013312313890348572
334	205	69	5709	0.01208617971623752
334	139	57	5709	0.009984235417761429
334	384	74	5709	0.012961989840602558
334	086	88	5709	0.015414258188824663
334	101	4011	5709	0.7025748817656332
334	120	27	5709	0.004729374671571204
334	078	2197	5709	0.38483096864599753
334	034	2211	5709	0.3872832369942196
334	143	53	5709	0.0092835873182694
334	033	66	5709	0.011560693641618497
334	132	32	5709	0.005605184795936241
334	386	75	5709	0.013137151865475564
334	052	64	5709	0.011210369591872483
334	367	76	5709	0.013312313890348572
334	051	62	5709	0.010860045542126467
334	313	58	5709	0.010159397442634437
334	129	63	5709	0.011035207566999475
334	006	76	5709	0.013312313890348572
334	127	62	5709	0.010860045542126467
334	370	77	5709	0.01348747591522158
292	108	99	5709	0.017341040462427744
292	181	29	5709	0.005079698721317218
292	028	131	5709	0.022946225258363987
292	205	47	5709	0.008232615169031354
292	139	32	5709	0.005605184795936241
292	384	45	5709	0.007882291119285338
292	086	64	5709	0.011210369591872483
292	101	3966	5709	0.6946925906463479
292	120	72	5709	0.012611665790856543
292	078	2158	5709	0.37799964967595023
292	034	2164	5709	0.3790506218251883
292	143	26	5709	0.004554212646698196
292	033	40	5709	0.007006480994920301
292	132	73	5709	0.01278682781572955
292	386	32	5709	0.005605184795936241
292	052	36	5709	0.006305832895428271
292	367	47	5709	0.008232615169031354
292	051	39	5709	0.006831318970047294
292	313	74	5709	0.012961989840602558
292	129	38	5709	0.006656156945174286
292	006	54	5709	0.009458749343142408
292	127	36	5709	0.006305832895428271
292	370	48	5709	0.008407777193904361
108	181	77	5709	0.01348747591522158
108	028	38	5709	0.006656156945174286
108	205	77	5709	0.01348747591522158
108	139	81	5709	0.01418812401471361
108	384	95	5709	0.016640392362935717
108	086	42	5709	0.007356805044666317
108	101	3977	5709	0.6966193729199509
108	120	36	5709	0.006305832895428271
108	078	2189	5709	0.3834296724470135
108	034	2192	5709	0.38395515852163253
108	143	75	5709	0.013137151865475564
108	033	86	5709	0.015063934139078647
108	132	40	5709	0.007006480994920301
108	386	83	5709	0.014538448064459626
108	052	86	5709	0.015063934139078647
108	367	68	5709	0.011911017691364512
108	051	72	5709	0.012611665790856543
108	313	65	5709	0.011385531616745489
108	129	71	5709	0.012436503765983535
108	006	72	5709	0.012611665790856543
108	127	70	5709	0.012261341741110527
108	370	67	5709	0.011735855666491504
181	028	109	5709	0.01909266071115782
181	205	24	5709	0.004203888596952181
181	139	6	5709	0.0010509721492380452
181	384	24	5709	0.004203888596952181
181	086	43	5709	0.007531967069539324
181	101	3962	5709	0.6939919425468558
181	120	46	5709	0.008057453144158346
181	078	2147	5709	0.3760728674023472
181	034	2163	5709	0.3788754598003153
181	143	5	5709	0.0008758101243650377
181	033	15	5709	0.002627430373095113
181	132	47	5709	0.008232615169031354
181	386	27	5709	0.004729374671571204
181	052	11	5709	0.0019267822736030828
181	367	28	5709	0.004904536696444211
181	051	13	5709	0.002277106323349098
181	313	50	5709	0.008758101243650377
181	129	12	5709	0.0021019442984760903
181	006	31	5709	0.005430022771063234
181	127	11	5709	0.0019267822736030828
181	370	29	5709	0.005079698721317218
028	205	111	5709	0.019442984760903836
028	139	113	5709	0.019793308810649852
028	384	127	5709	0.022245577158871956
028	086	74	5709	0.012961989840602558
028	101	3985	5709	0.698020669118935
028	120	69	5709	0.01208617971623752
028	078	2219	5709	0.38868453319320373
028	034	2223	5709	0.3893851812926957
028	143	107	5709	0.018742336661411806
028	033	118	5709	0.02066911893501489
028	132	72	5709	0.012611665790856543
028	386	111	5709	0.019442984760903836
028	052	118	5709	0.02066911893501489
028	367	96	5709	0.016815554387808723
028	051	100	5709	0.017516202487300753
028	313	100	5709	0.017516202487300753
028	129	105	5709	0.01839201261166579
028	006	104	5709	0.018216850586792784
028	127	102	5709	0.01786652653704677
028	370	97	5709	0.016990716412681732
205	139	26	5709	0.004554212646698196
205	384	42	5709	0.007356805044666317
205	086	43	5709	0.007531967069539324
205	101	3978	5709	0.6967945349448239
205	120	64	5709	0.011210369591872483
205	078	2167	5709	0.37957610789980734
205	034	2167	5709	0.37957610789980734
205	143	23	5709	0.004028726572079173
205	033	31	5709	0.005430022771063234
205	132	67	5709	0.011735855666491504
205	386	45	5709	0.007882291119285338
205	052	33	5709	0.005780346820809248
205	367	46	5709	0.008057453144158346
205	051	33	5709	0.005780346820809248
205	313	66	5709	0.011560693641618497
205	129	30	5709	0.005254860746190226
205	006	9	5709	0.0015764582238570678
205	127	29	5709	0.005079698721317218
205	370	45	5709	0.007882291119285338
139	384	27	5709	0.004729374671571204
139	086	45	5709	0.007882291119285338
139	101	3964	5709	0.6943422665966018
139	120	48	5709	0.008407777193904361
139	078	2149	5709	0.3764231914520932
139	034	2167	5709	0.37957610789980734
139	143	8	5709	0.0014012961989840604
139	033	17	5709	0.002977754422841128
139	132	49	5709	0.008582939218777369
139	386	30	5709	0.005254860746190226
139	052	15	5709	0.002627430373095113
139	367	31	5709	0.005430022771063234
139	051	14	5709	0.0024522683482221053
139	313	52	5709	0.009108425293396392
139	129	13	5709	0.002277106323349098
139	006	33	5709	0.005780346820809248
139	127	13	5709	0.002277106323349098
139	370	32	5709	0.005605184795936241
384	086	60	5709	0.010509721492380452
384	101	3964	5709	0.6943422665966018
384	120	67	5709	0.011735855666491504
384	078	2166	5709	0.37940094587493434
384	034	2181	5709	0.38202837624802943
384	143	21	5709	0.0036784025223331584
384	033	35	5709	0.006130670870555264
384	132	68	5709	0.011911017691364512
384	386	39	5709	0.006831318970047294
384	052	33	5709	0.005780346820809248
384	367	43	5709	0.007531967069539324
384	051	34	5709	0.005955508845682256
384	313	69	5709	0.01208617971623752
384	129	33	5709	0.005780346820809248
384	006	49	5709	0.008582939218777369
384	127	31	5709	0.005430022771063234
384	370	44	5709	0.007707129094412331
086	101	3945	5709	0.6910141881240147
086	120	71	5709	0.012436503765983535
086	078	2152	5709	0.3769486775267122
086	034	2160	5709	0.3783499737256963
086	143	42	5709	0.007356805044666317
086	033	52	5709	0.009108425293396392
086	132	70	5709	0.012261341741110527
086	386	50	5709	0.008758101243650377
086	052	52	5709	0.009108425293396392
086	367	35	5709	0.006130670870555264
086	051	38	5709	0.006656156945174286
086	313	71	5709	0.012436503765983535
086	129	35	5709	0.006130670870555264
086	006	36	5709	0.006305832895428271
086	127	34	5709	0.005955508845682256
086	370	36	5709	0.006305832895428271
101	120	3986	5709	0.698195831143808
101	078	4411	5709	0.7726396917148363
101	034	4425	5709	0.7750919600630584
101	143	3961	5709	0.6938167805219828
101	033	3967	5709	0.6948677526712209
101	132	3987	5709	0.698370993168681
101	386	3958	5709	0.6932912944473638
101	052	3969	5709	0.6952180767209669
101	367	3950	5709	0.6918899982483797
101	051	3951	5709	0.6920651602732527
101	313	3990	5709	0.6988964792433
101	129	3954	5709	0.6925906463478718
101	006	3973	5709	0.6959187248204589
101	127	3953	5709	0.6924154843229988
101	370	3949	5709	0.6917148362235067
120	078	2174	5709	0.3808022420739184
120	034	2205	5709	0.38623226484498163
120	143	46	5709	0.008057453144158346
120	033	55	5709	0.009633911368015413
120	132	10	5709	0.0017516202487300753
120	386	54	5709	0.009458749343142408
120	052	55	5709	0.009633911368015413
120	367	55	5709	0.009633911368015413
120	051	39	5709	0.006831318970047294
120	313	34	5709	0.005955508845682256
120	129	38	5709	0.006656156945174286
120	006	59	5709	0.010334559467507444
120	127	39	5709	0.006831318970047294
120	370	54	5709	0.009458749343142408
078	034	51	5709	0.008933263268523384
078	143	2148	5709	0.3762480294272202
078	033	2157	5709	0.37782448765107723
078	132	2174	5709	0.3808022420739184
078	386	2150	5709	0.3765983534769662
078	052	2156	5709	0.37764932562620424
078	367	2140	5709	0.37484673322823614
078	051	2141	5709	0.37502189525310914
078	313	2176	5709	0.3811525661236644
078	129	2141	5709	0.37502189525310914
078	006	2160	5709	0.3783499737256963
078	127	2140	5709	0.37484673322823614
078	370	2141	5709	0.37502189525310914
034	143	2164	5709	0.3790506218251883
034	033	2172	5709	0.3804519180241724
034	132	2206	5709	0.38640742686985463
034	386	2176	5709	0.3811525661236644
034	052	2172	5709	0.3804519180241724
034	367	2171	5709	0.38027675599929933
034	051	2174	5709	0.3808022420739184
034	313	2205	5709	0.38623226484498163
034	129	2171	5709	0.38027675599929933
034	006	2176	5709	0.3811525661236644
034	127	2172	5709	0.3804519180241724
034	370	2170	5709	0.38010159397442633
143	033	16	5709	0.0028025923979681207
143	132	47	5709	0.008232615169031354
143	386	22	5709	0.0038535645472061657
143	052	14	5709	0.0024522683482221053
143	367	23	5709	0.004028726572079173
143	051	13	5709	0.002277106323349098
143	313	48	5709	0.008407777193904361
143	129	14	5709	0.0024522683482221053
143	006	30	5709	0.005254860746190226
143	127	12	5709	0.0021019442984760903
143	370	24	5709	0.004203888596952181
033	132	56	5709	0.009809073392888421
033	386	38	5709	0.006656156945174286
033	052	24	5709	0.004203888596952181
033	367	39	5709	0.006831318970047294
033	051	24	5709	0.004203888596952181
033	313	59	5709	0.010334559467507444
033	129	21	5709	0.0036784025223331584
033	006	40	5709	0.007006480994920301
033	127	20	5709	0.0035032404974601507
033	370	38	5709	0.006656156945174286
132	386	55	5709	0.009633911368015413
132	052	56	5709	0.009809073392888421
132	367	56	5709	0.009809073392888421
132	051	40	5709	0.007006480994920301
132	313	39	5709	0.006831318970047294
132	129	39	5709	0.006831318970047294
132	006	60	5709	0.010509721492380452
132	127	40	5709	0.007006480994920301
132	370	57	5709	0.009984235417761429
386	052	36	5709	0.006305832895428271
386	367	27	5709	0.004729374671571204
386	051	17	5709	0.002977754422841128
386	313	56	5709	0.009809073392888421
386	129	22	5709	0.0038535645472061657
386	006	38	5709	0.006656156945174286
386	127	20	5709	0.0035032404974601507
386	370	28	5709	0.004904536696444211
052	367	37	5709	0.006480994920301279
052	051	22	5709	0.0038535645472061657
052	313	59	5709	0.010334559467507444
052	129	21	5709	0.0036784025223331584
052	006	40	5709	0.007006480994920301
052	127	20	5709	0.0035032404974601507
052	370	38	5709	0.006656156945174286
367	051	18	5709	0.0031529164477141357
367	313	57	5709	0.009984235417761429
367	129	23	5709	0.004028726572079173
367	006	39	5709	0.006831318970047294
367	127	21	5709	0.0036784025223331584
367	370	1	5709	0.00017516202487300754
051	313	43	5709	0.007531967069539324
051	129	5	5709	0.0008758101243650377
051	006	26	5709	0.004554212646698196
051	127	6	5709	0.0010509721492380452
051	370	19	5709	0.003328078472587143
313	129	40	5709	0.007006480994920301
313	006	61	5709	0.01068488351725346
313	127	43	5709	0.007531967069539324
313	370	56	5709	0.009809073392888421
129	006	25	5709	0.004379050621825188
129	127	5	5709	0.0008758101243650377
129	370	22	5709	0.0038535645472061657
006	127	22	5709	0.0038535645472061657
006	370	40	5709	0.007006480994920301
127	370	22	5709	0.0038535645472061657
