# Supplementary material for: Spatiotemporal dynamics of multidrug resistant bacteria on intensive care unit surfaces
Source: Nat Commun. 2019 Oct 8;10:4569. doi: 10.1038/s41467-019-12563-1 (PMC6783542; doi:10.1038/s41467-019-12563-1)
Supplement: Supplementary file 16 — Source Data [file 41467_2019_12563_MOESM16_ESM.zip › SourceData/SupplementaryFigure3/AB_pairwiseDistances.txt]

iso1	iso2	diffpos	totalpos	dist
161	145	2927	14799	0.1977836340293263
161	396	5980	14799	0.4040813568484357
161	US_2	3777	14799	0.25521994729373604
161	168	3131	14799	0.21156834921278464
161	382	6001	14799	0.40550037164673286
161	029	3223	14799	0.21778498547199135
161	126	3410	14799	0.2304209743901615
161	098	3145	14799	0.2125143590783161
161	107	3167	14799	0.21400094600986552
161	364	7740	14799	0.52300831137239
161	203	3214	14799	0.21717683627272114
161	389	6270	14799	0.4236772754915873
161	374	5979	14799	0.40401378471518345
161	186	3129	14799	0.21143320494628015
161	056	3145	14799	0.2125143590783161
161	391	6270	14799	0.4236772754915873
161	369	3148	14799	0.21271707547807284
161	023	2932	14799	0.19812149469558754
161	390	6715	14799	0.4537468747888371
161	147	3225	14799	0.21792012973849584
161	085	3136	14799	0.21190620987904588
161	091	3122	14799	0.21096020001351443
161	152	3156	14799	0.21325765254409082
161	020	3158	14799	0.2133927968105953
161	002	2934	14799	0.19825663896209203
161	159	3080	14799	0.20812217041692005
161	062	3136	14799	0.21190620987904588
161	102	3116	14799	0.21055476721400096
161	140	3204	14799	0.21650111494019866
161	149	2917	14799	0.19710791269680383
161	156	3068	14799	0.2073113048178931
161	US_10	3801	14799	0.25684167849178996
161	401	7095	14799	0.47942428542469084
161	025	3252	14799	0.2197445773363065
161	053	6325	14799	0.42739374282046083
161	US_1	3760	14799	0.25407122102844787
161	394	6716	14799	0.45381444692208933
161	193	3213	14799	0.21710926413946888
161	261	6338	14799	0.42827218055274
161	381	6003	14799	0.4056355159132374
161	083	137	14799	0.009257382255557807
161	221	79	14799	0.005338198526927495
161	097	6342	14799	0.42854246908574906
161	014	2929	14799	0.1979187782958308
161	077	6336	14799	0.42813703628623556
161	331	3200	14799	0.21623082640718969
161	088	77	14799	0.005203054260423001
161	pseudo_reference_sequence	2817	14799	0.19035069937157917
161	035	3425	14799	0.2314345563889452
161	074	3195	14799	0.21589296574092845
161	043	7131	14799	0.48185688222177175
161	039	7152	14799	0.4832758970200689
161	094	3135	14799	0.21183863774579365
161	230	69	14799	0.004662477194405028
161	US_6	3758	14799	0.25393607676194335
161	359	5990	14799	0.4047570781809582
161	115	3124	14799	0.21109534428001892
161	387	7065	14799	0.4773971214271234
161	036	3227	14799	0.21805527400500033
161	172	3128	14799	0.21136563281302792
161	368	3210	14799	0.21690654773971213
161	026	3464	14799	0.23406986958578282
161	272	3133	14799	0.21170349347928913
161	267	6341	14799	0.4284748969524968
161	170	3161	14799	0.21359551321035206
161	397	5978	14799	0.4039462125819312
161	104	3129	14799	0.21143320494628015
161	100	3133	14799	0.21170349347928913
161	258	6325	14799	0.42739374282046083
145	396	3787	14799	0.2558956686262585
145	US_2	4881	14799	0.3298195824042165
145	168	4355	14799	0.2942766403135347
145	382	3784	14799	0.2556929522265018
145	029	4370	14799	0.2952902223123184
145	126	4635	14799	0.3131968376241638
145	098	4334	14799	0.29285762551523753
145	107	4367	14799	0.29508750591256167
145	364	8110	14799	0.5480100006757214
145	203	4409	14799	0.297925535509156
145	389	6191	14799	0.4183390769646598
145	374	3786	14799	0.2558280964930063
145	186	4353	14799	0.2941414960470302
145	056	4367	14799	0.29508750591256167
145	391	6191	14799	0.4183390769646598
145	369	4390	14799	0.29664166497736333
145	023	9	14799	0.000608149199270221
145	390	5409	14799	0.36549766876140277
145	147	4324	14799	0.29218190418271506
145	085	4362	14799	0.29474964524630043
145	091	4363	14799	0.2948172173795527
145	152	4375	14799	0.2956280829785796
145	020	4345	14799	0.2936009189810122
145	002	11	14799	0.0007432934657747145
145	159	4388	14799	0.29650652071085887
145	062	4359	14799	0.2945469288465437
145	102	4367	14799	0.29508750591256167
145	140	4399	14799	0.29724981417663354
145	149	29	14799	0.0019595918643151564
145	156	4400	14799	0.2973173863098858
145	US_10	4940	14799	0.33380633826609907
145	401	7870	14799	0.5317926886951821
145	025	4370	14799	0.2952902223123184
145	053	6137	14799	0.41469018176903844
145	US_1	4898	14799	0.3309683086695047
145	394	5410	14799	0.36556524089465503
145	193	4408	14799	0.29785796337590376
145	261	6115	14799	0.41320359483748903
145	381	3786	14799	0.2558280964930063
145	083	2936	14799	0.19839178322859652
145	221	2866	14799	0.19366173390093924
145	097	6147	14799	0.4153659031015609
145	014	6	14799	0.00040543279951348065
145	077	6153	14799	0.4157713359010744
145	331	4413	14799	0.298195824042165
145	088	2883	14799	0.19481046016622744
145	pseudo_reference_sequence	163	14799	0.011014257720116225
145	035	4616	14799	0.3119129670923711
145	074	4426	14799	0.29907426177444424
145	043	7792	14799	0.5265220623015069
145	039	7810	14799	0.5277383607000473
145	094	4358	14799	0.29447935671329145
145	230	2871	14799	0.19399959456720048
145	US_6	4897	14799	0.33090073653625246
145	359	3775	14799	0.2550848030272316
145	115	4348	14799	0.293803635380769
145	387	7866	14799	0.5315224001621731
145	036	4452	14799	0.3008311372390026
145	172	4351	14799	0.2940063517805257
145	368	4384	14799	0.29623623217784983
145	026	4655	14799	0.3145482802892087
145	272	4355	14799	0.2942766403135347
145	267	6118	14799	0.41340631123724575
145	170	4385	14799	0.2963038043111021
145	397	3785	14799	0.25576052435975405
145	104	4353	14799	0.2941414960470302
145	100	4354	14799	0.2942090681802825
145	258	6138	14799	0.4147577539022907
396	US_2	7890	14799	0.5331441313602271
396	168	8015	14799	0.5415906480167579
396	382	33	14799	0.0022298803973241437
396	029	8032	14799	0.5427393742820461
396	126	8300	14799	0.5608487059936482
396	098	8033	14799	0.5428069464152984
396	107	8047	14799	0.5437529562808298
396	364	6826	14799	0.46124738157983647
396	203	8122	14799	0.5488208662747482
396	389	8141	14799	0.5501047368065409
396	374	6	14799	0.00040543279951348065
396	186	8013	14799	0.5414555037502534
396	056	8034	14799	0.5428745185485506
396	391	8140	14799	0.5500371646732888
396	369	7956	14799	0.5376038921548754
396	023	3792	14799	0.25623352929251975
396	390	3306	14799	0.22339347253192784
396	147	8032	14799	0.5427393742820461
396	085	8020	14799	0.5419285086830191
396	091	8010	14799	0.5412527873504966
396	152	7967	14799	0.5383471856206501
396	020	8046	14799	0.5436853841475775
396	002	3790	14799	0.2560983850260153
396	159	7968	14799	0.5384147577539022
396	062	8019	14799	0.5418609365497669
396	102	8004	14799	0.5408473545509832
396	140	8112	14799	0.5481451449422259
396	149	3773	14799	0.25494965876072706
396	156	7956	14799	0.5376038921548754
396	US_10	7915	14799	0.5348334346915332
396	401	7340	14799	0.4959794580714913
396	025	8061	14799	0.5446989661463613
396	053	8196	14799	0.5538212041354146
396	US_1	7873	14799	0.5319954050949388
396	394	3309	14799	0.22359618893168456
396	193	8117	14799	0.5484830056084871
396	261	8211	14799	0.5548347861341982
396	381	35	14799	0.002365024663828637
396	083	6093	14799	0.41171700790593957
396	221	6055	14799	0.4091492668423542
396	097	8213	14799	0.5549699304007027
396	014	3789	14799	0.256030812892763
396	077	8209	14799	0.5546996418676937
396	331	8103	14799	0.5475369957429556
396	088	6043	14799	0.40833840124332726
396	pseudo_reference_sequence	3758	14799	0.25393607676194335
396	035	8319	14799	0.5621325765254409
396	074	8099	14799	0.5472667072099466
396	043	7380	14799	0.4986823434015812
396	039	7401	14799	0.5001013581998783
396	094	8019	14799	0.5418609365497669
396	230	6047	14799	0.40860868977633624
396	US_6	7871	14799	0.5318602608284344
396	359	25	14799	0.0016893033313061694
396	115	8012	14799	0.5413879316170012
396	387	7314	14799	0.4942225826069329
396	036	8086	14799	0.5463882694776674
396	172	8015	14799	0.5415906480167579
396	368	8010	14799	0.5412527873504966
396	026	8353	14799	0.5644300290560172
396	272	8017	14799	0.5417257922832623
396	267	8212	14799	0.5549023582674505
396	170	8048	14799	0.543820528414082
396	397	4	14799	0.0002702885330089871
396	104	8013	14799	0.5414555037502534
396	100	8017	14799	0.5417257922832623
396	258	8200	14799	0.5540914926684235
US_2	168	1581	14799	0.10683154267180214
US_2	382	7875	14799	0.5321305493614433
US_2	029	678	14799	0.04581390634502331
US_2	126	1174	14799	0.07932968443813772
US_2	098	1565	14799	0.1057503885397662
US_2	107	1601	14799	0.10818298533684709
US_2	364	7357	14799	0.4971281843367795
US_2	203	959	14799	0.06480167578890465
US_2	389	5286	14799	0.35718629637137644
US_2	374	7889	14799	0.5330765592269748
US_2	186	1580	14799	0.1067639705385499
US_2	056	1613	14799	0.10899385093587405
US_2	391	5286	14799	0.35718629637137644
US_2	369	706	14799	0.04770592607608622
US_2	023	4874	14799	0.3293465774714508
US_2	390	8312	14799	0.5616595715926752
US_2	147	624	14799	0.042165011149401986
US_2	085	1591	14799	0.10750726400432462
US_2	091	1606	14799	0.10852084600310832
US_2	152	691	14799	0.04669234407730252
US_2	020	1590	14799	0.10743969187107237
US_2	002	4872	14799	0.3292114332049463
US_2	159	1631	14799	0.11021014933441449
US_2	062	1586	14799	0.10716940333806338
US_2	102	1610	14799	0.1087911345361173
US_2	140	961	14799	0.06493682005540916
US_2	149	4890	14799	0.3304277316034867
US_2	156	1643	14799	0.11102101493344145
US_2	US_10	65	14799	0.00439218866139604
US_2	401	6719	14799	0.45401716332184605
US_2	025	681	14799	0.04601662274478005
US_2	053	5216	14799	0.3524562470437192
US_2	US_1	22	14799	0.001486586931549429
US_2	394	8312	14799	0.5616595715926752
US_2	193	954	14799	0.06446381512264342
US_2	261	5210	14799	0.3520508142442057
US_2	381	7877	14799	0.5322656936279478
US_2	083	3773	14799	0.25494965876072706
US_2	221	3700	14799	0.25001689303331304
US_2	097	5229	14799	0.3533346847759984
US_2	014	4883	14799	0.329954726670721
US_2	077	5234	14799	0.3536725454422596
US_2	331	976	14799	0.06595040205419285
US_2	088	3721	14799	0.25143590783161024
US_2	pseudo_reference_sequence	4906	14799	0.3315088857355227
US_2	035	1157	14799	0.07818095817284952
US_2	074	972	14799	0.06568011352118386
US_2	043	6655	14799	0.4496925467937023
US_2	039	6661	14799	0.45009797959321574
US_2	094	1585	14799	0.10710183120481113
US_2	230	3721	14799	0.25143590783161024
US_2	US_6	20	14799	0.0013514426650449354
US_2	359	7875	14799	0.5321305493614433
US_2	115	1591	14799	0.10750726400432462
US_2	387	6729	14799	0.4546928846543685
US_2	036	1680	14799	0.11352118386377458
US_2	172	1595	14799	0.1077775525373336
US_2	368	702	14799	0.04743563754307723
US_2	026	1192	14799	0.08054598283667816
US_2	272	1582	14799	0.1068991148050544
US_2	267	5197	14799	0.35117237651192645
US_2	170	1615	14799	0.10912899520237854
US_2	397	7888	14799	0.5330089870937226
US_2	104	1580	14799	0.1067639705385499
US_2	100	1582	14799	0.1068991148050544
US_2	258	5221	14799	0.35279410770998043
168	382	8000	14799	0.5405770660179742
168	029	1055	14799	0.07128860058112034
168	126	1236	14799	0.08351915669977701
168	098	23	14799	0.0015541590648016758
168	107	49	14799	0.003311034529360092
168	364	7600	14799	0.5135482127170755
168	203	1055	14799	0.07128860058112034
168	389	5049	14799	0.34117170079059395
168	374	8014	14799	0.5415230758835057
168	186	2	14799	0.00013514426650449354
168	056	35	14799	0.002365024663828637
168	391	5049	14799	0.34117170079059395
168	369	1081	14799	0.07304547604567876
168	023	4348	14799	0.293803635380769
168	390	8072	14799	0.545442259612136
168	147	1034	14799	0.06986958578282317
168	085	13	14799	0.000878437732279208
168	091	28	14799	0.0018920197310629096
168	152	1066	14799	0.07203189404689506
168	020	48	14799	0.003243462396107845
168	002	4346	14799	0.29366849111426446
168	159	53	14799	0.003581323062369079
168	062	10	14799	0.0006757213325224677
168	102	34	14799	0.0022974525305763903
168	140	1057	14799	0.07142374484762484
168	149	4330	14799	0.29258733698222855
168	156	65	14799	0.00439218866139604
168	US_10	1606	14799	0.10852084600310832
168	401	7202	14799	0.48665450368268126
168	025	1095	14799	0.07399148591121021
168	053	4980	14799	0.33650922359618896
168	US_1	1564	14799	0.10568281640651396
168	394	8072	14799	0.545442259612136
168	193	1050	14799	0.07095073991485912
168	261	5008	14799	0.33840124332725185
168	381	8002	14799	0.5407122102844787
168	083	3129	14799	0.21143320494628015
168	221	3089	14799	0.2087303196161903
168	097	4999	14799	0.33779309412798164
168	014	4357	14799	0.2944117845800392
168	077	4997	14799	0.3376579498614771
168	331	1072	14799	0.07243732684640854
168	088	3078	14799	0.20798702615041556
168	pseudo_reference_sequence	4335	14799	0.2929251976484898
168	035	1254	14799	0.08473545509831745
168	074	1033	14799	0.06980201364957092
168	043	7173	14799	0.4846949118183661
168	039	7179	14799	0.4851003446178796
168	094	8	14799	0.0005405770660179742
168	230	3110	14799	0.21014933441448747
168	US_6	1563	14799	0.1056152442732617
168	359	8000	14799	0.5405770660179742
168	115	13	14799	0.000878437732279208
168	387	7212	14799	0.48733022501520373
168	036	113	14799	0.007635651057503886
168	172	17	14799	0.0011487262652881951
168	368	1104	14799	0.07459963511048044
168	026	1290	14799	0.08716805189539834
168	272	6	14799	0.00040543279951348065
168	267	4995	14799	0.3375228055949726
168	170	37	14799	0.0025001689303331305
168	397	8013	14799	0.5414555037502534
168	104	2	14799	0.00013514426650449354
168	100	6	14799	0.00040543279951348065
168	258	4984	14799	0.33677951212919793
382	029	8038	14799	0.5431448070815595
382	126	8285	14799	0.5598351239948646
382	098	8018	14799	0.5417933644165146
382	107	8032	14799	0.5427393742820461
382	364	6804	14799	0.45976079464828706
382	203	8107	14799	0.5478072842759646
382	389	8166	14799	0.5517940401378472
382	374	28	14799	0.0018920197310629096
382	186	7998	14799	0.5404419217514697
382	056	8031	14799	0.5426718021487938
382	391	8166	14799	0.5517940401378472
382	369	7978	14799	0.5390904790864247
382	023	3777	14799	0.25521994729373604
382	390	3336	14799	0.22542063652949523
382	147	8018	14799	0.5417933644165146
382	085	8005	14799	0.5409149266842355
382	091	8024	14799	0.5421987972160281
382	152	7965	14799	0.5382120413541456
382	020	8043	14799	0.5434826677478208
382	002	3775	14799	0.2550848030272316
382	159	7965	14799	0.5382120413541456
382	062	8004	14799	0.5408473545509832
382	102	8024	14799	0.5421987972160281
382	140	8109	14799	0.5479424285424691
382	149	3758	14799	0.25393607676194335
382	156	7977	14799	0.5390229069531726
382	US_10	7900	14799	0.5338198526927496
382	401	7318	14799	0.4944928711399419
382	025	8076	14799	0.5457125481451449
382	053	8181	14799	0.5528076221366308
382	US_1	7858	14799	0.5309818230961552
382	394	3337	14799	0.2254882086627475
382	193	8102	14799	0.5474694236097034
382	261	8208	14799	0.5546320697344416
382	381	2	14799	0.00013514426650449354
382	083	6078	14799	0.41070342590715586
382	221	6040	14799	0.4081356848435705
382	097	8198	14799	0.5539563484019191
382	014	3786	14799	0.2558280964930063
382	077	8194	14799	0.5536860598689101
382	331	8123	14799	0.5488884384080005
382	088	6028	14799	0.40732481924454356
382	pseudo_reference_sequence	3770	14799	0.25474694236097034
382	035	8304	14799	0.5611189945266573
382	074	8084	14799	0.5462531252111629
382	043	7377	14799	0.49847962700182447
382	039	7386	14799	0.4990877762010947
382	094	8004	14799	0.5408473545509832
382	230	6061	14799	0.4095546996418677
382	US_6	7856	14799	0.5308466788296506
382	359	24	14799	0.0016217311980539226
382	115	8009	14799	0.5411852152172444
382	387	7335	14799	0.49564159740523006
382	036	8071	14799	0.5453746874788837
382	172	8012	14799	0.5413879316170012
382	368	8041	14799	0.5433475234813163
382	026	8338	14799	0.5634164470572336
382	272	8002	14799	0.5407122102844787
382	267	8197	14799	0.5538887762686668
382	170	8033	14799	0.5428069464152984
382	397	31	14799	0.00209473613081965
382	104	7998	14799	0.5404419217514697
382	100	8002	14799	0.5407122102844787
382	258	8185	14799	0.5530779106696398
029	126	644	14799	0.04351645381444692
029	098	1069	14799	0.0722346104466518
029	107	1093	14799	0.07385634164470573
029	364	7520	14799	0.5081424420568957
029	203	451	14799	0.030475032096763294
029	389	4741	14799	0.32035948374890194
029	374	8032	14799	0.5427393742820461
029	186	1053	14799	0.07115345631461585
029	056	1077	14799	0.07277518751266977
029	391	4741	14799	0.32035948374890194
029	369	83	14799	0.0056084870599364825
029	023	4369	14799	0.2952226501790661
029	390	8820	14799	0.5959862152848165
029	147	56	14799	0.0037840394621258193
029	085	1063	14799	0.07182917764713832
029	091	1054	14799	0.0712210284478681
029	152	81	14799	0.0054733427934319885
029	020	1088	14799	0.07351848097844449
029	002	4369	14799	0.2952226501790661
029	159	1095	14799	0.07399148591121021
029	062	1059	14799	0.07155888911412933
029	102	1057	14799	0.07142374484762484
029	140	447	14799	0.030204743563754306
029	149	4354	14799	0.2942090681802825
029	156	1093	14799	0.07385634164470573
029	US_10	701	14799	0.04736806540982499
029	401	7248	14799	0.4897628218122846
029	025	93	14799	0.00628420839245895
029	053	4692	14799	0.31704844921954184
029	US_1	660	14799	0.04459760794648287
029	394	8820	14799	0.5959862152848165
029	193	448	14799	0.030272315697006554
029	261	4713	14799	0.31846746401783904
029	381	8040	14799	0.5432799513480641
029	083	3242	14799	0.21906885600378403
029	221	3202	14799	0.21636597067369417
029	097	4711	14799	0.3183323197513345
029	014	4372	14799	0.2954253665788229
029	077	4704	14799	0.3178593148185688
029	331	443	14799	0.02993445503074532
029	088	3188	14799	0.21541996080816272
029	pseudo_reference_sequence	4337	14799	0.29306034191499425
029	035	659	14799	0.044530035813230624
029	074	432	14799	0.029191161564970605
029	043	7210	14799	0.4871950807486992
029	039	7216	14799	0.4876005135482127
029	094	1059	14799	0.07155888911412933
029	230	3198	14799	0.21609568214068517
029	US_6	661	14799	0.04466518007973512
029	359	8032	14799	0.5427393742820461
029	115	1056	14799	0.0713561727143726
029	387	7236	14799	0.48895195621325765
029	036	1154	14799	0.07797824177309277
029	172	1060	14799	0.07162646124738158
029	368	104	14799	0.007027501858233664
029	026	695	14799	0.04696263261031151
029	272	1057	14799	0.07142374484762484
029	267	4708	14799	0.3181296033515778
029	170	1081	14799	0.07304547604567876
029	397	8030	14799	0.5426042300155416
029	104	1053	14799	0.07115345631461585
029	100	1057	14799	0.07142374484762484
029	258	4696	14799	0.3173187377525509
126	098	1254	14799	0.08473545509831745
126	107	1280	14799	0.08649233056287586
126	364	7725	14799	0.5219947293736064
126	203	383	14799	0.025880127035610514
126	389	4996	14799	0.33759037772822487
126	374	8299	14799	0.560781133860396
126	186	1234	14799	0.08338401243327252
126	056	1265	14799	0.08547874856409217
126	391	4996	14799	0.33759037772822487
126	369	673	14799	0.04547604567876208
126	023	4630	14799	0.31285897695790255
126	390	8987	14799	0.6072707615379418
126	147	627	14799	0.042367727549158726
126	085	1243	14799	0.08399216163254274
126	091	1260	14799	0.08514088789783093
126	152	658	14799	0.04446246367997838
126	020	1277	14799	0.08628961416311913
126	002	4628	14799	0.3127238326913981
126	159	1285	14799	0.0868301912291371
126	062	1242	14799	0.08392458949929049
126	102	1264	14799	0.08541117643083992
126	140	385	14799	0.026015271302115006
126	149	4611	14799	0.31157510642610986
126	156	1297	14799	0.08764105682816406
126	US_10	1198	14799	0.08095141563619164
126	401	7504	14799	0.5070612879248598
126	025	688	14799	0.04648962767754578
126	053	4927	14799	0.3329279005338199
126	US_1	1157	14799	0.07818095817284952
126	394	8987	14799	0.6072707615379418
126	193	378	14799	0.02554226636934928
126	261	4956	14799	0.33488749239813503
126	381	8287	14799	0.559970268261369
126	083	3405	14799	0.23008311372390025
126	221	3369	14799	0.22765051692681937
126	097	4946	14799	0.33421177106561256
126	014	4639	14799	0.31346712615717276
126	077	4944	14799	0.33407662679910805
126	331	400	14799	0.02702885330089871
126	088	3357	14799	0.2268396513277924
126	pseudo_reference_sequence	4629	14799	0.3127914048246503
126	035	31	14799	0.00209473613081965
126	074	360	14799	0.02432596797080884
126	043	7478	14799	0.5053044124603013
126	039	7484	14799	0.5057098452598149
126	094	1240	14799	0.083789445232786
126	230	3390	14799	0.22906953172511657
126	US_6	1155	14799	0.07804581390634502
126	359	8285	14799	0.5598351239948646
126	115	1245	14799	0.08412730589904724
126	387	7516	14799	0.5078721535238867
126	036	1339	14799	0.09047908642475842
126	172	1249	14799	0.08439759443205622
126	368	697	14799	0.047097776876816
126	026	67	14799	0.0045273329279005336
126	272	1238	14799	0.0836543009662815
126	267	4943	14799	0.3340090546658558
126	170	1269	14799	0.08574903709710116
126	397	8298	14799	0.5607135617271437
126	104	1234	14799	0.08338401243327252
126	100	1237	14799	0.08358672883302926
126	258	4931	14799	0.33319818906682885
098	107	40	14799	0.0027028853300898707
098	364	7618	14799	0.5147645111156159
098	203	1034	14799	0.06986958578282317
098	389	5063	14799	0.3421177106561254
098	374	8032	14799	0.5427393742820461
098	186	21	14799	0.0014190147982971822
098	056	50	14799	0.003378606662612339
098	391	5063	14799	0.3421177106561254
098	369	1095	14799	0.07399148591121021
098	023	4327	14799	0.2923846205824718
098	390	8086	14799	0.5463882694776674
098	147	1017	14799	0.06872085951753497
098	085	32	14799	0.0021623082640718967
098	091	43	14799	0.0029056017298466114
098	152	1080	14799	0.07297790391242652
098	020	27	14799	0.0018244475978106628
098	002	4329	14799	0.2925197648489763
098	159	68	14799	0.004594905061152781
098	062	27	14799	0.0018244475978106628
098	102	47	14799	0.003175890262855598
098	140	1036	14799	0.07000473004932765
098	149	4347	14799	0.2937360632475167
098	156	80	14799	0.0054057706601797414
098	US_10	1624	14799	0.10973714440164876
098	401	7220	14799	0.4878708020812217
098	025	1074	14799	0.07257247111291304
098	053	4997	14799	0.3376579498614771
098	US_1	1582	14799	0.1068991148050544
098	394	8086	14799	0.5463882694776674
098	193	1033	14799	0.06980201364957092
098	261	4987	14799	0.33698222852895465
098	381	8020	14799	0.5419285086830191
098	083	3146	14799	0.21258193121156835
098	221	3072	14799	0.2075815933509021
098	097	5010	14799	0.3385363875937563
098	014	4336	14799	0.292992769781742
098	077	5013	14799	0.3387391039935131
098	331	1051	14799	0.07101831204811136
098	088	3089	14799	0.2087303196161903
098	pseudo_reference_sequence	4347	14799	0.2937360632475167
098	035	1233	14799	0.08331644030002028
098	074	1051	14799	0.07101831204811136
098	043	7152	14799	0.4832758970200689
098	039	7160	14799	0.4838164740860869
098	094	26	14799	0.001756875464558416
098	230	3089	14799	0.2087303196161903
098	US_6	1581	14799	0.10683154267180214
098	359	8018	14799	0.5417933644165146
098	115	28	14799	0.0018920197310629096
098	387	7226	14799	0.4882762348807352
098	036	127	14799	0.00858166092303534
098	172	32	14799	0.0021623082640718967
098	368	1091	14799	0.07372119737820124
098	026	1273	14799	0.08601932563011014
098	272	23	14799	0.0015541590648016758
098	267	4978	14799	0.33637407932968444
098	170	54	14799	0.0036488951956213257
098	397	8031	14799	0.5426718021487938
098	104	21	14799	0.0014190147982971822
098	100	23	14799	0.0015541590648016758
098	258	4998	14799	0.3377255219947294
107	364	7636	14799	0.5159808095141564
107	203	1072	14799	0.07243732684640854
107	389	5082	14799	0.3434015811879181
107	374	8046	14799	0.5436853841475775
107	186	47	14799	0.003175890262855598
107	056	76	14799	0.005135482127170755
107	391	5082	14799	0.3434015811879181
107	369	1116	14799	0.0754105007095074
107	023	4360	14799	0.2946145009797959
107	390	8102	14799	0.5474694236097034
107	147	1054	14799	0.0712210284478681
107	085	54	14799	0.0036488951956213257
107	091	69	14799	0.004662477194405028
107	152	1101	14799	0.0743969187107237
107	020	65	14799	0.00439218866139604
107	002	4362	14799	0.29474964524630043
107	159	90	14799	0.00608149199270221
107	062	52	14799	0.003513750929116832
107	102	67	14799	0.0045273329279005336
107	140	1074	14799	0.07257247111291304
107	149	4368	14799	0.2951550780458139
107	156	102	14799	0.006892357591729171
107	US_10	1640	14799	0.1108182985336847
107	401	7238	14799	0.48908710047976217
107	025	1101	14799	0.0743969187107237
107	053	5020	14799	0.3392121089262788
107	US_1	1605	14799	0.10845327386985606
107	394	8102	14799	0.5474694236097034
107	193	1070	14799	0.07230218257990405
107	261	5022	14799	0.3393472531927833
107	381	8034	14799	0.5428745185485506
107	083	3154	14799	0.21312250827758633
107	221	3105	14799	0.20981147374822623
107	097	5033	14799	0.34009054665855804
107	014	4369	14799	0.2952226501790661
107	077	5031	14799	0.3399554023920535
107	331	1089	14799	0.07358605311169673
107	088	3111	14799	0.21021690654773972
107	pseudo_reference_sequence	4366	14799	0.2950199337793094
107	035	1271	14799	0.08588418136360565
107	074	1077	14799	0.07277518751266977
107	043	7182	14799	0.4853030610176363
107	039	7193	14799	0.48604635448341105
107	094	51	14799	0.0034461787958645854
107	230	3123	14799	0.21102777214676668
107	US_6	1606	14799	0.10852084600310832
107	359	8032	14799	0.5427393742820461
107	115	54	14799	0.0036488951956213257
107	387	7244	14799	0.4894925332792756
107	036	142	14799	0.009595242921819042
107	172	58	14799	0.003919183728630313
107	368	1119	14799	0.07561321710926414
107	026	1311	14799	0.08858706669369552
107	272	49	14799	0.003311034529360092
107	267	5013	14799	0.3387391039935131
107	170	80	14799	0.0054057706601797414
107	397	8045	14799	0.5436178120143252
107	104	47	14799	0.003175890262855598
107	100	49	14799	0.003311034529360092
107	258	5021	14799	0.33927968105953105
364	203	7543	14799	0.5096966011216975
364	389	4224	14799	0.2854246908574904
364	374	6825	14799	0.4611798094465842
364	186	7598	14799	0.513413068450571
364	056	7631	14799	0.5156429488478951
364	391	4224	14799	0.2854246908574904
364	369	7461	14799	0.5041556861950132
364	023	8103	14799	0.5475369957429556
364	390	8794	14799	0.5942293398202582
364	147	7500	14799	0.5067909993918508
364	085	7605	14799	0.5138860733833367
364	091	7624	14799	0.5151699439151294
364	152	7447	14799	0.5032096763294818
364	020	7643	14799	0.5164538144469221
364	002	8101	14799	0.5474018514764512
364	159	7565	14799	0.5111831880532468
364	062	7603	14799	0.5137509291168322
364	102	7620	14799	0.5148996553821205
364	140	7549	14799	0.5101020339212109
364	149	8084	14799	0.5462531252111629
364	156	7577	14799	0.5119940536522738
364	US_10	7382	14799	0.4988174876680857
364	401	3421	14799	0.23116426785593622
364	025	7558	14799	0.5107101831204811
364	053	4239	14799	0.28643827285627405
364	US_1	7340	14799	0.4959794580714913
364	394	8795	14799	0.5942969119535104
364	193	7542	14799	0.5096290289884452
364	261	4268	14799	0.2883978647205892
364	381	6806	14799	0.4598959389147915
364	083	7817	14799	0.528211365632813
364	221	7779	14799	0.5256436245692276
364	097	4257	14799	0.28765457125481453
364	014	8108	14799	0.5478748564092168
364	077	4252	14799	0.2873167105885533
364	331	7564	14799	0.5111156159199945
364	088	7763	14799	0.5245624704371917
364	pseudo_reference_sequence	8021	14799	0.5419960808162714
364	035	7740	14799	0.52300831137239
364	074	7524	14799	0.5084127305899048
364	043	3487	14799	0.2356240286505845
364	039	3496	14799	0.23623217784985473
364	094	7604	14799	0.5138185012500844
364	230	7800	14799	0.5270626393675248
364	US_6	7338	14799	0.49584431380498684
364	359	6815	14799	0.46050408811406174
364	115	7609	14799	0.5141563619163457
364	387	3449	14799	0.23305628758699912
364	036	7669	14799	0.5182106899114806
364	172	7613	14799	0.5144266504493546
364	368	7525	14799	0.5084803027231569
364	026	7779	14799	0.5256436245692276
364	272	7602	14799	0.5136833569835799
364	267	4255	14799	0.28751942698831
364	170	7629	14799	0.5155078045813907
364	397	6824	14799	0.461112237313332
364	104	7598	14799	0.513413068450571
364	100	7602	14799	0.5136833569835799
364	258	4243	14799	0.2867085613892831
203	389	4815	14799	0.3253598216095682
203	374	8121	14799	0.5487532941414961
203	186	1053	14799	0.07115345631461585
203	056	1081	14799	0.07304547604567876
203	391	4815	14799	0.3253598216095682
203	369	478	14799	0.03229947969457396
203	023	4402	14799	0.2974525305763903
203	390	8805	14799	0.5949726332860329
203	147	399	14799	0.026961281167646463
203	085	1064	14799	0.07189674978039057
203	091	1075	14799	0.07264004324616528
203	152	462	14799	0.03121832556253801
203	020	1059	14799	0.07155888911412933
203	002	4404	14799	0.2975876748428948
203	159	1100	14799	0.07432934657747145
203	062	1059	14799	0.07155888911412933
203	102	1071	14799	0.07236975471315629
203	140	12	14799	0.0008108655990269613
203	149	4422	14799	0.2988039732414352
203	156	1112	14799	0.07514021217649841
203	US_10	1018	14799	0.06878843165078721
203	401	7324	14799	0.4948983039394554
203	025	457	14799	0.030880464896276775
203	053	4749	14799	0.32090006081491995
203	US_1	976	14799	0.06595040205419285
203	394	8805	14799	0.5949726332860329
203	193	9	14799	0.000608149199270221
203	261	4739	14799	0.3202243394823975
203	381	8105	14799	0.5476721400094601
203	083	3216	14799	0.21731198053922562
203	221	3141	14799	0.2122440705453071
203	097	4762	14799	0.32177849854719914
203	014	4403	14799	0.2975201027096425
203	077	4765	14799	0.32198121494695586
203	331	27	14799	0.0018244475978106628
203	088	3154	14799	0.21312250827758633
203	pseudo_reference_sequence	4433	14799	0.29954726670720994
203	035	358	14799	0.024190823704304344
203	074	27	14799	0.0018244475978106628
203	043	7256	14799	0.4903033988783026
203	039	7262	14799	0.4907088316778161
203	094	1058	14799	0.07149131698087709
203	230	3158	14799	0.2133927968105953
203	US_6	975	14799	0.0658828299209406
203	359	8107	14799	0.5478072842759646
203	115	1060	14799	0.07162646124738158
203	387	7334	14799	0.49557402527197786
203	036	1152	14799	0.07784309750658829
203	172	1064	14799	0.07189674978039057
203	368	473	14799	0.031961619028312724
203	026	401	14799	0.027096425434150955
203	272	1055	14799	0.07128860058112034
203	267	4730	14799	0.3196161902831272
203	170	1077	14799	0.07277518751266977
203	397	8120	14799	0.5486857220082438
203	104	1053	14799	0.07115345631461585
203	100	1055	14799	0.07128860058112034
203	258	4750	14799	0.32096763294817215
389	374	8139	14799	0.5499695925400365
389	186	5047	14799	0.3410365565240895
389	056	5064	14799	0.34218528278937765
389	391	1	14799	6.757213325224677e-05
389	369	4664	14799	0.31515642948847894
389	023	6196	14799	0.418676937630921
389	390	8795	14799	0.5942969119535104
389	147	4743	14799	0.32049462801540646
389	085	5054	14799	0.3415095614568552
389	091	5040	14799	0.34056355159132373
389	152	4674	14799	0.3158321508210014
389	020	5076	14799	0.34299614838840464
389	002	6198	14799	0.4188120818974255
389	159	4998	14799	0.3377255219947294
389	062	5055	14799	0.34157713359010744
389	102	5034	14799	0.34015811879181024
389	140	4805	14799	0.32468410027704575
389	149	6181	14799	0.4176633556321373
389	156	4986	14799	0.3369146563957024
389	US_10	5310	14799	0.35880802756943037
389	401	3391	14799	0.2291371038583688
389	025	4769	14799	0.32225150347996484
389	053	93	14799	0.00628420839245895
389	US_1	5269	14799	0.3560375701060883
389	394	8795	14799	0.5942969119535104
389	193	4814	14799	0.32529224947631596
389	261	104	14799	0.007027501858233664
389	381	8168	14799	0.5519291844043517
389	083	6389	14799	0.43171835934860464
389	221	6349	14799	0.42901547401851475
389	097	86	14799	0.005811203459693223
389	014	6193	14799	0.4184742212311643
389	077	76	14799	0.005135482127170755
389	331	4798	14799	0.32421109534428
389	088	6333	14799	0.42793431988647884
389	pseudo_reference_sequence	6103	14799	0.41239272923846204
389	035	5011	14799	0.3386039597270086
389	074	4796	14799	0.32407595107777554
389	043	3427	14799	0.23156970065544968
389	039	3451	14799	0.2331914318535036
389	094	5053	14799	0.3414419893236029
389	230	6337	14799	0.4282046084194878
389	US_6	5267	14799	0.35590242583958376
389	359	8155	14799	0.5510507466720724
389	115	5042	14799	0.34069869585782825
389	387	3361	14799	0.2271099398608014
389	036	5119	14799	0.34590175011825125
389	172	5046	14799	0.3409689843908372
389	368	4722	14799	0.31907561321710926
389	026	5051	14799	0.34130684505709846
389	272	5051	14799	0.34130684505709846
389	267	109	14799	0.007365362524494898
389	170	5080	14799	0.3432664369214136
389	397	8139	14799	0.5499695925400365
389	104	5047	14799	0.3410365565240895
389	100	5051	14799	0.34130684505709846
389	258	93	14799	0.00628420839245895
374	186	8012	14799	0.5413879316170012
374	056	8033	14799	0.5428069464152984
374	391	8138	14799	0.5499020204067843
374	369	7956	14799	0.5376038921548754
374	023	3791	14799	0.25616595715926754
374	390	3308	14799	0.22352861679843233
374	147	8032	14799	0.5427393742820461
374	085	8019	14799	0.5418609365497669
374	091	8009	14799	0.5411852152172444
374	152	7967	14799	0.5383471856206501
374	020	8045	14799	0.5436178120143252
374	002	3789	14799	0.256030812892763
374	159	7967	14799	0.5383471856206501
374	062	8018	14799	0.5417933644165146
374	102	8003	14799	0.540779782417731
374	140	8111	14799	0.5480775728089736
374	149	3772	14799	0.2548820866274748
374	156	7955	14799	0.5375363200216231
374	US_10	7914	14799	0.534765862558281
374	401	7339	14799	0.4959118859382391
374	025	8061	14799	0.5446989661463613
374	053	8195	14799	0.5537536320021623
374	US_1	7872	14799	0.5319278329616866
374	394	3309	14799	0.22359618893168456
374	193	8116	14799	0.5484154334752348
374	261	8210	14799	0.554767214000946
374	381	30	14799	0.002027163997567403
374	083	6092	14799	0.41164943577268737
374	221	6054	14799	0.40908169470910194
374	097	8212	14799	0.5549023582674505
374	014	3788	14799	0.25596324075951077
374	077	8208	14799	0.5546320697344416
374	331	8102	14799	0.5474694236097034
374	088	6042	14799	0.408270829110075
374	pseudo_reference_sequence	3756	14799	0.2538009324954389
374	035	8318	14799	0.5620650043921886
374	074	8098	14799	0.5471991350766944
374	043	7379	14799	0.4986147712683289
374	039	7400	14799	0.5000337860666261
374	094	8018	14799	0.5417933644165146
374	230	6046	14799	0.408541117643084
374	US_6	7870	14799	0.5317926886951821
374	359	26	14799	0.001756875464558416
374	115	8011	14799	0.5413203594837489
374	387	7313	14799	0.49415501047368066
374	036	8085	14799	0.5463206973444151
374	172	8014	14799	0.5415230758835057
374	368	8013	14799	0.5414555037502534
374	026	8352	14799	0.5643624569227651
374	272	8016	14799	0.5416582201500101
374	267	8211	14799	0.5548347861341982
374	170	8047	14799	0.5437529562808298
374	397	6	14799	0.00040543279951348065
374	104	8012	14799	0.5413879316170012
374	100	8016	14799	0.5416582201500101
374	258	8199	14799	0.5540239205351712
186	056	33	14799	0.0022298803973241437
186	391	5047	14799	0.3410365565240895
186	369	1079	14799	0.07291033177917426
186	023	4346	14799	0.29366849111426446
186	390	8070	14799	0.5453071153456315
186	147	1032	14799	0.06973444151631868
186	085	11	14799	0.0007432934657747145
186	091	26	14799	0.001756875464558416
186	152	1064	14799	0.07189674978039057
186	020	46	14799	0.0031083181296033516
186	002	4344	14799	0.29353334684776
186	159	51	14799	0.0034461787958645854
186	062	8	14799	0.0005405770660179742
186	102	32	14799	0.0021623082640718967
186	140	1055	14799	0.07128860058112034
186	149	4328	14799	0.29245219271572404
186	156	63	14799	0.004257044394891546
186	US_10	1605	14799	0.10845327386985606
186	401	7200	14799	0.48651935941617674
186	025	1093	14799	0.07385634164470573
186	053	4978	14799	0.33637407932968444
186	US_1	1564	14799	0.10568281640651396
186	394	8070	14799	0.5453071153456315
186	193	1048	14799	0.07081559564835462
186	261	5006	14799	0.33826609906074734
186	381	8000	14799	0.5405770660179742
186	083	3127	14799	0.21129806067977566
186	221	3087	14799	0.2085951753496858
186	097	4997	14799	0.3376579498614771
186	014	4355	14799	0.2942766403135347
186	077	4995	14799	0.3375228055949726
186	331	1070	14799	0.07230218257990405
186	088	3076	14799	0.20785188188391107
186	pseudo_reference_sequence	4333	14799	0.29279005338198527
186	035	1252	14799	0.08460031083181296
186	074	1031	14799	0.06966686938306642
186	043	7171	14799	0.4845597675518616
186	039	7177	14799	0.4849652003513751
186	094	6	14799	0.00040543279951348065
186	230	3108	14799	0.21001419014798298
186	US_6	1562	14799	0.10554767214000946
186	359	7998	14799	0.5404419217514697
186	115	11	14799	0.0007432934657747145
186	387	7210	14799	0.4871950807486992
186	036	111	14799	0.0075005067909993915
186	172	15	14799	0.0010135819987837015
186	368	1102	14799	0.07446449084397594
186	026	1288	14799	0.08703290762889385
186	272	4	14799	0.0002702885330089871
186	267	4993	14799	0.33738766132846815
186	170	35	14799	0.002365024663828637
186	397	8011	14799	0.5413203594837489
186	104	0	14799	0.0
186	100	4	14799	0.0002702885330089871
186	258	4982	14799	0.3366443678626934
056	391	5064	14799	0.34218528278937765
056	369	1095	14799	0.07399148591121021
056	023	4374	14799	0.29556051084532736
056	390	8087	14799	0.5464558416109196
056	147	1064	14799	0.07189674978039057
056	085	42	14799	0.0028380295965943643
056	091	43	14799	0.0029056017298466114
056	152	1080	14799	0.07297790391242652
056	020	61	14799	0.004121900128387053
056	002	4376	14799	0.2956956551118319
056	159	68	14799	0.004594905061152781
056	062	41	14799	0.0027704574633421178
056	102	49	14799	0.003311034529360092
056	140	1071	14799	0.07236975471315629
056	149	4360	14799	0.2946145009797959
056	156	80	14799	0.0054057706601797414
056	US_10	1616	14799	0.10919656733563078
056	401	7231	14799	0.4886140955469964
056	025	1064	14799	0.07189674978039057
056	053	5011	14799	0.3386039597270086
056	US_1	1597	14799	0.1079126968038381
056	394	8087	14799	0.5464558416109196
056	193	1080	14799	0.07297790391242652
056	261	5023	14799	0.33941482532603556
056	381	8033	14799	0.5428069464152984
056	083	3120	14799	0.21082505574700994
056	221	3119	14799	0.21075748361375768
056	097	5030	14799	0.33988783025880126
056	014	4371	14799	0.29535779444557064
056	077	5026	14799	0.3396175417257923
056	331	1086	14799	0.07338333671194
056	088	3104	14799	0.20974390161497397
056	pseudo_reference_sequence	4347	14799	0.2937360632475167
056	035	1281	14799	0.08655990269612812
056	074	1063	14799	0.07182917764713832
056	043	7188	14799	0.4857084938171498
056	039	7208	14799	0.48705993648219476
056	094	39	14799	0.002635313196837624
056	230	3124	14799	0.21109534428001892
056	US_6	1595	14799	0.1077775525373336
056	359	8019	14799	0.5418609365497669
056	115	27	14799	0.0018244475978106628
056	387	7227	14799	0.48834380701398744
056	036	93	14799	0.00628420839245895
056	172	32	14799	0.0021623082640718967
056	368	1118	14799	0.07554564497601189
056	026	1275	14799	0.08615446989661464
056	272	37	14799	0.0025001689303331305
056	267	5026	14799	0.3396175417257923
056	170	20	14799	0.0013514426650449354
056	397	8032	14799	0.5427393742820461
056	104	33	14799	0.0022298803973241437
056	100	36	14799	0.002432596797080884
056	258	5011	14799	0.3386039597270086
391	369	4664	14799	0.31515642948847894
391	023	6196	14799	0.418676937630921
391	390	8794	14799	0.5942293398202582
391	147	4743	14799	0.32049462801540646
391	085	5054	14799	0.3415095614568552
391	091	5040	14799	0.34056355159132373
391	152	4674	14799	0.3158321508210014
391	020	5076	14799	0.34299614838840464
391	002	6198	14799	0.4188120818974255
391	159	4998	14799	0.3377255219947294
391	062	5055	14799	0.34157713359010744
391	102	5034	14799	0.34015811879181024
391	140	4805	14799	0.32468410027704575
391	149	6181	14799	0.4176633556321373
391	156	4986	14799	0.3369146563957024
391	US_10	5310	14799	0.35880802756943037
391	401	3391	14799	0.2291371038583688
391	025	4769	14799	0.32225150347996484
391	053	93	14799	0.00628420839245895
391	US_1	5269	14799	0.3560375701060883
391	394	8794	14799	0.5942293398202582
391	193	4814	14799	0.32529224947631596
391	261	104	14799	0.007027501858233664
391	381	8168	14799	0.5519291844043517
391	083	6389	14799	0.43171835934860464
391	221	6349	14799	0.42901547401851475
391	097	86	14799	0.005811203459693223
391	014	6193	14799	0.4184742212311643
391	077	76	14799	0.005135482127170755
391	331	4797	14799	0.3241435232110278
391	088	6333	14799	0.42793431988647884
391	pseudo_reference_sequence	6102	14799	0.41232515710520984
391	035	5011	14799	0.3386039597270086
391	074	4796	14799	0.32407595107777554
391	043	3427	14799	0.23156970065544968
391	039	3451	14799	0.2331914318535036
391	094	5053	14799	0.3414419893236029
391	230	6337	14799	0.4282046084194878
391	US_6	5267	14799	0.35590242583958376
391	359	8155	14799	0.5510507466720724
391	115	5042	14799	0.34069869585782825
391	387	3361	14799	0.2271099398608014
391	036	5119	14799	0.34590175011825125
391	172	5046	14799	0.3409689843908372
391	368	4721	14799	0.319008041083857
391	026	5051	14799	0.34130684505709846
391	272	5051	14799	0.34130684505709846
391	267	109	14799	0.007365362524494898
391	170	5080	14799	0.3432664369214136
391	397	8140	14799	0.5500371646732888
391	104	5047	14799	0.3410365565240895
391	100	5051	14799	0.34130684505709846
391	258	93	14799	0.00628420839245895
369	023	4395	14799	0.29697952564362456
369	390	8742	14799	0.5907155888911413
369	147	85	14799	0.005743631326440976
369	085	1086	14799	0.07338333671194
369	091	1072	14799	0.07243732684640854
369	152	16	14799	0.0010811541320359483
369	020	1108	14799	0.07486992364348942
369	002	4397	14799	0.2971146699101291
369	159	1030	14799	0.06959929724981417
369	062	1087	14799	0.07345090884519224
369	102	1066	14799	0.07203189404689506
369	140	468	14799	0.03162375836205149
369	149	4380	14799	0.29596594364484086
369	156	1018	14799	0.06878843165078721
369	US_10	729	14799	0.0492600851408879
369	401	7189	14799	0.48577606595040207
369	025	112	14799	0.0075680789242516385
369	053	4719	14799	0.31887289681735254
369	US_1	688	14799	0.04648962767754578
369	394	8742	14799	0.5907155888911413
369	193	477	14799	0.03223190756132171
369	261	4732	14799	0.3197513345496317
369	381	7980	14799	0.5392256233529292
369	083	3271	14799	0.2210284478680992
369	221	3227	14799	0.21805527400500033
369	097	4736	14799	0.3200216230826407
369	014	4392	14799	0.29677680924386785
369	077	4730	14799	0.3196161902831272
369	331	464	14799	0.0313534698290425
369	088	3211	14799	0.2169741198729644
369	pseudo_reference_sequence	4281	14799	0.28927630245286845
369	035	688	14799	0.04648962767754578
369	074	459	14799	0.03101560916278127
369	043	7225	14799	0.4882086627474829
369	039	7247	14799	0.4896952496790324
369	094	1085	14799	0.07331576457868776
369	230	3215	14799	0.21724440840597337
369	US_6	687	14799	0.04642205554429353
369	359	7964	14799	0.5381444692208933
369	115	1074	14799	0.07257247111291304
369	387	7159	14799	0.48374890195283465
369	036	1177	14799	0.07953240083789445
369	172	1078	14799	0.07284275964592202
369	368	67	14799	0.0045273329279005336
369	026	727	14799	0.049124940874383405
369	272	1083	14799	0.07318062031218325
369	267	4735	14799	0.31995405094938845
369	170	1111	14799	0.07507264004324617
369	397	7954	14799	0.5374687478883708
369	104	1079	14799	0.07291033177917426
369	100	1083	14799	0.07318062031218325
369	258	4719	14799	0.31887289681735254
023	390	5414	14799	0.365835529427664
023	147	4317	14799	0.2917088992499493
023	085	4357	14799	0.2944117845800392
023	091	4368	14799	0.2951550780458139
023	152	4380	14799	0.29596594364484086
023	020	4352	14799	0.29407392391377796
023	002	4	14799	0.0002702885330089871
023	159	4393	14799	0.2968443813771201
023	062	4352	14799	0.29407392391377796
023	102	4372	14799	0.2954253665788229
023	140	4404	14799	0.2975876748428948
023	149	22	14799	0.001486586931549429
023	156	4405	14799	0.29765524697614704
023	US_10	4933	14799	0.3333333333333333
023	401	7865	14799	0.5314548280289209
023	025	4375	14799	0.2956280829785796
023	053	6130	14799	0.41421717683627274
023	US_1	4891	14799	0.33049530373673897
023	394	5415	14799	0.36590310156091627
023	193	4401	14799	0.29738495844313806
023	261	6120	14799	0.41354145550375027
023	381	3779	14799	0.25535509156024055
023	083	2929	14799	0.1979187782958308
023	221	2859	14799	0.19318872896817352
023	097	6140	14799	0.4148928981687952
023	014	11	14799	0.0007432934657747145
023	077	6146	14799	0.41529833096830865
023	331	4418	14799	0.29853368470842623
023	088	2876	14799	0.19433745523346171
023	pseudo_reference_sequence	170	14799	0.011487262652881951
023	035	4609	14799	0.3114399621596054
023	074	4419	14799	0.2986012568416785
023	043	7797	14799	0.5268599229677681
023	039	7803	14799	0.5272653557672816
023	094	4351	14799	0.2940063517805257
023	230	2876	14799	0.19433745523346171
023	US_6	4890	14799	0.3304277316034867
023	359	3780	14799	0.2554226636934928
023	115	4353	14799	0.2941414960470302
023	387	7871	14799	0.5318602608284344
023	036	4447	14799	0.3004932765727414
023	172	4356	14799	0.29434421244678693
023	368	4389	14799	0.29657409284411107
023	026	4648	14799	0.31407527535644303
023	272	4348	14799	0.293803635380769
023	267	6111	14799	0.41293330630448005
023	170	4378	14799	0.2958307993783364
023	397	3790	14799	0.2560983850260153
023	104	4346	14799	0.29366849111426446
023	100	4348	14799	0.293803635380769
023	258	6131	14799	0.41428474896952494
390	147	8822	14799	0.5961213595513211
390	085	8077	14799	0.5457801202783972
390	091	8063	14799	0.5448341104128658
390	152	8753	14799	0.591458882356916
390	020	8099	14799	0.5472667072099466
390	002	5416	14799	0.3659706736941685
390	159	8021	14799	0.5419960808162714
390	062	8077	14799	0.5457801202783972
390	102	8057	14799	0.5444286776133522
390	140	8795	14799	0.5942969119535104
390	149	5399	14799	0.36482194742888036
390	156	8009	14799	0.5411852152172444
390	US_10	8337	14799	0.5633488749239813
390	401	8214	14799	0.555037502533955
390	025	8847	14799	0.5978106628826272
390	053	8855	14799	0.5983512399486451
390	US_1	8295	14799	0.5605108453273869
390	394	6	14799	0.00040543279951348065
390	193	8804	14799	0.5949050611527806
390	261	8865	14799	0.5990269612811676
390	381	3338	14799	0.22555578079599972
390	083	6830	14799	0.46151767011284545
390	221	6794	14799	0.4590850733157646
390	097	8871	14799	0.5994323940806812
390	014	5411	14799	0.3656328130279073
390	077	8866	14799	0.5990945334144199
390	331	8787	14799	0.5937563348874924
390	088	6778	14799	0.4580039191837286
390	pseudo_reference_sequence	5299	14799	0.35806473410365564
390	035	9002	14799	0.6082843435367254
390	074	8786	14799	0.5936887627542402
390	043	8250	14799	0.5574700993310359
390	039	8270	14799	0.5588215419960808
390	094	8076	14799	0.5457125481451449
390	230	6782	14799	0.4582742077167376
390	US_6	8293	14799	0.5603757010608825
390	359	3324	14799	0.22460977093046827
390	115	8065	14799	0.5449692546793702
390	387	8184	14799	0.5530103385363876
390	036	8139	14799	0.5499695925400365
390	172	8069	14799	0.5452395432123792
390	368	8792	14799	0.5940941955537536
390	026	9039	14799	0.6107845124670586
390	272	8074	14799	0.5455774038786404
390	267	8871	14799	0.5994323940806812
390	170	8103	14799	0.5475369957429556
390	397	3310	14799	0.22366376106493682
390	104	8070	14799	0.5453071153456315
390	100	8074	14799	0.5455774038786404
390	258	8855	14799	0.5983512399486451
147	085	1043	14799	0.07047773498209338
147	091	1058	14799	0.07149131698087709
147	152	69	14799	0.004662477194405028
147	020	1042	14799	0.07041016284884113
147	002	4315	14799	0.29157375498344484
147	159	1083	14799	0.07318062031218325
147	062	1038	14799	0.07013987431583216
147	102	1062	14799	0.07176160551388608
147	140	401	14799	0.027096425434150955
147	149	4333	14799	0.29279005338198527
147	156	1095	14799	0.07399148591121021
147	US_10	682	14799	0.0460841948780323
147	401	7228	14799	0.4884113791472397
147	025	64	14799	0.004324616528143793
147	053	4673	14799	0.31576457868774915
147	US_1	640	14799	0.04324616528143793
147	394	8822	14799	0.5961213595513211
147	193	394	14799	0.02662342050138523
147	261	4667	14799	0.3153591458882357
147	381	8020	14799	0.5419285086830191
147	083	3222	14799	0.2177174133387391
147	221	3148	14799	0.21271707547807284
147	097	4686	14799	0.3166430164200284
147	014	4326	14799	0.2923170484492195
147	077	4691	14799	0.31698087708628964
147	331	416	14799	0.028110007432934656
147	088	3169	14799	0.21413609027637
147	pseudo_reference_sequence	4348	14799	0.293803635380769
147	035	610	14799	0.04121900128387053
147	074	412	14799	0.02783971889992567
147	043	7164	14799	0.4840867626190959
147	039	7169	14799	0.4844246232853571
147	094	1037	14799	0.0700723021825799
147	230	3169	14799	0.21413609027637
147	US_6	640	14799	0.04324616528143793
147	359	8018	14799	0.5417933644165146
147	115	1043	14799	0.07047773498209338
147	387	7238	14799	0.48908710047976217
147	036	1135	14799	0.07669437124130009
147	172	1047	14799	0.07074802351510237
147	368	80	14799	0.0054057706601797414
147	026	644	14799	0.04351645381444692
147	272	1034	14799	0.06986958578282317
147	267	4654	14799	0.31448070815595647
147	170	1066	14799	0.07203189404689506
147	397	8030	14799	0.5426042300155416
147	104	1032	14799	0.06973444151631868
147	100	1034	14799	0.06986958578282317
147	258	4678	14799	0.3161024393540104
085	091	37	14799	0.0025001689303331305
085	152	1071	14799	0.07236975471315629
085	020	55	14799	0.0037164673288735727
085	002	4355	14799	0.2942766403135347
085	159	56	14799	0.0037840394621258193
085	062	19	14799	0.0012838705317926888
085	102	37	14799	0.0025001689303331305
085	140	1066	14799	0.07203189404689506
085	149	4339	14799	0.29319548618149877
085	156	68	14799	0.004594905061152781
085	US_10	1616	14799	0.10919656733563078
085	401	7205	14799	0.486857220082438
085	025	1102	14799	0.07446449084397594
085	053	4989	14799	0.33711737279545917
085	US_1	1575	14799	0.10642610987228866
085	394	8077	14799	0.5457801202783972
085	193	1059	14799	0.07155888911412933
085	261	5017	14799	0.33900939252652207
085	381	8007	14799	0.5410500709507399
085	083	3138	14799	0.21204135414555036
085	221	3094	14799	0.20906818028245153
085	097	5008	14799	0.33840124332725185
085	014	4366	14799	0.2950199337793094
085	077	5002	14799	0.33799581052773836
085	331	1081	14799	0.07304547604567876
085	088	3083	14799	0.2083248868166768
085	pseudo_reference_sequence	4340	14799	0.293263058314751
085	035	1263	14799	0.08534360429758768
085	074	1042	14799	0.07041016284884113
085	043	7178	14799	0.48503277248462734
085	039	7188	14799	0.4857084938171498
085	094	17	14799	0.0011487262652881951
085	230	3115	14799	0.2104871950807487
085	US_6	1573	14799	0.10629096560578417
085	359	8005	14799	0.5409149266842355
085	115	22	14799	0.001486586931549429
085	387	7217	14799	0.48766808568146497
085	036	116	14799	0.007838367457260626
085	172	26	14799	0.001756875464558416
085	368	1109	14799	0.07493749577674168
085	026	1295	14799	0.08750591256165957
085	272	15	14799	0.0010135819987837015
085	267	5003	14799	0.3380633826609906
085	170	46	14799	0.0031083181296033516
085	397	8018	14799	0.5417933644165146
085	104	11	14799	0.0007432934657747145
085	100	14	14799	0.0009460098655314548
085	258	4993	14799	0.33738766132846815
091	152	1074	14799	0.07257247111291304
091	020	56	14799	0.0037840394621258193
091	002	4370	14799	0.2952902223123184
091	159	61	14799	0.004121900128387053
091	062	34	14799	0.0022974525305763903
091	102	24	14799	0.0016217311980539226
091	140	1065	14799	0.07196432191364281
091	149	4354	14799	0.2942090681802825
091	156	56	14799	0.0037840394621258193
091	US_10	1631	14799	0.11021014933441449
091	401	7226	14799	0.4882762348807352
091	025	1079	14799	0.07291033177917426
091	053	5004	14799	0.3381309547942429
091	US_1	1590	14799	0.10743969187107237
091	394	8063	14799	0.5448341104128658
091	193	1074	14799	0.07257247111291304
091	261	5016	14799	0.3389418203932698
091	381	8026	14799	0.5423339414825326
091	083	3153	14799	0.21305493614433407
091	221	3113	14799	0.2103520508142442
091	097	5023	14799	0.33941482532603556
091	014	4365	14799	0.29495236164605715
091	077	5019	14799	0.33914453679302653
091	331	1058	14799	0.07149131698087709
091	088	3098	14799	0.2093384688154605
091	pseudo_reference_sequence	4319	14799	0.2918440435164538
091	035	1274	14799	0.08608689776336238
091	074	1057	14799	0.07142374484762484
091	043	7181	14799	0.48523548888438406
091	039	7201	14799	0.486586931549429
091	094	28	14799	0.0018920197310629096
091	230	3094	14799	0.20906818028245153
091	US_6	1588	14799	0.10730454760456788
091	359	8012	14799	0.5413879316170012
091	115	21	14799	0.0014190147982971822
091	387	7203	14799	0.4867220758159335
091	036	134	14799	0.009054665855801067
091	172	21	14799	0.0014190147982971822
091	368	1095	14799	0.07399148591121021
091	026	1314	14799	0.08878978309345226
091	272	26	14799	0.001756875464558416
091	267	5019	14799	0.33914453679302653
091	170	55	14799	0.0037164673288735727
091	397	8008	14799	0.5411176430839921
091	104	26	14799	0.001756875464558416
091	100	30	14799	0.002027163997567403
091	258	5004	14799	0.3381309547942429
152	020	1093	14799	0.07385634164470573
152	002	4382	14799	0.2961010879113454
152	159	1015	14799	0.06858571525103048
152	062	1072	14799	0.07243732684640854
152	102	1074	14799	0.07257247111291304
152	140	452	14799	0.030542604230015542
152	149	4365	14799	0.29495236164605715
152	156	1027	14799	0.06939658085005744
152	US_10	714	14799	0.0482465031421042
152	401	7175	14799	0.4848300560848706
152	025	113	14799	0.007635651057503886
152	053	4705	14799	0.3179268869518211
152	US_1	673	14799	0.04547604567876208
152	394	8753	14799	0.591458882356916
152	193	461	14799	0.031150753429285763
152	261	4718	14799	0.3188053246841003
152	381	7967	14799	0.5383471856206501
152	083	3255	14799	0.21994729373606325
152	221	3211	14799	0.2169741198729644
152	097	4724	14799	0.31921075748361377
152	014	4377	14799	0.29576322724508414
152	077	4716	14799	0.31867018041759576
152	331	467	14799	0.03155618622879924
152	088	3195	14799	0.21589296574092845
152	pseudo_reference_sequence	4283	14799	0.2894114467193729
152	035	673	14799	0.04547604567876208
152	074	443	14799	0.02993445503074532
152	043	7211	14799	0.4872626528819515
152	039	7234	14799	0.48881681194675314
152	094	1070	14799	0.07230218257990405
152	230	3216	14799	0.21731198053922562
152	US_6	672	14799	0.04540847354550983
152	359	7953	14799	0.5374011757551186
152	115	1059	14799	0.07155888911412933
152	387	7169	14799	0.4844246232853571
152	036	1162	14799	0.07851881883911076
152	172	1063	14799	0.07182917764713832
152	368	79	14799	0.005338198526927495
152	026	712	14799	0.048111358875599704
152	272	1068	14799	0.07216703831339956
152	267	4721	14799	0.319008041083857
152	170	1096	14799	0.07405905804446246
152	397	7965	14799	0.5382120413541456
152	104	1064	14799	0.07189674978039057
152	100	1068	14799	0.07216703831339956
152	258	4705	14799	0.3179268869518211
020	002	4354	14799	0.2942090681802825
020	159	81	14799	0.0054733427934319885
020	062	52	14799	0.003513750929116832
020	102	60	14799	0.004054327995134806
020	140	1049	14799	0.07088316778160686
020	149	4372	14799	0.2954253665788229
020	156	93	14799	0.00628420839245895
020	US_10	1649	14799	0.11142644773295493
020	401	7243	14799	0.4894249611460234
020	025	1087	14799	0.07345090884519224
020	053	5022	14799	0.3393472531927833
020	US_1	1607	14799	0.10858841813636057
020	394	8099	14799	0.5472667072099466
020	193	1058	14799	0.07149131698087709
020	261	5000	14799	0.33786066626123384
020	381	8045	14799	0.5436178120143252
020	083	3171	14799	0.21427123454287453
020	221	3097	14799	0.20927089668220825
020	097	5035	14799	0.3402256909250625
020	014	4349	14799	0.29387120751402124
020	077	5038	14799	0.34042840732481927
020	331	1064	14799	0.07189674978039057
020	088	3114	14799	0.21041962294749644
020	pseudo_reference_sequence	4358	14799	0.29447935671329145
020	035	1258	14799	0.08500574363132644
020	074	1076	14799	0.07270761537941753
020	043	7165	14799	0.48415433475234815
020	039	7185	14799	0.4855057774173931
020	094	51	14799	0.0034461787958645854
020	230	3102	14799	0.20960875734846948
020	US_6	1606	14799	0.10852084600310832
020	359	8031	14799	0.5426718021487938
020	115	41	14799	0.0027704574633421178
020	387	7239	14799	0.4891546726130144
020	036	150	14799	0.010135819987837016
020	172	45	14799	0.003040745996351105
020	368	1104	14799	0.07459963511048044
020	026	1298	14799	0.08770862896141632
020	272	48	14799	0.003243462396107845
020	267	5003	14799	0.3380633826609906
020	170	79	14799	0.005338198526927495
020	397	8044	14799	0.5435502398810731
020	104	46	14799	0.0031083181296033516
020	100	47	14799	0.003175890262855598
020	258	5023	14799	0.33941482532603556
002	159	4395	14799	0.29697952564362456
002	062	4350	14799	0.29393877964727344
002	102	4374	14799	0.29556051084532736
002	140	4406	14799	0.2977228191093993
002	149	20	14799	0.0013514426650449354
002	156	4407	14799	0.29779039124265155
002	US_10	4931	14799	0.33319818906682885
002	401	7862	14799	0.5312521116291641
002	025	4377	14799	0.29576322724508414
002	053	6128	14799	0.4140820325697682
002	US_1	4889	14799	0.33036015947023445
002	394	5417	14799	0.3660382458274208
002	193	4399	14799	0.29724981417663354
002	261	6122	14799	0.4136765997702547
002	381	3777	14799	0.25521994729373604
002	083	2927	14799	0.1977836340293263
002	221	2857	14799	0.19305358470166903
002	097	6136	14799	0.4146226096357862
002	014	13	14799	0.000878437732279208
002	077	6146	14799	0.41529833096830865
002	331	4420	14799	0.29866882897493074
002	088	2878	14799	0.1944725994999662
002	pseudo_reference_sequence	172	14799	0.011622406919386446
002	035	4611	14799	0.31157510642610986
002	074	4417	14799	0.298466112575174
002	043	7798	14799	0.5269274951010203
002	039	7801	14799	0.5271302115007771
002	094	4349	14799	0.29387120751402124
002	230	2878	14799	0.1944725994999662
002	US_6	4888	14799	0.33029258733698225
002	359	3778	14799	0.2552875194269883
002	115	4355	14799	0.2942766403135347
002	387	7872	14799	0.5319278329616866
002	036	4448	14799	0.30056084870599364
002	172	4358	14799	0.29447935671329145
002	368	4391	14799	0.2967092371106156
002	026	4646	14799	0.3139401310899385
002	272	4346	14799	0.29366849111426446
002	267	6109	14799	0.41279816203797554
002	170	4378	14799	0.2958307993783364
002	397	3788	14799	0.25596324075951077
002	104	4344	14799	0.29353334684776
002	100	4346	14799	0.29366849111426446
002	258	6133	14799	0.41441989323602946
159	062	59	14799	0.00398675586188256
159	102	61	14799	0.004121900128387053
159	140	1090	14799	0.07365362524494898
159	149	4379	14799	0.2958983715115886
159	156	12	14799	0.0008108655990269613
159	US_10	1656	14799	0.11189945266572066
159	401	7167	14799	0.4842894790188526
159	025	1126	14799	0.07608622204202986
159	053	5029	14799	0.339820258125549
159	US_1	1615	14799	0.10912899520237854
159	394	8021	14799	0.5419960808162714
159	193	1099	14799	0.0742617744442192
159	261	5041	14799	0.340631123724576
159	381	7967	14799	0.5383471856206501
159	083	3178	14799	0.21474423947564025
159	221	3134	14799	0.2117710656125414
159	097	5048	14799	0.3411041286573417
159	014	4390	14799	0.29664166497736333
159	077	5040	14799	0.34056355159132373
159	331	1105	14799	0.07466720724373269
159	088	3119	14799	0.21075748361375768
159	pseudo_reference_sequence	4286	14799	0.2896141631191297
159	035	1299	14799	0.08777620109466856
159	074	1082	14799	0.07311304817893101
159	043	7202	14799	0.48665450368268126
159	039	7226	14799	0.4882762348807352
159	094	57	14799	0.003851611595378066
159	230	3139	14799	0.21210892627880262
159	US_6	1613	14799	0.10899385093587405
159	359	7953	14799	0.5374011757551186
159	115	46	14799	0.0031083181296033516
159	387	7161	14799	0.48388404621933917
159	036	155	14799	0.01047368065409825
159	172	50	14799	0.003378606662612339
159	368	1093	14799	0.07385634164470573
159	026	1339	14799	0.09047908642475842
159	272	55	14799	0.0037164673288735727
159	267	5044	14799	0.3408338401243327
159	170	84	14799	0.005676059193188729
159	397	7966	14799	0.5382796134873978
159	104	51	14799	0.0034461787958645854
159	100	55	14799	0.0037164673288735727
159	258	5029	14799	0.339820258125549
062	102	40	14799	0.0027028853300898707
062	140	1061	14799	0.07169403338063382
062	149	4336	14799	0.292992769781742
062	156	71	14799	0.004797621460909521
062	US_10	1613	14799	0.10899385093587405
062	401	7205	14799	0.486857220082438
062	025	1099	14799	0.0742617744442192
062	053	4984	14799	0.33677951212919793
062	US_1	1572	14799	0.10622339347253193
062	394	8077	14799	0.5457801202783972
062	193	1054	14799	0.0712210284478681
062	261	5012	14799	0.33867153186026083
062	381	8006	14799	0.5409824988174877
062	083	3134	14799	0.2117710656125414
062	221	3092	14799	0.208933036015947
062	097	5001	14799	0.3379282383944861
062	014	4361	14799	0.29468207311304817
062	077	5003	14799	0.3380633826609906
062	331	1076	14799	0.07270761537941753
062	088	3081	14799	0.2081897425501723
062	pseudo_reference_sequence	4339	14799	0.29319548618149877
062	035	1258	14799	0.08500574363132644
062	074	1039	14799	0.0702074464490844
062	043	7174	14799	0.48476248395161836
062	039	7177	14799	0.4849652003513751
062	094	14	14799	0.0009460098655314548
062	230	3110	14799	0.21014933441448747
062	US_6	1570	14799	0.10608824920602744
062	359	8002	14799	0.5407122102844787
062	115	19	14799	0.0012838705317926888
062	387	7215	14799	0.48753294141496045
062	036	117	14799	0.007905939590512872
062	172	23	14799	0.0015541590648016758
062	368	1109	14799	0.07493749577674168
062	026	1294	14799	0.08743834042840733
062	272	12	14799	0.0008108655990269613
062	267	4999	14799	0.33779309412798164
062	170	43	14799	0.0029056017298466114
062	397	8017	14799	0.5417257922832623
062	104	8	14799	0.0005405770660179742
062	100	12	14799	0.0008108655990269613
062	258	4990	14799	0.33718494492871137
102	140	1069	14799	0.0722346104466518
102	149	4356	14799	0.29434421244678693
102	156	50	14799	0.003378606662612339
102	US_10	1631	14799	0.11021014933441449
102	401	7222	14799	0.4880059463477262
102	025	1087	14799	0.07345090884519224
102	053	5008	14799	0.33840124332725185
102	US_1	1592	14799	0.10757483613757686
102	394	8057	14799	0.5444286776133522
102	193	1078	14799	0.07284275964592202
102	261	5020	14799	0.3392121089262788
102	381	8022	14799	0.5420636529495236
102	083	3153	14799	0.21305493614433407
102	221	3113	14799	0.2103520508142442
102	097	5027	14799	0.33968511385904454
102	014	4361	14799	0.29468207311304817
102	077	5019	14799	0.33914453679302653
102	331	1064	14799	0.07189674978039057
102	088	3094	14799	0.20906818028245153
102	pseudo_reference_sequence	4325	14799	0.2922494763159673
102	035	1274	14799	0.08608689776336238
102	074	1061	14799	0.07169403338063382
102	043	7177	14799	0.4849652003513751
102	039	7201	14799	0.486586931549429
102	094	38	14799	0.0025677410635853775
102	230	3100	14799	0.209473613081965
102	US_6	1592	14799	0.10757483613757686
102	359	8012	14799	0.5413879316170012
102	115	27	14799	0.0018244475978106628
102	387	7197	14799	0.48631664301642
102	036	136	14799	0.009189810122305561
102	172	31	14799	0.00209473613081965
102	368	1089	14799	0.07358605311169673
102	026	1318	14799	0.08906007162646125
102	272	36	14799	0.002432596797080884
102	267	5023	14799	0.33941482532603556
102	170	57	14799	0.003851611595378066
102	397	8002	14799	0.5407122102844787
102	104	32	14799	0.0021623082640718967
102	100	36	14799	0.002432596797080884
102	258	5008	14799	0.33840124332725185
140	149	4424	14799	0.2989391175079397
140	156	1102	14799	0.07446449084397594
140	US_10	1020	14799	0.06892357591729172
140	401	7330	14799	0.4953037367389688
140	025	447	14799	0.030204743563754306
140	053	4751	14799	0.3210352050814244
140	US_1	978	14799	0.06608554632069734
140	394	8795	14799	0.5942969119535104
140	193	11	14799	0.0007432934657747145
140	261	4729	14799	0.319548618149875
140	381	8111	14799	0.5480775728089736
140	083	3218	14799	0.2174471248057301
140	221	3143	14799	0.2123792148118116
140	097	4764	14799	0.3219136428137036
140	014	4401	14799	0.29738495844313806
140	077	4767	14799	0.3221163592134604
140	331	17	14799	0.0011487262652881951
140	088	3160	14799	0.2135279410770998
140	pseudo_reference_sequence	4423	14799	0.29887154537468746
140	035	364	14799	0.024596256503817825
140	074	29	14799	0.0019595918643151564
140	043	7250	14799	0.4898979660787891
140	039	7268	14799	0.49111426447732953
140	094	1060	14799	0.07162646124738158
140	230	3148	14799	0.21271707547807284
140	US_6	977	14799	0.0660179741874451
140	359	8097	14799	0.5471315629434421
140	115	1048	14799	0.07081559564835462
140	387	7324	14799	0.4948983039394554
140	036	1154	14799	0.07797824177309277
140	172	1054	14799	0.0712210284478681
140	368	463	14799	0.03128589769579026
140	026	403	14799	0.02723156970065545
140	272	1057	14799	0.07142374484762484
140	267	4732	14799	0.3197513345496317
140	170	1085	14799	0.07331576457868776
140	397	8110	14799	0.5480100006757214
140	104	1055	14799	0.07128860058112034
140	100	1057	14799	0.07142374484762484
140	258	4752	14799	0.32110277721467667
149	156	4391	14799	0.2967092371106156
149	US_10	4914	14799	0.33204946280154063
149	401	7846	14799	0.5301709574971282
149	025	4395	14799	0.29697952564362456
149	053	6112	14799	0.41300087843773226
149	US_1	4872	14799	0.3292114332049463
149	394	5400	14799	0.36488951956213256
149	193	4417	14799	0.298466112575174
149	261	6140	14799	0.4148928981687952
149	381	3760	14799	0.25407122102844787
149	083	2910	14799	0.1966349077640381
149	221	2875	14799	0.19426988310020948
149	097	6128	14799	0.4140820325697682
149	014	31	14799	0.00209473613081965
149	077	6129	14799	0.4141496047030205
149	331	4438	14799	0.29988512737347117
149	088	2862	14799	0.19339144536793026
149	pseudo_reference_sequence	157	14799	0.010608824920602743
149	035	4629	14799	0.3127914048246503
149	074	4400	14799	0.2973173863098858
149	043	7817	14799	0.528211365632813
149	039	7821	14799	0.528481654165822
149	094	4334	14799	0.29285762551523753
149	230	2896	14799	0.19568889789850666
149	US_6	4872	14799	0.3292114332049463
149	359	3761	14799	0.2541387931617001
149	115	4339	14799	0.29319548618149877
149	387	7856	14799	0.5308466788296506
149	036	4434	14799	0.2996148388404622
149	172	4342	14799	0.2933982025812555
149	368	4401	14799	0.29738495844313806
149	026	4664	14799	0.31515642948847894
149	272	4330	14799	0.29258733698222855
149	267	6127	14799	0.41401446043651596
149	170	4362	14799	0.29474964524630043
149	397	3771	14799	0.2548145144942226
149	104	4328	14799	0.29245219271572404
149	100	4332	14799	0.292722481248733
149	258	6116	14799	0.4132711669707413
156	US_10	1668	14799	0.11271031826474762
156	401	7179	14799	0.4851003446178796
156	025	1121	14799	0.07574836137576864
156	053	5041	14799	0.340631123724576
156	US_1	1627	14799	0.1099398608014055
156	394	8009	14799	0.5411852152172444
156	193	1111	14799	0.07507264004324617
156	261	5053	14799	0.3414419893236029
156	381	7979	14799	0.539158051219677
156	083	3190	14799	0.2155551050746672
156	221	3146	14799	0.21258193121156835
156	097	5060	14799	0.3419149942563687
156	014	4402	14799	0.2974525305763903
156	077	5052	14799	0.3413744171903507
156	331	1098	14799	0.07419420231096696
156	088	3131	14799	0.21156834921278464
156	pseudo_reference_sequence	4281	14799	0.28927630245286845
156	035	1311	14799	0.08858706669369552
156	074	1094	14799	0.07392391377795797
156	043	7214	14799	0.48746536928170825
156	039	7238	14799	0.48908710047976217
156	094	69	14799	0.004662477194405028
156	230	3134	14799	0.2117710656125414
156	US_6	1625	14799	0.10980471653490101
156	359	7965	14799	0.5382120413541456
156	115	58	14799	0.003919183728630313
156	387	7149	14799	0.4830731806203122
156	036	167	14799	0.011284546253125211
156	172	62	14799	0.0041894722616393
156	368	1081	14799	0.07304547604567876
156	026	1351	14799	0.09128995202378538
156	272	67	14799	0.0045273329279005336
156	267	5056	14799	0.3416447057233597
156	170	96	14799	0.00648692479221569
156	397	7954	14799	0.5374687478883708
156	104	63	14799	0.004257044394891546
156	100	67	14799	0.0045273329279005336
156	258	5041	14799	0.340631123724576
US_10	401	6744	14799	0.45570646665315223
US_10	025	717	14799	0.04844921954186094
US_10	053	5241	14799	0.3541455503750253
US_10	US_1	46	14799	0.0031083181296033516
US_10	394	8337	14799	0.5633488749239813
US_10	193	1012	14799	0.06838299885127373
US_10	261	5269	14799	0.3560375701060883
US_10	381	7902	14799	0.533954996959254
US_10	083	3771	14799	0.2548145144942226
US_10	221	3759	14799	0.2540036488951956
US_10	097	5260	14799	0.355429420906818
US_10	014	4942	14799	0.33394148253260353
US_10	077	5258	14799	0.35529427664031354
US_10	331	1035	14799	0.06993715791607541
US_10	088	3748	14799	0.2532603554294209
US_10	pseudo_reference_sequence	4930	14799	0.3331306169335766
US_10	035	1216	14799	0.08216771403473208
US_10	074	996	14799	0.06730184471923778
US_10	043	6715	14799	0.4537468747888371
US_10	039	6720	14799	0.4540847354550983
US_10	094	1611	14799	0.10885870666936955
US_10	230	3780	14799	0.2554226636934928
US_10	US_6	47	14799	0.003175890262855598
US_10	359	7900	14799	0.5338198526927496
US_10	115	1616	14799	0.10919656733563078
US_10	387	6754	14799	0.4563821879856747
US_10	036	1683	14799	0.11372390026353132
US_10	172	1620	14799	0.10946685586863977
US_10	368	752	14799	0.05081424420568957
US_10	026	1229	14799	0.08304615176701129
US_10	272	1609	14799	0.10872356240286506
US_10	267	5256	14799	0.35515913237380903
US_10	170	1618	14799	0.10933171160213528
US_10	397	7913	14799	0.5346982904250287
US_10	104	1605	14799	0.10845327386985606
US_10	100	1609	14799	0.10872356240286506
US_10	258	5245	14799	0.35441583890803435
401	025	7286	14799	0.49233056287587
401	053	3406	14799	0.2301506858571525
401	US_1	6702	14799	0.4528684370565579
401	394	8214	14799	0.555037502533955
401	193	7323	14799	0.49483073180620313
401	261	3435	14799	0.23211027772146767
401	381	7320	14799	0.4946280154064464
401	083	7173	14799	0.4846949118183661
401	221	7134	14799	0.4820595986215285
401	097	3423	14799	0.2312994121224407
401	014	7870	14799	0.5317926886951821
401	077	3419	14799	0.23102912358943173
401	331	7345	14799	0.49631731873775253
401	088	7118	14799	0.4809784444894925
401	pseudo_reference_sequence	7780	14799	0.5257111967024799
401	035	7521	14799	0.508210014190148
401	074	7305	14799	0.4936144334076627
401	043	83	14799	0.0056084870599364825
401	039	95	14799	0.006419352658963443
401	094	7206	14799	0.48692479221569024
401	230	7155	14799	0.4834786134198257
401	US_6	6700	14799	0.45273329279005337
401	359	7328	14799	0.49516859247246436
401	115	7211	14799	0.4872626528819515
401	387	30	14799	0.002027163997567403
401	036	7268	14799	0.49111426447732953
401	172	7215	14799	0.48753294141496045
401	368	7253	14799	0.4901006824785458
401	026	7560	14799	0.5108453273869856
401	272	7204	14799	0.4867896479491858
401	267	3422	14799	0.23123183998918845
401	170	7231	14799	0.4886140955469964
401	397	7338	14799	0.49584431380498684
401	104	7200	14799	0.48651935941617674
401	100	7203	14799	0.4867220758159335
401	258	3410	14799	0.2304209743901615
025	053	4733	14799	0.319818906682884
025	US_1	697	14799	0.047097776876816
025	394	8847	14799	0.5978106628826272
025	193	456	14799	0.030812892763024527
025	261	4711	14799	0.3183323197513345
025	381	8078	14799	0.5458476924116494
025	083	3242	14799	0.21906885600378403
025	221	3207	14799	0.2167038313399554
025	097	4747	14799	0.32076491654841544
025	014	4372	14799	0.2954253665788229
025	077	4747	14799	0.32076491654841544
025	331	440	14799	0.02973173863098858
025	088	3225	14799	0.21792012973849584
025	pseudo_reference_sequence	4366	14799	0.2950199337793094
025	035	667	14799	0.0450706128792486
025	074	474	14799	0.03202919116156497
025	043	7206	14799	0.48692479221569024
025	039	7227	14799	0.48834380701398744
025	094	1098	14799	0.07419420231096696
025	230	3189	14799	0.21548753294141496
025	US_6	697	14799	0.047097776876816
025	359	8064	14799	0.5449016825461179
025	115	1088	14799	0.07351848097844449
025	387	7263	14799	0.4907764038110683
025	036	1146	14799	0.0774376647070748
025	172	1092	14799	0.07378876951145348
025	368	107	14799	0.007230218257990405
025	026	661	14799	0.04466518007973512
025	272	1095	14799	0.07399148591121021
025	267	4714	14799	0.3185350361510913
025	170	1080	14799	0.07297790391242652
025	397	8059	14799	0.5445638218798567
025	104	1093	14799	0.07385634164470573
025	100	1095	14799	0.07399148591121021
025	258	4734	14799	0.31988647881613624
053	US_1	5200	14799	0.35137509291168323
053	394	8855	14799	0.5983512399486451
053	193	4744	14799	0.3205622001486587
053	261	34	14799	0.0022974525305763903
053	381	8183	14799	0.5529427664031353
053	083	6320	14799	0.4270558821541996
053	221	6283	14799	0.4245557132238665
053	097	43	14799	0.0029056017298466114
053	014	6139	14799	0.41482532603554295
053	077	39	14799	0.002635313196837624
053	331	4766	14799	0.3220487870802081
053	088	6270	14799	0.4236772754915873
053	pseudo_reference_sequence	6152	14799	0.41570376376782214
053	035	4945	14799	0.3341441989323603
053	074	4727	14799	0.3194134738833705
053	043	3377	14799	0.22819109399283735
053	039	3383	14799	0.22859652679235085
053	094	4984	14799	0.33677951212919793
053	230	6304	14799	0.4259747280221637
053	US_6	5198	14799	0.3512399486451787
053	359	8182	14799	0.5528751942698831
053	115	4989	14799	0.33711737279545917
053	387	3416	14799	0.23082640718967498
053	036	5057	14799	0.34171227785661196
053	172	4993	14799	0.33738766132846815
053	368	4741	14799	0.32035948374890194
053	026	4981	14799	0.33657679572944116
053	272	4982	14799	0.3366443678626934
053	267	21	14799	0.0014190147982971822
053	170	5013	14799	0.3387391039935131
053	397	8194	14799	0.5536860598689101
053	104	4978	14799	0.33637407932968444
053	100	4982	14799	0.3366443678626934
053	258	10	14799	0.0006757213325224677
US_1	394	8295	14799	0.5605108453273869
US_1	193	971	14799	0.06561254138793161
US_1	261	5227	14799	0.35319954050949387
US_1	381	7860	14799	0.5311169673626597
US_1	083	3755	14799	0.25373336036218663
US_1	221	3717	14799	0.25116561929860126
US_1	097	5219	14799	0.3526589634434759
US_1	014	4900	14799	0.3311034529360092
US_1	077	5217	14799	0.3525238191769714
US_1	331	993	14799	0.06709912831948105
US_1	088	3705	14799	0.2503547536995743
US_1	pseudo_reference_sequence	4889	14799	0.33036015947023445
US_1	035	1174	14799	0.07932968443813772
US_1	074	955	14799	0.06453138725589568
US_1	043	6672	14799	0.45084127305899047
US_1	039	6678	14799	0.45124670585850396
US_1	094	1570	14799	0.10608824920602744
US_1	230	3738	14799	0.25258463409689846
US_1	US_6	5	14799	0.00033786066626123384
US_1	359	7858	14799	0.5309818230961552
US_1	115	1575	14799	0.10642610987228866
US_1	387	6712	14799	0.45354415838908035
US_1	036	1664	14799	0.11244002973173862
US_1	172	1579	14799	0.10669639840529765
US_1	368	710	14799	0.04797621460909521
US_1	026	1209	14799	0.08169470910196634
US_1	272	1566	14799	0.10581796067301845
US_1	267	5214	14799	0.3523211027772147
US_1	170	1599	14799	0.10804784107034258
US_1	397	7871	14799	0.5318602608284344
US_1	104	1564	14799	0.10568281640651396
US_1	100	1568	14799	0.10595310493952294
US_1	258	5204	14799	0.3516453814446922
394	193	8804	14799	0.5949050611527806
394	261	8864	14799	0.5989593891479154
394	381	3339	14799	0.22562335292925198
394	083	6831	14799	0.4615852422460977
394	221	6795	14799	0.45915264544901685
394	097	8871	14799	0.5994323940806812
394	014	5412	14799	0.36570038516115955
394	077	8866	14799	0.5990945334144199
394	331	8787	14799	0.5937563348874924
394	088	6779	14799	0.4580714913169809
394	pseudo_reference_sequence	5301	14799	0.35819987837016015
394	035	9002	14799	0.6082843435367254
394	074	8786	14799	0.5936887627542402
394	043	8250	14799	0.5574700993310359
394	039	8268	14799	0.5586863977295763
394	094	8076	14799	0.5457125481451449
394	230	6781	14799	0.45820663558348534
394	US_6	8293	14799	0.5603757010608825
394	359	3325	14799	0.22467734306372053
394	115	8065	14799	0.5449692546793702
394	387	8184	14799	0.5530103385363876
394	036	8139	14799	0.5499695925400365
394	172	8069	14799	0.5452395432123792
394	368	8795	14799	0.5942969119535104
394	026	9039	14799	0.6107845124670586
394	272	8074	14799	0.5455774038786404
394	267	8871	14799	0.5994323940806812
394	170	8103	14799	0.5475369957429556
394	397	3311	14799	0.22373133319818905
394	104	8070	14799	0.5453071153456315
394	100	8074	14799	0.5455774038786404
394	258	8855	14799	0.5983512399486451
193	261	4738	14799	0.3201567673491452
193	381	8104	14799	0.5476045678762078
193	083	3210	14799	0.21690654773971213
193	221	3136	14799	0.21190620987904588
193	097	4757	14799	0.3214406378809379
193	014	4410	14799	0.2979931076424083
193	077	4762	14799	0.32177849854719914
193	331	26	14799	0.001756875464558416
193	088	3157	14799	0.21332522467734305
193	pseudo_reference_sequence	4432	14799	0.2994796945739577
193	035	361	14799	0.024393540104061084
193	074	22	14799	0.001486586931549429
193	043	7259	14799	0.4905061152780593
193	039	7261	14799	0.49064125954456383
193	094	1053	14799	0.07115345631461585
193	230	3157	14799	0.21332522467734305
193	US_6	970	14799	0.06554496925467937
193	359	8102	14799	0.5474694236097034
193	115	1059	14799	0.07155888911412933
193	387	7333	14799	0.4955064531387256
193	036	1150	14799	0.0777079532400838
193	172	1063	14799	0.07182917764713832
193	368	472	14799	0.03189404689506048
193	026	396	14799	0.026758564767889723
193	272	1050	14799	0.07095073991485912
193	267	4725	14799	0.31927832961686603
193	170	1082	14799	0.07311304817893101
193	397	8115	14799	0.5483478613419825
193	104	1048	14799	0.07081559564835462
193	100	1050	14799	0.07095073991485912
193	258	4749	14799	0.32090006081491995
261	381	8210	14799	0.554767214000946
261	083	6348	14799	0.4289479018852625
261	221	6277	14799	0.424150280424353
261	097	63	14799	0.004257044394891546
261	014	6117	14799	0.4133387391039935
261	077	65	14799	0.00439218866139604
261	331	4744	14799	0.3205622001486587
261	088	6294	14799	0.4252990066896412
261	pseudo_reference_sequence	6165	14799	0.41658220150010133
261	035	4935	14799	0.33346847759983783
261	074	4756	14799	0.32137306574768565
261	043	3355	14799	0.22670450706128792
261	039	3375	14799	0.22805594972633286
261	094	5011	14799	0.3386039597270086
261	230	6282	14799	0.4244881410906142
261	US_6	5226	14799	0.3531319683762416
261	359	8195	14799	0.5537536320021623
261	115	5001	14799	0.3379282383944861
261	387	3429	14799	0.23170484492195417
261	036	5080	14799	0.3432664369214136
261	172	5005	14799	0.3381985269274951
261	368	4727	14799	0.3194134738833705
261	026	4975	14799	0.3361713629299277
261	272	5008	14799	0.33840124332725185
261	267	15	14799	0.0010135819987837015
261	170	5039	14799	0.3404959794580715
261	397	8209	14799	0.5546996418676937
261	104	5006	14799	0.33826609906074734
261	100	5008	14799	0.33840124332725185
261	258	35	14799	0.002365024663828637
381	083	6080	14799	0.4108385701736604
381	221	6042	14799	0.408270829110075
381	097	8200	14799	0.5540914926684235
381	014	3784	14799	0.2556929522265018
381	077	8196	14799	0.5538212041354146
381	331	8125	14799	0.549023582674505
381	088	6030	14799	0.407459963511048
381	pseudo_reference_sequence	3772	14799	0.2548820866274748
381	035	8306	14799	0.5612541387931617
381	074	8086	14799	0.5463882694776674
381	043	7379	14799	0.4986147712683289
381	039	7388	14799	0.49922292046759914
381	094	8006	14799	0.5409824988174877
381	230	6063	14799	0.4096898439083722
381	US_6	7858	14799	0.5309818230961552
381	359	26	14799	0.001756875464558416
381	115	8011	14799	0.5413203594837489
381	387	7337	14799	0.4957767416717346
381	036	8073	14799	0.5455098317453883
[truncated: 416 more rows]
