# Supplementary material for: Spatiotemporal dynamics of multidrug resistant bacteria on intensive care unit surfaces
Source: Nat Commun. 2019 Oct 8;10:4569. doi: 10.1038/s41467-019-12563-1 (PMC6783542; doi:10.1038/s41467-019-12563-1)
Supplement: Supplementary file 16 — Source Data [file 41467_2019_12563_MOESM16_ESM.zip › SourceData/SupplementaryFigure4/AB/gene_presence_absence.csv]

Gene	Non-unique Gene name	Annotation	No. isolates	No. sequences	Avg sequences per isolate	Genome Fragment	Order within Fragment	Accessory Fragment	Accessory Order with Fragment	QC	Min group size nuc	Max group size nuc	Avg group size nuc	002	014	020	023	025	026	029	035	036	039	043	053	056	062	074	077	083	085	088	091	094	095	097	098	100	102	104	107	115	126	140	145	147	149	152	156
group_101		hypothetical protein	74	74	1	1	4800				500	1067	1056	CBCGLHLL_02229	OLKJCOBC_02240	DLAHELBK_02841	ENEFNDIN_02239	CLEDJFKJ_02142	KAKPHMMM_01251	JINMEJPA_00777	KGLHKDKP_02857	NBHECGBB_01323	FICJAGBM_00522	PPKMPCNB_02717	GLDAJHPJ_01866	IGKBIPDO_02696	PNJGHIIE_02581	MCFFHCJJ_02298	JFHAGHJJ_02936	MLNNCFEL_02006	JMOPCDMI_02624	LABOGHMG_01707	BOOGLBFO_02821	FIHFHDIO_02682	CCHAOKHM_03211	AKKGPDOG_02295	MDOCMKDG_02552	IFNMBEFA_02030	GKOILBNK_02717	NJJENNMP_02640	LBNBPKGL_01640	IDHFDJGN_02594	EHIBAMHH_02777	DAEMFFNF_02250	JGBHEMHG_02228	INNLKBBC_02723	DPIANIOG_02108	EDJCGLFE_03117	FBGLDHKP_03183
group_1014		Putative heavy-metal-binding protein	74	74	1	1	681				305	434	430	CBCGLHLL_02813	OLKJCOBC_02956	DLAHELBK_03014	ENEFNDIN_02954	CLEDJFKJ_01981	KAKPHMMM_01579	JINMEJPA_01380	KGLHKDKP_02228	NBHECGBB_01119	FICJAGBM_00986	PPKMPCNB_02550	GLDAJHPJ_02798	IGKBIPDO_02869	PNJGHIIE_02753	MCFFHCJJ_02605	JFHAGHJJ_02811	MLNNCFEL_01853	JMOPCDMI_02795	LABOGHMG_01790	BOOGLBFO_02993	FIHFHDIO_02767	CCHAOKHM_03445	AKKGPDOG_02140	MDOCMKDG_02234	IFNMBEFA_02171	GKOILBNK_02772	NJJENNMP_02784	LBNBPKGL_01542	IDHFDJGN_02766	EHIBAMHH_02864	DAEMFFNF_02557	JGBHEMHG_02811	INNLKBBC_02808	DPIANIOG_02787	EDJCGLFE_02642	FBGLDHKP_02638
group_1015		SnoaL-like domain protein	74	74	1	1	682				434	434	434	CBCGLHLL_02814	OLKJCOBC_02957	DLAHELBK_03015	ENEFNDIN_02955	CLEDJFKJ_01980	KAKPHMMM_01580	JINMEJPA_01379	KGLHKDKP_02229	NBHECGBB_01120	FICJAGBM_00985	PPKMPCNB_02551	GLDAJHPJ_02799	IGKBIPDO_02870	PNJGHIIE_02754	MCFFHCJJ_02604	JFHAGHJJ_02812	MLNNCFEL_01854	JMOPCDMI_02796	LABOGHMG_01791	BOOGLBFO_02994	FIHFHDIO_02768	CCHAOKHM_03446	AKKGPDOG_02141	MDOCMKDG_02235	IFNMBEFA_02172	GKOILBNK_02771	NJJENNMP_02783	LBNBPKGL_01543	IDHFDJGN_02767	EHIBAMHH_02865	DAEMFFNF_02556	JGBHEMHG_02812	INNLKBBC_02809	DPIANIOG_02788	EDJCGLFE_02643	FBGLDHKP_02637
yraA		Putative cysteine protease YraA	74	74	1	1	587				578	578	578	CBCGLHLL_02999	OLKJCOBC_03041	DLAHELBK_03148	ENEFNDIN_03038	CLEDJFKJ_02517	KAKPHMMM_02160	JINMEJPA_01572	KGLHKDKP_03197	NBHECGBB_01611	FICJAGBM_01172	PPKMPCNB_00743	GLDAJHPJ_03054	IGKBIPDO_03056	PNJGHIIE_02988	MCFFHCJJ_03225	JFHAGHJJ_03077	MLNNCFEL_02280	JMOPCDMI_02981	LABOGHMG_02018	BOOGLBFO_03176	FIHFHDIO_03137	CCHAOKHM_02014	AKKGPDOG_02478	MDOCMKDG_03759	IFNMBEFA_02527	GKOILBNK_03103	NJJENNMP_02999	LBNBPKGL_02182	IDHFDJGN_03001	EHIBAMHH_03084	DAEMFFNF_03136	JGBHEMHG_02947	INNLKBBC_02923	DPIANIOG_02974	EDJCGLFE_03289	FBGLDHKP_03412
group_1032		Activator of Hsp90 ATPase -like protein	74	74	1	1	550				449	449	449	CBCGLHLL_03038	OLKJCOBC_03078	DLAHELBK_03184	ENEFNDIN_03075	CLEDJFKJ_02555	KAKPHMMM_03199	JINMEJPA_02689	KGLHKDKP_03234	NBHECGBB_01575	FICJAGBM_01397	PPKMPCNB_00780	GLDAJHPJ_03092	IGKBIPDO_03094	PNJGHIIE_03026	MCFFHCJJ_03263	JFHAGHJJ_03115	MLNNCFEL_02317	JMOPCDMI_03018	LABOGHMG_02056	BOOGLBFO_03213	FIHFHDIO_03174	CCHAOKHM_02054	AKKGPDOG_02517	MDOCMKDG_02836	IFNMBEFA_02568	GKOILBNK_03141	NJJENNMP_03036	LBNBPKGL_02222	IDHFDJGN_03041	EHIBAMHH_03122	DAEMFFNF_03174	JGBHEMHG_02988	INNLKBBC_02960	DPIANIOG_03012	EDJCGLFE_03251	FBGLDHKP_03374
group_1035		hypothetical protein	74	74	1	1	6401				206	317	315	CBCGLHLL_03051	OLKJCOBC_03091	DLAHELBK_03696	ENEFNDIN_03088	CLEDJFKJ_03417	KAKPHMMM_03568	JINMEJPA_03613	KGLHKDKP_03278	NBHECGBB_02881	FICJAGBM_03636	PPKMPCNB_01247	GLDAJHPJ_03641	IGKBIPDO_03649	PNJGHIIE_03599	MCFFHCJJ_03663	JFHAGHJJ_03686	MLNNCFEL_03498	JMOPCDMI_03616	LABOGHMG_03330	BOOGLBFO_03308	FIHFHDIO_03649	CCHAOKHM_01759	AKKGPDOG_03523	MDOCMKDG_03615	IFNMBEFA_03536	GKOILBNK_03622	NJJENNMP_03633	LBNBPKGL_03403	IDHFDJGN_03662	EHIBAMHH_03652	DAEMFFNF_03187	JGBHEMHG_03245	INNLKBBC_03027	DPIANIOG_03646	EDJCGLFE_03393	FBGLDHKP_03419
group_1036		hypothetical protein	74	74	1	1	6402				341	341	341	CBCGLHLL_03053	OLKJCOBC_03093	DLAHELBK_03698	ENEFNDIN_03090	CLEDJFKJ_03415	KAKPHMMM_03566	JINMEJPA_03611	KGLHKDKP_03276	NBHECGBB_02879	FICJAGBM_03638	PPKMPCNB_01249	GLDAJHPJ_03643	IGKBIPDO_03647	PNJGHIIE_03597	MCFFHCJJ_03665	JFHAGHJJ_03688	MLNNCFEL_03496	JMOPCDMI_03618	LABOGHMG_03328	BOOGLBFO_03306	FIHFHDIO_03651	CCHAOKHM_01757	AKKGPDOG_03521	MDOCMKDG_03613	IFNMBEFA_03538	GKOILBNK_03620	NJJENNMP_03635	LBNBPKGL_03401	IDHFDJGN_03660	EHIBAMHH_03654	DAEMFFNF_03189	JGBHEMHG_03243	INNLKBBC_03029	DPIANIOG_03644	EDJCGLFE_03395	FBGLDHKP_03417
ygfA		5-formyltetrahydrofolate cyclo-ligase	74	74	1	1	6403				584	584	584	CBCGLHLL_03054	OLKJCOBC_03094	DLAHELBK_03699	ENEFNDIN_03091	CLEDJFKJ_03414	KAKPHMMM_03565	JINMEJPA_03112	KGLHKDKP_03275	NBHECGBB_02878	FICJAGBM_02881	PPKMPCNB_01250	GLDAJHPJ_03644	IGKBIPDO_03646	PNJGHIIE_03596	MCFFHCJJ_03666	JFHAGHJJ_03689	MLNNCFEL_03495	JMOPCDMI_03619	LABOGHMG_03327	BOOGLBFO_03305	FIHFHDIO_03652	CCHAOKHM_01756	AKKGPDOG_03520	MDOCMKDG_03612	IFNMBEFA_03539	GKOILBNK_03619	NJJENNMP_03636	LBNBPKGL_03400	IDHFDJGN_03659	EHIBAMHH_03655	DAEMFFNF_03190	JGBHEMHG_03242	INNLKBBC_03030	DPIANIOG_03643	EDJCGLFE_03396	FBGLDHKP_03416
rsmD		Ribosomal RNA small subunit methyltransferase D	74	74	1	1	6419				551	551	551	CBCGLHLL_03069	OLKJCOBC_03109	DLAHELBK_03354	ENEFNDIN_03106	CLEDJFKJ_02933	KAKPHMMM_02350	JINMEJPA_02376	KGLHKDKP_03260	NBHECGBB_02810	FICJAGBM_02084	PPKMPCNB_01265	GLDAJHPJ_03447	IGKBIPDO_03394	PNJGHIIE_03366	MCFFHCJJ_03468	JFHAGHJJ_03432	MLNNCFEL_03274	JMOPCDMI_03323	LABOGHMG_02896	BOOGLBFO_03439	FIHFHDIO_03444	CCHAOKHM_01740	AKKGPDOG_03231	MDOCMKDG_03284	IFNMBEFA_03234	GKOILBNK_03376	NJJENNMP_03306	LBNBPKGL_03271	IDHFDJGN_03331	EHIBAMHH_03470	DAEMFFNF_03205	JGBHEMHG_03227	INNLKBBC_03045	DPIANIOG_03360	EDJCGLFE_03488	FBGLDHKP_03554
group_1039		SnoaL-like domain protein	74	74	1	1	3219				527	527	527	CBCGLHLL_03102	OLKJCOBC_03141	DLAHELBK_03204	ENEFNDIN_03154	CLEDJFKJ_02665	KAKPHMMM_02250	JINMEJPA_01766	KGLHKDKP_03312	NBHECGBB_02656	FICJAGBM_02229	PPKMPCNB_02931	GLDAJHPJ_03212	IGKBIPDO_03128	PNJGHIIE_03061	MCFFHCJJ_03298	JFHAGHJJ_03150	MLNNCFEL_02467	JMOPCDMI_03053	LABOGHMG_02173	BOOGLBFO_03233	FIHFHDIO_03209	CCHAOKHM_03698	AKKGPDOG_02612	MDOCMKDG_02708	IFNMBEFA_02721	GKOILBNK_03161	NJJENNMP_03056	LBNBPKGL_02241	IDHFDJGN_03076	EHIBAMHH_03157	DAEMFFNF_03238	JGBHEMHG_03023	INNLKBBC_03072	DPIANIOG_03032	EDJCGLFE_01043	FBGLDHKP_00837
group_1041		hypothetical protein	74	74	1	1	3234				140	413	409	CBCGLHLL_03117	OLKJCOBC_03156	DLAHELBK_03219	ENEFNDIN_03139	CLEDJFKJ_02680	KAKPHMMM_02265	JINMEJPA_02587	KGLHKDKP_03297	NBHECGBB_03265	FICJAGBM_02719	PPKMPCNB_02916	GLDAJHPJ_03227	IGKBIPDO_03113	PNJGHIIE_03046	MCFFHCJJ_03283	JFHAGHJJ_03135	MLNNCFEL_02482	JMOPCDMI_03038	LABOGHMG_02158	BOOGLBFO_03248	FIHFHDIO_03194	CCHAOKHM_03683	AKKGPDOG_02597	MDOCMKDG_02693	IFNMBEFA_02736	GKOILBNK_03176	NJJENNMP_03071	LBNBPKGL_02256	IDHFDJGN_03061	EHIBAMHH_03142	DAEMFFNF_03253	JGBHEMHG_03008	INNLKBBC_03087	DPIANIOG_03047	EDJCGLFE_01028	FBGLDHKP_00822
quiB		Catabolic 3-dehydroquinate dehydratase	74	74	1	1	3239				833	833	833	CBCGLHLL_03122	OLKJCOBC_03161	DLAHELBK_03224	ENEFNDIN_03134	CLEDJFKJ_02685	KAKPHMMM_02270	JINMEJPA_02592	KGLHKDKP_03292	NBHECGBB_03368	FICJAGBM_01930	PPKMPCNB_02911	GLDAJHPJ_03232	IGKBIPDO_03108	PNJGHIIE_03041	MCFFHCJJ_03278	JFHAGHJJ_03130	MLNNCFEL_02487	JMOPCDMI_03033	LABOGHMG_02153	BOOGLBFO_03253	FIHFHDIO_03189	CCHAOKHM_03678	AKKGPDOG_02592	MDOCMKDG_02688	IFNMBEFA_02741	GKOILBNK_03181	NJJENNMP_03076	LBNBPKGL_02261	IDHFDJGN_03056	EHIBAMHH_03137	DAEMFFNF_03258	JGBHEMHG_03003	INNLKBBC_03092	DPIANIOG_03052	EDJCGLFE_01023	FBGLDHKP_00817
yfdC		Inner membrane protein YfdC	74	74	1	1	5374				530	839	834	CBCGLHLL_03167	OLKJCOBC_03206	DLAHELBK_01340	ENEFNDIN_03204	CLEDJFKJ_00414	KAKPHMMM_00760	JINMEJPA_00221	KGLHKDKP_02493	NBHECGBB_00120	FICJAGBM_00545	PPKMPCNB_00673	GLDAJHPJ_00974	IGKBIPDO_01307	PNJGHIIE_02334	MCFFHCJJ_01220	JFHAGHJJ_01453	MLNNCFEL_01451	JMOPCDMI_01300	LABOGHMG_01383	BOOGLBFO_01318	FIHFHDIO_01144	CCHAOKHM_01297	AKKGPDOG_01269	MDOCMKDG_00572	IFNMBEFA_01432	GKOILBNK_01390	NJJENNMP_01314	LBNBPKGL_01332	IDHFDJGN_01319	EHIBAMHH_02362	DAEMFFNF_01393	JGBHEMHG_03073	INNLKBBC_01424	DPIANIOG_03097	EDJCGLFE_01667	FBGLDHKP_01446
group_1048		hypothetical protein	74	74	1	1	2884				452	467	466	CBCGLHLL_03182	OLKJCOBC_03243	DLAHELBK_03475	ENEFNDIN_03219	CLEDJFKJ_03366	KAKPHMMM_02016	JINMEJPA_02774	KGLHKDKP_03431	NBHECGBB_03724	FICJAGBM_03621	PPKMPCNB_01789	GLDAJHPJ_03249	IGKBIPDO_03471	PNJGHIIE_03466	MCFFHCJJ_03319	JFHAGHJJ_03245	MLNNCFEL_02503	JMOPCDMI_03654	LABOGHMG_03466	BOOGLBFO_03531	FIHFHDIO_03492	CCHAOKHM_00311	AKKGPDOG_03041	MDOCMKDG_03570	IFNMBEFA_03404	GKOILBNK_03424	NJJENNMP_03466	LBNBPKGL_03717	IDHFDJGN_03457	EHIBAMHH_03247	DAEMFFNF_03326	JGBHEMHG_03138	INNLKBBC_03181	DPIANIOG_03184	EDJCGLFE_03429	FBGLDHKP_03670
clsC_1		Cardiolipin synthase C	74	74	1	1	2883				890	1526	1498	CBCGLHLL_03183	OLKJCOBC_03242	DLAHELBK_03476	ENEFNDIN_03220	CLEDJFKJ_03367	KAKPHMMM_02017	JINMEJPA_02775	KGLHKDKP_03432	NBHECGBB_03704	FICJAGBM_03497	PPKMPCNB_01788	GLDAJHPJ_03250	IGKBIPDO_03472	PNJGHIIE_03467	MCFFHCJJ_03320	JFHAGHJJ_03244	MLNNCFEL_02504	JMOPCDMI_03645	LABOGHMG_03467	BOOGLBFO_03532	FIHFHDIO_03493	CCHAOKHM_00310	AKKGPDOG_03040	MDOCMKDG_03571	IFNMBEFA_03403	GKOILBNK_03425	NJJENNMP_03467	LBNBPKGL_03716	IDHFDJGN_03458	EHIBAMHH_03246	DAEMFFNF_03327	JGBHEMHG_03139	INNLKBBC_03180	DPIANIOG_03183	EDJCGLFE_03428	FBGLDHKP_03671
pqqD		Coenzyme PQQ synthesis protein D	74	74	1	1	2877				284	284	284	CBCGLHLL_03189	OLKJCOBC_03236	DLAHELBK_03482	ENEFNDIN_03226	CLEDJFKJ_03050	KAKPHMMM_02023	JINMEJPA_02781	KGLHKDKP_03438	NBHECGBB_03355	FICJAGBM_02994	PPKMPCNB_01782	GLDAJHPJ_03256	IGKBIPDO_03478	PNJGHIIE_03473	MCFFHCJJ_03326	JFHAGHJJ_03238	MLNNCFEL_02510	JMOPCDMI_03639	LABOGHMG_03582	BOOGLBFO_03538	FIHFHDIO_03499	CCHAOKHM_00304	AKKGPDOG_03034	MDOCMKDG_03699	IFNMBEFA_03397	GKOILBNK_03431	NJJENNMP_03473	LBNBPKGL_03540	IDHFDJGN_03464	EHIBAMHH_03240	DAEMFFNF_03333	JGBHEMHG_03145	INNLKBBC_03174	DPIANIOG_03177	EDJCGLFE_03422	FBGLDHKP_03677
yhcR		Endonuclease YhcR	74	74	1	1	2873				1232	1820	1777	CBCGLHLL_03193	OLKJCOBC_03232	DLAHELBK_03486	ENEFNDIN_03230	CLEDJFKJ_03054	KAKPHMMM_02027	JINMEJPA_02785	KGLHKDKP_03442	NBHECGBB_03755	FICJAGBM_03507	PPKMPCNB_01778	GLDAJHPJ_03260	IGKBIPDO_03482	PNJGHIIE_03477	MCFFHCJJ_03330	JFHAGHJJ_03234	MLNNCFEL_02514	JMOPCDMI_03635	LABOGHMG_03578	BOOGLBFO_03542	FIHFHDIO_03503	CCHAOKHM_00300	AKKGPDOG_03030	MDOCMKDG_03695	IFNMBEFA_03393	GKOILBNK_03435	NJJENNMP_03477	LBNBPKGL_03544	IDHFDJGN_03468	EHIBAMHH_03236	DAEMFFNF_03337	JGBHEMHG_03149	INNLKBBC_03170	DPIANIOG_03173	EDJCGLFE_03418	FBGLDHKP_03681
mopA		Molybdenum-pterin-binding protein MopA	74	74	1	1	2866				350	350	350	CBCGLHLL_03200	OLKJCOBC_03225	DLAHELBK_03618	ENEFNDIN_03237	CLEDJFKJ_03061	KAKPHMMM_02034	JINMEJPA_02578	KGLHKDKP_03449	NBHECGBB_03607	FICJAGBM_02280	PPKMPCNB_01771	GLDAJHPJ_03267	IGKBIPDO_03613	PNJGHIIE_03586	MCFFHCJJ_03337	JFHAGHJJ_03227	MLNNCFEL_02521	JMOPCDMI_03580	LABOGHMG_03388	BOOGLBFO_03619	FIHFHDIO_03613	CCHAOKHM_00293	AKKGPDOG_03023	MDOCMKDG_03516	IFNMBEFA_03471	GKOILBNK_03572	NJJENNMP_03612	LBNBPKGL_03438	IDHFDJGN_03600	EHIBAMHH_03229	DAEMFFNF_03344	JGBHEMHG_03156	INNLKBBC_03163	DPIANIOG_03166	EDJCGLFE_03411	FBGLDHKP_03728
antC		Anthranilate 1,2-dioxygenase electron transfer component	74	74	1	1	2863				617	1028	1020	CBCGLHLL_03203	OLKJCOBC_03222	DLAHELBK_03615	ENEFNDIN_03240	CLEDJFKJ_03064	KAKPHMMM_02037	JINMEJPA_02575	KGLHKDKP_03452	NBHECGBB_03196	FICJAGBM_02277	PPKMPCNB_01768	GLDAJHPJ_03270	IGKBIPDO_03610	PNJGHIIE_03583	MCFFHCJJ_03340	JFHAGHJJ_03224	MLNNCFEL_02524	JMOPCDMI_03577	LABOGHMG_03385	BOOGLBFO_03616	FIHFHDIO_03610	CCHAOKHM_00290	AKKGPDOG_03020	MDOCMKDG_03513	IFNMBEFA_03468	GKOILBNK_03569	NJJENNMP_03609	LBNBPKGL_03435	IDHFDJGN_03597	EHIBAMHH_03226	DAEMFFNF_03347	JGBHEMHG_03159	INNLKBBC_03160	DPIANIOG_03163	EDJCGLFE_03408	FBGLDHKP_03731
rhaS		HTH-type transcriptional activator RhaS	74	74	1	1	2862				1058	1058	1058	CBCGLHLL_03204	OLKJCOBC_03221	DLAHELBK_03614	ENEFNDIN_03241	CLEDJFKJ_03065	KAKPHMMM_02038	JINMEJPA_02574	KGLHKDKP_03453	NBHECGBB_03195	FICJAGBM_02276	PPKMPCNB_01767	GLDAJHPJ_03271	IGKBIPDO_03609	PNJGHIIE_03582	MCFFHCJJ_03341	JFHAGHJJ_03223	MLNNCFEL_02525	JMOPCDMI_03576	LABOGHMG_03384	BOOGLBFO_03615	FIHFHDIO_03609	CCHAOKHM_00289	AKKGPDOG_03019	MDOCMKDG_03512	IFNMBEFA_03467	GKOILBNK_03568	NJJENNMP_03608	LBNBPKGL_03434	IDHFDJGN_03596	EHIBAMHH_03225	DAEMFFNF_03348	JGBHEMHG_03160	INNLKBBC_03159	DPIANIOG_03162	EDJCGLFE_03407	FBGLDHKP_03732
bacC_2		Dihydroanticapsin 7-dehydrogenase	74	74	1	1	2857				785	785	785	CBCGLHLL_03208	OLKJCOBC_03217	DLAHELBK_03610	ENEFNDIN_03245	CLEDJFKJ_03069	KAKPHMMM_02042	JINMEJPA_02570	KGLHKDKP_03457	NBHECGBB_03191	FICJAGBM_02272	PPKMPCNB_01763	GLDAJHPJ_03275	IGKBIPDO_03605	PNJGHIIE_03578	MCFFHCJJ_03345	JFHAGHJJ_03219	MLNNCFEL_02529	JMOPCDMI_03572	LABOGHMG_03380	BOOGLBFO_03611	FIHFHDIO_03605	CCHAOKHM_00285	AKKGPDOG_03015	MDOCMKDG_03508	IFNMBEFA_03463	GKOILBNK_03564	NJJENNMP_03604	LBNBPKGL_03430	IDHFDJGN_03592	EHIBAMHH_03221	DAEMFFNF_03352	JGBHEMHG_03164	INNLKBBC_03155	DPIANIOG_03158	EDJCGLFE_03403	FBGLDHKP_03736
yejE		Inner membrane ABC transporter permease protein YejE	74	74	1	1	105				923	1010	986	CBCGLHLL_03269	OLKJCOBC_03307	DLAHELBK_03083	ENEFNDIN_03306	CLEDJFKJ_02740	KAKPHMMM_01415	JINMEJPA_01430	KGLHKDKP_02964	NBHECGBB_02929	FICJAGBM_01491	PPKMPCNB_03007	GLDAJHPJ_02933	IGKBIPDO_02991	PNJGHIIE_02874	MCFFHCJJ_02660	JFHAGHJJ_03414	MLNNCFEL_02732	JMOPCDMI_02916	LABOGHMG_02402	BOOGLBFO_03062	FIHFHDIO_03023	CCHAOKHM_03533	AKKGPDOG_03164	MDOCMKDG_02464	IFNMBEFA_02413	GKOILBNK_02922	NJJENNMP_02934	LBNBPKGL_01974	IDHFDJGN_02887	EHIBAMHH_03266	DAEMFFNF_02697	JGBHEMHG_03262	INNLKBBC_03201	DPIANIOG_03249	EDJCGLFE_03321	FBGLDHKP_03076
group_1059		hypothetical protein	74	74	1	1	116				386	386	386	CBCGLHLL_03280	OLKJCOBC_03318	DLAHELBK_03094	ENEFNDIN_03317	CLEDJFKJ_02751	KAKPHMMM_01403	JINMEJPA_01419	KGLHKDKP_02953	NBHECGBB_03243	FICJAGBM_01480	PPKMPCNB_03018	GLDAJHPJ_02922	IGKBIPDO_03002	PNJGHIIE_02885	MCFFHCJJ_02671	JFHAGHJJ_03403	MLNNCFEL_02743	JMOPCDMI_02927	LABOGHMG_02413	BOOGLBFO_03073	FIHFHDIO_03034	CCHAOKHM_03522	AKKGPDOG_03153	MDOCMKDG_02475	IFNMBEFA_02424	GKOILBNK_02933	NJJENNMP_02945	LBNBPKGL_01963	IDHFDJGN_02898	EHIBAMHH_03277	DAEMFFNF_02708	JGBHEMHG_03273	INNLKBBC_03212	DPIANIOG_03260	EDJCGLFE_03310	FBGLDHKP_03065
pepP		Xaa-Pro aminopeptidase	74	74	1	1	124				1322	1322	1322	CBCGLHLL_03288	OLKJCOBC_03326	DLAHELBK_03102	ENEFNDIN_03325	CLEDJFKJ_02759	KAKPHMMM_01395	JINMEJPA_01411	KGLHKDKP_02945	NBHECGBB_03235	FICJAGBM_01472	PPKMPCNB_03026	GLDAJHPJ_02914	IGKBIPDO_03010	PNJGHIIE_02893	MCFFHCJJ_02679	JFHAGHJJ_03395	MLNNCFEL_02751	JMOPCDMI_02935	LABOGHMG_02421	BOOGLBFO_03081	FIHFHDIO_03042	CCHAOKHM_03514	AKKGPDOG_03145	MDOCMKDG_02483	IFNMBEFA_02432	GKOILBNK_02941	NJJENNMP_02953	LBNBPKGL_01955	IDHFDJGN_02906	EHIBAMHH_03285	DAEMFFNF_02716	JGBHEMHG_03281	INNLKBBC_03220	DPIANIOG_03268	EDJCGLFE_03302	FBGLDHKP_03057
ndmA		Methylxanthine N1-demethylase NdmA	74	74	1	1	1133				1055	1055	1055	CBCGLHLL_03312	OLKJCOBC_03350	DLAHELBK_03372	ENEFNDIN_03349	CLEDJFKJ_02387	KAKPHMMM_02684	JINMEJPA_02199	KGLHKDKP_03169	NBHECGBB_02260	FICJAGBM_02452	PPKMPCNB_03239	GLDAJHPJ_02958	IGKBIPDO_03412	PNJGHIIE_02960	MCFFHCJJ_03197	JFHAGHJJ_02998	MLNNCFEL_02639	JMOPCDMI_03400	LABOGHMG_03400	BOOGLBFO_03148	FIHFHDIO_03109	CCHAOKHM_03582	AKKGPDOG_02450	MDOCMKDG_02603	IFNMBEFA_02499	GKOILBNK_03008	NJJENNMP_03374	LBNBPKGL_02898	IDHFDJGN_02973	EHIBAMHH_03056	DAEMFFNF_03108	JGBHEMHG_03306	INNLKBBC_02894	DPIANIOG_03498	EDJCGLFE_03217	FBGLDHKP_03627
ygiC		Putative acid--amine ligase YgiC	74	74	1	1	1135				866	1160	1156	CBCGLHLL_03313	OLKJCOBC_03351	DLAHELBK_03373	ENEFNDIN_03350	CLEDJFKJ_02386	KAKPHMMM_02685	JINMEJPA_02198	KGLHKDKP_03168	NBHECGBB_02259	FICJAGBM_02451	PPKMPCNB_03240	GLDAJHPJ_02957	IGKBIPDO_03413	PNJGHIIE_02959	MCFFHCJJ_03196	JFHAGHJJ_02997	MLNNCFEL_02640	JMOPCDMI_03401	LABOGHMG_03401	BOOGLBFO_03147	FIHFHDIO_03108	CCHAOKHM_03581	AKKGPDOG_02449	MDOCMKDG_02602	IFNMBEFA_02498	GKOILBNK_03007	NJJENNMP_03373	LBNBPKGL_02899	IDHFDJGN_02972	EHIBAMHH_03055	DAEMFFNF_03107	JGBHEMHG_03307	INNLKBBC_02893	DPIANIOG_03497	EDJCGLFE_03216	FBGLDHKP_03626
group_1067		Matrixin	74	74	1	1	1149				917	917	917	CBCGLHLL_03326	OLKJCOBC_03364	DLAHELBK_03386	ENEFNDIN_03363	CLEDJFKJ_02374	KAKPHMMM_02697	JINMEJPA_02186	KGLHKDKP_03156	NBHECGBB_02246	FICJAGBM_03655	PPKMPCNB_03634	GLDAJHPJ_02945	IGKBIPDO_03426	PNJGHIIE_02946	MCFFHCJJ_03184	JFHAGHJJ_02985	MLNNCFEL_03511	JMOPCDMI_03414	LABOGHMG_03560	BOOGLBFO_03134	FIHFHDIO_03095	CCHAOKHM_03569	AKKGPDOG_02437	MDOCMKDG_02589	IFNMBEFA_02485	GKOILBNK_02994	NJJENNMP_03360	LBNBPKGL_02912	IDHFDJGN_02959	EHIBAMHH_03043	DAEMFFNF_03095	JGBHEMHG_03320	INNLKBBC_02881	DPIANIOG_03484	EDJCGLFE_03204	FBGLDHKP_03613
yhhW_3		Quercetin 2,3-dioxygenase	74	74	1	1	4328				284	686	675	CBCGLHLL_03364	OLKJCOBC_02638	DLAHELBK_02449	ENEFNDIN_02636	CLEDJFKJ_01439	KAKPHMMM_01981	JINMEJPA_03603	KGLHKDKP_02403	NBHECGBB_01732	FICJAGBM_03582	PPKMPCNB_03281	GLDAJHPJ_03310	IGKBIPDO_03244	PNJGHIIE_03215	MCFFHCJJ_03423	JFHAGHJJ_02151	MLNNCFEL_02836	JMOPCDMI_03205	LABOGHMG_02545	BOOGLBFO_02429	FIHFHDIO_03326	CCHAOKHM_03506	AKKGPDOG_02850	MDOCMKDG_02896	IFNMBEFA_02931	GKOILBNK_03293	NJJENNMP_03223	LBNBPKGL_02462	IDHFDJGN_03248	EHIBAMHH_03392	DAEMFFNF_03467	JGBHEMHG_03358	INNLKBBC_03257	DPIANIOG_03306	EDJCGLFE_02718	FBGLDHKP_02735
fhuE_2		FhuE receptor	74	74	1	1	3552				1352	2156	2145	CBCGLHLL_03399	OLKJCOBC_03453	DLAHELBK_03689	ENEFNDIN_03404	CLEDJFKJ_02972	KAKPHMMM_02412	JINMEJPA_03457	KGLHKDKP_03147	NBHECGBB_03311	FICJAGBM_03516	PPKMPCNB_00246	GLDAJHPJ_03144	IGKBIPDO_03667	PNJGHIIE_03677	MCFFHCJJ_03392	JFHAGHJJ_03467	MLNNCFEL_03643	JMOPCDMI_03634	LABOGHMG_03734	BOOGLBFO_03686	FIHFHDIO_03667	CCHAOKHM_01385	AKKGPDOG_03743	MDOCMKDG_03608	IFNMBEFA_03554	GKOILBNK_03640	NJJENNMP_03690	LBNBPKGL_03684	IDHFDJGN_03680	EHIBAMHH_03034	DAEMFFNF_03399	JGBHEMHG_03393	INNLKBBC_03012	DPIANIOG_03372	EDJCGLFE_02863	FBGLDHKP_03752
group_1075		Bacterial Transmembrane Pair family protein	74	74	1	1	3532				434	512	503	CBCGLHLL_03416	OLKJCOBC_03436	DLAHELBK_03671	ENEFNDIN_03421	CLEDJFKJ_02955	KAKPHMMM_02395	JINMEJPA_02498	KGLHKDKP_03130	NBHECGBB_03219	FICJAGBM_02147	PPKMPCNB_00263	GLDAJHPJ_03127	IGKBIPDO_03306	PNJGHIIE_03636	MCFFHCJJ_03378	JFHAGHJJ_03450	MLNNCFEL_02589	JMOPCDMI_03264	LABOGHMG_03048	BOOGLBFO_03646	FIHFHDIO_03356	CCHAOKHM_01368	AKKGPDOG_03311	MDOCMKDG_03266	IFNMBEFA_03509	GKOILBNK_03585	NJJENNMP_03672	LBNBPKGL_03365	IDHFDJGN_03626	EHIBAMHH_03017	DAEMFFNF_03385	JGBHEMHG_03410	INNLKBBC_02995	DPIANIOG_03389	EDJCGLFE_02846	FBGLDHKP_03084
betI_7		HTH-type transcriptional regulator BetI	74	74	1	1	3527				578	578	578	CBCGLHLL_03421	OLKJCOBC_03431	DLAHELBK_03666	ENEFNDIN_03426	CLEDJFKJ_02950	KAKPHMMM_02390	JINMEJPA_02503	KGLHKDKP_03125	NBHECGBB_03662	FICJAGBM_02152	PPKMPCNB_00268	GLDAJHPJ_03122	IGKBIPDO_03301	PNJGHIIE_03631	MCFFHCJJ_03373	JFHAGHJJ_03445	MLNNCFEL_02594	JMOPCDMI_03259	LABOGHMG_03053	BOOGLBFO_03641	FIHFHDIO_03351	CCHAOKHM_01363	AKKGPDOG_03316	MDOCMKDG_03261	IFNMBEFA_03514	GKOILBNK_03590	NJJENNMP_03667	LBNBPKGL_03360	IDHFDJGN_03631	EHIBAMHH_03012	DAEMFFNF_03380	JGBHEMHG_03415	INNLKBBC_02990	DPIANIOG_03394	EDJCGLFE_02841	FBGLDHKP_03089
racE		Glutamate racemase 1	74	74	1	1	5411				800	809	800	CBCGLHLL_03449	OLKJCOBC_03426	DLAHELBK_01313	ENEFNDIN_03454	CLEDJFKJ_00441	KAKPHMMM_00787	JINMEJPA_00248	KGLHKDKP_02520	NBHECGBB_00093	FICJAGBM_02105	PPKMPCNB_00646	GLDAJHPJ_01001	IGKBIPDO_01280	PNJGHIIE_02307	MCFFHCJJ_01247	JFHAGHJJ_01426	MLNNCFEL_01423	JMOPCDMI_01273	LABOGHMG_01410	BOOGLBFO_01291	FIHFHDIO_01117	CCHAOKHM_01269	AKKGPDOG_01296	MDOCMKDG_00545	IFNMBEFA_01459	GKOILBNK_01363	NJJENNMP_01287	LBNBPKGL_01359	IDHFDJGN_01292	EHIBAMHH_02389	DAEMFFNF_01420	JGBHEMHG_03443	INNLKBBC_01451	DPIANIOG_03422	EDJCGLFE_01694	FBGLDHKP_01473
pccB		Propionyl-CoA carboxylase beta chain	74	74	1	1	1618				749	1613	1601	CBCGLHLL_03474	OLKJCOBC_03475	DLAHELBK_03416	ENEFNDIN_03479	CLEDJFKJ_02994	KAKPHMMM_02460	JINMEJPA_02048	KGLHKDKP_03587	NBHECGBB_02601	FICJAGBM_01690	PPKMPCNB_03367	GLDAJHPJ_03483	IGKBIPDO_03456	PNJGHIIE_03402	MCFFHCJJ_03504	JFHAGHJJ_03489	MLNNCFEL_03112	JMOPCDMI_03444	LABOGHMG_02930	BOOGLBFO_03472	FIHFHDIO_03477	CCHAOKHM_03780	AKKGPDOG_03213	MDOCMKDG_03345	IFNMBEFA_03270	GKOILBNK_03409	NJJENNMP_03402	LBNBPKGL_02942	IDHFDJGN_03398	EHIBAMHH_03506	DAEMFFNF_03524	JGBHEMHG_03468	INNLKBBC_03379	DPIANIOG_03447	EDJCGLFE_03521	FBGLDHKP_03640
fadH_3		putative 2,4-dienoyl-CoA reductase	74	74	1	1	1617				887	911	889	CBCGLHLL_03475	OLKJCOBC_03476	DLAHELBK_03417	ENEFNDIN_03480	CLEDJFKJ_02995	KAKPHMMM_02461	JINMEJPA_02049	KGLHKDKP_03588	NBHECGBB_03378	FICJAGBM_01689	PPKMPCNB_03366	GLDAJHPJ_03484	IGKBIPDO_03457	PNJGHIIE_03403	MCFFHCJJ_03505	JFHAGHJJ_03490	MLNNCFEL_03113	JMOPCDMI_03445	LABOGHMG_02931	BOOGLBFO_03473	FIHFHDIO_03478	CCHAOKHM_03781	AKKGPDOG_03214	MDOCMKDG_03346	IFNMBEFA_03271	GKOILBNK_03410	NJJENNMP_03403	LBNBPKGL_02943	IDHFDJGN_03399	EHIBAMHH_03507	DAEMFFNF_03525	JGBHEMHG_03469	INNLKBBC_03380	DPIANIOG_03448	EDJCGLFE_03522	FBGLDHKP_03639
group_1089		hypothetical protein	74	74	1	1	1613				563	563	563	CBCGLHLL_03479	OLKJCOBC_03480	DLAHELBK_03421	ENEFNDIN_03484	CLEDJFKJ_02999	KAKPHMMM_02465	JINMEJPA_02053	KGLHKDKP_03592	NBHECGBB_03382	FICJAGBM_01685	PPKMPCNB_03362	GLDAJHPJ_03488	IGKBIPDO_03461	PNJGHIIE_03407	MCFFHCJJ_03509	JFHAGHJJ_03494	MLNNCFEL_03117	JMOPCDMI_03449	LABOGHMG_02935	BOOGLBFO_03477	FIHFHDIO_03482	CCHAOKHM_03785	AKKGPDOG_03218	MDOCMKDG_03350	IFNMBEFA_03275	GKOILBNK_03414	NJJENNMP_03407	LBNBPKGL_02947	IDHFDJGN_03403	EHIBAMHH_03511	DAEMFFNF_03529	JGBHEMHG_03473	INNLKBBC_03384	DPIANIOG_03452	EDJCGLFE_03526	FBGLDHKP_03635
group_1095		Endonuclease/Exonuclease/phosphatase family protein	74	74	1	1	2167				422	2438	2379	CBCGLHLL_03529	OLKJCOBC_03555	DLAHELBK_03568	ENEFNDIN_03548	CLEDJFKJ_03211	KAKPHMMM_02872	JINMEJPA_02450	KGLHKDKP_03644	NBHECGBB_02494	FICJAGBM_00650	PPKMPCNB_02864	GLDAJHPJ_03596	IGKBIPDO_03563	PNJGHIIE_03537	MCFFHCJJ_03611	JFHAGHJJ_03613	MLNNCFEL_03233	JMOPCDMI_03530	LABOGHMG_03177	BOOGLBFO_03591	FIHFHDIO_03563	CCHAOKHM_03004	AKKGPDOG_03384	MDOCMKDG_03791	IFNMBEFA_03355	GKOILBNK_03544	NJJENNMP_03584	LBNBPKGL_03194	IDHFDJGN_03539	EHIBAMHH_03572	DAEMFFNF_03661	JGBHEMHG_03561	INNLKBBC_03497	DPIANIOG_03566	EDJCGLFE_03180	FBGLDHKP_01733
mepM_2		Murein DD-endopeptidase MepM	74	74	1	1	2149				752	890	802	CBCGLHLL_03541	OLKJCOBC_03543	DLAHELBK_03580	ENEFNDIN_03560	CLEDJFKJ_03199	KAKPHMMM_02884	JINMEJPA_02462	KGLHKDKP_03656	NBHECGBB_02506	FICJAGBM_00638	PPKMPCNB_02876	GLDAJHPJ_03608	IGKBIPDO_03551	PNJGHIIE_03525	MCFFHCJJ_03599	JFHAGHJJ_03601	MLNNCFEL_03245	JMOPCDMI_03518	LABOGHMG_03189	BOOGLBFO_03603	FIHFHDIO_03551	CCHAOKHM_03019	AKKGPDOG_03396	MDOCMKDG_03526	IFNMBEFA_03367	GKOILBNK_03556	NJJENNMP_03596	LBNBPKGL_03182	IDHFDJGN_03551	EHIBAMHH_03560	DAEMFFNF_03649	JGBHEMHG_03573	INNLKBBC_03509	DPIANIOG_03578	EDJCGLFE_03192	FBGLDHKP_01721
group_1108		PepSY-associated TM helix	74	74	1	1	3511				1337	1340	1337	CBCGLHLL_03599	OLKJCOBC_03587	DLAHELBK_03437	ENEFNDIN_03592	CLEDJFKJ_03244	KAKPHMMM_03291	JINMEJPA_03101	KGLHKDKP_03112	NBHECGBB_02633	FICJAGBM_02483	PPKMPCNB_00281	GLDAJHPJ_03109	IGKBIPDO_03288	PNJGHIIE_03446	MCFFHCJJ_03360	JFHAGHJJ_03659	MLNNCFEL_02607	JMOPCDMI_03246	LABOGHMG_03506	BOOGLBFO_03493	FIHFHDIO_03338	CCHAOKHM_01350	AKKGPDOG_03410	MDOCMKDG_03248	IFNMBEFA_03381	GKOILBNK_03529	NJJENNMP_03446	LBNBPKGL_03385	IDHFDJGN_03524	EHIBAMHH_02999	DAEMFFNF_03367	JGBHEMHG_03587	INNLKBBC_02977	DPIANIOG_03592	EDJCGLFE_02828	FBGLDHKP_03102
group_111		GH3 auxin-responsive promoter	74	74	1	1	3048				326	1586	1560	CBCGLHLL_02686	OLKJCOBC_02879	DLAHELBK_02783	ENEFNDIN_02877	CLEDJFKJ_03649	KAKPHMMM_03540	JINMEJPA_02996	KGLHKDKP_02710	NBHECGBB_03408	FICJAGBM_02752	PPKMPCNB_01831	GLDAJHPJ_02673	IGKBIPDO_02589	PNJGHIIE_03181	MCFFHCJJ_02862	JFHAGHJJ_02734	MLNNCFEL_02128	JMOPCDMI_03143	LABOGHMG_02610	BOOGLBFO_02763	FIHFHDIO_02575	CCHAOKHM_00354	AKKGPDOG_03625	MDOCMKDG_02826	IFNMBEFA_03558	GKOILBNK_02468	NJJENNMP_03161	LBNBPKGL_03313	IDHFDJGN_03184	EHIBAMHH_02579	DAEMFFNF_03403	JGBHEMHG_02685	INNLKBBC_02616	DPIANIOG_02600	EDJCGLFE_03040	FBGLDHKP_02956
ttuB_4		Putative tartrate transporter	74	74	1	1	3197				974	1304	1299	CBCGLHLL_03676	OLKJCOBC_03691	DLAHELBK_03734	ENEFNDIN_03695	CLEDJFKJ_03634	KAKPHMMM_03787	JINMEJPA_03303	KGLHKDKP_03779	NBHECGBB_03494	FICJAGBM_03512	PPKMPCNB_03618	GLDAJHPJ_03722	IGKBIPDO_03727	PNJGHIIE_03726	MCFFHCJJ_03717	JFHAGHJJ_03725	MLNNCFEL_03527	JMOPCDMI_03713	LABOGHMG_03610	BOOGLBFO_03735	FIHFHDIO_03716	CCHAOKHM_00432	AKKGPDOG_03654	MDOCMKDG_03693	IFNMBEFA_03670	GKOILBNK_03711	NJJENNMP_03740	LBNBPKGL_03529	IDHFDJGN_03730	EHIBAMHH_03700	DAEMFFNF_03724	JGBHEMHG_03691	INNLKBBC_03592	DPIANIOG_03700	EDJCGLFE_01065	FBGLDHKP_00859
group_1115		Fumarylacetoacetate (FAA) hydrolase family protein	74	74	1	1	3196				998	998	998	CBCGLHLL_03677	OLKJCOBC_03692	DLAHELBK_03735	ENEFNDIN_03696	CLEDJFKJ_03633	KAKPHMMM_03786	JINMEJPA_03302	KGLHKDKP_03780	NBHECGBB_03493	FICJAGBM_03513	PPKMPCNB_03619	GLDAJHPJ_03723	IGKBIPDO_03728	PNJGHIIE_03727	MCFFHCJJ_03718	JFHAGHJJ_03726	MLNNCFEL_03528	JMOPCDMI_03714	LABOGHMG_03611	BOOGLBFO_03736	FIHFHDIO_03717	CCHAOKHM_00431	AKKGPDOG_03655	MDOCMKDG_03694	IFNMBEFA_03671	GKOILBNK_03712	NJJENNMP_03741	LBNBPKGL_03530	IDHFDJGN_03731	EHIBAMHH_03701	DAEMFFNF_03725	JGBHEMHG_03692	INNLKBBC_03593	DPIANIOG_03701	EDJCGLFE_01066	FBGLDHKP_00860
group_1137		haloacid dehalogenase-like hydrolase	74	74	1	1	4993				593	593	593	CBCGLHLL_03785	OLKJCOBC_01087	DLAHELBK_00879	ENEFNDIN_01086	CLEDJFKJ_01678	KAKPHMMM_00629	JINMEJPA_03527	KGLHKDKP_03619	NBHECGBB_01528	FICJAGBM_00209	PPKMPCNB_01075	GLDAJHPJ_03811	IGKBIPDO_01018	PNJGHIIE_03812	MCFFHCJJ_03536	JFHAGHJJ_00002	MLNNCFEL_02042	JMOPCDMI_01011	LABOGHMG_03747	BOOGLBFO_01028	FIHFHDIO_03778	CCHAOKHM_02906	AKKGPDOG_03769	MDOCMKDG_03400	IFNMBEFA_03331	GKOILBNK_00002	NJJENNMP_01025	LBNBPKGL_02028	IDHFDJGN_01030	EHIBAMHH_00248	DAEMFFNF_01355	JGBHEMHG_03766	INNLKBBC_00868	DPIANIOG_00815	EDJCGLFE_01428	FBGLDHKP_01221
yejB		Inner membrane ABC transporter permease protein YejB	74	74	1	1	106				569	1061	1045	CBCGLHLL_03270	OLKJCOBC_03308	DLAHELBK_03084	ENEFNDIN_03307	CLEDJFKJ_02741	KAKPHMMM_01413	JINMEJPA_01429	KGLHKDKP_02963	NBHECGBB_02930	FICJAGBM_01490	PPKMPCNB_03008	GLDAJHPJ_02932	IGKBIPDO_02992	PNJGHIIE_02875	MCFFHCJJ_02661	JFHAGHJJ_03413	MLNNCFEL_02733	JMOPCDMI_02917	LABOGHMG_02403	BOOGLBFO_03063	FIHFHDIO_03024	CCHAOKHM_03532	AKKGPDOG_03163	MDOCMKDG_02465	IFNMBEFA_02414	GKOILBNK_02923	NJJENNMP_02935	LBNBPKGL_01973	IDHFDJGN_02888	EHIBAMHH_03267	DAEMFFNF_02698	JGBHEMHG_03263	INNLKBBC_03202	DPIANIOG_03250	EDJCGLFE_03320	FBGLDHKP_03075
group_120		hypothetical protein	74	74	1	1	5403				1826	1826	1826	CBCGLHLL_03447	OLKJCOBC_03424	DLAHELBK_01315	ENEFNDIN_03452	CLEDJFKJ_00439	KAKPHMMM_00785	JINMEJPA_00246	KGLHKDKP_02518	NBHECGBB_00095	FICJAGBM_02107	PPKMPCNB_00648	GLDAJHPJ_00999	IGKBIPDO_01282	PNJGHIIE_02309	MCFFHCJJ_01245	JFHAGHJJ_01428	MLNNCFEL_01425	JMOPCDMI_01275	LABOGHMG_01408	BOOGLBFO_01293	FIHFHDIO_01119	CCHAOKHM_01271	AKKGPDOG_01294	MDOCMKDG_00547	IFNMBEFA_01457	GKOILBNK_01365	NJJENNMP_01289	LBNBPKGL_01357	IDHFDJGN_01294	EHIBAMHH_02387	DAEMFFNF_01418	JGBHEMHG_03441	INNLKBBC_01449	DPIANIOG_03420	EDJCGLFE_01692	FBGLDHKP_01471
group_1229		Putative heavy-metal-binding protein	74	74	1	1	680				347	350	347	CBCGLHLL_02812	OLKJCOBC_02955	DLAHELBK_03013	ENEFNDIN_02953	CLEDJFKJ_01982	KAKPHMMM_01578	JINMEJPA_01381	KGLHKDKP_02227	NBHECGBB_01118	FICJAGBM_00987	PPKMPCNB_02549	GLDAJHPJ_02797	IGKBIPDO_02868	PNJGHIIE_02752	MCFFHCJJ_02606	JFHAGHJJ_02810	MLNNCFEL_01852	JMOPCDMI_02794	LABOGHMG_01789	BOOGLBFO_02992	FIHFHDIO_02766	CCHAOKHM_03444	AKKGPDOG_02139	MDOCMKDG_02233	IFNMBEFA_02170	GKOILBNK_02773	NJJENNMP_02785	LBNBPKGL_01541	IDHFDJGN_02765	EHIBAMHH_02863	DAEMFFNF_02558	JGBHEMHG_02810	INNLKBBC_02807	DPIANIOG_02786	EDJCGLFE_02641	FBGLDHKP_02639
secY		Protein translocase subunit SecY	74	74	1	1	5011				1322	1352	1351	CBCGLHLL_00021	OLKJCOBC_01108	DLAHELBK_00900	ENEFNDIN_01107	CLEDJFKJ_01657	KAKPHMMM_00650	JINMEJPA_02342	KGLHKDKP_01464	NBHECGBB_01549	FICJAGBM_00187	PPKMPCNB_01096	GLDAJHPJ_00786	IGKBIPDO_01039	PNJGHIIE_01045	MCFFHCJJ_01358	JFHAGHJJ_00024	MLNNCFEL_02063	JMOPCDMI_01032	LABOGHMG_00193	BOOGLBFO_01050	FIHFHDIO_01201	CCHAOKHM_02928	AKKGPDOG_01678	MDOCMKDG_00759	IFNMBEFA_01321	GKOILBNK_00023	NJJENNMP_01046	LBNBPKGL_02049	IDHFDJGN_01051	EHIBAMHH_00269	DAEMFFNF_01333	JGBHEMHG_00021	INNLKBBC_00889	DPIANIOG_00836	EDJCGLFE_01407	FBGLDHKP_01200
engB		putative GTP-binding protein EngB	74	74	1	1	5038				752	776	775	CBCGLHLL_00048	OLKJCOBC_01135	DLAHELBK_00927	ENEFNDIN_01134	CLEDJFKJ_01630	KAKPHMMM_00677	JINMEJPA_00523	KGLHKDKP_01491	NBHECGBB_02372	FICJAGBM_00160	PPKMPCNB_01123	GLDAJHPJ_00813	IGKBIPDO_01066	PNJGHIIE_01072	MCFFHCJJ_01385	JFHAGHJJ_00051	MLNNCFEL_02090	JMOPCDMI_01059	LABOGHMG_00220	BOOGLBFO_01077	FIHFHDIO_01228	CCHAOKHM_02955	AKKGPDOG_01651	MDOCMKDG_00732	IFNMBEFA_01348	GKOILBNK_00050	NJJENNMP_01073	LBNBPKGL_02076	IDHFDJGN_01078	EHIBAMHH_00296	DAEMFFNF_01306	JGBHEMHG_00048	INNLKBBC_00916	DPIANIOG_00863	EDJCGLFE_01380	FBGLDHKP_01173
mutT_1		8-oxo-dGTP diphosphatase	74	74	1	1	5047				401	401	401	CBCGLHLL_00057	OLKJCOBC_01144	DLAHELBK_00936	ENEFNDIN_01143	CLEDJFKJ_01621	KAKPHMMM_00686	JINMEJPA_00514	KGLHKDKP_01500	NBHECGBB_02381	FICJAGBM_00151	PPKMPCNB_01132	GLDAJHPJ_00822	IGKBIPDO_01075	PNJGHIIE_01081	MCFFHCJJ_01394	JFHAGHJJ_00060	MLNNCFEL_02099	JMOPCDMI_01068	LABOGHMG_00229	BOOGLBFO_01086	FIHFHDIO_01237	CCHAOKHM_02964	AKKGPDOG_01642	MDOCMKDG_00723	IFNMBEFA_01357	GKOILBNK_00059	NJJENNMP_01082	LBNBPKGL_02085	IDHFDJGN_01087	EHIBAMHH_00305	DAEMFFNF_01297	JGBHEMHG_00057	INNLKBBC_00925	DPIANIOG_00872	EDJCGLFE_01371	FBGLDHKP_01164
mlaF		putative phospholipid import ATP-binding protein MlaF	74	74	1	1	5056				818	818	818	CBCGLHLL_00064	OLKJCOBC_01151	DLAHELBK_00943	ENEFNDIN_01150	CLEDJFKJ_01614	KAKPHMMM_00693	JINMEJPA_00507	KGLHKDKP_01507	NBHECGBB_02388	FICJAGBM_00144	PPKMPCNB_01139	GLDAJHPJ_00829	IGKBIPDO_01082	PNJGHIIE_01088	MCFFHCJJ_01401	JFHAGHJJ_00067	MLNNCFEL_02106	JMOPCDMI_01075	LABOGHMG_00236	BOOGLBFO_01093	FIHFHDIO_01244	CCHAOKHM_02971	AKKGPDOG_01635	MDOCMKDG_00716	IFNMBEFA_01364	GKOILBNK_00066	NJJENNMP_01089	LBNBPKGL_02092	IDHFDJGN_01094	EHIBAMHH_00312	DAEMFFNF_01290	JGBHEMHG_00064	INNLKBBC_00932	DPIANIOG_00879	EDJCGLFE_01364	FBGLDHKP_01157
aprE		Subtilisin E	74	74	1	1	5090				1301	1355	1354	CBCGLHLL_00088	OLKJCOBC_01174	DLAHELBK_00966	ENEFNDIN_01173	CLEDJFKJ_01591	KAKPHMMM_00716	JINMEJPA_00484	KGLHKDKP_01530	NBHECGBB_01915	FICJAGBM_00121	PPKMPCNB_01162	GLDAJHPJ_00853	IGKBIPDO_01105	PNJGHIIE_01111	MCFFHCJJ_01424	JFHAGHJJ_00090	MLNNCFEL_02345	JMOPCDMI_01098	LABOGHMG_00259	BOOGLBFO_01116	FIHFHDIO_01267	CCHAOKHM_02993	AKKGPDOG_01612	MDOCMKDG_00693	IFNMBEFA_01387	GKOILBNK_00089	NJJENNMP_01112	LBNBPKGL_00757	IDHFDJGN_01117	EHIBAMHH_00335	DAEMFFNF_01267	JGBHEMHG_00087	INNLKBBC_00955	DPIANIOG_00902	EDJCGLFE_01341	FBGLDHKP_01134
group_1259		hypothetical protein	74	74	1	1	5091				311	311	311	CBCGLHLL_00089	OLKJCOBC_01175	DLAHELBK_00967	ENEFNDIN_01174	CLEDJFKJ_01590	KAKPHMMM_00717	JINMEJPA_00483	KGLHKDKP_01531	NBHECGBB_01916	FICJAGBM_00120	PPKMPCNB_01163	GLDAJHPJ_00854	IGKBIPDO_01106	PNJGHIIE_01112	MCFFHCJJ_01425	JFHAGHJJ_00091	MLNNCFEL_02346	JMOPCDMI_01099	LABOGHMG_00260	BOOGLBFO_01117	FIHFHDIO_01268	CCHAOKHM_02994	AKKGPDOG_01611	MDOCMKDG_00692	IFNMBEFA_01388	GKOILBNK_00090	NJJENNMP_01113	LBNBPKGL_00758	IDHFDJGN_01118	EHIBAMHH_00336	DAEMFFNF_01266	JGBHEMHG_00088	INNLKBBC_00956	DPIANIOG_00903	EDJCGLFE_01340	FBGLDHKP_01133
group_1260		hypothetical protein	74	74	1	1	5111				365	365	365	CBCGLHLL_00108	OLKJCOBC_01194	DLAHELBK_00986	ENEFNDIN_01193	CLEDJFKJ_01398	KAKPHMMM_00885	JINMEJPA_00464	KGLHKDKP_01550	NBHECGBB_00539	FICJAGBM_03284	PPKMPCNB_01182	GLDAJHPJ_00873	IGKBIPDO_01125	PNJGHIIE_01131	MCFFHCJJ_01444	JFHAGHJJ_00110	MLNNCFEL_01626	JMOPCDMI_01118	LABOGHMG_00279	BOOGLBFO_01136	FIHFHDIO_01287	CCHAOKHM_03286	AKKGPDOG_00184	MDOCMKDG_00673	IFNMBEFA_01561	GKOILBNK_00109	NJJENNMP_01132	LBNBPKGL_00777	IDHFDJGN_01137	EHIBAMHH_00355	DAEMFFNF_01247	JGBHEMHG_00107	INNLKBBC_00975	DPIANIOG_00922	EDJCGLFE_01321	FBGLDHKP_01114
group_1261		Sulfite exporter TauE/SafE	74	74	1	1	5120				776	776	776	CBCGLHLL_00117	OLKJCOBC_01203	DLAHELBK_00995	ENEFNDIN_01202	CLEDJFKJ_01389	KAKPHMMM_00894	JINMEJPA_03103	KGLHKDKP_01559	NBHECGBB_00548	FICJAGBM_00827	PPKMPCNB_01191	GLDAJHPJ_00882	IGKBIPDO_01134	PNJGHIIE_01140	MCFFHCJJ_01453	JFHAGHJJ_00119	MLNNCFEL_01635	JMOPCDMI_01127	LABOGHMG_00288	BOOGLBFO_01145	FIHFHDIO_01296	CCHAOKHM_03295	AKKGPDOG_00175	MDOCMKDG_00664	IFNMBEFA_01570	GKOILBNK_00118	NJJENNMP_01141	LBNBPKGL_00786	IDHFDJGN_01146	EHIBAMHH_00364	DAEMFFNF_01238	JGBHEMHG_00116	INNLKBBC_00984	DPIANIOG_00931	EDJCGLFE_01312	FBGLDHKP_01105
lifO		Lipase chaperone	74	74	1	1	5122				1031	1034	1033	CBCGLHLL_00119	OLKJCOBC_01205	DLAHELBK_00997	ENEFNDIN_01204	CLEDJFKJ_01387	KAKPHMMM_00896	JINMEJPA_00975	KGLHKDKP_01561	NBHECGBB_00550	FICJAGBM_00825	PPKMPCNB_01193	GLDAJHPJ_00884	IGKBIPDO_01136	PNJGHIIE_01142	MCFFHCJJ_01455	JFHAGHJJ_00121	MLNNCFEL_01637	JMOPCDMI_01129	LABOGHMG_00290	BOOGLBFO_01147	FIHFHDIO_01298	CCHAOKHM_03297	AKKGPDOG_00173	MDOCMKDG_00662	IFNMBEFA_01572	GKOILBNK_00120	NJJENNMP_01143	LBNBPKGL_00788	IDHFDJGN_01148	EHIBAMHH_00366	DAEMFFNF_01236	JGBHEMHG_00118	INNLKBBC_00986	DPIANIOG_00933	EDJCGLFE_01310	FBGLDHKP_01103
pilY1_1		Type IV pilus biogenesis factor PilY1	74	74	1	1	5130				3866	3866	3866	CBCGLHLL_00127	OLKJCOBC_01213	DLAHELBK_01005	ENEFNDIN_01212	CLEDJFKJ_01379	KAKPHMMM_00904	JINMEJPA_00967	KGLHKDKP_01569	NBHECGBB_00558	FICJAGBM_00817	PPKMPCNB_01201	GLDAJHPJ_00892	IGKBIPDO_01144	PNJGHIIE_01150	MCFFHCJJ_01463	JFHAGHJJ_00129	MLNNCFEL_01645	JMOPCDMI_01137	LABOGHMG_00298	BOOGLBFO_01155	FIHFHDIO_01306	CCHAOKHM_03305	AKKGPDOG_00165	MDOCMKDG_00654	IFNMBEFA_01580	GKOILBNK_00128	NJJENNMP_01151	LBNBPKGL_00796	IDHFDJGN_01156	EHIBAMHH_00374	DAEMFFNF_01228	JGBHEMHG_00126	INNLKBBC_00994	DPIANIOG_00941	EDJCGLFE_01302	FBGLDHKP_01095
group_1264		Type II transport protein GspH	74	74	1	1	5134				473	473	473	CBCGLHLL_00131	OLKJCOBC_01217	DLAHELBK_01009	ENEFNDIN_01216	CLEDJFKJ_01375	KAKPHMMM_00908	JINMEJPA_00963	KGLHKDKP_01573	NBHECGBB_00562	FICJAGBM_00813	PPKMPCNB_01205	GLDAJHPJ_00896	IGKBIPDO_01148	PNJGHIIE_01154	MCFFHCJJ_01467	JFHAGHJJ_00133	MLNNCFEL_01649	JMOPCDMI_01141	LABOGHMG_00302	BOOGLBFO_01159	FIHFHDIO_01310	CCHAOKHM_03309	AKKGPDOG_00161	MDOCMKDG_00650	IFNMBEFA_01584	GKOILBNK_00132	NJJENNMP_01155	LBNBPKGL_00800	IDHFDJGN_01160	EHIBAMHH_00378	DAEMFFNF_01224	JGBHEMHG_00130	INNLKBBC_00998	DPIANIOG_00945	EDJCGLFE_01298	FBGLDHKP_01091
group_1266		Repair protein	74	74	1	1	5150				560	560	560	CBCGLHLL_00142	OLKJCOBC_01228	DLAHELBK_01020	ENEFNDIN_01227	CLEDJFKJ_01364	KAKPHMMM_00919	JINMEJPA_00952	KGLHKDKP_01584	NBHECGBB_00573	FICJAGBM_00802	PPKMPCNB_01216	GLDAJHPJ_00907	IGKBIPDO_01159	PNJGHIIE_01165	MCFFHCJJ_01478	JFHAGHJJ_00144	MLNNCFEL_01660	JMOPCDMI_01152	LABOGHMG_00313	BOOGLBFO_01170	FIHFHDIO_01321	CCHAOKHM_03320	AKKGPDOG_00150	MDOCMKDG_00639	IFNMBEFA_01595	GKOILBNK_00143	NJJENNMP_01166	LBNBPKGL_00811	IDHFDJGN_01171	EHIBAMHH_00389	DAEMFFNF_01213	JGBHEMHG_00141	INNLKBBC_01009	DPIANIOG_00956	EDJCGLFE_01287	FBGLDHKP_01080
group_1267		putative metal-dependent hydrolase	74	74	1	1	5153				887	887	887	CBCGLHLL_00145	OLKJCOBC_01231	DLAHELBK_01023	ENEFNDIN_01230	CLEDJFKJ_01361	KAKPHMMM_00922	JINMEJPA_00949	KGLHKDKP_01587	NBHECGBB_00576	FICJAGBM_00799	PPKMPCNB_01219	GLDAJHPJ_00910	IGKBIPDO_01162	PNJGHIIE_01168	MCFFHCJJ_01481	JFHAGHJJ_00147	MLNNCFEL_01663	JMOPCDMI_01155	LABOGHMG_00316	BOOGLBFO_01173	FIHFHDIO_01324	CCHAOKHM_03323	AKKGPDOG_00147	MDOCMKDG_00636	IFNMBEFA_01598	GKOILBNK_00146	NJJENNMP_01169	LBNBPKGL_00814	IDHFDJGN_01174	EHIBAMHH_00392	DAEMFFNF_01210	JGBHEMHG_00144	INNLKBBC_01012	DPIANIOG_00959	EDJCGLFE_01284	FBGLDHKP_01077
sbp_1		Sulfate-binding protein	74	74	1	1	5173				965	1001	1000	CBCGLHLL_00165	OLKJCOBC_01251	DLAHELBK_01043	ENEFNDIN_01250	CLEDJFKJ_01341	KAKPHMMM_00942	JINMEJPA_00929	KGLHKDKP_01607	NBHECGBB_00596	FICJAGBM_02004	PPKMPCNB_01239	GLDAJHPJ_00930	IGKBIPDO_01182	PNJGHIIE_01188	MCFFHCJJ_01501	JFHAGHJJ_00167	MLNNCFEL_01683	JMOPCDMI_01175	LABOGHMG_00336	BOOGLBFO_01193	FIHFHDIO_01344	CCHAOKHM_03343	AKKGPDOG_00127	MDOCMKDG_00616	IFNMBEFA_01618	GKOILBNK_00166	NJJENNMP_01189	LBNBPKGL_00834	IDHFDJGN_01194	EHIBAMHH_00412	DAEMFFNF_01190	JGBHEMHG_00164	INNLKBBC_01032	DPIANIOG_00979	EDJCGLFE_01264	FBGLDHKP_01057
rocC_2		Amino-acid permease RocC	74	74	1	1	5176				1211	1418	1415	CBCGLHLL_00170	OLKJCOBC_01256	DLAHELBK_01048	ENEFNDIN_01255	CLEDJFKJ_01336	KAKPHMMM_00947	JINMEJPA_02405	KGLHKDKP_01612	NBHECGBB_00601	FICJAGBM_03253	PPKMPCNB_01244	GLDAJHPJ_00935	IGKBIPDO_01187	PNJGHIIE_01193	MCFFHCJJ_01506	JFHAGHJJ_00172	MLNNCFEL_01688	JMOPCDMI_01180	LABOGHMG_00341	BOOGLBFO_01198	FIHFHDIO_01349	CCHAOKHM_03348	AKKGPDOG_00122	MDOCMKDG_00611	IFNMBEFA_01623	GKOILBNK_00171	NJJENNMP_01194	LBNBPKGL_03769	IDHFDJGN_01199	EHIBAMHH_00417	DAEMFFNF_01185	JGBHEMHG_00169	INNLKBBC_01037	DPIANIOG_00984	EDJCGLFE_01259	FBGLDHKP_01052
ypeA		Acetyltransferase YpeA	74	74	1	1	5195				431	431	431	CBCGLHLL_00194	OLKJCOBC_02343	DLAHELBK_02574	ENEFNDIN_02342	CLEDJFKJ_01761	KAKPHMMM_01613	JINMEJPA_01995	KGLHKDKP_02996	NBHECGBB_00822	FICJAGBM_01496	PPKMPCNB_02644	GLDAJHPJ_01744	IGKBIPDO_02292	PNJGHIIE_02011	MCFFHCJJ_02401	JFHAGHJJ_00195	MLNNCFEL_02761	JMOPCDMI_02291	LABOGHMG_02470	BOOGLBFO_02554	FIHFHDIO_02189	CCHAOKHM_01103	AKKGPDOG_00098	MDOCMKDG_01318	IFNMBEFA_01191	GKOILBNK_00196	NJJENNMP_02224	LBNBPKGL_01193	IDHFDJGN_02179	EHIBAMHH_00442	DAEMFFNF_02353	JGBHEMHG_00192	INNLKBBC_02442	DPIANIOG_02211	EDJCGLFE_02867	FBGLDHKP_02837
sutR_2		HTH-type transcriptional regulator SutR	74	74	1	1	5204				551	551	551	CBCGLHLL_00203	OLKJCOBC_02352	DLAHELBK_02565	ENEFNDIN_02351	CLEDJFKJ_01770	KAKPHMMM_01622	JINMEJPA_02004	KGLHKDKP_03005	NBHECGBB_00831	FICJAGBM_01505	PPKMPCNB_02653	GLDAJHPJ_01753	IGKBIPDO_02283	PNJGHIIE_02002	MCFFHCJJ_02410	JFHAGHJJ_00204	MLNNCFEL_02770	JMOPCDMI_02282	LABOGHMG_02479	BOOGLBFO_02545	FIHFHDIO_02180	CCHAOKHM_01112	AKKGPDOG_00089	MDOCMKDG_01309	IFNMBEFA_01182	GKOILBNK_00205	NJJENNMP_02215	LBNBPKGL_01184	IDHFDJGN_02170	EHIBAMHH_00451	DAEMFFNF_02362	JGBHEMHG_00201	INNLKBBC_02451	DPIANIOG_02220	EDJCGLFE_02876	FBGLDHKP_02828
group_1273		EamA-like transporter family protein	74	74	1	1	5205				902	902	902	CBCGLHLL_00204	OLKJCOBC_02353	DLAHELBK_02564	ENEFNDIN_02352	CLEDJFKJ_01771	KAKPHMMM_01623	JINMEJPA_02005	KGLHKDKP_03006	NBHECGBB_00832	FICJAGBM_01506	PPKMPCNB_02654	GLDAJHPJ_01754	IGKBIPDO_02282	PNJGHIIE_02001	MCFFHCJJ_02411	JFHAGHJJ_00205	MLNNCFEL_02771	JMOPCDMI_02281	LABOGHMG_02480	BOOGLBFO_02544	FIHFHDIO_02179	CCHAOKHM_01113	AKKGPDOG_00088	MDOCMKDG_01308	IFNMBEFA_01181	GKOILBNK_00206	NJJENNMP_02214	LBNBPKGL_01183	IDHFDJGN_02169	EHIBAMHH_00452	DAEMFFNF_02363	JGBHEMHG_00202	INNLKBBC_02452	DPIANIOG_02221	EDJCGLFE_02877	FBGLDHKP_02827
group_1275		hypothetical protein	74	74	1	1	5211				638	638	638	CBCGLHLL_00210	OLKJCOBC_02359	DLAHELBK_02558	ENEFNDIN_02358	CLEDJFKJ_01777	KAKPHMMM_01629	JINMEJPA_02011	KGLHKDKP_03012	NBHECGBB_00838	FICJAGBM_01511	PPKMPCNB_02659	GLDAJHPJ_01759	IGKBIPDO_02276	PNJGHIIE_01995	MCFFHCJJ_02417	JFHAGHJJ_00210	MLNNCFEL_02777	JMOPCDMI_02275	LABOGHMG_02486	BOOGLBFO_02538	FIHFHDIO_02173	CCHAOKHM_01118	AKKGPDOG_00083	MDOCMKDG_01302	IFNMBEFA_01175	GKOILBNK_00212	NJJENNMP_02208	LBNBPKGL_01177	IDHFDJGN_02163	EHIBAMHH_00458	DAEMFFNF_02369	JGBHEMHG_00208	INNLKBBC_02458	DPIANIOG_02227	EDJCGLFE_02883	FBGLDHKP_02821
group_1276		hypothetical protein	74	74	1	1	5217				443	443	443	CBCGLHLL_00216	OLKJCOBC_02365	DLAHELBK_02552	ENEFNDIN_02364	CLEDJFKJ_01783	KAKPHMMM_01635	JINMEJPA_02017	KGLHKDKP_03018	NBHECGBB_00844	FICJAGBM_01517	PPKMPCNB_02665	GLDAJHPJ_01765	IGKBIPDO_02270	PNJGHIIE_01989	MCFFHCJJ_02423	JFHAGHJJ_00216	MLNNCFEL_02783	JMOPCDMI_02269	LABOGHMG_02492	BOOGLBFO_02532	FIHFHDIO_02167	CCHAOKHM_01124	AKKGPDOG_00077	MDOCMKDG_01296	IFNMBEFA_01169	GKOILBNK_00218	NJJENNMP_02202	LBNBPKGL_01171	IDHFDJGN_02157	EHIBAMHH_00464	DAEMFFNF_02375	JGBHEMHG_00214	INNLKBBC_02464	DPIANIOG_02233	EDJCGLFE_02889	FBGLDHKP_02815
puuE		4-aminobutyrate aminotransferase PuuE	74	74	1	1	5272				644	1292	1283	CBCGLHLL_00243	OLKJCOBC_02392	DLAHELBK_02525	ENEFNDIN_02391	CLEDJFKJ_01810	KAKPHMMM_01821	JINMEJPA_01041	KGLHKDKP_03466	NBHECGBB_00871	FICJAGBM_00864	PPKMPCNB_00527	GLDAJHPJ_01797	IGKBIPDO_02243	PNJGHIIE_01962	MCFFHCJJ_02450	JFHAGHJJ_00248	MLNNCFEL_02694	JMOPCDMI_02242	LABOGHMG_02328	BOOGLBFO_02505	FIHFHDIO_02140	CCHAOKHM_01152	AKKGPDOG_00045	MDOCMKDG_01269	IFNMBEFA_01142	GKOILBNK_00245	NJJENNMP_02175	LBNBPKGL_01144	IDHFDJGN_02130	EHIBAMHH_03297	DAEMFFNF_02402	JGBHEMHG_00241	INNLKBBC_02491	DPIANIOG_02260	EDJCGLFE_02916	FBGLDHKP_02788
group_1285		hypothetical protein	74	74	1	1	5282				1082	1082	1082	CBCGLHLL_00251	OLKJCOBC_02400	DLAHELBK_02517	ENEFNDIN_02399	CLEDJFKJ_01818	KAKPHMMM_01829	JINMEJPA_01049	KGLHKDKP_03474	NBHECGBB_02103	FICJAGBM_00856	PPKMPCNB_00535	GLDAJHPJ_01805	IGKBIPDO_02235	PNJGHIIE_01954	MCFFHCJJ_02458	JFHAGHJJ_00256	MLNNCFEL_02702	JMOPCDMI_02234	LABOGHMG_02336	BOOGLBFO_02497	FIHFHDIO_02132	CCHAOKHM_01160	AKKGPDOG_00037	MDOCMKDG_01261	IFNMBEFA_01134	GKOILBNK_00253	NJJENNMP_02167	LBNBPKGL_01136	IDHFDJGN_02122	EHIBAMHH_03305	DAEMFFNF_02410	JGBHEMHG_00249	INNLKBBC_02499	DPIANIOG_02268	EDJCGLFE_02924	FBGLDHKP_02780
group_1286		hypothetical protein	74	74	1	1	5285				353	353	353	CBCGLHLL_00254	OLKJCOBC_02403	DLAHELBK_02514	ENEFNDIN_02402	CLEDJFKJ_01821	KAKPHMMM_01832	JINMEJPA_01052	KGLHKDKP_03477	NBHECGBB_02100	FICJAGBM_00853	PPKMPCNB_00538	GLDAJHPJ_01808	IGKBIPDO_02232	PNJGHIIE_01951	MCFFHCJJ_02461	JFHAGHJJ_00259	MLNNCFEL_02705	JMOPCDMI_02231	LABOGHMG_02339	BOOGLBFO_02494	FIHFHDIO_02129	CCHAOKHM_01163	AKKGPDOG_00034	MDOCMKDG_01258	IFNMBEFA_01131	GKOILBNK_00256	NJJENNMP_02164	LBNBPKGL_01133	IDHFDJGN_02119	EHIBAMHH_03308	DAEMFFNF_02413	JGBHEMHG_00252	INNLKBBC_02502	DPIANIOG_02271	EDJCGLFE_02927	FBGLDHKP_02777
nemR_2		HTH-type transcriptional repressor NemR	74	74	1	1	5287				410	602	599	CBCGLHLL_00256	OLKJCOBC_02405	DLAHELBK_02512	ENEFNDIN_02404	CLEDJFKJ_01823	KAKPHMMM_01834	JINMEJPA_01054	KGLHKDKP_03479	NBHECGBB_02098	FICJAGBM_00851	PPKMPCNB_00540	GLDAJHPJ_01810	IGKBIPDO_02230	PNJGHIIE_01949	MCFFHCJJ_02463	JFHAGHJJ_00261	MLNNCFEL_02707	JMOPCDMI_02229	LABOGHMG_02341	BOOGLBFO_02492	FIHFHDIO_02127	CCHAOKHM_01165	AKKGPDOG_00032	MDOCMKDG_01256	IFNMBEFA_01129	GKOILBNK_00258	NJJENNMP_02162	LBNBPKGL_01131	IDHFDJGN_02117	EHIBAMHH_03310	DAEMFFNF_02415	JGBHEMHG_00254	INNLKBBC_02504	DPIANIOG_02273	EDJCGLFE_02929	FBGLDHKP_02775
esiB_1		Secretory immunoglobulin A-binding protein EsiB	74	74	1	1	5951				542	587	546	CBCGLHLL_00283	OLKJCOBC_00491	DLAHELBK_00272	ENEFNDIN_00490	CLEDJFKJ_00014	KAKPHMMM_00404	JINMEJPA_00598	KGLHKDKP_00492	NBHECGBB_01489	FICJAGBM_02246	PPKMPCNB_03468	GLDAJHPJ_00014	IGKBIPDO_00262	PNJGHIIE_00272	MCFFHCJJ_00270	JFHAGHJJ_00544	MLNNCFEL_03372	JMOPCDMI_00262	LABOGHMG_03353	BOOGLBFO_00272	FIHFHDIO_00272	CCHAOKHM_00630	AKKGPDOG_01874	MDOCMKDG_00262	IFNMBEFA_00262	GKOILBNK_00529	NJJENNMP_00272	LBNBPKGL_00014	IDHFDJGN_00272	EHIBAMHH_00500	DAEMFFNF_00270	JGBHEMHG_00537	INNLKBBC_00270	DPIANIOG_00014	EDJCGLFE_00671	FBGLDHKP_00272
group_1289		hypothetical protein	74	74	1	1	5949				875	875	875	CBCGLHLL_00285	OLKJCOBC_00493	DLAHELBK_00274	ENEFNDIN_00492	CLEDJFKJ_00016	KAKPHMMM_00402	JINMEJPA_00600	KGLHKDKP_00494	NBHECGBB_01487	FICJAGBM_02244	PPKMPCNB_03466	GLDAJHPJ_00016	IGKBIPDO_00264	PNJGHIIE_00274	MCFFHCJJ_00272	JFHAGHJJ_00546	MLNNCFEL_03370	JMOPCDMI_00264	LABOGHMG_03351	BOOGLBFO_00274	FIHFHDIO_00274	CCHAOKHM_00628	AKKGPDOG_01876	MDOCMKDG_00264	IFNMBEFA_00264	GKOILBNK_00531	NJJENNMP_00274	LBNBPKGL_00016	IDHFDJGN_00274	EHIBAMHH_00502	DAEMFFNF_00272	JGBHEMHG_00539	INNLKBBC_00272	DPIANIOG_00016	EDJCGLFE_00669	FBGLDHKP_00274
tatB		Sec-independent protein translocase protein TatB	74	74	1	1	5947				437	437	437	CBCGLHLL_00287	OLKJCOBC_00495	DLAHELBK_00276	ENEFNDIN_00494	CLEDJFKJ_00018	KAKPHMMM_00400	JINMEJPA_00602	KGLHKDKP_00496	NBHECGBB_01485	FICJAGBM_02242	PPKMPCNB_03464	GLDAJHPJ_00018	IGKBIPDO_00266	PNJGHIIE_00276	MCFFHCJJ_00274	JFHAGHJJ_00548	MLNNCFEL_03368	JMOPCDMI_00266	LABOGHMG_03349	BOOGLBFO_00276	FIHFHDIO_00276	CCHAOKHM_00626	AKKGPDOG_01878	MDOCMKDG_00266	IFNMBEFA_00266	GKOILBNK_00533	NJJENNMP_00276	LBNBPKGL_00018	IDHFDJGN_00276	EHIBAMHH_00504	DAEMFFNF_00274	JGBHEMHG_00541	INNLKBBC_00274	DPIANIOG_00018	EDJCGLFE_00667	FBGLDHKP_00276
group_1291		NRDE protein	74	74	1	1	5943				779	827	779	CBCGLHLL_00291	OLKJCOBC_00499	DLAHELBK_00280	ENEFNDIN_00498	CLEDJFKJ_00022	KAKPHMMM_00396	JINMEJPA_00606	KGLHKDKP_00500	NBHECGBB_01481	FICJAGBM_02238	PPKMPCNB_03460	GLDAJHPJ_00022	IGKBIPDO_00270	PNJGHIIE_00280	MCFFHCJJ_00278	JFHAGHJJ_00552	MLNNCFEL_03364	JMOPCDMI_00270	LABOGHMG_03345	BOOGLBFO_00280	FIHFHDIO_00280	CCHAOKHM_00622	AKKGPDOG_01882	MDOCMKDG_00270	IFNMBEFA_00270	GKOILBNK_00537	NJJENNMP_00280	LBNBPKGL_00022	IDHFDJGN_00280	EHIBAMHH_00508	DAEMFFNF_00278	JGBHEMHG_00545	INNLKBBC_00278	DPIANIOG_00022	EDJCGLFE_00663	FBGLDHKP_00280
group_1292		hypothetical protein	74	74	1	1	5923				167	359	190	CBCGLHLL_00310	OLKJCOBC_00518	DLAHELBK_00299	ENEFNDIN_00517	CLEDJFKJ_00041	KAKPHMMM_00377	JINMEJPA_00625	KGLHKDKP_00519	NBHECGBB_01462	FICJAGBM_01850	PPKMPCNB_01059	GLDAJHPJ_00041	IGKBIPDO_00289	PNJGHIIE_00299	MCFFHCJJ_00297	JFHAGHJJ_00571	MLNNCFEL_01570	JMOPCDMI_00289	LABOGHMG_01620	BOOGLBFO_00299	FIHFHDIO_00299	CCHAOKHM_00603	AKKGPDOG_01901	MDOCMKDG_00289	IFNMBEFA_00289	GKOILBNK_00556	NJJENNMP_00299	LBNBPKGL_00041	IDHFDJGN_00299	EHIBAMHH_00527	DAEMFFNF_00297	JGBHEMHG_00564	INNLKBBC_00297	DPIANIOG_00041	EDJCGLFE_00644	FBGLDHKP_00299
pcrA		ATP-dependent DNA helicase PcrA	74	74	1	1	5921				1979	2066	1981	CBCGLHLL_00312	OLKJCOBC_00520	DLAHELBK_00301	ENEFNDIN_00519	CLEDJFKJ_00043	KAKPHMMM_00375	JINMEJPA_00627	KGLHKDKP_00521	NBHECGBB_01460	FICJAGBM_01848	PPKMPCNB_01057	GLDAJHPJ_00043	IGKBIPDO_00291	PNJGHIIE_00301	MCFFHCJJ_00299	JFHAGHJJ_00573	MLNNCFEL_01572	JMOPCDMI_00291	LABOGHMG_01618	BOOGLBFO_00301	FIHFHDIO_00301	CCHAOKHM_00601	AKKGPDOG_01903	MDOCMKDG_00291	IFNMBEFA_00291	GKOILBNK_00558	NJJENNMP_00301	LBNBPKGL_00043	IDHFDJGN_00301	EHIBAMHH_00529	DAEMFFNF_00299	JGBHEMHG_00566	INNLKBBC_00299	DPIANIOG_00043	EDJCGLFE_00642	FBGLDHKP_00301
group_1294		hypothetical protein	74	74	1	1	5919				758	758	758	CBCGLHLL_00314	OLKJCOBC_00522	DLAHELBK_00303	ENEFNDIN_00521	CLEDJFKJ_00045	KAKPHMMM_00373	JINMEJPA_00629	KGLHKDKP_00523	NBHECGBB_01458	FICJAGBM_01846	PPKMPCNB_01055	GLDAJHPJ_00045	IGKBIPDO_00293	PNJGHIIE_00303	MCFFHCJJ_00301	JFHAGHJJ_00575	MLNNCFEL_01574	JMOPCDMI_00293	LABOGHMG_01616	BOOGLBFO_00303	FIHFHDIO_00303	CCHAOKHM_00599	AKKGPDOG_01905	MDOCMKDG_00293	IFNMBEFA_00293	GKOILBNK_00560	NJJENNMP_00303	LBNBPKGL_00045	IDHFDJGN_00303	EHIBAMHH_00531	DAEMFFNF_00301	JGBHEMHG_00568	INNLKBBC_00301	DPIANIOG_00045	EDJCGLFE_00640	FBGLDHKP_00303
group_1295		Zinc-type alcohol dehydrogenase-like protein	74	74	1	1	5915				1010	1010	1010	CBCGLHLL_00318	OLKJCOBC_00526	DLAHELBK_00307	ENEFNDIN_00525	CLEDJFKJ_00049	KAKPHMMM_00369	JINMEJPA_00633	KGLHKDKP_00527	NBHECGBB_01454	FICJAGBM_01842	PPKMPCNB_01051	GLDAJHPJ_00049	IGKBIPDO_00297	PNJGHIIE_00307	MCFFHCJJ_00305	JFHAGHJJ_00579	MLNNCFEL_01578	JMOPCDMI_00297	LABOGHMG_01612	BOOGLBFO_00307	FIHFHDIO_00307	CCHAOKHM_00595	AKKGPDOG_01909	MDOCMKDG_00297	IFNMBEFA_00297	GKOILBNK_00564	NJJENNMP_00307	LBNBPKGL_00049	IDHFDJGN_00307	EHIBAMHH_00535	DAEMFFNF_00305	JGBHEMHG_00572	INNLKBBC_00305	DPIANIOG_00049	EDJCGLFE_00636	FBGLDHKP_00307
leuE_1		Leucine efflux protein	74	74	1	1	5912				632	632	632	CBCGLHLL_00321	OLKJCOBC_00529	DLAHELBK_00310	ENEFNDIN_00528	CLEDJFKJ_00052	KAKPHMMM_00366	JINMEJPA_00636	KGLHKDKP_00530	NBHECGBB_03529	FICJAGBM_01986	PPKMPCNB_01048	GLDAJHPJ_00052	IGKBIPDO_00300	PNJGHIIE_00310	MCFFHCJJ_00308	JFHAGHJJ_00582	MLNNCFEL_01581	JMOPCDMI_00300	LABOGHMG_01609	BOOGLBFO_00310	FIHFHDIO_00310	CCHAOKHM_00592	AKKGPDOG_01912	MDOCMKDG_00300	IFNMBEFA_00300	GKOILBNK_00567	NJJENNMP_00310	LBNBPKGL_00052	IDHFDJGN_00310	EHIBAMHH_00538	DAEMFFNF_00308	JGBHEMHG_00575	INNLKBBC_00308	DPIANIOG_00052	EDJCGLFE_00633	FBGLDHKP_00310
bshA_1		N-acetyl-alpha-D-glucosaminyl L-malate synthase	74	74	1	1	5909				1100	1100	1100	CBCGLHLL_00323	OLKJCOBC_00531	DLAHELBK_00312	ENEFNDIN_00530	CLEDJFKJ_00054	KAKPHMMM_00364	JINMEJPA_00638	KGLHKDKP_00532	NBHECGBB_03527	FICJAGBM_01984	PPKMPCNB_01046	GLDAJHPJ_00054	IGKBIPDO_00302	PNJGHIIE_00312	MCFFHCJJ_00310	JFHAGHJJ_00584	MLNNCFEL_01583	JMOPCDMI_00302	LABOGHMG_01607	BOOGLBFO_00312	FIHFHDIO_00312	CCHAOKHM_00590	AKKGPDOG_01914	MDOCMKDG_00302	IFNMBEFA_00302	GKOILBNK_00569	NJJENNMP_00312	LBNBPKGL_00054	IDHFDJGN_00312	EHIBAMHH_00540	DAEMFFNF_00310	JGBHEMHG_00577	INNLKBBC_00310	DPIANIOG_00054	EDJCGLFE_00631	FBGLDHKP_00312
ansA		L-asparaginase 1	74	74	1	1	5903				947	947	947	CBCGLHLL_00329	OLKJCOBC_00537	DLAHELBK_00318	ENEFNDIN_00536	CLEDJFKJ_00060	KAKPHMMM_00358	JINMEJPA_02836	KGLHKDKP_00538	NBHECGBB_02838	FICJAGBM_01978	PPKMPCNB_01040	GLDAJHPJ_00060	IGKBIPDO_00308	PNJGHIIE_00318	MCFFHCJJ_00316	JFHAGHJJ_00590	MLNNCFEL_01589	JMOPCDMI_00308	LABOGHMG_01601	BOOGLBFO_00318	FIHFHDIO_00318	CCHAOKHM_00584	AKKGPDOG_01920	MDOCMKDG_00308	IFNMBEFA_00308	GKOILBNK_00575	NJJENNMP_00318	LBNBPKGL_00060	IDHFDJGN_00318	EHIBAMHH_00546	DAEMFFNF_00316	JGBHEMHG_00583	INNLKBBC_00316	DPIANIOG_00060	EDJCGLFE_00625	FBGLDHKP_00318
group_1299		hypothetical protein	74	74	1	1	5899				368	368	368	CBCGLHLL_00333	OLKJCOBC_00541	DLAHELBK_00322	ENEFNDIN_00540	CLEDJFKJ_00064	KAKPHMMM_00354	JINMEJPA_02832	KGLHKDKP_00542	NBHECGBB_02842	FICJAGBM_01974	PPKMPCNB_01036	GLDAJHPJ_00064	IGKBIPDO_00312	PNJGHIIE_00322	MCFFHCJJ_00320	JFHAGHJJ_00594	MLNNCFEL_01593	JMOPCDMI_00312	LABOGHMG_01597	BOOGLBFO_00322	FIHFHDIO_00322	CCHAOKHM_00580	AKKGPDOG_01924	MDOCMKDG_00312	IFNMBEFA_00312	GKOILBNK_00579	NJJENNMP_00322	LBNBPKGL_00064	IDHFDJGN_00322	EHIBAMHH_00550	DAEMFFNF_00320	JGBHEMHG_00587	INNLKBBC_00320	DPIANIOG_00064	EDJCGLFE_00621	FBGLDHKP_00322
leuC		3-isopropylmalate dehydratase large subunit	74	74	1	1	5894				1418	1529	1431	CBCGLHLL_00338	OLKJCOBC_00546	DLAHELBK_00327	ENEFNDIN_00545	CLEDJFKJ_00069	KAKPHMMM_00349	JINMEJPA_02827	KGLHKDKP_00547	NBHECGBB_02847	FICJAGBM_01969	PPKMPCNB_01031	GLDAJHPJ_00069	IGKBIPDO_00317	PNJGHIIE_00327	MCFFHCJJ_00325	JFHAGHJJ_00599	MLNNCFEL_01598	JMOPCDMI_00317	LABOGHMG_01592	BOOGLBFO_00327	FIHFHDIO_00327	CCHAOKHM_00575	AKKGPDOG_01929	MDOCMKDG_00317	IFNMBEFA_00317	GKOILBNK_00584	NJJENNMP_00327	LBNBPKGL_00069	IDHFDJGN_00327	EHIBAMHH_00555	DAEMFFNF_00325	JGBHEMHG_00592	INNLKBBC_00325	DPIANIOG_00069	EDJCGLFE_00616	FBGLDHKP_00327
group_1301		hypothetical protein	74	74	1	1	5893				248	254	253	CBCGLHLL_00339	OLKJCOBC_00547	DLAHELBK_00328	ENEFNDIN_00546	CLEDJFKJ_00070	KAKPHMMM_00348	JINMEJPA_03039	KGLHKDKP_00548	NBHECGBB_02848	FICJAGBM_01968	PPKMPCNB_01030	GLDAJHPJ_00070	IGKBIPDO_00318	PNJGHIIE_00328	MCFFHCJJ_00326	JFHAGHJJ_00600	MLNNCFEL_01599	JMOPCDMI_00318	LABOGHMG_01591	BOOGLBFO_00328	FIHFHDIO_00328	CCHAOKHM_00574	AKKGPDOG_01930	MDOCMKDG_00318	IFNMBEFA_00318	GKOILBNK_00585	NJJENNMP_00328	LBNBPKGL_00070	IDHFDJGN_00328	EHIBAMHH_00556	DAEMFFNF_00326	JGBHEMHG_00593	INNLKBBC_00326	DPIANIOG_00070	EDJCGLFE_00615	FBGLDHKP_00328
gfa_1		Glutathione-dependent formaldehyde-activating enzyme	74	74	1	1	4906				410	410	410	CBCGLHLL_00369	OLKJCOBC_00577	DLAHELBK_00358	ENEFNDIN_00576	CLEDJFKJ_00099	KAKPHMMM_00319	JINMEJPA_01524	KGLHKDKP_00578	NBHECGBB_00699	FICJAGBM_00021	PPKMPCNB_01000	GLDAJHPJ_00100	IGKBIPDO_00348	PNJGHIIE_00358	MCFFHCJJ_00357	JFHAGHJJ_00630	MLNNCFEL_00782	JMOPCDMI_00348	LABOGHMG_01031	BOOGLBFO_00358	FIHFHDIO_00358	CCHAOKHM_00544	AKKGPDOG_00920	MDOCMKDG_00348	IFNMBEFA_00348	GKOILBNK_00615	NJJENNMP_00358	LBNBPKGL_00100	IDHFDJGN_00358	EHIBAMHH_00586	DAEMFFNF_00357	JGBHEMHG_00623	INNLKBBC_00356	DPIANIOG_00100	EDJCGLFE_00585	FBGLDHKP_00358
secG		Protein-export membrane protein SecG	74	74	1	1	4702				329	329	329	CBCGLHLL_00422	OLKJCOBC_00630	DLAHELBK_00411	ENEFNDIN_00629	CLEDJFKJ_00152	KAKPHMMM_00266	JINMEJPA_00148	KGLHKDKP_00631	NBHECGBB_00884	FICJAGBM_00074	PPKMPCNB_00947	GLDAJHPJ_00153	IGKBIPDO_00401	PNJGHIIE_00411	MCFFHCJJ_00410	JFHAGHJJ_00683	MLNNCFEL_00729	JMOPCDMI_00401	LABOGHMG_01084	BOOGLBFO_00411	FIHFHDIO_00411	CCHAOKHM_00492	AKKGPDOG_00973	MDOCMKDG_00401	IFNMBEFA_00401	GKOILBNK_00668	NJJENNMP_00411	LBNBPKGL_00153	IDHFDJGN_00411	EHIBAMHH_00639	DAEMFFNF_00410	JGBHEMHG_00676	INNLKBBC_00409	DPIANIOG_00153	EDJCGLFE_00531	FBGLDHKP_00412
outO		Type 4 prepilin-like proteins leader peptide-processing enzyme	74	74	1	1	4698				860	860	860	CBCGLHLL_00426	OLKJCOBC_00634	DLAHELBK_00415	ENEFNDIN_00633	CLEDJFKJ_00156	KAKPHMMM_00262	JINMEJPA_00144	KGLHKDKP_00635	NBHECGBB_00888	FICJAGBM_00078	PPKMPCNB_00943	GLDAJHPJ_00157	IGKBIPDO_00405	PNJGHIIE_00415	MCFFHCJJ_00414	JFHAGHJJ_00687	MLNNCFEL_00725	JMOPCDMI_00405	LABOGHMG_01088	BOOGLBFO_00415	FIHFHDIO_00415	CCHAOKHM_00488	AKKGPDOG_00977	MDOCMKDG_00405	IFNMBEFA_00405	GKOILBNK_00672	NJJENNMP_00415	LBNBPKGL_00157	IDHFDJGN_00415	EHIBAMHH_00643	DAEMFFNF_00414	JGBHEMHG_00680	INNLKBBC_00413	DPIANIOG_00157	EDJCGLFE_00527	FBGLDHKP_00416
hmrR_1		HTH-type transcriptional regulator HmrR	74	74	1	1	4668				365	407	404	CBCGLHLL_00453	OLKJCOBC_00661	DLAHELBK_00442	ENEFNDIN_00660	CLEDJFKJ_00183	KAKPHMMM_00235	JINMEJPA_00117	KGLHKDKP_00662	NBHECGBB_00915	FICJAGBM_00105	PPKMPCNB_00916	GLDAJHPJ_00184	IGKBIPDO_00432	PNJGHIIE_00442	MCFFHCJJ_00441	JFHAGHJJ_00714	MLNNCFEL_00698	JMOPCDMI_00432	LABOGHMG_01115	BOOGLBFO_00442	FIHFHDIO_00442	CCHAOKHM_00462	AKKGPDOG_01004	MDOCMKDG_00432	IFNMBEFA_00432	GKOILBNK_00699	NJJENNMP_00442	LBNBPKGL_00184	IDHFDJGN_00442	EHIBAMHH_00670	DAEMFFNF_00441	JGBHEMHG_00707	INNLKBBC_00440	DPIANIOG_00184	EDJCGLFE_00500	FBGLDHKP_00443
group_1308		hypothetical protein	74	74	1	1	4656				278	497	491	CBCGLHLL_00463	OLKJCOBC_00671	DLAHELBK_00452	ENEFNDIN_00670	CLEDJFKJ_00193	KAKPHMMM_00225	JINMEJPA_02442	KGLHKDKP_00672	NBHECGBB_00925	FICJAGBM_02305	PPKMPCNB_00906	GLDAJHPJ_00194	IGKBIPDO_00442	PNJGHIIE_00452	MCFFHCJJ_00451	JFHAGHJJ_00724	MLNNCFEL_00688	JMOPCDMI_00442	LABOGHMG_01125	BOOGLBFO_00452	FIHFHDIO_00452	CCHAOKHM_00452	AKKGPDOG_03540	MDOCMKDG_00442	IFNMBEFA_00442	GKOILBNK_00709	NJJENNMP_00452	LBNBPKGL_00194	IDHFDJGN_00452	EHIBAMHH_00680	DAEMFFNF_00451	JGBHEMHG_00717	INNLKBBC_00450	DPIANIOG_00194	EDJCGLFE_00490	FBGLDHKP_00453
group_1309		hypothetical protein	74	74	1	1	4654				356	365	364	CBCGLHLL_00465	OLKJCOBC_00673	DLAHELBK_00454	ENEFNDIN_00672	CLEDJFKJ_00195	KAKPHMMM_00223	JINMEJPA_02440	KGLHKDKP_00674	NBHECGBB_00927	FICJAGBM_02307	PPKMPCNB_00904	GLDAJHPJ_00196	IGKBIPDO_00444	PNJGHIIE_00454	MCFFHCJJ_00453	JFHAGHJJ_00726	MLNNCFEL_00686	JMOPCDMI_00444	LABOGHMG_01127	BOOGLBFO_00454	FIHFHDIO_00454	CCHAOKHM_00450	AKKGPDOG_03542	MDOCMKDG_00444	IFNMBEFA_00444	GKOILBNK_00711	NJJENNMP_00454	LBNBPKGL_00196	IDHFDJGN_00454	EHIBAMHH_00682	DAEMFFNF_00453	JGBHEMHG_00719	INNLKBBC_00452	DPIANIOG_00196	EDJCGLFE_00488	FBGLDHKP_00455
group_131		hypothetical protein	74	74	1	1	5904				1259	1262	1261	CBCGLHLL_00328	OLKJCOBC_00536	DLAHELBK_00317	ENEFNDIN_00535	CLEDJFKJ_00059	KAKPHMMM_00359	JINMEJPA_02837	KGLHKDKP_00537	NBHECGBB_02837	FICJAGBM_01979	PPKMPCNB_01041	GLDAJHPJ_00059	IGKBIPDO_00307	PNJGHIIE_00317	MCFFHCJJ_00315	JFHAGHJJ_00589	MLNNCFEL_01588	JMOPCDMI_00307	LABOGHMG_01602	BOOGLBFO_00317	FIHFHDIO_00317	CCHAOKHM_00585	AKKGPDOG_01919	MDOCMKDG_00307	IFNMBEFA_00307	GKOILBNK_00574	NJJENNMP_00317	LBNBPKGL_00059	IDHFDJGN_00317	EHIBAMHH_00545	DAEMFFNF_00315	JGBHEMHG_00582	INNLKBBC_00315	DPIANIOG_00059	EDJCGLFE_00626	FBGLDHKP_00317
tsaB		tRNA threonylcarbamoyladenosine biosynthesis protein TsaB	74	74	1	1	1219				665	665	665	CBCGLHLL_00480	OLKJCOBC_00689	DLAHELBK_00483	ENEFNDIN_00687	CLEDJFKJ_02232	KAKPHMMM_02574	JINMEJPA_01326	KGLHKDKP_00703	NBHECGBB_00175	FICJAGBM_01063	PPKMPCNB_02279	GLDAJHPJ_00389	IGKBIPDO_00637	PNJGHIIE_00647	MCFFHCJJ_00647	JFHAGHJJ_01146	MLNNCFEL_01550	JMOPCDMI_00473	LABOGHMG_02011	BOOGLBFO_00646	FIHFHDIO_00647	CCHAOKHM_02203	AKKGPDOG_02376	MDOCMKDG_02338	IFNMBEFA_01939	GKOILBNK_00740	NJJENNMP_00646	LBNBPKGL_02665	IDHFDJGN_00483	EHIBAMHH_00876	DAEMFFNF_00646	JGBHEMHG_00735	INNLKBBC_00468	DPIANIOG_00391	EDJCGLFE_00690	FBGLDHKP_00484
copB		Copper resistance protein B	74	74	1	1	1228				755	755	755	CBCGLHLL_00489	OLKJCOBC_00698	DLAHELBK_00492	ENEFNDIN_00696	CLEDJFKJ_02241	KAKPHMMM_02583	JINMEJPA_01335	KGLHKDKP_00712	NBHECGBB_00184	FICJAGBM_01054	PPKMPCNB_02288	GLDAJHPJ_00380	IGKBIPDO_00628	PNJGHIIE_00638	MCFFHCJJ_00638	JFHAGHJJ_01137	MLNNCFEL_01541	JMOPCDMI_00482	LABOGHMG_02002	BOOGLBFO_00637	FIHFHDIO_00638	CCHAOKHM_02212	AKKGPDOG_02367	MDOCMKDG_02329	IFNMBEFA_01930	GKOILBNK_00749	NJJENNMP_00637	LBNBPKGL_02674	IDHFDJGN_00492	EHIBAMHH_00867	DAEMFFNF_00637	JGBHEMHG_00744	INNLKBBC_00477	DPIANIOG_00382	EDJCGLFE_00699	FBGLDHKP_00493
zitB		Zinc transporter ZitB	74	74	1	1	1229				995	995	995	CBCGLHLL_00490	OLKJCOBC_00699	DLAHELBK_00493	ENEFNDIN_00697	CLEDJFKJ_02242	KAKPHMMM_02584	JINMEJPA_01336	KGLHKDKP_00713	NBHECGBB_00185	FICJAGBM_01053	PPKMPCNB_02289	GLDAJHPJ_00379	IGKBIPDO_00627	PNJGHIIE_00637	MCFFHCJJ_00637	JFHAGHJJ_01136	MLNNCFEL_01540	JMOPCDMI_00483	LABOGHMG_02001	BOOGLBFO_00636	FIHFHDIO_00637	CCHAOKHM_02213	AKKGPDOG_02366	MDOCMKDG_02328	IFNMBEFA_01929	GKOILBNK_00750	NJJENNMP_00636	LBNBPKGL_02675	IDHFDJGN_00493	EHIBAMHH_00866	DAEMFFNF_00636	JGBHEMHG_00745	INNLKBBC_00478	DPIANIOG_00381	EDJCGLFE_00700	FBGLDHKP_00494
ogt		Methylated-DNA--protein-cysteine methyltransferase	74	74	1	1	1231				479	479	479	CBCGLHLL_00492	OLKJCOBC_00701	DLAHELBK_00495	ENEFNDIN_00699	CLEDJFKJ_02244	KAKPHMMM_02586	JINMEJPA_01338	KGLHKDKP_00715	NBHECGBB_00187	FICJAGBM_01051	PPKMPCNB_02291	GLDAJHPJ_00377	IGKBIPDO_00625	PNJGHIIE_00635	MCFFHCJJ_00635	JFHAGHJJ_01134	MLNNCFEL_01538	JMOPCDMI_00485	LABOGHMG_01999	BOOGLBFO_00634	FIHFHDIO_00635	CCHAOKHM_02215	AKKGPDOG_02364	MDOCMKDG_02326	IFNMBEFA_01927	GKOILBNK_00752	NJJENNMP_00634	LBNBPKGL_02677	IDHFDJGN_00495	EHIBAMHH_00864	DAEMFFNF_00634	JGBHEMHG_00747	INNLKBBC_00480	DPIANIOG_00379	EDJCGLFE_00702	FBGLDHKP_00496
eltD		Erythritol/L-threitol dehydrogenase	74	74	1	1	1235				1031	1175	1171	CBCGLHLL_00501	OLKJCOBC_00709	DLAHELBK_00503	ENEFNDIN_00707	CLEDJFKJ_02252	KAKPHMMM_02595	JINMEJPA_01347	KGLHKDKP_00723	NBHECGBB_00196	FICJAGBM_01634	PPKMPCNB_02300	GLDAJHPJ_00368	IGKBIPDO_00616	PNJGHIIE_00626	MCFFHCJJ_00626	JFHAGHJJ_01126	MLNNCFEL_01529	JMOPCDMI_00494	LABOGHMG_01990	BOOGLBFO_00626	FIHFHDIO_00626	CCHAOKHM_02223	AKKGPDOG_02355	MDOCMKDG_02317	IFNMBEFA_01918	GKOILBNK_00761	NJJENNMP_00626	LBNBPKGL_02612	IDHFDJGN_00504	EHIBAMHH_00855	DAEMFFNF_00625	JGBHEMHG_00756	INNLKBBC_00489	DPIANIOG_00370	EDJCGLFE_00710	FBGLDHKP_00504
uctC_1		Acetyl-CoA:oxalate CoA-transferase	74	74	1	1	1241				1229	1229	1229	CBCGLHLL_00505	OLKJCOBC_00713	DLAHELBK_00507	ENEFNDIN_00711	CLEDJFKJ_02256	KAKPHMMM_02599	JINMEJPA_01351	KGLHKDKP_00727	NBHECGBB_00200	FICJAGBM_01630	PPKMPCNB_02304	GLDAJHPJ_00364	IGKBIPDO_00612	PNJGHIIE_00622	MCFFHCJJ_00622	JFHAGHJJ_01122	MLNNCFEL_01525	JMOPCDMI_00498	LABOGHMG_01986	BOOGLBFO_00622	FIHFHDIO_00622	CCHAOKHM_02227	AKKGPDOG_02351	MDOCMKDG_02313	IFNMBEFA_01914	GKOILBNK_00765	NJJENNMP_00622	LBNBPKGL_02608	IDHFDJGN_00508	EHIBAMHH_00851	DAEMFFNF_00621	JGBHEMHG_00760	INNLKBBC_00493	DPIANIOG_00366	EDJCGLFE_00714	FBGLDHKP_00508
gltC_1		HTH-type transcriptional regulator GltC	74	74	1	1	1244				929	929	929	CBCGLHLL_00508	OLKJCOBC_00716	DLAHELBK_00510	ENEFNDIN_00714	CLEDJFKJ_02259	KAKPHMMM_02602	JINMEJPA_01354	KGLHKDKP_00730	NBHECGBB_00203	FICJAGBM_01627	PPKMPCNB_02307	GLDAJHPJ_00361	IGKBIPDO_00609	PNJGHIIE_00619	MCFFHCJJ_00619	JFHAGHJJ_01119	MLNNCFEL_01522	JMOPCDMI_00501	LABOGHMG_01983	BOOGLBFO_00619	FIHFHDIO_00619	CCHAOKHM_02232	AKKGPDOG_02348	MDOCMKDG_02310	IFNMBEFA_01911	GKOILBNK_00768	NJJENNMP_00619	LBNBPKGL_02605	IDHFDJGN_00511	EHIBAMHH_00848	DAEMFFNF_00618	JGBHEMHG_00763	INNLKBBC_00496	DPIANIOG_00363	EDJCGLFE_00717	FBGLDHKP_00511
proP_2		Proline/betaine transporter	74	74	1	1	1246				1154	1310	1305	CBCGLHLL_00510	OLKJCOBC_00718	DLAHELBK_00512	ENEFNDIN_00716	CLEDJFKJ_02261	KAKPHMMM_02604	JINMEJPA_01356	KGLHKDKP_00732	NBHECGBB_00205	FICJAGBM_01625	PPKMPCNB_02309	GLDAJHPJ_00359	IGKBIPDO_00607	PNJGHIIE_00617	MCFFHCJJ_00617	JFHAGHJJ_01117	MLNNCFEL_01520	JMOPCDMI_00503	LABOGHMG_01981	BOOGLBFO_00617	FIHFHDIO_00617	CCHAOKHM_02234	AKKGPDOG_02346	MDOCMKDG_02308	IFNMBEFA_01909	GKOILBNK_00770	NJJENNMP_00617	LBNBPKGL_02603	IDHFDJGN_00513	EHIBAMHH_00846	DAEMFFNF_00616	JGBHEMHG_00765	INNLKBBC_00498	DPIANIOG_00361	EDJCGLFE_00719	FBGLDHKP_00513
gcvA_2		Glycine cleavage system transcriptional activator	74	74	1	1	1254				872	872	872	CBCGLHLL_00517	OLKJCOBC_00725	DLAHELBK_00519	ENEFNDIN_00723	CLEDJFKJ_02268	KAKPHMMM_02611	JINMEJPA_01363	KGLHKDKP_00739	NBHECGBB_00212	FICJAGBM_01618	PPKMPCNB_02316	GLDAJHPJ_00352	IGKBIPDO_00600	PNJGHIIE_00610	MCFFHCJJ_00610	JFHAGHJJ_01110	MLNNCFEL_01513	JMOPCDMI_00510	LABOGHMG_01974	BOOGLBFO_00610	FIHFHDIO_00610	CCHAOKHM_02237	AKKGPDOG_02339	MDOCMKDG_02301	IFNMBEFA_01902	GKOILBNK_00777	NJJENNMP_00610	LBNBPKGL_02596	IDHFDJGN_00520	EHIBAMHH_00839	DAEMFFNF_00609	JGBHEMHG_00772	INNLKBBC_00505	DPIANIOG_00354	EDJCGLFE_00726	FBGLDHKP_00520
group_1321		'Cold-shock' DNA-binding domain protein	74	74	1	1	1308				293	293	293	CBCGLHLL_00565	OLKJCOBC_00773	DLAHELBK_00567	ENEFNDIN_00771	CLEDJFKJ_02108	KAKPHMMM_01182	JINMEJPA_01451	KGLHKDKP_00787	NBHECGBB_00260	FICJAGBM_00887	PPKMPCNB_01493	GLDAJHPJ_00304	IGKBIPDO_00552	PNJGHIIE_00562	MCFFHCJJ_00562	JFHAGHJJ_01062	MLNNCFEL_02878	JMOPCDMI_00558	LABOGHMG_00800	BOOGLBFO_00562	FIHFHDIO_00562	CCHAOKHM_02272	AKKGPDOG_00631	MDOCMKDG_02094	IFNMBEFA_00647	GKOILBNK_00825	NJJENNMP_00562	LBNBPKGL_01794	IDHFDJGN_00568	EHIBAMHH_00791	DAEMFFNF_00561	JGBHEMHG_00820	INNLKBBC_00553	DPIANIOG_00306	EDJCGLFE_00774	FBGLDHKP_00568
group_1322		hypothetical protein	74	74	1	1	1314				1676	1703	1676	CBCGLHLL_00570	OLKJCOBC_00778	DLAHELBK_00572	ENEFNDIN_00776	CLEDJFKJ_02113	KAKPHMMM_01177	JINMEJPA_01446	KGLHKDKP_00792	NBHECGBB_00265	FICJAGBM_00882	PPKMPCNB_01488	GLDAJHPJ_00299	IGKBIPDO_00547	PNJGHIIE_00557	MCFFHCJJ_00557	JFHAGHJJ_01057	MLNNCFEL_02873	JMOPCDMI_00563	LABOGHMG_00805	BOOGLBFO_00557	FIHFHDIO_00557	CCHAOKHM_02277	AKKGPDOG_00626	MDOCMKDG_02089	IFNMBEFA_00652	GKOILBNK_00830	NJJENNMP_00557	LBNBPKGL_01789	IDHFDJGN_00573	EHIBAMHH_00786	DAEMFFNF_00556	JGBHEMHG_00825	INNLKBBC_00558	DPIANIOG_00301	EDJCGLFE_00779	FBGLDHKP_00573
group_1323		Putative thiazole biosynthetic enzyme	74	74	1	1	1316				1196	1199	1198	CBCGLHLL_00572	OLKJCOBC_00780	DLAHELBK_00574	ENEFNDIN_00778	CLEDJFKJ_02115	KAKPHMMM_01175	JINMEJPA_01444	KGLHKDKP_00794	NBHECGBB_00267	FICJAGBM_00880	PPKMPCNB_01486	GLDAJHPJ_00297	IGKBIPDO_00545	PNJGHIIE_00555	MCFFHCJJ_00555	JFHAGHJJ_01055	MLNNCFEL_02871	JMOPCDMI_00565	LABOGHMG_00807	BOOGLBFO_00555	FIHFHDIO_00555	CCHAOKHM_02279	AKKGPDOG_00624	MDOCMKDG_02087	IFNMBEFA_00654	GKOILBNK_00832	NJJENNMP_00555	LBNBPKGL_01787	IDHFDJGN_00575	EHIBAMHH_00784	DAEMFFNF_00554	JGBHEMHG_00827	INNLKBBC_00560	DPIANIOG_00299	EDJCGLFE_00781	FBGLDHKP_00575
group_1324		hypothetical protein	74	74	1	1	1325				188	188	188	CBCGLHLL_00578	OLKJCOBC_00786	DLAHELBK_00580	ENEFNDIN_00784	CLEDJFKJ_01578	KAKPHMMM_01924	JINMEJPA_01500	KGLHKDKP_00800	NBHECGBB_00273	FICJAGBM_00874	PPKMPCNB_01480	GLDAJHPJ_00291	IGKBIPDO_00539	PNJGHIIE_00549	MCFFHCJJ_00549	JFHAGHJJ_01049	MLNNCFEL_01184	JMOPCDMI_00571	LABOGHMG_00813	BOOGLBFO_00549	FIHFHDIO_00549	CCHAOKHM_02285	AKKGPDOG_00618	MDOCMKDG_02081	IFNMBEFA_00660	GKOILBNK_00838	NJJENNMP_00549	LBNBPKGL_01431	IDHFDJGN_00581	EHIBAMHH_00778	DAEMFFNF_00548	JGBHEMHG_00833	INNLKBBC_00566	DPIANIOG_00293	EDJCGLFE_00787	FBGLDHKP_00581
group_1325		hypothetical protein	74	74	1	1	1327				380	500	498	CBCGLHLL_00580	OLKJCOBC_00788	DLAHELBK_00582	ENEFNDIN_00786	CLEDJFKJ_01576	KAKPHMMM_01926	JINMEJPA_01498	KGLHKDKP_00802	NBHECGBB_00275	FICJAGBM_00872	PPKMPCNB_01478	GLDAJHPJ_00289	IGKBIPDO_00537	PNJGHIIE_00547	MCFFHCJJ_00547	JFHAGHJJ_01047	MLNNCFEL_01186	JMOPCDMI_00573	LABOGHMG_00815	BOOGLBFO_00547	FIHFHDIO_00547	CCHAOKHM_02287	AKKGPDOG_00616	MDOCMKDG_02079	IFNMBEFA_00662	GKOILBNK_00840	NJJENNMP_00547	LBNBPKGL_01429	IDHFDJGN_00583	EHIBAMHH_00776	DAEMFFNF_00546	JGBHEMHG_00835	INNLKBBC_00568	DPIANIOG_00291	EDJCGLFE_00789	FBGLDHKP_00583
coaX		Type III pantothenate kinase	74	74	1	1	1345				734	737	734	CBCGLHLL_00594	OLKJCOBC_00802	DLAHELBK_00596	ENEFNDIN_00800	CLEDJFKJ_01562	KAKPHMMM_01940	JINMEJPA_01484	KGLHKDKP_00816	NBHECGBB_01400	FICJAGBM_01454	PPKMPCNB_01464	GLDAJHPJ_00275	IGKBIPDO_00523	PNJGHIIE_00533	MCFFHCJJ_00533	JFHAGHJJ_01033	MLNNCFEL_01200	JMOPCDMI_00587	LABOGHMG_00829	BOOGLBFO_00533	FIHFHDIO_00533	CCHAOKHM_02301	AKKGPDOG_00602	MDOCMKDG_01438	IFNMBEFA_00676	GKOILBNK_00854	NJJENNMP_00533	LBNBPKGL_01415	IDHFDJGN_00597	EHIBAMHH_00762	DAEMFFNF_00532	JGBHEMHG_00849	INNLKBBC_00582	DPIANIOG_00277	EDJCGLFE_00803	FBGLDHKP_00597
bioF		8-amino-7-oxononanoate synthase	74	74	1	1	1361				1157	1157	1157	CBCGLHLL_00607	OLKJCOBC_00815	DLAHELBK_00609	ENEFNDIN_00813	CLEDJFKJ_01549	KAKPHMMM_01713	JINMEJPA_00926	KGLHKDKP_00829	NBHECGBB_01387	FICJAGBM_00582	PPKMPCNB_01451	GLDAJHPJ_00262	IGKBIPDO_00510	PNJGHIIE_00520	MCFFHCJJ_00520	JFHAGHJJ_01020	MLNNCFEL_01213	JMOPCDMI_00600	LABOGHMG_00842	BOOGLBFO_00520	FIHFHDIO_00520	CCHAOKHM_02314	AKKGPDOG_00589	MDOCMKDG_01451	IFNMBEFA_00689	GKOILBNK_00867	NJJENNMP_00520	LBNBPKGL_01402	IDHFDJGN_00610	EHIBAMHH_00749	DAEMFFNF_00519	JGBHEMHG_00862	INNLKBBC_00595	DPIANIOG_00264	EDJCGLFE_00816	FBGLDHKP_00610
ribB		3,4-dihydroxy-2-butanone 4-phosphate synthase	74	74	1	1	1379				479	659	654	CBCGLHLL_00623	OLKJCOBC_00831	DLAHELBK_00625	ENEFNDIN_00829	CLEDJFKJ_01533	KAKPHMMM_01697	JINMEJPA_00910	KGLHKDKP_00845	NBHECGBB_01371	FICJAGBM_00598	PPKMPCNB_01435	GLDAJHPJ_00246	IGKBIPDO_00494	PNJGHIIE_00504	MCFFHCJJ_00504	JFHAGHJJ_01004	MLNNCFEL_01229	JMOPCDMI_00616	LABOGHMG_00858	BOOGLBFO_00504	FIHFHDIO_00504	CCHAOKHM_02330	AKKGPDOG_00573	MDOCMKDG_01467	IFNMBEFA_00705	GKOILBNK_00883	NJJENNMP_00504	LBNBPKGL_01386	IDHFDJGN_00626	EHIBAMHH_00733	DAEMFFNF_00503	JGBHEMHG_00878	INNLKBBC_00611	DPIANIOG_00248	EDJCGLFE_00832	FBGLDHKP_00626
rluD		Ribosomal large subunit pseudouridine synthase D	74	74	1	1	1391				200	1052	1040	CBCGLHLL_00639	OLKJCOBC_00846	DLAHELBK_00639	ENEFNDIN_00845	CLEDJFKJ_01518	KAKPHMMM_01683	JINMEJPA_00896	KGLHKDKP_00860	NBHECGBB_03622	FICJAGBM_00614	PPKMPCNB_01421	GLDAJHPJ_00232	IGKBIPDO_00480	PNJGHIIE_00490	MCFFHCJJ_00489	JFHAGHJJ_00990	MLNNCFEL_01243	JMOPCDMI_00632	LABOGHMG_00874	BOOGLBFO_00490	FIHFHDIO_00490	CCHAOKHM_02346	AKKGPDOG_00559	MDOCMKDG_01482	IFNMBEFA_00720	GKOILBNK_00897	NJJENNMP_00490	LBNBPKGL_01373	IDHFDJGN_00641	EHIBAMHH_00718	DAEMFFNF_00489	JGBHEMHG_00894	INNLKBBC_00626	DPIANIOG_00232	EDJCGLFE_00846	FBGLDHKP_00640
group_1331		hypothetical protein	74	74	1	1	1417				1184	1184	1184	CBCGLHLL_00646	OLKJCOBC_00853	DLAHELBK_00646	ENEFNDIN_00852	CLEDJFKJ_01511	KAKPHMMM_01676	JINMEJPA_00889	KGLHKDKP_00867	NBHECGBB_02452	FICJAGBM_00621	PPKMPCNB_01414	GLDAJHPJ_00225	IGKBIPDO_00473	PNJGHIIE_00483	MCFFHCJJ_00482	JFHAGHJJ_00983	MLNNCFEL_01250	JMOPCDMI_00639	LABOGHMG_00881	BOOGLBFO_00483	FIHFHDIO_00483	CCHAOKHM_02353	AKKGPDOG_00552	MDOCMKDG_01489	IFNMBEFA_00727	GKOILBNK_00904	NJJENNMP_00483	LBNBPKGL_03119	IDHFDJGN_00648	EHIBAMHH_00711	DAEMFFNF_00482	JGBHEMHG_00901	INNLKBBC_00633	DPIANIOG_00225	EDJCGLFE_00853	FBGLDHKP_00647
gabD_1		Succinate-semialdehyde dehydrogenase [NADP( )] GabD	74	74	1	1	1411				1061	1451	1445	CBCGLHLL_00652	OLKJCOBC_00859	DLAHELBK_00652	ENEFNDIN_00858	CLEDJFKJ_01505	KAKPHMMM_01670	JINMEJPA_00883	KGLHKDKP_00873	NBHECGBB_02446	FICJAGBM_00627	PPKMPCNB_01408	GLDAJHPJ_00219	IGKBIPDO_00467	PNJGHIIE_00477	MCFFHCJJ_00476	JFHAGHJJ_00977	MLNNCFEL_01256	JMOPCDMI_00645	LABOGHMG_00887	BOOGLBFO_00477	FIHFHDIO_00477	CCHAOKHM_02359	AKKGPDOG_00546	MDOCMKDG_01495	IFNMBEFA_00733	GKOILBNK_00910	NJJENNMP_00477	LBNBPKGL_03113	IDHFDJGN_00654	EHIBAMHH_00705	DAEMFFNF_00476	JGBHEMHG_00907	INNLKBBC_00639	DPIANIOG_00219	EDJCGLFE_00859	FBGLDHKP_00653
group_1333		hypothetical protein	74	74	1	1	1407				536	560	558	CBCGLHLL_00658	OLKJCOBC_00865	DLAHELBK_00657	ENEFNDIN_00864	CLEDJFKJ_01500	KAKPHMMM_01665	JINMEJPA_00878	KGLHKDKP_00879	NBHECGBB_02441	FICJAGBM_02899	PPKMPCNB_01402	GLDAJHPJ_00214	IGKBIPDO_00462	PNJGHIIE_00472	MCFFHCJJ_00471	JFHAGHJJ_00972	MLNNCFEL_01261	JMOPCDMI_00651	LABOGHMG_00892	BOOGLBFO_00472	FIHFHDIO_00472	CCHAOKHM_02364	AKKGPDOG_00541	MDOCMKDG_01500	IFNMBEFA_00739	GKOILBNK_00916	NJJENNMP_00472	LBNBPKGL_03108	IDHFDJGN_00660	EHIBAMHH_00700	DAEMFFNF_00471	JGBHEMHG_00913	INNLKBBC_00645	DPIANIOG_00214	EDJCGLFE_00864	FBGLDHKP_00658
group_1334		hypothetical protein	74	74	1	1	1405				452	452	452	CBCGLHLL_00660	OLKJCOBC_00867	DLAHELBK_00659	ENEFNDIN_00866	CLEDJFKJ_01498	KAKPHMMM_01663	JINMEJPA_00876	KGLHKDKP_00881	NBHECGBB_02439	FICJAGBM_02897	PPKMPCNB_01400	GLDAJHPJ_00212	IGKBIPDO_00460	PNJGHIIE_00470	MCFFHCJJ_00469	JFHAGHJJ_00970	MLNNCFEL_01263	JMOPCDMI_00653	LABOGHMG_00894	BOOGLBFO_00470	FIHFHDIO_00470	CCHAOKHM_02366	AKKGPDOG_00539	MDOCMKDG_01502	IFNMBEFA_00741	GKOILBNK_00918	NJJENNMP_00470	LBNBPKGL_03106	IDHFDJGN_00662	EHIBAMHH_00698	DAEMFFNF_00469	JGBHEMHG_00915	INNLKBBC_00647	DPIANIOG_00212	EDJCGLFE_00866	FBGLDHKP_00660
dctA_1		Aerobic C4-dicarboxylate transport protein	74	74	1	1	6512				1076	1262	1259	CBCGLHLL_00805	OLKJCOBC_00413	DLAHELBK_00194	ENEFNDIN_00412	CLEDJFKJ_01885	KAKPHMMM_02897	JINMEJPA_02850	KGLHKDKP_00414	NBHECGBB_02067	FICJAGBM_01340	PPKMPCNB_01348	GLDAJHPJ_02288	IGKBIPDO_00184	PNJGHIIE_00194	MCFFHCJJ_00192	JFHAGHJJ_00484	MLNNCFEL_00825	JMOPCDMI_00184	LABOGHMG_00563	BOOGLBFO_00194	FIHFHDIO_00194	CCHAOKHM_01657	AKKGPDOG_01566	MDOCMKDG_00184	IFNMBEFA_00184	GKOILBNK_00451	NJJENNMP_00194	LBNBPKGL_00973	IDHFDJGN_00194	EHIBAMHH_00182	DAEMFFNF_00192	JGBHEMHG_00459	INNLKBBC_00192	DPIANIOG_00536	EDJCGLFE_00413	FBGLDHKP_00194
pnuC		Nicotinamide riboside transporter PnuC	74	74	1	1	6505				581	581	581	CBCGLHLL_00812	OLKJCOBC_00420	DLAHELBK_00201	ENEFNDIN_00419	CLEDJFKJ_01892	KAKPHMMM_02904	JINMEJPA_01108	KGLHKDKP_00421	NBHECGBB_02432	FICJAGBM_01333	PPKMPCNB_01341	GLDAJHPJ_02295	IGKBIPDO_00191	PNJGHIIE_00201	MCFFHCJJ_00199	JFHAGHJJ_00491	MLNNCFEL_00832	JMOPCDMI_00191	LABOGHMG_00556	BOOGLBFO_00201	FIHFHDIO_00201	CCHAOKHM_01664	AKKGPDOG_01559	MDOCMKDG_00191	IFNMBEFA_00191	GKOILBNK_00458	NJJENNMP_00201	LBNBPKGL_00980	IDHFDJGN_00201	EHIBAMHH_00189	DAEMFFNF_00199	JGBHEMHG_00466	INNLKBBC_00199	DPIANIOG_00543	EDJCGLFE_00420	FBGLDHKP_00201
ilvB		Acetolactate synthase isozyme 1 large subunit	74	74	1	1	6488				1097	1640	1632	CBCGLHLL_00827	OLKJCOBC_00435	DLAHELBK_00216	ENEFNDIN_00434	CLEDJFKJ_01907	KAKPHMMM_01525	JINMEJPA_01123	KGLHKDKP_00436	NBHECGBB_02417	FICJAGBM_01318	PPKMPCNB_01326	GLDAJHPJ_02310	IGKBIPDO_00206	PNJGHIIE_00216	MCFFHCJJ_00214	JFHAGHJJ_00506	MLNNCFEL_00847	JMOPCDMI_00206	LABOGHMG_00541	BOOGLBFO_00216	FIHFHDIO_00216	CCHAOKHM_01679	AKKGPDOG_01544	MDOCMKDG_00206	IFNMBEFA_00206	GKOILBNK_00473	NJJENNMP_00216	LBNBPKGL_00995	IDHFDJGN_00216	EHIBAMHH_00204	DAEMFFNF_00214	JGBHEMHG_00481	INNLKBBC_00214	DPIANIOG_00558	EDJCGLFE_00435	FBGLDHKP_00216
proP_1		Proline/betaine transporter	74	74	1	1	6486				908	1298	1292	CBCGLHLL_00829	OLKJCOBC_00437	DLAHELBK_00218	ENEFNDIN_00436	CLEDJFKJ_01909	KAKPHMMM_01523	JINMEJPA_01125	KGLHKDKP_00438	NBHECGBB_02414	FICJAGBM_01316	PPKMPCNB_01324	GLDAJHPJ_02312	IGKBIPDO_00208	PNJGHIIE_00218	MCFFHCJJ_00216	JFHAGHJJ_00508	MLNNCFEL_00849	JMOPCDMI_00208	LABOGHMG_00539	BOOGLBFO_00218	FIHFHDIO_00218	CCHAOKHM_01681	AKKGPDOG_01542	MDOCMKDG_00208	IFNMBEFA_00208	GKOILBNK_00475	NJJENNMP_00218	LBNBPKGL_00997	IDHFDJGN_00218	EHIBAMHH_00206	DAEMFFNF_00216	JGBHEMHG_00483	INNLKBBC_00216	DPIANIOG_00560	EDJCGLFE_00437	FBGLDHKP_00218
fabG_2		3-oxoacyl-[acyl-carrier-protein] reductase FabG	74	74	1	1	6473				749	749	749	CBCGLHLL_00838	OLKJCOBC_00446	DLAHELBK_00227	ENEFNDIN_00445	CLEDJFKJ_02570	KAKPHMMM_01515	JINMEJPA_01134	KGLHKDKP_00447	NBHECGBB_02199	FICJAGBM_01148	PPKMPCNB_01316	GLDAJHPJ_02321	IGKBIPDO_00217	PNJGHIIE_00227	MCFFHCJJ_00225	JFHAGHJJ_00517	MLNNCFEL_00858	JMOPCDMI_00217	LABOGHMG_00531	BOOGLBFO_00227	FIHFHDIO_00227	CCHAOKHM_01689	AKKGPDOG_01533	MDOCMKDG_00217	IFNMBEFA_00217	GKOILBNK_00484	NJJENNMP_00227	LBNBPKGL_01006	IDHFDJGN_00227	EHIBAMHH_00215	DAEMFFNF_00225	JGBHEMHG_00492	INNLKBBC_00225	DPIANIOG_00569	EDJCGLFE_00446	FBGLDHKP_00227
dsdA		D-serine dehydratase	74	74	1	1	6467				1334	1334	1334	CBCGLHLL_00844	OLKJCOBC_00452	DLAHELBK_00233	ENEFNDIN_00451	CLEDJFKJ_02576	KAKPHMMM_01509	JINMEJPA_01140	KGLHKDKP_00453	NBHECGBB_02205	FICJAGBM_01154	PPKMPCNB_01310	GLDAJHPJ_02327	IGKBIPDO_00223	PNJGHIIE_00233	MCFFHCJJ_00231	JFHAGHJJ_00523	MLNNCFEL_00864	JMOPCDMI_00223	LABOGHMG_00525	BOOGLBFO_00233	FIHFHDIO_00233	CCHAOKHM_01695	AKKGPDOG_01527	MDOCMKDG_00223	IFNMBEFA_00223	GKOILBNK_00490	NJJENNMP_00233	LBNBPKGL_01012	IDHFDJGN_00233	EHIBAMHH_00221	DAEMFFNF_00231	JGBHEMHG_00498	INNLKBBC_00231	DPIANIOG_00575	EDJCGLFE_00452	FBGLDHKP_00233
group_1376		Sporulation related domain protein	74	74	1	1	6447				590	590	590	CBCGLHLL_00861	OLKJCOBC_00469	DLAHELBK_00250	ENEFNDIN_00468	CLEDJFKJ_02593	KAKPHMMM_01492	JINMEJPA_02555	KGLHKDKP_00470	NBHECGBB_02787	FICJAGBM_03335	PPKMPCNB_01293	GLDAJHPJ_03584	IGKBIPDO_00240	PNJGHIIE_00250	MCFFHCJJ_00248	JFHAGHJJ_03589	MLNNCFEL_00881	JMOPCDMI_00240	LABOGHMG_00508	BOOGLBFO_00250	FIHFHDIO_00250	CCHAOKHM_01712	AKKGPDOG_03372	MDOCMKDG_00240	IFNMBEFA_00240	GKOILBNK_00507	NJJENNMP_00250	LBNBPKGL_01029	IDHFDJGN_00250	EHIBAMHH_00238	DAEMFFNF_00248	JGBHEMHG_00515	INNLKBBC_00248	DPIANIOG_00592	EDJCGLFE_00469	FBGLDHKP_00250
group_1377		Activator of Hsp90 ATPase -like protein	74	74	1	1	6442				437	446	437	CBCGLHLL_00866	OLKJCOBC_00474	DLAHELBK_00255	ENEFNDIN_00473	CLEDJFKJ_02598	KAKPHMMM_01487	JINMEJPA_03392	KGLHKDKP_00475	NBHECGBB_02792	FICJAGBM_02926	PPKMPCNB_01288	GLDAJHPJ_03589	IGKBIPDO_00245	PNJGHIIE_00255	MCFFHCJJ_00253	JFHAGHJJ_03594	MLNNCFEL_00886	JMOPCDMI_00245	LABOGHMG_00503	BOOGLBFO_00255	FIHFHDIO_00255	CCHAOKHM_01717	AKKGPDOG_03377	MDOCMKDG_00245	IFNMBEFA_00245	GKOILBNK_00512	NJJENNMP_00255	LBNBPKGL_01034	IDHFDJGN_00255	EHIBAMHH_00243	DAEMFFNF_00253	JGBHEMHG_00520	INNLKBBC_00253	DPIANIOG_00597	EDJCGLFE_00474	FBGLDHKP_00255
bdhA		D-beta-hydroxybutyrate dehydrogenase	74	74	1	1	2850				785	785	785	CBCGLHLL_00870	OLKJCOBC_00873	DLAHELBK_00665	ENEFNDIN_00872	CLEDJFKJ_02800	KAKPHMMM_03816	JINMEJPA_03553	KGLHKDKP_01083	NBHECGBB_03694	FICJAGBM_03502	PPKMPCNB_03669	GLDAJHPJ_03804	IGKBIPDO_00656	PNJGHIIE_03800	MCFFHCJJ_00653	JFHAGHJJ_03821	MLNNCFEL_01740	JMOPCDMI_00659	LABOGHMG_03735	BOOGLBFO_00665	FIHFHDIO_00666	CCHAOKHM_00281	AKKGPDOG_03796	MDOCMKDG_03796	IFNMBEFA_03797	GKOILBNK_03804	NJJENNMP_03807	LBNBPKGL_03761	IDHFDJGN_00668	EHIBAMHH_00895	DAEMFFNF_00652	JGBHEMHG_00921	INNLKBBC_00653	DPIANIOG_00601	EDJCGLFE_01067	FBGLDHKP_01049
scoB		putative succinyl-CoA:3-ketoacid coenzyme A transferase subunit B	74	74	1	1	2845				458	641	638	CBCGLHLL_00875	OLKJCOBC_00878	DLAHELBK_00670	ENEFNDIN_00877	CLEDJFKJ_02795	KAKPHMMM_03458	JINMEJPA_00978	KGLHKDKP_01088	NBHECGBB_02725	FICJAGBM_03528	PPKMPCNB_03674	GLDAJHPJ_00410	IGKBIPDO_00661	PNJGHIIE_00669	MCFFHCJJ_00658	JFHAGHJJ_01348	MLNNCFEL_01745	JMOPCDMI_00664	LABOGHMG_02389	BOOGLBFO_00670	FIHFHDIO_00671	CCHAOKHM_00272	AKKGPDOG_02269	MDOCMKDG_02133	IFNMBEFA_02243	GKOILBNK_00927	NJJENNMP_00848	LBNBPKGL_02951	IDHFDJGN_00673	EHIBAMHH_00900	DAEMFFNF_00657	JGBHEMHG_00926	INNLKBBC_00658	DPIANIOG_00606	EDJCGLFE_01072	FBGLDHKP_01044
hom_1		Homoserine dehydrogenase	74	74	1	1	2819				1004	1004	1004	CBCGLHLL_00898	OLKJCOBC_00901	DLAHELBK_00693	ENEFNDIN_00900	CLEDJFKJ_02772	KAKPHMMM_02547	JINMEJPA_01001	KGLHKDKP_01111	NBHECGBB_02802	FICJAGBM_02165	PPKMPCNB_02789	GLDAJHPJ_00433	IGKBIPDO_00684	PNJGHIIE_00692	MCFFHCJJ_00681	JFHAGHJJ_01325	MLNNCFEL_01768	JMOPCDMI_00687	LABOGHMG_02366	BOOGLBFO_00694	FIHFHDIO_00694	CCHAOKHM_00249	AKKGPDOG_02246	MDOCMKDG_02156	IFNMBEFA_02220	GKOILBNK_00950	NJJENNMP_00825	LBNBPKGL_03373	IDHFDJGN_00696	EHIBAMHH_00923	DAEMFFNF_00680	JGBHEMHG_00949	INNLKBBC_00681	DPIANIOG_00629	EDJCGLFE_01095	FBGLDHKP_01021
thlA_1		Acetyl-CoA acetyltransferase	74	74	1	1	2843				899	1172	1168	CBCGLHLL_00877	OLKJCOBC_00880	DLAHELBK_00672	ENEFNDIN_00879	CLEDJFKJ_02793	KAKPHMMM_03461	JINMEJPA_00980	KGLHKDKP_01090	NBHECGBB_02723	FICJAGBM_03305	PPKMPCNB_02810	GLDAJHPJ_00412	IGKBIPDO_00663	PNJGHIIE_00671	MCFFHCJJ_00660	JFHAGHJJ_01346	MLNNCFEL_01747	JMOPCDMI_00666	LABOGHMG_02387	BOOGLBFO_00672	FIHFHDIO_00673	CCHAOKHM_00270	AKKGPDOG_02267	MDOCMKDG_02135	IFNMBEFA_02241	GKOILBNK_00929	NJJENNMP_00846	LBNBPKGL_02953	IDHFDJGN_00675	EHIBAMHH_00902	DAEMFFNF_00659	JGBHEMHG_00928	INNLKBBC_00660	DPIANIOG_00608	EDJCGLFE_01074	FBGLDHKP_01042
group_1381		hypothetical protein	74	74	1	1	2840				206	227	226	CBCGLHLL_00880	OLKJCOBC_00883	DLAHELBK_00675	ENEFNDIN_00882	CLEDJFKJ_02790	KAKPHMMM_03464	JINMEJPA_00983	KGLHKDKP_01093	NBHECGBB_02720	FICJAGBM_03688	PPKMPCNB_02807	GLDAJHPJ_00415	IGKBIPDO_00666	PNJGHIIE_00674	MCFFHCJJ_00663	JFHAGHJJ_01343	MLNNCFEL_01750	JMOPCDMI_00669	LABOGHMG_02384	BOOGLBFO_00675	FIHFHDIO_00676	CCHAOKHM_00267	AKKGPDOG_02264	MDOCMKDG_02138	IFNMBEFA_02238	GKOILBNK_00932	NJJENNMP_00843	LBNBPKGL_02956	IDHFDJGN_00678	EHIBAMHH_00905	DAEMFFNF_00662	JGBHEMHG_00931	INNLKBBC_00663	DPIANIOG_00611	EDJCGLFE_01077	FBGLDHKP_01039
kgtP_1		Alpha-ketoglutarate permease	74	74	1	1	2836				1145	1286	1282	CBCGLHLL_00884	OLKJCOBC_00887	DLAHELBK_00679	ENEFNDIN_00886	CLEDJFKJ_02786	KAKPHMMM_02561	JINMEJPA_00987	KGLHKDKP_01097	NBHECGBB_02716	FICJAGBM_02577	PPKMPCNB_02803	GLDAJHPJ_00419	IGKBIPDO_00670	PNJGHIIE_00678	MCFFHCJJ_00667	JFHAGHJJ_01339	MLNNCFEL_01754	JMOPCDMI_00673	LABOGHMG_02380	BOOGLBFO_00679	FIHFHDIO_00680	CCHAOKHM_00263	AKKGPDOG_02260	MDOCMKDG_02142	IFNMBEFA_02234	GKOILBNK_00936	NJJENNMP_00839	LBNBPKGL_02960	IDHFDJGN_00682	EHIBAMHH_00909	DAEMFFNF_00666	JGBHEMHG_00935	INNLKBBC_00667	DPIANIOG_00615	EDJCGLFE_01081	FBGLDHKP_01035
tauB_1		Taurine import ATP-binding protein TauB	74	74	1	1	2832				839	839	839	CBCGLHLL_00887	OLKJCOBC_00890	DLAHELBK_00682	ENEFNDIN_00889	CLEDJFKJ_02783	KAKPHMMM_02558	JINMEJPA_00990	KGLHKDKP_01100	NBHECGBB_02713	FICJAGBM_02574	PPKMPCNB_02800	GLDAJHPJ_00422	IGKBIPDO_00673	PNJGHIIE_00681	MCFFHCJJ_00670	JFHAGHJJ_01336	MLNNCFEL_01757	JMOPCDMI_00676	LABOGHMG_02377	BOOGLBFO_00682	FIHFHDIO_00683	CCHAOKHM_00260	AKKGPDOG_02257	MDOCMKDG_02145	IFNMBEFA_02231	GKOILBNK_00939	NJJENNMP_00836	LBNBPKGL_02963	IDHFDJGN_00685	EHIBAMHH_00912	DAEMFFNF_00669	JGBHEMHG_00938	INNLKBBC_00670	DPIANIOG_00618	EDJCGLFE_01084	FBGLDHKP_01032
hxlR_1		HTH-type transcriptional activator HxlR	74	74	1	1	2822				227	395	390	CBCGLHLL_00895	OLKJCOBC_00898	DLAHELBK_00690	ENEFNDIN_00897	CLEDJFKJ_02775	KAKPHMMM_02550	JINMEJPA_00998	KGLHKDKP_01108	NBHECGBB_02799	FICJAGBM_02168	PPKMPCNB_02792	GLDAJHPJ_00430	IGKBIPDO_00681	PNJGHIIE_00689	MCFFHCJJ_00678	JFHAGHJJ_01328	MLNNCFEL_01765	JMOPCDMI_00684	LABOGHMG_02369	BOOGLBFO_00691	FIHFHDIO_00691	CCHAOKHM_00252	AKKGPDOG_02249	MDOCMKDG_02153	IFNMBEFA_02223	GKOILBNK_00947	NJJENNMP_00828	LBNBPKGL_02971	IDHFDJGN_00693	EHIBAMHH_00920	DAEMFFNF_00677	JGBHEMHG_00946	INNLKBBC_00678	DPIANIOG_00626	EDJCGLFE_01092	FBGLDHKP_01024
group_1385		EamA-like transporter family protein	74	74	1	1	2820				626	917	913	CBCGLHLL_00897	OLKJCOBC_00900	DLAHELBK_00692	ENEFNDIN_00899	CLEDJFKJ_02773	KAKPHMMM_02548	JINMEJPA_01000	KGLHKDKP_01110	NBHECGBB_02801	FICJAGBM_02166	PPKMPCNB_02790	GLDAJHPJ_00432	IGKBIPDO_00683	PNJGHIIE_00691	MCFFHCJJ_00680	JFHAGHJJ_01326	MLNNCFEL_01767	JMOPCDMI_00686	LABOGHMG_02367	BOOGLBFO_00693	FIHFHDIO_00693	CCHAOKHM_00250	AKKGPDOG_02247	MDOCMKDG_02155	IFNMBEFA_02221	GKOILBNK_00949	NJJENNMP_00826	LBNBPKGL_03372	IDHFDJGN_00695	EHIBAMHH_00922	DAEMFFNF_00679	JGBHEMHG_00948	INNLKBBC_00680	DPIANIOG_00628	EDJCGLFE_01094	FBGLDHKP_01022
acoA		Acetoin:2,6-dichlorophenolindophenol oxidoreductase subunit alpha	74	74	1	1	2808				488	962	955	CBCGLHLL_00909	OLKJCOBC_00912	DLAHELBK_00704	ENEFNDIN_00911	CLEDJFKJ_03562	KAKPHMMM_03596	JINMEJPA_01012	KGLHKDKP_01122	NBHECGBB_03416	FICJAGBM_02154	PPKMPCNB_02778	GLDAJHPJ_00444	IGKBIPDO_00695	PNJGHIIE_00703	MCFFHCJJ_00692	JFHAGHJJ_01314	MLNNCFEL_01779	JMOPCDMI_00698	LABOGHMG_02355	BOOGLBFO_00705	FIHFHDIO_00705	CCHAOKHM_00238	AKKGPDOG_02235	MDOCMKDG_02167	IFNMBEFA_02209	GKOILBNK_00961	NJJENNMP_00814	LBNBPKGL_03384	IDHFDJGN_00707	EHIBAMHH_00934	DAEMFFNF_00691	JGBHEMHG_00960	INNLKBBC_00692	DPIANIOG_00640	EDJCGLFE_01106	FBGLDHKP_01010
ycgJ		putative methyltransferase YcgJ	74	74	1	1	2787				710	767	766	CBCGLHLL_00930	OLKJCOBC_00933	DLAHELBK_00725	ENEFNDIN_00932	CLEDJFKJ_03540	KAKPHMMM_01777	JINMEJPA_03049	KGLHKDKP_01143	NBHECGBB_03398	FICJAGBM_03144	PPKMPCNB_02757	GLDAJHPJ_00465	IGKBIPDO_00716	PNJGHIIE_00724	MCFFHCJJ_00713	JFHAGHJJ_01293	MLNNCFEL_01800	JMOPCDMI_00719	LABOGHMG_03229	BOOGLBFO_00726	FIHFHDIO_00726	CCHAOKHM_00217	AKKGPDOG_02214	MDOCMKDG_02188	IFNMBEFA_02188	GKOILBNK_00982	NJJENNMP_00793	LBNBPKGL_03058	IDHFDJGN_00728	EHIBAMHH_00955	DAEMFFNF_00712	JGBHEMHG_00981	INNLKBBC_00713	DPIANIOG_00661	EDJCGLFE_01127	FBGLDHKP_00989
group_139		hypothetical protein	74	74	1	1	2503				239	818	804	CBCGLHLL_01253	OLKJCOBC_01281	DLAHELBK_01073	ENEFNDIN_01280	CLEDJFKJ_03370	KAKPHMMM_02370	JINMEJPA_03184	KGLHKDKP_01294	NBHECGBB_03740	FICJAGBM_03566	PPKMPCNB_01528	GLDAJHPJ_00616	IGKBIPDO_00867	PNJGHIIE_00875	MCFFHCJJ_01034	JFHAGHJJ_02459	MLNNCFEL_03144	JMOPCDMI_00860	LABOGHMG_03011	BOOGLBFO_00877	FIHFHDIO_00877	CCHAOKHM_01063	AKKGPDOG_01497	MDOCMKDG_01975	IFNMBEFA_02686	GKOILBNK_01123	NJJENNMP_00874	LBNBPKGL_01455	IDHFDJGN_00879	EHIBAMHH_01458	DAEMFFNF_01033	JGBHEMHG_01304	INNLKBBC_03535	DPIANIOG_01181	EDJCGLFE_03598	FBGLDHKP_01397
cobT		Nicotinate-nucleotide--dimethylbenzimidazole phosphoribosyltransferase	74	74	1	1	2759				1055	1055	1055	CBCGLHLL_00956	OLKJCOBC_00959	DLAHELBK_00751	ENEFNDIN_00958	CLEDJFKJ_03512	KAKPHMMM_01803	JINMEJPA_01789	KGLHKDKP_01169	NBHECGBB_02664	FICJAGBM_01765	PPKMPCNB_02467	GLDAJHPJ_00491	IGKBIPDO_00742	PNJGHIIE_00750	MCFFHCJJ_00739	JFHAGHJJ_01267	MLNNCFEL_01171	JMOPCDMI_00745	LABOGHMG_00925	BOOGLBFO_00752	FIHFHDIO_00752	CCHAOKHM_00191	AKKGPDOG_02721	MDOCMKDG_01633	IFNMBEFA_01528	GKOILBNK_01008	NJJENNMP_00767	LBNBPKGL_01227	IDHFDJGN_00754	EHIBAMHH_00981	DAEMFFNF_00738	JGBHEMHG_01007	INNLKBBC_00739	DPIANIOG_00687	EDJCGLFE_01153	FBGLDHKP_00963
cobP		Bifunctional adenosylcobalamin biosynthesis protein CobP	74	74	1	1	2758				518	518	518	CBCGLHLL_00957	OLKJCOBC_00960	DLAHELBK_00752	ENEFNDIN_00959	CLEDJFKJ_03511	KAKPHMMM_01804	JINMEJPA_01790	KGLHKDKP_01170	NBHECGBB_02663	FICJAGBM_01764	PPKMPCNB_02468	GLDAJHPJ_00492	IGKBIPDO_00743	PNJGHIIE_00751	MCFFHCJJ_00740	JFHAGHJJ_01266	MLNNCFEL_01170	JMOPCDMI_00746	LABOGHMG_00926	BOOGLBFO_00753	FIHFHDIO_00753	CCHAOKHM_00190	AKKGPDOG_02720	MDOCMKDG_01632	IFNMBEFA_01527	GKOILBNK_01009	NJJENNMP_00766	LBNBPKGL_01228	IDHFDJGN_00755	EHIBAMHH_00982	DAEMFFNF_00739	JGBHEMHG_01008	INNLKBBC_00740	DPIANIOG_00688	EDJCGLFE_01154	FBGLDHKP_00962
mtlD		Phosphorylated carbohydrates phosphatase	74	74	1	1	2756				1634	2147	2140	CBCGLHLL_00959	OLKJCOBC_00962	DLAHELBK_00754	ENEFNDIN_00961	CLEDJFKJ_03509	KAKPHMMM_01806	JINMEJPA_01792	KGLHKDKP_01172	NBHECGBB_02661	FICJAGBM_01762	PPKMPCNB_02470	GLDAJHPJ_00494	IGKBIPDO_00745	PNJGHIIE_00753	MCFFHCJJ_00742	JFHAGHJJ_01264	MLNNCFEL_01168	JMOPCDMI_00748	LABOGHMG_00928	BOOGLBFO_00755	FIHFHDIO_00755	CCHAOKHM_00188	AKKGPDOG_02718	MDOCMKDG_01630	IFNMBEFA_01525	GKOILBNK_01011	NJJENNMP_00764	LBNBPKGL_01230	IDHFDJGN_00757	EHIBAMHH_00984	DAEMFFNF_00741	JGBHEMHG_01010	INNLKBBC_00742	DPIANIOG_00690	EDJCGLFE_01156	FBGLDHKP_00960
ybaK		Cys-tRNA(Pro)/Cys-tRNA(Cys) deacylase YbaK	74	74	1	1	2743				464	464	464	CBCGLHLL_00972	OLKJCOBC_00975	DLAHELBK_00767	ENEFNDIN_00974	CLEDJFKJ_02313	KAKPHMMM_01481	JINMEJPA_03230	KGLHKDKP_01185	NBHECGBB_01824	FICJAGBM_03077	PPKMPCNB_02483	GLDAJHPJ_00507	IGKBIPDO_00758	PNJGHIIE_00766	MCFFHCJJ_00755	JFHAGHJJ_01251	MLNNCFEL_01155	JMOPCDMI_00761	LABOGHMG_00941	BOOGLBFO_00768	FIHFHDIO_00768	CCHAOKHM_00175	AKKGPDOG_01785	MDOCMKDG_01617	IFNMBEFA_01512	GKOILBNK_01024	NJJENNMP_00751	LBNBPKGL_01243	IDHFDJGN_00770	EHIBAMHH_00997	DAEMFFNF_00754	JGBHEMHG_01023	INNLKBBC_00755	DPIANIOG_00703	EDJCGLFE_01169	FBGLDHKP_00947
group_1401		hypothetical protein	74	74	1	1	2742				302	302	302	CBCGLHLL_00973	OLKJCOBC_00976	DLAHELBK_00768	ENEFNDIN_00975	CLEDJFKJ_02312	KAKPHMMM_01480	JINMEJPA_03231	KGLHKDKP_01186	NBHECGBB_01825	FICJAGBM_03078	PPKMPCNB_02484	GLDAJHPJ_00508	IGKBIPDO_00759	PNJGHIIE_00767	MCFFHCJJ_00756	JFHAGHJJ_01250	MLNNCFEL_01154	JMOPCDMI_00762	LABOGHMG_00942	BOOGLBFO_00769	FIHFHDIO_00769	CCHAOKHM_00174	AKKGPDOG_01784	MDOCMKDG_01616	IFNMBEFA_01511	GKOILBNK_01025	NJJENNMP_00750	LBNBPKGL_01244	IDHFDJGN_00771	EHIBAMHH_00998	DAEMFFNF_00755	JGBHEMHG_01024	INNLKBBC_00756	DPIANIOG_00704	EDJCGLFE_01170	FBGLDHKP_00946
rclR		RCS-specific HTH-type transcriptional activator RclR	74	74	1	1	2737				641	965	960	CBCGLHLL_00978	OLKJCOBC_00981	DLAHELBK_00773	ENEFNDIN_00980	CLEDJFKJ_02307	KAKPHMMM_01475	JINMEJPA_01539	KGLHKDKP_01191	NBHECGBB_01830	FICJAGBM_03372	PPKMPCNB_02489	GLDAJHPJ_00513	IGKBIPDO_00764	PNJGHIIE_00772	MCFFHCJJ_00761	JFHAGHJJ_01245	MLNNCFEL_01149	JMOPCDMI_00767	LABOGHMG_00947	BOOGLBFO_00774	FIHFHDIO_00774	CCHAOKHM_00169	AKKGPDOG_01779	MDOCMKDG_01611	IFNMBEFA_01506	GKOILBNK_01030	NJJENNMP_00745	LBNBPKGL_01249	IDHFDJGN_00776	EHIBAMHH_01003	DAEMFFNF_00760	JGBHEMHG_01029	INNLKBBC_00761	DPIANIOG_00709	EDJCGLFE_01175	FBGLDHKP_00941
group_1403		hypothetical protein	74	74	1	1	2722				356	356	356	CBCGLHLL_00993	OLKJCOBC_00996	DLAHELBK_00788	ENEFNDIN_00995	CLEDJFKJ_02292	KAKPHMMM_01460	JINMEJPA_01554	KGLHKDKP_01206	NBHECGBB_01845	FICJAGBM_03220	PPKMPCNB_02504	GLDAJHPJ_00528	IGKBIPDO_00779	PNJGHIIE_00787	MCFFHCJJ_00776	JFHAGHJJ_01230	MLNNCFEL_01134	JMOPCDMI_00782	LABOGHMG_00962	BOOGLBFO_00789	FIHFHDIO_00789	CCHAOKHM_00154	AKKGPDOG_01764	MDOCMKDG_01596	IFNMBEFA_01491	GKOILBNK_01045	NJJENNMP_00730	LBNBPKGL_01264	IDHFDJGN_00791	EHIBAMHH_01018	DAEMFFNF_00775	JGBHEMHG_01044	INNLKBBC_00776	DPIANIOG_00724	EDJCGLFE_01190	FBGLDHKP_00926
group_1404		NADH(P)-binding protein	74	74	1	1	2718				665	665	665	CBCGLHLL_00997	OLKJCOBC_01000	DLAHELBK_00792	ENEFNDIN_00999	CLEDJFKJ_02288	KAKPHMMM_01456	JINMEJPA_01558	KGLHKDKP_01210	NBHECGBB_01849	FICJAGBM_02439	PPKMPCNB_02089	GLDAJHPJ_00532	IGKBIPDO_00783	PNJGHIIE_00791	MCFFHCJJ_00780	JFHAGHJJ_01226	MLNNCFEL_01130	JMOPCDMI_00786	LABOGHMG_00966	BOOGLBFO_00793	FIHFHDIO_00793	CCHAOKHM_00150	AKKGPDOG_01760	MDOCMKDG_01592	IFNMBEFA_01487	GKOILBNK_01049	NJJENNMP_00726	LBNBPKGL_01268	IDHFDJGN_00795	EHIBAMHH_01022	DAEMFFNF_00779	JGBHEMHG_01048	INNLKBBC_00780	DPIANIOG_00728	EDJCGLFE_01194	FBGLDHKP_00922
dnaX_1		DNA polymerase III subunit tau	74	74	1	1	2644				668	980	975	CBCGLHLL_01038	OLKJCOBC_01041	DLAHELBK_00833	ENEFNDIN_01040	CLEDJFKJ_02446	KAKPHMMM_03131	JINMEJPA_01668	KGLHKDKP_01251	NBHECGBB_02329	FICJAGBM_01815	PPKMPCNB_02130	GLDAJHPJ_00573	IGKBIPDO_00824	PNJGHIIE_00832	MCFFHCJJ_00821	JFHAGHJJ_01185	MLNNCFEL_01089	JMOPCDMI_00827	LABOGHMG_01007	BOOGLBFO_00834	FIHFHDIO_00834	CCHAOKHM_00110	AKKGPDOG_01719	MDOCMKDG_02659	IFNMBEFA_02640	GKOILBNK_01090	NJJENNMP_00685	LBNBPKGL_02766	IDHFDJGN_00836	EHIBAMHH_01063	DAEMFFNF_00820	JGBHEMHG_01089	INNLKBBC_00822	DPIANIOG_00769	EDJCGLFE_01236	FBGLDHKP_00881
msbA		Lipid A export ATP-binding/permease protein MsbA	74	74	1	1	2641				1496	1727	1723	CBCGLHLL_01041	OLKJCOBC_01044	DLAHELBK_00836	ENEFNDIN_01043	CLEDJFKJ_02449	KAKPHMMM_03134	JINMEJPA_01665	KGLHKDKP_01254	NBHECGBB_02332	FICJAGBM_01812	PPKMPCNB_02133	GLDAJHPJ_00576	IGKBIPDO_00827	PNJGHIIE_00835	MCFFHCJJ_00824	JFHAGHJJ_01182	MLNNCFEL_03251	JMOPCDMI_00830	LABOGHMG_01010	BOOGLBFO_00837	FIHFHDIO_00837	CCHAOKHM_00107	AKKGPDOG_01716	MDOCMKDG_02662	IFNMBEFA_02643	GKOILBNK_01093	NJJENNMP_00682	LBNBPKGL_02769	IDHFDJGN_00839	EHIBAMHH_01066	DAEMFFNF_00823	JGBHEMHG_01092	INNLKBBC_00825	DPIANIOG_00772	EDJCGLFE_01239	FBGLDHKP_00878
ddc		L-2,4-diaminobutyrate decarboxylase	74	74	1	1	4251				1130	1532	1526	CBCGLHLL_01069	OLKJCOBC_00011	DLAHELBK_03282	ENEFNDIN_00011	CLEDJFKJ_00216	KAKPHMMM_00005	JINMEJPA_00395	KGLHKDKP_00011	NBHECGBB_01934	FICJAGBM_01085	PPKMPCNB_00473	GLDAJHPJ_02442	IGKBIPDO_03322	PNJGHIIE_03268	MCFFHCJJ_00852	JFHAGHJJ_02501	MLNNCFEL_03328	JMOPCDMI_03216	LABOGHMG_00011	BOOGLBFO_03367	FIHFHDIO_03372	CCHAOKHM_01944	AKKGPDOG_03187	MDOCMKDG_02971	IFNMBEFA_03018	GKOILBNK_03304	NJJENNMP_03234	LBNBPKGL_02567	IDHFDJGN_03259	EHIBAMHH_01094	DAEMFFNF_00851	JGBHEMHG_01120	INNLKBBC_01050	DPIANIOG_00997	EDJCGLFE_00211	FBGLDHKP_03533
group_1412		hypothetical protein	74	74	1	1	4224				383	491	489	CBCGLHLL_01093	OLKJCOBC_00035	DLAHELBK_03076	ENEFNDIN_00035	CLEDJFKJ_00240	KAKPHMMM_00029	JINMEJPA_00371	KGLHKDKP_00035	NBHECGBB_01696	FICJAGBM_03189	PPKMPCNB_00449	GLDAJHPJ_01081	IGKBIPDO_02984	PNJGHIIE_02867	MCFFHCJJ_00876	JFHAGHJJ_01495	MLNNCFEL_00024	JMOPCDMI_02909	LABOGHMG_00035	BOOGLBFO_03055	FIHFHDIO_02963	CCHAOKHM_01919	AKKGPDOG_00394	MDOCMKDG_02406	IFNMBEFA_02406	GKOILBNK_02915	NJJENNMP_02927	LBNBPKGL_02024	IDHFDJGN_02880	EHIBAMHH_01118	DAEMFFNF_00875	JGBHEMHG_01144	INNLKBBC_01074	DPIANIOG_01021	EDJCGLFE_00187	FBGLDHKP_03318
icaA		Poly-beta-1,6-N-acetyl-D-glucosamine synthase	74	74	1	1	4211				1172	1250	1247	CBCGLHLL_01104	OLKJCOBC_00046	DLAHELBK_03065	ENEFNDIN_00046	CLEDJFKJ_00251	KAKPHMMM_00040	JINMEJPA_00360	KGLHKDKP_00046	NBHECGBB_01685	FICJAGBM_03099	PPKMPCNB_00438	GLDAJHPJ_01092	IGKBIPDO_02973	PNJGHIIE_02856	MCFFHCJJ_00887	JFHAGHJJ_01506	MLNNCFEL_00035	JMOPCDMI_02898	LABOGHMG_00046	BOOGLBFO_03044	FIHFHDIO_02952	CCHAOKHM_01908	AKKGPDOG_00405	MDOCMKDG_02395	IFNMBEFA_02395	GKOILBNK_02904	NJJENNMP_02916	LBNBPKGL_02013	IDHFDJGN_02869	EHIBAMHH_01129	DAEMFFNF_00886	JGBHEMHG_01155	INNLKBBC_01085	DPIANIOG_01032	EDJCGLFE_00176	FBGLDHKP_03329
mnaA		UDP-N-acetylglucosamine 2-epimerase	74	74	1	1	4208				1136	1136	1136	CBCGLHLL_01107	OLKJCOBC_00049	DLAHELBK_03062	ENEFNDIN_00049	CLEDJFKJ_00254	KAKPHMMM_00043	JINMEJPA_00357	KGLHKDKP_00049	NBHECGBB_01682	FICJAGBM_03096	PPKMPCNB_00435	GLDAJHPJ_01095	IGKBIPDO_02970	PNJGHIIE_02853	MCFFHCJJ_00890	JFHAGHJJ_01509	MLNNCFEL_00038	JMOPCDMI_02895	LABOGHMG_00049	BOOGLBFO_03041	FIHFHDIO_02949	CCHAOKHM_01905	AKKGPDOG_00408	MDOCMKDG_02392	IFNMBEFA_02392	GKOILBNK_02901	NJJENNMP_02913	LBNBPKGL_02010	IDHFDJGN_02866	EHIBAMHH_01132	DAEMFFNF_00889	JGBHEMHG_01158	INNLKBBC_01088	DPIANIOG_01035	EDJCGLFE_00173	FBGLDHKP_03332
dus		putative tRNA-dihydrouridine synthase	74	74	1	1	4204				977	1025	1023	CBCGLHLL_01111	OLKJCOBC_00053	DLAHELBK_03058	ENEFNDIN_00053	CLEDJFKJ_00258	KAKPHMMM_00047	JINMEJPA_00353	KGLHKDKP_00053	NBHECGBB_01678	FICJAGBM_02352	PPKMPCNB_00431	GLDAJHPJ_01099	IGKBIPDO_02966	PNJGHIIE_02849	MCFFHCJJ_00894	JFHAGHJJ_01513	MLNNCFEL_00042	JMOPCDMI_02891	LABOGHMG_00053	BOOGLBFO_03037	FIHFHDIO_02945	CCHAOKHM_01901	AKKGPDOG_00412	MDOCMKDG_02388	IFNMBEFA_02388	GKOILBNK_02897	NJJENNMP_02909	LBNBPKGL_02006	IDHFDJGN_02862	EHIBAMHH_01136	DAEMFFNF_00893	JGBHEMHG_01162	INNLKBBC_01092	DPIANIOG_01039	EDJCGLFE_00169	FBGLDHKP_03336
group_1416		hypothetical protein	74	74	1	1	4191				1208	1274	1208	CBCGLHLL_01112	OLKJCOBC_00054	DLAHELBK_03057	ENEFNDIN_00054	CLEDJFKJ_00259	KAKPHMMM_00048	JINMEJPA_00352	KGLHKDKP_00054	NBHECGBB_01677	FICJAGBM_02353	PPKMPCNB_00430	GLDAJHPJ_01100	IGKBIPDO_02965	PNJGHIIE_02848	MCFFHCJJ_00895	JFHAGHJJ_01514	MLNNCFEL_00043	JMOPCDMI_02890	LABOGHMG_00054	BOOGLBFO_03036	FIHFHDIO_02944	CCHAOKHM_01900	AKKGPDOG_00413	MDOCMKDG_02387	IFNMBEFA_02387	GKOILBNK_02896	NJJENNMP_02908	LBNBPKGL_02005	IDHFDJGN_02861	EHIBAMHH_01137	DAEMFFNF_00894	JGBHEMHG_01163	INNLKBBC_01093	DPIANIOG_01040	EDJCGLFE_00168	FBGLDHKP_03337
recO		DNA repair protein RecO	74	74	1	1	4147				713	713	713	CBCGLHLL_01133	OLKJCOBC_00075	DLAHELBK_03036	ENEFNDIN_00075	CLEDJFKJ_00280	KAKPHMMM_00069	JINMEJPA_00701	KGLHKDKP_00075	NBHECGBB_03034	FICJAGBM_00944	PPKMPCNB_00409	GLDAJHPJ_01121	IGKBIPDO_02944	PNJGHIIE_02827	MCFFHCJJ_00916	JFHAGHJJ_01535	MLNNCFEL_00064	JMOPCDMI_02869	LABOGHMG_00075	BOOGLBFO_03015	FIHFHDIO_02923	CCHAOKHM_01877	AKKGPDOG_00434	MDOCMKDG_02366	IFNMBEFA_02366	GKOILBNK_02875	NJJENNMP_02887	LBNBPKGL_01984	IDHFDJGN_02840	EHIBAMHH_01158	DAEMFFNF_00915	JGBHEMHG_01184	INNLKBBC_01114	DPIANIOG_01061	EDJCGLFE_00147	FBGLDHKP_03358
group_1419		hypothetical protein	74	74	1	1	4146				194	200	199	CBCGLHLL_01134	OLKJCOBC_00076	DLAHELBK_03035	ENEFNDIN_00076	CLEDJFKJ_00281	KAKPHMMM_00070	JINMEJPA_00702	KGLHKDKP_00076	NBHECGBB_03035	FICJAGBM_00945	PPKMPCNB_00408	GLDAJHPJ_01122	IGKBIPDO_02943	PNJGHIIE_02826	MCFFHCJJ_00917	JFHAGHJJ_01536	MLNNCFEL_00065	JMOPCDMI_02868	LABOGHMG_00076	BOOGLBFO_03014	FIHFHDIO_02922	CCHAOKHM_01876	AKKGPDOG_00435	MDOCMKDG_02365	IFNMBEFA_02365	GKOILBNK_02874	NJJENNMP_02886	LBNBPKGL_01983	IDHFDJGN_02839	EHIBAMHH_01159	DAEMFFNF_00916	JGBHEMHG_01185	INNLKBBC_01115	DPIANIOG_01062	EDJCGLFE_00146	FBGLDHKP_03359
fabG_5		3-oxoacyl-[acyl-carrier-protein] reductase FabG	74	74	1	1	2470				737	737	737	CBCGLHLL_01278	OLKJCOBC_01306	DLAHELBK_01098	ENEFNDIN_01305	CLEDJFKJ_03621	KAKPHMMM_03589	JINMEJPA_03526	KGLHKDKP_01319	NBHECGBB_02945	FICJAGBM_01772	PPKMPCNB_01553	GLDAJHPJ_00641	IGKBIPDO_00892	PNJGHIIE_00900	MCFFHCJJ_01059	JFHAGHJJ_02434	MLNNCFEL_02194	JMOPCDMI_00885	LABOGHMG_02211	BOOGLBFO_00902	FIHFHDIO_00902	CCHAOKHM_01036	AKKGPDOG_01472	MDOCMKDG_02000	IFNMBEFA_02661	GKOILBNK_01148	NJJENNMP_00899	LBNBPKGL_01480	IDHFDJGN_00904	EHIBAMHH_01483	DAEMFFNF_01058	JGBHEMHG_01329	INNLKBBC_01687	DPIANIOG_01206	EDJCGLFE_02066	FBGLDHKP_01372
nadB		L-aspartate oxidase	74	74	1	1	4137				617	1649	1635	CBCGLHLL_01142	OLKJCOBC_00084	DLAHELBK_03027	ENEFNDIN_00084	CLEDJFKJ_00289	KAKPHMMM_00078	JINMEJPA_00710	KGLHKDKP_00084	NBHECGBB_03043	FICJAGBM_00953	PPKMPCNB_00400	GLDAJHPJ_01130	IGKBIPDO_02935	PNJGHIIE_02818	MCFFHCJJ_00925	JFHAGHJJ_01544	MLNNCFEL_00073	JMOPCDMI_02860	LABOGHMG_00084	BOOGLBFO_03006	FIHFHDIO_02914	CCHAOKHM_01868	AKKGPDOG_00443	MDOCMKDG_02357	IFNMBEFA_02357	GKOILBNK_02866	NJJENNMP_02878	LBNBPKGL_03803	IDHFDJGN_02831	EHIBAMHH_01167	DAEMFFNF_00924	JGBHEMHG_01193	INNLKBBC_01123	DPIANIOG_01070	EDJCGLFE_00138	FBGLDHKP_03367
group_1421		Cysteine-rich secretory protein family protein	74	74	1	1	4116				569	569	569	CBCGLHLL_01160	OLKJCOBC_00102	DLAHELBK_01649	ENEFNDIN_00102	CLEDJFKJ_00307	KAKPHMMM_00096	JINMEJPA_00728	KGLHKDKP_00102	NBHECGBB_00618	FICJAGBM_00971	PPKMPCNB_00382	GLDAJHPJ_01148	IGKBIPDO_02331	PNJGHIIE_02133	MCFFHCJJ_00943	JFHAGHJJ_01562	MLNNCFEL_00091	JMOPCDMI_02330	LABOGHMG_00102	BOOGLBFO_01526	FIHFHDIO_02228	CCHAOKHM_01850	AKKGPDOG_00461	MDOCMKDG_01357	IFNMBEFA_01230	GKOILBNK_02210	NJJENNMP_02346	LBNBPKGL_02414	IDHFDJGN_02300	EHIBAMHH_01185	DAEMFFNF_00942	JGBHEMHG_01211	INNLKBBC_01141	DPIANIOG_01088	EDJCGLFE_00120	FBGLDHKP_01887
yxeP_2		putative hydrolase YxeP	74	74	1	1	4105				1334	1334	1334	CBCGLHLL_01170	OLKJCOBC_00112	DLAHELBK_01639	ENEFNDIN_00112	CLEDJFKJ_00317	KAKPHMMM_00106	JINMEJPA_00738	KGLHKDKP_00112	NBHECGBB_00628	FICJAGBM_02822	PPKMPCNB_00372	GLDAJHPJ_01158	IGKBIPDO_02341	PNJGHIIE_02143	MCFFHCJJ_00953	JFHAGHJJ_01572	MLNNCFEL_00101	JMOPCDMI_02340	LABOGHMG_00112	BOOGLBFO_01536	FIHFHDIO_02238	CCHAOKHM_01840	AKKGPDOG_00471	MDOCMKDG_01367	IFNMBEFA_01240	GKOILBNK_02220	NJJENNMP_02356	LBNBPKGL_02404	IDHFDJGN_02310	EHIBAMHH_01195	DAEMFFNF_00952	JGBHEMHG_01221	INNLKBBC_01151	DPIANIOG_01098	EDJCGLFE_00110	FBGLDHKP_01897
sigE		ECF RNA polymerase sigma factor SigE	74	74	1	1	4095				614	635	614	CBCGLHLL_01180	OLKJCOBC_00122	DLAHELBK_01629	ENEFNDIN_00122	CLEDJFKJ_00327	KAKPHMMM_00116	JINMEJPA_00748	KGLHKDKP_00122	NBHECGBB_00638	FICJAGBM_02812	PPKMPCNB_00362	GLDAJHPJ_01168	IGKBIPDO_02351	PNJGHIIE_02153	MCFFHCJJ_00963	JFHAGHJJ_01582	MLNNCFEL_00111	JMOPCDMI_02350	LABOGHMG_00122	BOOGLBFO_01546	FIHFHDIO_02248	CCHAOKHM_01830	AKKGPDOG_00481	MDOCMKDG_01377	IFNMBEFA_01250	GKOILBNK_02230	NJJENNMP_02366	LBNBPKGL_02394	IDHFDJGN_02320	EHIBAMHH_01205	DAEMFFNF_00962	JGBHEMHG_01231	INNLKBBC_01161	DPIANIOG_01108	EDJCGLFE_00100	FBGLDHKP_01907
tqsA		AI-2 transport protein TqsA	74	74	1	1	4088				218	1193	1179	CBCGLHLL_01186	OLKJCOBC_00128	DLAHELBK_01623	ENEFNDIN_00128	CLEDJFKJ_00333	KAKPHMMM_00122	JINMEJPA_03326	KGLHKDKP_00128	NBHECGBB_00644	FICJAGBM_02593	PPKMPCNB_00356	GLDAJHPJ_01174	IGKBIPDO_02357	PNJGHIIE_02159	MCFFHCJJ_00969	JFHAGHJJ_01588	MLNNCFEL_00117	JMOPCDMI_02356	LABOGHMG_00128	BOOGLBFO_01552	FIHFHDIO_02254	CCHAOKHM_01824	AKKGPDOG_00487	MDOCMKDG_01383	IFNMBEFA_01256	GKOILBNK_02236	NJJENNMP_02372	LBNBPKGL_02388	IDHFDJGN_02326	EHIBAMHH_01211	DAEMFFNF_00968	JGBHEMHG_01237	INNLKBBC_01167	DPIANIOG_01114	EDJCGLFE_00094	FBGLDHKP_01913
lpxL_1		Lipid A biosynthesis lauroyltransferase	74	74	1	1	4083				959	983	980	CBCGLHLL_01191	OLKJCOBC_00133	DLAHELBK_01618	ENEFNDIN_00133	CLEDJFKJ_00338	KAKPHMMM_00127	JINMEJPA_01243	KGLHKDKP_00133	NBHECGBB_00649	FICJAGBM_02598	PPKMPCNB_00351	GLDAJHPJ_01179	IGKBIPDO_02362	PNJGHIIE_02164	MCFFHCJJ_00974	JFHAGHJJ_01593	MLNNCFEL_00122	JMOPCDMI_02361	LABOGHMG_00133	BOOGLBFO_01557	FIHFHDIO_02259	CCHAOKHM_01819	AKKGPDOG_00492	MDOCMKDG_01388	IFNMBEFA_01261	GKOILBNK_02241	NJJENNMP_02377	LBNBPKGL_01117	IDHFDJGN_02331	EHIBAMHH_01216	DAEMFFNF_00973	JGBHEMHG_01242	INNLKBBC_01172	DPIANIOG_01119	EDJCGLFE_00089	FBGLDHKP_01918
group_1428		hypothetical protein	74	74	1	1	4076				146	146	146	CBCGLHLL_01198	OLKJCOBC_00140	DLAHELBK_01611	ENEFNDIN_00140	CLEDJFKJ_00345	KAKPHMMM_00134	JINMEJPA_01250	KGLHKDKP_00140	NBHECGBB_00656	FICJAGBM_02999	PPKMPCNB_00344	GLDAJHPJ_01186	IGKBIPDO_02369	PNJGHIIE_02171	MCFFHCJJ_00981	JFHAGHJJ_01600	MLNNCFEL_00129	JMOPCDMI_02368	LABOGHMG_00140	BOOGLBFO_01564	FIHFHDIO_02266	CCHAOKHM_01812	AKKGPDOG_00499	MDOCMKDG_01395	IFNMBEFA_01268	GKOILBNK_02248	NJJENNMP_02384	LBNBPKGL_01110	IDHFDJGN_02338	EHIBAMHH_01223	DAEMFFNF_00980	JGBHEMHG_01249	INNLKBBC_01179	DPIANIOG_01126	EDJCGLFE_00082	FBGLDHKP_01925
arnT		Undecaprenyl phosphate-alpha-4-amino-4-deoxy-L-arabinose arabinosyl transferase	74	74	1	1	4067				1646	1646	1646	CBCGLHLL_01207	OLKJCOBC_00149	DLAHELBK_01602	ENEFNDIN_00149	CLEDJFKJ_00354	KAKPHMMM_00143	JINMEJPA_01259	KGLHKDKP_00149	NBHECGBB_00665	FICJAGBM_01287	PPKMPCNB_00335	GLDAJHPJ_01195	IGKBIPDO_02378	PNJGHIIE_02180	MCFFHCJJ_00990	JFHAGHJJ_01609	MLNNCFEL_00138	JMOPCDMI_02377	LABOGHMG_00149	BOOGLBFO_01573	FIHFHDIO_02275	CCHAOKHM_01803	AKKGPDOG_00508	MDOCMKDG_01404	IFNMBEFA_01277	GKOILBNK_02257	NJJENNMP_02393	LBNBPKGL_01101	IDHFDJGN_02347	EHIBAMHH_01232	DAEMFFNF_00989	JGBHEMHG_01258	INNLKBBC_01188	DPIANIOG_01135	EDJCGLFE_00073	FBGLDHKP_01934
group_143		hypothetical protein	74	74	1	1	5859				866	1145	1134	CBCGLHLL_01488	OLKJCOBC_01516	DLAHELBK_01453	ENEFNDIN_01515	CLEDJFKJ_00876	KAKPHMMM_02318	JINMEJPA_01839	KGLHKDKP_02053	NBHECGBB_02128	FICJAGBM_01667	PPKMPCNB_01674	GLDAJHPJ_02230	IGKBIPDO_01421	PNJGHIIE_01273	MCFFHCJJ_01584	JFHAGHJJ_02369	MLNNCFEL_01388	JMOPCDMI_01414	LABOGHMG_01538	BOOGLBFO_01432	FIHFHDIO_01429	CCHAOKHM_02452	AKKGPDOG_01407	MDOCMKDG_01170	IFNMBEFA_00532	GKOILBNK_01504	NJJENNMP_01427	LBNBPKGL_00284	IDHFDJGN_01926	EHIBAMHH_01683	DAEMFFNF_02093	JGBHEMHG_01964	INNLKBBC_02121	DPIANIOG_01844	EDJCGLFE_01861	FBGLDHKP_01640
cycA_1		D-serine/D-alanine/glycine transporter	74	74	1	1	4055				1475	1565	1479	CBCGLHLL_01216	OLKJCOBC_00158	DLAHELBK_01593	ENEFNDIN_00158	CLEDJFKJ_00363	KAKPHMMM_00152	JINMEJPA_01268	KGLHKDKP_00158	NBHECGBB_00674	FICJAGBM_01296	PPKMPCNB_00326	GLDAJHPJ_01204	IGKBIPDO_02387	PNJGHIIE_02189	MCFFHCJJ_00999	JFHAGHJJ_01618	MLNNCFEL_00147	JMOPCDMI_02386	LABOGHMG_00158	BOOGLBFO_01582	FIHFHDIO_02284	CCHAOKHM_01792	AKKGPDOG_00517	MDOCMKDG_01413	IFNMBEFA_01286	GKOILBNK_02266	NJJENNMP_02402	LBNBPKGL_01092	IDHFDJGN_02356	EHIBAMHH_01241	DAEMFFNF_00998	JGBHEMHG_01267	INNLKBBC_01197	DPIANIOG_01144	EDJCGLFE_00064	FBGLDHKP_01943
epmA		Elongation factor P--(R)-beta-lysine ligase	74	74	1	1	4052				974	974	974	CBCGLHLL_01219	OLKJCOBC_00161	DLAHELBK_01590	ENEFNDIN_00161	CLEDJFKJ_00366	KAKPHMMM_00155	JINMEJPA_01271	KGLHKDKP_00161	NBHECGBB_00677	FICJAGBM_01299	PPKMPCNB_00323	GLDAJHPJ_01207	IGKBIPDO_02390	PNJGHIIE_02192	MCFFHCJJ_01002	JFHAGHJJ_01621	MLNNCFEL_00150	JMOPCDMI_02389	LABOGHMG_00161	BOOGLBFO_01585	FIHFHDIO_02287	CCHAOKHM_01789	AKKGPDOG_00520	MDOCMKDG_01416	IFNMBEFA_01289	GKOILBNK_02269	NJJENNMP_02405	LBNBPKGL_01089	IDHFDJGN_02359	EHIBAMHH_01244	DAEMFFNF_01001	JGBHEMHG_01270	INNLKBBC_01200	DPIANIOG_01147	EDJCGLFE_00061	FBGLDHKP_01946
fdhD		Sulfurtransferase FdhD	74	74	1	1	4049				758	791	790	CBCGLHLL_01222	OLKJCOBC_00164	DLAHELBK_01587	ENEFNDIN_00164	CLEDJFKJ_00369	KAKPHMMM_00158	JINMEJPA_01274	KGLHKDKP_00164	NBHECGBB_03167	FICJAGBM_01302	PPKMPCNB_00320	GLDAJHPJ_01210	IGKBIPDO_02393	PNJGHIIE_02195	MCFFHCJJ_01005	JFHAGHJJ_01624	MLNNCFEL_00153	JMOPCDMI_02392	LABOGHMG_00164	BOOGLBFO_01588	FIHFHDIO_02290	CCHAOKHM_01786	AKKGPDOG_00523	MDOCMKDG_01419	IFNMBEFA_01292	GKOILBNK_02272	NJJENNMP_02408	LBNBPKGL_01086	IDHFDJGN_02362	EHIBAMHH_01247	DAEMFFNF_01004	JGBHEMHG_01273	INNLKBBC_01203	DPIANIOG_01150	EDJCGLFE_00058	FBGLDHKP_01949
mhqN		Putative NAD(P)H nitroreductase MhqN	74	74	1	1	4044				605	605	605	CBCGLHLL_01227	OLKJCOBC_00169	DLAHELBK_01582	ENEFNDIN_00169	CLEDJFKJ_00374	KAKPHMMM_00163	JINMEJPA_01279	KGLHKDKP_00169	NBHECGBB_03172	FICJAGBM_01307	PPKMPCNB_00315	GLDAJHPJ_01215	IGKBIPDO_02398	PNJGHIIE_02200	MCFFHCJJ_01010	JFHAGHJJ_01629	MLNNCFEL_00158	JMOPCDMI_02397	LABOGHMG_00169	BOOGLBFO_01593	FIHFHDIO_02295	CCHAOKHM_01781	AKKGPDOG_00528	MDOCMKDG_01424	IFNMBEFA_01297	GKOILBNK_02277	NJJENNMP_02413	LBNBPKGL_01081	IDHFDJGN_02367	EHIBAMHH_01252	DAEMFFNF_01009	JGBHEMHG_01278	INNLKBBC_01208	DPIANIOG_01155	EDJCGLFE_00053	FBGLDHKP_01954
chrA1_3		Chromate transport protein	74	74	1	1	2528				329	560	556	CBCGLHLL_01232	OLKJCOBC_01260	DLAHELBK_01052	ENEFNDIN_01259	CLEDJFKJ_03518	KAKPHMMM_03346	JINMEJPA_03126	KGLHKDKP_01273	NBHECGBB_02557	FICJAGBM_02319	PPKMPCNB_03510	GLDAJHPJ_00595	IGKBIPDO_00846	PNJGHIIE_00854	MCFFHCJJ_01013	JFHAGHJJ_02480	MLNNCFEL_03165	JMOPCDMI_03724	LABOGHMG_03032	BOOGLBFO_00856	FIHFHDIO_00856	CCHAOKHM_01083	AKKGPDOG_01518	MDOCMKDG_01954	IFNMBEFA_02707	GKOILBNK_03722	NJJENNMP_00853	LBNBPKGL_03796	IDHFDJGN_00858	EHIBAMHH_01437	DAEMFFNF_01012	JGBHEMHG_01283	INNLKBBC_03604	DPIANIOG_01160	EDJCGLFE_02510	FBGLDHKP_02469
acr3		Arsenical-resistance protein Acr3	74	74	1	1	2526				1034	1034	1034	CBCGLHLL_01234	OLKJCOBC_01262	DLAHELBK_01054	ENEFNDIN_01261	CLEDJFKJ_03520	KAKPHMMM_03344	JINMEJPA_03128	KGLHKDKP_01275	NBHECGBB_02555	FICJAGBM_02321	PPKMPCNB_03512	GLDAJHPJ_00597	IGKBIPDO_00848	PNJGHIIE_00856	MCFFHCJJ_01015	JFHAGHJJ_02478	MLNNCFEL_03163	JMOPCDMI_03726	LABOGHMG_03030	BOOGLBFO_00858	FIHFHDIO_00858	CCHAOKHM_01081	AKKGPDOG_01516	MDOCMKDG_01956	IFNMBEFA_02705	GKOILBNK_03724	NJJENNMP_00855	LBNBPKGL_01436	IDHFDJGN_00860	EHIBAMHH_01439	DAEMFFNF_01014	JGBHEMHG_01285	INNLKBBC_03606	DPIANIOG_01162	EDJCGLFE_02508	FBGLDHKP_02471
arsR1		Arsenic resistance transcriptional regulator ArsR1	74	74	1	1	2525				329	329	329	CBCGLHLL_01235	OLKJCOBC_01263	DLAHELBK_01055	ENEFNDIN_01262	CLEDJFKJ_03521	KAKPHMMM_03343	JINMEJPA_03129	KGLHKDKP_01276	NBHECGBB_02554	FICJAGBM_02322	PPKMPCNB_03513	GLDAJHPJ_00598	IGKBIPDO_00849	PNJGHIIE_00857	MCFFHCJJ_01016	JFHAGHJJ_02477	MLNNCFEL_03162	JMOPCDMI_03727	LABOGHMG_03029	BOOGLBFO_00859	FIHFHDIO_00859	CCHAOKHM_01080	AKKGPDOG_01515	MDOCMKDG_01957	IFNMBEFA_02704	GKOILBNK_03725	NJJENNMP_00856	LBNBPKGL_01437	IDHFDJGN_00861	EHIBAMHH_01440	DAEMFFNF_01015	JGBHEMHG_01286	INNLKBBC_03607	DPIANIOG_01163	EDJCGLFE_02507	FBGLDHKP_02472
pucI		putative allantoin permease	74	74	1	1	2517				1469	1469	1469	CBCGLHLL_01242	OLKJCOBC_01270	DLAHELBK_01062	ENEFNDIN_01269	CLEDJFKJ_03381	KAKPHMMM_03336	JINMEJPA_03200	KGLHKDKP_01283	NBHECGBB_02547	FICJAGBM_02329	PPKMPCNB_03520	GLDAJHPJ_00605	IGKBIPDO_00856	PNJGHIIE_00864	MCFFHCJJ_01023	JFHAGHJJ_02470	MLNNCFEL_03155	JMOPCDMI_00849	LABOGHMG_03022	BOOGLBFO_00866	FIHFHDIO_00866	CCHAOKHM_01073	AKKGPDOG_01508	MDOCMKDG_01964	IFNMBEFA_02697	GKOILBNK_01112	NJJENNMP_00863	LBNBPKGL_01444	IDHFDJGN_00868	EHIBAMHH_01447	DAEMFFNF_01022	JGBHEMHG_01293	INNLKBBC_03546	DPIANIOG_01170	EDJCGLFE_03587	FBGLDHKP_01408
ydjE		Inner membrane metabolite transport protein YdjE	74	74	1	1	2510				530	1466	1440	CBCGLHLL_01250	OLKJCOBC_01278	DLAHELBK_01070	ENEFNDIN_01277	CLEDJFKJ_03373	KAKPHMMM_02367	JINMEJPA_03187	KGLHKDKP_01291	NBHECGBB_02539	FICJAGBM_03377	PPKMPCNB_01525	GLDAJHPJ_00613	IGKBIPDO_00864	PNJGHIIE_00872	MCFFHCJJ_01031	JFHAGHJJ_02462	MLNNCFEL_03147	JMOPCDMI_00857	LABOGHMG_03014	BOOGLBFO_00874	FIHFHDIO_00874	CCHAOKHM_01066	AKKGPDOG_01500	MDOCMKDG_01972	IFNMBEFA_02689	GKOILBNK_01120	NJJENNMP_00871	LBNBPKGL_01452	IDHFDJGN_00876	EHIBAMHH_01455	DAEMFFNF_01030	JGBHEMHG_01301	INNLKBBC_03538	DPIANIOG_01178	EDJCGLFE_03595	FBGLDHKP_01400
nicP_1		Porin-like protein NicP	74	74	1	1	2177				1256	1262	1261	CBCGLHLL_01743	OLKJCOBC_01754	DLAHELBK_01959	ENEFNDIN_01753	CLEDJFKJ_03473	KAKPHMMM_02302	JINMEJPA_03009	KGLHKDKP_01621	NBHECGBB_02824	FICJAGBM_00660	PPKMPCNB_03394	GLDAJHPJ_01225	IGKBIPDO_01651	PNJGHIIE_03223	MCFFHCJJ_01810	JFHAGHJJ_01639	MLNNCFEL_00451	JMOPCDMI_02108	LABOGHMG_02825	BOOGLBFO_01939	FIHFHDIO_01658	CCHAOKHM_00766	AKKGPDOG_00786	MDOCMKDG_03209	IFNMBEFA_02939	GKOILBNK_01733	NJJENNMP_01799	LBNBPKGL_00665	IDHFDJGN_01650	EHIBAMHH_01766	DAEMFFNF_01659	JGBHEMHG_01630	INNLKBBC_03320	DPIANIOG_01510	EDJCGLFE_03170	FBGLDHKP_01743
soxC_3		Dibenzothiophene desulfurization enzyme C	74	74	1	1	2504				1295	1295	1295	CBCGLHLL_01252	OLKJCOBC_01280	DLAHELBK_01072	ENEFNDIN_01279	CLEDJFKJ_03371	KAKPHMMM_02369	JINMEJPA_03185	KGLHKDKP_01293	NBHECGBB_03741	FICJAGBM_03565	PPKMPCNB_01527	GLDAJHPJ_00615	IGKBIPDO_00866	PNJGHIIE_00874	MCFFHCJJ_01033	JFHAGHJJ_02460	MLNNCFEL_03145	JMOPCDMI_00859	LABOGHMG_03012	BOOGLBFO_00876	FIHFHDIO_00876	CCHAOKHM_01064	AKKGPDOG_01498	MDOCMKDG_01974	IFNMBEFA_02687	GKOILBNK_01122	NJJENNMP_00873	LBNBPKGL_01454	IDHFDJGN_00878	EHIBAMHH_01457	DAEMFFNF_01032	JGBHEMHG_01303	INNLKBBC_03536	DPIANIOG_01180	EDJCGLFE_03597	FBGLDHKP_01398
cynR_2		HTH-type transcriptional regulator CynR	74	74	1	1	2498				599	917	912	CBCGLHLL_01258	OLKJCOBC_01286	DLAHELBK_01078	ENEFNDIN_01285	CLEDJFKJ_03275	KAKPHMMM_02375	JINMEJPA_02483	KGLHKDKP_01299	NBHECGBB_03659	FICJAGBM_01792	PPKMPCNB_01533	GLDAJHPJ_00621	IGKBIPDO_00872	PNJGHIIE_00880	MCFFHCJJ_01039	JFHAGHJJ_02454	MLNNCFEL_02214	JMOPCDMI_00865	LABOGHMG_02191	BOOGLBFO_00882	FIHFHDIO_00882	CCHAOKHM_01058	AKKGPDOG_01492	MDOCMKDG_01980	IFNMBEFA_02681	GKOILBNK_01128	NJJENNMP_00879	LBNBPKGL_01460	IDHFDJGN_00884	EHIBAMHH_01463	DAEMFFNF_01038	JGBHEMHG_01309	INNLKBBC_03517	DPIANIOG_01186	EDJCGLFE_03570	FBGLDHKP_01392
madA		Acetyl-S-ACP:malonate ACP transferase	74	74	1	1	2485				584	1679	1664	CBCGLHLL_01267	OLKJCOBC_01295	DLAHELBK_01087	ENEFNDIN_01294	CLEDJFKJ_03284	KAKPHMMM_02384	JINMEJPA_02474	KGLHKDKP_01308	NBHECGBB_03727	FICJAGBM_01783	PPKMPCNB_01542	GLDAJHPJ_00630	IGKBIPDO_00881	PNJGHIIE_00889	MCFFHCJJ_01048	JFHAGHJJ_02445	MLNNCFEL_02205	JMOPCDMI_00874	LABOGHMG_02200	BOOGLBFO_00891	FIHFHDIO_00891	CCHAOKHM_01049	AKKGPDOG_01483	MDOCMKDG_01989	IFNMBEFA_02672	GKOILBNK_01137	NJJENNMP_00888	LBNBPKGL_01469	IDHFDJGN_00893	EHIBAMHH_01472	DAEMFFNF_01047	JGBHEMHG_01318	INNLKBBC_03526	DPIANIOG_01195	EDJCGLFE_03579	FBGLDHKP_01383
dmlR_4		HTH-type transcriptional regulator DmlR	74	74	1	1	2471				920	920	920	CBCGLHLL_01277	OLKJCOBC_01305	DLAHELBK_01097	ENEFNDIN_01304	CLEDJFKJ_03620	KAKPHMMM_03590	JINMEJPA_03525	KGLHKDKP_01318	NBHECGBB_02944	FICJAGBM_01773	PPKMPCNB_01552	GLDAJHPJ_00640	IGKBIPDO_00891	PNJGHIIE_00899	MCFFHCJJ_01058	JFHAGHJJ_02435	MLNNCFEL_02195	JMOPCDMI_00884	LABOGHMG_02210	BOOGLBFO_00901	FIHFHDIO_00901	CCHAOKHM_01037	AKKGPDOG_01473	MDOCMKDG_01999	IFNMBEFA_02662	GKOILBNK_01147	NJJENNMP_00898	LBNBPKGL_01479	IDHFDJGN_00903	EHIBAMHH_01482	DAEMFFNF_01057	JGBHEMHG_01328	INNLKBBC_01686	DPIANIOG_01205	EDJCGLFE_02067	FBGLDHKP_01373
glpE_1		Thiosulfate sulfurtransferase GlpE	74	74	1	1	2469				509	509	509	CBCGLHLL_01279	OLKJCOBC_01307	DLAHELBK_01099	ENEFNDIN_01306	CLEDJFKJ_03215	KAKPHMMM_02926	JINMEJPA_02429	KGLHKDKP_01320	NBHECGBB_02946	FICJAGBM_03594	PPKMPCNB_01554	GLDAJHPJ_00642	IGKBIPDO_00893	PNJGHIIE_00901	MCFFHCJJ_01060	JFHAGHJJ_02433	MLNNCFEL_02193	JMOPCDMI_00886	LABOGHMG_02212	BOOGLBFO_00903	FIHFHDIO_00903	CCHAOKHM_01035	AKKGPDOG_01471	MDOCMKDG_02001	IFNMBEFA_03196	GKOILBNK_01149	NJJENNMP_00900	LBNBPKGL_01481	IDHFDJGN_00905	EHIBAMHH_01484	DAEMFFNF_01059	JGBHEMHG_01330	INNLKBBC_01688	DPIANIOG_01207	EDJCGLFE_02065	FBGLDHKP_01371
glnH_1		ABC transporter glutamine-binding protein GlnH	74	74	1	1	2463				710	866	861	CBCGLHLL_01285	OLKJCOBC_01313	DLAHELBK_01105	ENEFNDIN_01312	CLEDJFKJ_03221	KAKPHMMM_02920	JINMEJPA_02423	KGLHKDKP_01326	NBHECGBB_03345	FICJAGBM_02039	PPKMPCNB_01560	GLDAJHPJ_00648	IGKBIPDO_00899	PNJGHIIE_00907	MCFFHCJJ_01066	JFHAGHJJ_02427	MLNNCFEL_02187	JMOPCDMI_00892	LABOGHMG_02218	BOOGLBFO_00909	FIHFHDIO_00909	CCHAOKHM_01029	AKKGPDOG_01465	MDOCMKDG_02007	IFNMBEFA_03190	GKOILBNK_01155	NJJENNMP_00906	LBNBPKGL_01487	IDHFDJGN_00911	EHIBAMHH_01490	DAEMFFNF_01065	JGBHEMHG_01336	INNLKBBC_01694	DPIANIOG_01213	EDJCGLFE_02059	FBGLDHKP_01365
glnQ_1		Glutamine transport ATP-binding protein GlnQ	74	74	1	1	2460				368	731	726	CBCGLHLL_01287	OLKJCOBC_01315	DLAHELBK_01107	ENEFNDIN_01314	CLEDJFKJ_03223	KAKPHMMM_02918	JINMEJPA_02421	KGLHKDKP_01328	NBHECGBB_03347	FICJAGBM_02036	PPKMPCNB_01563	GLDAJHPJ_00650	IGKBIPDO_00901	PNJGHIIE_00909	MCFFHCJJ_01068	JFHAGHJJ_02425	MLNNCFEL_02185	JMOPCDMI_00894	LABOGHMG_02220	BOOGLBFO_00911	FIHFHDIO_00911	CCHAOKHM_01026	AKKGPDOG_01463	MDOCMKDG_02009	IFNMBEFA_03188	GKOILBNK_01157	NJJENNMP_00908	LBNBPKGL_01489	IDHFDJGN_00913	EHIBAMHH_01492	DAEMFFNF_01067	JGBHEMHG_01338	INNLKBBC_01696	DPIANIOG_01215	EDJCGLFE_02057	FBGLDHKP_01363
katE		Catalase HPII	74	74	1	1	2443				938	2138	2121	CBCGLHLL_01301	OLKJCOBC_01329	DLAHELBK_01121	ENEFNDIN_01328	CLEDJFKJ_03496	KAKPHMMM_03578	JINMEJPA_03329	KGLHKDKP_01342	NBHECGBB_03628	FICJAGBM_03321	PPKMPCNB_01577	GLDAJHPJ_00664	IGKBIPDO_00915	PNJGHIIE_00923	MCFFHCJJ_01082	JFHAGHJJ_02411	MLNNCFEL_02171	JMOPCDMI_00908	LABOGHMG_01239	BOOGLBFO_00925	FIHFHDIO_00925	CCHAOKHM_01012	AKKGPDOG_01449	MDOCMKDG_01578	IFNMBEFA_03174	GKOILBNK_01171	NJJENNMP_00922	LBNBPKGL_03563	IDHFDJGN_00927	EHIBAMHH_01506	DAEMFFNF_01081	JGBHEMHG_01352	INNLKBBC_01710	DPIANIOG_01229	EDJCGLFE_02043	FBGLDHKP_01349
group_1451		hypothetical protein	74	74	1	1	2430			Hypothetical protein with no hits to refseq/uniprot/clusters/cdd/tigrfams/pfam overlapping another protein with hits	1286	1286	1286	CBCGLHLL_01313	OLKJCOBC_01341	DLAHELBK_01133	ENEFNDIN_01340	CLEDJFKJ_02869	KAKPHMMM_02499	JINMEJPA_00460	KGLHKDKP_01354	NBHECGBB_03428	FICJAGBM_00267	PPKMPCNB_01589	GLDAJHPJ_00676	IGKBIPDO_00927	PNJGHIIE_00935	MCFFHCJJ_01094	JFHAGHJJ_02399	MLNNCFEL_01084	JMOPCDMI_00920	LABOGHMG_01227	BOOGLBFO_00937	FIHFHDIO_00937	CCHAOKHM_01000	AKKGPDOG_01437	MDOCMKDG_01566	IFNMBEFA_01692	GKOILBNK_01183	NJJENNMP_00934	LBNBPKGL_03424	IDHFDJGN_00939	EHIBAMHH_01518	DAEMFFNF_01093	JGBHEMHG_01364	INNLKBBC_01722	DPIANIOG_01241	EDJCGLFE_02031	FBGLDHKP_01337
fadD3		3-[(3aS,4S,7aS)-7a-methyl-1,5-dioxo-octahydro-1H-inden-4-yl]propanoyl:CoA ligase	74	74	1	1	2428				329	1694	1675	CBCGLHLL_01315	OLKJCOBC_01343	DLAHELBK_01135	ENEFNDIN_01342	CLEDJFKJ_02871	KAKPHMMM_02501	JINMEJPA_00458	KGLHKDKP_01356	NBHECGBB_03426	FICJAGBM_00265	PPKMPCNB_01591	GLDAJHPJ_00678	IGKBIPDO_00929	PNJGHIIE_00937	MCFFHCJJ_01096	JFHAGHJJ_02397	MLNNCFEL_01082	JMOPCDMI_00922	LABOGHMG_01225	BOOGLBFO_00939	FIHFHDIO_00939	CCHAOKHM_00998	AKKGPDOG_01435	MDOCMKDG_01564	IFNMBEFA_01694	GKOILBNK_01185	NJJENNMP_00936	LBNBPKGL_03422	IDHFDJGN_00941	EHIBAMHH_01520	DAEMFFNF_01095	JGBHEMHG_01366	INNLKBBC_01724	DPIANIOG_01243	EDJCGLFE_02029	FBGLDHKP_01335
group_1453		Methylmalonyl-CoA carboxyltransferase 12S subunit	74	74	1	1	2425				338	1601	1583	CBCGLHLL_01318	OLKJCOBC_01346	DLAHELBK_01138	ENEFNDIN_01345	CLEDJFKJ_02874	KAKPHMMM_02504	JINMEJPA_00455	KGLHKDKP_01359	NBHECGBB_03377	FICJAGBM_00262	PPKMPCNB_01594	GLDAJHPJ_00681	IGKBIPDO_00932	PNJGHIIE_00940	MCFFHCJJ_01099	JFHAGHJJ_02394	MLNNCFEL_01079	JMOPCDMI_00925	LABOGHMG_01222	BOOGLBFO_00942	FIHFHDIO_00942	CCHAOKHM_00995	AKKGPDOG_01432	MDOCMKDG_01561	IFNMBEFA_01697	GKOILBNK_01188	NJJENNMP_00939	LBNBPKGL_03419	IDHFDJGN_00944	EHIBAMHH_01523	DAEMFFNF_01098	JGBHEMHG_01369	INNLKBBC_01727	DPIANIOG_01246	EDJCGLFE_02026	FBGLDHKP_01332
dpgD		Enoyl-CoA-hydratase	74	74	1	1	2424				803	803	803	CBCGLHLL_01319	OLKJCOBC_01347	DLAHELBK_01139	ENEFNDIN_01346	CLEDJFKJ_02875	KAKPHMMM_02505	JINMEJPA_00454	KGLHKDKP_01360	NBHECGBB_03376	FICJAGBM_00261	PPKMPCNB_01595	GLDAJHPJ_00682	IGKBIPDO_00933	PNJGHIIE_00941	MCFFHCJJ_01100	JFHAGHJJ_02393	MLNNCFEL_01078	JMOPCDMI_00926	LABOGHMG_01221	BOOGLBFO_00943	FIHFHDIO_00943	CCHAOKHM_00994	AKKGPDOG_01431	MDOCMKDG_01560	IFNMBEFA_01698	GKOILBNK_01189	NJJENNMP_00940	LBNBPKGL_03418	IDHFDJGN_00945	EHIBAMHH_01524	DAEMFFNF_01099	JGBHEMHG_01370	INNLKBBC_01728	DPIANIOG_01247	EDJCGLFE_02025	FBGLDHKP_01331
accA1_1		Acetyl-/propionyl-coenzyme A carboxylase alpha chain	74	74	1	1	2423				893	1991	1976	CBCGLHLL_01320	OLKJCOBC_01348	DLAHELBK_01140	ENEFNDIN_01347	CLEDJFKJ_02876	KAKPHMMM_02506	JINMEJPA_00453	KGLHKDKP_01361	NBHECGBB_03375	FICJAGBM_00260	PPKMPCNB_01596	GLDAJHPJ_00683	IGKBIPDO_00934	PNJGHIIE_00942	MCFFHCJJ_01101	JFHAGHJJ_02392	MLNNCFEL_01077	JMOPCDMI_00927	LABOGHMG_01220	BOOGLBFO_00944	FIHFHDIO_00944	CCHAOKHM_00993	AKKGPDOG_01430	MDOCMKDG_01559	IFNMBEFA_01699	GKOILBNK_01190	NJJENNMP_00941	LBNBPKGL_03531	IDHFDJGN_00946	EHIBAMHH_01525	DAEMFFNF_01100	JGBHEMHG_01371	INNLKBBC_01729	DPIANIOG_01248	EDJCGLFE_02024	FBGLDHKP_01330
group_1456		Pyruvate ferredoxin/flavodoxin oxidoreductase	74	74	1	1	2420				1826	3482	3459	CBCGLHLL_01323	OLKJCOBC_01351	DLAHELBK_01143	ENEFNDIN_01350	CLEDJFKJ_02879	KAKPHMMM_02509	JINMEJPA_00450	KGLHKDKP_01364	NBHECGBB_03321	FICJAGBM_00257	PPKMPCNB_01599	GLDAJHPJ_00686	IGKBIPDO_00937	PNJGHIIE_00945	MCFFHCJJ_01104	JFHAGHJJ_02389	MLNNCFEL_01074	JMOPCDMI_00930	LABOGHMG_01217	BOOGLBFO_00947	FIHFHDIO_00947	CCHAOKHM_00990	AKKGPDOG_01427	MDOCMKDG_01556	IFNMBEFA_01702	GKOILBNK_01193	NJJENNMP_00944	LBNBPKGL_03534	IDHFDJGN_00949	EHIBAMHH_01528	DAEMFFNF_01103	JGBHEMHG_01374	INNLKBBC_01732	DPIANIOG_01251	EDJCGLFE_02021	FBGLDHKP_01327
gfa_2		Glutathione-dependent formaldehyde-activating enzyme	74	74	1	1	2189				407	407	407	CBCGLHLL_01754	OLKJCOBC_01765	DLAHELBK_01970	ENEFNDIN_01764	CLEDJFKJ_03160	KAKPHMMM_02291	JINMEJPA_02894	KGLHKDKP_01632	NBHECGBB_03384	FICJAGBM_00671	PPKMPCNB_03405	GLDAJHPJ_01236	IGKBIPDO_01662	PNJGHIIE_03234	MCFFHCJJ_01821	JFHAGHJJ_01650	MLNNCFEL_00462	JMOPCDMI_02097	LABOGHMG_02814	BOOGLBFO_01950	FIHFHDIO_01669	CCHAOKHM_00777	AKKGPDOG_00797	MDOCMKDG_03198	IFNMBEFA_02950	GKOILBNK_01744	NJJENNMP_01810	LBNBPKGL_00676	IDHFDJGN_01661	EHIBAMHH_01777	DAEMFFNF_01670	JGBHEMHG_01641	INNLKBBC_03309	DPIANIOG_01521	EDJCGLFE_03159	FBGLDHKP_01754
phnX		Phosphonoacetaldehyde hydrolase	74	74	1	1	2398				815	815	815	CBCGLHLL_01345	OLKJCOBC_01373	DLAHELBK_01165	ENEFNDIN_01372	CLEDJFKJ_02703	KAKPHMMM_01730	JINMEJPA_00428	KGLHKDKP_01386	NBHECGBB_02275	FICJAGBM_00235	PPKMPCNB_01621	GLDAJHPJ_00708	IGKBIPDO_00959	PNJGHIIE_00967	MCFFHCJJ_01126	JFHAGHJJ_02578	MLNNCFEL_01052	JMOPCDMI_00952	LABOGHMG_01195	BOOGLBFO_00969	FIHFHDIO_00969	CCHAOKHM_00968	AKKGPDOG_02402	MDOCMKDG_01534	IFNMBEFA_01724	GKOILBNK_01215	NJJENNMP_00966	LBNBPKGL_01557	IDHFDJGN_00971	EHIBAMHH_01550	DAEMFFNF_01125	JGBHEMHG_01396	INNLKBBC_01754	DPIANIOG_01273	EDJCGLFE_01999	FBGLDHKP_01305
pobA		p-hydroxybenzoate hydroxylase	74	74	1	1	2391				1214	1214	1214	CBCGLHLL_01352	OLKJCOBC_01380	DLAHELBK_01172	ENEFNDIN_01379	CLEDJFKJ_02710	KAKPHMMM_01737	JINMEJPA_00421	KGLHKDKP_01393	NBHECGBB_02282	FICJAGBM_00228	PPKMPCNB_01628	GLDAJHPJ_00715	IGKBIPDO_00966	PNJGHIIE_00974	MCFFHCJJ_01133	JFHAGHJJ_02585	MLNNCFEL_01045	JMOPCDMI_00959	LABOGHMG_01188	BOOGLBFO_00976	FIHFHDIO_00976	CCHAOKHM_00961	AKKGPDOG_02409	MDOCMKDG_01527	IFNMBEFA_01731	GKOILBNK_01222	NJJENNMP_00973	LBNBPKGL_01564	IDHFDJGN_00978	EHIBAMHH_01557	DAEMFFNF_01132	JGBHEMHG_01403	INNLKBBC_01761	DPIANIOG_01280	EDJCGLFE_01992	FBGLDHKP_01298
pobR		p-hydroxybenzoate hydroxylase transcriptional activator	74	74	1	1	2390				815	815	815	CBCGLHLL_01353	OLKJCOBC_01381	DLAHELBK_01173	ENEFNDIN_01380	CLEDJFKJ_02711	KAKPHMMM_01738	JINMEJPA_00420	KGLHKDKP_01394	NBHECGBB_02283	FICJAGBM_00227	PPKMPCNB_01629	GLDAJHPJ_00716	IGKBIPDO_00967	PNJGHIIE_00975	MCFFHCJJ_01134	JFHAGHJJ_02586	MLNNCFEL_01044	JMOPCDMI_00960	LABOGHMG_01187	BOOGLBFO_00977	FIHFHDIO_00977	CCHAOKHM_00960	AKKGPDOG_02410	MDOCMKDG_01526	IFNMBEFA_01732	GKOILBNK_01223	NJJENNMP_00974	LBNBPKGL_01565	IDHFDJGN_00979	EHIBAMHH_01558	DAEMFFNF_01133	JGBHEMHG_01404	INNLKBBC_01762	DPIANIOG_01281	EDJCGLFE_01991	FBGLDHKP_01297
group_1468		Carboxymuconolactone decarboxylase family protein	74	74	1	1	2387				188	383	380	CBCGLHLL_01356	OLKJCOBC_01384	DLAHELBK_01176	ENEFNDIN_01383	CLEDJFKJ_02714	KAKPHMMM_01741	JINMEJPA_00417	KGLHKDKP_01397	NBHECGBB_02286	FICJAGBM_00224	PPKMPCNB_01632	GLDAJHPJ_00719	IGKBIPDO_00970	PNJGHIIE_00978	MCFFHCJJ_01137	JFHAGHJJ_02589	MLNNCFEL_01041	JMOPCDMI_00963	LABOGHMG_01184	BOOGLBFO_00980	FIHFHDIO_00980	CCHAOKHM_00957	AKKGPDOG_02413	MDOCMKDG_01523	IFNMBEFA_01735	GKOILBNK_01226	NJJENNMP_00977	LBNBPKGL_01568	IDHFDJGN_00982	EHIBAMHH_01561	DAEMFFNF_01136	JGBHEMHG_01407	INNLKBBC_01765	DPIANIOG_01284	EDJCGLFE_01988	FBGLDHKP_01294
group_147		Acetyltransferase	74	74	1	1	506				167	419	412	CBCGLHLL_02177	OLKJCOBC_02188	DLAHELBK_02391	ENEFNDIN_02137	CLEDJFKJ_01089	KAKPHMMM_00956	JINMEJPA_00339	KGLHKDKP_02158	NBHECGBB_00501	FICJAGBM_00274	PPKMPCNB_00813	GLDAJHPJ_03433	IGKBIPDO_02033	PNJGHIIE_01772	MCFFHCJJ_02196	JFHAGHJJ_02073	MLNNCFEL_00917	JMOPCDMI_02192	LABOGHMG_01319	BOOGLBFO_02321	FIHFHDIO_02040	CCHAOKHM_02087	AKKGPDOG_01155	MDOCMKDG_01075	IFNMBEFA_01042	GKOILBNK_02165	NJJENNMP_02125	LBNBPKGL_00866	IDHFDJGN_02030	EHIBAMHH_02200	DAEMFFNF_02198	JGBHEMHG_02126	INNLKBBC_02226	DPIANIOG_02006	EDJCGLFE_02327	FBGLDHKP_02565
yceJ_1		Cytochrome b561	74	74	1	1	2375				572	572	572	CBCGLHLL_01367	OLKJCOBC_01395	DLAHELBK_01187	ENEFNDIN_01394	CLEDJFKJ_02725	KAKPHMMM_01752	JINMEJPA_00406	KGLHKDKP_01408	NBHECGBB_03076	FICJAGBM_00213	PPKMPCNB_01643	GLDAJHPJ_00730	IGKBIPDO_00981	PNJGHIIE_00989	MCFFHCJJ_01148	JFHAGHJJ_02600	MLNNCFEL_01030	JMOPCDMI_00974	LABOGHMG_01173	BOOGLBFO_00991	FIHFHDIO_00991	CCHAOKHM_00946	AKKGPDOG_02424	MDOCMKDG_01512	IFNMBEFA_01746	GKOILBNK_01237	NJJENNMP_00988	LBNBPKGL_01579	IDHFDJGN_00993	EHIBAMHH_01572	DAEMFFNF_01147	JGBHEMHG_01418	INNLKBBC_01776	DPIANIOG_01295	EDJCGLFE_01977	FBGLDHKP_01283
srpA		Catalase-related peroxidase	74	74	1	1	2368				935	1064	1062	CBCGLHLL_01368	OLKJCOBC_01396	DLAHELBK_01188	ENEFNDIN_01395	CLEDJFKJ_02726	KAKPHMMM_01753	JINMEJPA_00405	KGLHKDKP_01409	NBHECGBB_03077	FICJAGBM_00212	PPKMPCNB_01644	GLDAJHPJ_00731	IGKBIPDO_00982	PNJGHIIE_00990	MCFFHCJJ_01149	JFHAGHJJ_02601	MLNNCFEL_01029	JMOPCDMI_00975	LABOGHMG_01172	BOOGLBFO_00992	FIHFHDIO_00992	CCHAOKHM_00945	AKKGPDOG_02425	MDOCMKDG_01511	IFNMBEFA_01747	GKOILBNK_01238	NJJENNMP_00989	LBNBPKGL_01580	IDHFDJGN_00994	EHIBAMHH_01573	DAEMFFNF_01148	JGBHEMHG_01419	INNLKBBC_01777	DPIANIOG_01296	EDJCGLFE_01976	FBGLDHKP_01282
hemR		Hemin receptor	74	74	1	1	536				713	2204	1139	CBCGLHLL_02204	OLKJCOBC_02215	DLAHELBK_02418	ENEFNDIN_02110	CLEDJFKJ_01116	KAKPHMMM_02752	JINMEJPA_01887	KGLHKDKP_02185	NBHECGBB_00528	FICJAGBM_01403	PPKMPCNB_00786	GLDAJHPJ_03406	IGKBIPDO_02006	PNJGHIIE_01745	MCFFHCJJ_02169	JFHAGHJJ_02100	MLNNCFEL_00890	JMOPCDMI_02219	LABOGHMG_01346	BOOGLBFO_02294	FIHFHDIO_02013	CCHAOKHM_02060	AKKGPDOG_01128	MDOCMKDG_01048	IFNMBEFA_01015	GKOILBNK_02192	NJJENNMP_02152	LBNBPKGL_00839	IDHFDJGN_02003	EHIBAMHH_02227	DAEMFFNF_02225	JGBHEMHG_02099	INNLKBBC_02253	DPIANIOG_01979	EDJCGLFE_02300	FBGLDHKP_02592
group_1481	ssuA_3	Putative aliphatic sulfonates-binding protein	74	74	1	1	5681				980	983	982	CBCGLHLL_01415	OLKJCOBC_01443	DLAHELBK_01517	ENEFNDIN_01442	CLEDJFKJ_00809	KAKPHMMM_01071	JINMEJPA_02814	KGLHKDKP_01990	NBHECGBB_02850	FICJAGBM_02989	PPKMPCNB_01747	GLDAJHPJ_02166	IGKBIPDO_01485	PNJGHIIE_01337	MCFFHCJJ_01521	JFHAGHJJ_02305	MLNNCFEL_02376	JMOPCDMI_01478	LABOGHMG_02132	BOOGLBFO_01496	FIHFHDIO_01493	CCHAOKHM_02384	AKKGPDOG_01343	MDOCMKDG_01234	IFNMBEFA_00596	GKOILBNK_01568	NJJENNMP_01491	LBNBPKGL_00348	IDHFDJGN_01990	EHIBAMHH_01620	DAEMFFNF_02030	JGBHEMHG_01891	INNLKBBC_02054	DPIANIOG_01771	EDJCGLFE_01928	FBGLDHKP_01576
dld		D-lactate dehydrogenase	74	74	1	1	5734				1706	1706	1706	CBCGLHLL_01471	OLKJCOBC_01499	DLAHELBK_01472	ENEFNDIN_01498	CLEDJFKJ_00856	KAKPHMMM_01027	JINMEJPA_02064	KGLHKDKP_02034	NBHECGBB_01175	FICJAGBM_01838	PPKMPCNB_01691	GLDAJHPJ_02211	IGKBIPDO_01440	PNJGHIIE_01292	MCFFHCJJ_01565	JFHAGHJJ_02350	MLNNCFEL_01372	JMOPCDMI_01433	LABOGHMG_01522	BOOGLBFO_01451	FIHFHDIO_01448	CCHAOKHM_02428	AKKGPDOG_01388	MDOCMKDG_01189	IFNMBEFA_00551	GKOILBNK_01523	NJJENNMP_01446	LBNBPKGL_00303	IDHFDJGN_01945	EHIBAMHH_01664	DAEMFFNF_02074	JGBHEMHG_01947	INNLKBBC_02101	DPIANIOG_01827	EDJCGLFE_01881	FBGLDHKP_01621
group_1496		hypothetical protein	74	74	1	1	5867				284	701	695	CBCGLHLL_01483	OLKJCOBC_01511	DLAHELBK_01458	ENEFNDIN_01510	CLEDJFKJ_00870	KAKPHMMM_02313	JINMEJPA_01833	KGLHKDKP_02048	NBHECGBB_02133	FICJAGBM_01662	PPKMPCNB_01679	GLDAJHPJ_02225	IGKBIPDO_01426	PNJGHIIE_01278	MCFFHCJJ_01579	JFHAGHJJ_02364	MLNNCFEL_01383	JMOPCDMI_01419	LABOGHMG_01533	BOOGLBFO_01437	FIHFHDIO_01434	CCHAOKHM_02447	AKKGPDOG_01402	MDOCMKDG_01175	IFNMBEFA_00537	GKOILBNK_01509	NJJENNMP_01432	LBNBPKGL_00289	IDHFDJGN_01931	EHIBAMHH_01678	DAEMFFNF_02088	JGBHEMHG_01959	INNLKBBC_02115	DPIANIOG_01839	EDJCGLFE_01867	FBGLDHKP_01635
rraB_2		Regulator of ribonuclease activity B	74	74	1	1	5863				374	377	374	CBCGLHLL_01485	OLKJCOBC_01513	DLAHELBK_01456	ENEFNDIN_01512	CLEDJFKJ_00872	KAKPHMMM_02315	JINMEJPA_01835	KGLHKDKP_02050	NBHECGBB_02131	FICJAGBM_01664	PPKMPCNB_01677	GLDAJHPJ_02227	IGKBIPDO_01424	PNJGHIIE_01276	MCFFHCJJ_01581	JFHAGHJJ_02366	MLNNCFEL_01385	JMOPCDMI_01417	LABOGHMG_01535	BOOGLBFO_01435	FIHFHDIO_01432	CCHAOKHM_02449	AKKGPDOG_01404	MDOCMKDG_01173	IFNMBEFA_00535	GKOILBNK_01507	NJJENNMP_01430	LBNBPKGL_00287	IDHFDJGN_01929	EHIBAMHH_01680	DAEMFFNF_02090	JGBHEMHG_01961	INNLKBBC_02117	DPIANIOG_01841	EDJCGLFE_01865	FBGLDHKP_01637
bfrD_2		putative TonB-dependent receptor BfrD	74	74	1	1	3279				959	2102	2065	CBCGLHLL_02430	OLKJCOBC_02448	DLAHELBK_01695	ENEFNDIN_02537	CLEDJFKJ_03259	KAKPHMMM_02224	JINMEJPA_01808	KGLHKDKP_02303	NBHECGBB_01889	FICJAGBM_01018	PPKMPCNB_02591	GLDAJHPJ_03340	IGKBIPDO_03274	PNJGHIIE_01378	MCFFHCJJ_01690	JFHAGHJJ_03321	MLNNCFEL_02865	JMOPCDMI_01666	LABOGHMG_02575	BOOGLBFO_01675	FIHFHDIO_02997	CCHAOKHM_02670	AKKGPDOG_02066	MDOCMKDG_02926	IFNMBEFA_01779	GKOILBNK_02530	NJJENNMP_01679	LBNBPKGL_02492	IDHFDJGN_01530	EHIBAMHH_02297	DAEMFFNF_01539	JGBHEMHG_02429	INNLKBBC_01570	DPIANIOG_02406	EDJCGLFE_00985	FBGLDHKP_00779
group_1504		Invasion gene expression up-regulator, SirB	74	74	1	1	5830				392	392	392	CBCGLHLL_01517	OLKJCOBC_01544	DLAHELBK_01424	ENEFNDIN_01543	CLEDJFKJ_02605	KAKPHMMM_02626	JINMEJPA_02744	KGLHKDKP_03375	NBHECGBB_01196	FICJAGBM_01915	PPKMPCNB_03038	GLDAJHPJ_02822	IGKBIPDO_01391	PNJGHIIE_01243	MCFFHCJJ_01614	JFHAGHJJ_03167	MLNNCFEL_02409	JMOPCDMI_01384	LABOGHMG_02234	BOOGLBFO_01402	FIHFHDIO_01399	CCHAOKHM_02481	AKKGPDOG_02200	MDOCMKDG_03169	IFNMBEFA_00502	GKOILBNK_01474	NJJENNMP_01398	LBNBPKGL_00254	IDHFDJGN_03093	EHIBAMHH_01712	DAEMFFNF_03270	JGBHEMHG_03083	INNLKBBC_03103	DPIANIOG_03107	EDJCGLFE_01832	FBGLDHKP_01670
znuB		High-affinity zinc uptake system membrane protein ZnuB	74	74	1	1	5811				809	830	809	CBCGLHLL_01536	OLKJCOBC_01563	DLAHELBK_01404	ENEFNDIN_01562	CLEDJFKJ_02625	KAKPHMMM_02058	JINMEJPA_01964	KGLHKDKP_03395	NBHECGBB_01216	FICJAGBM_01531	PPKMPCNB_03058	GLDAJHPJ_02842	IGKBIPDO_01371	PNJGHIIE_01223	MCFFHCJJ_01634	JFHAGHJJ_03187	MLNNCFEL_02428	JMOPCDMI_01364	LABOGHMG_02253	BOOGLBFO_01382	FIHFHDIO_01379	CCHAOKHM_02500	AKKGPDOG_02180	MDOCMKDG_03220	IFNMBEFA_00482	GKOILBNK_01454	NJJENNMP_01378	LBNBPKGL_00234	IDHFDJGN_03113	EHIBAMHH_01732	DAEMFFNF_03290	JGBHEMHG_03102	INNLKBBC_03123	DPIANIOG_03126	EDJCGLFE_01812	FBGLDHKP_01690
znuC		Zinc import ATP-binding protein ZnuC	74	74	1	1	5810				779	788	779	CBCGLHLL_01537	OLKJCOBC_01564	DLAHELBK_01403	ENEFNDIN_01563	CLEDJFKJ_02626	KAKPHMMM_02059	JINMEJPA_01965	KGLHKDKP_03396	NBHECGBB_01217	FICJAGBM_01532	PPKMPCNB_03059	GLDAJHPJ_02843	IGKBIPDO_01370	PNJGHIIE_01222	MCFFHCJJ_01635	JFHAGHJJ_03188	MLNNCFEL_02429	JMOPCDMI_01363	LABOGHMG_02254	BOOGLBFO_01381	FIHFHDIO_01378	CCHAOKHM_02501	AKKGPDOG_02179	MDOCMKDG_03221	IFNMBEFA_00481	GKOILBNK_01453	NJJENNMP_01377	LBNBPKGL_00233	IDHFDJGN_03114	EHIBAMHH_01733	DAEMFFNF_03291	JGBHEMHG_03103	INNLKBBC_03124	DPIANIOG_03127	EDJCGLFE_01811	FBGLDHKP_01691
group_1507		hypothetical protein	74	74	1	1	5798				599	599	599	CBCGLHLL_01549	OLKJCOBC_01576	DLAHELBK_01391	ENEFNDIN_01575	CLEDJFKJ_02638	KAKPHMMM_02071	JINMEJPA_01977	KGLHKDKP_03408	NBHECGBB_01229	FICJAGBM_01544	PPKMPCNB_03071	GLDAJHPJ_02855	IGKBIPDO_01358	PNJGHIIE_01210	MCFFHCJJ_01647	JFHAGHJJ_03200	MLNNCFEL_02441	JMOPCDMI_01351	LABOGHMG_02266	BOOGLBFO_01369	FIHFHDIO_01366	CCHAOKHM_02513	AKKGPDOG_02167	MDOCMKDG_03233	IFNMBEFA_00469	GKOILBNK_01441	NJJENNMP_01365	LBNBPKGL_00221	IDHFDJGN_03126	EHIBAMHH_01745	DAEMFFNF_03303	JGBHEMHG_03115	INNLKBBC_03136	DPIANIOG_03139	EDJCGLFE_01799	FBGLDHKP_01703
comR_2		HTH-type transcriptional repressor ComR	74	74	1	1	5794				221	641	629	CBCGLHLL_01553	OLKJCOBC_01580	DLAHELBK_01387	ENEFNDIN_01579	CLEDJFKJ_02642	KAKPHMMM_02075	JINMEJPA_01981	KGLHKDKP_03412	NBHECGBB_01233	FICJAGBM_01548	PPKMPCNB_03075	GLDAJHPJ_02859	IGKBIPDO_01354	PNJGHIIE_01206	MCFFHCJJ_01651	JFHAGHJJ_03204	MLNNCFEL_02445	JMOPCDMI_01347	LABOGHMG_02270	BOOGLBFO_01365	FIHFHDIO_01362	CCHAOKHM_02517	AKKGPDOG_02163	MDOCMKDG_03237	IFNMBEFA_00465	GKOILBNK_01437	NJJENNMP_01361	LBNBPKGL_00217	IDHFDJGN_03130	EHIBAMHH_01749	DAEMFFNF_03307	JGBHEMHG_03119	INNLKBBC_03140	DPIANIOG_03143	EDJCGLFE_01795	FBGLDHKP_01707
dprA		DNA processing protein DprA	74	74	1	1	5791				1136	1151	1150	CBCGLHLL_01556	OLKJCOBC_01583	DLAHELBK_01384	ENEFNDIN_01582	CLEDJFKJ_02645	KAKPHMMM_02078	JINMEJPA_01984	KGLHKDKP_03415	NBHECGBB_01236	FICJAGBM_01551	PPKMPCNB_03078	GLDAJHPJ_02862	IGKBIPDO_01351	PNJGHIIE_01203	MCFFHCJJ_01654	JFHAGHJJ_03207	MLNNCFEL_02448	JMOPCDMI_01344	LABOGHMG_02273	BOOGLBFO_01362	FIHFHDIO_01359	CCHAOKHM_02520	AKKGPDOG_02160	MDOCMKDG_03240	IFNMBEFA_00462	GKOILBNK_01434	NJJENNMP_01358	LBNBPKGL_00214	IDHFDJGN_03133	EHIBAMHH_01752	DAEMFFNF_03310	JGBHEMHG_03122	INNLKBBC_03143	DPIANIOG_03146	EDJCGLFE_01792	FBGLDHKP_01710
group_1510		hypothetical protein	74	74	1	1	5788				428	428	428	CBCGLHLL_01559	OLKJCOBC_01586	DLAHELBK_01381	ENEFNDIN_01585	CLEDJFKJ_02648	KAKPHMMM_02081	JINMEJPA_01987	KGLHKDKP_03418	NBHECGBB_01239	FICJAGBM_01554	PPKMPCNB_03081	GLDAJHPJ_02865	IGKBIPDO_01348	PNJGHIIE_01200	MCFFHCJJ_01657	JFHAGHJJ_03210	MLNNCFEL_02451	JMOPCDMI_01341	LABOGHMG_02276	BOOGLBFO_01359	FIHFHDIO_01356	CCHAOKHM_02523	AKKGPDOG_02157	MDOCMKDG_03243	IFNMBEFA_00459	GKOILBNK_01431	NJJENNMP_01355	LBNBPKGL_00211	IDHFDJGN_03136	EHIBAMHH_01755	DAEMFFNF_03313	JGBHEMHG_03125	INNLKBBC_03146	DPIANIOG_03149	EDJCGLFE_01789	FBGLDHKP_01713
group_1511		hypothetical protein	74	74	1	1	5786				206	206	206	CBCGLHLL_01561	OLKJCOBC_01588	DLAHELBK_01379	ENEFNDIN_01587	CLEDJFKJ_02650	KAKPHMMM_02083	JINMEJPA_01989	KGLHKDKP_03420	NBHECGBB_01241	FICJAGBM_01556	PPKMPCNB_03083	GLDAJHPJ_02867	IGKBIPDO_01346	PNJGHIIE_01198	MCFFHCJJ_01659	JFHAGHJJ_03212	MLNNCFEL_02453	JMOPCDMI_01339	LABOGHMG_02278	BOOGLBFO_01357	FIHFHDIO_01354	CCHAOKHM_02525	AKKGPDOG_02155	MDOCMKDG_03245	IFNMBEFA_00457	GKOILBNK_01429	NJJENNMP_01353	LBNBPKGL_00209	IDHFDJGN_03138	EHIBAMHH_01757	DAEMFFNF_03315	JGBHEMHG_03127	INNLKBBC_03148	DPIANIOG_03151	EDJCGLFE_01787	FBGLDHKP_01715
group_1512		3-hydroxylaminophenol mutase	74	74	1	1	3878				416	1409	1395	CBCGLHLL_01570	OLKJCOBC_03627	DLAHELBK_03454	ENEFNDIN_03632	CLEDJFKJ_03013	KAKPHMMM_00622	JINMEJPA_02127	KGLHKDKP_00917	NBHECGBB_03686	FICJAGBM_02256	PPKMPCNB_03091	GLDAJHPJ_01960	IGKBIPDO_03161	PNJGHIIE_03095	MCFFHCJJ_02557	JFHAGHJJ_00749	MLNNCFEL_00167	JMOPCDMI_03087	LABOGHMG_00350	BOOGLBFO_03510	FIHFHDIO_03243	CCHAOKHM_03465	AKKGPDOG_00207	MDOCMKDG_02742	IFNMBEFA_02809	GKOILBNK_03210	NJJENNMP_03105	LBNBPKGL_02335	IDHFDJGN_03440	EHIBAMHH_01269	DAEMFFNF_02509	JGBHEMHG_01460	INNLKBBC_01224	DPIANIOG_01337	EDJCGLFE_01618	FBGLDHKP_03501
ubiA		4-hydroxybenzoate octaprenyltransferase	74	74	1	1	3876				878	878	878	CBCGLHLL_01572	OLKJCOBC_03625	DLAHELBK_03452	ENEFNDIN_03630	CLEDJFKJ_03015	KAKPHMMM_00620	JINMEJPA_02125	KGLHKDKP_00919	NBHECGBB_03688	FICJAGBM_02258	PPKMPCNB_03093	GLDAJHPJ_01962	IGKBIPDO_03159	PNJGHIIE_03093	MCFFHCJJ_02555	JFHAGHJJ_00751	MLNNCFEL_00169	JMOPCDMI_03085	LABOGHMG_00352	BOOGLBFO_03508	FIHFHDIO_03241	CCHAOKHM_03463	AKKGPDOG_00209	MDOCMKDG_02740	IFNMBEFA_02807	GKOILBNK_03208	NJJENNMP_03103	LBNBPKGL_02333	IDHFDJGN_03442	EHIBAMHH_01271	DAEMFFNF_02507	JGBHEMHG_01462	INNLKBBC_01226	DPIANIOG_01339	EDJCGLFE_01616	FBGLDHKP_03499
group_1515		hypothetical protein	74	74	1	1	3873				443	443	443	CBCGLHLL_01575	OLKJCOBC_03622	DLAHELBK_03449	ENEFNDIN_03627	CLEDJFKJ_03018	KAKPHMMM_00617	JINMEJPA_02122	KGLHKDKP_00922	NBHECGBB_03731	FICJAGBM_02261	PPKMPCNB_03096	GLDAJHPJ_01965	IGKBIPDO_03156	PNJGHIIE_03090	MCFFHCJJ_02552	JFHAGHJJ_00754	MLNNCFEL_00172	JMOPCDMI_03082	LABOGHMG_00355	BOOGLBFO_03505	FIHFHDIO_03238	CCHAOKHM_03460	AKKGPDOG_00212	MDOCMKDG_02737	IFNMBEFA_02804	GKOILBNK_03205	NJJENNMP_03100	LBNBPKGL_02330	IDHFDJGN_03445	EHIBAMHH_01274	DAEMFFNF_02504	JGBHEMHG_01465	INNLKBBC_01229	DPIANIOG_01342	EDJCGLFE_01613	FBGLDHKP_03496
cca		Multifunctional CCA protein	74	74	1	1	3869				305	1238	1225	CBCGLHLL_01582	OLKJCOBC_01596	DLAHELBK_03656	ENEFNDIN_01595	CLEDJFKJ_00908	KAKPHMMM_00610	JINMEJPA_03518	KGLHKDKP_00929	NBHECGBB_02747	FICJAGBM_02831	PPKMPCNB_03103	GLDAJHPJ_01972	IGKBIPDO_03149	PNJGHIIE_03083	MCFFHCJJ_02545	JFHAGHJJ_00761	MLNNCFEL_00178	JMOPCDMI_03075	LABOGHMG_00362	BOOGLBFO_03634	FIHFHDIO_03231	CCHAOKHM_02705	AKKGPDOG_00219	MDOCMKDG_02730	IFNMBEFA_02797	GKOILBNK_03198	NJJENNMP_03093	LBNBPKGL_02323	IDHFDJGN_03611	EHIBAMHH_01281	DAEMFFNF_02497	JGBHEMHG_01472	INNLKBBC_01236	DPIANIOG_01349	EDJCGLFE_01606	FBGLDHKP_03489
map_1		Methionine aminopeptidase	74	74	1	1	3853				497	827	822	CBCGLHLL_01597	OLKJCOBC_01611	DLAHELBK_01816	ENEFNDIN_01610	CLEDJFKJ_00923	KAKPHMMM_00595	JINMEJPA_00676	KGLHKDKP_00944	NBHECGBB_01298	FICJAGBM_02071	PPKMPCNB_03118	GLDAJHPJ_01987	IGKBIPDO_01505	PNJGHIIE_01621	MCFFHCJJ_02530	JFHAGHJJ_00776	MLNNCFEL_00193	JMOPCDMI_01498	LABOGHMG_00377	BOOGLBFO_01796	FIHFHDIO_01513	CCHAOKHM_02721	AKKGPDOG_00234	MDOCMKDG_00787	IFNMBEFA_00754	GKOILBNK_01588	NJJENNMP_01511	LBNBPKGL_03595	IDHFDJGN_01363	EHIBAMHH_01296	DAEMFFNF_02482	JGBHEMHG_01487	INNLKBBC_01251	DPIANIOG_01364	EDJCGLFE_01591	FBGLDHKP_02144
group_1518		hypothetical protein	74	74	1	1	3846				248	452	446	CBCGLHLL_01604	OLKJCOBC_01618	DLAHELBK_01823	ENEFNDIN_01617	CLEDJFKJ_00930	KAKPHMMM_00588	JINMEJPA_00669	KGLHKDKP_00951	NBHECGBB_01291	FICJAGBM_00486	PPKMPCNB_00001	GLDAJHPJ_01994	IGKBIPDO_01512	PNJGHIIE_01628	MCFFHCJJ_02523	JFHAGHJJ_00783	MLNNCFEL_00200	JMOPCDMI_01505	LABOGHMG_00384	BOOGLBFO_01803	FIHFHDIO_01520	CCHAOKHM_02728	AKKGPDOG_00241	MDOCMKDG_00794	IFNMBEFA_00761	GKOILBNK_01595	NJJENNMP_01518	LBNBPKGL_00367	IDHFDJGN_01370	EHIBAMHH_01303	DAEMFFNF_02475	JGBHEMHG_01494	INNLKBBC_01258	DPIANIOG_01371	EDJCGLFE_01584	FBGLDHKP_02137
hisQ		Histidine transport system permease protein HisQ	74	74	1	1	3823				581	689	686	CBCGLHLL_01624	OLKJCOBC_01638	DLAHELBK_01843	ENEFNDIN_01637	CLEDJFKJ_00950	KAKPHMMM_00569	JINMEJPA_00650	KGLHKDKP_00971	NBHECGBB_01271	FICJAGBM_00467	PPKMPCNB_00021	GLDAJHPJ_02014	IGKBIPDO_01532	PNJGHIIE_01648	MCFFHCJJ_02504	JFHAGHJJ_00803	MLNNCFEL_00220	JMOPCDMI_01525	LABOGHMG_00404	BOOGLBFO_01823	FIHFHDIO_01540	CCHAOKHM_02746	AKKGPDOG_00261	MDOCMKDG_00814	IFNMBEFA_00781	GKOILBNK_01615	NJJENNMP_01538	LBNBPKGL_00387	IDHFDJGN_01390	EHIBAMHH_01323	DAEMFFNF_02456	JGBHEMHG_01514	INNLKBBC_01278	DPIANIOG_01391	EDJCGLFE_01565	FBGLDHKP_02118
epsE_2		Type II secretion system protein E	74	74	1	1	3810				1640	1757	1753	CBCGLHLL_01635	OLKJCOBC_01649	DLAHELBK_01854	ENEFNDIN_01648	CLEDJFKJ_00961	KAKPHMMM_00558	JINMEJPA_00812	KGLHKDKP_00982	NBHECGBB_01260	FICJAGBM_00456	PPKMPCNB_00032	GLDAJHPJ_02025	IGKBIPDO_01543	PNJGHIIE_01659	MCFFHCJJ_02493	JFHAGHJJ_00814	MLNNCFEL_00231	JMOPCDMI_01536	LABOGHMG_00415	BOOGLBFO_01834	FIHFHDIO_01551	CCHAOKHM_02757	AKKGPDOG_00272	MDOCMKDG_00825	IFNMBEFA_00792	GKOILBNK_01626	NJJENNMP_01549	LBNBPKGL_00398	IDHFDJGN_01401	EHIBAMHH_01334	DAEMFFNF_02445	JGBHEMHG_01525	INNLKBBC_01289	DPIANIOG_01402	EDJCGLFE_01554	FBGLDHKP_02107
mutT_2		8-oxo-dGTP diphosphatase	74	74	1	1	3805				899	899	899	CBCGLHLL_01640	OLKJCOBC_01654	DLAHELBK_01859	ENEFNDIN_01653	CLEDJFKJ_00966	KAKPHMMM_00553	JINMEJPA_00817	KGLHKDKP_00987	NBHECGBB_01255	FICJAGBM_00451	PPKMPCNB_00037	GLDAJHPJ_02030	IGKBIPDO_01548	PNJGHIIE_01664	MCFFHCJJ_02488	JFHAGHJJ_00819	MLNNCFEL_00236	JMOPCDMI_01541	LABOGHMG_00420	BOOGLBFO_01839	FIHFHDIO_01556	CCHAOKHM_02762	AKKGPDOG_00277	MDOCMKDG_00830	IFNMBEFA_00797	GKOILBNK_01631	NJJENNMP_01554	LBNBPKGL_00403	IDHFDJGN_01406	EHIBAMHH_01339	DAEMFFNF_02440	JGBHEMHG_01530	INNLKBBC_01294	DPIANIOG_01407	EDJCGLFE_01549	FBGLDHKP_02102
trpD_1		Anthranilate phosphoribosyltransferase	74	74	1	1	3800				1010	1013	1012	CBCGLHLL_01645	OLKJCOBC_01659	DLAHELBK_01864	ENEFNDIN_01658	CLEDJFKJ_00971	KAKPHMMM_00548	JINMEJPA_00822	KGLHKDKP_00992	NBHECGBB_01250	FICJAGBM_00446	PPKMPCNB_00042	GLDAJHPJ_02035	IGKBIPDO_01553	PNJGHIIE_01669	MCFFHCJJ_02483	JFHAGHJJ_00824	MLNNCFEL_00241	JMOPCDMI_01546	LABOGHMG_00425	BOOGLBFO_01844	FIHFHDIO_01561	CCHAOKHM_02767	AKKGPDOG_00282	MDOCMKDG_00835	IFNMBEFA_00802	GKOILBNK_01636	NJJENNMP_01559	LBNBPKGL_00408	IDHFDJGN_01411	EHIBAMHH_01344	DAEMFFNF_02435	JGBHEMHG_01535	INNLKBBC_01299	DPIANIOG_01412	EDJCGLFE_01544	FBGLDHKP_02097
ydjA		Putative NAD(P)H nitroreductase YdjA	74	74	1	1	3778				575	575	575	CBCGLHLL_01665	OLKJCOBC_01679	DLAHELBK_01884	ENEFNDIN_01678	CLEDJFKJ_00991	KAKPHMMM_02132	JINMEJPA_00842	KGLHKDKP_01012	NBHECGBB_02184	FICJAGBM_01119	PPKMPCNB_00062	GLDAJHPJ_03158	IGKBIPDO_01573	PNJGHIIE_01689	MCFFHCJJ_02811	JFHAGHJJ_00844	MLNNCFEL_00261	JMOPCDMI_01566	LABOGHMG_00445	BOOGLBFO_01864	FIHFHDIO_01581	CCHAOKHM_02787	AKKGPDOG_00302	MDOCMKDG_00855	IFNMBEFA_00822	GKOILBNK_01656	NJJENNMP_01579	LBNBPKGL_00428	IDHFDJGN_01431	EHIBAMHH_01364	DAEMFFNF_02791	JGBHEMHG_01555	INNLKBBC_01319	DPIANIOG_01432	EDJCGLFE_01524	FBGLDHKP_02077
group_1524		hypothetical protein	74	74	1	1	3762				881	890	881	CBCGLHLL_01681	OLKJCOBC_01695	DLAHELBK_01900	ENEFNDIN_01694	CLEDJFKJ_01007	KAKPHMMM_02148	JINMEJPA_00858	KGLHKDKP_01028	NBHECGBB_02168	FICJAGBM_01135	PPKMPCNB_00078	GLDAJHPJ_03174	IGKBIPDO_01589	PNJGHIIE_01705	MCFFHCJJ_02795	JFHAGHJJ_00911	MLNNCFEL_00277	JMOPCDMI_01582	LABOGHMG_00461	BOOGLBFO_01880	FIHFHDIO_01597	CCHAOKHM_02869	AKKGPDOG_00369	MDOCMKDG_00871	IFNMBEFA_00838	GKOILBNK_01672	NJJENNMP_01595	LBNBPKGL_00444	IDHFDJGN_01447	EHIBAMHH_01380	DAEMFFNF_02807	JGBHEMHG_01571	INNLKBBC_01335	DPIANIOG_01448	EDJCGLFE_01508	FBGLDHKP_02061
group_1526		hypothetical protein	74	74	1	1	3748			Hypothetical protein with no hits to refseq/uniprot/clusters/cdd/tigrfams/pfam overlapping another protein with hits	758	989	985	CBCGLHLL_01694	OLKJCOBC_01705	DLAHELBK_01910	ENEFNDIN_01704	CLEDJFKJ_02509	KAKPHMMM_03772	JINMEJPA_03488	KGLHKDKP_01040	NBHECGBB_03501	FICJAGBM_03313	PPKMPCNB_00091	GLDAJHPJ_03184	IGKBIPDO_01602	PNJGHIIE_01718	MCFFHCJJ_02783	JFHAGHJJ_00921	MLNNCFEL_00289	JMOPCDMI_01595	LABOGHMG_00473	BOOGLBFO_01890	FIHFHDIO_01609	CCHAOKHM_01560	AKKGPDOG_00381	MDOCMKDG_00883	IFNMBEFA_00850	GKOILBNK_01684	NJJENNMP_01608	LBNBPKGL_00454	IDHFDJGN_01459	EHIBAMHH_01393	DAEMFFNF_02820	JGBHEMHG_01581	INNLKBBC_01345	DPIANIOG_01461	EDJCGLFE_01496	FBGLDHKP_02049
eamB_1		Cysteine/O-acetylserine efflux protein	74	74	1	1	3740				605	605	605	CBCGLHLL_01701	OLKJCOBC_01712	DLAHELBK_01917	ENEFNDIN_01711	CLEDJFKJ_02502	KAKPHMMM_03232	JINMEJPA_02536	KGLHKDKP_01047	NBHECGBB_02491	FICJAGBM_03449	PPKMPCNB_00098	GLDAJHPJ_03192	IGKBIPDO_01609	PNJGHIIE_01725	MCFFHCJJ_02776	JFHAGHJJ_00929	MLNNCFEL_00296	JMOPCDMI_01602	LABOGHMG_00480	BOOGLBFO_01897	FIHFHDIO_01616	CCHAOKHM_01553	AKKGPDOG_03780	MDOCMKDG_00890	IFNMBEFA_00857	GKOILBNK_01691	NJJENNMP_01615	LBNBPKGL_00461	IDHFDJGN_01466	EHIBAMHH_01400	DAEMFFNF_02827	JGBHEMHG_01588	INNLKBBC_01352	DPIANIOG_01468	EDJCGLFE_01489	FBGLDHKP_02042
marA		Multiple antibiotic resistance protein MarA	74	74	1	1	3739				836	836	836	CBCGLHLL_01702	OLKJCOBC_01713	DLAHELBK_01918	ENEFNDIN_01712	CLEDJFKJ_02501	KAKPHMMM_03233	JINMEJPA_02535	KGLHKDKP_01048	NBHECGBB_02490	FICJAGBM_03448	PPKMPCNB_00099	GLDAJHPJ_03193	IGKBIPDO_01610	PNJGHIIE_01726	MCFFHCJJ_02775	JFHAGHJJ_00930	MLNNCFEL_00297	JMOPCDMI_01603	LABOGHMG_00481	BOOGLBFO_01898	FIHFHDIO_01617	CCHAOKHM_01552	AKKGPDOG_03779	MDOCMKDG_00891	IFNMBEFA_00858	GKOILBNK_01692	NJJENNMP_01616	LBNBPKGL_00462	IDHFDJGN_01467	EHIBAMHH_01401	DAEMFFNF_02828	JGBHEMHG_01589	INNLKBBC_01353	DPIANIOG_01469	EDJCGLFE_01488	FBGLDHKP_02041
lldR_2		Putative L-lactate dehydrogenase operon regulatory protein	74	74	1	1	3732				698	713	711	CBCGLHLL_01706	OLKJCOBC_01717	DLAHELBK_01922	ENEFNDIN_01716	CLEDJFKJ_02497	KAKPHMMM_03237	JINMEJPA_02531	KGLHKDKP_01052	NBHECGBB_02486	FICJAGBM_03429	PPKMPCNB_00103	GLDAJHPJ_03197	IGKBIPDO_01614	PNJGHIIE_01730	MCFFHCJJ_02771	JFHAGHJJ_00934	MLNNCFEL_00301	JMOPCDMI_01607	LABOGHMG_00485	BOOGLBFO_01902	FIHFHDIO_01621	CCHAOKHM_01548	AKKGPDOG_02916	MDOCMKDG_00895	IFNMBEFA_00862	GKOILBNK_01696	NJJENNMP_01620	LBNBPKGL_00466	IDHFDJGN_01471	EHIBAMHH_01405	DAEMFFNF_02832	JGBHEMHG_01593	INNLKBBC_01357	DPIANIOG_01473	EDJCGLFE_01484	FBGLDHKP_02037
group_1530		hypothetical protein	74	74	1	1	3731				131	200	199	CBCGLHLL_01707	OLKJCOBC_01718	DLAHELBK_01923	ENEFNDIN_01717	CLEDJFKJ_02496	KAKPHMMM_03238	JINMEJPA_02530	KGLHKDKP_01053	NBHECGBB_02485	FICJAGBM_03428	PPKMPCNB_00104	GLDAJHPJ_03198	IGKBIPDO_01615	PNJGHIIE_01731	MCFFHCJJ_02770	JFHAGHJJ_00935	MLNNCFEL_00302	JMOPCDMI_01608	LABOGHMG_00486	BOOGLBFO_01903	FIHFHDIO_01622	CCHAOKHM_01547	AKKGPDOG_02917	MDOCMKDG_00896	IFNMBEFA_00863	GKOILBNK_01697	NJJENNMP_01621	LBNBPKGL_00467	IDHFDJGN_01472	EHIBAMHH_01406	DAEMFFNF_02833	JGBHEMHG_01594	INNLKBBC_01358	DPIANIOG_01474	EDJCGLFE_01483	FBGLDHKP_02036
caf1A		F1 capsule-anchoring protein	74	74	1	1	3724				2498	2498	2498	CBCGLHLL_01713	OLKJCOBC_01724	DLAHELBK_01929	ENEFNDIN_01723	CLEDJFKJ_02490	KAKPHMMM_03244	JINMEJPA_02524	KGLHKDKP_01059	NBHECGBB_02479	FICJAGBM_02876	PPKMPCNB_00110	GLDAJHPJ_03382	IGKBIPDO_01621	PNJGHIIE_01737	MCFFHCJJ_02764	JFHAGHJJ_00941	MLNNCFEL_00308	JMOPCDMI_01614	LABOGHMG_00492	BOOGLBFO_01909	FIHFHDIO_01628	CCHAOKHM_01541	AKKGPDOG_02923	MDOCMKDG_00902	IFNMBEFA_00869	GKOILBNK_01703	NJJENNMP_01627	LBNBPKGL_00473	IDHFDJGN_01478	EHIBAMHH_01412	DAEMFFNF_02839	JGBHEMHG_01600	INNLKBBC_01364	DPIANIOG_01480	EDJCGLFE_01477	FBGLDHKP_02030
group_1535		hypothetical protein	74	74	1	1	2175				800	3857	3815	CBCGLHLL_01741	OLKJCOBC_01752	DLAHELBK_01957	ENEFNDIN_01751	CLEDJFKJ_03475	KAKPHMMM_02304	JINMEJPA_03007	KGLHKDKP_01619	NBHECGBB_02822	FICJAGBM_00658	PPKMPCNB_03392	GLDAJHPJ_01223	IGKBIPDO_01649	PNJGHIIE_03221	MCFFHCJJ_01808	JFHAGHJJ_01637	MLNNCFEL_00449	JMOPCDMI_02110	LABOGHMG_02827	BOOGLBFO_01937	FIHFHDIO_01656	CCHAOKHM_00764	AKKGPDOG_00784	MDOCMKDG_03211	IFNMBEFA_02937	GKOILBNK_01731	NJJENNMP_01797	LBNBPKGL_00663	IDHFDJGN_01648	EHIBAMHH_01764	DAEMFFNF_01657	JGBHEMHG_01628	INNLKBBC_03322	DPIANIOG_01508	EDJCGLFE_03172	FBGLDHKP_01741
group_1536		Heavy-metal-associated domain protein	74	74	1	1	2186				194	194	194	CBCGLHLL_01751	OLKJCOBC_01762	DLAHELBK_01967	ENEFNDIN_01761	CLEDJFKJ_03157	KAKPHMMM_02294	JINMEJPA_02891	KGLHKDKP_01629	NBHECGBB_02832	FICJAGBM_00668	PPKMPCNB_03402	GLDAJHPJ_01233	IGKBIPDO_01659	PNJGHIIE_03231	MCFFHCJJ_01818	JFHAGHJJ_01647	MLNNCFEL_00459	JMOPCDMI_02100	LABOGHMG_02817	BOOGLBFO_01947	FIHFHDIO_01666	CCHAOKHM_00774	AKKGPDOG_00794	MDOCMKDG_03201	IFNMBEFA_02947	GKOILBNK_01741	NJJENNMP_01807	LBNBPKGL_00673	IDHFDJGN_01658	EHIBAMHH_01774	DAEMFFNF_01667	JGBHEMHG_01638	INNLKBBC_03312	DPIANIOG_01518	EDJCGLFE_03162	FBGLDHKP_01751
actP_1		Copper-transporting P-type ATPase	74	74	1	1	2187				2471	2471	2471	CBCGLHLL_01752	OLKJCOBC_01763	DLAHELBK_01968	ENEFNDIN_01762	CLEDJFKJ_03158	KAKPHMMM_02293	JINMEJPA_02892	KGLHKDKP_01630	NBHECGBB_02833	FICJAGBM_00669	PPKMPCNB_03403	GLDAJHPJ_01234	IGKBIPDO_01660	PNJGHIIE_03232	MCFFHCJJ_01819	JFHAGHJJ_01648	MLNNCFEL_00460	JMOPCDMI_02099	LABOGHMG_02816	BOOGLBFO_01948	FIHFHDIO_01667	CCHAOKHM_00775	AKKGPDOG_00795	MDOCMKDG_03200	IFNMBEFA_02948	GKOILBNK_01742	NJJENNMP_01808	LBNBPKGL_00674	IDHFDJGN_01659	EHIBAMHH_01775	DAEMFFNF_01668	JGBHEMHG_01639	INNLKBBC_03311	DPIANIOG_01519	EDJCGLFE_03161	FBGLDHKP_01752
group_1539		LysE type translocator	74	74	1	1	2192				593	593	593	CBCGLHLL_01757	OLKJCOBC_01768	DLAHELBK_01973	ENEFNDIN_01767	CLEDJFKJ_03163	KAKPHMMM_02288	JINMEJPA_03407	KGLHKDKP_01635	NBHECGBB_03387	FICJAGBM_03578	PPKMPCNB_03408	GLDAJHPJ_01239	IGKBIPDO_01665	PNJGHIIE_03237	MCFFHCJJ_01824	JFHAGHJJ_01653	MLNNCFEL_00465	JMOPCDMI_02094	LABOGHMG_02811	BOOGLBFO_01953	FIHFHDIO_01672	CCHAOKHM_00780	AKKGPDOG_00800	MDOCMKDG_03195	IFNMBEFA_02953	GKOILBNK_01747	NJJENNMP_01813	LBNBPKGL_00679	IDHFDJGN_01664	EHIBAMHH_01780	DAEMFFNF_01673	JGBHEMHG_01644	INNLKBBC_03306	DPIANIOG_01524	EDJCGLFE_03156	FBGLDHKP_01757
group_1540		hypothetical protein	74	74	1	1	2194				194	194	194	CBCGLHLL_01759	OLKJCOBC_01770	DLAHELBK_01975	ENEFNDIN_01769	CLEDJFKJ_03165	KAKPHMMM_02286	JINMEJPA_03405	KGLHKDKP_01637	NBHECGBB_03389	FICJAGBM_03550	PPKMPCNB_03410	GLDAJHPJ_01241	IGKBIPDO_01667	PNJGHIIE_03239	MCFFHCJJ_01826	JFHAGHJJ_01655	MLNNCFEL_00467	JMOPCDMI_02092	LABOGHMG_02809	BOOGLBFO_01955	FIHFHDIO_01674	CCHAOKHM_00782	AKKGPDOG_00802	MDOCMKDG_03193	IFNMBEFA_02955	GKOILBNK_01749	NJJENNMP_01815	LBNBPKGL_00681	IDHFDJGN_01666	EHIBAMHH_01782	DAEMFFNF_01675	JGBHEMHG_01646	INNLKBBC_03304	DPIANIOG_01526	EDJCGLFE_03154	FBGLDHKP_01759
group_1541		hypothetical protein	74	74	1	1	2199				317	389	387	CBCGLHLL_01765	OLKJCOBC_01776	DLAHELBK_01981	ENEFNDIN_01775	CLEDJFKJ_03171	KAKPHMMM_02280	JINMEJPA_03557	KGLHKDKP_01643	NBHECGBB_02319	FICJAGBM_03416	PPKMPCNB_03171	GLDAJHPJ_01247	IGKBIPDO_01673	PNJGHIIE_03245	MCFFHCJJ_01832	JFHAGHJJ_01661	MLNNCFEL_00473	JMOPCDMI_02086	LABOGHMG_02803	BOOGLBFO_01961	FIHFHDIO_01680	CCHAOKHM_00788	AKKGPDOG_00808	MDOCMKDG_03187	IFNMBEFA_02961	GKOILBNK_01755	NJJENNMP_01821	LBNBPKGL_00687	IDHFDJGN_01672	EHIBAMHH_01788	DAEMFFNF_01681	JGBHEMHG_01652	INNLKBBC_03299	DPIANIOG_01532	EDJCGLFE_03149	FBGLDHKP_01765
group_1542		hypothetical protein	74	74	1	1	2204				224	224	224	CBCGLHLL_01769	OLKJCOBC_01780	DLAHELBK_01985	ENEFNDIN_01779	CLEDJFKJ_03175	KAKPHMMM_02087	JINMEJPA_03580	KGLHKDKP_01647	NBHECGBB_02315	FICJAGBM_03686	PPKMPCNB_03175	GLDAJHPJ_01251	IGKBIPDO_01677	PNJGHIIE_03249	MCFFHCJJ_01836	JFHAGHJJ_01665	MLNNCFEL_00477	JMOPCDMI_02082	LABOGHMG_03118	BOOGLBFO_01965	FIHFHDIO_01684	CCHAOKHM_00792	AKKGPDOG_00812	MDOCMKDG_01729	IFNMBEFA_02965	GKOILBNK_01759	NJJENNMP_01825	LBNBPKGL_00691	IDHFDJGN_01676	EHIBAMHH_01792	DAEMFFNF_01685	JGBHEMHG_01656	INNLKBBC_03295	DPIANIOG_01536	EDJCGLFE_03145	FBGLDHKP_01769
lrp_3		Leucine-responsive regulatory protein	74	74	1	1	2233				332	467	465	CBCGLHLL_01799	OLKJCOBC_01810	DLAHELBK_02015	ENEFNDIN_01809	CLEDJFKJ_01295	KAKPHMMM_02117	JINMEJPA_02218	KGLHKDKP_01677	NBHECGBB_02466	FICJAGBM_01953	PPKMPCNB_03206	GLDAJHPJ_01281	IGKBIPDO_01707	PNJGHIIE_01870	MCFFHCJJ_01866	JFHAGHJJ_01695	MLNNCFEL_00507	JMOPCDMI_02052	LABOGHMG_01873	BOOGLBFO_01995	FIHFHDIO_01714	CCHAOKHM_00829	AKKGPDOG_00842	MDOCMKDG_01699	IFNMBEFA_02988	GKOILBNK_01789	NJJENNMP_01855	LBNBPKGL_00721	IDHFDJGN_01706	EHIBAMHH_01822	DAEMFFNF_01715	JGBHEMHG_01686	INNLKBBC_02280	DPIANIOG_01566	EDJCGLFE_02431	FBGLDHKP_01799
lpxP		Lipid A biosynthesis palmitoleoyltransferase	74	74	1	1	2236				656	932	928	CBCGLHLL_01802	OLKJCOBC_01813	DLAHELBK_02018	ENEFNDIN_01812	CLEDJFKJ_01292	KAKPHMMM_02120	JINMEJPA_02221	KGLHKDKP_01680	NBHECGBB_02463	FICJAGBM_01950	PPKMPCNB_03209	GLDAJHPJ_01284	IGKBIPDO_01710	PNJGHIIE_01873	MCFFHCJJ_01869	JFHAGHJJ_01698	MLNNCFEL_00510	JMOPCDMI_02049	LABOGHMG_01876	BOOGLBFO_01998	FIHFHDIO_01717	CCHAOKHM_00832	AKKGPDOG_00845	MDOCMKDG_01696	IFNMBEFA_02985	GKOILBNK_01792	NJJENNMP_01858	LBNBPKGL_00724	IDHFDJGN_01709	EHIBAMHH_01825	DAEMFFNF_01718	JGBHEMHG_01689	INNLKBBC_02283	DPIANIOG_01569	EDJCGLFE_02434	FBGLDHKP_01802
lcdH		L-carnitine dehydrogenase	74	74	1	1	2249				479	950	943	CBCGLHLL_01808	OLKJCOBC_01819	DLAHELBK_02024	ENEFNDIN_01818	CLEDJFKJ_01286	KAKPHMMM_03584	JINMEJPA_03396	KGLHKDKP_01686	NBHECGBB_02457	FICJAGBM_02535	PPKMPCNB_02188	GLDAJHPJ_01290	IGKBIPDO_01716	PNJGHIIE_01879	MCFFHCJJ_01875	JFHAGHJJ_01704	MLNNCFEL_00516	JMOPCDMI_02043	LABOGHMG_01882	BOOGLBFO_02004	FIHFHDIO_01723	CCHAOKHM_00838	AKKGPDOG_00851	MDOCMKDG_01690	IFNMBEFA_02979	GKOILBNK_01798	NJJENNMP_01864	LBNBPKGL_00730	IDHFDJGN_01715	EHIBAMHH_01831	DAEMFFNF_01724	JGBHEMHG_01695	INNLKBBC_02289	DPIANIOG_01575	EDJCGLFE_02440	FBGLDHKP_01808
group_1548		hypothetical protein	74	74	1	1	2258				317	317	317	CBCGLHLL_01816	OLKJCOBC_01827	DLAHELBK_02032	ENEFNDIN_01826	CLEDJFKJ_01278	KAKPHMMM_01347	JINMEJPA_01635	KGLHKDKP_01694	NBHECGBB_02221	FICJAGBM_01362	PPKMPCNB_02196	GLDAJHPJ_01298	IGKBIPDO_01724	PNJGHIIE_01887	MCFFHCJJ_01883	JFHAGHJJ_01712	MLNNCFEL_00524	JMOPCDMI_02035	LABOGHMG_01890	BOOGLBFO_02012	FIHFHDIO_01731	CCHAOKHM_00843	AKKGPDOG_00859	MDOCMKDG_01682	IFNMBEFA_02077	GKOILBNK_01806	NJJENNMP_01872	LBNBPKGL_02875	IDHFDJGN_01723	EHIBAMHH_01839	DAEMFFNF_01732	JGBHEMHG_01703	INNLKBBC_02297	DPIANIOG_01583	EDJCGLFE_02448	FBGLDHKP_01816
group_1549		hypothetical protein	74	74	1	1	2262				806	806	806	CBCGLHLL_01820	OLKJCOBC_01831	DLAHELBK_02036	ENEFNDIN_01830	CLEDJFKJ_01274	KAKPHMMM_01343	JINMEJPA_01631	KGLHKDKP_01698	NBHECGBB_02225	FICJAGBM_01366	PPKMPCNB_02200	GLDAJHPJ_01302	IGKBIPDO_01728	PNJGHIIE_01891	MCFFHCJJ_01887	JFHAGHJJ_01716	MLNNCFEL_00528	JMOPCDMI_02031	LABOGHMG_01894	BOOGLBFO_02016	FIHFHDIO_01735	CCHAOKHM_00847	AKKGPDOG_00863	MDOCMKDG_01678	IFNMBEFA_02081	GKOILBNK_01810	NJJENNMP_01876	LBNBPKGL_02879	IDHFDJGN_01727	EHIBAMHH_01843	DAEMFFNF_01736	JGBHEMHG_01707	INNLKBBC_02301	DPIANIOG_01587	EDJCGLFE_02452	FBGLDHKP_01820
accC_2		Biotin carboxylase	74	74	1	1	2264				1718	1721	1720	CBCGLHLL_01822	OLKJCOBC_01833	DLAHELBK_02038	ENEFNDIN_01832	CLEDJFKJ_01272	KAKPHMMM_01341	JINMEJPA_01629	KGLHKDKP_01700	NBHECGBB_02227	FICJAGBM_01368	PPKMPCNB_02202	GLDAJHPJ_01304	IGKBIPDO_01730	PNJGHIIE_01893	MCFFHCJJ_01889	JFHAGHJJ_01718	MLNNCFEL_00530	JMOPCDMI_02029	LABOGHMG_01896	BOOGLBFO_02018	FIHFHDIO_01737	CCHAOKHM_00849	AKKGPDOG_00865	MDOCMKDG_01676	IFNMBEFA_02083	GKOILBNK_01812	NJJENNMP_01878	LBNBPKGL_02881	IDHFDJGN_01729	EHIBAMHH_01845	DAEMFFNF_01738	JGBHEMHG_01709	INNLKBBC_02303	DPIANIOG_01589	EDJCGLFE_02454	FBGLDHKP_01822
group_1552		Polyketide cyclase / dehydrase and lipid transport	74	74	1	1	2277				431	431	431	CBCGLHLL_01829	OLKJCOBC_01840	DLAHELBK_02045	ENEFNDIN_01839	CLEDJFKJ_01265	KAKPHMMM_01334	JINMEJPA_01622	KGLHKDKP_01707	NBHECGBB_02234	FICJAGBM_01375	PPKMPCNB_02209	GLDAJHPJ_01311	IGKBIPDO_01737	PNJGHIIE_01900	MCFFHCJJ_01896	JFHAGHJJ_01725	MLNNCFEL_00537	JMOPCDMI_02022	LABOGHMG_01903	BOOGLBFO_02025	FIHFHDIO_01744	CCHAOKHM_00857	AKKGPDOG_00872	MDOCMKDG_01669	IFNMBEFA_02090	GKOILBNK_01819	NJJENNMP_01885	LBNBPKGL_02888	IDHFDJGN_01736	EHIBAMHH_01852	DAEMFFNF_01745	JGBHEMHG_01716	INNLKBBC_02310	DPIANIOG_01596	EDJCGLFE_02461	FBGLDHKP_01829
yqaA		Inner membrane protein YqaA	74	74	1	1	4577				428	428	428	CBCGLHLL_01888	OLKJCOBC_01899	DLAHELBK_02104	ENEFNDIN_01898	CLEDJFKJ_00550	KAKPHMMM_00436	JINMEJPA_00104	KGLHKDKP_01766	NBHECGBB_00782	FICJAGBM_00703	PPKMPCNB_02975	GLDAJHPJ_01369	IGKBIPDO_01796	PNJGHIIE_01510	MCFFHCJJ_01957	JFHAGHJJ_01784	MLNNCFEL_00334	JMOPCDMI_01798	LABOGHMG_00665	BOOGLBFO_02084	FIHFHDIO_01803	CCHAOKHM_00730	AKKGPDOG_00676	MDOCMKDG_01029	IFNMBEFA_00911	GKOILBNK_01878	NJJENNMP_01944	LBNBPKGL_00515	IDHFDJGN_01795	EHIBAMHH_01911	DAEMFFNF_01806	JGBHEMHG_01775	INNLKBBC_01915	DPIANIOG_01655	EDJCGLFE_02088	FBGLDHKP_02255
infC		Translation initiation factor IF-3	74	74	1	1	4579				320	338	322	CBCGLHLL_01890	OLKJCOBC_01901	DLAHELBK_02106	ENEFNDIN_01900	CLEDJFKJ_00552	KAKPHMMM_00438	JINMEJPA_00102	KGLHKDKP_01768	NBHECGBB_00780	FICJAGBM_00705	PPKMPCNB_02977	GLDAJHPJ_01371	IGKBIPDO_01798	PNJGHIIE_01512	MCFFHCJJ_01959	JFHAGHJJ_01786	MLNNCFEL_00336	JMOPCDMI_01800	LABOGHMG_00667	BOOGLBFO_02086	FIHFHDIO_01805	CCHAOKHM_00728	AKKGPDOG_00678	MDOCMKDG_01027	IFNMBEFA_00913	GKOILBNK_01880	NJJENNMP_01946	LBNBPKGL_00517	IDHFDJGN_01797	EHIBAMHH_01913	DAEMFFNF_01808	JGBHEMHG_01777	INNLKBBC_01913	DPIANIOG_01657	EDJCGLFE_02090	FBGLDHKP_02253
mazG		Nucleoside triphosphate pyrophosphohydrolase	74	74	1	1	4591				806	806	806	CBCGLHLL_01901	OLKJCOBC_01912	DLAHELBK_02117	ENEFNDIN_01911	CLEDJFKJ_00563	KAKPHMMM_00449	JINMEJPA_00091	KGLHKDKP_01779	NBHECGBB_00769	FICJAGBM_00716	PPKMPCNB_02988	GLDAJHPJ_01382	IGKBIPDO_01809	PNJGHIIE_01523	MCFFHCJJ_01970	JFHAGHJJ_01797	MLNNCFEL_00347	JMOPCDMI_01811	LABOGHMG_00678	BOOGLBFO_02097	FIHFHDIO_01816	CCHAOKHM_00717	AKKGPDOG_00689	MDOCMKDG_01016	IFNMBEFA_00924	GKOILBNK_01891	NJJENNMP_01957	LBNBPKGL_00528	IDHFDJGN_01808	EHIBAMHH_01924	DAEMFFNF_01819	JGBHEMHG_01788	INNLKBBC_01902	DPIANIOG_01668	EDJCGLFE_02101	FBGLDHKP_02242
fabG3		3-beta-hydroxysteroid dehydrogenase	74	74	1	1	4592				683	773	759	CBCGLHLL_01902	OLKJCOBC_01913	DLAHELBK_02118	ENEFNDIN_01912	CLEDJFKJ_00564	KAKPHMMM_00450	JINMEJPA_00090	KGLHKDKP_01780	NBHECGBB_00768	FICJAGBM_01204	PPKMPCNB_01966	GLDAJHPJ_01383	IGKBIPDO_01810	PNJGHIIE_01524	MCFFHCJJ_01971	JFHAGHJJ_01798	MLNNCFEL_00348	JMOPCDMI_01812	LABOGHMG_00679	BOOGLBFO_02098	FIHFHDIO_01817	CCHAOKHM_00716	AKKGPDOG_00690	MDOCMKDG_01015	IFNMBEFA_00925	GKOILBNK_01892	NJJENNMP_01958	LBNBPKGL_00529	IDHFDJGN_01809	EHIBAMHH_01925	DAEMFFNF_01820	JGBHEMHG_01789	INNLKBBC_01901	DPIANIOG_01669	EDJCGLFE_02102	FBGLDHKP_02241
group_1572		Endoribonuclease L-PSP	74	74	1	1	4608				407	407	407	CBCGLHLL_01917	OLKJCOBC_01928	DLAHELBK_02133	ENEFNDIN_01927	CLEDJFKJ_00579	KAKPHMMM_00465	JINMEJPA_00075	KGLHKDKP_01795	NBHECGBB_00753	FICJAGBM_01219	PPKMPCNB_01951	GLDAJHPJ_01398	IGKBIPDO_01825	PNJGHIIE_01539	MCFFHCJJ_01986	JFHAGHJJ_01813	MLNNCFEL_00363	JMOPCDMI_01827	LABOGHMG_00694	BOOGLBFO_02113	FIHFHDIO_01832	CCHAOKHM_00701	AKKGPDOG_00705	MDOCMKDG_01000	IFNMBEFA_00940	GKOILBNK_01907	NJJENNMP_01973	LBNBPKGL_00544	IDHFDJGN_01824	EHIBAMHH_01940	DAEMFFNF_01835	JGBHEMHG_01804	INNLKBBC_01886	DPIANIOG_01684	EDJCGLFE_02117	FBGLDHKP_02226
dusA		tRNA-dihydrouridine(20/20a) synthase	74	74	1	1	6046				1004	1016	1004	CBCGLHLL_01919	OLKJCOBC_01930	DLAHELBK_02135	ENEFNDIN_01929	CLEDJFKJ_00581	KAKPHMMM_00467	JINMEJPA_00073	KGLHKDKP_01797	NBHECGBB_00751	FICJAGBM_01221	PPKMPCNB_01949	GLDAJHPJ_01400	IGKBIPDO_01827	PNJGHIIE_01541	MCFFHCJJ_01988	JFHAGHJJ_01815	MLNNCFEL_00365	JMOPCDMI_01829	LABOGHMG_00696	BOOGLBFO_02115	FIHFHDIO_01834	CCHAOKHM_00699	AKKGPDOG_00707	MDOCMKDG_00998	IFNMBEFA_00942	GKOILBNK_01909	NJJENNMP_01975	LBNBPKGL_00546	IDHFDJGN_01826	EHIBAMHH_01942	DAEMFFNF_01837	JGBHEMHG_01806	INNLKBBC_01884	DPIANIOG_01686	EDJCGLFE_02119	FBGLDHKP_02224
group_1574	benM_1	HTH-type transcriptional regulator BenM	74	74	1	1	6044				893	893	893	CBCGLHLL_01921	OLKJCOBC_01932	DLAHELBK_02137	ENEFNDIN_01931	CLEDJFKJ_00583	KAKPHMMM_00469	JINMEJPA_00071	KGLHKDKP_01799	NBHECGBB_00749	FICJAGBM_01223	PPKMPCNB_01947	GLDAJHPJ_01402	IGKBIPDO_01829	PNJGHIIE_01543	MCFFHCJJ_01990	JFHAGHJJ_01817	MLNNCFEL_00367	JMOPCDMI_01831	LABOGHMG_00698	BOOGLBFO_02117	FIHFHDIO_01836	CCHAOKHM_00697	AKKGPDOG_00709	MDOCMKDG_00996	IFNMBEFA_00944	GKOILBNK_01911	NJJENNMP_01977	LBNBPKGL_00548	IDHFDJGN_01828	EHIBAMHH_01944	DAEMFFNF_01839	JGBHEMHG_01808	INNLKBBC_01882	DPIANIOG_01688	EDJCGLFE_02121	FBGLDHKP_02222
hisS		Histidine--tRNA ligase	74	74	1	1	5984				1292	1292	1292	CBCGLHLL_01973	OLKJCOBC_01984	DLAHELBK_02189	ENEFNDIN_01983	CLEDJFKJ_00635	KAKPHMMM_00521	JINMEJPA_00019	KGLHKDKP_01851	NBHECGBB_01654	FICJAGBM_00346	PPKMPCNB_01895	GLDAJHPJ_01454	IGKBIPDO_01881	PNJGHIIE_01595	MCFFHCJJ_02042	JFHAGHJJ_01869	MLNNCFEL_00419	JMOPCDMI_01883	LABOGHMG_00750	BOOGLBFO_02169	FIHFHDIO_01888	CCHAOKHM_00662	AKKGPDOG_00761	MDOCMKDG_00944	IFNMBEFA_00996	GKOILBNK_01963	NJJENNMP_02029	LBNBPKGL_00600	IDHFDJGN_01880	EHIBAMHH_01996	DAEMFFNF_01891	JGBHEMHG_01860	INNLKBBC_01830	DPIANIOG_01740	EDJCGLFE_02173	FBGLDHKP_02170
lapB		Lipopolysaccharide assembly protein B	74	74	1	1	5981				776	800	794	CBCGLHLL_01976	OLKJCOBC_01987	DLAHELBK_02192	ENEFNDIN_01986	CLEDJFKJ_00638	KAKPHMMM_00524	JINMEJPA_00016	KGLHKDKP_01854	NBHECGBB_01657	FICJAGBM_00343	PPKMPCNB_01892	GLDAJHPJ_01457	IGKBIPDO_01884	PNJGHIIE_01598	MCFFHCJJ_02045	JFHAGHJJ_01872	MLNNCFEL_00422	JMOPCDMI_01886	LABOGHMG_00753	BOOGLBFO_02172	FIHFHDIO_01891	CCHAOKHM_00659	AKKGPDOG_00764	MDOCMKDG_00941	IFNMBEFA_00999	GKOILBNK_01966	NJJENNMP_02032	LBNBPKGL_00603	IDHFDJGN_01883	EHIBAMHH_01999	DAEMFFNF_01894	JGBHEMHG_01863	INNLKBBC_01827	DPIANIOG_01743	EDJCGLFE_02176	FBGLDHKP_02167
menH_2		2-succinyl-6-hydroxy-2,4-cyclohexadiene-1-carboxylate synthase	74	74	1	1	5972				1313	1313	1313	CBCGLHLL_01985	OLKJCOBC_01996	DLAHELBK_02201	ENEFNDIN_01995	CLEDJFKJ_00647	KAKPHMMM_00533	JINMEJPA_00007	KGLHKDKP_01863	NBHECGBB_02732	FICJAGBM_00334	PPKMPCNB_01883	GLDAJHPJ_01466	IGKBIPDO_01893	PNJGHIIE_01607	MCFFHCJJ_02054	JFHAGHJJ_01881	MLNNCFEL_00431	JMOPCDMI_01895	LABOGHMG_00762	BOOGLBFO_02181	FIHFHDIO_01900	CCHAOKHM_00650	AKKGPDOG_00773	MDOCMKDG_00932	IFNMBEFA_01008	GKOILBNK_01975	NJJENNMP_02041	LBNBPKGL_00612	IDHFDJGN_01892	EHIBAMHH_02008	DAEMFFNF_01903	JGBHEMHG_01872	INNLKBBC_01818	DPIANIOG_01752	EDJCGLFE_02185	FBGLDHKP_02158
group_1578		hypothetical protein	74	74	1	1	3681				566	566	566	CBCGLHLL_01993	OLKJCOBC_02004	DLAHELBK_03803	ENEFNDIN_02003	CLEDJFKJ_02225	KAKPHMMM_03753	JINMEJPA_03555	KGLHKDKP_01871	NBHECGBB_03670	FICJAGBM_02769	PPKMPCNB_00127	GLDAJHPJ_01616	IGKBIPDO_03806	PNJGHIIE_03794	MCFFHCJJ_02062	JFHAGHJJ_01889	MLNNCFEL_00569	JMOPCDMI_03803	LABOGHMG_02640	BOOGLBFO_03804	FIHFHDIO_03799	CCHAOKHM_01507	AKKGPDOG_02882	MDOCMKDG_03795	IFNMBEFA_03788	GKOILBNK_03803	NJJENNMP_03803	LBNBPKGL_03760	IDHFDJGN_03809	EHIBAMHH_02016	DAEMFFNF_01911	JGBHEMHG_01992	INNLKBBC_01935	DPIANIOG_01872	EDJCGLFE_02193	FBGLDHKP_03813
group_158		hypothetical protein	74	74	1	1	3086				794	1394	1349	CBCGLHLL_02668	OLKJCOBC_02861	DLAHELBK_02765	ENEFNDIN_02859	CLEDJFKJ_03432	KAKPHMMM_03747	JINMEJPA_01867	KGLHKDKP_02692	NBHECGBB_03533	FICJAGBM_02007	PPKMPCNB_01848	GLDAJHPJ_02655	IGKBIPDO_02571	PNJGHIIE_03340	MCFFHCJJ_02844	JFHAGHJJ_02716	MLNNCFEL_02146	JMOPCDMI_03354	LABOGHMG_02781	BOOGLBFO_02745	FIHFHDIO_02557	CCHAOKHM_00371	AKKGPDOG_03124	MDOCMKDG_03142	IFNMBEFA_03152	GKOILBNK_02450	NJJENNMP_03337	LBNBPKGL_02738	IDHFDJGN_03362	EHIBAMHH_02561	DAEMFFNF_03488	JGBHEMHG_02667	INNLKBBC_02599	DPIANIOG_02582	EDJCGLFE_03022	FBGLDHKP_02938
ppsA		Phosphoenolpyruvate synthase	74	74	1	1	3651				1241	2378	2362	CBCGLHLL_02023	OLKJCOBC_02034	DLAHELBK_02237	ENEFNDIN_02033	CLEDJFKJ_02195	KAKPHMMM_01913	JINMEJPA_01174	KGLHKDKP_01901	NBHECGBB_02582	FICJAGBM_00728	PPKMPCNB_00157	GLDAJHPJ_01646	IGKBIPDO_01976	PNJGHIIE_02062	MCFFHCJJ_02092	JFHAGHJJ_01919	MLNNCFEL_00599	JMOPCDMI_01978	LABOGHMG_02670	BOOGLBFO_02217	FIHFHDIO_01936	CCHAOKHM_01477	AKKGPDOG_02912	MDOCMKDG_03090	IFNMBEFA_03100	GKOILBNK_02011	NJJENNMP_02275	LBNBPKGL_02164	IDHFDJGN_02230	EHIBAMHH_02046	DAEMFFNF_01941	JGBHEMHG_02022	INNLKBBC_01965	DPIANIOG_01902	EDJCGLFE_02223	FBGLDHKP_02350
pgaB_2		Poly-beta-1,6-N-acetyl-D-glucosamine N-deacetylase	74	74	1	1	3648				1829	1829	1829	CBCGLHLL_02026	OLKJCOBC_02037	DLAHELBK_02240	ENEFNDIN_02036	CLEDJFKJ_02192	KAKPHMMM_01916	JINMEJPA_01177	KGLHKDKP_01904	NBHECGBB_01027	FICJAGBM_00725	PPKMPCNB_00160	GLDAJHPJ_01649	IGKBIPDO_01973	PNJGHIIE_02065	MCFFHCJJ_02095	JFHAGHJJ_01922	MLNNCFEL_00602	JMOPCDMI_01975	LABOGHMG_02097	BOOGLBFO_02220	FIHFHDIO_01939	CCHAOKHM_01474	AKKGPDOG_01859	MDOCMKDG_02296	IFNMBEFA_02609	GKOILBNK_02014	NJJENNMP_02278	LBNBPKGL_02167	IDHFDJGN_02233	EHIBAMHH_02049	DAEMFFNF_01944	JGBHEMHG_02025	INNLKBBC_01968	DPIANIOG_01905	EDJCGLFE_02226	FBGLDHKP_02347
acsA_3		Acetyl-coenzyme A synthetase	74	74	1	1	3632				872	1643	1632	CBCGLHLL_02042	OLKJCOBC_02053	DLAHELBK_02256	ENEFNDIN_02052	CLEDJFKJ_01910	KAKPHMMM_02528	JINMEJPA_02508	KGLHKDKP_01920	NBHECGBB_01043	FICJAGBM_01250	PPKMPCNB_00176	GLDAJHPJ_01665	IGKBIPDO_01957	PNJGHIIE_02081	MCFFHCJJ_02111	JFHAGHJJ_01938	MLNNCFEL_00618	JMOPCDMI_01959	LABOGHMG_02081	BOOGLBFO_02236	FIHFHDIO_01955	CCHAOKHM_01460	AKKGPDOG_01843	MDOCMKDG_02280	IFNMBEFA_02593	GKOILBNK_02030	NJJENNMP_02294	LBNBPKGL_03576	IDHFDJGN_02249	EHIBAMHH_02065	DAEMFFNF_01960	JGBHEMHG_02041	INNLKBBC_01984	DPIANIOG_01921	EDJCGLFE_02242	FBGLDHKP_02331
folB		Dihydroneopterin aldolase	74	74	1	1	3628				380	380	380	CBCGLHLL_02046	OLKJCOBC_02057	DLAHELBK_02260	ENEFNDIN_02056	CLEDJFKJ_01914	KAKPHMMM_02532	JINMEJPA_02512	KGLHKDKP_01924	NBHECGBB_01047	FICJAGBM_01246	PPKMPCNB_00180	GLDAJHPJ_01669	IGKBIPDO_01953	PNJGHIIE_02085	MCFFHCJJ_02115	JFHAGHJJ_01942	MLNNCFEL_00622	JMOPCDMI_01955	LABOGHMG_02077	BOOGLBFO_02240	FIHFHDIO_01959	CCHAOKHM_01456	AKKGPDOG_01839	MDOCMKDG_02276	IFNMBEFA_02589	GKOILBNK_02034	NJJENNMP_02298	LBNBPKGL_03572	IDHFDJGN_02253	EHIBAMHH_02069	DAEMFFNF_01964	JGBHEMHG_02045	INNLKBBC_01988	DPIANIOG_01925	EDJCGLFE_02246	FBGLDHKP_02327
tamA		Translocation and assembly module TamA	74	74	1	1	3615				2720	2726	2720	CBCGLHLL_02057	OLKJCOBC_02068	DLAHELBK_02271	ENEFNDIN_02067	CLEDJFKJ_01925	KAKPHMMM_03295	JINMEJPA_02869	KGLHKDKP_01935	NBHECGBB_01058	FICJAGBM_01235	PPKMPCNB_00191	GLDAJHPJ_01680	IGKBIPDO_01942	PNJGHIIE_02096	MCFFHCJJ_02126	JFHAGHJJ_01953	MLNNCFEL_00633	JMOPCDMI_01944	LABOGHMG_02066	BOOGLBFO_02251	FIHFHDIO_01970	CCHAOKHM_01444	AKKGPDOG_01828	MDOCMKDG_02265	IFNMBEFA_02578	GKOILBNK_02045	NJJENNMP_02309	LBNBPKGL_01721	IDHFDJGN_02264	EHIBAMHH_02080	DAEMFFNF_01975	JGBHEMHG_02056	INNLKBBC_01999	DPIANIOG_01936	EDJCGLFE_02257	FBGLDHKP_02316
ydhP_2		Inner membrane transport protein YdhP	74	74	1	1	3609				248	1199	1186	CBCGLHLL_02063	OLKJCOBC_02074	DLAHELBK_02277	ENEFNDIN_02073	CLEDJFKJ_01931	KAKPHMMM_02963	JINMEJPA_02714	KGLHKDKP_01941	NBHECGBB_01064	FICJAGBM_03463	PPKMPCNB_00197	GLDAJHPJ_01686	IGKBIPDO_01936	PNJGHIIE_02102	MCFFHCJJ_02132	JFHAGHJJ_01959	MLNNCFEL_00639	JMOPCDMI_01938	LABOGHMG_02430	BOOGLBFO_02257	FIHFHDIO_01976	CCHAOKHM_01438	AKKGPDOG_01822	MDOCMKDG_02259	IFNMBEFA_02898	GKOILBNK_02051	NJJENNMP_02315	LBNBPKGL_01715	IDHFDJGN_02270	EHIBAMHH_02086	DAEMFFNF_01981	JGBHEMHG_02062	INNLKBBC_02005	DPIANIOG_01942	EDJCGLFE_02263	FBGLDHKP_02310
group_159		hypothetical protein	74	74	1	1	3046				1160	1163	1162	CBCGLHLL_02688	OLKJCOBC_02881	DLAHELBK_02785	ENEFNDIN_02879	CLEDJFKJ_03340	KAKPHMMM_03542	JINMEJPA_02998	KGLHKDKP_02712	NBHECGBB_03737	FICJAGBM_02754	PPKMPCNB_01829	GLDAJHPJ_02675	IGKBIPDO_02591	PNJGHIIE_03179	MCFFHCJJ_02864	JFHAGHJJ_02736	MLNNCFEL_02126	JMOPCDMI_03145	LABOGHMG_02612	BOOGLBFO_02765	FIHFHDIO_02577	CCHAOKHM_00352	AKKGPDOG_03623	MDOCMKDG_02824	IFNMBEFA_03560	GKOILBNK_02470	NJJENNMP_03163	LBNBPKGL_03311	IDHFDJGN_03186	EHIBAMHH_02581	DAEMFFNF_03405	JGBHEMHG_02687	INNLKBBC_02618	DPIANIOG_02602	EDJCGLFE_03042	FBGLDHKP_02958
rsuA		Ribosomal small subunit pseudouridine synthase A	74	74	1	1	3603				704	704	704	CBCGLHLL_02069	OLKJCOBC_02080	DLAHELBK_02283	ENEFNDIN_02079	CLEDJFKJ_01937	KAKPHMMM_02969	JINMEJPA_02720	KGLHKDKP_01947	NBHECGBB_01070	FICJAGBM_02686	PPKMPCNB_00203	GLDAJHPJ_01692	IGKBIPDO_01930	PNJGHIIE_02108	MCFFHCJJ_02138	JFHAGHJJ_01965	MLNNCFEL_00645	JMOPCDMI_01932	LABOGHMG_02436	BOOGLBFO_02263	FIHFHDIO_01982	CCHAOKHM_01432	AKKGPDOG_01816	MDOCMKDG_02253	IFNMBEFA_02892	GKOILBNK_02057	NJJENNMP_02321	LBNBPKGL_01709	IDHFDJGN_02276	EHIBAMHH_02092	DAEMFFNF_01987	JGBHEMHG_02068	INNLKBBC_02011	DPIANIOG_01948	EDJCGLFE_02269	FBGLDHKP_02304
mutL		DNA mismatch repair protein MutL	74	74	1	1	3598				1952	1952	1952	CBCGLHLL_02074	OLKJCOBC_02085	DLAHELBK_02288	ENEFNDIN_02084	CLEDJFKJ_01942	KAKPHMMM_02974	JINMEJPA_02725	KGLHKDKP_01952	NBHECGBB_01075	FICJAGBM_02691	PPKMPCNB_00208	GLDAJHPJ_01697	IGKBIPDO_01925	PNJGHIIE_02113	MCFFHCJJ_02143	JFHAGHJJ_01970	MLNNCFEL_00650	JMOPCDMI_01927	LABOGHMG_02441	BOOGLBFO_02268	FIHFHDIO_01987	CCHAOKHM_01427	AKKGPDOG_01811	MDOCMKDG_02248	IFNMBEFA_02887	GKOILBNK_02062	NJJENNMP_02326	LBNBPKGL_01704	IDHFDJGN_02281	EHIBAMHH_02097	DAEMFFNF_01992	JGBHEMHG_02073	INNLKBBC_02016	DPIANIOG_01953	EDJCGLFE_02274	FBGLDHKP_02299
guaA_3		GMP synthase [glutamine-hydrolyzing]	74	74	1	1	3586				722	722	722	CBCGLHLL_02083	OLKJCOBC_02094	DLAHELBK_02297	ENEFNDIN_02093	CLEDJFKJ_01951	KAKPHMMM_02944	JINMEJPA_02165	KGLHKDKP_01961	NBHECGBB_02535	FICJAGBM_01730	PPKMPCNB_00217	GLDAJHPJ_01706	IGKBIPDO_01916	PNJGHIIE_03425	MCFFHCJJ_02152	JFHAGHJJ_01979	MLNNCFEL_00659	JMOPCDMI_01918	LABOGHMG_02450	BOOGLBFO_02277	FIHFHDIO_01996	CCHAOKHM_01418	AKKGPDOG_01802	MDOCMKDG_03368	IFNMBEFA_02878	GKOILBNK_02071	NJJENNMP_03425	LBNBPKGL_01695	IDHFDJGN_03421	EHIBAMHH_02106	DAEMFFNF_02001	JGBHEMHG_02082	INNLKBBC_02025	DPIANIOG_01962	EDJCGLFE_02283	FBGLDHKP_02290
hpcD		5-carboxymethyl-2-hydroxymuconate Delta-isomerase	74	74	1	1	3576				359	359	359	CBCGLHLL_02092	OLKJCOBC_02103	DLAHELBK_02306	ENEFNDIN_02102	CLEDJFKJ_01960	KAKPHMMM_02953	JINMEJPA_02174	KGLHKDKP_01970	NBHECGBB_02526	FICJAGBM_01721	PPKMPCNB_00226	GLDAJHPJ_01715	IGKBIPDO_01907	PNJGHIIE_03416	MCFFHCJJ_02161	JFHAGHJJ_01988	MLNNCFEL_00668	JMOPCDMI_01909	LABOGHMG_02459	BOOGLBFO_02286	FIHFHDIO_02005	CCHAOKHM_01408	AKKGPDOG_01793	MDOCMKDG_03359	IFNMBEFA_02869	GKOILBNK_02080	NJJENNMP_03416	LBNBPKGL_01686	IDHFDJGN_03412	EHIBAMHH_02115	DAEMFFNF_02010	JGBHEMHG_02091	INNLKBBC_02034	DPIANIOG_01971	EDJCGLFE_02292	FBGLDHKP_02281
ligE		Beta-etherase	74	74	1	1	3570				686	686	686	CBCGLHLL_02098	OLKJCOBC_02109	DLAHELBK_02312	ENEFNDIN_02108	CLEDJFKJ_01966	KAKPHMMM_02959	JINMEJPA_02180	KGLHKDKP_01976	NBHECGBB_03645	FICJAGBM_01715	PPKMPCNB_00232	GLDAJHPJ_01721	IGKBIPDO_01901	PNJGHIIE_03410	MCFFHCJJ_02167	JFHAGHJJ_01994	MLNNCFEL_00674	JMOPCDMI_01903	LABOGHMG_02465	BOOGLBFO_02292	FIHFHDIO_02011	CCHAOKHM_01399	AKKGPDOG_01787	MDOCMKDG_03353	IFNMBEFA_02863	GKOILBNK_02086	NJJENNMP_03410	LBNBPKGL_01680	IDHFDJGN_03406	EHIBAMHH_02121	DAEMFFNF_02016	JGBHEMHG_02097	INNLKBBC_02040	DPIANIOG_01977	EDJCGLFE_02298	FBGLDHKP_02275
trxC		Thioredoxin 2	74	74	1	1	331				437	437	437	CBCGLHLL_02104	OLKJCOBC_02115	DLAHELBK_02318	ENEFNDIN_02210	CLEDJFKJ_01016	KAKPHMMM_03268	JINMEJPA_00266	KGLHKDKP_02085	NBHECGBB_00428	FICJAGBM_02117	PPKMPCNB_00889	GLDAJHPJ_02503	IGKBIPDO_02106	PNJGHIIE_01845	MCFFHCJJ_02269	JFHAGHJJ_02000	MLNNCFEL_00990	JMOPCDMI_02119	LABOGHMG_01246	BOOGLBFO_02394	FIHFHDIO_02113	CCHAOKHM_02181	AKKGPDOG_01228	MDOCMKDG_01148	IFNMBEFA_01115	GKOILBNK_02092	NJJENNMP_02052	LBNBPKGL_00939	IDHFDJGN_02103	EHIBAMHH_02127	DAEMFFNF_02125	JGBHEMHG_02199	INNLKBBC_02153	DPIANIOG_02079	EDJCGLFE_02400	FBGLDHKP_02492
coaBC		Coenzyme A biosynthesis bifunctional protein CoaBC	74	74	1	1	343				569	1253	1243	CBCGLHLL_02116	OLKJCOBC_02127	DLAHELBK_02330	ENEFNDIN_02198	CLEDJFKJ_01028	KAKPHMMM_01017	JINMEJPA_00278	KGLHKDKP_02097	NBHECGBB_00440	FICJAGBM_02129	PPKMPCNB_00877	GLDAJHPJ_02515	IGKBIPDO_02094	PNJGHIIE_01833	MCFFHCJJ_02257	JFHAGHJJ_02012	MLNNCFEL_00978	JMOPCDMI_02131	LABOGHMG_01258	BOOGLBFO_02382	FIHFHDIO_02101	CCHAOKHM_02169	AKKGPDOG_01216	MDOCMKDG_01136	IFNMBEFA_01103	GKOILBNK_02104	NJJENNMP_02064	LBNBPKGL_00927	IDHFDJGN_02091	EHIBAMHH_02139	DAEMFFNF_02137	JGBHEMHG_02187	INNLKBBC_02165	DPIANIOG_02067	EDJCGLFE_02388	FBGLDHKP_02504
group_1598		Mitochondrial fission ELM1	74	74	1	1	449				887	890	889	CBCGLHLL_02128	OLKJCOBC_02139	DLAHELBK_02342	ENEFNDIN_02186	CLEDJFKJ_01040	KAKPHMMM_01005	JINMEJPA_00290	KGLHKDKP_02109	NBHECGBB_00452	FICJAGBM_00323	PPKMPCNB_00862	GLDAJHPJ_02527	IGKBIPDO_02082	PNJGHIIE_01821	MCFFHCJJ_02245	JFHAGHJJ_02024	MLNNCFEL_00966	JMOPCDMI_02143	LABOGHMG_01270	BOOGLBFO_02370	FIHFHDIO_02089	CCHAOKHM_02135	AKKGPDOG_01204	MDOCMKDG_01124	IFNMBEFA_01091	GKOILBNK_02116	NJJENNMP_02076	LBNBPKGL_00915	IDHFDJGN_02079	EHIBAMHH_02151	DAEMFFNF_02149	JGBHEMHG_02175	INNLKBBC_02177	DPIANIOG_02055	EDJCGLFE_02376	FBGLDHKP_02516
group_1599		hypothetical protein	74	74	1	1	462				764	764	764	CBCGLHLL_02139	OLKJCOBC_02150	DLAHELBK_02353	ENEFNDIN_02175	CLEDJFKJ_01051	KAKPHMMM_00994	JINMEJPA_00301	KGLHKDKP_02120	NBHECGBB_00463	FICJAGBM_00312	PPKMPCNB_00851	GLDAJHPJ_02538	IGKBIPDO_02071	PNJGHIIE_01810	MCFFHCJJ_02234	JFHAGHJJ_02035	MLNNCFEL_00955	JMOPCDMI_02154	LABOGHMG_01281	BOOGLBFO_02359	FIHFHDIO_02078	CCHAOKHM_02124	AKKGPDOG_01193	MDOCMKDG_01113	IFNMBEFA_01080	GKOILBNK_02127	NJJENNMP_02087	LBNBPKGL_00904	IDHFDJGN_02068	EHIBAMHH_02162	DAEMFFNF_02160	JGBHEMHG_02164	INNLKBBC_02188	DPIANIOG_02044	EDJCGLFE_02365	FBGLDHKP_02527
group_1600		hypothetical protein	74	74	1	1	472				371	380	379	CBCGLHLL_02149	OLKJCOBC_02160	DLAHELBK_02363	ENEFNDIN_02165	CLEDJFKJ_01061	KAKPHMMM_00984	JINMEJPA_00311	KGLHKDKP_02130	NBHECGBB_00473	FICJAGBM_00302	PPKMPCNB_00841	GLDAJHPJ_02548	IGKBIPDO_02061	PNJGHIIE_01800	MCFFHCJJ_02224	JFHAGHJJ_02045	MLNNCFEL_00945	JMOPCDMI_02164	LABOGHMG_01291	BOOGLBFO_02349	FIHFHDIO_02068	CCHAOKHM_02114	AKKGPDOG_01183	MDOCMKDG_01103	IFNMBEFA_01070	GKOILBNK_02137	NJJENNMP_02097	LBNBPKGL_00894	IDHFDJGN_02058	EHIBAMHH_02172	DAEMFFNF_02170	JGBHEMHG_02154	INNLKBBC_02198	DPIANIOG_02034	EDJCGLFE_02355	FBGLDHKP_02537
baeS_1		Signal transduction histidine-protein kinase BaeS	74	74	1	1	473				1556	1658	1558	CBCGLHLL_02150	OLKJCOBC_02161	DLAHELBK_02364	ENEFNDIN_02164	CLEDJFKJ_01062	KAKPHMMM_00983	JINMEJPA_00312	KGLHKDKP_02131	NBHECGBB_00474	FICJAGBM_00301	PPKMPCNB_00840	GLDAJHPJ_02549	IGKBIPDO_02060	PNJGHIIE_01799	MCFFHCJJ_02223	JFHAGHJJ_02046	MLNNCFEL_00944	JMOPCDMI_02165	LABOGHMG_01292	BOOGLBFO_02348	FIHFHDIO_02067	CCHAOKHM_02113	AKKGPDOG_01182	MDOCMKDG_01102	IFNMBEFA_01069	GKOILBNK_02138	NJJENNMP_02098	LBNBPKGL_00893	IDHFDJGN_02057	EHIBAMHH_02173	DAEMFFNF_02171	JGBHEMHG_02153	INNLKBBC_02199	DPIANIOG_02033	EDJCGLFE_02354	FBGLDHKP_02538
group_1602		META domain protein	74	74	1	1	477				530	530	530	CBCGLHLL_02154	OLKJCOBC_02165	DLAHELBK_02368	ENEFNDIN_02160	CLEDJFKJ_01066	KAKPHMMM_00979	JINMEJPA_00316	KGLHKDKP_02135	NBHECGBB_00478	FICJAGBM_00297	PPKMPCNB_00836	GLDAJHPJ_02553	IGKBIPDO_02056	PNJGHIIE_01795	MCFFHCJJ_02219	JFHAGHJJ_02050	MLNNCFEL_00940	JMOPCDMI_02169	LABOGHMG_01296	BOOGLBFO_02344	FIHFHDIO_02063	CCHAOKHM_02109	AKKGPDOG_01178	MDOCMKDG_01098	IFNMBEFA_01065	GKOILBNK_02142	NJJENNMP_02102	LBNBPKGL_00889	IDHFDJGN_02053	EHIBAMHH_02177	DAEMFFNF_02175	JGBHEMHG_02149	INNLKBBC_02203	DPIANIOG_02029	EDJCGLFE_02350	FBGLDHKP_02542
yvqK		Cob(I)yrinic acid a,c-diamide adenosyltransferase	74	74	1	1	481				578	578	578	CBCGLHLL_02156	OLKJCOBC_02167	DLAHELBK_02370	ENEFNDIN_02158	CLEDJFKJ_01068	KAKPHMMM_00977	JINMEJPA_00318	KGLHKDKP_02137	NBHECGBB_00480	FICJAGBM_00295	PPKMPCNB_00834	GLDAJHPJ_02555	IGKBIPDO_02054	PNJGHIIE_01793	MCFFHCJJ_02217	JFHAGHJJ_02052	MLNNCFEL_00938	JMOPCDMI_02171	LABOGHMG_01298	BOOGLBFO_02342	FIHFHDIO_02061	CCHAOKHM_02107	AKKGPDOG_01176	MDOCMKDG_01096	IFNMBEFA_01063	GKOILBNK_02144	NJJENNMP_02104	LBNBPKGL_00887	IDHFDJGN_02051	EHIBAMHH_02179	DAEMFFNF_02177	JGBHEMHG_02147	INNLKBBC_02205	DPIANIOG_02027	EDJCGLFE_02348	FBGLDHKP_02544
group_1604		hypothetical protein	74	74	1	1	486				512	512	512	CBCGLHLL_02160	OLKJCOBC_02171	DLAHELBK_02374	ENEFNDIN_02154	CLEDJFKJ_01072	KAKPHMMM_00973	JINMEJPA_00322	KGLHKDKP_02141	NBHECGBB_00484	FICJAGBM_00291	PPKMPCNB_00830	GLDAJHPJ_02559	IGKBIPDO_02050	PNJGHIIE_01789	MCFFHCJJ_02213	JFHAGHJJ_02056	MLNNCFEL_00934	JMOPCDMI_02175	LABOGHMG_01302	BOOGLBFO_02338	FIHFHDIO_02057	CCHAOKHM_02103	AKKGPDOG_01172	MDOCMKDG_01092	IFNMBEFA_01059	GKOILBNK_02148	NJJENNMP_02108	LBNBPKGL_00883	IDHFDJGN_02047	EHIBAMHH_02183	DAEMFFNF_02181	JGBHEMHG_02143	INNLKBBC_02209	DPIANIOG_02023	EDJCGLFE_02344	FBGLDHKP_02548
group_1605		hypothetical protein	74	74	1	1	487				995	995	995	CBCGLHLL_02161	OLKJCOBC_02172	DLAHELBK_02375	ENEFNDIN_02153	CLEDJFKJ_01073	KAKPHMMM_00972	JINMEJPA_00323	KGLHKDKP_02142	NBHECGBB_00485	FICJAGBM_00290	PPKMPCNB_00829	GLDAJHPJ_02560	IGKBIPDO_02049	PNJGHIIE_01788	MCFFHCJJ_02212	JFHAGHJJ_02057	MLNNCFEL_00933	JMOPCDMI_02176	LABOGHMG_01303	BOOGLBFO_02337	FIHFHDIO_02056	CCHAOKHM_02102	AKKGPDOG_01171	MDOCMKDG_01091	IFNMBEFA_01058	GKOILBNK_02149	NJJENNMP_02109	LBNBPKGL_00882	IDHFDJGN_02046	EHIBAMHH_02184	DAEMFFNF_02182	JGBHEMHG_02142	INNLKBBC_02210	DPIANIOG_02022	EDJCGLFE_02343	FBGLDHKP_02549
trpA		Tryptophan synthase alpha chain	74	74	1	1	490				713	803	801	CBCGLHLL_02164	OLKJCOBC_02175	DLAHELBK_02378	ENEFNDIN_02150	CLEDJFKJ_01076	KAKPHMMM_00969	JINMEJPA_00326	KGLHKDKP_02145	NBHECGBB_00488	FICJAGBM_00287	PPKMPCNB_00826	GLDAJHPJ_02563	IGKBIPDO_02046	PNJGHIIE_01785	MCFFHCJJ_02209	JFHAGHJJ_02060	MLNNCFEL_00930	JMOPCDMI_02179	LABOGHMG_01306	BOOGLBFO_02334	FIHFHDIO_02053	CCHAOKHM_02099	AKKGPDOG_01168	MDOCMKDG_01088	IFNMBEFA_01055	GKOILBNK_02152	NJJENNMP_02112	LBNBPKGL_00879	IDHFDJGN_02043	EHIBAMHH_02187	DAEMFFNF_02185	JGBHEMHG_02139	INNLKBBC_02213	DPIANIOG_02019	EDJCGLFE_02340	FBGLDHKP_02552
ftsN_1		Cell division protein FtsN	74	74	1	1	493				953	1070	1068	CBCGLHLL_02167	OLKJCOBC_02178	DLAHELBK_02381	ENEFNDIN_02147	CLEDJFKJ_01079	KAKPHMMM_00966	JINMEJPA_00329	KGLHKDKP_02148	NBHECGBB_00491	FICJAGBM_00284	PPKMPCNB_00823	GLDAJHPJ_02566	IGKBIPDO_02043	PNJGHIIE_01782	MCFFHCJJ_02206	JFHAGHJJ_02063	MLNNCFEL_00927	JMOPCDMI_02182	LABOGHMG_01309	BOOGLBFO_02331	FIHFHDIO_02050	CCHAOKHM_02096	AKKGPDOG_01165	MDOCMKDG_01085	IFNMBEFA_01052	GKOILBNK_02155	NJJENNMP_02115	LBNBPKGL_00876	IDHFDJGN_02040	EHIBAMHH_02190	DAEMFFNF_02188	JGBHEMHG_02136	INNLKBBC_02216	DPIANIOG_02016	EDJCGLFE_02337	FBGLDHKP_02555
group_1608		Dual specificity phosphatase, catalytic domain	74	74	1	1	494				578	578	578	CBCGLHLL_02168	OLKJCOBC_02179	DLAHELBK_02382	ENEFNDIN_02146	CLEDJFKJ_01080	KAKPHMMM_00965	JINMEJPA_00330	KGLHKDKP_02149	NBHECGBB_00492	FICJAGBM_00283	PPKMPCNB_00822	GLDAJHPJ_02567	IGKBIPDO_02042	PNJGHIIE_01781	MCFFHCJJ_02205	JFHAGHJJ_02064	MLNNCFEL_00926	JMOPCDMI_02183	LABOGHMG_01310	BOOGLBFO_02330	FIHFHDIO_02049	CCHAOKHM_02095	AKKGPDOG_01164	MDOCMKDG_01084	IFNMBEFA_01051	GKOILBNK_02156	NJJENNMP_02116	LBNBPKGL_00875	IDHFDJGN_02039	EHIBAMHH_02191	DAEMFFNF_02189	JGBHEMHG_02135	INNLKBBC_02217	DPIANIOG_02015	EDJCGLFE_02336	FBGLDHKP_02556
group_1609		hypothetical protein	74	74	1	1	498				443	443	443	CBCGLHLL_02172	OLKJCOBC_02183	DLAHELBK_02386	ENEFNDIN_02142	CLEDJFKJ_01084	KAKPHMMM_00961	JINMEJPA_00334	KGLHKDKP_02153	NBHECGBB_00496	FICJAGBM_00279	PPKMPCNB_00818	GLDAJHPJ_02571	IGKBIPDO_02038	PNJGHIIE_01777	MCFFHCJJ_02201	JFHAGHJJ_02068	MLNNCFEL_00922	JMOPCDMI_02187	LABOGHMG_01314	BOOGLBFO_02326	FIHFHDIO_02045	CCHAOKHM_02091	AKKGPDOG_01160	MDOCMKDG_01080	IFNMBEFA_01047	GKOILBNK_02160	NJJENNMP_02120	LBNBPKGL_00871	IDHFDJGN_02035	EHIBAMHH_02195	DAEMFFNF_02193	JGBHEMHG_02131	INNLKBBC_02221	DPIANIOG_02011	EDJCGLFE_02332	FBGLDHKP_02560
group_1610		Patatin-like phospholipase	74	74	1	1	507				860	860	860	CBCGLHLL_02178	OLKJCOBC_02189	DLAHELBK_02392	ENEFNDIN_02136	CLEDJFKJ_01090	KAKPHMMM_00955	JINMEJPA_00340	KGLHKDKP_02159	NBHECGBB_00502	FICJAGBM_00273	PPKMPCNB_00812	GLDAJHPJ_03432	IGKBIPDO_02032	PNJGHIIE_01771	MCFFHCJJ_02195	JFHAGHJJ_02074	MLNNCFEL_00916	JMOPCDMI_02193	LABOGHMG_01320	BOOGLBFO_02320	FIHFHDIO_02039	CCHAOKHM_02086	AKKGPDOG_01154	MDOCMKDG_01074	IFNMBEFA_01041	GKOILBNK_02166	NJJENNMP_02126	LBNBPKGL_00865	IDHFDJGN_02029	EHIBAMHH_02201	DAEMFFNF_02199	JGBHEMHG_02125	INNLKBBC_02227	DPIANIOG_02005	EDJCGLFE_02326	FBGLDHKP_02566
group_1611		Multidrug transporter	74	74	1	1	517				353	353	353	CBCGLHLL_02188	OLKJCOBC_02199	DLAHELBK_02402	ENEFNDIN_02126	CLEDJFKJ_01100	KAKPHMMM_02736	JINMEJPA_01903	KGLHKDKP_02169	NBHECGBB_00512	FICJAGBM_02467	PPKMPCNB_00802	GLDAJHPJ_03422	IGKBIPDO_02022	PNJGHIIE_01761	MCFFHCJJ_02185	JFHAGHJJ_02084	MLNNCFEL_00906	JMOPCDMI_02203	LABOGHMG_01330	BOOGLBFO_02310	FIHFHDIO_02029	CCHAOKHM_02076	AKKGPDOG_01144	MDOCMKDG_01064	IFNMBEFA_01031	GKOILBNK_02176	NJJENNMP_02136	LBNBPKGL_00855	IDHFDJGN_02019	EHIBAMHH_02211	DAEMFFNF_02209	JGBHEMHG_02115	INNLKBBC_02237	DPIANIOG_01995	EDJCGLFE_02316	FBGLDHKP_02576
group_1612		Glyoxalase/Bleomycin resistance protein/Dioxygenase superfamily protein	74	74	1	1	518				443	524	444	CBCGLHLL_02189	OLKJCOBC_02200	DLAHELBK_02403	ENEFNDIN_02125	CLEDJFKJ_01101	KAKPHMMM_02737	JINMEJPA_01902	KGLHKDKP_02170	NBHECGBB_00513	FICJAGBM_02468	PPKMPCNB_00801	GLDAJHPJ_03421	IGKBIPDO_02021	PNJGHIIE_01760	MCFFHCJJ_02184	JFHAGHJJ_02085	MLNNCFEL_00905	JMOPCDMI_02204	LABOGHMG_01331	BOOGLBFO_02309	FIHFHDIO_02028	CCHAOKHM_02075	AKKGPDOG_01143	MDOCMKDG_01063	IFNMBEFA_01030	GKOILBNK_02177	NJJENNMP_02137	LBNBPKGL_00854	IDHFDJGN_02018	EHIBAMHH_02212	DAEMFFNF_02210	JGBHEMHG_02114	INNLKBBC_02238	DPIANIOG_01994	EDJCGLFE_02315	FBGLDHKP_02577
group_1613		AIG2-like family protein	74	74	1	1	531				353	461	450	CBCGLHLL_02200	OLKJCOBC_02211	DLAHELBK_02414	ENEFNDIN_02114	CLEDJFKJ_01112	KAKPHMMM_02748	JINMEJPA_01891	KGLHKDKP_02181	NBHECGBB_00524	FICJAGBM_01407	PPKMPCNB_00790	GLDAJHPJ_03410	IGKBIPDO_02010	PNJGHIIE_01749	MCFFHCJJ_02173	JFHAGHJJ_02096	MLNNCFEL_00894	JMOPCDMI_02215	LABOGHMG_01342	BOOGLBFO_02298	FIHFHDIO_02017	CCHAOKHM_02064	AKKGPDOG_01132	MDOCMKDG_01052	IFNMBEFA_01019	GKOILBNK_02188	NJJENNMP_02148	LBNBPKGL_00843	IDHFDJGN_02007	EHIBAMHH_02223	DAEMFFNF_02221	JGBHEMHG_02103	INNLKBBC_02249	DPIANIOG_01983	EDJCGLFE_02304	FBGLDHKP_02588
group_1615		TPR_hemY_coli: heme biosynthesis-associated TPR protein	74	74	1	1	4788				1157	1193	1192	CBCGLHLL_02217	OLKJCOBC_02228	DLAHELBK_02829	ENEFNDIN_02227	CLEDJFKJ_02130	KAKPHMMM_01239	JINMEJPA_00765	KGLHKDKP_02845	NBHECGBB_01311	FICJAGBM_00534	PPKMPCNB_02705	GLDAJHPJ_01854	IGKBIPDO_02684	PNJGHIIE_02569	MCFFHCJJ_02286	JFHAGHJJ_02924	MLNNCFEL_01994	JMOPCDMI_02612	LABOGHMG_01695	BOOGLBFO_02809	FIHFHDIO_02670	CCHAOKHM_03199	AKKGPDOG_02283	MDOCMKDG_02540	IFNMBEFA_02018	GKOILBNK_02705	NJJENNMP_02628	LBNBPKGL_01628	IDHFDJGN_02582	EHIBAMHH_02765	DAEMFFNF_02238	JGBHEMHG_02216	INNLKBBC_02711	DPIANIOG_02096	EDJCGLFE_03129	FBGLDHKP_03171
phoU		Phosphate-specific transport system accessory protein PhoU	74	74	1	1	4796				722	767	728	CBCGLHLL_02225	OLKJCOBC_02236	DLAHELBK_02837	ENEFNDIN_02235	CLEDJFKJ_02138	KAKPHMMM_01247	JINMEJPA_00773	KGLHKDKP_02853	NBHECGBB_01319	FICJAGBM_00526	PPKMPCNB_02713	GLDAJHPJ_01862	IGKBIPDO_02692	PNJGHIIE_02577	MCFFHCJJ_02294	JFHAGHJJ_02932	MLNNCFEL_02002	JMOPCDMI_02620	LABOGHMG_01703	BOOGLBFO_02817	FIHFHDIO_02678	CCHAOKHM_03207	AKKGPDOG_02291	MDOCMKDG_02548	IFNMBEFA_02026	GKOILBNK_02713	NJJENNMP_02636	LBNBPKGL_01636	IDHFDJGN_02590	EHIBAMHH_02773	DAEMFFNF_02246	JGBHEMHG_02224	INNLKBBC_02719	DPIANIOG_02104	EDJCGLFE_03121	FBGLDHKP_03179
group_1617		hypothetical protein	74	74	1	1	4808				251	251	251	CBCGLHLL_02237	OLKJCOBC_02248	DLAHELBK_02849	ENEFNDIN_02247	CLEDJFKJ_02150	KAKPHMMM_01259	JINMEJPA_00785	KGLHKDKP_02865	NBHECGBB_01331	FICJAGBM_00514	PPKMPCNB_02725	GLDAJHPJ_01874	IGKBIPDO_02704	PNJGHIIE_02589	MCFFHCJJ_02306	JFHAGHJJ_02944	MLNNCFEL_02014	JMOPCDMI_02632	LABOGHMG_01715	BOOGLBFO_02829	FIHFHDIO_02690	CCHAOKHM_03219	AKKGPDOG_02303	MDOCMKDG_02560	IFNMBEFA_02038	GKOILBNK_02725	NJJENNMP_02648	LBNBPKGL_01648	IDHFDJGN_02602	EHIBAMHH_02785	DAEMFFNF_02258	JGBHEMHG_02236	INNLKBBC_02731	DPIANIOG_02116	EDJCGLFE_03109	FBGLDHKP_03191
pbpG		D-alanyl-D-alanine endopeptidase	74	74	1	1	4815				1007	1046	1015	CBCGLHLL_02244	OLKJCOBC_02255	DLAHELBK_02856	ENEFNDIN_02254	CLEDJFKJ_02157	KAKPHMMM_01266	JINMEJPA_00792	KGLHKDKP_02872	NBHECGBB_01338	FICJAGBM_00507	PPKMPCNB_02732	GLDAJHPJ_01881	IGKBIPDO_02711	PNJGHIIE_02596	MCFFHCJJ_02313	JFHAGHJJ_02951	MLNNCFEL_02021	JMOPCDMI_02639	LABOGHMG_01722	BOOGLBFO_02836	FIHFHDIO_02697	CCHAOKHM_03226	AKKGPDOG_02310	MDOCMKDG_02567	IFNMBEFA_02045	GKOILBNK_02732	NJJENNMP_02655	LBNBPKGL_01655	IDHFDJGN_02609	EHIBAMHH_02792	DAEMFFNF_02265	JGBHEMHG_02243	INNLKBBC_02738	DPIANIOG_02123	EDJCGLFE_03102	FBGLDHKP_03198
ribD		Riboflavin biosynthesis protein RibD	74	74	1	1	4829				1085	1085	1085	CBCGLHLL_02258	OLKJCOBC_02269	DLAHELBK_02870	ENEFNDIN_02268	CLEDJFKJ_02171	KAKPHMMM_01280	JINMEJPA_00806	KGLHKDKP_02886	NBHECGBB_01352	FICJAGBM_00493	PPKMPCNB_02746	GLDAJHPJ_01895	IGKBIPDO_02725	PNJGHIIE_02610	MCFFHCJJ_02327	JFHAGHJJ_02965	MLNNCFEL_02035	JMOPCDMI_02653	LABOGHMG_01736	BOOGLBFO_02850	FIHFHDIO_02711	CCHAOKHM_03240	AKKGPDOG_02324	MDOCMKDG_03538	IFNMBEFA_02059	GKOILBNK_02746	NJJENNMP_02669	LBNBPKGL_01669	IDHFDJGN_02623	EHIBAMHH_02806	DAEMFFNF_02279	JGBHEMHG_02257	INNLKBBC_02752	DPIANIOG_02137	EDJCGLFE_03088	FBGLDHKP_03212
capA		Capsule biosynthesis protein CapA	74	74	1	1	3973				1313	1724	1712	CBCGLHLL_02722	OLKJCOBC_00219	DLAHELBK_01532	ENEFNDIN_00219	CLEDJFKJ_02025	KAKPHMMM_01985	JINMEJPA_03012	KGLHKDKP_00220	NBHECGBB_02890	FICJAGBM_01417	PPKMPCNB_02399	GLDAJHPJ_02709	IGKBIPDO_02625	PNJGHIIE_02554	MCFFHCJJ_02898	JFHAGHJJ_02103	MLNNCFEL_01693	JMOPCDMI_02553	LABOGHMG_01637	BOOGLBFO_01643	FIHFHDIO_02611	CCHAOKHM_03400	AKKGPDOG_01941	MDOCMKDG_01906	IFNMBEFA_01960	GKOILBNK_02646	NJJENNMP_02569	LBNBPKGL_03356	IDHFDJGN_02523	EHIBAMHH_02616	DAEMFFNF_02865	JGBHEMHG_02721	INNLKBBC_02696	DPIANIOG_02696	EDJCGLFE_00003	FBGLDHKP_02004
group_1628		hypothetical protein	74	74	1	1	4732				500	500	500	CBCGLHLL_02302	OLKJCOBC_02313	DLAHELBK_03241	ENEFNDIN_02312	CLEDJFKJ_02835	KAKPHMMM_01856	JINMEJPA_03168	KGLHKDKP_03501	NBHECGBB_01745	FICJAGBM_01651	PPKMPCNB_03304	GLDAJHPJ_01939	IGKBIPDO_03182	PNJGHIIE_03116	MCFFHCJJ_02371	JFHAGHJJ_03366	MLNNCFEL_03026	JMOPCDMI_03108	LABOGHMG_02726	BOOGLBFO_03270	FIHFHDIO_03264	CCHAOKHM_03265	AKKGPDOG_02988	MDOCMKDG_02763	IFNMBEFA_02853	GKOILBNK_03231	NJJENNMP_03126	LBNBPKGL_02356	IDHFDJGN_03149	EHIBAMHH_03332	DAEMFFNF_02323	JGBHEMHG_02301	INNLKBBC_03328	DPIANIOG_02181	EDJCGLFE_03467	FBGLDHKP_03596
pnpB_3		p-benzoquinone reductase	74	74	1	1	4725				566	566	566	CBCGLHLL_02307	OLKJCOBC_02318	DLAHELBK_03236	ENEFNDIN_02317	CLEDJFKJ_03568	KAKPHMMM_01851	JINMEJPA_03298	KGLHKDKP_03496	NBHECGBB_01740	FICJAGBM_01656	PPKMPCNB_03309	GLDAJHPJ_01944	IGKBIPDO_03177	PNJGHIIE_03111	MCFFHCJJ_02376	JFHAGHJJ_03361	MLNNCFEL_03031	JMOPCDMI_03103	LABOGHMG_02731	BOOGLBFO_03265	FIHFHDIO_03259	CCHAOKHM_03270	AKKGPDOG_02983	MDOCMKDG_02758	IFNMBEFA_02858	GKOILBNK_03226	NJJENNMP_03121	LBNBPKGL_02351	IDHFDJGN_03144	EHIBAMHH_03327	DAEMFFNF_02328	JGBHEMHG_02306	INNLKBBC_03625	DPIANIOG_02186	EDJCGLFE_03652	FBGLDHKP_03601
srpG		Cysteine synthase	74	74	1	1	4723				998	998	998	CBCGLHLL_02309	OLKJCOBC_02320	DLAHELBK_03234	ENEFNDIN_02319	CLEDJFKJ_03566	KAKPHMMM_01849	JINMEJPA_03296	KGLHKDKP_03494	NBHECGBB_01738	FICJAGBM_01658	PPKMPCNB_03311	GLDAJHPJ_01946	IGKBIPDO_03175	PNJGHIIE_03109	MCFFHCJJ_02378	JFHAGHJJ_03359	MLNNCFEL_03033	JMOPCDMI_03101	LABOGHMG_02733	BOOGLBFO_03263	FIHFHDIO_03257	CCHAOKHM_03272	AKKGPDOG_02981	MDOCMKDG_02756	IFNMBEFA_02860	GKOILBNK_03224	NJJENNMP_03119	LBNBPKGL_02349	IDHFDJGN_03142	EHIBAMHH_03325	DAEMFFNF_02330	JGBHEMHG_02308	INNLKBBC_03623	DPIANIOG_02188	EDJCGLFE_03650	FBGLDHKP_03603
glmS		Glutamine--fructose-6-phosphate aminotransferase [isomerizing]	74	74	1	1	5413				1838	1838	1838	CBCGLHLL_02313	OLKJCOBC_02519	DLAHELBK_01312	ENEFNDIN_02420	CLEDJFKJ_00442	KAKPHMMM_00788	JINMEJPA_00249	KGLHKDKP_02521	NBHECGBB_00092	FICJAGBM_02104	PPKMPCNB_00645	GLDAJHPJ_01002	IGKBIPDO_01279	PNJGHIIE_02306	MCFFHCJJ_01248	JFHAGHJJ_01425	MLNNCFEL_01422	JMOPCDMI_01272	LABOGHMG_01411	BOOGLBFO_01290	FIHFHDIO_01116	CCHAOKHM_01268	AKKGPDOG_01297	MDOCMKDG_00544	IFNMBEFA_01460	GKOILBNK_01362	NJJENNMP_01286	LBNBPKGL_01360	IDHFDJGN_01291	EHIBAMHH_02390	DAEMFFNF_01421	JGBHEMHG_02312	INNLKBBC_01452	DPIANIOG_02289	EDJCGLFE_01695	FBGLDHKP_01474
psd		Phosphatidylserine decarboxylase proenzyme	74	74	1	1	5431				851	851	851	CBCGLHLL_02327	OLKJCOBC_02533	DLAHELBK_01298	ENEFNDIN_02434	CLEDJFKJ_00456	KAKPHMMM_00802	JINMEJPA_00263	KGLHKDKP_02535	NBHECGBB_00078	FICJAGBM_02800	PPKMPCNB_00629	GLDAJHPJ_01018	IGKBIPDO_01265	PNJGHIIE_02292	MCFFHCJJ_01262	JFHAGHJJ_01409	MLNNCFEL_01275	JMOPCDMI_01258	LABOGHMG_01425	BOOGLBFO_01276	FIHFHDIO_01102	CCHAOKHM_01252	AKKGPDOG_01313	MDOCMKDG_00530	IFNMBEFA_01474	GKOILBNK_01348	NJJENNMP_01272	LBNBPKGL_01736	IDHFDJGN_01277	EHIBAMHH_02404	DAEMFFNF_01435	JGBHEMHG_02326	INNLKBBC_01466	DPIANIOG_02303	EDJCGLFE_01709	FBGLDHKP_01488
allA		Ureidoglycolate lyase	74	74	1	1	5465				503	509	503	CBCGLHLL_02349	OLKJCOBC_02555	DLAHELBK_01275	ENEFNDIN_02456	CLEDJFKJ_00479	KAKPHMMM_00822	JINMEJPA_00532	KGLHKDKP_02558	NBHECGBB_00055	FICJAGBM_00434	PPKMPCNB_00606	GLDAJHPJ_01041	IGKBIPDO_01242	PNJGHIIE_02423	MCFFHCJJ_01285	JFHAGHJJ_01386	MLNNCFEL_01298	JMOPCDMI_01235	LABOGHMG_01448	BOOGLBFO_01253	FIHFHDIO_01079	CCHAOKHM_01232	AKKGPDOG_02746	MDOCMKDG_00507	IFNMBEFA_02252	GKOILBNK_01325	NJJENNMP_01249	LBNBPKGL_01759	IDHFDJGN_01254	EHIBAMHH_02427	DAEMFFNF_01458	JGBHEMHG_02348	INNLKBBC_01489	DPIANIOG_02325	EDJCGLFE_01732	FBGLDHKP_01511
hiuH		5-hydroxyisourate hydrolase	74	74	1	1	5470				323	323	323	CBCGLHLL_02354	OLKJCOBC_02560	DLAHELBK_01270	ENEFNDIN_02461	CLEDJFKJ_00484	KAKPHMMM_00827	JINMEJPA_00537	KGLHKDKP_02563	NBHECGBB_00050	FICJAGBM_00429	PPKMPCNB_00601	GLDAJHPJ_01046	IGKBIPDO_01237	PNJGHIIE_02418	MCFFHCJJ_01290	JFHAGHJJ_01381	MLNNCFEL_01303	JMOPCDMI_01230	LABOGHMG_01453	BOOGLBFO_01248	FIHFHDIO_01074	CCHAOKHM_01227	AKKGPDOG_02751	MDOCMKDG_00502	IFNMBEFA_02257	GKOILBNK_01320	NJJENNMP_01244	LBNBPKGL_01764	IDHFDJGN_01249	EHIBAMHH_02432	DAEMFFNF_01463	JGBHEMHG_02353	INNLKBBC_01494	DPIANIOG_02330	EDJCGLFE_01737	FBGLDHKP_01516
dsbD		Thiol:disulfide interchange protein DsbD	74	74	1	1	5476				1814	1814	1814	CBCGLHLL_02360	OLKJCOBC_02566	DLAHELBK_01264	ENEFNDIN_02467	CLEDJFKJ_00490	KAKPHMMM_00833	JINMEJPA_00543	KGLHKDKP_02569	NBHECGBB_00044	FICJAGBM_00423	PPKMPCNB_00595	GLDAJHPJ_01052	IGKBIPDO_01231	PNJGHIIE_02412	MCFFHCJJ_01296	JFHAGHJJ_01375	MLNNCFEL_01309	JMOPCDMI_01224	LABOGHMG_01459	BOOGLBFO_01242	FIHFHDIO_01068	CCHAOKHM_01221	AKKGPDOG_02757	MDOCMKDG_00496	IFNMBEFA_02263	GKOILBNK_01314	NJJENNMP_01238	LBNBPKGL_01770	IDHFDJGN_01243	EHIBAMHH_02438	DAEMFFNF_01469	JGBHEMHG_02359	INNLKBBC_01500	DPIANIOG_02336	EDJCGLFE_01743	FBGLDHKP_01522
group_1638		hypothetical protein	74	74	1	1	5486				200	212	211	CBCGLHLL_02368	OLKJCOBC_02574	DLAHELBK_01256	ENEFNDIN_02475	CLEDJFKJ_00498	KAKPHMMM_00841	JINMEJPA_00551	KGLHKDKP_02577	NBHECGBB_00036	FICJAGBM_00414	PPKMPCNB_00586	GLDAJHPJ_01061	IGKBIPDO_01223	PNJGHIIE_02404	MCFFHCJJ_01304	JFHAGHJJ_01366	MLNNCFEL_01317	JMOPCDMI_01216	LABOGHMG_01467	BOOGLBFO_01234	FIHFHDIO_01060	CCHAOKHM_01213	AKKGPDOG_02766	MDOCMKDG_00488	IFNMBEFA_02271	GKOILBNK_01306	NJJENNMP_01230	LBNBPKGL_01778	IDHFDJGN_01235	EHIBAMHH_02446	DAEMFFNF_01477	JGBHEMHG_02367	INNLKBBC_01508	DPIANIOG_02344	EDJCGLFE_01751	FBGLDHKP_01530
group_1639		hypothetical protein	74	74	1	1	5500				272	272	272	CBCGLHLL_02381	OLKJCOBC_02587	DLAHELBK_01243	ENEFNDIN_02488	CLEDJFKJ_00511	KAKPHMMM_00854	JINMEJPA_00564	KGLHKDKP_02590	NBHECGBB_00023	FICJAGBM_00401	PPKMPCNB_00573	GLDAJHPJ_01074	IGKBIPDO_01210	PNJGHIIE_02391	MCFFHCJJ_01317	JFHAGHJJ_01353	MLNNCFEL_01331	JMOPCDMI_01203	LABOGHMG_01480	BOOGLBFO_01221	FIHFHDIO_01047	CCHAOKHM_01200	AKKGPDOG_02779	MDOCMKDG_00475	IFNMBEFA_02284	GKOILBNK_01293	NJJENNMP_01217	LBNBPKGL_02826	IDHFDJGN_01222	EHIBAMHH_02459	DAEMFFNF_01490	JGBHEMHG_02380	INNLKBBC_01521	DPIANIOG_02357	EDJCGLFE_01764	FBGLDHKP_01543
group_1640		Flagellin N-methylase	74	74	1	1	5504				269	365	337	CBCGLHLL_02385	OLKJCOBC_02591	DLAHELBK_01239	ENEFNDIN_02492	CLEDJFKJ_00515	KAKPHMMM_00858	JINMEJPA_00568	KGLHKDKP_02594	NBHECGBB_00019	FICJAGBM_00397	PPKMPCNB_00569	GLDAJHPJ_01839	IGKBIPDO_01206	PNJGHIIE_02387	MCFFHCJJ_01321	JFHAGHJJ_00290	MLNNCFEL_01335	JMOPCDMI_01199	LABOGHMG_01484	BOOGLBFO_01217	FIHFHDIO_01043	CCHAOKHM_01196	AKKGPDOG_00003	MDOCMKDG_00471	IFNMBEFA_02288	GKOILBNK_01289	NJJENNMP_01213	LBNBPKGL_02830	IDHFDJGN_01218	EHIBAMHH_02463	DAEMFFNF_01494	JGBHEMHG_02384	INNLKBBC_01525	DPIANIOG_02361	EDJCGLFE_01768	FBGLDHKP_01547
yhaI_1		Inner membrane protein YhaI	74	74	1	1	5517				344	575	568	CBCGLHLL_02398	OLKJCOBC_02604	DLAHELBK_01226	ENEFNDIN_02505	CLEDJFKJ_00528	KAKPHMMM_00871	JINMEJPA_00581	KGLHKDKP_02607	NBHECGBB_00006	FICJAGBM_00384	PPKMPCNB_00556	GLDAJHPJ_01826	IGKBIPDO_01193	PNJGHIIE_02374	MCFFHCJJ_01334	JFHAGHJJ_00277	MLNNCFEL_01348	JMOPCDMI_01186	LABOGHMG_01497	BOOGLBFO_01204	FIHFHDIO_01030	CCHAOKHM_01183	AKKGPDOG_00016	MDOCMKDG_00458	IFNMBEFA_02301	GKOILBNK_01276	NJJENNMP_01200	LBNBPKGL_02843	IDHFDJGN_01205	EHIBAMHH_02476	DAEMFFNF_01507	JGBHEMHG_02397	INNLKBBC_01538	DPIANIOG_02374	EDJCGLFE_01781	FBGLDHKP_01560
group_1642		hypothetical protein	74	74	1	1	3256				476	488	487	CBCGLHLL_02408	OLKJCOBC_02426	DLAHELBK_01673	ENEFNDIN_02515	CLEDJFKJ_03313	KAKPHMMM_02246	JINMEJPA_03177	KGLHKDKP_02281	NBHECGBB_01867	FICJAGBM_01040	PPKMPCNB_02569	GLDAJHPJ_03318	IGKBIPDO_03252	PNJGHIIE_01356	MCFFHCJJ_01668	JFHAGHJJ_03299	MLNNCFEL_02843	JMOPCDMI_01644	LABOGHMG_02553	BOOGLBFO_01653	FIHFHDIO_02975	CCHAOKHM_02693	AKKGPDOG_02044	MDOCMKDG_02904	IFNMBEFA_01757	GKOILBNK_02508	NJJENNMP_01657	LBNBPKGL_02470	IDHFDJGN_01508	EHIBAMHH_02319	DAEMFFNF_01517	JGBHEMHG_02407	INNLKBBC_01548	DPIANIOG_02384	EDJCGLFE_01007	FBGLDHKP_00801
group_1643		GDSL-like Lipase/Acylhydrolase family protein	74	74	1	1	3259				716	716	716	CBCGLHLL_02411	OLKJCOBC_02429	DLAHELBK_01676	ENEFNDIN_02518	CLEDJFKJ_03316	KAKPHMMM_02243	JINMEJPA_01827	KGLHKDKP_02284	NBHECGBB_01870	FICJAGBM_01037	PPKMPCNB_02572	GLDAJHPJ_03321	IGKBIPDO_03255	PNJGHIIE_01359	MCFFHCJJ_01671	JFHAGHJJ_03302	MLNNCFEL_02846	JMOPCDMI_01647	LABOGHMG_02556	BOOGLBFO_01656	FIHFHDIO_02978	CCHAOKHM_02690	AKKGPDOG_02047	MDOCMKDG_02907	IFNMBEFA_01760	GKOILBNK_02511	NJJENNMP_01660	LBNBPKGL_02473	IDHFDJGN_01511	EHIBAMHH_02316	DAEMFFNF_01520	JGBHEMHG_02410	INNLKBBC_01551	DPIANIOG_02387	EDJCGLFE_01004	FBGLDHKP_00798
group_1644		hypothetical protein	74	74	1	1	3265				362	362	362	CBCGLHLL_02417	OLKJCOBC_02435	DLAHELBK_01682	ENEFNDIN_02524	CLEDJFKJ_03322	KAKPHMMM_02237	JINMEJPA_01821	KGLHKDKP_02290	NBHECGBB_01876	FICJAGBM_01031	PPKMPCNB_02578	GLDAJHPJ_03327	IGKBIPDO_03261	PNJGHIIE_01365	MCFFHCJJ_01677	JFHAGHJJ_03308	MLNNCFEL_02852	JMOPCDMI_01653	LABOGHMG_02562	BOOGLBFO_01662	FIHFHDIO_02984	CCHAOKHM_02684	AKKGPDOG_02053	MDOCMKDG_02913	IFNMBEFA_01766	GKOILBNK_02517	NJJENNMP_01666	LBNBPKGL_02479	IDHFDJGN_01517	EHIBAMHH_02310	DAEMFFNF_01526	JGBHEMHG_02416	INNLKBBC_01557	DPIANIOG_02393	EDJCGLFE_00998	FBGLDHKP_00792
clpA		ATP-dependent Clp protease ATP-binding subunit ClpA	74	74	1	1	3266				173	2276	2247	CBCGLHLL_02418	OLKJCOBC_02436	DLAHELBK_01683	ENEFNDIN_02525	CLEDJFKJ_03323	KAKPHMMM_02236	JINMEJPA_01820	KGLHKDKP_02291	NBHECGBB_01877	FICJAGBM_01030	PPKMPCNB_02579	GLDAJHPJ_03328	IGKBIPDO_03262	PNJGHIIE_01366	MCFFHCJJ_01678	JFHAGHJJ_03309	MLNNCFEL_02853	JMOPCDMI_01654	LABOGHMG_02563	BOOGLBFO_01663	FIHFHDIO_02985	CCHAOKHM_02683	AKKGPDOG_02054	MDOCMKDG_02914	IFNMBEFA_01767	GKOILBNK_02518	NJJENNMP_01667	LBNBPKGL_02480	IDHFDJGN_01518	EHIBAMHH_02309	DAEMFFNF_01527	JGBHEMHG_02417	INNLKBBC_01558	DPIANIOG_02394	EDJCGLFE_00997	FBGLDHKP_00791
group_1646		hypothetical protein	74	74	1	1	3270				1439	1520	1518	CBCGLHLL_02422	OLKJCOBC_02440	DLAHELBK_01687	ENEFNDIN_02529	CLEDJFKJ_03267	KAKPHMMM_02232	JINMEJPA_01816	KGLHKDKP_02295	NBHECGBB_01881	FICJAGBM_01026	PPKMPCNB_02583	GLDAJHPJ_03332	IGKBIPDO_03266	PNJGHIIE_01370	MCFFHCJJ_01682	JFHAGHJJ_03313	MLNNCFEL_02857	JMOPCDMI_01658	LABOGHMG_02567	BOOGLBFO_01667	FIHFHDIO_02989	CCHAOKHM_02679	AKKGPDOG_02058	MDOCMKDG_02918	IFNMBEFA_01771	GKOILBNK_02522	NJJENNMP_01671	LBNBPKGL_02484	IDHFDJGN_01522	EHIBAMHH_02305	DAEMFFNF_01531	JGBHEMHG_02421	INNLKBBC_01562	DPIANIOG_02398	EDJCGLFE_00993	FBGLDHKP_00787
group_1647		Putative phospholipase A1	74	74	1	1	3276				1151	1151	1151	CBCGLHLL_02428	OLKJCOBC_02446	DLAHELBK_01693	ENEFNDIN_02535	CLEDJFKJ_03261	KAKPHMMM_02226	JINMEJPA_01810	KGLHKDKP_02301	NBHECGBB_01887	FICJAGBM_01020	PPKMPCNB_02589	GLDAJHPJ_03338	IGKBIPDO_03272	PNJGHIIE_01376	MCFFHCJJ_01688	JFHAGHJJ_03319	MLNNCFEL_02863	JMOPCDMI_01664	LABOGHMG_02573	BOOGLBFO_01673	FIHFHDIO_02995	CCHAOKHM_02673	AKKGPDOG_02064	MDOCMKDG_02924	IFNMBEFA_01777	GKOILBNK_02528	NJJENNMP_01677	LBNBPKGL_02490	IDHFDJGN_01528	EHIBAMHH_02299	DAEMFFNF_01537	JGBHEMHG_02427	INNLKBBC_01568	DPIANIOG_02404	EDJCGLFE_00987	FBGLDHKP_00781
cydA_2		Cytochrome bd ubiquinol oxidase subunit 1	74	74	1	1	3284				404	1586	1570	CBCGLHLL_02435	OLKJCOBC_02453	DLAHELBK_01700	ENEFNDIN_02542	CLEDJFKJ_01118	KAKPHMMM_02844	JINMEJPA_03336	KGLHKDKP_02308	NBHECGBB_03752	FICJAGBM_02383	PPKMPCNB_02596	GLDAJHPJ_02044	IGKBIPDO_02112	PNJGHIIE_01383	MCFFHCJJ_01695	JFHAGHJJ_02291	MLNNCFEL_03228	JMOPCDMI_01671	LABOGHMG_02989	BOOGLBFO_01680	FIHFHDIO_03002	CCHAOKHM_02665	AKKGPDOG_02071	MDOCMKDG_03026	IFNMBEFA_01784	GKOILBNK_02535	NJJENNMP_01684	LBNBPKGL_03331	IDHFDJGN_01535	EHIBAMHH_02292	DAEMFFNF_01544	JGBHEMHG_02434	INNLKBBC_01575	DPIANIOG_02411	EDJCGLFE_00980	FBGLDHKP_00774
group_1650		hypothetical protein	74	74	1	1	3287				671	689	671	CBCGLHLL_02440	OLKJCOBC_02458	DLAHELBK_01705	ENEFNDIN_02547	CLEDJFKJ_01123	KAKPHMMM_02849	JINMEJPA_03341	KGLHKDKP_02313	NBHECGBB_02578	FICJAGBM_02388	PPKMPCNB_02601	GLDAJHPJ_02049	IGKBIPDO_02117	PNJGHIIE_01388	MCFFHCJJ_01700	JFHAGHJJ_02286	MLNNCFEL_03223	JMOPCDMI_01676	LABOGHMG_02984	BOOGLBFO_01685	FIHFHDIO_03007	CCHAOKHM_02661	AKKGPDOG_02076	MDOCMKDG_03021	IFNMBEFA_01789	GKOILBNK_02540	NJJENNMP_01689	LBNBPKGL_03336	IDHFDJGN_01540	EHIBAMHH_02287	DAEMFFNF_01549	JGBHEMHG_02439	INNLKBBC_01580	DPIANIOG_02416	EDJCGLFE_00975	FBGLDHKP_00769
dmlR_10		HTH-type transcriptional regulator DmlR	74	74	1	1	3298				758	902	900	CBCGLHLL_02451	OLKJCOBC_02469	DLAHELBK_01716	ENEFNDIN_02558	CLEDJFKJ_01134	KAKPHMMM_02860	JINMEJPA_03453	KGLHKDKP_02324	NBHECGBB_02567	FICJAGBM_02399	PPKMPCNB_02612	GLDAJHPJ_02060	IGKBIPDO_02128	PNJGHIIE_01399	MCFFHCJJ_01711	JFHAGHJJ_02275	MLNNCFEL_03212	JMOPCDMI_01687	LABOGHMG_02973	BOOGLBFO_01696	FIHFHDIO_03018	CCHAOKHM_02650	AKKGPDOG_02087	MDOCMKDG_03010	IFNMBEFA_01800	GKOILBNK_02551	NJJENNMP_01700	LBNBPKGL_03347	IDHFDJGN_01551	EHIBAMHH_02276	DAEMFFNF_01560	JGBHEMHG_02450	INNLKBBC_01591	DPIANIOG_02427	EDJCGLFE_00964	FBGLDHKP_00758
yrfG		GMP/IMP nucleotidase YrfG	74	74	1	1	3331				686	686	686	CBCGLHLL_02479	OLKJCOBC_02497	DLAHELBK_01744	ENEFNDIN_02586	CLEDJFKJ_01162	KAKPHMMM_02475	JINMEJPA_02331	KGLHKDKP_02353	NBHECGBB_02709	FICJAGBM_01613	PPKMPCNB_03152	GLDAJHPJ_02088	IGKBIPDO_02156	PNJGHIIE_01427	MCFFHCJJ_01739	JFHAGHJJ_02247	MLNNCFEL_01874	JMOPCDMI_01715	LABOGHMG_01811	BOOGLBFO_01724	FIHFHDIO_02411	CCHAOKHM_02623	AKKGPDOG_02641	MDOCMKDG_01800	IFNMBEFA_01884	GKOILBNK_02579	NJJENNMP_01728	LBNBPKGL_02791	IDHFDJGN_01579	EHIBAMHH_02247	DAEMFFNF_01588	JGBHEMHG_02478	INNLKBBC_01619	DPIANIOG_02455	EDJCGLFE_00936	FBGLDHKP_00730
hslR		Heat shock protein 15	74	74	1	1	3332				272	440	437	CBCGLHLL_02480	OLKJCOBC_02498	DLAHELBK_01745	ENEFNDIN_02587	CLEDJFKJ_01163	KAKPHMMM_02476	JINMEJPA_02330	KGLHKDKP_02354	NBHECGBB_03152	FICJAGBM_01612	PPKMPCNB_03151	GLDAJHPJ_02089	IGKBIPDO_02157	PNJGHIIE_01428	MCFFHCJJ_01740	JFHAGHJJ_02246	MLNNCFEL_01875	JMOPCDMI_01716	LABOGHMG_01812	BOOGLBFO_01725	FIHFHDIO_02412	CCHAOKHM_02622	AKKGPDOG_02642	MDOCMKDG_01799	IFNMBEFA_01883	GKOILBNK_02580	NJJENNMP_01729	LBNBPKGL_02792	IDHFDJGN_01580	EHIBAMHH_02246	DAEMFFNF_01589	JGBHEMHG_02479	INNLKBBC_01620	DPIANIOG_02456	EDJCGLFE_00935	FBGLDHKP_00729
dxr		1-deoxy-D-xylulose 5-phosphate reductoisomerase	74	74	1	1	3342				224	1196	1182	CBCGLHLL_02490	OLKJCOBC_02508	DLAHELBK_01755	ENEFNDIN_02597	CLEDJFKJ_01173	KAKPHMMM_02486	JINMEJPA_02320	KGLHKDKP_02364	NBHECGBB_03142	FICJAGBM_01602	PPKMPCNB_03141	GLDAJHPJ_02099	IGKBIPDO_02167	PNJGHIIE_01438	MCFFHCJJ_01750	JFHAGHJJ_02236	MLNNCFEL_01885	JMOPCDMI_01726	LABOGHMG_01822	BOOGLBFO_01735	FIHFHDIO_02422	CCHAOKHM_02612	AKKGPDOG_02652	MDOCMKDG_01789	IFNMBEFA_01873	GKOILBNK_02590	NJJENNMP_01739	LBNBPKGL_02802	IDHFDJGN_01590	EHIBAMHH_02236	DAEMFFNF_01599	JGBHEMHG_02489	INNLKBBC_01630	DPIANIOG_02466	EDJCGLFE_00925	FBGLDHKP_00719
putP		Sodium/proline symporter	74	74	1	1	2614				911	1490	1482	CBCGLHLL_02507	OLKJCOBC_02700	DLAHELBK_02604	ENEFNDIN_02698	CLEDJFKJ_03601	KAKPHMMM_03659	JINMEJPA_03140	KGLHKDKP_03539	NBHECGBB_02917	FICJAGBM_02743	PPKMPCNB_02159	GLDAJHPJ_02343	IGKBIPDO_02410	PNJGHIIE_02212	MCFFHCJJ_03433	JFHAGHJJ_03067	MLNNCFEL_03043	JMOPCDMI_02409	LABOGHMG_02743	BOOGLBFO_02584	FIHFHDIO_02307	CCHAOKHM_00081	AKKGPDOG_03050	MDOCMKDG_03493	IFNMBEFA_03341	GKOILBNK_02289	NJJENNMP_02425	LBNBPKGL_02504	IDHFDJGN_02379	EHIBAMHH_03450	DAEMFFNF_02607	JGBHEMHG_02506	INNLKBBC_02359	DPIANIOG_02483	EDJCGLFE_02591	FBGLDHKP_02388
tktA		Transketolase 1	74	74	1	1	2604				839	1988	1972	CBCGLHLL_02517	OLKJCOBC_02710	DLAHELBK_02614	ENEFNDIN_02708	CLEDJFKJ_01749	KAKPHMMM_03046	JINMEJPA_03504	KGLHKDKP_03549	NBHECGBB_02927	FICJAGBM_03246	PPKMPCNB_02169	GLDAJHPJ_02353	IGKBIPDO_02420	PNJGHIIE_02222	MCFFHCJJ_03443	JFHAGHJJ_03057	MLNNCFEL_03053	JMOPCDMI_02419	LABOGHMG_02753	BOOGLBFO_02594	FIHFHDIO_02317	CCHAOKHM_00071	AKKGPDOG_03060	MDOCMKDG_03503	IFNMBEFA_03351	GKOILBNK_02299	NJJENNMP_02435	LBNBPKGL_02514	IDHFDJGN_02389	EHIBAMHH_03440	DAEMFFNF_02617	JGBHEMHG_02516	INNLKBBC_02369	DPIANIOG_02493	EDJCGLFE_02581	FBGLDHKP_02398
group_1661		hypothetical protein	74	74	1	1	2585				179	179	179	CBCGLHLL_02535	OLKJCOBC_02728	DLAHELBK_02632	ENEFNDIN_02726	CLEDJFKJ_01731	KAKPHMMM_03001	JINMEJPA_03269	KGLHKDKP_03092	NBHECGBB_03008	FICJAGBM_03274	PPKMPCNB_03492	GLDAJHPJ_02371	IGKBIPDO_02438	PNJGHIIE_02240	MCFFHCJJ_03054	JFHAGHJJ_03039	MLNNCFEL_03469	JMOPCDMI_02437	LABOGHMG_03520	BOOGLBFO_02612	FIHFHDIO_02335	CCHAOKHM_00053	AKKGPDOG_03564	MDOCMKDG_03406	IFNMBEFA_03294	GKOILBNK_02317	NJJENNMP_02453	LBNBPKGL_03483	IDHFDJGN_02407	EHIBAMHH_02932	DAEMFFNF_02635	JGBHEMHG_02534	INNLKBBC_02387	DPIANIOG_02511	EDJCGLFE_02563	FBGLDHKP_02416
group_1663		Acyltransferase	74	74	1	1	2574				344	545	539	CBCGLHLL_02547	OLKJCOBC_02740	DLAHELBK_02644	ENEFNDIN_02738	CLEDJFKJ_01719	KAKPHMMM_02989	JINMEJPA_03630	KGLHKDKP_03080	NBHECGBB_03020	FICJAGBM_03532	PPKMPCNB_03504	GLDAJHPJ_02383	IGKBIPDO_02450	PNJGHIIE_02252	MCFFHCJJ_03066	JFHAGHJJ_03027	MLNNCFEL_03669	JMOPCDMI_02449	LABOGHMG_03532	BOOGLBFO_02624	FIHFHDIO_02347	CCHAOKHM_00040	AKKGPDOG_03808	MDOCMKDG_03418	IFNMBEFA_02749	GKOILBNK_02329	NJJENNMP_02465	LBNBPKGL_00619	IDHFDJGN_02419	EHIBAMHH_02944	DAEMFFNF_02647	JGBHEMHG_02546	INNLKBBC_02399	DPIANIOG_02523	EDJCGLFE_02551	FBGLDHKP_02428
decR_2		DNA-binding transcriptional activator DecR	74	74	1	1	2569				437	470	468	CBCGLHLL_02549	OLKJCOBC_02742	DLAHELBK_02646	ENEFNDIN_02740	CLEDJFKJ_01717	KAKPHMMM_02987	JINMEJPA_03260	KGLHKDKP_03078	NBHECGBB_03255	FICJAGBM_03083	PPKMPCNB_02849	GLDAJHPJ_02385	IGKBIPDO_02452	PNJGHIIE_02254	MCFFHCJJ_03068	JFHAGHJJ_03025	MLNNCFEL_03667	JMOPCDMI_02451	LABOGHMG_03534	BOOGLBFO_02626	FIHFHDIO_02349	CCHAOKHM_00038	AKKGPDOG_03806	MDOCMKDG_03420	IFNMBEFA_02751	GKOILBNK_02331	NJJENNMP_02467	LBNBPKGL_00621	IDHFDJGN_02421	EHIBAMHH_02946	DAEMFFNF_02649	JGBHEMHG_02548	INNLKBBC_02401	DPIANIOG_02525	EDJCGLFE_02549	FBGLDHKP_02430
gltK_2		Glutamate/aspartate import permease protein GltK	74	74	1	1	2564				302	842	834	CBCGLHLL_02553	OLKJCOBC_02746	DLAHELBK_02650	ENEFNDIN_02744	CLEDJFKJ_01713	KAKPHMMM_02983	JINMEJPA_03256	KGLHKDKP_03074	NBHECGBB_03259	FICJAGBM_03288	PPKMPCNB_02845	GLDAJHPJ_02389	IGKBIPDO_02456	PNJGHIIE_02258	MCFFHCJJ_03072	JFHAGHJJ_03258	MLNNCFEL_02685	JMOPCDMI_02455	LABOGHMG_03658	BOOGLBFO_02630	FIHFHDIO_02353	CCHAOKHM_00034	AKKGPDOG_02672	MDOCMKDG_03424	IFNMBEFA_02755	GKOILBNK_02335	NJJENNMP_02471	LBNBPKGL_00625	IDHFDJGN_02425	EHIBAMHH_02950	DAEMFFNF_02653	JGBHEMHG_02552	INNLKBBC_02405	DPIANIOG_02529	EDJCGLFE_02545	FBGLDHKP_02434
soxC_5		Dibenzothiophene desulfurization enzyme C	74	74	1	1	2560				896	1223	1218	CBCGLHLL_02557	OLKJCOBC_02750	DLAHELBK_02654	ENEFNDIN_02748	CLEDJFKJ_01709	KAKPHMMM_03351	JINMEJPA_02272	KGLHKDKP_03070	NBHECGBB_02994	FICJAGBM_02847	PPKMPCNB_02841	GLDAJHPJ_02393	IGKBIPDO_02460	PNJGHIIE_02262	MCFFHCJJ_03076	JFHAGHJJ_03262	MLNNCFEL_02681	JMOPCDMI_02459	LABOGHMG_02939	BOOGLBFO_02634	FIHFHDIO_02357	CCHAOKHM_00030	AKKGPDOG_02676	MDOCMKDG_02932	IFNMBEFA_02759	GKOILBNK_02339	NJJENNMP_02475	LBNBPKGL_00629	IDHFDJGN_02429	EHIBAMHH_02954	DAEMFFNF_02657	JGBHEMHG_02556	INNLKBBC_02409	DPIANIOG_02533	EDJCGLFE_02541	FBGLDHKP_02438
metQ_2		D-methionine-binding lipoprotein MetQ	74	74	1	1	2558				830	830	830	CBCGLHLL_02559	OLKJCOBC_02752	DLAHELBK_02656	ENEFNDIN_02750	CLEDJFKJ_01707	KAKPHMMM_03353	JINMEJPA_02274	KGLHKDKP_03068	NBHECGBB_02996	FICJAGBM_02849	PPKMPCNB_02839	GLDAJHPJ_02395	IGKBIPDO_02462	PNJGHIIE_02264	MCFFHCJJ_03078	JFHAGHJJ_03264	MLNNCFEL_02679	JMOPCDMI_02461	LABOGHMG_02941	BOOGLBFO_02636	FIHFHDIO_02359	CCHAOKHM_00028	AKKGPDOG_02678	MDOCMKDG_02934	IFNMBEFA_02761	GKOILBNK_02341	NJJENNMP_02477	LBNBPKGL_00631	IDHFDJGN_02431	EHIBAMHH_02956	DAEMFFNF_02659	JGBHEMHG_02558	INNLKBBC_02411	DPIANIOG_02535	EDJCGLFE_02539	FBGLDHKP_02440
metQ_3		D-methionine-binding lipoprotein MetQ	74	74	1	1	2557				833	833	833	CBCGLHLL_02560	OLKJCOBC_02753	DLAHELBK_02657	ENEFNDIN_02751	CLEDJFKJ_01706	KAKPHMMM_03354	JINMEJPA_02275	KGLHKDKP_03067	NBHECGBB_02997	FICJAGBM_02850	PPKMPCNB_02838	GLDAJHPJ_02396	IGKBIPDO_02463	PNJGHIIE_02265	MCFFHCJJ_03079	JFHAGHJJ_03265	MLNNCFEL_02678	JMOPCDMI_02462	LABOGHMG_02942	BOOGLBFO_02637	FIHFHDIO_02360	CCHAOKHM_00027	AKKGPDOG_02679	MDOCMKDG_02935	IFNMBEFA_02762	GKOILBNK_02342	NJJENNMP_02478	LBNBPKGL_00632	IDHFDJGN_02432	EHIBAMHH_02957	DAEMFFNF_02660	JGBHEMHG_02559	INNLKBBC_02412	DPIANIOG_02536	EDJCGLFE_02538	FBGLDHKP_02441
ygaZ_2		Inner membrane protein YgaZ	74	74	1	1	2549				452	740	732	CBCGLHLL_02568	OLKJCOBC_02761	DLAHELBK_02665	ENEFNDIN_02759	CLEDJFKJ_01698	KAKPHMMM_03316	JINMEJPA_02283	KGLHKDKP_03059	NBHECGBB_03005	FICJAGBM_02706	PPKMPCNB_02830	GLDAJHPJ_02404	IGKBIPDO_02471	PNJGHIIE_02273	MCFFHCJJ_03087	JFHAGHJJ_03273	MLNNCFEL_02670	JMOPCDMI_02470	LABOGHMG_02950	BOOGLBFO_02645	FIHFHDIO_02368	CCHAOKHM_00019	AKKGPDOG_02687	MDOCMKDG_02943	IFNMBEFA_02770	GKOILBNK_02350	NJJENNMP_02486	LBNBPKGL_00640	IDHFDJGN_02440	EHIBAMHH_02965	DAEMFFNF_02668	JGBHEMHG_02567	INNLKBBC_02420	DPIANIOG_02544	EDJCGLFE_02530	FBGLDHKP_02449
pcaK_4		4-hydroxybenzoate transporter PcaK	74	114	1.55	1	2855				410	1343	802	CBCGLHLL_03210	OLKJCOBC_03215 OLKJCOBC_03214	DLAHELBK_03608 DLAHELBK_03607	ENEFNDIN_03247	CLEDJFKJ_03605 CLEDJFKJ_03604	KAKPHMMM_02044	JINMEJPA_02568 JINMEJPA_02567	KGLHKDKP_03459 KGLHKDKP_03460	NBHECGBB_03189 NBHECGBB_03188	FICJAGBM_02270	PPKMPCNB_01761	GLDAJHPJ_03277 GLDAJHPJ_03278	IGKBIPDO_03603 IGKBIPDO_03602	PNJGHIIE_03576 PNJGHIIE_03575	MCFFHCJJ_03347 MCFFHCJJ_03348	JFHAGHJJ_03217 JFHAGHJJ_03216	MLNNCFEL_02531 MLNNCFEL_02532	JMOPCDMI_03570 JMOPCDMI_03569	LABOGHMG_03378 LABOGHMG_03377	BOOGLBFO_03609	FIHFHDIO_03603 FIHFHDIO_03602	CCHAOKHM_00283	AKKGPDOG_03013	MDOCMKDG_03506 MDOCMKDG_03505	IFNMBEFA_03461 IFNMBEFA_03460	GKOILBNK_03562	NJJENNMP_03602	LBNBPKGL_03734 LBNBPKGL_03733	IDHFDJGN_03590 IDHFDJGN_03589	EHIBAMHH_03219 EHIBAMHH_03218	DAEMFFNF_03354 DAEMFFNF_03355	JGBHEMHG_03166	INNLKBBC_03153 INNLKBBC_03152	DPIANIOG_03156 DPIANIOG_03155	EDJCGLFE_03401 EDJCGLFE_03400	FBGLDHKP_03738 FBGLDHKP_03739
group_1670		Branched-chain amino acid transport protein (AzlD)	74	74	1	1	2548				341	344	341	CBCGLHLL_02569	OLKJCOBC_02762	DLAHELBK_02666	ENEFNDIN_02760	CLEDJFKJ_01697	KAKPHMMM_03317	JINMEJPA_02284	KGLHKDKP_03058	NBHECGBB_03006	FICJAGBM_02705	PPKMPCNB_02829	GLDAJHPJ_02405	IGKBIPDO_02472	PNJGHIIE_02274	MCFFHCJJ_03088	JFHAGHJJ_03274	MLNNCFEL_02669	JMOPCDMI_02471	LABOGHMG_02951	BOOGLBFO_02646	FIHFHDIO_02369	CCHAOKHM_00018	AKKGPDOG_02688	MDOCMKDG_02944	IFNMBEFA_02771	GKOILBNK_02351	NJJENNMP_02487	LBNBPKGL_00641	IDHFDJGN_02441	EHIBAMHH_02966	DAEMFFNF_02669	JGBHEMHG_02568	INNLKBBC_02421	DPIANIOG_02545	EDJCGLFE_02529	FBGLDHKP_02450
group_1671		Tautomerase enzyme	74	74	1	1	2547				389	389	389	CBCGLHLL_02570	OLKJCOBC_02763	DLAHELBK_02667	ENEFNDIN_02761	CLEDJFKJ_01696	KAKPHMMM_03318	JINMEJPA_02285	KGLHKDKP_03057	NBHECGBB_03007	FICJAGBM_02704	PPKMPCNB_02828	GLDAJHPJ_02406	IGKBIPDO_02473	PNJGHIIE_02275	MCFFHCJJ_03089	JFHAGHJJ_03275	MLNNCFEL_02668	JMOPCDMI_02472	LABOGHMG_02952	BOOGLBFO_02647	FIHFHDIO_02370	CCHAOKHM_00017	AKKGPDOG_02689	MDOCMKDG_02945	IFNMBEFA_02772	GKOILBNK_02352	NJJENNMP_02488	LBNBPKGL_00642	IDHFDJGN_02442	EHIBAMHH_02967	DAEMFFNF_02670	JGBHEMHG_02569	INNLKBBC_02422	DPIANIOG_02546	EDJCGLFE_02528	FBGLDHKP_02451
purT		Formate-dependent phosphoribosylglycinamide formyltransferase	74	74	1	1	2546				470	1208	1198	CBCGLHLL_02571	OLKJCOBC_02764	DLAHELBK_02668	ENEFNDIN_02762	CLEDJFKJ_01695	KAKPHMMM_03319	JINMEJPA_02286	KGLHKDKP_03056	NBHECGBB_03409	FICJAGBM_02703	PPKMPCNB_02827	GLDAJHPJ_02407	IGKBIPDO_02474	PNJGHIIE_02276	MCFFHCJJ_03090	JFHAGHJJ_03276	MLNNCFEL_02667	JMOPCDMI_02473	LABOGHMG_02953	BOOGLBFO_02648	FIHFHDIO_02371	CCHAOKHM_00016	AKKGPDOG_02690	MDOCMKDG_02946	IFNMBEFA_02773	GKOILBNK_02353	NJJENNMP_02489	LBNBPKGL_00643	IDHFDJGN_02443	EHIBAMHH_02968	DAEMFFNF_02671	JGBHEMHG_02570	INNLKBBC_02423	DPIANIOG_02547	EDJCGLFE_02527	FBGLDHKP_02452
alaA		Glutamate-pyruvate aminotransferase AlaA	74	74	1	1	2539				632	1430	1419	CBCGLHLL_02578	OLKJCOBC_02771	DLAHELBK_02675	ENEFNDIN_02769	CLEDJFKJ_01688	KAKPHMMM_03326	JINMEJPA_02293	KGLHKDKP_03049	NBHECGBB_03667	FICJAGBM_02696	PPKMPCNB_02820	GLDAJHPJ_02414	IGKBIPDO_02481	PNJGHIIE_02283	MCFFHCJJ_03097	JFHAGHJJ_03283	MLNNCFEL_02660	JMOPCDMI_02480	LABOGHMG_02960	BOOGLBFO_02655	FIHFHDIO_02378	CCHAOKHM_00009	AKKGPDOG_02697	MDOCMKDG_02953	IFNMBEFA_02780	GKOILBNK_02360	NJJENNMP_02496	LBNBPKGL_00650	IDHFDJGN_02450	EHIBAMHH_02975	DAEMFFNF_02678	JGBHEMHG_02577	INNLKBBC_02430	DPIANIOG_02554	EDJCGLFE_02520	FBGLDHKP_02459
dnaE		DNA polymerase III subunit alpha	74	74	1	1	2535				566	3563	3522	CBCGLHLL_02581	OLKJCOBC_02774	DLAHELBK_02678	ENEFNDIN_02772	CLEDJFKJ_01685	KAKPHMMM_03332	JINMEJPA_03029	KGLHKDKP_03046	NBHECGBB_03725	FICJAGBM_02827	PPKMPCNB_02817	GLDAJHPJ_02417	IGKBIPDO_02484	PNJGHIIE_02286	MCFFHCJJ_03100	JFHAGHJJ_03286	MLNNCFEL_02657	JMOPCDMI_02483	LABOGHMG_03591	BOOGLBFO_02658	FIHFHDIO_02381	CCHAOKHM_00006	AKKGPDOG_02700	MDOCMKDG_02956	IFNMBEFA_02783	GKOILBNK_02363	NJJENNMP_02499	LBNBPKGL_00653	IDHFDJGN_02453	EHIBAMHH_02978	DAEMFFNF_02681	JGBHEMHG_02580	INNLKBBC_02433	DPIANIOG_02557	EDJCGLFE_02517	FBGLDHKP_02462
cysE_2		Serine acetyltransferase	74	74	1	1	2533				191	815	806	CBCGLHLL_02583	OLKJCOBC_02776	DLAHELBK_02680	ENEFNDIN_02774	CLEDJFKJ_01683	KAKPHMMM_03330	JINMEJPA_03027	KGLHKDKP_03044	NBHECGBB_03608	FICJAGBM_02825	PPKMPCNB_02815	GLDAJHPJ_02419	IGKBIPDO_02486	PNJGHIIE_02288	MCFFHCJJ_03102	JFHAGHJJ_03288	MLNNCFEL_02655	JMOPCDMI_02485	LABOGHMG_03589	BOOGLBFO_02660	FIHFHDIO_02383	CCHAOKHM_00004	AKKGPDOG_02702	MDOCMKDG_02958	IFNMBEFA_02785	GKOILBNK_02365	NJJENNMP_02501	LBNBPKGL_00655	IDHFDJGN_02455	EHIBAMHH_02980	DAEMFFNF_02683	JGBHEMHG_02582	INNLKBBC_02435	DPIANIOG_02559	EDJCGLFE_02515	FBGLDHKP_02464
dmlR_13		HTH-type transcriptional regulator DmlR	74	74	1	1	3125				932	932	932	CBCGLHLL_02602	OLKJCOBC_02795	DLAHELBK_02699	ENEFNDIN_02793	CLEDJFKJ_03190	KAKPHMMM_03440	JINMEJPA_02918	KGLHKDKP_02626	NBHECGBB_02353	FICJAGBM_03327	PPKMPCNB_02350	GLDAJHPJ_02589	IGKBIPDO_02505	PNJGHIIE_02461	MCFFHCJJ_02960	JFHAGHJJ_02649	MLNNCFEL_03082	JMOPCDMI_02504	LABOGHMG_02594	BOOGLBFO_02679	FIHFHDIO_02491	CCHAOKHM_00397	AKKGPDOG_02865	MDOCMKDG_02029	IFNMBEFA_01641	GKOILBNK_02384	NJJENNMP_02520	LBNBPKGL_02536	IDHFDJGN_02474	EHIBAMHH_02495	DAEMFFNF_02927	JGBHEMHG_02632	INNLKBBC_02533	DPIANIOG_02648	EDJCGLFE_02989	FBGLDHKP_02905
group_1679		hypothetical protein	74	74	1	1	3129				290	1289	1275	CBCGLHLL_02606	OLKJCOBC_02799	DLAHELBK_02703	ENEFNDIN_02797	CLEDJFKJ_03194	KAKPHMMM_03231	JINMEJPA_03511	KGLHKDKP_02630	NBHECGBB_02357	FICJAGBM_03229	PPKMPCNB_02354	GLDAJHPJ_02593	IGKBIPDO_02509	PNJGHIIE_02465	MCFFHCJJ_02964	JFHAGHJJ_02653	MLNNCFEL_03086	JMOPCDMI_02508	LABOGHMG_02598	BOOGLBFO_02683	FIHFHDIO_02495	CCHAOKHM_00401	AKKGPDOG_02861	MDOCMKDG_02033	IFNMBEFA_01645	GKOILBNK_02388	NJJENNMP_02524	LBNBPKGL_02540	IDHFDJGN_02478	EHIBAMHH_02499	DAEMFFNF_02931	JGBHEMHG_02628	INNLKBBC_02537	DPIANIOG_02652	EDJCGLFE_02985	FBGLDHKP_02901
ttuB_2		Putative tartrate transporter	74	74	1	1	3132				1064	1340	1336	CBCGLHLL_02608	OLKJCOBC_02801	DLAHELBK_02705	ENEFNDIN_02799	CLEDJFKJ_02325	KAKPHMMM_03229	JINMEJPA_03513	KGLHKDKP_02632	NBHECGBB_02359	FICJAGBM_03227	PPKMPCNB_02356	GLDAJHPJ_02595	IGKBIPDO_02511	PNJGHIIE_02467	MCFFHCJJ_02966	JFHAGHJJ_02655	MLNNCFEL_03088	JMOPCDMI_02510	LABOGHMG_02600	BOOGLBFO_02685	FIHFHDIO_02497	CCHAOKHM_00403	AKKGPDOG_02859	MDOCMKDG_02035	IFNMBEFA_01647	GKOILBNK_02390	NJJENNMP_02526	LBNBPKGL_02542	IDHFDJGN_02480	EHIBAMHH_02501	DAEMFFNF_02933	JGBHEMHG_02626	INNLKBBC_02539	DPIANIOG_02654	EDJCGLFE_02983	FBGLDHKP_02899
bm3R1_2		HTH-type transcriptional repressor Bm3R1	74	74	1	1	3158				569	569	569	CBCGLHLL_02621	OLKJCOBC_02814	DLAHELBK_02718	ENEFNDIN_02812	CLEDJFKJ_02338	KAKPHMMM_03468	JINMEJPA_02677	KGLHKDKP_02645	NBHECGBB_03128	FICJAGBM_02788	PPKMPCNB_02369	GLDAJHPJ_02608	IGKBIPDO_02524	PNJGHIIE_02480	MCFFHCJJ_02979	JFHAGHJJ_02669	MLNNCFEL_03001	JMOPCDMI_02523	LABOGHMG_03453	BOOGLBFO_02698	FIHFHDIO_02510	CCHAOKHM_00419	AKKGPDOG_03505	MDOCMKDG_02048	IFNMBEFA_01660	GKOILBNK_02403	NJJENNMP_02539	LBNBPKGL_02555	IDHFDJGN_02493	EHIBAMHH_02514	DAEMFFNF_02946	JGBHEMHG_02613	INNLKBBC_02552	DPIANIOG_02667	EDJCGLFE_02970	FBGLDHKP_02886
group_1685		Fumarylacetoacetate (FAA) hydrolase family protein	74	74	1	1	3106				833	1175	1170	CBCGLHLL_02650	OLKJCOBC_02843	DLAHELBK_02747	ENEFNDIN_02841	CLEDJFKJ_03555	KAKPHMMM_03507	JINMEJPA_01885	KGLHKDKP_02674	NBHECGBB_03665	FICJAGBM_03437	PPKMPCNB_01866	GLDAJHPJ_02637	IGKBIPDO_02553	PNJGHIIE_03322	MCFFHCJJ_02826	JFHAGHJJ_02698	MLNNCFEL_03655	JMOPCDMI_03336	LABOGHMG_02799	BOOGLBFO_02727	FIHFHDIO_02539	CCHAOKHM_00389	AKKGPDOG_03106	MDOCMKDG_03124	IFNMBEFA_03134	GKOILBNK_02432	NJJENNMP_03319	LBNBPKGL_02720	IDHFDJGN_03344	EHIBAMHH_02543	DAEMFFNF_03470	JGBHEMHG_02649	INNLKBBC_02581	DPIANIOG_02564	EDJCGLFE_03004	FBGLDHKP_02920
gbpR		HTH-type transcriptional regulator GbpR	74	74	1	1	3105				503	935	929	CBCGLHLL_02651	OLKJCOBC_02844	DLAHELBK_02748	ENEFNDIN_02842	CLEDJFKJ_03556	KAKPHMMM_03506	JINMEJPA_01884	KGLHKDKP_02675	NBHECGBB_03676	FICJAGBM_02024	PPKMPCNB_01865	GLDAJHPJ_02638	IGKBIPDO_02554	PNJGHIIE_03323	MCFFHCJJ_02827	JFHAGHJJ_02699	MLNNCFEL_02163	JMOPCDMI_03337	LABOGHMG_02798	BOOGLBFO_02728	FIHFHDIO_02540	CCHAOKHM_00388	AKKGPDOG_03107	MDOCMKDG_03125	IFNMBEFA_03135	GKOILBNK_02433	NJJENNMP_03320	LBNBPKGL_02721	IDHFDJGN_03345	EHIBAMHH_02544	DAEMFFNF_03471	JGBHEMHG_02650	INNLKBBC_02582	DPIANIOG_02565	EDJCGLFE_03005	FBGLDHKP_02921
exsA		Exoenzyme S synthesis regulatory protein ExsA	74	74	1	1	3101				182	884	874	CBCGLHLL_02655	OLKJCOBC_02848	DLAHELBK_02752	ENEFNDIN_02846	CLEDJFKJ_03576	KAKPHMMM_03311	JINMEJPA_01880	KGLHKDKP_02679	NBHECGBB_03564	FICJAGBM_02020	PPKMPCNB_01861	GLDAJHPJ_02642	IGKBIPDO_02558	PNJGHIIE_03327	MCFFHCJJ_02831	JFHAGHJJ_02703	MLNNCFEL_02159	JMOPCDMI_03341	LABOGHMG_02794	BOOGLBFO_02732	FIHFHDIO_02544	CCHAOKHM_00384	AKKGPDOG_03111	MDOCMKDG_03129	IFNMBEFA_03139	GKOILBNK_02437	NJJENNMP_03324	LBNBPKGL_02725	IDHFDJGN_03349	EHIBAMHH_02548	DAEMFFNF_03475	JGBHEMHG_02654	INNLKBBC_02586	DPIANIOG_02569	EDJCGLFE_03009	FBGLDHKP_02925
group_1692		Nicotinate phosphoribosyltransferase (NAPRTase) family protein	74	74	1	1	3088				902	1493	1485	CBCGLHLL_02666	OLKJCOBC_02859	DLAHELBK_02763	ENEFNDIN_02857	CLEDJFKJ_03430	KAKPHMMM_03300	JINMEJPA_01869	KGLHKDKP_02690	NBHECGBB_03535	FICJAGBM_02009	PPKMPCNB_01850	GLDAJHPJ_02653	IGKBIPDO_02569	PNJGHIIE_03338	MCFFHCJJ_02842	JFHAGHJJ_02714	MLNNCFEL_02148	JMOPCDMI_03352	LABOGHMG_02783	BOOGLBFO_02743	FIHFHDIO_02555	CCHAOKHM_00373	AKKGPDOG_03122	MDOCMKDG_03140	IFNMBEFA_03150	GKOILBNK_02448	NJJENNMP_03335	LBNBPKGL_02736	IDHFDJGN_03360	EHIBAMHH_02559	DAEMFFNF_03486	JGBHEMHG_02665	INNLKBBC_02597	DPIANIOG_02580	EDJCGLFE_03020	FBGLDHKP_02936
group_1693		NUDIX domain protein	74	74	1	1	3087				767	767	767	CBCGLHLL_02667	OLKJCOBC_02860	DLAHELBK_02764	ENEFNDIN_02858	CLEDJFKJ_03431	KAKPHMMM_03299	JINMEJPA_01868	KGLHKDKP_02691	NBHECGBB_03534	FICJAGBM_02008	PPKMPCNB_01849	GLDAJHPJ_02654	IGKBIPDO_02570	PNJGHIIE_03339	MCFFHCJJ_02843	JFHAGHJJ_02715	MLNNCFEL_02147	JMOPCDMI_03353	LABOGHMG_02782	BOOGLBFO_02744	FIHFHDIO_02556	CCHAOKHM_00372	AKKGPDOG_03123	MDOCMKDG_03141	IFNMBEFA_03151	GKOILBNK_02449	NJJENNMP_03336	LBNBPKGL_02737	IDHFDJGN_03361	EHIBAMHH_02560	DAEMFFNF_03487	JGBHEMHG_02666	INNLKBBC_02598	DPIANIOG_02581	EDJCGLFE_03021	FBGLDHKP_02937
emrB_2		Multidrug export protein EmrB	74	74	1	1	3050				1481	1547	1545	CBCGLHLL_02684	OLKJCOBC_02877	DLAHELBK_02781	ENEFNDIN_02875	CLEDJFKJ_03607	KAKPHMMM_03697	JINMEJPA_02994	KGLHKDKP_02708	NBHECGBB_03406	FICJAGBM_02750	PPKMPCNB_01833	GLDAJHPJ_02671	IGKBIPDO_02587	PNJGHIIE_03183	MCFFHCJJ_02860	JFHAGHJJ_02732	MLNNCFEL_02130	JMOPCDMI_03141	LABOGHMG_02608	BOOGLBFO_02761	FIHFHDIO_02573	CCHAOKHM_00356	AKKGPDOG_03627	MDOCMKDG_02828	IFNMBEFA_03556	GKOILBNK_02466	NJJENNMP_03159	LBNBPKGL_03697	IDHFDJGN_03182	EHIBAMHH_02577	DAEMFFNF_03401	JGBHEMHG_02683	INNLKBBC_02614	DPIANIOG_02598	EDJCGLFE_03038	FBGLDHKP_02954
cat_1		Chloramphenicol acetyltransferase	74	74	1	1	3979				632	632	632	CBCGLHLL_02726	OLKJCOBC_00215	DLAHELBK_01536	ENEFNDIN_00215	CLEDJFKJ_02029	KAKPHMMM_01989	JINMEJPA_01070	KGLHKDKP_00216	NBHECGBB_02894	FICJAGBM_01421	PPKMPCNB_02403	GLDAJHPJ_02713	IGKBIPDO_02629	PNJGHIIE_02550	MCFFHCJJ_02902	JFHAGHJJ_02107	MLNNCFEL_01697	JMOPCDMI_02557	LABOGHMG_01641	BOOGLBFO_01639	FIHFHDIO_02615	CCHAOKHM_03396	AKKGPDOG_01945	MDOCMKDG_01910	IFNMBEFA_01964	GKOILBNK_02650	NJJENNMP_02573	LBNBPKGL_03352	IDHFDJGN_02527	EHIBAMHH_02620	DAEMFFNF_02869	JGBHEMHG_02725	INNLKBBC_02692	DPIANIOG_02700	EDJCGLFE_00007	FBGLDHKP_02000
folP		Dihydropteroate synthase	74	74	1	1	3988				851	851	851	CBCGLHLL_02735	OLKJCOBC_00206	DLAHELBK_01545	ENEFNDIN_00206	CLEDJFKJ_02038	KAKPHMMM_01998	JINMEJPA_01079	KGLHKDKP_00207	NBHECGBB_01444	FICJAGBM_01430	PPKMPCNB_02412	GLDAJHPJ_02722	IGKBIPDO_02638	PNJGHIIE_02541	MCFFHCJJ_02911	JFHAGHJJ_02116	MLNNCFEL_01706	JMOPCDMI_02566	LABOGHMG_01650	BOOGLBFO_01630	FIHFHDIO_02624	CCHAOKHM_03387	AKKGPDOG_01954	MDOCMKDG_01919	IFNMBEFA_01973	GKOILBNK_02659	NJJENNMP_02582	LBNBPKGL_01044	IDHFDJGN_02536	EHIBAMHH_02629	DAEMFFNF_02878	JGBHEMHG_02734	INNLKBBC_02683	DPIANIOG_02709	EDJCGLFE_00016	FBGLDHKP_01991
folD		Bifunctional protein FolD protein	74	74	1	1	3994				848	938	850	CBCGLHLL_02742	OLKJCOBC_00199	DLAHELBK_01552	ENEFNDIN_00199	CLEDJFKJ_02045	KAKPHMMM_02005	JINMEJPA_01086	KGLHKDKP_00200	NBHECGBB_01437	FICJAGBM_01437	PPKMPCNB_02419	GLDAJHPJ_02729	IGKBIPDO_02645	PNJGHIIE_02534	MCFFHCJJ_02918	JFHAGHJJ_02123	MLNNCFEL_01713	JMOPCDMI_02573	LABOGHMG_01657	BOOGLBFO_01623	FIHFHDIO_02631	CCHAOKHM_03380	AKKGPDOG_01961	MDOCMKDG_01926	IFNMBEFA_01980	GKOILBNK_02666	NJJENNMP_02589	LBNBPKGL_01051	IDHFDJGN_02543	EHIBAMHH_02636	DAEMFFNF_02885	JGBHEMHG_02741	INNLKBBC_02676	DPIANIOG_02717	EDJCGLFE_00023	FBGLDHKP_01984
prmA_2		Ribosomal protein L11 methyltransferase	74	74	1	1	3995				455	668	662	CBCGLHLL_02743	OLKJCOBC_00198	DLAHELBK_01553	ENEFNDIN_00198	CLEDJFKJ_02046	KAKPHMMM_02006	JINMEJPA_01087	KGLHKDKP_00199	NBHECGBB_01436	FICJAGBM_01438	PPKMPCNB_02420	GLDAJHPJ_02730	IGKBIPDO_02646	PNJGHIIE_02533	MCFFHCJJ_02919	JFHAGHJJ_02124	MLNNCFEL_01714	JMOPCDMI_02574	LABOGHMG_01658	BOOGLBFO_01622	FIHFHDIO_02632	CCHAOKHM_03379	AKKGPDOG_01962	MDOCMKDG_01927	IFNMBEFA_01981	GKOILBNK_02667	NJJENNMP_02590	LBNBPKGL_01052	IDHFDJGN_02544	EHIBAMHH_02637	DAEMFFNF_02886	JGBHEMHG_02742	INNLKBBC_02675	DPIANIOG_02718	EDJCGLFE_00024	FBGLDHKP_01983
cpdA_1		3',5'-cyclic adenosine monophosphate phosphodiesterase CpdA	74	74	1	1	4002				758	758	758	CBCGLHLL_02750	OLKJCOBC_00191	DLAHELBK_01560	ENEFNDIN_00191	CLEDJFKJ_02053	KAKPHMMM_02013	JINMEJPA_01094	KGLHKDKP_00192	NBHECGBB_01429	FICJAGBM_03553	PPKMPCNB_02427	GLDAJHPJ_02737	IGKBIPDO_02653	PNJGHIIE_02526	MCFFHCJJ_02926	JFHAGHJJ_02131	MLNNCFEL_01721	JMOPCDMI_02581	LABOGHMG_01665	BOOGLBFO_01615	FIHFHDIO_02639	CCHAOKHM_03372	AKKGPDOG_01969	MDOCMKDG_01934	IFNMBEFA_01988	GKOILBNK_02674	NJJENNMP_02597	LBNBPKGL_01059	IDHFDJGN_02551	EHIBAMHH_02644	DAEMFFNF_02893	JGBHEMHG_02749	INNLKBBC_02668	DPIANIOG_02725	EDJCGLFE_00031	FBGLDHKP_01976
group_1713		hypothetical protein	74	74	1	1	4010				503	575	573	CBCGLHLL_02758	OLKJCOBC_00183	DLAHELBK_01568	ENEFNDIN_00183	CLEDJFKJ_02061	KAKPHMMM_02643	JINMEJPA_01102	KGLHKDKP_00184	NBHECGBB_01421	FICJAGBM_01741	PPKMPCNB_02435	GLDAJHPJ_02745	IGKBIPDO_02661	PNJGHIIE_02518	MCFFHCJJ_02934	JFHAGHJJ_02139	MLNNCFEL_01729	JMOPCDMI_02589	LABOGHMG_01673	BOOGLBFO_01607	FIHFHDIO_02647	CCHAOKHM_03364	AKKGPDOG_01977	MDOCMKDG_01942	IFNMBEFA_01996	GKOILBNK_02682	NJJENNMP_02605	LBNBPKGL_01067	IDHFDJGN_02559	EHIBAMHH_02652	DAEMFFNF_02901	JGBHEMHG_02757	INNLKBBC_02660	DPIANIOG_02733	EDJCGLFE_00039	FBGLDHKP_01968
slt_1		Soluble lytic murein transglycosylase	74	74	1	1	4012				776	863	859	CBCGLHLL_02760	OLKJCOBC_00181	DLAHELBK_01570	ENEFNDIN_00181	CLEDJFKJ_02063	KAKPHMMM_02641	JINMEJPA_03563	KGLHKDKP_00182	NBHECGBB_01419	FICJAGBM_01743	PPKMPCNB_02437	GLDAJHPJ_02747	IGKBIPDO_02663	PNJGHIIE_02516	MCFFHCJJ_02936	JFHAGHJJ_02141	MLNNCFEL_01731	JMOPCDMI_02591	LABOGHMG_01675	BOOGLBFO_01605	FIHFHDIO_02649	CCHAOKHM_03362	AKKGPDOG_01979	MDOCMKDG_01944	IFNMBEFA_01998	GKOILBNK_02684	NJJENNMP_02607	LBNBPKGL_01069	IDHFDJGN_02561	EHIBAMHH_02654	DAEMFFNF_02903	JGBHEMHG_02759	INNLKBBC_02658	DPIANIOG_02735	EDJCGLFE_00041	FBGLDHKP_01966
ttcA		tRNA 2-thiocytidine biosynthesis protein TtcA	74	74	1	1	4013				320	905	897	CBCGLHLL_02761	OLKJCOBC_00180	DLAHELBK_01571	ENEFNDIN_00180	CLEDJFKJ_02064	KAKPHMMM_02640	JINMEJPA_03471	KGLHKDKP_00181	NBHECGBB_01418	FICJAGBM_01744	PPKMPCNB_02438	GLDAJHPJ_02748	IGKBIPDO_02664	PNJGHIIE_02515	MCFFHCJJ_02937	JFHAGHJJ_02142	MLNNCFEL_01732	JMOPCDMI_02592	LABOGHMG_01676	BOOGLBFO_01604	FIHFHDIO_02650	CCHAOKHM_03361	AKKGPDOG_01980	MDOCMKDG_01945	IFNMBEFA_01999	GKOILBNK_02685	NJJENNMP_02608	LBNBPKGL_01070	IDHFDJGN_02562	EHIBAMHH_02655	DAEMFFNF_02904	JGBHEMHG_02760	INNLKBBC_02657	DPIANIOG_02736	EDJCGLFE_00042	FBGLDHKP_01965
group_1717		hypothetical protein	74	74	1	1	661				449	533	477	CBCGLHLL_02794	OLKJCOBC_02937	DLAHELBK_02995	ENEFNDIN_02935	CLEDJFKJ_02000	KAKPHMMM_01560	JINMEJPA_01399	KGLHKDKP_02209	NBHECGBB_01100	FICJAGBM_01005	PPKMPCNB_02531	GLDAJHPJ_02779	IGKBIPDO_02850	PNJGHIIE_02734	MCFFHCJJ_02624	JFHAGHJJ_02792	MLNNCFEL_01834	JMOPCDMI_02776	LABOGHMG_01771	BOOGLBFO_02974	FIHFHDIO_02748	CCHAOKHM_03426	AKKGPDOG_02121	MDOCMKDG_02215	IFNMBEFA_02152	GKOILBNK_02791	NJJENNMP_02803	LBNBPKGL_01523	IDHFDJGN_02747	EHIBAMHH_02845	DAEMFFNF_02576	JGBHEMHG_02792	INNLKBBC_02789	DPIANIOG_02768	EDJCGLFE_02623	FBGLDHKP_02657
group_1719		hypothetical protein	74	74	1	1	684				677	677	677	CBCGLHLL_02816	OLKJCOBC_02959	DLAHELBK_03017	ENEFNDIN_02957	CLEDJFKJ_01978	KAKPHMMM_01582	JINMEJPA_01377	KGLHKDKP_02231	NBHECGBB_01122	FICJAGBM_00983	PPKMPCNB_02553	GLDAJHPJ_02801	IGKBIPDO_02872	PNJGHIIE_02756	MCFFHCJJ_02602	JFHAGHJJ_02814	MLNNCFEL_01856	JMOPCDMI_02798	LABOGHMG_01793	BOOGLBFO_02996	FIHFHDIO_02770	CCHAOKHM_03449	AKKGPDOG_02143	MDOCMKDG_02237	IFNMBEFA_02174	GKOILBNK_02769	NJJENNMP_02781	LBNBPKGL_01545	IDHFDJGN_02769	EHIBAMHH_02867	DAEMFFNF_02554	JGBHEMHG_02814	INNLKBBC_02811	DPIANIOG_02790	EDJCGLFE_02645	FBGLDHKP_02635
amtB_1		Ammonia channel	74	74	1	1	695				746	1187	1157	CBCGLHLL_02822	OLKJCOBC_02965	DLAHELBK_03023	ENEFNDIN_02963	CLEDJFKJ_01972	KAKPHMMM_01588	JINMEJPA_01371	KGLHKDKP_02237	NBHECGBB_01128	FICJAGBM_03295	PPKMPCNB_02559	GLDAJHPJ_02807	IGKBIPDO_02878	PNJGHIIE_02762	MCFFHCJJ_02596	JFHAGHJJ_02820	MLNNCFEL_01862	JMOPCDMI_02804	LABOGHMG_01799	BOOGLBFO_03002	FIHFHDIO_02776	CCHAOKHM_03455	AKKGPDOG_02149	MDOCMKDG_02243	IFNMBEFA_02180	GKOILBNK_02763	NJJENNMP_02775	LBNBPKGL_01551	IDHFDJGN_02775	EHIBAMHH_02873	DAEMFFNF_02548	JGBHEMHG_02820	INNLKBBC_02817	DPIANIOG_02796	EDJCGLFE_02651	FBGLDHKP_02629
mnmA		tRNA-specific 2-thiouridylase MnmA	74	74	1	1	4267				989	1133	1131	CBCGLHLL_02829	OLKJCOBC_02688	DLAHELBK_02499	ENEFNDIN_02686	CLEDJFKJ_01489	KAKPHMMM_03609	JINMEJPA_01723	KGLHKDKP_02453	NBHECGBB_03183	FICJAGBM_01279	PPKMPCNB_00487	GLDAJHPJ_02457	IGKBIPDO_02886	PNJGHIIE_02769	MCFFHCJJ_03001	JFHAGHJJ_02516	MLNNCFEL_01933	JMOPCDMI_02811	LABOGHMG_01921	BOOGLBFO_02479	FIHFHDIO_02865	CCHAOKHM_01958	AKKGPDOG_01996	MDOCMKDG_02459	IFNMBEFA_02308	GKOILBNK_02817	NJJENNMP_02829	LBNBPKGL_03722	IDHFDJGN_02782	EHIBAMHH_02881	DAEMFFNF_02968	JGBHEMHG_02827	INNLKBBC_02824	DPIANIOG_02803	EDJCGLFE_02768	FBGLDHKP_02685
nudJ		Phosphatase NudJ	74	74	1	1	4268				467	488	487	CBCGLHLL_02830	OLKJCOBC_02687	DLAHELBK_02498	ENEFNDIN_02685	CLEDJFKJ_01488	KAKPHMMM_03608	JINMEJPA_01722	KGLHKDKP_02452	NBHECGBB_03182	FICJAGBM_01278	PPKMPCNB_00488	GLDAJHPJ_02458	IGKBIPDO_02887	PNJGHIIE_02770	MCFFHCJJ_03002	JFHAGHJJ_02517	MLNNCFEL_01934	JMOPCDMI_02812	LABOGHMG_01922	BOOGLBFO_02478	FIHFHDIO_02866	CCHAOKHM_01959	AKKGPDOG_01997	MDOCMKDG_02458	IFNMBEFA_02309	GKOILBNK_02818	NJJENNMP_02830	LBNBPKGL_03723	IDHFDJGN_02783	EHIBAMHH_02882	DAEMFFNF_02969	JGBHEMHG_02828	INNLKBBC_02825	DPIANIOG_02804	EDJCGLFE_02767	FBGLDHKP_02686
dmlR_12		HTH-type transcriptional regulator DmlR	74	74	1	1	4275				278	929	920	CBCGLHLL_02837	OLKJCOBC_02680	DLAHELBK_02491	ENEFNDIN_02678	CLEDJFKJ_01481	KAKPHMMM_00207	JINMEJPA_01715	KGLHKDKP_02445	NBHECGBB_01980	FICJAGBM_01271	PPKMPCNB_00495	GLDAJHPJ_02465	IGKBIPDO_02894	PNJGHIIE_02777	MCFFHCJJ_03009	JFHAGHJJ_02524	MLNNCFEL_01941	JMOPCDMI_02819	LABOGHMG_01929	BOOGLBFO_02471	FIHFHDIO_02873	CCHAOKHM_01966	AKKGPDOG_02004	MDOCMKDG_02451	IFNMBEFA_02316	GKOILBNK_02825	NJJENNMP_02837	LBNBPKGL_02094	IDHFDJGN_02790	EHIBAMHH_02889	DAEMFFNF_02976	JGBHEMHG_02835	INNLKBBC_02832	DPIANIOG_02811	EDJCGLFE_02760	FBGLDHKP_02693
cstA		Carbon starvation protein A	74	74	1	1	4285				2096	2096	2096	CBCGLHLL_02847	OLKJCOBC_02670	DLAHELBK_02481	ENEFNDIN_02668	CLEDJFKJ_01471	KAKPHMMM_00197	JINMEJPA_01705	KGLHKDKP_02435	NBHECGBB_01970	FICJAGBM_01261	PPKMPCNB_00505	GLDAJHPJ_02475	IGKBIPDO_02904	PNJGHIIE_02787	MCFFHCJJ_03019	JFHAGHJJ_02534	MLNNCFEL_01951	JMOPCDMI_02829	LABOGHMG_01939	BOOGLBFO_02461	FIHFHDIO_02883	CCHAOKHM_01976	AKKGPDOG_02014	MDOCMKDG_02441	IFNMBEFA_02326	GKOILBNK_02835	NJJENNMP_02847	LBNBPKGL_02104	IDHFDJGN_02800	EHIBAMHH_02899	DAEMFFNF_02986	JGBHEMHG_02845	INNLKBBC_02842	DPIANIOG_02821	EDJCGLFE_02750	FBGLDHKP_02703
group_1727		hypothetical protein	74	74	1	1	4286				302	305	302	CBCGLHLL_02848	OLKJCOBC_02669	DLAHELBK_02480	ENEFNDIN_02667	CLEDJFKJ_01470	KAKPHMMM_00196	JINMEJPA_01704	KGLHKDKP_02434	NBHECGBB_01969	FICJAGBM_01260	PPKMPCNB_00506	GLDAJHPJ_02476	IGKBIPDO_02905	PNJGHIIE_02788	MCFFHCJJ_03020	JFHAGHJJ_02535	MLNNCFEL_01952	JMOPCDMI_02830	LABOGHMG_01940	BOOGLBFO_02460	FIHFHDIO_02884	CCHAOKHM_01977	AKKGPDOG_02015	MDOCMKDG_02440	IFNMBEFA_02327	GKOILBNK_02836	NJJENNMP_02848	LBNBPKGL_02105	IDHFDJGN_02801	EHIBAMHH_02900	DAEMFFNF_02987	JGBHEMHG_02846	INNLKBBC_02843	DPIANIOG_02822	EDJCGLFE_02749	FBGLDHKP_02704
gsiA_2		Glutathione import ATP-binding protein GsiA	74	74	1	1	104				1589	1589	1589	CBCGLHLL_03268	OLKJCOBC_03306	DLAHELBK_03082	ENEFNDIN_03305	CLEDJFKJ_02739	KAKPHMMM_01416	JINMEJPA_01431	KGLHKDKP_02965	NBHECGBB_02928	FICJAGBM_01492	PPKMPCNB_03006	GLDAJHPJ_02934	IGKBIPDO_02990	PNJGHIIE_02873	MCFFHCJJ_02659	JFHAGHJJ_03415	MLNNCFEL_02731	JMOPCDMI_02915	LABOGHMG_02401	BOOGLBFO_03061	FIHFHDIO_03022	CCHAOKHM_03534	AKKGPDOG_03165	MDOCMKDG_02463	IFNMBEFA_02412	GKOILBNK_02921	NJJENNMP_02933	LBNBPKGL_01975	IDHFDJGN_02886	EHIBAMHH_03265	DAEMFFNF_02696	JGBHEMHG_03261	INNLKBBC_03200	DPIANIOG_03248	EDJCGLFE_03322	FBGLDHKP_03077
pasI		Persistence and stress-resistance antitoxin PasI	74	74	1	1	6710				323	323	323	CBCGLHLL_02973	OLKJCOBC_00248	DLAHELBK_00027	ENEFNDIN_00247	CLEDJFKJ_00770	KAKPHMMM_03072	JINMEJPA_01226	KGLHKDKP_00249	NBHECGBB_00407	FICJAGBM_01561	PPKMPCNB_01993	GLDAJHPJ_01598	IGKBIPDO_00017	PNJGHIIE_00027	MCFFHCJJ_00027	JFHAGHJJ_00319	MLNNCFEL_02556	JMOPCDMI_00017	LABOGHMG_02306	BOOGLBFO_00027	FIHFHDIO_00027	CCHAOKHM_01586	AKKGPDOG_01111	MDOCMKDG_00017	IFNMBEFA_00017	GKOILBNK_00284	NJJENNMP_00027	LBNBPKGL_01888	IDHFDJGN_00027	EHIBAMHH_00017	DAEMFFNF_00027	JGBHEMHG_00294	INNLKBBC_00027	DPIANIOG_02948	EDJCGLFE_00248	FBGLDHKP_00027
pilT_2		Twitching mobility protein	74	74	1	1	6714				191	1067	1055	CBCGLHLL_02977	OLKJCOBC_00252	DLAHELBK_00031	ENEFNDIN_00251	CLEDJFKJ_00766	KAKPHMMM_03076	JINMEJPA_01222	KGLHKDKP_00253	NBHECGBB_00403	FICJAGBM_01565	PPKMPCNB_01997	GLDAJHPJ_01594	IGKBIPDO_00021	PNJGHIIE_00031	MCFFHCJJ_00031	JFHAGHJJ_00323	MLNNCFEL_02552	JMOPCDMI_00021	LABOGHMG_02302	BOOGLBFO_00031	FIHFHDIO_00031	CCHAOKHM_01590	AKKGPDOG_01107	MDOCMKDG_00021	IFNMBEFA_00021	GKOILBNK_00288	NJJENNMP_00031	LBNBPKGL_01884	IDHFDJGN_00031	EHIBAMHH_00021	DAEMFFNF_00031	JGBHEMHG_00298	INNLKBBC_00031	DPIANIOG_02952	EDJCGLFE_00252	FBGLDHKP_00031
group_1742		hypothetical protein	74	74	1	1	6715				692	692	692	CBCGLHLL_02978	OLKJCOBC_00253	DLAHELBK_00032	ENEFNDIN_00252	CLEDJFKJ_00765	KAKPHMMM_02712	JINMEJPA_01221	KGLHKDKP_00254	NBHECGBB_00402	FICJAGBM_01566	PPKMPCNB_01998	GLDAJHPJ_01593	IGKBIPDO_00022	PNJGHIIE_00032	MCFFHCJJ_00032	JFHAGHJJ_00324	MLNNCFEL_02551	JMOPCDMI_00022	LABOGHMG_02301	BOOGLBFO_00032	FIHFHDIO_00032	CCHAOKHM_01591	AKKGPDOG_01106	MDOCMKDG_00022	IFNMBEFA_00022	GKOILBNK_00289	NJJENNMP_00032	LBNBPKGL_01883	IDHFDJGN_00032	EHIBAMHH_00022	DAEMFFNF_00032	JGBHEMHG_00299	INNLKBBC_00032	DPIANIOG_02953	EDJCGLFE_00253	FBGLDHKP_00032
thiO		Glycine oxidase	74	74	1	1	6722				1115	1115	1115	CBCGLHLL_02985	OLKJCOBC_00260	DLAHELBK_00039	ENEFNDIN_00259	CLEDJFKJ_00758	KAKPHMMM_02719	JINMEJPA_01214	KGLHKDKP_00261	NBHECGBB_00395	FICJAGBM_01573	PPKMPCNB_02005	GLDAJHPJ_01586	IGKBIPDO_00029	PNJGHIIE_00039	MCFFHCJJ_00039	JFHAGHJJ_00331	MLNNCFEL_02544	JMOPCDMI_00029	LABOGHMG_02294	BOOGLBFO_00039	FIHFHDIO_00039	CCHAOKHM_01598	AKKGPDOG_01099	MDOCMKDG_00029	IFNMBEFA_00029	GKOILBNK_00296	NJJENNMP_00039	LBNBPKGL_01876	IDHFDJGN_00039	EHIBAMHH_00029	DAEMFFNF_00039	JGBHEMHG_00306	INNLKBBC_00039	DPIANIOG_02960	EDJCGLFE_00260	FBGLDHKP_00039
hemB		Delta-aminolevulinic acid dehydratase	74	74	1	1	6723				1064	1097	1096	CBCGLHLL_02986	OLKJCOBC_00261	DLAHELBK_00040	ENEFNDIN_00260	CLEDJFKJ_00757	KAKPHMMM_02720	JINMEJPA_01213	KGLHKDKP_00262	NBHECGBB_00394	FICJAGBM_01574	PPKMPCNB_02006	GLDAJHPJ_01585	IGKBIPDO_00030	PNJGHIIE_00040	MCFFHCJJ_00040	JFHAGHJJ_00332	MLNNCFEL_02543	JMOPCDMI_00030	LABOGHMG_02293	BOOGLBFO_00040	FIHFHDIO_00040	CCHAOKHM_01599	AKKGPDOG_01098	MDOCMKDG_00030	IFNMBEFA_00030	GKOILBNK_00297	NJJENNMP_00040	LBNBPKGL_01875	IDHFDJGN_00040	EHIBAMHH_00030	DAEMFFNF_00040	JGBHEMHG_00307	INNLKBBC_00040	DPIANIOG_02961	EDJCGLFE_00261	FBGLDHKP_00040
group_1747		putative NTE family protein	74	74	1	1	580				935	971	935	CBCGLHLL_03005	OLKJCOBC_03047	DLAHELBK_03154	ENEFNDIN_03044	CLEDJFKJ_02523	KAKPHMMM_02166	JINMEJPA_01578	KGLHKDKP_03203	NBHECGBB_01605	FICJAGBM_01178	PPKMPCNB_00749	GLDAJHPJ_03060	IGKBIPDO_03062	PNJGHIIE_02994	MCFFHCJJ_03231	JFHAGHJJ_03083	MLNNCFEL_02286	JMOPCDMI_02987	LABOGHMG_02024	BOOGLBFO_03182	FIHFHDIO_03143	CCHAOKHM_02020	AKKGPDOG_02484	MDOCMKDG_03751	IFNMBEFA_02533	GKOILBNK_03109	NJJENNMP_03005	LBNBPKGL_02188	IDHFDJGN_03007	EHIBAMHH_03090	DAEMFFNF_03142	JGBHEMHG_02953	INNLKBBC_02929	DPIANIOG_02980	EDJCGLFE_03283	FBGLDHKP_03406
alsT		Amino-acid carrier protein AlsT	74	74	1	1	579				692	1475	1464	CBCGLHLL_03006	OLKJCOBC_03048	DLAHELBK_03155	ENEFNDIN_03045	CLEDJFKJ_02524	KAKPHMMM_02167	JINMEJPA_01579	KGLHKDKP_03204	NBHECGBB_01604	FICJAGBM_01179	PPKMPCNB_00750	GLDAJHPJ_03061	IGKBIPDO_03063	PNJGHIIE_02995	MCFFHCJJ_03232	JFHAGHJJ_03084	MLNNCFEL_02287	JMOPCDMI_02988	LABOGHMG_02025	BOOGLBFO_03183	FIHFHDIO_03144	CCHAOKHM_02021	AKKGPDOG_02485	MDOCMKDG_03750	IFNMBEFA_02534	GKOILBNK_03110	NJJENNMP_03006	LBNBPKGL_02189	IDHFDJGN_03008	EHIBAMHH_03091	DAEMFFNF_03143	JGBHEMHG_02954	INNLKBBC_02930	DPIANIOG_02981	EDJCGLFE_03282	FBGLDHKP_03405
group_1749		hypothetical protein	74	74	1	1	578				203	203	203	CBCGLHLL_03007	OLKJCOBC_03049	DLAHELBK_03156	ENEFNDIN_03046	CLEDJFKJ_02525	KAKPHMMM_02168	JINMEJPA_01580	KGLHKDKP_03205	NBHECGBB_01603	FICJAGBM_01180	PPKMPCNB_00751	GLDAJHPJ_03062	IGKBIPDO_03064	PNJGHIIE_02996	MCFFHCJJ_03233	JFHAGHJJ_03085	MLNNCFEL_02288	JMOPCDMI_02989	LABOGHMG_02026	BOOGLBFO_03184	FIHFHDIO_03145	CCHAOKHM_02022	AKKGPDOG_02486	MDOCMKDG_02865	IFNMBEFA_02535	GKOILBNK_03111	NJJENNMP_03007	LBNBPKGL_02190	IDHFDJGN_03009	EHIBAMHH_03092	DAEMFFNF_03144	JGBHEMHG_02955	INNLKBBC_02931	DPIANIOG_02982	EDJCGLFE_03281	FBGLDHKP_03404
ybaN_2		Inner membrane protein YbaN	74	74	1	1	569				368	368	368	CBCGLHLL_03021	OLKJCOBC_03061	DLAHELBK_03167	ENEFNDIN_03058	CLEDJFKJ_02538	KAKPHMMM_02179	JINMEJPA_01595	KGLHKDKP_03217	NBHECGBB_01592	FICJAGBM_01194	PPKMPCNB_00763	GLDAJHPJ_03075	IGKBIPDO_03077	PNJGHIIE_03009	MCFFHCJJ_03246	JFHAGHJJ_03098	MLNNCFEL_02300	JMOPCDMI_03001	LABOGHMG_02039	BOOGLBFO_03196	FIHFHDIO_03157	CCHAOKHM_02037	AKKGPDOG_02500	MDOCMKDG_02853	IFNMBEFA_02551	GKOILBNK_03124	NJJENNMP_03019	LBNBPKGL_02205	IDHFDJGN_03024	EHIBAMHH_03105	DAEMFFNF_03157	JGBHEMHG_02971	INNLKBBC_02943	DPIANIOG_02995	EDJCGLFE_03268	FBGLDHKP_03391
esiB_4		Secretory immunoglobulin A-binding protein EsiB	74	74	1	1	539				818	824	823	CBCGLHLL_03041	OLKJCOBC_03081	DLAHELBK_03187	ENEFNDIN_03078	CLEDJFKJ_02558	KAKPHMMM_03196	JINMEJPA_02692	KGLHKDKP_03237	NBHECGBB_01572	FICJAGBM_01400	PPKMPCNB_00783	GLDAJHPJ_03095	IGKBIPDO_03097	PNJGHIIE_03029	MCFFHCJJ_03266	JFHAGHJJ_03118	MLNNCFEL_02320	JMOPCDMI_03021	LABOGHMG_02059	BOOGLBFO_03216	FIHFHDIO_03177	CCHAOKHM_02057	AKKGPDOG_02520	MDOCMKDG_02833	IFNMBEFA_02571	GKOILBNK_03144	NJJENNMP_03039	LBNBPKGL_02225	IDHFDJGN_03044	EHIBAMHH_03125	DAEMFFNF_03177	JGBHEMHG_02991	INNLKBBC_02963	DPIANIOG_03015	EDJCGLFE_03248	FBGLDHKP_03371
group_1754		hypothetical protein	74	74	1	1	6417				353	518	515	CBCGLHLL_03067	OLKJCOBC_03107	DLAHELBK_03356	ENEFNDIN_03104	CLEDJFKJ_02931	KAKPHMMM_02352	JINMEJPA_02378	KGLHKDKP_03262	NBHECGBB_02812	FICJAGBM_02082	PPKMPCNB_01263	GLDAJHPJ_03445	IGKBIPDO_03396	PNJGHIIE_03364	MCFFHCJJ_03466	JFHAGHJJ_03434	MLNNCFEL_03276	JMOPCDMI_03325	LABOGHMG_02894	BOOGLBFO_03441	FIHFHDIO_03446	CCHAOKHM_01742	AKKGPDOG_03229	MDOCMKDG_03282	IFNMBEFA_03232	GKOILBNK_03378	NJJENNMP_03308	LBNBPKGL_03269	IDHFDJGN_03333	EHIBAMHH_03468	DAEMFFNF_03203	JGBHEMHG_03229	INNLKBBC_03043	DPIANIOG_03362	EDJCGLFE_03490	FBGLDHKP_03552
ureF		Urease accessory protein UreF	74	74	1	1	6422				665	665	665	CBCGLHLL_03072	OLKJCOBC_03112	DLAHELBK_03351	ENEFNDIN_03109	CLEDJFKJ_02936	KAKPHMMM_02347	JINMEJPA_02373	KGLHKDKP_03257	NBHECGBB_03457	FICJAGBM_02087	PPKMPCNB_01268	GLDAJHPJ_03450	IGKBIPDO_03391	PNJGHIIE_03369	MCFFHCJJ_03471	JFHAGHJJ_03429	MLNNCFEL_03271	JMOPCDMI_03320	LABOGHMG_02899	BOOGLBFO_03436	FIHFHDIO_03441	CCHAOKHM_01737	AKKGPDOG_03234	MDOCMKDG_03287	IFNMBEFA_03237	GKOILBNK_03373	NJJENNMP_03303	LBNBPKGL_03274	IDHFDJGN_03328	EHIBAMHH_03473	DAEMFFNF_03208	JGBHEMHG_03224	INNLKBBC_03048	DPIANIOG_03357	EDJCGLFE_03485	FBGLDHKP_03557
ureC		Urease subunit alpha	74	74	1	1	6424				1196	1700	1686	CBCGLHLL_03074	OLKJCOBC_03114	DLAHELBK_03349	ENEFNDIN_03111	CLEDJFKJ_02938	KAKPHMMM_02345	JINMEJPA_02371	KGLHKDKP_03255	NBHECGBB_03455	FICJAGBM_02089	PPKMPCNB_01270	GLDAJHPJ_03452	IGKBIPDO_03389	PNJGHIIE_03371	MCFFHCJJ_03473	JFHAGHJJ_03427	MLNNCFEL_03269	JMOPCDMI_03318	LABOGHMG_02901	BOOGLBFO_03434	FIHFHDIO_03439	CCHAOKHM_01735	AKKGPDOG_03236	MDOCMKDG_03289	IFNMBEFA_03239	GKOILBNK_03371	NJJENNMP_03301	LBNBPKGL_03276	IDHFDJGN_03326	EHIBAMHH_03475	DAEMFFNF_03210	JGBHEMHG_03222	INNLKBBC_03050	DPIANIOG_03355	EDJCGLFE_03483	FBGLDHKP_03559
ureB		Urease subunit beta	74	74	1	1	6425				308	320	308	CBCGLHLL_03075	OLKJCOBC_03115	DLAHELBK_03348	ENEFNDIN_03112	CLEDJFKJ_02939	KAKPHMMM_02344	JINMEJPA_02370	KGLHKDKP_03254	NBHECGBB_03454	FICJAGBM_02090	PPKMPCNB_01271	GLDAJHPJ_03453	IGKBIPDO_03388	PNJGHIIE_03372	MCFFHCJJ_03474	JFHAGHJJ_03426	MLNNCFEL_03359	JMOPCDMI_03317	LABOGHMG_02902	BOOGLBFO_03433	FIHFHDIO_03438	CCHAOKHM_01734	AKKGPDOG_03237	MDOCMKDG_03290	IFNMBEFA_03240	GKOILBNK_03370	NJJENNMP_03300	LBNBPKGL_03603	IDHFDJGN_03325	EHIBAMHH_03476	DAEMFFNF_03211	JGBHEMHG_03221	INNLKBBC_03051	DPIANIOG_03354	EDJCGLFE_03482	FBGLDHKP_03560
group_1759		hypothetical protein	74	74	1	1	6435				548	548	548	CBCGLHLL_03085	OLKJCOBC_03125	DLAHELBK_03338	ENEFNDIN_03122	CLEDJFKJ_03595	KAKPHMMM_03686	JINMEJPA_03437	KGLHKDKP_03244	NBHECGBB_02950	FICJAGBM_02933	PPKMPCNB_01281	GLDAJHPJ_03789	IGKBIPDO_03378	PNJGHIIE_03774	MCFFHCJJ_03767	JFHAGHJJ_03792	MLNNCFEL_03349	JMOPCDMI_03307	LABOGHMG_03634	BOOGLBFO_03423	FIHFHDIO_03428	CCHAOKHM_01724	AKKGPDOG_03751	MDOCMKDG_03757	IFNMBEFA_03750	GKOILBNK_03360	NJJENNMP_03290	LBNBPKGL_03677	IDHFDJGN_03315	EHIBAMHH_03739	DAEMFFNF_03221	JGBHEMHG_03739	INNLKBBC_03643	DPIANIOG_03344	EDJCGLFE_03472	FBGLDHKP_03570
C1-hpah_2		p-hydroxyphenylacetate 3-hydroxylase, reductase component	74	74	1	1	3214				953	953	953	CBCGLHLL_03097	OLKJCOBC_03136	DLAHELBK_03199	ENEFNDIN_03159	CLEDJFKJ_02660	KAKPHMMM_02806	JINMEJPA_01771	KGLHKDKP_03317	NBHECGBB_02651	FICJAGBM_02224	PPKMPCNB_02936	GLDAJHPJ_03207	IGKBIPDO_03133	PNJGHIIE_03066	MCFFHCJJ_03303	JFHAGHJJ_03155	MLNNCFEL_02462	JMOPCDMI_03058	LABOGHMG_02178	BOOGLBFO_03228	FIHFHDIO_03214	CCHAOKHM_03703	AKKGPDOG_02617	MDOCMKDG_02713	IFNMBEFA_02716	GKOILBNK_03156	NJJENNMP_03051	LBNBPKGL_02236	IDHFDJGN_03081	EHIBAMHH_03162	DAEMFFNF_03233	JGBHEMHG_03028	INNLKBBC_03067	DPIANIOG_03027	EDJCGLFE_01048	FBGLDHKP_00842
ophA1		Phthalate dioxygenase reductase	74	74	1	1	3215				359	953	944	CBCGLHLL_03098	OLKJCOBC_03137	DLAHELBK_03200	ENEFNDIN_03158	CLEDJFKJ_02661	KAKPHMMM_02805	JINMEJPA_01770	KGLHKDKP_03316	NBHECGBB_02652	FICJAGBM_02225	PPKMPCNB_02935	GLDAJHPJ_03208	IGKBIPDO_03132	PNJGHIIE_03065	MCFFHCJJ_03302	JFHAGHJJ_03154	MLNNCFEL_02463	JMOPCDMI_03057	LABOGHMG_02177	BOOGLBFO_03229	FIHFHDIO_03213	CCHAOKHM_03702	AKKGPDOG_02616	MDOCMKDG_02712	IFNMBEFA_02717	GKOILBNK_03157	NJJENNMP_03052	LBNBPKGL_02237	IDHFDJGN_03080	EHIBAMHH_03161	DAEMFFNF_03234	JGBHEMHG_03027	INNLKBBC_03068	DPIANIOG_03028	EDJCGLFE_01047	FBGLDHKP_00841
marR		Multiple antibiotic resistance protein MarR	74	74	1	1	3223				524	542	541	CBCGLHLL_03106	OLKJCOBC_03145	DLAHELBK_03208	ENEFNDIN_03150	CLEDJFKJ_02669	KAKPHMMM_02254	JINMEJPA_01762	KGLHKDKP_03308	NBHECGBB_02660	FICJAGBM_02233	PPKMPCNB_02927	GLDAJHPJ_03216	IGKBIPDO_03124	PNJGHIIE_03057	MCFFHCJJ_03294	JFHAGHJJ_03146	MLNNCFEL_02471	JMOPCDMI_03049	LABOGHMG_02169	BOOGLBFO_03237	FIHFHDIO_03205	CCHAOKHM_03694	AKKGPDOG_02608	MDOCMKDG_02704	IFNMBEFA_02725	GKOILBNK_03165	NJJENNMP_03060	LBNBPKGL_02245	IDHFDJGN_03072	EHIBAMHH_03153	DAEMFFNF_03242	JGBHEMHG_03019	INNLKBBC_03076	DPIANIOG_03036	EDJCGLFE_01039	FBGLDHKP_00833
lgoT		putative L-galactonate transporter	74	74	1	1	3224				1133	1349	1346	CBCGLHLL_03107	OLKJCOBC_03146	DLAHELBK_03209	ENEFNDIN_03149	CLEDJFKJ_02670	KAKPHMMM_02255	JINMEJPA_01761	KGLHKDKP_03307	NBHECGBB_03616	FICJAGBM_02709	PPKMPCNB_02926	GLDAJHPJ_03217	IGKBIPDO_03123	PNJGHIIE_03056	MCFFHCJJ_03293	JFHAGHJJ_03145	MLNNCFEL_02472	JMOPCDMI_03048	LABOGHMG_02168	BOOGLBFO_03238	FIHFHDIO_03204	CCHAOKHM_03693	AKKGPDOG_02607	MDOCMKDG_02703	IFNMBEFA_02726	GKOILBNK_03166	NJJENNMP_03061	LBNBPKGL_02246	IDHFDJGN_03071	EHIBAMHH_03152	DAEMFFNF_03243	JGBHEMHG_03018	INNLKBBC_03077	DPIANIOG_03037	EDJCGLFE_01038	FBGLDHKP_00832
group_1764		putative oxidoreductase	74	74	1	1	3226				743	743	743	CBCGLHLL_03109	OLKJCOBC_03148	DLAHELBK_03211	ENEFNDIN_03147	CLEDJFKJ_02672	KAKPHMMM_02257	JINMEJPA_01759	KGLHKDKP_03305	NBHECGBB_03614	FICJAGBM_02711	PPKMPCNB_02924	GLDAJHPJ_03219	IGKBIPDO_03121	PNJGHIIE_03054	MCFFHCJJ_03291	JFHAGHJJ_03143	MLNNCFEL_02474	JMOPCDMI_03046	LABOGHMG_02166	BOOGLBFO_03240	FIHFHDIO_03202	CCHAOKHM_03691	AKKGPDOG_02605	MDOCMKDG_02701	IFNMBEFA_02728	GKOILBNK_03168	NJJENNMP_03063	LBNBPKGL_02248	IDHFDJGN_03069	EHIBAMHH_03150	DAEMFFNF_03245	JGBHEMHG_03016	INNLKBBC_03079	DPIANIOG_03039	EDJCGLFE_01036	FBGLDHKP_00830
group_1765		Phosphotransferase enzyme family protein	74	74	1	1	3228				1121	1121	1121	CBCGLHLL_03111	OLKJCOBC_03150	DLAHELBK_03213	ENEFNDIN_03145	CLEDJFKJ_02674	KAKPHMMM_02259	JINMEJPA_01757	KGLHKDKP_03303	NBHECGBB_03271	FICJAGBM_02713	PPKMPCNB_02922	GLDAJHPJ_03221	IGKBIPDO_03119	PNJGHIIE_03052	MCFFHCJJ_03289	JFHAGHJJ_03141	MLNNCFEL_02476	JMOPCDMI_03044	LABOGHMG_02164	BOOGLBFO_03242	FIHFHDIO_03200	CCHAOKHM_03689	AKKGPDOG_02603	MDOCMKDG_02699	IFNMBEFA_02730	GKOILBNK_03170	NJJENNMP_03065	LBNBPKGL_02250	IDHFDJGN_03067	EHIBAMHH_03148	DAEMFFNF_03247	JGBHEMHG_03014	INNLKBBC_03081	DPIANIOG_03041	EDJCGLFE_01034	FBGLDHKP_00828
leuO		HTH-type transcriptional regulator LeuO	74	74	1	1	3230				707	920	905	CBCGLHLL_03113	OLKJCOBC_03152	DLAHELBK_03215	ENEFNDIN_03143	CLEDJFKJ_02676	KAKPHMMM_02261	JINMEJPA_01755	KGLHKDKP_03301	NBHECGBB_03269	FICJAGBM_02715	PPKMPCNB_02920	GLDAJHPJ_03223	IGKBIPDO_03117	PNJGHIIE_03050	MCFFHCJJ_03287	JFHAGHJJ_03139	MLNNCFEL_02478	JMOPCDMI_03042	LABOGHMG_02162	BOOGLBFO_03244	FIHFHDIO_03198	CCHAOKHM_03687	AKKGPDOG_02601	MDOCMKDG_02697	IFNMBEFA_02732	GKOILBNK_03172	NJJENNMP_03067	LBNBPKGL_02252	IDHFDJGN_03065	EHIBAMHH_03146	DAEMFFNF_03249	JGBHEMHG_03012	INNLKBBC_03083	DPIANIOG_03043	EDJCGLFE_01032	FBGLDHKP_00826
pcaU_2		Pca operon regulatory protein	74	74	1	1	3231				455	812	807	CBCGLHLL_03114	OLKJCOBC_03153	DLAHELBK_03216	ENEFNDIN_03142	CLEDJFKJ_02677	KAKPHMMM_02262	JINMEJPA_02584	KGLHKDKP_03300	NBHECGBB_03268	FICJAGBM_02716	PPKMPCNB_02919	GLDAJHPJ_03224	IGKBIPDO_03116	PNJGHIIE_03049	MCFFHCJJ_03286	JFHAGHJJ_03138	MLNNCFEL_02479	JMOPCDMI_03041	LABOGHMG_02161	BOOGLBFO_03245	FIHFHDIO_03197	CCHAOKHM_03686	AKKGPDOG_02600	MDOCMKDG_02696	IFNMBEFA_02733	GKOILBNK_03173	NJJENNMP_03068	LBNBPKGL_02253	IDHFDJGN_03064	EHIBAMHH_03145	DAEMFFNF_03250	JGBHEMHG_03011	INNLKBBC_03084	DPIANIOG_03044	EDJCGLFE_01031	FBGLDHKP_00825
group_1768		putative metallo-hydrolase	74	74	1	1	3232				866	866	866	CBCGLHLL_03115	OLKJCOBC_03154	DLAHELBK_03217	ENEFNDIN_03141	CLEDJFKJ_02678	KAKPHMMM_02263	JINMEJPA_02585	KGLHKDKP_03299	NBHECGBB_03267	FICJAGBM_02717	PPKMPCNB_02918	GLDAJHPJ_03225	IGKBIPDO_03115	PNJGHIIE_03048	MCFFHCJJ_03285	JFHAGHJJ_03137	MLNNCFEL_02480	JMOPCDMI_03040	LABOGHMG_02160	BOOGLBFO_03246	FIHFHDIO_03196	CCHAOKHM_03685	AKKGPDOG_02599	MDOCMKDG_02695	IFNMBEFA_02734	GKOILBNK_03174	NJJENNMP_03069	LBNBPKGL_02254	IDHFDJGN_03063	EHIBAMHH_03144	DAEMFFNF_03251	JGBHEMHG_03010	INNLKBBC_03085	DPIANIOG_03045	EDJCGLFE_01030	FBGLDHKP_00824
group_1769		Sulphur transport	74	74	1	1	3233				413	431	413	CBCGLHLL_03116	OLKJCOBC_03155	DLAHELBK_03218	ENEFNDIN_03140	CLEDJFKJ_02679	KAKPHMMM_02264	JINMEJPA_02586	KGLHKDKP_03298	NBHECGBB_03266	FICJAGBM_02718	PPKMPCNB_02917	GLDAJHPJ_03226	IGKBIPDO_03114	PNJGHIIE_03047	MCFFHCJJ_03284	JFHAGHJJ_03136	MLNNCFEL_02481	JMOPCDMI_03039	LABOGHMG_02159	BOOGLBFO_03247	FIHFHDIO_03195	CCHAOKHM_03684	AKKGPDOG_02598	MDOCMKDG_02694	IFNMBEFA_02735	GKOILBNK_03175	NJJENNMP_03070	LBNBPKGL_02255	IDHFDJGN_03062	EHIBAMHH_03143	DAEMFFNF_03252	JGBHEMHG_03009	INNLKBBC_03086	DPIANIOG_03046	EDJCGLFE_01029	FBGLDHKP_00823
pcaK_3		4-hydroxybenzoate transporter PcaK	74	74	1	1	3243				413	1355	1342	CBCGLHLL_03126	OLKJCOBC_03165	DLAHELBK_03228	ENEFNDIN_03130	CLEDJFKJ_02689	KAKPHMMM_02274	JINMEJPA_02596	KGLHKDKP_03288	NBHECGBB_03372	FICJAGBM_01934	PPKMPCNB_02907	GLDAJHPJ_03236	IGKBIPDO_03104	PNJGHIIE_03037	MCFFHCJJ_03274	JFHAGHJJ_03126	MLNNCFEL_02491	JMOPCDMI_03029	LABOGHMG_02149	BOOGLBFO_03257	FIHFHDIO_03185	CCHAOKHM_03674	AKKGPDOG_02588	MDOCMKDG_02684	IFNMBEFA_02745	GKOILBNK_03185	NJJENNMP_03080	LBNBPKGL_02265	IDHFDJGN_03052	EHIBAMHH_03133	DAEMFFNF_03262	JGBHEMHG_02999	INNLKBBC_03096	DPIANIOG_03056	EDJCGLFE_01019	FBGLDHKP_00813
rsmB		Ribosomal RNA small subunit methyltransferase B	74	74	1	1	5340				1304	1304	1304	CBCGLHLL_03135	OLKJCOBC_03174	DLAHELBK_01372	ENEFNDIN_03172	CLEDJFKJ_00382	KAKPHMMM_00728	JINMEJPA_00189	KGLHKDKP_02461	NBHECGBB_00152	FICJAGBM_00577	PPKMPCNB_00705	GLDAJHPJ_00942	IGKBIPDO_01339	PNJGHIIE_02366	MCFFHCJJ_01188	JFHAGHJJ_01485	MLNNCFEL_01483	JMOPCDMI_01332	LABOGHMG_01351	BOOGLBFO_01350	FIHFHDIO_01176	CCHAOKHM_01329	AKKGPDOG_01237	MDOCMKDG_00604	IFNMBEFA_01400	GKOILBNK_01422	NJJENNMP_01346	LBNBPKGL_01300	IDHFDJGN_01351	EHIBAMHH_02330	DAEMFFNF_01361	JGBHEMHG_03041	INNLKBBC_01392	DPIANIOG_03065	EDJCGLFE_01635	FBGLDHKP_01414
ilvD		Dihydroxy-acid dehydratase	74	74	1	1	5342				1787	1829	1808	CBCGLHLL_03137	OLKJCOBC_03176	DLAHELBK_01370	ENEFNDIN_03174	CLEDJFKJ_00384	KAKPHMMM_00730	JINMEJPA_00191	KGLHKDKP_02463	NBHECGBB_00150	FICJAGBM_00575	PPKMPCNB_00703	GLDAJHPJ_00944	IGKBIPDO_01337	PNJGHIIE_02364	MCFFHCJJ_01190	JFHAGHJJ_01483	MLNNCFEL_01481	JMOPCDMI_01330	LABOGHMG_01353	BOOGLBFO_01348	FIHFHDIO_01174	CCHAOKHM_01327	AKKGPDOG_01239	MDOCMKDG_00602	IFNMBEFA_01402	GKOILBNK_01420	NJJENNMP_01344	LBNBPKGL_01302	IDHFDJGN_01349	EHIBAMHH_02332	DAEMFFNF_01363	JGBHEMHG_03043	INNLKBBC_01394	DPIANIOG_03067	EDJCGLFE_01637	FBGLDHKP_01416
group_1773		Sulfite exporter TauE/SafE	74	74	1	1	5344				731	731	731	CBCGLHLL_03139	OLKJCOBC_03178	DLAHELBK_01368	ENEFNDIN_03176	CLEDJFKJ_00386	KAKPHMMM_00732	JINMEJPA_00193	KGLHKDKP_02465	NBHECGBB_00148	FICJAGBM_00573	PPKMPCNB_00701	GLDAJHPJ_00946	IGKBIPDO_01335	PNJGHIIE_02362	MCFFHCJJ_01192	JFHAGHJJ_01481	MLNNCFEL_01479	JMOPCDMI_01328	LABOGHMG_01355	BOOGLBFO_01346	FIHFHDIO_01172	CCHAOKHM_01325	AKKGPDOG_01241	MDOCMKDG_00600	IFNMBEFA_01404	GKOILBNK_01418	NJJENNMP_01342	LBNBPKGL_01304	IDHFDJGN_01347	EHIBAMHH_02334	DAEMFFNF_01365	JGBHEMHG_03045	INNLKBBC_01396	DPIANIOG_03069	EDJCGLFE_01639	FBGLDHKP_01418
acrR		HTH-type transcriptional regulator AcrR	74	74	1	1	5348				623	623	623	CBCGLHLL_03143	OLKJCOBC_03182	DLAHELBK_01364	ENEFNDIN_03180	CLEDJFKJ_00390	KAKPHMMM_00736	JINMEJPA_00197	KGLHKDKP_02469	NBHECGBB_00144	FICJAGBM_00569	PPKMPCNB_00697	GLDAJHPJ_00950	IGKBIPDO_01331	PNJGHIIE_02358	MCFFHCJJ_01196	JFHAGHJJ_01477	MLNNCFEL_01475	JMOPCDMI_01324	LABOGHMG_01359	BOOGLBFO_01342	FIHFHDIO_01168	CCHAOKHM_01321	AKKGPDOG_01245	MDOCMKDG_00596	IFNMBEFA_01408	GKOILBNK_01414	NJJENNMP_01338	LBNBPKGL_01308	IDHFDJGN_01343	EHIBAMHH_02338	DAEMFFNF_01369	JGBHEMHG_03049	INNLKBBC_01400	DPIANIOG_03073	EDJCGLFE_01643	FBGLDHKP_01422
vibB		Vibriobactin-specific isochorismatase	74	74	1	1	2871				641	662	641	CBCGLHLL_03195	OLKJCOBC_03230	DLAHELBK_03623	ENEFNDIN_03232	CLEDJFKJ_03056	KAKPHMMM_02029	JINMEJPA_02583	KGLHKDKP_03444	NBHECGBB_03572	FICJAGBM_02285	PPKMPCNB_01776	GLDAJHPJ_03262	IGKBIPDO_03618	PNJGHIIE_03591	MCFFHCJJ_03332	JFHAGHJJ_03232	MLNNCFEL_02516	JMOPCDMI_03585	LABOGHMG_03393	BOOGLBFO_03624	FIHFHDIO_03618	CCHAOKHM_00298	AKKGPDOG_03028	MDOCMKDG_03521	IFNMBEFA_03476	GKOILBNK_03577	NJJENNMP_03617	LBNBPKGL_03767	IDHFDJGN_03605	EHIBAMHH_03234	DAEMFFNF_03339	JGBHEMHG_03151	INNLKBBC_03168	DPIANIOG_03171	EDJCGLFE_03416	FBGLDHKP_03723
modB		Molybdenum transport system permease protein ModB	74	74	1	1	2868				620	692	691	CBCGLHLL_03198	OLKJCOBC_03227	DLAHELBK_03620	ENEFNDIN_03235	CLEDJFKJ_03059	KAKPHMMM_02032	JINMEJPA_02580	KGLHKDKP_03447	NBHECGBB_03569	FICJAGBM_02282	PPKMPCNB_01773	GLDAJHPJ_03265	IGKBIPDO_03615	PNJGHIIE_03588	MCFFHCJJ_03335	JFHAGHJJ_03229	MLNNCFEL_02519	JMOPCDMI_03582	LABOGHMG_03390	BOOGLBFO_03621	FIHFHDIO_03615	CCHAOKHM_00295	AKKGPDOG_03025	MDOCMKDG_03518	IFNMBEFA_03473	GKOILBNK_03574	NJJENNMP_03614	LBNBPKGL_03440	IDHFDJGN_03602	EHIBAMHH_03231	DAEMFFNF_03342	JGBHEMHG_03154	INNLKBBC_03165	DPIANIOG_03168	EDJCGLFE_03413	FBGLDHKP_03726
group_1779		hypothetical protein	74	74	1	1	3352				524	524	524	CBCGLHLL_03215	OLKJCOBC_03254	DLAHELBK_01765	ENEFNDIN_03252	CLEDJFKJ_01183	KAKPHMMM_03261	JINMEJPA_03616	KGLHKDKP_03328	NBHECGBB_01777	FICJAGBM_01592	PPKMPCNB_03131	GLDAJHPJ_02110	IGKBIPDO_02177	PNJGHIIE_01448	MCFFHCJJ_01760	JFHAGHJJ_02225	MLNNCFEL_01895	JMOPCDMI_01736	LABOGHMG_01832	BOOGLBFO_01745	FIHFHDIO_02432	CCHAOKHM_02602	AKKGPDOG_02663	MDOCMKDG_01779	IFNMBEFA_01863	GKOILBNK_02600	NJJENNMP_01749	LBNBPKGL_02812	IDHFDJGN_01600	EHIBAMHH_03173	DAEMFFNF_01609	JGBHEMHG_03171	INNLKBBC_01640	DPIANIOG_03195	EDJCGLFE_00915	FBGLDHKP_00709
group_1781		hypothetical protein	74	74	1	1	3358				200	296	290	CBCGLHLL_03221	OLKJCOBC_03260	DLAHELBK_01771	ENEFNDIN_03258	CLEDJFKJ_01189	KAKPHMMM_03255	JINMEJPA_03423	KGLHKDKP_03334	NBHECGBB_01783	FICJAGBM_01586	PPKMPCNB_03125	GLDAJHPJ_02116	IGKBIPDO_02183	PNJGHIIE_01454	MCFFHCJJ_01766	JFHAGHJJ_02219	MLNNCFEL_01901	JMOPCDMI_01742	LABOGHMG_01838	BOOGLBFO_01751	FIHFHDIO_02438	CCHAOKHM_02596	AKKGPDOG_02782	MDOCMKDG_01773	IFNMBEFA_01857	GKOILBNK_02606	NJJENNMP_01755	LBNBPKGL_02818	IDHFDJGN_01606	EHIBAMHH_03179	DAEMFFNF_01615	JGBHEMHG_03177	INNLKBBC_01646	DPIANIOG_03201	EDJCGLFE_00909	FBGLDHKP_00703
fumC		Fumarate hydratase class II	74	74	1	1	3359				1178	1394	1391	CBCGLHLL_03222	OLKJCOBC_03261	DLAHELBK_01772	ENEFNDIN_03259	CLEDJFKJ_01190	KAKPHMMM_03254	JINMEJPA_03422	KGLHKDKP_03335	NBHECGBB_01784	FICJAGBM_03049	PPKMPCNB_00311	GLDAJHPJ_02117	IGKBIPDO_02184	PNJGHIIE_01455	MCFFHCJJ_01767	JFHAGHJJ_02218	MLNNCFEL_01902	JMOPCDMI_01743	LABOGHMG_01839	BOOGLBFO_01752	FIHFHDIO_02439	CCHAOKHM_02595	AKKGPDOG_02783	MDOCMKDG_01772	IFNMBEFA_01856	GKOILBNK_02607	NJJENNMP_01756	LBNBPKGL_02819	IDHFDJGN_01607	EHIBAMHH_03180	DAEMFFNF_01616	JGBHEMHG_03178	INNLKBBC_01647	DPIANIOG_03202	EDJCGLFE_00908	FBGLDHKP_00702
group_1783		hypothetical protein	74	74	1	1	3363				284	284	284	CBCGLHLL_03226	OLKJCOBC_03265	DLAHELBK_01776	ENEFNDIN_03263	CLEDJFKJ_01193	KAKPHMMM_03250	JINMEJPA_03418	KGLHKDKP_03339	NBHECGBB_01788	FICJAGBM_03045	PPKMPCNB_00307	GLDAJHPJ_02121	IGKBIPDO_02188	PNJGHIIE_01459	MCFFHCJJ_01771	JFHAGHJJ_02214	MLNNCFEL_01906	JMOPCDMI_01747	LABOGHMG_01843	BOOGLBFO_01756	FIHFHDIO_02443	CCHAOKHM_02591	AKKGPDOG_02787	MDOCMKDG_01768	IFNMBEFA_01852	GKOILBNK_02611	NJJENNMP_01760	LBNBPKGL_02715	IDHFDJGN_01611	EHIBAMHH_03184	DAEMFFNF_01620	JGBHEMHG_03182	INNLKBBC_01651	DPIANIOG_03206	EDJCGLFE_00904	FBGLDHKP_00698
fdhF		Formate dehydrogenase H	74	74	1	1	3376				2273	2273	2273	CBCGLHLL_03236	OLKJCOBC_03275	DLAHELBK_01786	ENEFNDIN_03273	CLEDJFKJ_01203	KAKPHMMM_02418	JINMEJPA_01736	KGLHKDKP_03349	NBHECGBB_01798	FICJAGBM_02058	PPKMPCNB_00297	GLDAJHPJ_02131	IGKBIPDO_02198	PNJGHIIE_01469	MCFFHCJJ_01781	JFHAGHJJ_02204	MLNNCFEL_01916	JMOPCDMI_01757	LABOGHMG_01853	BOOGLBFO_01766	FIHFHDIO_02453	CCHAOKHM_02581	AKKGPDOG_02797	MDOCMKDG_01758	IFNMBEFA_01842	GKOILBNK_02621	NJJENNMP_01770	LBNBPKGL_02705	IDHFDJGN_01621	EHIBAMHH_03194	DAEMFFNF_01630	JGBHEMHG_03192	INNLKBBC_01661	DPIANIOG_03216	EDJCGLFE_00894	FBGLDHKP_00688
group_1786		hypothetical protein	74	74	1	1	3381				269	269	269	CBCGLHLL_03241	OLKJCOBC_03280	DLAHELBK_01791	ENEFNDIN_03278	CLEDJFKJ_01208	KAKPHMMM_02423	JINMEJPA_01741	KGLHKDKP_03354	NBHECGBB_01803	FICJAGBM_02053	PPKMPCNB_00292	GLDAJHPJ_02136	IGKBIPDO_02203	PNJGHIIE_01474	MCFFHCJJ_01786	JFHAGHJJ_02199	MLNNCFEL_01921	JMOPCDMI_01762	LABOGHMG_01858	BOOGLBFO_01771	FIHFHDIO_02458	CCHAOKHM_02576	AKKGPDOG_02802	MDOCMKDG_01753	IFNMBEFA_01837	GKOILBNK_02626	NJJENNMP_01775	LBNBPKGL_02700	IDHFDJGN_01626	EHIBAMHH_03199	DAEMFFNF_01635	JGBHEMHG_03197	INNLKBBC_01666	DPIANIOG_03221	EDJCGLFE_00889	FBGLDHKP_00683
cmpC		Bicarbonate transport ATP-binding protein CmpC	74	74	1	1	3383				1010	1010	1010	CBCGLHLL_03243	OLKJCOBC_03282	DLAHELBK_01793	ENEFNDIN_03280	CLEDJFKJ_01210	KAKPHMMM_02425	JINMEJPA_01743	KGLHKDKP_03356	NBHECGBB_01805	FICJAGBM_02051	PPKMPCNB_00290	GLDAJHPJ_02138	IGKBIPDO_02205	PNJGHIIE_01476	MCFFHCJJ_01788	JFHAGHJJ_02197	MLNNCFEL_01923	JMOPCDMI_01764	LABOGHMG_01860	BOOGLBFO_01773	FIHFHDIO_02460	CCHAOKHM_02574	AKKGPDOG_02804	MDOCMKDG_01751	IFNMBEFA_01835	GKOILBNK_02628	NJJENNMP_01777	LBNBPKGL_02698	IDHFDJGN_01628	EHIBAMHH_03201	DAEMFFNF_01637	JGBHEMHG_03199	INNLKBBC_01668	DPIANIOG_03223	EDJCGLFE_00887	FBGLDHKP_00681
cph2_3		Phytochrome-like protein cph2	74	74	1	1	98				977	1262	1254	CBCGLHLL_03262	OLKJCOBC_03300	DLAHELBK_03738	ENEFNDIN_03299	CLEDJFKJ_02733	KAKPHMMM_01422	JINMEJPA_01437	KGLHKDKP_02971	NBHECGBB_03228	FICJAGBM_02842	PPKMPCNB_03000	GLDAJHPJ_03728	IGKBIPDO_03731	PNJGHIIE_03730	MCFFHCJJ_02653	JFHAGHJJ_03731	MLNNCFEL_02725	JMOPCDMI_03717	LABOGHMG_02395	BOOGLBFO_03739	FIHFHDIO_03720	CCHAOKHM_03540	AKKGPDOG_03660	MDOCMKDG_03705	IFNMBEFA_03674	GKOILBNK_03715	NJJENNMP_03744	LBNBPKGL_03547	IDHFDJGN_03734	EHIBAMHH_03259	DAEMFFNF_02690	JGBHEMHG_03255	INNLKBBC_03194	DPIANIOG_03242	EDJCGLFE_03328	FBGLDHKP_03779
oppA_2		Oligopeptide-binding protein OppA	74	74	1	1	107				1835	1835	1835	CBCGLHLL_03271	OLKJCOBC_03309	DLAHELBK_03085	ENEFNDIN_03308	CLEDJFKJ_02742	KAKPHMMM_01412	JINMEJPA_01428	KGLHKDKP_02962	NBHECGBB_02931	FICJAGBM_01489	PPKMPCNB_03009	GLDAJHPJ_02931	IGKBIPDO_02993	PNJGHIIE_02876	MCFFHCJJ_02662	JFHAGHJJ_03412	MLNNCFEL_02734	JMOPCDMI_02918	LABOGHMG_02404	BOOGLBFO_03064	FIHFHDIO_03025	CCHAOKHM_03531	AKKGPDOG_03162	MDOCMKDG_02466	IFNMBEFA_02415	GKOILBNK_02924	NJJENNMP_02936	LBNBPKGL_01972	IDHFDJGN_02889	EHIBAMHH_03268	DAEMFFNF_02699	JGBHEMHG_03264	INNLKBBC_03203	DPIANIOG_03251	EDJCGLFE_03319	FBGLDHKP_03074
nudC_2		NADH pyrophosphatase	74	74	1	1	111				422	743	738	CBCGLHLL_03275	OLKJCOBC_03313	DLAHELBK_03089	ENEFNDIN_03312	CLEDJFKJ_02746	KAKPHMMM_01408	JINMEJPA_01424	KGLHKDKP_02958	NBHECGBB_03718	FICJAGBM_01485	PPKMPCNB_03013	GLDAJHPJ_02927	IGKBIPDO_02997	PNJGHIIE_02880	MCFFHCJJ_02666	JFHAGHJJ_03408	MLNNCFEL_02738	JMOPCDMI_02922	LABOGHMG_02408	BOOGLBFO_03068	FIHFHDIO_03029	CCHAOKHM_03527	AKKGPDOG_03158	MDOCMKDG_02470	IFNMBEFA_02419	GKOILBNK_02928	NJJENNMP_02940	LBNBPKGL_01968	IDHFDJGN_02893	EHIBAMHH_03272	DAEMFFNF_02703	JGBHEMHG_03268	INNLKBBC_03207	DPIANIOG_03255	EDJCGLFE_03315	FBGLDHKP_03070
argO		Arginine exporter protein ArgO	74	74	1	1	118				602	608	607	CBCGLHLL_03282	OLKJCOBC_03320	DLAHELBK_03096	ENEFNDIN_03319	CLEDJFKJ_02753	KAKPHMMM_01401	JINMEJPA_01417	KGLHKDKP_02951	NBHECGBB_03241	FICJAGBM_01478	PPKMPCNB_03020	GLDAJHPJ_02920	IGKBIPDO_03004	PNJGHIIE_02887	MCFFHCJJ_02673	JFHAGHJJ_03401	MLNNCFEL_02745	JMOPCDMI_02929	LABOGHMG_02415	BOOGLBFO_03075	FIHFHDIO_03036	CCHAOKHM_03520	AKKGPDOG_03151	MDOCMKDG_02477	IFNMBEFA_02426	GKOILBNK_02935	NJJENNMP_02947	LBNBPKGL_01961	IDHFDJGN_02900	EHIBAMHH_03279	DAEMFFNF_02710	JGBHEMHG_03275	INNLKBBC_03214	DPIANIOG_03262	EDJCGLFE_03308	FBGLDHKP_03063
ubiI		2-octaprenylphenol hydroxylase	74	74	1	1	122				1232	1232	1232	CBCGLHLL_03286	OLKJCOBC_03324	DLAHELBK_03100	ENEFNDIN_03323	CLEDJFKJ_02757	KAKPHMMM_01397	JINMEJPA_01413	KGLHKDKP_02947	NBHECGBB_03237	FICJAGBM_01474	PPKMPCNB_03024	GLDAJHPJ_02916	IGKBIPDO_03008	PNJGHIIE_02891	MCFFHCJJ_02677	JFHAGHJJ_03397	MLNNCFEL_02749	JMOPCDMI_02933	LABOGHMG_02419	BOOGLBFO_03079	FIHFHDIO_03040	CCHAOKHM_03516	AKKGPDOG_03147	MDOCMKDG_02481	IFNMBEFA_02430	GKOILBNK_02939	NJJENNMP_02951	LBNBPKGL_01957	IDHFDJGN_02904	EHIBAMHH_03283	DAEMFFNF_02714	JGBHEMHG_03279	INNLKBBC_03218	DPIANIOG_03266	EDJCGLFE_03304	FBGLDHKP_03059
zapA		Cell division protein ZapA	74	74	1	1	731				284	284	284	CBCGLHLL_03291	OLKJCOBC_03329	DLAHELBK_03105	ENEFNDIN_03328	CLEDJFKJ_02762	KAKPHMMM_01392	JINMEJPA_01408	KGLHKDKP_02942	NBHECGBB_01982	FICJAGBM_01469	PPKMPCNB_03029	GLDAJHPJ_02911	IGKBIPDO_03013	PNJGHIIE_02896	MCFFHCJJ_02682	JFHAGHJJ_03392	MLNNCFEL_02754	JMOPCDMI_02938	LABOGHMG_02424	BOOGLBFO_03084	FIHFHDIO_03045	CCHAOKHM_03511	AKKGPDOG_03142	MDOCMKDG_02486	IFNMBEFA_02435	GKOILBNK_02944	NJJENNMP_02956	LBNBPKGL_01952	IDHFDJGN_02909	EHIBAMHH_03288	DAEMFFNF_02719	JGBHEMHG_03284	INNLKBBC_03223	DPIANIOG_03271	EDJCGLFE_03299	FBGLDHKP_03054
cybC		Soluble cytochrome b562	74	74	1	1	1114				245	392	390	CBCGLHLL_03295	OLKJCOBC_03333	DLAHELBK_03496	ENEFNDIN_03332	CLEDJFKJ_02405	KAKPHMMM_03028	JINMEJPA_02546	KGLHKDKP_03186	NBHECGBB_02400	FICJAGBM_02175	PPKMPCNB_03222	GLDAJHPJ_02975	IGKBIPDO_03518	PNJGHIIE_02977	MCFFHCJJ_03214	JFHAGHJJ_03015	MLNNCFEL_02622	JMOPCDMI_03461	LABOGHMG_03001	BOOGLBFO_03165	FIHFHDIO_03126	CCHAOKHM_03599	AKKGPDOG_02467	MDOCMKDG_02620	IFNMBEFA_02516	GKOILBNK_03025	NJJENNMP_03488	LBNBPKGL_03028	IDHFDJGN_02990	EHIBAMHH_03073	DAEMFFNF_03125	JGBHEMHG_03289	INNLKBBC_02912	DPIANIOG_03466	EDJCGLFE_03235	FBGLDHKP_03691
group_1800		Bacterial low temperature requirement A protein (LtrA)	74	74	1	1	1141				1016	1250	1246	CBCGLHLL_03317	OLKJCOBC_03355	DLAHELBK_03377	ENEFNDIN_03354	CLEDJFKJ_02382	KAKPHMMM_02689	JINMEJPA_02194	KGLHKDKP_03164	NBHECGBB_02255	FICJAGBM_02446	PPKMPCNB_03245	GLDAJHPJ_02953	IGKBIPDO_03417	PNJGHIIE_02955	MCFFHCJJ_03192	JFHAGHJJ_02993	MLNNCFEL_02644	JMOPCDMI_03405	LABOGHMG_03405	BOOGLBFO_03143	FIHFHDIO_03104	CCHAOKHM_03577	AKKGPDOG_02445	MDOCMKDG_02598	IFNMBEFA_02494	GKOILBNK_03003	NJJENNMP_03369	LBNBPKGL_02903	IDHFDJGN_02968	EHIBAMHH_03051	DAEMFFNF_03103	JGBHEMHG_03311	INNLKBBC_02889	DPIANIOG_03493	EDJCGLFE_03212	FBGLDHKP_03622
group_1801		Metallo-beta-lactamase superfamily protein	74	74	1	1	1096				473	866	860	CBCGLHLL_03330	OLKJCOBC_03368	DLAHELBK_03390	ENEFNDIN_03367	CLEDJFKJ_02370	KAKPHMMM_03522	JINMEJPA_02182	KGLHKDKP_03152	NBHECGBB_02242	FICJAGBM_03291	PPKMPCNB_03630	GLDAJHPJ_02941	IGKBIPDO_03430	PNJGHIIE_02942	MCFFHCJJ_03180	JFHAGHJJ_02980	MLNNCFEL_03515	JMOPCDMI_03418	LABOGHMG_03564	BOOGLBFO_03130	FIHFHDIO_03091	CCHAOKHM_03565	AKKGPDOG_02432	MDOCMKDG_02585	IFNMBEFA_02481	GKOILBNK_02990	NJJENNMP_03356	LBNBPKGL_02916	IDHFDJGN_02955	EHIBAMHH_03039	DAEMFFNF_03091	JGBHEMHG_03324	INNLKBBC_02877	DPIANIOG_03480	EDJCGLFE_03200	FBGLDHKP_03609
nlhH_3		Carboxylesterase NlhH	74	74	1	1	1091				749	1070	1022	CBCGLHLL_03333	OLKJCOBC_03371	DLAHELBK_03393	ENEFNDIN_03370	CLEDJFKJ_02367	KAKPHMMM_03519	JINMEJPA_03533	KGLHKDKP_03149	NBHECGBB_02239	FICJAGBM_03435	PPKMPCNB_03708	GLDAJHPJ_02938	IGKBIPDO_03433	PNJGHIIE_02939	MCFFHCJJ_03177	JFHAGHJJ_02977	MLNNCFEL_03518	JMOPCDMI_03421	LABOGHMG_03567	BOOGLBFO_03127	FIHFHDIO_03088	CCHAOKHM_03562	AKKGPDOG_02429	MDOCMKDG_02582	IFNMBEFA_02478	GKOILBNK_02987	NJJENNMP_03353	LBNBPKGL_02919	IDHFDJGN_02952	EHIBAMHH_03036	DAEMFFNF_03088	JGBHEMHG_03327	INNLKBBC_02874	DPIANIOG_03477	EDJCGLFE_03197	FBGLDHKP_03606
entC		Isochorismate synthase EntC	74	74	1	1	4351				1169	1169	1169	CBCGLHLL_03340	OLKJCOBC_02614	DLAHELBK_02425	ENEFNDIN_02612	CLEDJFKJ_01415	KAKPHMMM_01957	JINMEJPA_03386	KGLHKDKP_02379	NBHECGBB_01708	FICJAGBM_01343	PPKMPCNB_03257	GLDAJHPJ_03286	IGKBIPDO_03220	PNJGHIIE_03191	MCFFHCJJ_03399	JFHAGHJJ_02175	MLNNCFEL_02812	JMOPCDMI_03181	LABOGHMG_02521	BOOGLBFO_02405	FIHFHDIO_03302	CCHAOKHM_03484	AKKGPDOG_02826	MDOCMKDG_02872	IFNMBEFA_02907	GKOILBNK_03269	NJJENNMP_03199	LBNBPKGL_02438	IDHFDJGN_03224	EHIBAMHH_03368	DAEMFFNF_03443	JGBHEMHG_03334	INNLKBBC_03233	DPIANIOG_03282	EDJCGLFE_02694	FBGLDHKP_02759
lgrE		Linear gramicidin dehydrogenase LgrE	74	74	1	1	4349				734	734	734	CBCGLHLL_03342	OLKJCOBC_02616	DLAHELBK_02427	ENEFNDIN_02614	CLEDJFKJ_01417	KAKPHMMM_01959	JINMEJPA_01960	KGLHKDKP_02381	NBHECGBB_01710	FICJAGBM_01345	PPKMPCNB_03259	GLDAJHPJ_03288	IGKBIPDO_03222	PNJGHIIE_03193	MCFFHCJJ_03401	JFHAGHJJ_02173	MLNNCFEL_02814	JMOPCDMI_03183	LABOGHMG_02523	BOOGLBFO_02407	FIHFHDIO_03304	CCHAOKHM_03486	AKKGPDOG_02828	MDOCMKDG_02874	IFNMBEFA_02909	GKOILBNK_03271	NJJENNMP_03201	LBNBPKGL_02440	IDHFDJGN_03226	EHIBAMHH_03370	DAEMFFNF_03445	JGBHEMHG_03336	INNLKBBC_03235	DPIANIOG_03284	EDJCGLFE_02696	FBGLDHKP_02757
gatB		Aspartyl/glutamyl-tRNA(Asn/Gln) amidotransferase subunit B	74	74	1	1	589				848	1469	1460	CBCGLHLL_03367	OLKJCOBC_03373	DLAHELBK_03333	ENEFNDIN_03402	CLEDJFKJ_02832	KAKPHMMM_02190	JINMEJPA_02952	KGLHKDKP_02273	NBHECGBB_03753	FICJAGBM_00941	PPKMPCNB_00741	GLDAJHPJ_03375	IGKBIPDO_03373	PNJGHIIE_03319	MCFFHCJJ_02564	JFHAGHJJ_03326	MLNNCFEL_02943	JMOPCDMI_03302	LABOGHMG_02703	BOOGLBFO_03388	FIHFHDIO_03423	CCHAOKHM_02013	AKKGPDOG_02978	MDOCMKDG_03059	IFNMBEFA_03069	GKOILBNK_03355	NJJENNMP_03285	LBNBPKGL_02645	IDHFDJGN_03310	EHIBAMHH_03425	DAEMFFNF_02516	JGBHEMHG_03361	INNLKBBC_03260	DPIANIOG_03339	EDJCGLFE_02687	FBGLDHKP_02593
thrH		Phosphoserine phosphatase ThrH	74	74	1	1	601				419	617	614	CBCGLHLL_03378	OLKJCOBC_03384	DLAHELBK_03322	ENEFNDIN_03391	CLEDJFKJ_02821	KAKPHMMM_02201	JINMEJPA_03176	KGLHKDKP_02262	NBHECGBB_02050	FICJAGBM_00930	PPKMPCNB_00730	GLDAJHPJ_03364	IGKBIPDO_03362	PNJGHIIE_03308	MCFFHCJJ_02575	JFHAGHJJ_03337	MLNNCFEL_02954	JMOPCDMI_03291	LABOGHMG_02692	BOOGLBFO_03399	FIHFHDIO_03412	CCHAOKHM_02002	AKKGPDOG_02967	MDOCMKDG_03048	IFNMBEFA_03058	GKOILBNK_03344	NJJENNMP_03274	LBNBPKGL_02634	IDHFDJGN_03299	EHIBAMHH_03414	DAEMFFNF_02527	JGBHEMHG_03372	INNLKBBC_03271	DPIANIOG_03328	EDJCGLFE_02676	FBGLDHKP_02604
group_1813		Acyltransferase	74	74	1	1	703				407	626	623	CBCGLHLL_03396	OLKJCOBC_03402	DLAHELBK_03304	ENEFNDIN_03373	CLEDJFKJ_02803	KAKPHMMM_02219	JINMEJPA_02771	KGLHKDKP_02244	NBHECGBB_02032	FICJAGBM_00912	PPKMPCNB_00712	GLDAJHPJ_03346	IGKBIPDO_03344	PNJGHIIE_03290	MCFFHCJJ_02593	JFHAGHJJ_03355	MLNNCFEL_02972	JMOPCDMI_03273	LABOGHMG_02674	BOOGLBFO_03417	FIHFHDIO_03394	CCHAOKHM_01984	AKKGPDOG_02949	MDOCMKDG_03030	IFNMBEFA_03040	GKOILBNK_03326	NJJENNMP_03256	LBNBPKGL_02616	IDHFDJGN_03281	EHIBAMHH_03396	DAEMFFNF_02545	JGBHEMHG_03390	INNLKBBC_03289	DPIANIOG_03310	EDJCGLFE_02658	FBGLDHKP_02622
group_1814		Acetyl-coenzyme A transporter 1	74	74	1	1	702				1247	1247	1247	CBCGLHLL_03397	OLKJCOBC_03403	DLAHELBK_03303	ENEFNDIN_03372	CLEDJFKJ_02802	KAKPHMMM_02220	JINMEJPA_02772	KGLHKDKP_02243	NBHECGBB_02031	FICJAGBM_00911	PPKMPCNB_00711	GLDAJHPJ_03345	IGKBIPDO_03343	PNJGHIIE_03289	MCFFHCJJ_02594	JFHAGHJJ_03356	MLNNCFEL_02973	JMOPCDMI_03272	LABOGHMG_02673	BOOGLBFO_03418	FIHFHDIO_03393	CCHAOKHM_01983	AKKGPDOG_02948	MDOCMKDG_03029	IFNMBEFA_03039	GKOILBNK_03325	NJJENNMP_03255	LBNBPKGL_02615	IDHFDJGN_03280	EHIBAMHH_03395	DAEMFFNF_02546	JGBHEMHG_03391	INNLKBBC_03290	DPIANIOG_03309	EDJCGLFE_02657	FBGLDHKP_02623
group_1816		RDD family protein	74	74	1	1	3543				443	443	443	CBCGLHLL_03407	OLKJCOBC_03445	DLAHELBK_03681	ENEFNDIN_03412	CLEDJFKJ_02964	KAKPHMMM_02404	JINMEJPA_02489	KGLHKDKP_03139	NBHECGBB_03548	FICJAGBM_02138	PPKMPCNB_00254	GLDAJHPJ_03136	IGKBIPDO_03659	PNJGHIIE_03669	MCFFHCJJ_03384	JFHAGHJJ_03459	MLNNCFEL_02580	JMOPCDMI_03626	LABOGHMG_03039	BOOGLBFO_03678	FIHFHDIO_03659	CCHAOKHM_01377	AKKGPDOG_03302	MDOCMKDG_03600	IFNMBEFA_03546	GKOILBNK_03632	NJJENNMP_03682	LBNBPKGL_03657	IDHFDJGN_03672	EHIBAMHH_03026	DAEMFFNF_03391	JGBHEMHG_03401	INNLKBBC_03004	DPIANIOG_03380	EDJCGLFE_02855	FBGLDHKP_03744
leuE_4		Leucine efflux protein	74	74	1	1	3535				266	650	624	CBCGLHLL_03413	OLKJCOBC_03439	DLAHELBK_03674	ENEFNDIN_03418	CLEDJFKJ_02958	KAKPHMMM_02398	JINMEJPA_02495	KGLHKDKP_03133	NBHECGBB_03222	FICJAGBM_02144	PPKMPCNB_00260	GLDAJHPJ_03130	IGKBIPDO_03309	PNJGHIIE_03639	MCFFHCJJ_03381	JFHAGHJJ_03453	MLNNCFEL_02586	JMOPCDMI_03267	LABOGHMG_03045	BOOGLBFO_03649	FIHFHDIO_03359	CCHAOKHM_01371	AKKGPDOG_03308	MDOCMKDG_03269	IFNMBEFA_03506	GKOILBNK_03582	NJJENNMP_03675	LBNBPKGL_03368	IDHFDJGN_03623	EHIBAMHH_03020	DAEMFFNF_03388	JGBHEMHG_03407	INNLKBBC_02998	DPIANIOG_03386	EDJCGLFE_02849	FBGLDHKP_03081
smvA		Methyl viologen resistance protein SmvA	74	74	1	1	3525				356	1478	1462	CBCGLHLL_03422	OLKJCOBC_03430	DLAHELBK_03665	ENEFNDIN_03427	CLEDJFKJ_02949	KAKPHMMM_02389	JINMEJPA_02504	KGLHKDKP_03124	NBHECGBB_03742	FICJAGBM_02153	PPKMPCNB_00269	GLDAJHPJ_03121	IGKBIPDO_03300	PNJGHIIE_03630	MCFFHCJJ_03372	JFHAGHJJ_03444	MLNNCFEL_02595	JMOPCDMI_03258	LABOGHMG_03054	BOOGLBFO_03640	FIHFHDIO_03350	CCHAOKHM_01362	AKKGPDOG_03317	MDOCMKDG_03260	IFNMBEFA_03515	GKOILBNK_03591	NJJENNMP_03666	LBNBPKGL_03359	IDHFDJGN_03632	EHIBAMHH_03011	DAEMFFNF_03379	JGBHEMHG_03416	INNLKBBC_02989	DPIANIOG_03395	EDJCGLFE_02840	FBGLDHKP_03090
group_1821		Thioesterase-like superfamily protein	74	74	1	1	3519				434	434	434	CBCGLHLL_03426	OLKJCOBC_03765	DLAHELBK_03445	ENEFNDIN_03431	CLEDJFKJ_03252	KAKPHMMM_03283	JINMEJPA_03381	KGLHKDKP_03120	NBHECGBB_02641	FICJAGBM_02491	PPKMPCNB_00273	GLDAJHPJ_03117	IGKBIPDO_03296	PNJGHIIE_03454	MCFFHCJJ_03368	JFHAGHJJ_03667	MLNNCFEL_02599	JMOPCDMI_03254	LABOGHMG_03498	BOOGLBFO_03501	FIHFHDIO_03346	CCHAOKHM_01358	AKKGPDOG_03418	MDOCMKDG_03256	IFNMBEFA_03389	GKOILBNK_03537	NJJENNMP_03454	LBNBPKGL_03393	IDHFDJGN_03532	EHIBAMHH_03007	DAEMFFNF_03375	JGBHEMHG_03420	INNLKBBC_02985	DPIANIOG_03399	EDJCGLFE_02836	FBGLDHKP_03094
group_1822		Fumarylacetoacetate (FAA) hydrolase family protein	74	74	1	1	5389				1307	1307	1307	CBCGLHLL_03434	OLKJCOBC_03411	DLAHELBK_01327	ENEFNDIN_03439	CLEDJFKJ_00427	KAKPHMMM_00773	JINMEJPA_00234	KGLHKDKP_02506	NBHECGBB_00107	FICJAGBM_03338	PPKMPCNB_00660	GLDAJHPJ_00987	IGKBIPDO_01294	PNJGHIIE_02321	MCFFHCJJ_01233	JFHAGHJJ_01440	MLNNCFEL_01437	JMOPCDMI_01287	LABOGHMG_01396	BOOGLBFO_01305	FIHFHDIO_01131	CCHAOKHM_01283	AKKGPDOG_01282	MDOCMKDG_00559	IFNMBEFA_01445	GKOILBNK_01377	NJJENNMP_01301	LBNBPKGL_01345	IDHFDJGN_01306	EHIBAMHH_02375	DAEMFFNF_01406	JGBHEMHG_03428	INNLKBBC_01437	DPIANIOG_03407	EDJCGLFE_01680	FBGLDHKP_01459
aroP_1		Aromatic amino acid transport protein AroP	74	74	1	1	5390				1388	1511	1391	CBCGLHLL_03435	OLKJCOBC_03412	DLAHELBK_01326	ENEFNDIN_03440	CLEDJFKJ_00428	KAKPHMMM_00774	JINMEJPA_00235	KGLHKDKP_02507	NBHECGBB_00106	FICJAGBM_03339	PPKMPCNB_00659	GLDAJHPJ_00988	IGKBIPDO_01293	PNJGHIIE_02320	MCFFHCJJ_01234	JFHAGHJJ_01439	MLNNCFEL_01436	JMOPCDMI_01286	LABOGHMG_01397	BOOGLBFO_01304	FIHFHDIO_01130	CCHAOKHM_01282	AKKGPDOG_01283	MDOCMKDG_00558	IFNMBEFA_01446	GKOILBNK_01376	NJJENNMP_01300	LBNBPKGL_01346	IDHFDJGN_01305	EHIBAMHH_02376	DAEMFFNF_01407	JGBHEMHG_03429	INNLKBBC_01438	DPIANIOG_03408	EDJCGLFE_01681	FBGLDHKP_01460
yciC		Putative metal chaperone YciC	74	74	1	1	5392				1229	1265	1264	CBCGLHLL_03437	OLKJCOBC_03414	DLAHELBK_01324	ENEFNDIN_03442	CLEDJFKJ_00430	KAKPHMMM_00776	JINMEJPA_00237	KGLHKDKP_02509	NBHECGBB_00104	FICJAGBM_03409	PPKMPCNB_00657	GLDAJHPJ_00990	IGKBIPDO_01291	PNJGHIIE_02318	MCFFHCJJ_01236	JFHAGHJJ_01437	MLNNCFEL_01434	JMOPCDMI_01284	LABOGHMG_01399	BOOGLBFO_01302	FIHFHDIO_01128	CCHAOKHM_01280	AKKGPDOG_01285	MDOCMKDG_00556	IFNMBEFA_01448	GKOILBNK_01374	NJJENNMP_01298	LBNBPKGL_01348	IDHFDJGN_01303	EHIBAMHH_02378	DAEMFFNF_01409	JGBHEMHG_03431	INNLKBBC_01440	DPIANIOG_03410	EDJCGLFE_01683	FBGLDHKP_01462
group_1826		hypothetical protein	74	74	1	1	1599				419	503	490	CBCGLHLL_03453	OLKJCOBC_03454	DLAHELBK_03395	ENEFNDIN_03458	CLEDJFKJ_02973	KAKPHMMM_02439	JINMEJPA_02027	KGLHKDKP_03566	NBHECGBB_02622	FICJAGBM_03672	PPKMPCNB_03762	GLDAJHPJ_03462	IGKBIPDO_03435	PNJGHIIE_03381	MCFFHCJJ_03483	JFHAGHJJ_03468	MLNNCFEL_03731	JMOPCDMI_03423	LABOGHMG_03765	BOOGLBFO_03451	FIHFHDIO_03456	CCHAOKHM_03759	AKKGPDOG_03192	MDOCMKDG_03324	IFNMBEFA_03249	GKOILBNK_03388	NJJENNMP_03381	LBNBPKGL_02921	IDHFDJGN_03377	EHIBAMHH_03485	DAEMFFNF_03503	JGBHEMHG_03447	INNLKBBC_03358	DPIANIOG_03426	EDJCGLFE_03500	FBGLDHKP_03661
group_1827		hypothetical protein	74	74	1	1	1609				182	443	435	CBCGLHLL_03462	OLKJCOBC_03463	DLAHELBK_03404	ENEFNDIN_03467	CLEDJFKJ_02982	KAKPHMMM_02448	JINMEJPA_02036	KGLHKDKP_03575	NBHECGBB_02613	FICJAGBM_01702	PPKMPCNB_03379	GLDAJHPJ_03471	IGKBIPDO_03444	PNJGHIIE_03390	MCFFHCJJ_03492	JFHAGHJJ_03477	MLNNCFEL_03100	JMOPCDMI_03432	LABOGHMG_02918	BOOGLBFO_03460	FIHFHDIO_03465	CCHAOKHM_03768	AKKGPDOG_03201	MDOCMKDG_03333	IFNMBEFA_03258	GKOILBNK_03397	NJJENNMP_03390	LBNBPKGL_02930	IDHFDJGN_03386	EHIBAMHH_03494	DAEMFFNF_03512	JGBHEMHG_03456	INNLKBBC_03367	DPIANIOG_03435	EDJCGLFE_03509	FBGLDHKP_03652
group_1828		hypothetical protein	74	74	1	1	1616				1805	1805	1805	CBCGLHLL_03476	OLKJCOBC_03477	DLAHELBK_03418	ENEFNDIN_03481	CLEDJFKJ_02996	KAKPHMMM_02462	JINMEJPA_02050	KGLHKDKP_03589	NBHECGBB_03379	FICJAGBM_01688	PPKMPCNB_03365	GLDAJHPJ_03485	IGKBIPDO_03458	PNJGHIIE_03404	MCFFHCJJ_03506	JFHAGHJJ_03491	MLNNCFEL_03114	JMOPCDMI_03446	LABOGHMG_02932	BOOGLBFO_03474	FIHFHDIO_03479	CCHAOKHM_03782	AKKGPDOG_03215	MDOCMKDG_03347	IFNMBEFA_03272	GKOILBNK_03411	NJJENNMP_03404	LBNBPKGL_02944	IDHFDJGN_03400	EHIBAMHH_03508	DAEMFFNF_03526	JGBHEMHG_03470	INNLKBBC_03381	DPIANIOG_03449	EDJCGLFE_03523	FBGLDHKP_03638
group_1830		NAD(P)H dehydrogenase (quinone)	74	74	1	1	4985				593	593	593	CBCGLHLL_03497	OLKJCOBC_01078	DLAHELBK_00870	ENEFNDIN_01077	CLEDJFKJ_03030	KAKPHMMM_03016	JINMEJPA_02263	KGLHKDKP_03610	NBHECGBB_01519	FICJAGBM_01901	PPKMPCNB_03428	GLDAJHPJ_03506	IGKBIPDO_03499	PNJGHIIE_03494	MCFFHCJJ_03527	JFHAGHJJ_03512	MLNNCFEL_03127	JMOPCDMI_03487	LABOGHMG_03080	BOOGLBFO_03559	FIHFHDIO_03540	CCHAOKHM_02896	AKKGPDOG_03334	MDOCMKDG_03391	IFNMBEFA_03322	GKOILBNK_03452	NJJENNMP_03544	LBNBPKGL_03009	IDHFDJGN_03485	EHIBAMHH_03529	DAEMFFNF_03547	JGBHEMHG_03530	INNLKBBC_00859	DPIANIOG_00806	EDJCGLFE_01437	FBGLDHKP_01230
yijE_2		putative cystine transporter YijE	74	74	1	1	4987				872	914	912	CBCGLHLL_03499	OLKJCOBC_01080	DLAHELBK_00872	ENEFNDIN_01079	CLEDJFKJ_03028	KAKPHMMM_03018	JINMEJPA_02265	KGLHKDKP_03612	NBHECGBB_01521	FICJAGBM_01903	PPKMPCNB_03430	GLDAJHPJ_03508	IGKBIPDO_03501	PNJGHIIE_03496	MCFFHCJJ_03529	JFHAGHJJ_03514	MLNNCFEL_03125	JMOPCDMI_03489	LABOGHMG_03078	BOOGLBFO_03561	FIHFHDIO_03542	CCHAOKHM_02898	AKKGPDOG_03336	MDOCMKDG_03393	IFNMBEFA_03324	GKOILBNK_03454	NJJENNMP_03542	LBNBPKGL_03011	IDHFDJGN_03487	EHIBAMHH_03531	DAEMFFNF_03549	JGBHEMHG_03532	INNLKBBC_00861	DPIANIOG_00808	EDJCGLFE_01435	FBGLDHKP_01228
purA		Adenylosuccinate synthetase	74	74	1	1	2142				1100	1319	1316	CBCGLHLL_03522	OLKJCOBC_03536	DLAHELBK_03548	ENEFNDIN_03541	CLEDJFKJ_03335	KAKPHMMM_03110	JINMEJPA_02626	KGLHKDKP_03637	NBHECGBB_03584	FICJAGBM_02528	PPKMPCNB_02883	GLDAJHPJ_03570	IGKBIPDO_03531	PNJGHIIE_03505	MCFFHCJJ_03592	JFHAGHJJ_03575	MLNNCFEL_03201	JMOPCDMI_03498	LABOGHMG_03113	BOOGLBFO_03571	FIHFHDIO_03507	CCHAOKHM_03026	AKKGPDOG_03358	MDOCMKDG_03429	IFNMBEFA_03526	GKOILBNK_03502	NJJENNMP_03564	LBNBPKGL_03123	IDHFDJGN_03497	EHIBAMHH_03553	DAEMFFNF_03572	JGBHEMHG_03554	INNLKBBC_03458	DPIANIOG_03559	EDJCGLFE_03562	FBGLDHKP_03705
gstB_1		Glutathione S-transferase GST-6.0	74	74	1	1	2168				530	611	608	CBCGLHLL_03528	OLKJCOBC_03556	DLAHELBK_03567	ENEFNDIN_03547	CLEDJFKJ_03212	KAKPHMMM_02871	JINMEJPA_02449	KGLHKDKP_03643	NBHECGBB_02493	FICJAGBM_00651	PPKMPCNB_02863	GLDAJHPJ_03595	IGKBIPDO_03564	PNJGHIIE_03538	MCFFHCJJ_03612	JFHAGHJJ_03614	MLNNCFEL_03232	JMOPCDMI_03531	LABOGHMG_03176	BOOGLBFO_03590	FIHFHDIO_03564	CCHAOKHM_03003	AKKGPDOG_03383	MDOCMKDG_03792	IFNMBEFA_03354	GKOILBNK_03543	NJJENNMP_03583	LBNBPKGL_03195	IDHFDJGN_03538	EHIBAMHH_03573	DAEMFFNF_03662	JGBHEMHG_03560	INNLKBBC_03496	DPIANIOG_03565	EDJCGLFE_03179	FBGLDHKP_01734
group_1837		hypothetical protein	74	74	1	1	2154				344	344	344	CBCGLHLL_03536	OLKJCOBC_03548	DLAHELBK_03575	ENEFNDIN_03555	CLEDJFKJ_03204	KAKPHMMM_02879	JINMEJPA_02457	KGLHKDKP_03651	NBHECGBB_02501	FICJAGBM_00643	PPKMPCNB_02871	GLDAJHPJ_03603	IGKBIPDO_03556	PNJGHIIE_03530	MCFFHCJJ_03604	JFHAGHJJ_03606	MLNNCFEL_03240	JMOPCDMI_03523	LABOGHMG_03184	BOOGLBFO_03598	FIHFHDIO_03556	CCHAOKHM_03014	AKKGPDOG_03391	MDOCMKDG_03531	IFNMBEFA_03362	GKOILBNK_03551	NJJENNMP_03591	LBNBPKGL_03187	IDHFDJGN_03546	EHIBAMHH_03565	DAEMFFNF_03654	JGBHEMHG_03568	INNLKBBC_03504	DPIANIOG_03573	EDJCGLFE_03187	FBGLDHKP_01726
vfr		Cyclic AMP receptor-like protein	74	74	1	1	2146				665	707	676	CBCGLHLL_03544	OLKJCOBC_03540	DLAHELBK_03583	ENEFNDIN_03563	CLEDJFKJ_03196	KAKPHMMM_02887	JINMEJPA_02465	KGLHKDKP_03659	NBHECGBB_02509	FICJAGBM_00635	PPKMPCNB_02879	GLDAJHPJ_03611	IGKBIPDO_03548	PNJGHIIE_03522	MCFFHCJJ_03596	JFHAGHJJ_03598	MLNNCFEL_03248	JMOPCDMI_03515	LABOGHMG_03192	BOOGLBFO_03606	FIHFHDIO_03548	CCHAOKHM_03022	AKKGPDOG_03399	MDOCMKDG_03523	IFNMBEFA_03370	GKOILBNK_03559	NJJENNMP_03599	LBNBPKGL_03179	IDHFDJGN_03554	EHIBAMHH_03557	DAEMFFNF_03646	JGBHEMHG_03576	INNLKBBC_03512	DPIANIOG_03581	EDJCGLFE_03195	FBGLDHKP_01718
smrA		putative DNA endonuclease SmrA	74	74	1	1	6263				695	695	695	CBCGLHLL_03582	OLKJCOBC_03563	DLAHELBK_03462	ENEFNDIN_03568	CLEDJFKJ_03005	KAKPHMMM_03479	JINMEJPA_02135	KGLHKDKP_03719	NBHECGBB_02517	FICJAGBM_02889	PPKMPCNB_03530	GLDAJHPJ_01952	IGKBIPDO_03169	PNJGHIIE_03103	MCFFHCJJ_03723	JFHAGHJJ_00741	MLNNCFEL_03308	JMOPCDMI_03095	LABOGHMG_03417	BOOGLBFO_03518	FIHFHDIO_03251	CCHAOKHM_03473	AKKGPDOG_00199	MDOCMKDG_02750	IFNMBEFA_02817	GKOILBNK_03218	NJJENNMP_03113	LBNBPKGL_02343	IDHFDJGN_03432	EHIBAMHH_01261	DAEMFFNF_03730	JGBHEMHG_03599	INNLKBBC_01216	DPIANIOG_03604	EDJCGLFE_01626	FBGLDHKP_03509
trpC		Indole-3-glycerol phosphate synthase	74	74	1	1	6264				806	806	806	CBCGLHLL_03583	OLKJCOBC_03564	DLAHELBK_03461	ENEFNDIN_03569	CLEDJFKJ_03006	KAKPHMMM_03480	JINMEJPA_02134	KGLHKDKP_03720	NBHECGBB_02516	FICJAGBM_02890	PPKMPCNB_03531	GLDAJHPJ_01953	IGKBIPDO_03168	PNJGHIIE_03102	MCFFHCJJ_03724	JFHAGHJJ_00742	MLNNCFEL_03309	JMOPCDMI_03094	LABOGHMG_03418	BOOGLBFO_03517	FIHFHDIO_03250	CCHAOKHM_03472	AKKGPDOG_00200	MDOCMKDG_02749	IFNMBEFA_02816	GKOILBNK_03217	NJJENNMP_03112	LBNBPKGL_02342	IDHFDJGN_03433	EHIBAMHH_01262	DAEMFFNF_03731	JGBHEMHG_03600	INNLKBBC_01217	DPIANIOG_03605	EDJCGLFE_01625	FBGLDHKP_03508
tetC		Transposon Tn10 TetC protein	74	74	1	1	3510				467	572	569	CBCGLHLL_03598	OLKJCOBC_03586	DLAHELBK_03436	ENEFNDIN_03591	CLEDJFKJ_03243	KAKPHMMM_03622	JINMEJPA_03279	KGLHKDKP_03111	NBHECGBB_02632	FICJAGBM_03673	PPKMPCNB_00282	GLDAJHPJ_03108	IGKBIPDO_03287	PNJGHIIE_03445	MCFFHCJJ_03359	JFHAGHJJ_03658	MLNNCFEL_02608	JMOPCDMI_03245	LABOGHMG_03494	BOOGLBFO_03492	FIHFHDIO_03337	CCHAOKHM_01349	AKKGPDOG_03409	MDOCMKDG_03740	IFNMBEFA_03380	GKOILBNK_03528	NJJENNMP_03445	LBNBPKGL_03648	IDHFDJGN_03523	EHIBAMHH_02998	DAEMFFNF_03366	JGBHEMHG_03586	INNLKBBC_02976	DPIANIOG_03591	EDJCGLFE_02827	FBGLDHKP_03103
group_1856		Acetyltransferase (GNAT) domain protein	74	74	1	1	3553				506	506	506	CBCGLHLL_03636	OLKJCOBC_03650	DLAHELBK_03703	ENEFNDIN_03655	CLEDJFKJ_03438	KAKPHMMM_03645	JINMEJPA_02897	KGLHKDKP_03732	NBHECGBB_02971	FICJAGBM_03659	PPKMPCNB_00245	GLDAJHPJ_03664	IGKBIPDO_03668	PNJGHIIE_03678	MCFFHCJJ_03686	JFHAGHJJ_03693	MLNNCFEL_03454	JMOPCDMI_03655	LABOGHMG_03535	BOOGLBFO_03687	FIHFHDIO_03668	CCHAOKHM_01386	AKKGPDOG_03675	MDOCMKDG_03622	IFNMBEFA_03588	GKOILBNK_03641	NJJENNMP_03691	LBNBPKGL_03458	IDHFDJGN_03681	EHIBAMHH_03659	DAEMFFNF_03693	JGBHEMHG_03651	INNLKBBC_03561	DPIANIOG_03669	EDJCGLFE_03623	FBGLDHKP_03765
group_1857		ant_ant_sig: anti-anti-sigma factor	74	74	1	1	4546				521	560	539	CBCGLHLL_03651	OLKJCOBC_03665	DLAHELBK_03718	ENEFNDIN_03670	CLEDJFKJ_03453	KAKPHMMM_03371	JINMEJPA_02930	KGLHKDKP_03747	NBHECGBB_03023	FICJAGBM_00675	PPKMPCNB_02947	GLDAJHPJ_03679	IGKBIPDO_03683	PNJGHIIE_03693	MCFFHCJJ_03701	JFHAGHJJ_03708	MLNNCFEL_03489	JMOPCDMI_03670	LABOGHMG_03556	BOOGLBFO_03702	FIHFHDIO_03683	CCHAOKHM_00757	AKKGPDOG_03610	MDOCMKDG_03637	IFNMBEFA_03612	GKOILBNK_03656	NJJENNMP_03706	LBNBPKGL_03473	IDHFDJGN_03714	EHIBAMHH_03674	DAEMFFNF_03708	JGBHEMHG_03666	INNLKBBC_03576	DPIANIOG_03684	EDJCGLFE_03626	FBGLDHKP_03774
ohrR_2		Organic hydroperoxide resistance transcriptional regulator	74	74	1	1	4549				437	437	437	CBCGLHLL_03654	OLKJCOBC_03668	DLAHELBK_03721	ENEFNDIN_03673	CLEDJFKJ_03456	KAKPHMMM_03374	JINMEJPA_02927	KGLHKDKP_03750	NBHECGBB_03026	FICJAGBM_00678	PPKMPCNB_02950	GLDAJHPJ_03682	IGKBIPDO_03686	PNJGHIIE_03696	MCFFHCJJ_03704	JFHAGHJJ_03711	MLNNCFEL_03486	JMOPCDMI_03673	LABOGHMG_03553	BOOGLBFO_03705	FIHFHDIO_03686	CCHAOKHM_00754	AKKGPDOG_03613	MDOCMKDG_03640	IFNMBEFA_03615	GKOILBNK_03659	NJJENNMP_03709	LBNBPKGL_03476	IDHFDJGN_03717	EHIBAMHH_03677	DAEMFFNF_03711	JGBHEMHG_03669	INNLKBBC_03579	DPIANIOG_03687	EDJCGLFE_03629	FBGLDHKP_03771
group_1859		hypothetical protein	74	74	1	1	1111				941	1004	1003	CBCGLHLL_03666	OLKJCOBC_03680	DLAHELBK_03493	ENEFNDIN_03685	CLEDJFKJ_02408	KAKPHMMM_03031	JINMEJPA_02543	KGLHKDKP_03189	NBHECGBB_02403	FICJAGBM_02178	PPKMPCNB_03219	GLDAJHPJ_02978	IGKBIPDO_03521	PNJGHIIE_02980	MCFFHCJJ_03217	JFHAGHJJ_03018	MLNNCFEL_02619	JMOPCDMI_03464	LABOGHMG_03004	BOOGLBFO_03168	FIHFHDIO_03129	CCHAOKHM_03602	AKKGPDOG_02470	MDOCMKDG_02623	IFNMBEFA_02519	GKOILBNK_03028	NJJENNMP_03491	LBNBPKGL_03031	IDHFDJGN_02993	EHIBAMHH_03076	DAEMFFNF_03128	JGBHEMHG_03681	INNLKBBC_02915	DPIANIOG_03460	EDJCGLFE_03238	FBGLDHKP_03688
yhbE		putative inner membrane transporter YhbE	74	74	1	1	5086				887	902	901	CBCGLHLL_00084	OLKJCOBC_01170	DLAHELBK_00962	ENEFNDIN_01169	CLEDJFKJ_01595	KAKPHMMM_00712	JINMEJPA_00488	KGLHKDKP_01526	NBHECGBB_01911	FICJAGBM_00125	PPKMPCNB_01158	GLDAJHPJ_00849	IGKBIPDO_01101	PNJGHIIE_01107	MCFFHCJJ_01420	JFHAGHJJ_00086	MLNNCFEL_02341	JMOPCDMI_01094	LABOGHMG_00255	BOOGLBFO_01112	FIHFHDIO_01263	CCHAOKHM_02989	AKKGPDOG_01616	MDOCMKDG_00697	IFNMBEFA_01383	GKOILBNK_00085	NJJENNMP_01108	LBNBPKGL_00753	IDHFDJGN_01113	EHIBAMHH_00331	DAEMFFNF_01271	JGBHEMHG_00083	INNLKBBC_00951	DPIANIOG_00898	EDJCGLFE_01345	FBGLDHKP_01138
group_1860		Bacterial protein of unknown function (Gcw_chp)	74	74	1	1	3200				794	794	794	CBCGLHLL_03673	OLKJCOBC_03688	DLAHELBK_03731	ENEFNDIN_03692	CLEDJFKJ_03598	KAKPHMMM_02820	JINMEJPA_03306	KGLHKDKP_03776	NBHECGBB_03478	FICJAGBM_01944	PPKMPCNB_03615	GLDAJHPJ_03719	IGKBIPDO_03724	PNJGHIIE_03723	MCFFHCJJ_03714	JFHAGHJJ_03722	MLNNCFEL_03524	JMOPCDMI_03710	LABOGHMG_03607	BOOGLBFO_03732	FIHFHDIO_03713	CCHAOKHM_00435	AKKGPDOG_03651	MDOCMKDG_03690	IFNMBEFA_03667	GKOILBNK_03708	NJJENNMP_03737	LBNBPKGL_03526	IDHFDJGN_03727	EHIBAMHH_03697	DAEMFFNF_03721	JGBHEMHG_03688	INNLKBBC_03589	DPIANIOG_03697	EDJCGLFE_01062	FBGLDHKP_00856
araC_2		L-arabonate dehydratase	74	74	1	1	3198				1340	1733	1727	CBCGLHLL_03675	OLKJCOBC_03690	DLAHELBK_03733	ENEFNDIN_03694	CLEDJFKJ_03600	KAKPHMMM_02822	JINMEJPA_03304	KGLHKDKP_03778	NBHECGBB_03495	FICJAGBM_01946	PPKMPCNB_03617	GLDAJHPJ_03721	IGKBIPDO_03726	PNJGHIIE_03725	MCFFHCJJ_03716	JFHAGHJJ_03724	MLNNCFEL_03526	JMOPCDMI_03712	LABOGHMG_03609	BOOGLBFO_03734	FIHFHDIO_03715	CCHAOKHM_00433	AKKGPDOG_03653	MDOCMKDG_03692	IFNMBEFA_03669	GKOILBNK_03710	NJJENNMP_03739	LBNBPKGL_03528	IDHFDJGN_03729	EHIBAMHH_03699	DAEMFFNF_03723	JGBHEMHG_03690	INNLKBBC_03591	DPIANIOG_03699	EDJCGLFE_01064	FBGLDHKP_00858
group_187		hypothetical protein	74	74	1	1	5939				362	362	362	CBCGLHLL_00294	OLKJCOBC_00502	DLAHELBK_00283	ENEFNDIN_00501	CLEDJFKJ_00025	KAKPHMMM_00393	JINMEJPA_00609	KGLHKDKP_00503	NBHECGBB_01478	FICJAGBM_02235	PPKMPCNB_03457	GLDAJHPJ_00025	IGKBIPDO_00273	PNJGHIIE_00283	MCFFHCJJ_00281	JFHAGHJJ_00555	MLNNCFEL_03361	JMOPCDMI_00273	LABOGHMG_03342	BOOGLBFO_00283	FIHFHDIO_00283	CCHAOKHM_00619	AKKGPDOG_01885	MDOCMKDG_00273	IFNMBEFA_00273	GKOILBNK_00540	NJJENNMP_00283	LBNBPKGL_00025	IDHFDJGN_00283	EHIBAMHH_00511	DAEMFFNF_00281	JGBHEMHG_00548	INNLKBBC_00281	DPIANIOG_00025	EDJCGLFE_00660	FBGLDHKP_00283
hpxO_1		FAD-dependent urate hydroxylase	74	74	1	1	4870				1313	1322	1313	CBCGLHLL_00405	OLKJCOBC_00613	DLAHELBK_00394	ENEFNDIN_00612	CLEDJFKJ_00135	KAKPHMMM_00283	JINMEJPA_00165	KGLHKDKP_00614	NBHECGBB_00735	FICJAGBM_00057	PPKMPCNB_00964	GLDAJHPJ_00136	IGKBIPDO_00384	PNJGHIIE_00394	MCFFHCJJ_00393	JFHAGHJJ_00666	MLNNCFEL_00746	JMOPCDMI_00384	LABOGHMG_01067	BOOGLBFO_00394	FIHFHDIO_00394	CCHAOKHM_00508	AKKGPDOG_00956	MDOCMKDG_00384	IFNMBEFA_00384	GKOILBNK_00651	NJJENNMP_00394	LBNBPKGL_00136	IDHFDJGN_00394	EHIBAMHH_00622	DAEMFFNF_00393	JGBHEMHG_00659	INNLKBBC_00392	DPIANIOG_00136	EDJCGLFE_00549	FBGLDHKP_00394
ppiA		Peptidyl-prolyl cis-trans isomerase A	74	74	1	1	1090				557	557	557	CBCGLHLL_03801	OLKJCOBC_03807	DLAHELBK_03394	ENEFNDIN_03802	CLEDJFKJ_02366	KAKPHMMM_03518	JINMEJPA_03534	KGLHKDKP_03148	NBHECGBB_02238	FICJAGBM_03436	PPKMPCNB_03709	GLDAJHPJ_02937	IGKBIPDO_03434	PNJGHIIE_02938	MCFFHCJJ_03176	JFHAGHJJ_02976	MLNNCFEL_03519	JMOPCDMI_03422	LABOGHMG_03568	BOOGLBFO_03126	FIHFHDIO_03087	CCHAOKHM_03561	AKKGPDOG_02428	MDOCMKDG_02581	IFNMBEFA_02477	GKOILBNK_02986	NJJENNMP_03352	LBNBPKGL_02920	IDHFDJGN_02951	EHIBAMHH_03035	DAEMFFNF_03087	JGBHEMHG_03809	INNLKBBC_02873	DPIANIOG_03807	EDJCGLFE_03196	FBGLDHKP_03605
leuE_3		Leucine efflux protein	74	74	1	1	1253				608	608	608	CBCGLHLL_00516	OLKJCOBC_00724	DLAHELBK_00518	ENEFNDIN_00722	CLEDJFKJ_02267	KAKPHMMM_02610	JINMEJPA_01362	KGLHKDKP_00738	NBHECGBB_00211	FICJAGBM_01619	PPKMPCNB_02315	GLDAJHPJ_00353	IGKBIPDO_00601	PNJGHIIE_00611	MCFFHCJJ_00611	JFHAGHJJ_01111	MLNNCFEL_01514	JMOPCDMI_00509	LABOGHMG_01975	BOOGLBFO_00611	FIHFHDIO_00611	CCHAOKHM_02236	AKKGPDOG_02340	MDOCMKDG_02302	IFNMBEFA_01903	GKOILBNK_00776	NJJENNMP_00611	LBNBPKGL_02597	IDHFDJGN_00519	EHIBAMHH_00840	DAEMFFNF_00610	JGBHEMHG_00771	INNLKBBC_00504	DPIANIOG_00355	EDJCGLFE_00725	FBGLDHKP_00519
emrA_1		Multidrug export protein EmrA	74	74	1	1	1321				971	1157	1120	CBCGLHLL_00574	OLKJCOBC_00782	DLAHELBK_00576	ENEFNDIN_00780	CLEDJFKJ_02117	KAKPHMMM_01173	JINMEJPA_01442	KGLHKDKP_00796	NBHECGBB_00269	FICJAGBM_00878	PPKMPCNB_01484	GLDAJHPJ_00295	IGKBIPDO_00543	PNJGHIIE_00553	MCFFHCJJ_00553	JFHAGHJJ_01053	MLNNCFEL_02869	JMOPCDMI_00567	LABOGHMG_00809	BOOGLBFO_00553	FIHFHDIO_00553	CCHAOKHM_02281	AKKGPDOG_00622	MDOCMKDG_02085	IFNMBEFA_00656	GKOILBNK_00834	NJJENNMP_00553	LBNBPKGL_01785	IDHFDJGN_00577	EHIBAMHH_00782	DAEMFFNF_00552	JGBHEMHG_00829	INNLKBBC_00562	DPIANIOG_00297	EDJCGLFE_00783	FBGLDHKP_00577
rpsA		30S ribosomal protein S1	74	74	1	1	2658				497	1691	1657	CBCGLHLL_01024	OLKJCOBC_01027	DLAHELBK_00819	ENEFNDIN_01026	CLEDJFKJ_02432	KAKPHMMM_01429	JINMEJPA_01682	KGLHKDKP_01237	NBHECGBB_02770	FICJAGBM_02610	PPKMPCNB_02116	GLDAJHPJ_00559	IGKBIPDO_00810	PNJGHIIE_00818	MCFFHCJJ_00807	JFHAGHJJ_01199	MLNNCFEL_01103	JMOPCDMI_00813	LABOGHMG_00993	BOOGLBFO_00820	FIHFHDIO_00820	CCHAOKHM_00124	AKKGPDOG_01733	MDOCMKDG_02645	IFNMBEFA_02626	GKOILBNK_01076	NJJENNMP_00699	LBNBPKGL_01295	IDHFDJGN_00822	EHIBAMHH_01049	DAEMFFNF_00806	JGBHEMHG_01075	INNLKBBC_00808	DPIANIOG_00755	EDJCGLFE_01222	FBGLDHKP_00895
mrpA		Na( )/H( ) antiporter subunit A	74	74	1	1	4712				1478	2849	2818	CBCGLHLL_00409	OLKJCOBC_00617	DLAHELBK_00398	ENEFNDIN_00616	CLEDJFKJ_00139	KAKPHMMM_00279	JINMEJPA_00161	KGLHKDKP_00618	NBHECGBB_00872	FICJAGBM_00061	PPKMPCNB_00960	GLDAJHPJ_00140	IGKBIPDO_00388	PNJGHIIE_00398	MCFFHCJJ_00397	JFHAGHJJ_00670	MLNNCFEL_00742	JMOPCDMI_00388	LABOGHMG_01071	BOOGLBFO_00398	FIHFHDIO_00398	CCHAOKHM_00504	AKKGPDOG_00960	MDOCMKDG_00388	IFNMBEFA_00388	GKOILBNK_00655	NJJENNMP_00398	LBNBPKGL_00140	IDHFDJGN_00398	EHIBAMHH_00626	DAEMFFNF_00397	JGBHEMHG_00663	INNLKBBC_00396	DPIANIOG_00140	EDJCGLFE_00545	FBGLDHKP_00398
cmpR_1		HTH-type transcriptional activator CmpR	74	74	1	1	5892				545	863	855	CBCGLHLL_00340	OLKJCOBC_00548	DLAHELBK_00329	ENEFNDIN_00547	CLEDJFKJ_00071	KAKPHMMM_00347	JINMEJPA_03038	KGLHKDKP_00549	NBHECGBB_03097	FICJAGBM_01967	PPKMPCNB_01029	GLDAJHPJ_00071	IGKBIPDO_00319	PNJGHIIE_00329	MCFFHCJJ_00327	JFHAGHJJ_00601	MLNNCFEL_01600	JMOPCDMI_00319	LABOGHMG_01590	BOOGLBFO_00329	FIHFHDIO_00329	CCHAOKHM_00573	AKKGPDOG_01931	MDOCMKDG_00319	IFNMBEFA_00319	GKOILBNK_00586	NJJENNMP_00329	LBNBPKGL_00071	IDHFDJGN_00329	EHIBAMHH_00557	DAEMFFNF_00327	JGBHEMHG_00594	INNLKBBC_00327	DPIANIOG_00071	EDJCGLFE_00614	FBGLDHKP_00329
hcaT		putative 3-phenylpropionic acid transporter	74	74	1	1	3508				1163	1166	1163	CBCGLHLL_03249	OLKJCOBC_03288	DLAHELBK_01799	ENEFNDIN_03286	CLEDJFKJ_01216	KAKPHMMM_02431	JINMEJPA_01749	KGLHKDKP_03362	NBHECGBB_01811	FICJAGBM_02045	PPKMPCNB_00284	GLDAJHPJ_02144	IGKBIPDO_02211	PNJGHIIE_01482	MCFFHCJJ_01794	JFHAGHJJ_02191	MLNNCFEL_01929	JMOPCDMI_01770	LABOGHMG_01866	BOOGLBFO_01779	FIHFHDIO_02466	CCHAOKHM_02568	AKKGPDOG_02810	MDOCMKDG_01745	IFNMBEFA_01829	GKOILBNK_02634	NJJENNMP_01783	LBNBPKGL_02692	IDHFDJGN_01634	EHIBAMHH_03207	DAEMFFNF_01643	JGBHEMHG_03205	INNLKBBC_01674	DPIANIOG_03229	EDJCGLFE_00881	FBGLDHKP_00675
bicA_2		Bicarbonate transporter BicA	74	74	1	1	5190				2129	2201	2190	CBCGLHLL_00189	OLKJCOBC_02338	DLAHELBK_02579	ENEFNDIN_02337	CLEDJFKJ_01316	KAKPHMMM_01608	JINMEJPA_03253	KGLHKDKP_02991	NBHECGBB_00817	FICJAGBM_02859	PPKMPCNB_02639	GLDAJHPJ_01739	IGKBIPDO_02297	PNJGHIIE_02016	MCFFHCJJ_02396	JFHAGHJJ_00190	MLNNCFEL_03168	JMOPCDMI_02296	LABOGHMG_03071	BOOGLBFO_02559	FIHFHDIO_02194	CCHAOKHM_01098	AKKGPDOG_00103	MDOCMKDG_01323	IFNMBEFA_01196	GKOILBNK_00191	NJJENNMP_02229	LBNBPKGL_01198	IDHFDJGN_02184	EHIBAMHH_00437	DAEMFFNF_02348	JGBHEMHG_00187	INNLKBBC_03387	DPIANIOG_02206	EDJCGLFE_03544	FBGLDHKP_02842
cobS		Adenosylcobinamide-GDP ribazoletransferase	74	74	1	1	2762				743	743	743	CBCGLHLL_00953	OLKJCOBC_00956	DLAHELBK_00748	ENEFNDIN_00955	CLEDJFKJ_03515	KAKPHMMM_01800	JINMEJPA_01786	KGLHKDKP_01166	NBHECGBB_02667	FICJAGBM_01768	PPKMPCNB_02464	GLDAJHPJ_00488	IGKBIPDO_00739	PNJGHIIE_00747	MCFFHCJJ_00736	JFHAGHJJ_01270	MLNNCFEL_01174	JMOPCDMI_00742	LABOGHMG_00922	BOOGLBFO_00749	FIHFHDIO_00749	CCHAOKHM_00194	AKKGPDOG_02724	MDOCMKDG_01636	IFNMBEFA_01531	GKOILBNK_01005	NJJENNMP_00770	LBNBPKGL_01224	IDHFDJGN_00751	EHIBAMHH_00978	DAEMFFNF_00735	JGBHEMHG_01004	INNLKBBC_00736	DPIANIOG_00684	EDJCGLFE_01150	FBGLDHKP_00966
ftsK		DNA translocase FtsK	74	74	1	1	6692				2150	3038	3020	CBCGLHLL_02954	OLKJCOBC_00229	DLAHELBK_00008	ENEFNDIN_00228	CLEDJFKJ_00789	KAKPHMMM_03424	JINMEJPA_03022	KGLHKDKP_00230	NBHECGBB_03199	FICJAGBM_02803	PPKMPCNB_01974	GLDAJHPJ_03712	IGKBIPDO_03712	PNJGHIIE_00008	MCFFHCJJ_00008	JFHAGHJJ_00300	MLNNCFEL_02575	JMOPCDMI_03698	LABOGHMG_03600	BOOGLBFO_00008	FIHFHDIO_00008	CCHAOKHM_01569	AKKGPDOG_03639	MDOCMKDG_03678	IFNMBEFA_03655	GKOILBNK_03696	NJJENNMP_00008	LBNBPKGL_03514	IDHFDJGN_00008	EHIBAMHH_03685	DAEMFFNF_00008	JGBHEMHG_00275	INNLKBBC_00008	DPIANIOG_02929	EDJCGLFE_00229	FBGLDHKP_00008
group_197		Glutathione-dependent formaldehyde-activating enzyme	74	74	1	1	4153				203	410	404	CBCGLHLL_01126	OLKJCOBC_00068	DLAHELBK_03043	ENEFNDIN_00068	CLEDJFKJ_00273	KAKPHMMM_00062	JINMEJPA_00694	KGLHKDKP_00068	NBHECGBB_01663	FICJAGBM_02265	PPKMPCNB_00416	GLDAJHPJ_01114	IGKBIPDO_02951	PNJGHIIE_02834	MCFFHCJJ_00909	JFHAGHJJ_01528	MLNNCFEL_00057	JMOPCDMI_02876	LABOGHMG_00068	BOOGLBFO_03022	FIHFHDIO_02930	CCHAOKHM_01884	AKKGPDOG_00427	MDOCMKDG_02373	IFNMBEFA_02373	GKOILBNK_02882	NJJENNMP_02894	LBNBPKGL_01991	IDHFDJGN_02847	EHIBAMHH_01151	DAEMFFNF_00908	JGBHEMHG_01177	INNLKBBC_01107	DPIANIOG_01054	EDJCGLFE_00154	FBGLDHKP_03351
arsC		Arsenate reductase	74	74	1	1	2524				428	428	428	CBCGLHLL_01236	OLKJCOBC_01264	DLAHELBK_01056	ENEFNDIN_01263	CLEDJFKJ_03522	KAKPHMMM_03342	JINMEJPA_03130	KGLHKDKP_01277	NBHECGBB_02553	FICJAGBM_02323	PPKMPCNB_03514	GLDAJHPJ_00599	IGKBIPDO_00850	PNJGHIIE_00858	MCFFHCJJ_01017	JFHAGHJJ_02476	MLNNCFEL_03161	JMOPCDMI_03728	LABOGHMG_03028	BOOGLBFO_00860	FIHFHDIO_00860	CCHAOKHM_01079	AKKGPDOG_01514	MDOCMKDG_01958	IFNMBEFA_02703	GKOILBNK_03726	NJJENNMP_00857	LBNBPKGL_01438	IDHFDJGN_00862	EHIBAMHH_01441	DAEMFFNF_01016	JGBHEMHG_01287	INNLKBBC_03608	DPIANIOG_01164	EDJCGLFE_02506	FBGLDHKP_02473
fghA		S-formylglutathione hydrolase	74	74	1	1	1222				845	848	845	CBCGLHLL_00483	OLKJCOBC_00692	DLAHELBK_00486	ENEFNDIN_00690	CLEDJFKJ_02235	KAKPHMMM_02577	JINMEJPA_01329	KGLHKDKP_00706	NBHECGBB_00178	FICJAGBM_01060	PPKMPCNB_02282	GLDAJHPJ_00386	IGKBIPDO_00634	PNJGHIIE_00644	MCFFHCJJ_00644	JFHAGHJJ_01143	MLNNCFEL_01547	JMOPCDMI_00476	LABOGHMG_02008	BOOGLBFO_00643	FIHFHDIO_00644	CCHAOKHM_02206	AKKGPDOG_02373	MDOCMKDG_02335	IFNMBEFA_01936	GKOILBNK_00743	NJJENNMP_00643	LBNBPKGL_02668	IDHFDJGN_00486	EHIBAMHH_00873	DAEMFFNF_00643	JGBHEMHG_00738	INNLKBBC_00471	DPIANIOG_00388	EDJCGLFE_00693	FBGLDHKP_00487
moaE1		Molybdopterin synthase catalytic subunit 1	74	74	1	1	3372				485	488	485	CBCGLHLL_03233	OLKJCOBC_03272	DLAHELBK_01783	ENEFNDIN_03270	CLEDJFKJ_01200	KAKPHMMM_02415	JINMEJPA_01733	KGLHKDKP_03346	NBHECGBB_01795	FICJAGBM_03366	PPKMPCNB_00300	GLDAJHPJ_02128	IGKBIPDO_02195	PNJGHIIE_01466	MCFFHCJJ_01778	JFHAGHJJ_02207	MLNNCFEL_01913	JMOPCDMI_01754	LABOGHMG_01850	BOOGLBFO_01763	FIHFHDIO_02450	CCHAOKHM_02584	AKKGPDOG_02794	MDOCMKDG_01761	IFNMBEFA_01845	GKOILBNK_02618	NJJENNMP_01767	LBNBPKGL_02708	IDHFDJGN_01618	EHIBAMHH_03191	DAEMFFNF_01627	JGBHEMHG_03189	INNLKBBC_01658	DPIANIOG_03213	EDJCGLFE_00897	FBGLDHKP_00691
acdA		Acyl-CoA dehydrogenase	74	74	1	1	2740				1292	1295	1292	CBCGLHLL_00975	OLKJCOBC_00978	DLAHELBK_00770	ENEFNDIN_00977	CLEDJFKJ_02310	KAKPHMMM_01478	JINMEJPA_03233	KGLHKDKP_01188	NBHECGBB_01827	FICJAGBM_03080	PPKMPCNB_02486	GLDAJHPJ_00510	IGKBIPDO_00761	PNJGHIIE_00769	MCFFHCJJ_00758	JFHAGHJJ_01248	MLNNCFEL_01152	JMOPCDMI_00764	LABOGHMG_00944	BOOGLBFO_00771	FIHFHDIO_00771	CCHAOKHM_00172	AKKGPDOG_01782	MDOCMKDG_01614	IFNMBEFA_01509	GKOILBNK_01027	NJJENNMP_00748	LBNBPKGL_01246	IDHFDJGN_00773	EHIBAMHH_01000	DAEMFFNF_00757	JGBHEMHG_01026	INNLKBBC_00758	DPIANIOG_00706	EDJCGLFE_01172	FBGLDHKP_00944
group_2073		hypothetical protein	74	74	1	1	3789				773	779	773	CBCGLHLL_01655	OLKJCOBC_01669	DLAHELBK_01874	ENEFNDIN_01668	CLEDJFKJ_00981	KAKPHMMM_02122	JINMEJPA_00832	KGLHKDKP_01002	NBHECGBB_02194	FICJAGBM_01109	PPKMPCNB_00052	GLDAJHPJ_03148	IGKBIPDO_01563	PNJGHIIE_01679	MCFFHCJJ_02821	JFHAGHJJ_00834	MLNNCFEL_00251	JMOPCDMI_01556	LABOGHMG_00435	BOOGLBFO_01854	FIHFHDIO_01571	CCHAOKHM_02777	AKKGPDOG_00292	MDOCMKDG_00845	IFNMBEFA_00812	GKOILBNK_01646	NJJENNMP_01569	LBNBPKGL_00418	IDHFDJGN_01421	EHIBAMHH_01354	DAEMFFNF_02781	JGBHEMHG_01545	INNLKBBC_01309	DPIANIOG_01422	EDJCGLFE_01534	FBGLDHKP_02087
fabD_2		Malonyl CoA-acyl carrier protein transacylase	74	74	1	1	2495				932	938	937	CBCGLHLL_01261	OLKJCOBC_01289	DLAHELBK_01081	ENEFNDIN_01288	CLEDJFKJ_03278	KAKPHMMM_02378	JINMEJPA_02480	KGLHKDKP_01302	NBHECGBB_03656	FICJAGBM_01789	PPKMPCNB_01536	GLDAJHPJ_00624	IGKBIPDO_00875	PNJGHIIE_00883	MCFFHCJJ_01042	JFHAGHJJ_02451	MLNNCFEL_02211	JMOPCDMI_00868	LABOGHMG_02194	BOOGLBFO_00885	FIHFHDIO_00885	CCHAOKHM_01055	AKKGPDOG_01489	MDOCMKDG_01983	IFNMBEFA_02678	GKOILBNK_01131	NJJENNMP_00882	LBNBPKGL_01463	IDHFDJGN_00887	EHIBAMHH_01466	DAEMFFNF_01041	JGBHEMHG_01312	INNLKBBC_03520	DPIANIOG_01189	EDJCGLFE_03573	FBGLDHKP_01389
group_209		GDSL-like Lipase/Acylhydrolase family protein	74	74	1	1	2431				1238	1238	1238	CBCGLHLL_01312	OLKJCOBC_01340	DLAHELBK_01132	ENEFNDIN_01339	CLEDJFKJ_02868	KAKPHMMM_02498	JINMEJPA_00461	KGLHKDKP_01353	NBHECGBB_03429	FICJAGBM_00268	PPKMPCNB_01588	GLDAJHPJ_00675	IGKBIPDO_00926	PNJGHIIE_00934	MCFFHCJJ_01093	JFHAGHJJ_02400	MLNNCFEL_01085	JMOPCDMI_00919	LABOGHMG_01228	BOOGLBFO_00936	FIHFHDIO_00936	CCHAOKHM_01001	AKKGPDOG_01438	MDOCMKDG_01567	IFNMBEFA_01691	GKOILBNK_01182	NJJENNMP_00933	LBNBPKGL_03425	IDHFDJGN_00938	EHIBAMHH_01517	DAEMFFNF_01092	JGBHEMHG_01363	INNLKBBC_01721	DPIANIOG_01240	EDJCGLFE_02032	FBGLDHKP_01338
soxA		Monomeric sarcosine oxidase	74	74	1	1	2396				1154	1154	1154	CBCGLHLL_01347	OLKJCOBC_01375	DLAHELBK_01167	ENEFNDIN_01374	CLEDJFKJ_02705	KAKPHMMM_01732	JINMEJPA_00426	KGLHKDKP_01388	NBHECGBB_02277	FICJAGBM_00233	PPKMPCNB_01623	GLDAJHPJ_00710	IGKBIPDO_00961	PNJGHIIE_00969	MCFFHCJJ_01128	JFHAGHJJ_02580	MLNNCFEL_01050	JMOPCDMI_00954	LABOGHMG_01193	BOOGLBFO_00971	FIHFHDIO_00971	CCHAOKHM_00966	AKKGPDOG_02404	MDOCMKDG_01532	IFNMBEFA_01726	GKOILBNK_01217	NJJENNMP_00968	LBNBPKGL_01559	IDHFDJGN_00973	EHIBAMHH_01552	DAEMFFNF_01127	JGBHEMHG_01398	INNLKBBC_01756	DPIANIOG_01275	EDJCGLFE_01997	FBGLDHKP_01303
cysA_2		Sulfate/thiosulfate import ATP-binding protein CysA	74	74	1	1	2394				1202	1202	1202	CBCGLHLL_01349	OLKJCOBC_01377	DLAHELBK_01169	ENEFNDIN_01376	CLEDJFKJ_02707	KAKPHMMM_01734	JINMEJPA_00424	KGLHKDKP_01390	NBHECGBB_02279	FICJAGBM_00231	PPKMPCNB_01625	GLDAJHPJ_00712	IGKBIPDO_00963	PNJGHIIE_00971	MCFFHCJJ_01130	JFHAGHJJ_02582	MLNNCFEL_01048	JMOPCDMI_00956	LABOGHMG_01191	BOOGLBFO_00973	FIHFHDIO_00973	CCHAOKHM_00964	AKKGPDOG_02406	MDOCMKDG_01530	IFNMBEFA_01728	GKOILBNK_01219	NJJENNMP_00970	LBNBPKGL_01561	IDHFDJGN_00975	EHIBAMHH_01554	DAEMFFNF_01129	JGBHEMHG_01400	INNLKBBC_01758	DPIANIOG_01277	EDJCGLFE_01995	FBGLDHKP_01301
group_212		Ankyrin repeats (3 copies)	74	74	1	1	5668				350	494	392	CBCGLHLL_01403	OLKJCOBC_01431	DLAHELBK_01529	ENEFNDIN_01430	CLEDJFKJ_00797	KAKPHMMM_01083	JINMEJPA_02802	KGLHKDKP_01978	NBHECGBB_02862	FICJAGBM_03110	PPKMPCNB_01759	GLDAJHPJ_02154	IGKBIPDO_01497	PNJGHIIE_01349	MCFFHCJJ_01509	JFHAGHJJ_02293	MLNNCFEL_02364	JMOPCDMI_01490	LABOGHMG_02144	BOOGLBFO_01508	FIHFHDIO_01505	CCHAOKHM_02372	AKKGPDOG_01331	MDOCMKDG_01246	IFNMBEFA_00608	GKOILBNK_01580	NJJENNMP_01503	LBNBPKGL_00360	IDHFDJGN_02002	EHIBAMHH_01608	DAEMFFNF_02018	JGBHEMHG_01879	INNLKBBC_02042	DPIANIOG_01759	EDJCGLFE_01940	FBGLDHKP_01564
group_222		Spore Coat Protein U domain protein	74	74	1	1	3726				392	518	514	CBCGLHLL_01711	OLKJCOBC_01722	DLAHELBK_01927	ENEFNDIN_01721	CLEDJFKJ_02492	KAKPHMMM_03242	JINMEJPA_02526	KGLHKDKP_01057	NBHECGBB_02481	FICJAGBM_02874	PPKMPCNB_00108	GLDAJHPJ_03380	IGKBIPDO_01619	PNJGHIIE_01735	MCFFHCJJ_02766	JFHAGHJJ_00939	MLNNCFEL_00306	JMOPCDMI_01612	LABOGHMG_00490	BOOGLBFO_01907	FIHFHDIO_01626	CCHAOKHM_01543	AKKGPDOG_02921	MDOCMKDG_00900	IFNMBEFA_00867	GKOILBNK_01701	NJJENNMP_01625	LBNBPKGL_00471	IDHFDJGN_01476	EHIBAMHH_01410	DAEMFFNF_02837	JGBHEMHG_01598	INNLKBBC_01362	DPIANIOG_01478	EDJCGLFE_01479	FBGLDHKP_02032
group_223		hypothetical protein	74	74	1	1	2251				428	431	430	CBCGLHLL_01810	OLKJCOBC_01821	DLAHELBK_02026	ENEFNDIN_01820	CLEDJFKJ_01284	KAKPHMMM_03736	JINMEJPA_03398	KGLHKDKP_01688	NBHECGBB_02455	FICJAGBM_02533	PPKMPCNB_02190	GLDAJHPJ_01292	IGKBIPDO_01718	PNJGHIIE_01881	MCFFHCJJ_01877	JFHAGHJJ_01706	MLNNCFEL_00518	JMOPCDMI_02041	LABOGHMG_01884	BOOGLBFO_02006	FIHFHDIO_01725	CCHAOKHM_00840	AKKGPDOG_00853	MDOCMKDG_01688	IFNMBEFA_02977	GKOILBNK_01800	NJJENNMP_01866	LBNBPKGL_00732	IDHFDJGN_01717	EHIBAMHH_01833	DAEMFFNF_01726	JGBHEMHG_01697	INNLKBBC_02291	DPIANIOG_01577	EDJCGLFE_02442	FBGLDHKP_01810
thiM		Hydroxyethylthiazole kinase	74	74	1	1	3574				827	827	827	CBCGLHLL_02094	OLKJCOBC_02105	DLAHELBK_02308	ENEFNDIN_02104	CLEDJFKJ_01962	KAKPHMMM_02955	JINMEJPA_02176	KGLHKDKP_01972	NBHECGBB_02524	FICJAGBM_01719	PPKMPCNB_00228	GLDAJHPJ_01717	IGKBIPDO_01905	PNJGHIIE_03414	MCFFHCJJ_02163	JFHAGHJJ_01990	MLNNCFEL_00670	JMOPCDMI_01907	LABOGHMG_02461	BOOGLBFO_02288	FIHFHDIO_02007	CCHAOKHM_01407	AKKGPDOG_01791	MDOCMKDG_03357	IFNMBEFA_02867	GKOILBNK_02082	NJJENNMP_03414	LBNBPKGL_01684	IDHFDJGN_03410	EHIBAMHH_02117	DAEMFFNF_02012	JGBHEMHG_02093	INNLKBBC_02036	DPIANIOG_01973	EDJCGLFE_02294	FBGLDHKP_02279
aac		Aminoglycoside 2'-N-acetyltransferase	74	74	1	1	4722				458	542	539	CBCGLHLL_02310	OLKJCOBC_02321	DLAHELBK_03233	ENEFNDIN_02320	CLEDJFKJ_03565	KAKPHMMM_01848	JINMEJPA_03295	KGLHKDKP_03493	NBHECGBB_01737	FICJAGBM_01659	PPKMPCNB_03312	GLDAJHPJ_01947	IGKBIPDO_03174	PNJGHIIE_03108	MCFFHCJJ_02379	JFHAGHJJ_03358	MLNNCFEL_03034	JMOPCDMI_03100	LABOGHMG_02734	BOOGLBFO_03262	FIHFHDIO_03256	CCHAOKHM_03273	AKKGPDOG_02980	MDOCMKDG_02755	IFNMBEFA_02861	GKOILBNK_03223	NJJENNMP_03118	LBNBPKGL_02348	IDHFDJGN_03141	EHIBAMHH_03324	DAEMFFNF_02331	JGBHEMHG_02309	INNLKBBC_03622	DPIANIOG_02189	EDJCGLFE_03649	FBGLDHKP_03604
ycdT		putative diguanylate cyclase YcdT	74	74	1	1	5477				767	1193	1113	CBCGLHLL_02361	OLKJCOBC_02567	DLAHELBK_01263	ENEFNDIN_02468	CLEDJFKJ_00491	KAKPHMMM_00834	JINMEJPA_00544	KGLHKDKP_02570	NBHECGBB_00043	FICJAGBM_00422	PPKMPCNB_00594	GLDAJHPJ_01053	IGKBIPDO_01230	PNJGHIIE_02411	MCFFHCJJ_01297	JFHAGHJJ_01374	MLNNCFEL_01310	JMOPCDMI_01223	LABOGHMG_01460	BOOGLBFO_01241	FIHFHDIO_01067	CCHAOKHM_01220	AKKGPDOG_02758	MDOCMKDG_00495	IFNMBEFA_02264	GKOILBNK_01313	NJJENNMP_01237	LBNBPKGL_01771	IDHFDJGN_01242	EHIBAMHH_02439	DAEMFFNF_01470	JGBHEMHG_02360	INNLKBBC_01501	DPIANIOG_02337	EDJCGLFE_01744	FBGLDHKP_01523
group_243		hypothetical protein	74	74	1	1	2553				356	521	518	CBCGLHLL_02564	OLKJCOBC_02757	DLAHELBK_02661	ENEFNDIN_02755	CLEDJFKJ_01702	KAKPHMMM_03358	JINMEJPA_02279	KGLHKDKP_03063	NBHECGBB_03001	FICJAGBM_02854	PPKMPCNB_02834	GLDAJHPJ_02400	IGKBIPDO_02467	PNJGHIIE_02269	MCFFHCJJ_03083	JFHAGHJJ_03269	MLNNCFEL_02674	JMOPCDMI_02466	LABOGHMG_02946	BOOGLBFO_02641	FIHFHDIO_02364	CCHAOKHM_00023	AKKGPDOG_02683	MDOCMKDG_02939	IFNMBEFA_02766	GKOILBNK_02346	NJJENNMP_02482	LBNBPKGL_00636	IDHFDJGN_02436	EHIBAMHH_02961	DAEMFFNF_02664	JGBHEMHG_02563	INNLKBBC_02416	DPIANIOG_02540	EDJCGLFE_02534	FBGLDHKP_02445
spoT_2		Bifunctional (p)ppGpp synthase/hydrolase SpoT	74	74	1	1	3043				440	440	440	CBCGLHLL_02691	OLKJCOBC_02884	DLAHELBK_02788	ENEFNDIN_02882	CLEDJFKJ_03343	KAKPHMMM_03545	JINMEJPA_03001	KGLHKDKP_02715	NBHECGBB_03708	FICJAGBM_02757	PPKMPCNB_01826	GLDAJHPJ_02678	IGKBIPDO_02594	PNJGHIIE_03176	MCFFHCJJ_02867	JFHAGHJJ_02739	MLNNCFEL_02123	JMOPCDMI_03148	LABOGHMG_02615	BOOGLBFO_02768	FIHFHDIO_02580	CCHAOKHM_00349	AKKGPDOG_03620	MDOCMKDG_02821	IFNMBEFA_03563	GKOILBNK_02473	NJJENNMP_03166	LBNBPKGL_03308	IDHFDJGN_03189	EHIBAMHH_02584	DAEMFFNF_03408	JGBHEMHG_02690	INNLKBBC_02621	DPIANIOG_02605	EDJCGLFE_03045	FBGLDHKP_02961
group_250		SnoaL-like domain protein	74	74	1	1	4017				359	554	544	CBCGLHLL_02766	OLKJCOBC_00175	DLAHELBK_01576	ENEFNDIN_00175	CLEDJFKJ_02069	KAKPHMMM_02635	JINMEJPA_03476	KGLHKDKP_00176	NBHECGBB_01413	FICJAGBM_01749	PPKMPCNB_02443	GLDAJHPJ_02753	IGKBIPDO_02669	PNJGHIIE_02510	MCFFHCJJ_02942	JFHAGHJJ_02147	MLNNCFEL_01737	JMOPCDMI_02597	LABOGHMG_01681	BOOGLBFO_01599	FIHFHDIO_02655	CCHAOKHM_03356	AKKGPDOG_01985	MDOCMKDG_01950	IFNMBEFA_02004	GKOILBNK_02690	NJJENNMP_02613	LBNBPKGL_01075	IDHFDJGN_02567	EHIBAMHH_02660	DAEMFFNF_02909	JGBHEMHG_02765	INNLKBBC_02652	DPIANIOG_02741	EDJCGLFE_00047	FBGLDHKP_01960
group_251		Membrane transport protein	74	74	1	1	693				905	905	905	CBCGLHLL_02820	OLKJCOBC_02963	DLAHELBK_03021	ENEFNDIN_02961	CLEDJFKJ_01974	KAKPHMMM_01586	JINMEJPA_01373	KGLHKDKP_02235	NBHECGBB_01126	FICJAGBM_03297	PPKMPCNB_02557	GLDAJHPJ_02805	IGKBIPDO_02876	PNJGHIIE_02760	MCFFHCJJ_02598	JFHAGHJJ_02818	MLNNCFEL_01860	JMOPCDMI_02802	LABOGHMG_01797	BOOGLBFO_03000	FIHFHDIO_02774	CCHAOKHM_03453	AKKGPDOG_02147	MDOCMKDG_02241	IFNMBEFA_02178	GKOILBNK_02765	NJJENNMP_02777	LBNBPKGL_01549	IDHFDJGN_02773	EHIBAMHH_02871	DAEMFFNF_02550	JGBHEMHG_02818	INNLKBBC_02815	DPIANIOG_02794	EDJCGLFE_02649	FBGLDHKP_02631
group_252		Epimerase family protein	74	74	1	1	6721				905	905	905	CBCGLHLL_02984	OLKJCOBC_00259	DLAHELBK_00038	ENEFNDIN_00258	CLEDJFKJ_00759	KAKPHMMM_02718	JINMEJPA_01215	KGLHKDKP_00260	NBHECGBB_00396	FICJAGBM_01572	PPKMPCNB_02004	GLDAJHPJ_01587	IGKBIPDO_00028	PNJGHIIE_00038	MCFFHCJJ_00038	JFHAGHJJ_00330	MLNNCFEL_02545	JMOPCDMI_00028	LABOGHMG_02295	BOOGLBFO_00038	FIHFHDIO_00038	CCHAOKHM_01597	AKKGPDOG_01100	MDOCMKDG_00028	IFNMBEFA_00028	GKOILBNK_00295	NJJENNMP_00038	LBNBPKGL_01877	IDHFDJGN_00038	EHIBAMHH_00028	DAEMFFNF_00038	JGBHEMHG_00305	INNLKBBC_00038	DPIANIOG_02959	EDJCGLFE_00259	FBGLDHKP_00038
group_256	catD_3	3-oxoadipate enol-lactonase 2	74	74	1	1	3208				779	779	779	CBCGLHLL_03091	OLKJCOBC_03130	DLAHELBK_03193	ENEFNDIN_03165	CLEDJFKJ_02654	KAKPHMMM_02812	JINMEJPA_01777	KGLHKDKP_03323	NBHECGBB_02645	FICJAGBM_03489	PPKMPCNB_02942	GLDAJHPJ_03201	IGKBIPDO_03139	PNJGHIIE_03072	MCFFHCJJ_03309	JFHAGHJJ_03161	MLNNCFEL_02456	JMOPCDMI_03064	LABOGHMG_02184	BOOGLBFO_03222	FIHFHDIO_03220	CCHAOKHM_03709	AKKGPDOG_02623	MDOCMKDG_02719	IFNMBEFA_02710	GKOILBNK_03150	NJJENNMP_03045	LBNBPKGL_02230	IDHFDJGN_03087	EHIBAMHH_03168	DAEMFFNF_03227	JGBHEMHG_03034	INNLKBBC_03061	DPIANIOG_03021	EDJCGLFE_01054	FBGLDHKP_00848
pcaB		3-carboxy-cis,cis-muconate cycloisomerase	74	74	1	1	3245				1355	1355	1355	CBCGLHLL_03128	OLKJCOBC_03167	DLAHELBK_03230	ENEFNDIN_03128	CLEDJFKJ_02691	KAKPHMMM_02276	JINMEJPA_02598	KGLHKDKP_03286	NBHECGBB_03603	FICJAGBM_01936	PPKMPCNB_02905	GLDAJHPJ_03238	IGKBIPDO_03102	PNJGHIIE_03035	MCFFHCJJ_03272	JFHAGHJJ_03124	MLNNCFEL_02493	JMOPCDMI_03027	LABOGHMG_02147	BOOGLBFO_03259	FIHFHDIO_03183	CCHAOKHM_03672	AKKGPDOG_02586	MDOCMKDG_02682	IFNMBEFA_02747	GKOILBNK_03187	NJJENNMP_03082	LBNBPKGL_02267	IDHFDJGN_03050	EHIBAMHH_03131	DAEMFFNF_03264	JGBHEMHG_02997	INNLKBBC_03098	DPIANIOG_03058	EDJCGLFE_01017	FBGLDHKP_00811
moeA		Molybdopterin molybdenumtransferase	74	74	1	1	3369				1235	1235	1235	CBCGLHLL_03231	OLKJCOBC_03270	DLAHELBK_01781	ENEFNDIN_03268	CLEDJFKJ_01198	KAKPHMMM_02413	JINMEJPA_01731	KGLHKDKP_03344	NBHECGBB_01793	FICJAGBM_03364	PPKMPCNB_00302	GLDAJHPJ_02126	IGKBIPDO_02193	PNJGHIIE_01464	MCFFHCJJ_01776	JFHAGHJJ_02209	MLNNCFEL_01911	JMOPCDMI_01752	LABOGHMG_01848	BOOGLBFO_01761	FIHFHDIO_02448	CCHAOKHM_02586	AKKGPDOG_02792	MDOCMKDG_01763	IFNMBEFA_01847	GKOILBNK_02616	NJJENNMP_01765	LBNBPKGL_02710	IDHFDJGN_01616	EHIBAMHH_03189	DAEMFFNF_01625	JGBHEMHG_03187	INNLKBBC_01656	DPIANIOG_03211	EDJCGLFE_00899	FBGLDHKP_00693
tdcB_2		L-threonine dehydratase catabolic TdcB	74	104	1.41	1	4329				215	968	492	CBCGLHLL_03362	OLKJCOBC_02636	DLAHELBK_02447	ENEFNDIN_02634	CLEDJFKJ_01437	KAKPHMMM_01979	JINMEJPA_01940 JINMEJPA_01939	KGLHKDKP_02401	NBHECGBB_01730	FICJAGBM_03645 FICJAGBM_03644	PPKMPCNB_03279 PPKMPCNB_03280	GLDAJHPJ_03308 GLDAJHPJ_03309	IGKBIPDO_03242 IGKBIPDO_03243	PNJGHIIE_03213 PNJGHIIE_03214	MCFFHCJJ_03421 MCFFHCJJ_03422	JFHAGHJJ_02153 JFHAGHJJ_02152	MLNNCFEL_02834	JMOPCDMI_03203 JMOPCDMI_03204	LABOGHMG_02543 LABOGHMG_02544	BOOGLBFO_02427	FIHFHDIO_03324	CCHAOKHM_03505	AKKGPDOG_02848 AKKGPDOG_02849	MDOCMKDG_02894 MDOCMKDG_02895	IFNMBEFA_02929 IFNMBEFA_02930	GKOILBNK_03291 GKOILBNK_03292	NJJENNMP_03221 NJJENNMP_03222	LBNBPKGL_02460 LBNBPKGL_02461	IDHFDJGN_03246 IDHFDJGN_03247	EHIBAMHH_03390 EHIBAMHH_03391	DAEMFFNF_03465 DAEMFFNF_03466	JGBHEMHG_03356	INNLKBBC_03255	DPIANIOG_03304 DPIANIOG_03305	EDJCGLFE_02716	FBGLDHKP_02737
group_269		putative HTH-type transcriptional regulator	74	74	1	1	604				815	1034	1031	CBCGLHLL_03381	OLKJCOBC_03387	DLAHELBK_03319	ENEFNDIN_03388	CLEDJFKJ_02818	KAKPHMMM_02204	JINMEJPA_03173	KGLHKDKP_02259	NBHECGBB_02047	FICJAGBM_00927	PPKMPCNB_00727	GLDAJHPJ_03361	IGKBIPDO_03359	PNJGHIIE_03305	MCFFHCJJ_02578	JFHAGHJJ_03340	MLNNCFEL_02957	JMOPCDMI_03288	LABOGHMG_02689	BOOGLBFO_03402	FIHFHDIO_03409	CCHAOKHM_01999	AKKGPDOG_02964	MDOCMKDG_03045	IFNMBEFA_03055	GKOILBNK_03341	NJJENNMP_03271	LBNBPKGL_02631	IDHFDJGN_03296	EHIBAMHH_03411	DAEMFFNF_02530	JGBHEMHG_03375	INNLKBBC_03274	DPIANIOG_03325	EDJCGLFE_02673	FBGLDHKP_02607
group_270		hypothetical protein	74	74	1	1	707				368	368	368	CBCGLHLL_03392	OLKJCOBC_03398	DLAHELBK_03308	ENEFNDIN_03377	CLEDJFKJ_02807	KAKPHMMM_02215	JINMEJPA_02767	KGLHKDKP_02248	NBHECGBB_02036	FICJAGBM_00916	PPKMPCNB_00716	GLDAJHPJ_03350	IGKBIPDO_03348	PNJGHIIE_03294	MCFFHCJJ_02589	JFHAGHJJ_03351	MLNNCFEL_02968	JMOPCDMI_03277	LABOGHMG_02678	BOOGLBFO_03413	FIHFHDIO_03398	CCHAOKHM_01988	AKKGPDOG_02953	MDOCMKDG_03034	IFNMBEFA_03044	GKOILBNK_03330	NJJENNMP_03260	LBNBPKGL_02620	IDHFDJGN_03285	EHIBAMHH_03400	DAEMFFNF_02541	JGBHEMHG_03386	INNLKBBC_03285	DPIANIOG_03314	EDJCGLFE_02662	FBGLDHKP_02618
group_274		hypothetical protein	74	74	1	1	4555				2591	2807	2674	CBCGLHLL_03659	OLKJCOBC_03673	DLAHELBK_03726	ENEFNDIN_03678	CLEDJFKJ_03461	KAKPHMMM_03379	JINMEJPA_02922	KGLHKDKP_03755	NBHECGBB_03031	FICJAGBM_00683	PPKMPCNB_02955	GLDAJHPJ_03687	IGKBIPDO_03691	PNJGHIIE_03701	MCFFHCJJ_03709	JFHAGHJJ_03716	MLNNCFEL_03481	JMOPCDMI_03678	LABOGHMG_03548	BOOGLBFO_03710	FIHFHDIO_03691	CCHAOKHM_00749	AKKGPDOG_03618	MDOCMKDG_03645	IFNMBEFA_03620	GKOILBNK_03664	NJJENNMP_03714	LBNBPKGL_03481	IDHFDJGN_03722	EHIBAMHH_03682	DAEMFFNF_03716	JGBHEMHG_03674	INNLKBBC_03584	DPIANIOG_03692	EDJCGLFE_03634	FBGLDHKP_03766
eryG		Erythromycin 3''-O-methyltransferase	74	74	1	1	5266				854	854	854	CBCGLHLL_00237	OLKJCOBC_02386	DLAHELBK_02531	ENEFNDIN_02385	CLEDJFKJ_01804	KAKPHMMM_01656	JINMEJPA_01035	KGLHKDKP_03039	NBHECGBB_00865	FICJAGBM_02666	PPKMPCNB_02691	GLDAJHPJ_01791	IGKBIPDO_02249	PNJGHIIE_01968	MCFFHCJJ_02444	JFHAGHJJ_00242	MLNNCFEL_02804	JMOPCDMI_02248	LABOGHMG_02513	BOOGLBFO_02511	FIHFHDIO_02146	CCHAOKHM_01146	AKKGPDOG_00051	MDOCMKDG_01275	IFNMBEFA_01148	GKOILBNK_00239	NJJENNMP_02181	LBNBPKGL_01150	IDHFDJGN_02136	EHIBAMHH_00485	DAEMFFNF_02396	JGBHEMHG_00235	INNLKBBC_02485	DPIANIOG_02254	EDJCGLFE_02910	FBGLDHKP_02794
yfcG_1		Disulfide-bond oxidoreductase YfcG	74	74	1	1	5880				311	605	598	CBCGLHLL_00350	OLKJCOBC_00558	DLAHELBK_00339	ENEFNDIN_00557	CLEDJFKJ_00081	KAKPHMMM_00337	JINMEJPA_01505	KGLHKDKP_00559	NBHECGBB_00680	FICJAGBM_00002	PPKMPCNB_01019	GLDAJHPJ_00081	IGKBIPDO_00329	PNJGHIIE_00339	MCFFHCJJ_00337	JFHAGHJJ_00611	MLNNCFEL_01610	JMOPCDMI_00329	LABOGHMG_01580	BOOGLBFO_00339	FIHFHDIO_00339	CCHAOKHM_00563	AKKGPDOG_00901	MDOCMKDG_00329	IFNMBEFA_00329	GKOILBNK_00596	NJJENNMP_00339	LBNBPKGL_00081	IDHFDJGN_00339	EHIBAMHH_00567	DAEMFFNF_00337	JGBHEMHG_00604	INNLKBBC_00337	DPIANIOG_00081	EDJCGLFE_00604	FBGLDHKP_00339
group_284		hypothetical protein	74	74	1	1	1380				1628	1781	1776	CBCGLHLL_00624	OLKJCOBC_00832	DLAHELBK_00626	ENEFNDIN_00830	CLEDJFKJ_01532	KAKPHMMM_01696	JINMEJPA_00909	KGLHKDKP_00846	NBHECGBB_01370	FICJAGBM_00599	PPKMPCNB_01434	GLDAJHPJ_00245	IGKBIPDO_00493	PNJGHIIE_00503	MCFFHCJJ_00503	JFHAGHJJ_01003	MLNNCFEL_01230	JMOPCDMI_00617	LABOGHMG_00859	BOOGLBFO_00503	FIHFHDIO_00503	CCHAOKHM_02331	AKKGPDOG_00572	MDOCMKDG_01468	IFNMBEFA_00706	GKOILBNK_00884	NJJENNMP_00503	LBNBPKGL_01385	IDHFDJGN_00627	EHIBAMHH_00732	DAEMFFNF_00502	JGBHEMHG_00879	INNLKBBC_00612	DPIANIOG_00247	EDJCGLFE_00833	FBGLDHKP_00627
group_285		GDYXXLXY protein	74	74	1	1	1381				560	560	560	CBCGLHLL_00625	OLKJCOBC_00833	DLAHELBK_00627	ENEFNDIN_00831	CLEDJFKJ_01531	KAKPHMMM_01695	JINMEJPA_00908	KGLHKDKP_00847	NBHECGBB_01369	FICJAGBM_00600	PPKMPCNB_01433	GLDAJHPJ_00244	IGKBIPDO_00492	PNJGHIIE_00502	MCFFHCJJ_00502	JFHAGHJJ_01002	MLNNCFEL_01231	JMOPCDMI_00618	LABOGHMG_00860	BOOGLBFO_00502	FIHFHDIO_00502	CCHAOKHM_02332	AKKGPDOG_00571	MDOCMKDG_01469	IFNMBEFA_00707	GKOILBNK_00885	NJJENNMP_00502	LBNBPKGL_01384	IDHFDJGN_00628	EHIBAMHH_00731	DAEMFFNF_00501	JGBHEMHG_00880	INNLKBBC_00613	DPIANIOG_00246	EDJCGLFE_00834	FBGLDHKP_00628
cmpB		Bicarbonate transport system permease protein CmpB	74	74	1	1	2830				848	854	853	CBCGLHLL_00888	OLKJCOBC_00891	DLAHELBK_00683	ENEFNDIN_00890	CLEDJFKJ_02782	KAKPHMMM_02557	JINMEJPA_00991	KGLHKDKP_01101	NBHECGBB_02712	FICJAGBM_02573	PPKMPCNB_02799	GLDAJHPJ_00423	IGKBIPDO_00674	PNJGHIIE_00682	MCFFHCJJ_00671	JFHAGHJJ_01335	MLNNCFEL_01758	JMOPCDMI_00677	LABOGHMG_02376	BOOGLBFO_00683	FIHFHDIO_00684	CCHAOKHM_00259	AKKGPDOG_02256	MDOCMKDG_02146	IFNMBEFA_02230	GKOILBNK_00940	NJJENNMP_00835	LBNBPKGL_02964	IDHFDJGN_00686	EHIBAMHH_00913	DAEMFFNF_00670	JGBHEMHG_00939	INNLKBBC_00671	DPIANIOG_00619	EDJCGLFE_01085	FBGLDHKP_01031
glnG_1		Nitrogen regulation protein NR(I)	74	74	1	1	2815				1271	1271	1271	CBCGLHLL_00902	OLKJCOBC_00905	DLAHELBK_00697	ENEFNDIN_00904	CLEDJFKJ_02768	KAKPHMMM_02543	JINMEJPA_01005	KGLHKDKP_01115	NBHECGBB_02806	FICJAGBM_02161	PPKMPCNB_02785	GLDAJHPJ_00437	IGKBIPDO_00688	PNJGHIIE_00696	MCFFHCJJ_00685	JFHAGHJJ_01321	MLNNCFEL_01772	JMOPCDMI_00691	LABOGHMG_02362	BOOGLBFO_00698	FIHFHDIO_00698	CCHAOKHM_00245	AKKGPDOG_02242	MDOCMKDG_02160	IFNMBEFA_02216	GKOILBNK_00954	NJJENNMP_00821	LBNBPKGL_03377	IDHFDJGN_00700	EHIBAMHH_00927	DAEMFFNF_00684	JGBHEMHG_00953	INNLKBBC_00685	DPIANIOG_00633	EDJCGLFE_01099	FBGLDHKP_01017
lpxK		Tetraacyldisaccharide 4'-kinase	74	74	1	1	2642				1010	1010	1010	CBCGLHLL_01040	OLKJCOBC_01043	DLAHELBK_00835	ENEFNDIN_01042	CLEDJFKJ_02448	KAKPHMMM_03133	JINMEJPA_01666	KGLHKDKP_01253	NBHECGBB_02331	FICJAGBM_01813	PPKMPCNB_02132	GLDAJHPJ_00575	IGKBIPDO_00826	PNJGHIIE_00834	MCFFHCJJ_00823	JFHAGHJJ_01183	MLNNCFEL_03250	JMOPCDMI_00829	LABOGHMG_01009	BOOGLBFO_00836	FIHFHDIO_00836	CCHAOKHM_00108	AKKGPDOG_01717	MDOCMKDG_02661	IFNMBEFA_02642	GKOILBNK_01092	NJJENNMP_00683	LBNBPKGL_02768	IDHFDJGN_00838	EHIBAMHH_01065	DAEMFFNF_00822	JGBHEMHG_01091	INNLKBBC_00824	DPIANIOG_00771	EDJCGLFE_01238	FBGLDHKP_00879
citG		2-(5''-triphosphoribosyl)-3'-dephosphocoenzyme-A synthase	74	74	1	1	2486				872	884	883	CBCGLHLL_01266	OLKJCOBC_01294	DLAHELBK_01086	ENEFNDIN_01293	CLEDJFKJ_03283	KAKPHMMM_02383	JINMEJPA_02475	KGLHKDKP_01307	NBHECGBB_03728	FICJAGBM_01784	PPKMPCNB_01541	GLDAJHPJ_00629	IGKBIPDO_00880	PNJGHIIE_00888	MCFFHCJJ_01047	JFHAGHJJ_02446	MLNNCFEL_02206	JMOPCDMI_00873	LABOGHMG_02199	BOOGLBFO_00890	FIHFHDIO_00890	CCHAOKHM_01050	AKKGPDOG_01484	MDOCMKDG_01988	IFNMBEFA_02673	GKOILBNK_01136	NJJENNMP_00887	LBNBPKGL_01468	IDHFDJGN_00892	EHIBAMHH_01471	DAEMFFNF_01046	JGBHEMHG_01317	INNLKBBC_03525	DPIANIOG_01194	EDJCGLFE_03578	FBGLDHKP_01384
rhtC_3		Threonine efflux protein	74	74	1	1	2465				638	638	638	CBCGLHLL_01283	OLKJCOBC_01311	DLAHELBK_01103	ENEFNDIN_01310	CLEDJFKJ_03219	KAKPHMMM_02922	JINMEJPA_02425	KGLHKDKP_01324	NBHECGBB_03343	FICJAGBM_02041	PPKMPCNB_01558	GLDAJHPJ_00646	IGKBIPDO_00897	PNJGHIIE_00905	MCFFHCJJ_01064	JFHAGHJJ_02429	MLNNCFEL_02189	JMOPCDMI_00890	LABOGHMG_02216	BOOGLBFO_00907	FIHFHDIO_00907	CCHAOKHM_01031	AKKGPDOG_01467	MDOCMKDG_02005	IFNMBEFA_03192	GKOILBNK_01153	NJJENNMP_00904	LBNBPKGL_01485	IDHFDJGN_00909	EHIBAMHH_01488	DAEMFFNF_01063	JGBHEMHG_01334	INNLKBBC_01692	DPIANIOG_01211	EDJCGLFE_02061	FBGLDHKP_01367
azoR		FMN-dependent NADH-azoreductase	74	74	1	1	2389				596	596	596	CBCGLHLL_01354	OLKJCOBC_01382	DLAHELBK_01174	ENEFNDIN_01381	CLEDJFKJ_02712	KAKPHMMM_01739	JINMEJPA_00419	KGLHKDKP_01395	NBHECGBB_02284	FICJAGBM_00226	PPKMPCNB_01630	GLDAJHPJ_00717	IGKBIPDO_00968	PNJGHIIE_00976	MCFFHCJJ_01135	JFHAGHJJ_02587	MLNNCFEL_01043	JMOPCDMI_00961	LABOGHMG_01186	BOOGLBFO_00978	FIHFHDIO_00978	CCHAOKHM_00959	AKKGPDOG_02411	MDOCMKDG_01525	IFNMBEFA_01733	GKOILBNK_01224	NJJENNMP_00975	LBNBPKGL_01566	IDHFDJGN_00980	EHIBAMHH_01559	DAEMFFNF_01134	JGBHEMHG_01405	INNLKBBC_01763	DPIANIOG_01282	EDJCGLFE_01990	FBGLDHKP_01296
pgrR_2		HTH-type transcriptional regulator PgrR	74	74	1	1	2388				905	911	905	CBCGLHLL_01355	OLKJCOBC_01383	DLAHELBK_01175	ENEFNDIN_01382	CLEDJFKJ_02713	KAKPHMMM_01740	JINMEJPA_00418	KGLHKDKP_01396	NBHECGBB_02285	FICJAGBM_00225	PPKMPCNB_01631	GLDAJHPJ_00718	IGKBIPDO_00969	PNJGHIIE_00977	MCFFHCJJ_01136	JFHAGHJJ_02588	MLNNCFEL_01042	JMOPCDMI_00962	LABOGHMG_01185	BOOGLBFO_00979	FIHFHDIO_00979	CCHAOKHM_00958	AKKGPDOG_02412	MDOCMKDG_01524	IFNMBEFA_01734	GKOILBNK_01225	NJJENNMP_00976	LBNBPKGL_01567	IDHFDJGN_00981	EHIBAMHH_01560	DAEMFFNF_01135	JGBHEMHG_01406	INNLKBBC_01764	DPIANIOG_01283	EDJCGLFE_01989	FBGLDHKP_01295
group_309		NADPH oxidoreductase	74	74	1	1	5692				1025	1025	1025	CBCGLHLL_01426	OLKJCOBC_01454	DLAHELBK_01506	ENEFNDIN_01453	CLEDJFKJ_00820	KAKPHMMM_01060	JINMEJPA_01929	KGLHKDKP_02001	NBHECGBB_01141	FICJAGBM_02194	PPKMPCNB_01736	GLDAJHPJ_02177	IGKBIPDO_01474	PNJGHIIE_01326	MCFFHCJJ_01532	JFHAGHJJ_02316	MLNNCFEL_02387	JMOPCDMI_01467	LABOGHMG_02121	BOOGLBFO_01485	FIHFHDIO_01482	CCHAOKHM_02395	AKKGPDOG_01354	MDOCMKDG_01223	IFNMBEFA_00585	GKOILBNK_01557	NJJENNMP_01480	LBNBPKGL_00337	IDHFDJGN_01979	EHIBAMHH_01631	DAEMFFNF_02041	JGBHEMHG_01902	INNLKBBC_02065	DPIANIOG_01782	EDJCGLFE_01917	FBGLDHKP_01587
ampD		1,6-anhydro-N-acetylmuramyl-L-alanine amidase AmpD	74	74	1	1	5698				569	569	569	CBCGLHLL_01433	OLKJCOBC_01461	DLAHELBK_01500	ENEFNDIN_01460	CLEDJFKJ_00827	KAKPHMMM_01054	JINMEJPA_01922	KGLHKDKP_02007	NBHECGBB_01147	FICJAGBM_02200	PPKMPCNB_01730	GLDAJHPJ_02183	IGKBIPDO_01468	PNJGHIIE_01320	MCFFHCJJ_01538	JFHAGHJJ_02322	MLNNCFEL_02393	JMOPCDMI_01461	LABOGHMG_02115	BOOGLBFO_01479	FIHFHDIO_01476	CCHAOKHM_02401	AKKGPDOG_01360	MDOCMKDG_01217	IFNMBEFA_00579	GKOILBNK_01551	NJJENNMP_01474	LBNBPKGL_00331	IDHFDJGN_01973	EHIBAMHH_01637	DAEMFFNF_02047	JGBHEMHG_01909	INNLKBBC_02072	DPIANIOG_01789	EDJCGLFE_01910	FBGLDHKP_01593
group_313		hypothetical protein	74	74	1	1	3834				626	632	631	CBCGLHLL_01613	OLKJCOBC_01627	DLAHELBK_01832	ENEFNDIN_01626	CLEDJFKJ_00939	KAKPHMMM_00579	JINMEJPA_00660	KGLHKDKP_00960	NBHECGBB_01282	FICJAGBM_00477	PPKMPCNB_00010	GLDAJHPJ_02003	IGKBIPDO_01521	PNJGHIIE_01637	MCFFHCJJ_02514	JFHAGHJJ_00792	MLNNCFEL_00209	JMOPCDMI_01514	LABOGHMG_00393	BOOGLBFO_01812	FIHFHDIO_01529	CCHAOKHM_02737	AKKGPDOG_00250	MDOCMKDG_00803	IFNMBEFA_00770	GKOILBNK_01604	NJJENNMP_01527	LBNBPKGL_00376	IDHFDJGN_01379	EHIBAMHH_01312	DAEMFFNF_02466	JGBHEMHG_01503	INNLKBBC_01267	DPIANIOG_01380	EDJCGLFE_01575	FBGLDHKP_02128
group_316		hypothetical protein	74	74	1	1	3769				650	650	650	CBCGLHLL_01674	OLKJCOBC_01688	DLAHELBK_01893	ENEFNDIN_01687	CLEDJFKJ_01000	KAKPHMMM_02141	JINMEJPA_00851	KGLHKDKP_01021	NBHECGBB_02175	FICJAGBM_01128	PPKMPCNB_00071	GLDAJHPJ_03167	IGKBIPDO_01582	PNJGHIIE_01698	MCFFHCJJ_02802	JFHAGHJJ_00904	MLNNCFEL_00270	JMOPCDMI_01575	LABOGHMG_00454	BOOGLBFO_01873	FIHFHDIO_01590	CCHAOKHM_02862	AKKGPDOG_00362	MDOCMKDG_00864	IFNMBEFA_00831	GKOILBNK_01665	NJJENNMP_01588	LBNBPKGL_00437	IDHFDJGN_01440	EHIBAMHH_01373	DAEMFFNF_02800	JGBHEMHG_01564	INNLKBBC_01328	DPIANIOG_01441	EDJCGLFE_01515	FBGLDHKP_02068
kdpC		Potassium-transporting ATPase KdpC subunit	74	74	1	1	3622				605	605	605	CBCGLHLL_02050	OLKJCOBC_02061	DLAHELBK_02264	ENEFNDIN_02060	CLEDJFKJ_01918	KAKPHMMM_02536	JINMEJPA_02516	KGLHKDKP_01928	NBHECGBB_01051	FICJAGBM_01242	PPKMPCNB_00184	GLDAJHPJ_01673	IGKBIPDO_01949	PNJGHIIE_02089	MCFFHCJJ_02119	JFHAGHJJ_01946	MLNNCFEL_00626	JMOPCDMI_01951	LABOGHMG_02073	BOOGLBFO_02244	FIHFHDIO_01963	CCHAOKHM_01451	AKKGPDOG_01835	MDOCMKDG_02272	IFNMBEFA_02585	GKOILBNK_02038	NJJENNMP_02302	LBNBPKGL_01728	IDHFDJGN_02257	EHIBAMHH_02073	DAEMFFNF_01968	JGBHEMHG_02049	INNLKBBC_01992	DPIANIOG_01929	EDJCGLFE_02250	FBGLDHKP_02323
puuA		Gamma-glutamylputrescine synthetase PuuA	74	74	1	1	3619				1421	1424	1421	CBCGLHLL_02053	OLKJCOBC_02064	DLAHELBK_02267	ENEFNDIN_02063	CLEDJFKJ_01921	KAKPHMMM_02539	JINMEJPA_02519	KGLHKDKP_01931	NBHECGBB_01054	FICJAGBM_01239	PPKMPCNB_00187	GLDAJHPJ_01676	IGKBIPDO_01946	PNJGHIIE_02092	MCFFHCJJ_02122	JFHAGHJJ_01949	MLNNCFEL_00629	JMOPCDMI_01948	LABOGHMG_02070	BOOGLBFO_02247	FIHFHDIO_01966	CCHAOKHM_01448	AKKGPDOG_01832	MDOCMKDG_02269	IFNMBEFA_02582	GKOILBNK_02041	NJJENNMP_02305	LBNBPKGL_01725	IDHFDJGN_02260	EHIBAMHH_02076	DAEMFFNF_01971	JGBHEMHG_02052	INNLKBBC_01995	DPIANIOG_01932	EDJCGLFE_02253	FBGLDHKP_02320
group_326		LemA family protein	74	74	1	1	348				569	569	569	CBCGLHLL_02121	OLKJCOBC_02132	DLAHELBK_02335	ENEFNDIN_02193	CLEDJFKJ_01033	KAKPHMMM_01012	JINMEJPA_00283	KGLHKDKP_02102	NBHECGBB_00445	FICJAGBM_02134	PPKMPCNB_00872	GLDAJHPJ_02520	IGKBIPDO_02089	PNJGHIIE_01828	MCFFHCJJ_02252	JFHAGHJJ_02017	MLNNCFEL_00973	JMOPCDMI_02136	LABOGHMG_01263	BOOGLBFO_02377	FIHFHDIO_02096	CCHAOKHM_02164	AKKGPDOG_01211	MDOCMKDG_01131	IFNMBEFA_01098	GKOILBNK_02109	NJJENNMP_02069	LBNBPKGL_00922	IDHFDJGN_02086	EHIBAMHH_02144	DAEMFFNF_02142	JGBHEMHG_02182	INNLKBBC_02170	DPIANIOG_02062	EDJCGLFE_02383	FBGLDHKP_02509
group_327		hypothetical protein	74	74	1	1	349				1028	1028	1028	CBCGLHLL_02122	OLKJCOBC_02133	DLAHELBK_02336	ENEFNDIN_02192	CLEDJFKJ_01034	KAKPHMMM_01011	JINMEJPA_00284	KGLHKDKP_02103	NBHECGBB_00446	FICJAGBM_02135	PPKMPCNB_00871	GLDAJHPJ_02521	IGKBIPDO_02088	PNJGHIIE_01827	MCFFHCJJ_02251	JFHAGHJJ_02018	MLNNCFEL_00972	JMOPCDMI_02137	LABOGHMG_01264	BOOGLBFO_02376	FIHFHDIO_02095	CCHAOKHM_02163	AKKGPDOG_01210	MDOCMKDG_01130	IFNMBEFA_01097	GKOILBNK_02110	NJJENNMP_02070	LBNBPKGL_00921	IDHFDJGN_02085	EHIBAMHH_02145	DAEMFFNF_02143	JGBHEMHG_02181	INNLKBBC_02171	DPIANIOG_02061	EDJCGLFE_02382	FBGLDHKP_02510
ugpQ		Glycerophosphodiester phosphodiesterase, cytoplasmic	74	74	1	1	478				713	713	713	CBCGLHLL_02155	OLKJCOBC_02166	DLAHELBK_02369	ENEFNDIN_02159	CLEDJFKJ_01067	KAKPHMMM_00978	JINMEJPA_00317	KGLHKDKP_02136	NBHECGBB_00479	FICJAGBM_00296	PPKMPCNB_00835	GLDAJHPJ_02554	IGKBIPDO_02055	PNJGHIIE_01794	MCFFHCJJ_02218	JFHAGHJJ_02051	MLNNCFEL_00939	JMOPCDMI_02170	LABOGHMG_01297	BOOGLBFO_02343	FIHFHDIO_02062	CCHAOKHM_02108	AKKGPDOG_01177	MDOCMKDG_01097	IFNMBEFA_01064	GKOILBNK_02143	NJJENNMP_02103	LBNBPKGL_00888	IDHFDJGN_02052	EHIBAMHH_02178	DAEMFFNF_02176	JGBHEMHG_02148	INNLKBBC_02204	DPIANIOG_02028	EDJCGLFE_02349	FBGLDHKP_02543
acm		Lysozyme M1	74	74	1	1	4735				758	758	758	CBCGLHLL_02299	OLKJCOBC_02310	DLAHELBK_03244	ENEFNDIN_02309	CLEDJFKJ_02838	KAKPHMMM_01859	JINMEJPA_03165	KGLHKDKP_03504	NBHECGBB_01748	FICJAGBM_01648	PPKMPCNB_03301	GLDAJHPJ_01936	IGKBIPDO_03185	PNJGHIIE_03119	MCFFHCJJ_02368	JFHAGHJJ_03369	MLNNCFEL_03023	JMOPCDMI_03111	LABOGHMG_02723	BOOGLBFO_03273	FIHFHDIO_03267	CCHAOKHM_03262	AKKGPDOG_02991	MDOCMKDG_02766	IFNMBEFA_02850	GKOILBNK_03234	NJJENNMP_03129	LBNBPKGL_02359	IDHFDJGN_03152	EHIBAMHH_03335	DAEMFFNF_02320	JGBHEMHG_02298	INNLKBBC_03331	DPIANIOG_02178	EDJCGLFE_03464	FBGLDHKP_03593
cueR		HTH-type transcriptional regulator CueR	74	74	1	1	4727				404	404	404	CBCGLHLL_02305	OLKJCOBC_02316	DLAHELBK_03238	ENEFNDIN_02315	CLEDJFKJ_03570	KAKPHMMM_01853	JINMEJPA_03300	KGLHKDKP_03498	NBHECGBB_01742	FICJAGBM_01654	PPKMPCNB_03307	GLDAJHPJ_01942	IGKBIPDO_03179	PNJGHIIE_03113	MCFFHCJJ_02374	JFHAGHJJ_03363	MLNNCFEL_03029	JMOPCDMI_03105	LABOGHMG_02729	BOOGLBFO_03267	FIHFHDIO_03261	CCHAOKHM_03268	AKKGPDOG_02985	MDOCMKDG_02760	IFNMBEFA_02856	GKOILBNK_03228	NJJENNMP_03123	LBNBPKGL_02353	IDHFDJGN_03146	EHIBAMHH_03329	DAEMFFNF_02326	JGBHEMHG_02304	INNLKBBC_03627	DPIANIOG_02184	EDJCGLFE_03654	FBGLDHKP_03599
group_335		hypothetical protein	74	74	1	1	2601			Hypothetical protein with no hits to refseq/uniprot/clusters/cdd/tigrfams/pfam overlapping another protein with hits	185	185	185	CBCGLHLL_02520	OLKJCOBC_02713	DLAHELBK_02617	ENEFNDIN_02711	CLEDJFKJ_01746	KAKPHMMM_03049	JINMEJPA_02956	KGLHKDKP_03552	NBHECGBB_03163	FICJAGBM_03642	PPKMPCNB_02172	GLDAJHPJ_02356	IGKBIPDO_02423	PNJGHIIE_02225	MCFFHCJJ_03446	JFHAGHJJ_03054	MLNNCFEL_03056	JMOPCDMI_02422	LABOGHMG_02756	BOOGLBFO_02597	FIHFHDIO_02320	CCHAOKHM_00068	AKKGPDOG_03063	MDOCMKDG_03673	IFNMBEFA_03279	GKOILBNK_02302	NJJENNMP_02438	LBNBPKGL_02517	IDHFDJGN_02392	EHIBAMHH_03437	DAEMFFNF_02620	JGBHEMHG_02519	INNLKBBC_02372	DPIANIOG_02496	EDJCGLFE_02578	FBGLDHKP_02401
group_336		Beta-lactamase OXA-133	74	74	1	1	2599				746	824	819	CBCGLHLL_02522	OLKJCOBC_02715	DLAHELBK_02619	ENEFNDIN_02713	CLEDJFKJ_01744	KAKPHMMM_03051	JINMEJPA_02958	KGLHKDKP_03554	NBHECGBB_03161	FICJAGBM_03058	PPKMPCNB_02174	GLDAJHPJ_02358	IGKBIPDO_02425	PNJGHIIE_02227	MCFFHCJJ_03448	JFHAGHJJ_03052	MLNNCFEL_03058	JMOPCDMI_02424	LABOGHMG_02758	BOOGLBFO_02599	FIHFHDIO_02322	CCHAOKHM_00066	AKKGPDOG_03065	MDOCMKDG_03671	IFNMBEFA_03281	GKOILBNK_02304	NJJENNMP_02440	LBNBPKGL_02519	IDHFDJGN_02394	EHIBAMHH_03435	DAEMFFNF_02622	JGBHEMHG_02521	INNLKBBC_02374	DPIANIOG_02498	EDJCGLFE_02576	FBGLDHKP_02403
group_342		hypothetical protein	74	74	1	1	2568				272	1331	1305	CBCGLHLL_02550	OLKJCOBC_02743	DLAHELBK_02647	ENEFNDIN_02741	CLEDJFKJ_01716	KAKPHMMM_02986	JINMEJPA_03259	KGLHKDKP_03077	NBHECGBB_03256	FICJAGBM_03285	PPKMPCNB_02848	GLDAJHPJ_02386	IGKBIPDO_02453	PNJGHIIE_02255	MCFFHCJJ_03069	JFHAGHJJ_03255	MLNNCFEL_02688	JMOPCDMI_02452	LABOGHMG_03655	BOOGLBFO_02627	FIHFHDIO_02350	CCHAOKHM_00037	AKKGPDOG_02669	MDOCMKDG_03421	IFNMBEFA_02752	GKOILBNK_02332	NJJENNMP_02468	LBNBPKGL_00622	IDHFDJGN_02422	EHIBAMHH_02947	DAEMFFNF_02650	JGBHEMHG_02549	INNLKBBC_02402	DPIANIOG_02526	EDJCGLFE_02548	FBGLDHKP_02431
group_355		4-sulfomuconolactone hydrolase	74	74	1	1	3130				812	812	812	CBCGLHLL_02607	OLKJCOBC_02800	DLAHELBK_02704	ENEFNDIN_02798	CLEDJFKJ_03195	KAKPHMMM_03230	JINMEJPA_03512	KGLHKDKP_02631	NBHECGBB_02358	FICJAGBM_03228	PPKMPCNB_02355	GLDAJHPJ_02594	IGKBIPDO_02510	PNJGHIIE_02466	MCFFHCJJ_02965	JFHAGHJJ_02654	MLNNCFEL_03087	JMOPCDMI_02509	LABOGHMG_02599	BOOGLBFO_02684	FIHFHDIO_02496	CCHAOKHM_00402	AKKGPDOG_02860	MDOCMKDG_02034	IFNMBEFA_01646	GKOILBNK_02389	NJJENNMP_02525	LBNBPKGL_02541	IDHFDJGN_02479	EHIBAMHH_02500	DAEMFFNF_02932	JGBHEMHG_02627	INNLKBBC_02538	DPIANIOG_02653	EDJCGLFE_02984	FBGLDHKP_02900
group_356		hypothetical protein	74	74	1	1	3146				140	140	140	CBCGLHLL_02609	OLKJCOBC_02802	DLAHELBK_02706	ENEFNDIN_02800	CLEDJFKJ_02326	KAKPHMMM_03228	JINMEJPA_03057	KGLHKDKP_02633	NBHECGBB_02360	FICJAGBM_03695	PPKMPCNB_02357	GLDAJHPJ_02596	IGKBIPDO_02512	PNJGHIIE_02468	MCFFHCJJ_02967	JFHAGHJJ_02656	MLNNCFEL_03089	JMOPCDMI_02511	LABOGHMG_02601	BOOGLBFO_02686	FIHFHDIO_02498	CCHAOKHM_00404	AKKGPDOG_02858	MDOCMKDG_02036	IFNMBEFA_01648	GKOILBNK_02391	NJJENNMP_02527	LBNBPKGL_02543	IDHFDJGN_02481	EHIBAMHH_02502	DAEMFFNF_02934	JGBHEMHG_02625	INNLKBBC_02540	DPIANIOG_02655	EDJCGLFE_02982	FBGLDHKP_02898
group_358		Beta-lactamase superfamily domain protein	74	74	1	1	3159				1019	1019	1019	CBCGLHLL_02622	OLKJCOBC_02815	DLAHELBK_02719	ENEFNDIN_02813	CLEDJFKJ_02339	KAKPHMMM_03467	JINMEJPA_02676	KGLHKDKP_02646	NBHECGBB_03127	FICJAGBM_02787	PPKMPCNB_02370	GLDAJHPJ_02609	IGKBIPDO_02525	PNJGHIIE_02481	MCFFHCJJ_02980	JFHAGHJJ_02670	MLNNCFEL_03000	JMOPCDMI_02524	LABOGHMG_03452	BOOGLBFO_02699	FIHFHDIO_02511	CCHAOKHM_00420	AKKGPDOG_03506	MDOCMKDG_02049	IFNMBEFA_01661	GKOILBNK_02404	NJJENNMP_02540	LBNBPKGL_02556	IDHFDJGN_02494	EHIBAMHH_02515	DAEMFFNF_02947	JGBHEMHG_02612	INNLKBBC_02553	DPIANIOG_02668	EDJCGLFE_02969	FBGLDHKP_02885
glxR_2		2-hydroxy-3-oxopropionate reductase	74	74	1	1	3102				374	872	861	CBCGLHLL_02654	OLKJCOBC_02847	DLAHELBK_02751	ENEFNDIN_02845	CLEDJFKJ_03577	KAKPHMMM_03312	JINMEJPA_01881	KGLHKDKP_02678	NBHECGBB_03565	FICJAGBM_02021	PPKMPCNB_01862	GLDAJHPJ_02641	IGKBIPDO_02557	PNJGHIIE_03326	MCFFHCJJ_02830	JFHAGHJJ_02702	MLNNCFEL_02160	JMOPCDMI_03340	LABOGHMG_02795	BOOGLBFO_02731	FIHFHDIO_02543	CCHAOKHM_00385	AKKGPDOG_03110	MDOCMKDG_03128	IFNMBEFA_03138	GKOILBNK_02436	NJJENNMP_03323	LBNBPKGL_02724	IDHFDJGN_03348	EHIBAMHH_02547	DAEMFFNF_03474	JGBHEMHG_02653	INNLKBBC_02585	DPIANIOG_02568	EDJCGLFE_03008	FBGLDHKP_02924
group_362		hypothetical protein	74	74	1	1	3044				644	644	644	CBCGLHLL_02690	OLKJCOBC_02883	DLAHELBK_02787	ENEFNDIN_02881	CLEDJFKJ_03342	KAKPHMMM_03544	JINMEJPA_03000	KGLHKDKP_02714	NBHECGBB_03707	FICJAGBM_02756	PPKMPCNB_01827	GLDAJHPJ_02677	IGKBIPDO_02593	PNJGHIIE_03177	MCFFHCJJ_02866	JFHAGHJJ_02738	MLNNCFEL_02124	JMOPCDMI_03147	LABOGHMG_02614	BOOGLBFO_02767	FIHFHDIO_02579	CCHAOKHM_00350	AKKGPDOG_03621	MDOCMKDG_02822	IFNMBEFA_03562	GKOILBNK_02472	NJJENNMP_03165	LBNBPKGL_03309	IDHFDJGN_03188	EHIBAMHH_02583	DAEMFFNF_03407	JGBHEMHG_02689	INNLKBBC_02620	DPIANIOG_02604	EDJCGLFE_03044	FBGLDHKP_02960
group_369		OsmC-like protein	74	74	1	1	6718				320	491	488	CBCGLHLL_02981	OLKJCOBC_00256	DLAHELBK_00035	ENEFNDIN_00255	CLEDJFKJ_00762	KAKPHMMM_02715	JINMEJPA_01218	KGLHKDKP_00257	NBHECGBB_00399	FICJAGBM_01569	PPKMPCNB_02001	GLDAJHPJ_01590	IGKBIPDO_00025	PNJGHIIE_00035	MCFFHCJJ_00035	JFHAGHJJ_00327	MLNNCFEL_02548	JMOPCDMI_00025	LABOGHMG_02298	BOOGLBFO_00035	FIHFHDIO_00035	CCHAOKHM_01594	AKKGPDOG_01103	MDOCMKDG_00025	IFNMBEFA_00025	GKOILBNK_00292	NJJENNMP_00035	LBNBPKGL_01880	IDHFDJGN_00035	EHIBAMHH_00025	DAEMFFNF_00035	JGBHEMHG_00302	INNLKBBC_00035	DPIANIOG_02956	EDJCGLFE_00256	FBGLDHKP_00035
group_378		hypothetical protein	74	74	1	1	3211				1277	1277	1277	CBCGLHLL_03094	OLKJCOBC_03133	DLAHELBK_03196	ENEFNDIN_03162	CLEDJFKJ_02657	KAKPHMMM_02809	JINMEJPA_01774	KGLHKDKP_03320	NBHECGBB_02648	FICJAGBM_02221	PPKMPCNB_02939	GLDAJHPJ_03204	IGKBIPDO_03136	PNJGHIIE_03069	MCFFHCJJ_03306	JFHAGHJJ_03158	MLNNCFEL_02459	JMOPCDMI_03061	LABOGHMG_02181	BOOGLBFO_03225	FIHFHDIO_03217	CCHAOKHM_03706	AKKGPDOG_02620	MDOCMKDG_02716	IFNMBEFA_02713	GKOILBNK_03153	NJJENNMP_03048	LBNBPKGL_02233	IDHFDJGN_03084	EHIBAMHH_03165	DAEMFFNF_03230	JGBHEMHG_03031	INNLKBBC_03064	DPIANIOG_03024	EDJCGLFE_01051	FBGLDHKP_00845
yfcG_2		Disulfide-bond oxidoreductase YfcG	74	74	1	1	5336				599	599	599	CBCGLHLL_03131	OLKJCOBC_03170	DLAHELBK_01376	ENEFNDIN_03168	CLEDJFKJ_00378	KAKPHMMM_03811	JINMEJPA_03587	KGLHKDKP_02457	NBHECGBB_00156	FICJAGBM_03600	PPKMPCNB_00709	GLDAJHPJ_00938	IGKBIPDO_01343	PNJGHIIE_02370	MCFFHCJJ_01184	JFHAGHJJ_01489	MLNNCFEL_01487	JMOPCDMI_01336	LABOGHMG_01347	BOOGLBFO_01354	FIHFHDIO_01180	CCHAOKHM_01333	AKKGPDOG_01233	MDOCMKDG_00608	IFNMBEFA_01396	GKOILBNK_01426	NJJENNMP_01350	LBNBPKGL_01296	IDHFDJGN_01355	EHIBAMHH_02326	DAEMFFNF_01357	JGBHEMHG_03037	INNLKBBC_01388	DPIANIOG_03061	EDJCGLFE_01631	FBGLDHKP_01410
group_381		hypothetical protein	74	74	1	1	5361				374	374	374	CBCGLHLL_03154	OLKJCOBC_03193	DLAHELBK_01353	ENEFNDIN_03191	CLEDJFKJ_00401	KAKPHMMM_00747	JINMEJPA_00208	KGLHKDKP_02480	NBHECGBB_00133	FICJAGBM_00558	PPKMPCNB_00686	GLDAJHPJ_00961	IGKBIPDO_01320	PNJGHIIE_02347	MCFFHCJJ_01207	JFHAGHJJ_01466	MLNNCFEL_01464	JMOPCDMI_01313	LABOGHMG_01370	BOOGLBFO_01331	FIHFHDIO_01157	CCHAOKHM_01310	AKKGPDOG_01256	MDOCMKDG_00585	IFNMBEFA_01419	GKOILBNK_01403	NJJENNMP_01327	LBNBPKGL_01319	IDHFDJGN_01332	EHIBAMHH_02349	DAEMFFNF_01380	JGBHEMHG_03060	INNLKBBC_01411	DPIANIOG_03084	EDJCGLFE_01654	FBGLDHKP_01433
yliI		Aldose sugar dehydrogenase YliI	74	74	1	1	5372				1172	1172	1172	CBCGLHLL_03165	OLKJCOBC_03204	DLAHELBK_01342	ENEFNDIN_03202	CLEDJFKJ_00412	KAKPHMMM_00758	JINMEJPA_00219	KGLHKDKP_02491	NBHECGBB_00122	FICJAGBM_00547	PPKMPCNB_00675	GLDAJHPJ_00972	IGKBIPDO_01309	PNJGHIIE_02336	MCFFHCJJ_01218	JFHAGHJJ_01455	MLNNCFEL_01453	JMOPCDMI_01302	LABOGHMG_01381	BOOGLBFO_01320	FIHFHDIO_01146	CCHAOKHM_01299	AKKGPDOG_01267	MDOCMKDG_00574	IFNMBEFA_01430	GKOILBNK_01392	NJJENNMP_01316	LBNBPKGL_01330	IDHFDJGN_01321	EHIBAMHH_02360	DAEMFFNF_01391	JGBHEMHG_03071	INNLKBBC_01422	DPIANIOG_03095	EDJCGLFE_01665	FBGLDHKP_01444
cysA_3		Sulfate/thiosulfate import ATP-binding protein CysA	74	74	1	1	2869				620	620	620	CBCGLHLL_03197	OLKJCOBC_03228	DLAHELBK_03621	ENEFNDIN_03234	CLEDJFKJ_03058	KAKPHMMM_02031	JINMEJPA_02581	KGLHKDKP_03446	NBHECGBB_03570	FICJAGBM_02283	PPKMPCNB_01774	GLDAJHPJ_03264	IGKBIPDO_03616	PNJGHIIE_03589	MCFFHCJJ_03334	JFHAGHJJ_03230	MLNNCFEL_02518	JMOPCDMI_03583	LABOGHMG_03391	BOOGLBFO_03622	FIHFHDIO_03616	CCHAOKHM_00296	AKKGPDOG_03026	MDOCMKDG_03519	IFNMBEFA_03474	GKOILBNK_03575	NJJENNMP_03615	LBNBPKGL_03441	IDHFDJGN_03603	EHIBAMHH_03232	DAEMFFNF_03341	JGBHEMHG_03153	INNLKBBC_03166	DPIANIOG_03169	EDJCGLFE_03414	FBGLDHKP_03725
clcD_2		Carboxymethylenebutenolidase	74	74	1	1	2856				290	1250	1226	CBCGLHLL_03209	OLKJCOBC_03216	DLAHELBK_03609	ENEFNDIN_03246	CLEDJFKJ_03070	KAKPHMMM_02043	JINMEJPA_02569	KGLHKDKP_03458	NBHECGBB_03190	FICJAGBM_02271	PPKMPCNB_01762	GLDAJHPJ_03276	IGKBIPDO_03604	PNJGHIIE_03577	MCFFHCJJ_03346	JFHAGHJJ_03218	MLNNCFEL_02530	JMOPCDMI_03571	LABOGHMG_03379	BOOGLBFO_03610	FIHFHDIO_03604	CCHAOKHM_00284	AKKGPDOG_03014	MDOCMKDG_03507	IFNMBEFA_03462	GKOILBNK_03563	NJJENNMP_03603	LBNBPKGL_03429	IDHFDJGN_03591	EHIBAMHH_03220	DAEMFFNF_03353	JGBHEMHG_03165	INNLKBBC_03154	DPIANIOG_03157	EDJCGLFE_03402	FBGLDHKP_03737
nasA		Nitrate reductase	74	74	1	1	3378				2780	2780	2780	CBCGLHLL_03238	OLKJCOBC_03277	DLAHELBK_01788	ENEFNDIN_03275	CLEDJFKJ_01205	KAKPHMMM_02420	JINMEJPA_01738	KGLHKDKP_03351	NBHECGBB_01800	FICJAGBM_02056	PPKMPCNB_00295	GLDAJHPJ_02133	IGKBIPDO_02200	PNJGHIIE_01471	MCFFHCJJ_01783	JFHAGHJJ_02202	MLNNCFEL_01918	JMOPCDMI_01759	LABOGHMG_01855	BOOGLBFO_01768	FIHFHDIO_02455	CCHAOKHM_02579	AKKGPDOG_02799	MDOCMKDG_01756	IFNMBEFA_01840	GKOILBNK_02623	NJJENNMP_01772	LBNBPKGL_02703	IDHFDJGN_01623	EHIBAMHH_03196	DAEMFFNF_01632	JGBHEMHG_03194	INNLKBBC_01663	DPIANIOG_03218	EDJCGLFE_00892	FBGLDHKP_00686
yheS_2		putative ABC transporter ATP-binding protein YheS	74	74	1	1	3547				1583	1586	1583	CBCGLHLL_03403	OLKJCOBC_03449	DLAHELBK_03685	ENEFNDIN_03408	CLEDJFKJ_02968	KAKPHMMM_02408	JINMEJPA_03536	KGLHKDKP_03143	NBHECGBB_03307	FICJAGBM_03520	PPKMPCNB_00250	GLDAJHPJ_03140	IGKBIPDO_03663	PNJGHIIE_03673	MCFFHCJJ_03388	JFHAGHJJ_03463	MLNNCFEL_02576	JMOPCDMI_03630	LABOGHMG_03035	BOOGLBFO_03682	FIHFHDIO_03663	CCHAOKHM_01381	AKKGPDOG_03298	MDOCMKDG_03604	IFNMBEFA_03550	GKOILBNK_03636	NJJENNMP_03686	LBNBPKGL_03680	IDHFDJGN_03676	EHIBAMHH_03030	DAEMFFNF_03395	JGBHEMHG_03397	INNLKBBC_03008	DPIANIOG_03376	EDJCGLFE_02859	FBGLDHKP_03748
accA1_3		Acetyl-/propionyl-coenzyme A carboxylase alpha chain	74	74	1	1	1621				1940	1940	1940	CBCGLHLL_03471	OLKJCOBC_03472	DLAHELBK_03413	ENEFNDIN_03476	CLEDJFKJ_02991	KAKPHMMM_02457	JINMEJPA_02045	KGLHKDKP_03584	NBHECGBB_02604	FICJAGBM_01693	PPKMPCNB_03370	GLDAJHPJ_03480	IGKBIPDO_03453	PNJGHIIE_03399	MCFFHCJJ_03501	JFHAGHJJ_03486	MLNNCFEL_03109	JMOPCDMI_03441	LABOGHMG_02927	BOOGLBFO_03469	FIHFHDIO_03474	CCHAOKHM_03777	AKKGPDOG_03210	MDOCMKDG_03342	IFNMBEFA_03267	GKOILBNK_03406	NJJENNMP_03399	LBNBPKGL_02939	IDHFDJGN_03395	EHIBAMHH_03503	DAEMFFNF_03521	JGBHEMHG_03465	INNLKBBC_03376	DPIANIOG_03444	EDJCGLFE_03518	FBGLDHKP_03643
pcaF_2		Beta-ketoadipyl-CoA thiolase	74	74	1	1	3246				323	1211	1146	CBCGLHLL_03129	OLKJCOBC_03168	DLAHELBK_03231	ENEFNDIN_03127	CLEDJFKJ_02692	KAKPHMMM_02277	JINMEJPA_02599	KGLHKDKP_03285	NBHECGBB_03604	FICJAGBM_01937	PPKMPCNB_02904	GLDAJHPJ_03239	IGKBIPDO_03101	PNJGHIIE_03034	MCFFHCJJ_03271	JFHAGHJJ_03123	MLNNCFEL_02494	JMOPCDMI_03026	LABOGHMG_02146	BOOGLBFO_03260	FIHFHDIO_03182	CCHAOKHM_03671	AKKGPDOG_02585	MDOCMKDG_02681	IFNMBEFA_02748	GKOILBNK_03188	NJJENNMP_03083	LBNBPKGL_02268	IDHFDJGN_03049	EHIBAMHH_03130	DAEMFFNF_03265	JGBHEMHG_02996	INNLKBBC_03099	DPIANIOG_03059	EDJCGLFE_01016	FBGLDHKP_00810
group_402		hypothetical protein	74	74	1	1	2158				779	779	779	CBCGLHLL_03532	OLKJCOBC_03552	DLAHELBK_03571	ENEFNDIN_03551	CLEDJFKJ_03208	KAKPHMMM_02875	JINMEJPA_02453	KGLHKDKP_03647	NBHECGBB_02497	FICJAGBM_00647	PPKMPCNB_02867	GLDAJHPJ_03599	IGKBIPDO_03560	PNJGHIIE_03534	MCFFHCJJ_03608	JFHAGHJJ_03610	MLNNCFEL_03236	JMOPCDMI_03527	LABOGHMG_03180	BOOGLBFO_03594	FIHFHDIO_03560	CCHAOKHM_03010	AKKGPDOG_03387	MDOCMKDG_03535	IFNMBEFA_03358	GKOILBNK_03547	NJJENNMP_03587	LBNBPKGL_03191	IDHFDJGN_03542	EHIBAMHH_03569	DAEMFFNF_03658	JGBHEMHG_03564	INNLKBBC_03500	DPIANIOG_03569	EDJCGLFE_03183	FBGLDHKP_01730
kdhB		6-hydroxypseudooxynicotine dehydrogenase complex subunit beta	74	74	1	1	6259				1499	1499	1499	CBCGLHLL_03579	OLKJCOBC_03560	DLAHELBK_03465	ENEFNDIN_03565	CLEDJFKJ_03002	KAKPHMMM_03476	JINMEJPA_02138	KGLHKDKP_03716	NBHECGBB_02520	FICJAGBM_02886	PPKMPCNB_03527	GLDAJHPJ_01949	IGKBIPDO_03172	PNJGHIIE_03106	MCFFHCJJ_03720	JFHAGHJJ_00738	MLNNCFEL_03305	JMOPCDMI_03098	LABOGHMG_03414	BOOGLBFO_03521	FIHFHDIO_03254	CCHAOKHM_03476	AKKGPDOG_00196	MDOCMKDG_02753	IFNMBEFA_02820	GKOILBNK_03221	NJJENNMP_03116	LBNBPKGL_02346	IDHFDJGN_03429	EHIBAMHH_01258	DAEMFFNF_03727	JGBHEMHG_03596	INNLKBBC_01213	DPIANIOG_03601	EDJCGLFE_01629	FBGLDHKP_03512
prmC		Release factor glutamine methyltransferase	74	74	1	1	3638				815	821	815	CBCGLHLL_02036	OLKJCOBC_02047	DLAHELBK_02250	ENEFNDIN_02046	CLEDJFKJ_02182	KAKPHMMM_02522	JINMEJPA_01187	KGLHKDKP_01914	NBHECGBB_01037	FICJAGBM_03184	PPKMPCNB_00170	GLDAJHPJ_01659	IGKBIPDO_01963	PNJGHIIE_02075	MCFFHCJJ_02105	JFHAGHJJ_01932	MLNNCFEL_00612	JMOPCDMI_01965	LABOGHMG_02087	BOOGLBFO_02230	FIHFHDIO_01949	CCHAOKHM_01464	AKKGPDOG_01849	MDOCMKDG_02286	IFNMBEFA_02599	GKOILBNK_02024	NJJENNMP_02288	LBNBPKGL_02177	IDHFDJGN_02243	EHIBAMHH_02059	DAEMFFNF_01954	JGBHEMHG_02035	INNLKBBC_01978	DPIANIOG_01915	EDJCGLFE_02236	FBGLDHKP_02337
group_454		hypothetical protein	74	74	1	1	4998				179	443	424	CBCGLHLL_00006	OLKJCOBC_01093	DLAHELBK_00885	ENEFNDIN_01092	CLEDJFKJ_01672	KAKPHMMM_00635	JINMEJPA_02988	KGLHKDKP_01449	NBHECGBB_01534	FICJAGBM_00202	PPKMPCNB_01081	GLDAJHPJ_00771	IGKBIPDO_01024	PNJGHIIE_01030	MCFFHCJJ_01343	JFHAGHJJ_00009	MLNNCFEL_02048	JMOPCDMI_01017	LABOGHMG_00178	BOOGLBFO_01035	FIHFHDIO_01186	CCHAOKHM_02913	AKKGPDOG_01693	MDOCMKDG_00774	IFNMBEFA_01306	GKOILBNK_00008	NJJENNMP_01031	LBNBPKGL_02034	IDHFDJGN_01036	EHIBAMHH_00254	DAEMFFNF_01348	JGBHEMHG_00006	INNLKBBC_00874	DPIANIOG_00821	EDJCGLFE_01422	FBGLDHKP_01215
group_457		hypothetical protein	74	74	1	1	5069				797	824	797	CBCGLHLL_00077	OLKJCOBC_01163	DLAHELBK_00955	ENEFNDIN_01162	CLEDJFKJ_01602	KAKPHMMM_00705	JINMEJPA_00495	KGLHKDKP_01519	NBHECGBB_01904	FICJAGBM_00132	PPKMPCNB_01151	GLDAJHPJ_00842	IGKBIPDO_01094	PNJGHIIE_01100	MCFFHCJJ_01413	JFHAGHJJ_00079	MLNNCFEL_02334	JMOPCDMI_01087	LABOGHMG_00248	BOOGLBFO_01105	FIHFHDIO_01256	CCHAOKHM_02983	AKKGPDOG_01623	MDOCMKDG_00704	IFNMBEFA_01376	GKOILBNK_00078	NJJENNMP_01101	LBNBPKGL_00746	IDHFDJGN_01106	EHIBAMHH_00324	DAEMFFNF_01278	JGBHEMHG_00076	INNLKBBC_00944	DPIANIOG_00891	EDJCGLFE_01352	FBGLDHKP_01145
astC		Succinylornithine transaminase	74	74	1	1	5097				449	1214	1169	CBCGLHLL_00095	OLKJCOBC_01181	DLAHELBK_00973	ENEFNDIN_01180	CLEDJFKJ_01584	KAKPHMMM_00723	JINMEJPA_00477	KGLHKDKP_01537	NBHECGBB_01922	FICJAGBM_00114	PPKMPCNB_01169	GLDAJHPJ_00860	IGKBIPDO_01112	PNJGHIIE_01118	MCFFHCJJ_01431	JFHAGHJJ_00097	MLNNCFEL_02352	JMOPCDMI_01105	LABOGHMG_00266	BOOGLBFO_01123	FIHFHDIO_01274	CCHAOKHM_03000	AKKGPDOG_01605	MDOCMKDG_00686	IFNMBEFA_01394	GKOILBNK_00096	NJJENNMP_01119	LBNBPKGL_00764	IDHFDJGN_01124	EHIBAMHH_00342	DAEMFFNF_01260	JGBHEMHG_00094	INNLKBBC_00962	DPIANIOG_00909	EDJCGLFE_01334	FBGLDHKP_01127
group_459		hypothetical protein	74	74	1	1	5100				1277	1277	1277	CBCGLHLL_00098	OLKJCOBC_01184	DLAHELBK_00976	ENEFNDIN_01183	CLEDJFKJ_01408	KAKPHMMM_00875	JINMEJPA_00474	KGLHKDKP_01540	NBHECGBB_00529	FICJAGBM_03137	PPKMPCNB_01172	GLDAJHPJ_00863	IGKBIPDO_01115	PNJGHIIE_01121	MCFFHCJJ_01434	JFHAGHJJ_00100	MLNNCFEL_02355	JMOPCDMI_01108	LABOGHMG_00269	BOOGLBFO_01126	FIHFHDIO_01277	CCHAOKHM_03276	AKKGPDOG_00194	MDOCMKDG_00683	IFNMBEFA_01551	GKOILBNK_00099	NJJENNMP_01122	LBNBPKGL_00767	IDHFDJGN_01127	EHIBAMHH_00345	DAEMFFNF_01257	JGBHEMHG_00097	INNLKBBC_00965	DPIANIOG_00912	EDJCGLFE_01331	FBGLDHKP_01124
group_462		hypothetical protein	74	74	1	1	5214				242	242	242	CBCGLHLL_00213	OLKJCOBC_02362	DLAHELBK_02555	ENEFNDIN_02361	CLEDJFKJ_01780	KAKPHMMM_01632	JINMEJPA_02014	KGLHKDKP_03015	NBHECGBB_00841	FICJAGBM_01514	PPKMPCNB_02662	GLDAJHPJ_01762	IGKBIPDO_02273	PNJGHIIE_01992	MCFFHCJJ_02420	JFHAGHJJ_00213	MLNNCFEL_02780	JMOPCDMI_02272	LABOGHMG_02489	BOOGLBFO_02535	FIHFHDIO_02170	CCHAOKHM_01121	AKKGPDOG_00080	MDOCMKDG_01299	IFNMBEFA_01172	GKOILBNK_00215	NJJENNMP_02205	LBNBPKGL_01174	IDHFDJGN_02160	EHIBAMHH_00461	DAEMFFNF_02372	JGBHEMHG_00211	INNLKBBC_02461	DPIANIOG_02230	EDJCGLFE_02886	FBGLDHKP_02818
group_463		hypothetical protein	74	74	1	1	5898				407	407	407	CBCGLHLL_00334	OLKJCOBC_00542	DLAHELBK_00323	ENEFNDIN_00541	CLEDJFKJ_00065	KAKPHMMM_00353	JINMEJPA_02831	KGLHKDKP_00543	NBHECGBB_02843	FICJAGBM_01973	PPKMPCNB_01035	GLDAJHPJ_00065	IGKBIPDO_00313	PNJGHIIE_00323	MCFFHCJJ_00321	JFHAGHJJ_00595	MLNNCFEL_01594	JMOPCDMI_00313	LABOGHMG_01596	BOOGLBFO_00323	FIHFHDIO_00323	CCHAOKHM_00579	AKKGPDOG_01925	MDOCMKDG_00313	IFNMBEFA_00313	GKOILBNK_00580	NJJENNMP_00323	LBNBPKGL_00065	IDHFDJGN_00323	EHIBAMHH_00551	DAEMFFNF_00321	JGBHEMHG_00588	INNLKBBC_00321	DPIANIOG_00065	EDJCGLFE_00620	FBGLDHKP_00323
kmo_1		Kynurenine 3-monooxygenase	74	74	1	1	4905				1205	1205	1205	CBCGLHLL_00370	OLKJCOBC_00578	DLAHELBK_00359	ENEFNDIN_00577	CLEDJFKJ_00100	KAKPHMMM_00318	JINMEJPA_01525	KGLHKDKP_00579	NBHECGBB_00700	FICJAGBM_00022	PPKMPCNB_00999	GLDAJHPJ_00101	IGKBIPDO_00349	PNJGHIIE_00359	MCFFHCJJ_00358	JFHAGHJJ_00631	MLNNCFEL_00781	JMOPCDMI_00349	LABOGHMG_01032	BOOGLBFO_00359	FIHFHDIO_00359	CCHAOKHM_00543	AKKGPDOG_00921	MDOCMKDG_00349	IFNMBEFA_00349	GKOILBNK_00616	NJJENNMP_00359	LBNBPKGL_00101	IDHFDJGN_00359	EHIBAMHH_00587	DAEMFFNF_00358	JGBHEMHG_00624	INNLKBBC_00357	DPIANIOG_00101	EDJCGLFE_00584	FBGLDHKP_00359
yjhB_1		Putative metabolite transport protein YjhB	74	74	1	1	1238				620	1322	1312	CBCGLHLL_00504	OLKJCOBC_00712	DLAHELBK_00506	ENEFNDIN_00710	CLEDJFKJ_02255	KAKPHMMM_02598	JINMEJPA_01350	KGLHKDKP_00726	NBHECGBB_00199	FICJAGBM_01631	PPKMPCNB_02303	GLDAJHPJ_00365	IGKBIPDO_00613	PNJGHIIE_00623	MCFFHCJJ_00623	JFHAGHJJ_01123	MLNNCFEL_01526	JMOPCDMI_00497	LABOGHMG_01987	BOOGLBFO_00623	FIHFHDIO_00623	CCHAOKHM_02226	AKKGPDOG_02352	MDOCMKDG_02314	IFNMBEFA_01915	GKOILBNK_00764	NJJENNMP_00623	LBNBPKGL_02609	IDHFDJGN_00507	EHIBAMHH_00852	DAEMFFNF_00622	JGBHEMHG_00759	INNLKBBC_00492	DPIANIOG_00367	EDJCGLFE_00713	FBGLDHKP_00507
group_472		CitB: CitB domain protein	74	74	1	1	1242				1133	1133	1133	CBCGLHLL_00506	OLKJCOBC_00714	DLAHELBK_00508	ENEFNDIN_00712	CLEDJFKJ_02257	KAKPHMMM_02600	JINMEJPA_01352	KGLHKDKP_00728	NBHECGBB_00201	FICJAGBM_01629	PPKMPCNB_02305	GLDAJHPJ_00363	IGKBIPDO_00611	PNJGHIIE_00621	MCFFHCJJ_00621	JFHAGHJJ_01121	MLNNCFEL_01524	JMOPCDMI_00499	LABOGHMG_01985	BOOGLBFO_00621	FIHFHDIO_00621	CCHAOKHM_02230	AKKGPDOG_02350	MDOCMKDG_02312	IFNMBEFA_01913	GKOILBNK_00766	NJJENNMP_00621	LBNBPKGL_02607	IDHFDJGN_00509	EHIBAMHH_00850	DAEMFFNF_00620	JGBHEMHG_00761	INNLKBBC_00494	DPIANIOG_00365	EDJCGLFE_00715	FBGLDHKP_00509
otsB		Trehalose-6-phosphate phosphatase	74	74	1	1	1357				635	851	848	CBCGLHLL_00604	OLKJCOBC_00812	DLAHELBK_00606	ENEFNDIN_00810	CLEDJFKJ_01552	KAKPHMMM_01950	JINMEJPA_01474	KGLHKDKP_00826	NBHECGBB_01390	FICJAGBM_01444	PPKMPCNB_01454	GLDAJHPJ_00265	IGKBIPDO_00513	PNJGHIIE_00523	MCFFHCJJ_00523	JFHAGHJJ_01023	MLNNCFEL_01210	JMOPCDMI_00597	LABOGHMG_00839	BOOGLBFO_00523	FIHFHDIO_00523	CCHAOKHM_02311	AKKGPDOG_00592	MDOCMKDG_01448	IFNMBEFA_00686	GKOILBNK_00864	NJJENNMP_00523	LBNBPKGL_01405	IDHFDJGN_00607	EHIBAMHH_00752	DAEMFFNF_00522	JGBHEMHG_00859	INNLKBBC_00592	DPIANIOG_00267	EDJCGLFE_00813	FBGLDHKP_00607
nlhH_1		Carboxylesterase NlhH	74	74	1	1	1413				974	974	974	CBCGLHLL_00650	OLKJCOBC_00857	DLAHELBK_00650	ENEFNDIN_00856	CLEDJFKJ_01507	KAKPHMMM_01672	JINMEJPA_00885	KGLHKDKP_00871	NBHECGBB_02448	FICJAGBM_00625	PPKMPCNB_01410	GLDAJHPJ_00221	IGKBIPDO_00469	PNJGHIIE_00479	MCFFHCJJ_00478	JFHAGHJJ_00979	MLNNCFEL_01254	JMOPCDMI_00643	LABOGHMG_00885	BOOGLBFO_00479	FIHFHDIO_00479	CCHAOKHM_02357	AKKGPDOG_00548	MDOCMKDG_01493	IFNMBEFA_00731	GKOILBNK_00908	NJJENNMP_00479	LBNBPKGL_03115	IDHFDJGN_00652	EHIBAMHH_00707	DAEMFFNF_00478	JGBHEMHG_00905	INNLKBBC_00637	DPIANIOG_00221	EDJCGLFE_00857	FBGLDHKP_00651
group_48		hypothetical protein	74	74	1	1	5944				686	2333	2306	CBCGLHLL_00290	OLKJCOBC_00498	DLAHELBK_00279	ENEFNDIN_00497	CLEDJFKJ_00021	KAKPHMMM_00397	JINMEJPA_00605	KGLHKDKP_00499	NBHECGBB_01482	FICJAGBM_02239	PPKMPCNB_03461	GLDAJHPJ_00021	IGKBIPDO_00269	PNJGHIIE_00279	MCFFHCJJ_00277	JFHAGHJJ_00551	MLNNCFEL_03365	JMOPCDMI_00269	LABOGHMG_03346	BOOGLBFO_00279	FIHFHDIO_00279	CCHAOKHM_00623	AKKGPDOG_01881	MDOCMKDG_00269	IFNMBEFA_00269	GKOILBNK_00536	NJJENNMP_00279	LBNBPKGL_00021	IDHFDJGN_00279	EHIBAMHH_00507	DAEMFFNF_00277	JGBHEMHG_00544	INNLKBBC_00277	DPIANIOG_00021	EDJCGLFE_00664	FBGLDHKP_00279
nimR_1		HTH-type transcriptional regulator NimR	74	74	1	1	6482				647	788	786	CBCGLHLL_00833	OLKJCOBC_00441	DLAHELBK_00222	ENEFNDIN_00440	CLEDJFKJ_02565	KAKPHMMM_01520	JINMEJPA_01129	KGLHKDKP_00442	NBHECGBB_02411	FICJAGBM_01313	PPKMPCNB_01321	GLDAJHPJ_02316	IGKBIPDO_00212	PNJGHIIE_00222	MCFFHCJJ_00220	JFHAGHJJ_00512	MLNNCFEL_00853	JMOPCDMI_00212	LABOGHMG_00536	BOOGLBFO_00222	FIHFHDIO_00222	CCHAOKHM_01684	AKKGPDOG_01538	MDOCMKDG_00212	IFNMBEFA_00212	GKOILBNK_00479	NJJENNMP_00222	LBNBPKGL_01001	IDHFDJGN_00222	EHIBAMHH_00210	DAEMFFNF_00220	JGBHEMHG_00487	INNLKBBC_00220	DPIANIOG_00564	EDJCGLFE_00441	FBGLDHKP_00222
pkn1		Serine/threonine-protein kinase pkn1	74	74	1	1	6464				497	1007	993	CBCGLHLL_00847	OLKJCOBC_00455	DLAHELBK_00236	ENEFNDIN_00454	CLEDJFKJ_02579	KAKPHMMM_01506	JINMEJPA_01143	KGLHKDKP_00456	NBHECGBB_02208	FICJAGBM_01157	PPKMPCNB_01307	GLDAJHPJ_02330	IGKBIPDO_00226	PNJGHIIE_00236	MCFFHCJJ_00234	JFHAGHJJ_00526	MLNNCFEL_00867	JMOPCDMI_00226	LABOGHMG_00522	BOOGLBFO_00236	FIHFHDIO_00236	CCHAOKHM_01698	AKKGPDOG_01524	MDOCMKDG_00226	IFNMBEFA_00226	GKOILBNK_00493	NJJENNMP_00236	LBNBPKGL_01015	IDHFDJGN_00236	EHIBAMHH_00224	DAEMFFNF_00234	JGBHEMHG_00501	INNLKBBC_00234	DPIANIOG_00578	EDJCGLFE_00455	FBGLDHKP_00236
tesA		Esterase TesA	74	74	1	1	6453				560	560	560	CBCGLHLL_00855	OLKJCOBC_00463	DLAHELBK_00244	ENEFNDIN_00462	CLEDJFKJ_02587	KAKPHMMM_01498	JINMEJPA_02561	KGLHKDKP_00464	NBHECGBB_02216	FICJAGBM_01165	PPKMPCNB_01299	GLDAJHPJ_03578	IGKBIPDO_00234	PNJGHIIE_00244	MCFFHCJJ_00242	JFHAGHJJ_03583	MLNNCFEL_00875	JMOPCDMI_00234	LABOGHMG_00514	BOOGLBFO_00244	FIHFHDIO_00244	CCHAOKHM_01706	AKKGPDOG_03366	MDOCMKDG_00234	IFNMBEFA_00234	GKOILBNK_00501	NJJENNMP_00244	LBNBPKGL_01023	IDHFDJGN_00244	EHIBAMHH_00232	DAEMFFNF_00242	JGBHEMHG_00509	INNLKBBC_00242	DPIANIOG_00586	EDJCGLFE_00463	FBGLDHKP_00244
group_488		Citrate transporter	74	74	1	1	2849				506	1421	1399	CBCGLHLL_00871	OLKJCOBC_00874	DLAHELBK_00666	ENEFNDIN_00873	CLEDJFKJ_02799	KAKPHMMM_03815	JINMEJPA_03552	KGLHKDKP_01084	NBHECGBB_03695	FICJAGBM_03503	PPKMPCNB_03670	GLDAJHPJ_03803	IGKBIPDO_00657	PNJGHIIE_03799	MCFFHCJJ_00654	JFHAGHJJ_03820	MLNNCFEL_01741	JMOPCDMI_00660	LABOGHMG_03736	BOOGLBFO_00666	FIHFHDIO_00667	CCHAOKHM_00280	AKKGPDOG_03797	MDOCMKDG_03797	IFNMBEFA_03798	GKOILBNK_03805	NJJENNMP_03808	LBNBPKGL_03762	IDHFDJGN_00669	EHIBAMHH_00896	DAEMFFNF_00653	JGBHEMHG_00922	INNLKBBC_00654	DPIANIOG_00602	EDJCGLFE_01068	FBGLDHKP_01048
group_490		hypothetical protein	74	74	1	1	2834				281	281	281	CBCGLHLL_00885	OLKJCOBC_00888	DLAHELBK_00680	ENEFNDIN_00887	CLEDJFKJ_02785	KAKPHMMM_02560	JINMEJPA_00988	KGLHKDKP_01098	NBHECGBB_02715	FICJAGBM_02576	PPKMPCNB_02802	GLDAJHPJ_00420	IGKBIPDO_00671	PNJGHIIE_00679	MCFFHCJJ_00668	JFHAGHJJ_01338	MLNNCFEL_01755	JMOPCDMI_00674	LABOGHMG_02379	BOOGLBFO_00680	FIHFHDIO_00681	CCHAOKHM_00262	AKKGPDOG_02259	MDOCMKDG_02143	IFNMBEFA_02233	GKOILBNK_00937	NJJENNMP_00838	LBNBPKGL_02961	IDHFDJGN_00683	EHIBAMHH_00910	DAEMFFNF_00667	JGBHEMHG_00936	INNLKBBC_00668	DPIANIOG_00616	EDJCGLFE_01082	FBGLDHKP_01034
blh_1		Beta-lactamase hydrolase-like protein	74	74	1	1	2817				1655	1655	1655	CBCGLHLL_00900	OLKJCOBC_00903	DLAHELBK_00695	ENEFNDIN_00902	CLEDJFKJ_02770	KAKPHMMM_02545	JINMEJPA_01003	KGLHKDKP_01113	NBHECGBB_02804	FICJAGBM_02163	PPKMPCNB_02787	GLDAJHPJ_00435	IGKBIPDO_00686	PNJGHIIE_00694	MCFFHCJJ_00683	JFHAGHJJ_01323	MLNNCFEL_01770	JMOPCDMI_00689	LABOGHMG_02364	BOOGLBFO_00696	FIHFHDIO_00696	CCHAOKHM_00247	AKKGPDOG_02244	MDOCMKDG_02158	IFNMBEFA_02218	GKOILBNK_00952	NJJENNMP_00823	LBNBPKGL_03375	IDHFDJGN_00698	EHIBAMHH_00925	DAEMFFNF_00682	JGBHEMHG_00951	INNLKBBC_00683	DPIANIOG_00631	EDJCGLFE_01097	FBGLDHKP_01019
blh_2		Beta-lactamase hydrolase-like protein	74	74	1	1	2816				695	695	695	CBCGLHLL_00901	OLKJCOBC_00904	DLAHELBK_00696	ENEFNDIN_00903	CLEDJFKJ_02769	KAKPHMMM_02544	JINMEJPA_01004	KGLHKDKP_01114	NBHECGBB_02805	FICJAGBM_02162	PPKMPCNB_02786	GLDAJHPJ_00436	IGKBIPDO_00687	PNJGHIIE_00695	MCFFHCJJ_00684	JFHAGHJJ_01322	MLNNCFEL_01771	JMOPCDMI_00690	LABOGHMG_02363	BOOGLBFO_00697	FIHFHDIO_00697	CCHAOKHM_00246	AKKGPDOG_02243	MDOCMKDG_02159	IFNMBEFA_02217	GKOILBNK_00953	NJJENNMP_00822	LBNBPKGL_03376	IDHFDJGN_00699	EHIBAMHH_00926	DAEMFFNF_00683	JGBHEMHG_00952	INNLKBBC_00684	DPIANIOG_00632	EDJCGLFE_01098	FBGLDHKP_01018
lpdG_2		Dihydrolipoyl dehydrogenase	74	74	1	1	2811				203	1403	1386	CBCGLHLL_00906	OLKJCOBC_00909	DLAHELBK_00701	ENEFNDIN_00908	CLEDJFKJ_03559	KAKPHMMM_03599	JINMEJPA_01009	KGLHKDKP_01119	NBHECGBB_03764	FICJAGBM_02157	PPKMPCNB_02781	GLDAJHPJ_00441	IGKBIPDO_00692	PNJGHIIE_00700	MCFFHCJJ_00689	JFHAGHJJ_01317	MLNNCFEL_01776	JMOPCDMI_00695	LABOGHMG_02358	BOOGLBFO_00702	FIHFHDIO_00702	CCHAOKHM_00241	AKKGPDOG_02238	MDOCMKDG_02164	IFNMBEFA_02212	GKOILBNK_00958	NJJENNMP_00817	LBNBPKGL_03381	IDHFDJGN_00704	EHIBAMHH_00931	DAEMFFNF_00688	JGBHEMHG_00957	INNLKBBC_00689	DPIANIOG_00637	EDJCGLFE_01103	FBGLDHKP_01013
group_496		hypothetical protein	74	74	1	1	2785				224	224	224	CBCGLHLL_00932	OLKJCOBC_00935	DLAHELBK_00727	ENEFNDIN_00934	CLEDJFKJ_03542	KAKPHMMM_01779	JINMEJPA_03051	KGLHKDKP_01145	NBHECGBB_03425	FICJAGBM_03142	PPKMPCNB_02755	GLDAJHPJ_00467	IGKBIPDO_00718	PNJGHIIE_00726	MCFFHCJJ_00715	JFHAGHJJ_01291	MLNNCFEL_01802	JMOPCDMI_00721	LABOGHMG_00901	BOOGLBFO_00728	FIHFHDIO_00728	CCHAOKHM_00215	AKKGPDOG_02212	MDOCMKDG_02190	IFNMBEFA_02186	GKOILBNK_00984	NJJENNMP_00791	LBNBPKGL_03060	IDHFDJGN_00730	EHIBAMHH_00957	DAEMFFNF_00714	JGBHEMHG_00983	INNLKBBC_00715	DPIANIOG_00663	EDJCGLFE_01129	FBGLDHKP_00987
group_499		hypothetical protein	74	74	1	1	2767			Hypothetical protein with no hits to refseq/uniprot/clusters/cdd/tigrfams/pfam overlapping another protein with hits	275	275	275	CBCGLHLL_00948	OLKJCOBC_00951	DLAHELBK_00743	ENEFNDIN_00950	CLEDJFKJ_03645	KAKPHMMM_01795	JINMEJPA_01781	KGLHKDKP_01161	NBHECGBB_02672	FICJAGBM_03577	PPKMPCNB_02459	GLDAJHPJ_00483	IGKBIPDO_00734	PNJGHIIE_00742	MCFFHCJJ_00731	JFHAGHJJ_01275	MLNNCFEL_01179	JMOPCDMI_00737	LABOGHMG_00917	BOOGLBFO_00744	FIHFHDIO_00744	CCHAOKHM_00199	AKKGPDOG_02729	MDOCMKDG_01641	IFNMBEFA_01536	GKOILBNK_01000	NJJENNMP_00775	LBNBPKGL_01219	IDHFDJGN_00746	EHIBAMHH_00973	DAEMFFNF_00730	JGBHEMHG_00999	INNLKBBC_00731	DPIANIOG_00679	EDJCGLFE_01145	FBGLDHKP_00971
group_501		Histidine phosphatase superfamily (branch 2)	74	74	1	1	2761				1568	1568	1568	CBCGLHLL_00954	OLKJCOBC_00957	DLAHELBK_00749	ENEFNDIN_00956	CLEDJFKJ_03514	KAKPHMMM_01801	JINMEJPA_01787	KGLHKDKP_01167	NBHECGBB_02666	FICJAGBM_01767	PPKMPCNB_02465	GLDAJHPJ_00489	IGKBIPDO_00740	PNJGHIIE_00748	MCFFHCJJ_00737	JFHAGHJJ_01269	MLNNCFEL_01173	JMOPCDMI_00743	LABOGHMG_00923	BOOGLBFO_00750	FIHFHDIO_00750	CCHAOKHM_00193	AKKGPDOG_02723	MDOCMKDG_01635	IFNMBEFA_01530	GKOILBNK_01006	NJJENNMP_00769	LBNBPKGL_01225	IDHFDJGN_00752	EHIBAMHH_00979	DAEMFFNF_00736	JGBHEMHG_01005	INNLKBBC_00737	DPIANIOG_00685	EDJCGLFE_01151	FBGLDHKP_00965
group_502		hypothetical protein	74	74	1	1	4226				497	1178	1168	CBCGLHLL_01091	OLKJCOBC_00033	DLAHELBK_03078	ENEFNDIN_00033	CLEDJFKJ_00238	KAKPHMMM_00027	JINMEJPA_00373	KGLHKDKP_00033	NBHECGBB_01698	FICJAGBM_01107	PPKMPCNB_00451	GLDAJHPJ_01079	IGKBIPDO_02986	PNJGHIIE_02869	MCFFHCJJ_00874	JFHAGHJJ_01493	MLNNCFEL_00022	JMOPCDMI_02911	LABOGHMG_00033	BOOGLBFO_03057	FIHFHDIO_02965	CCHAOKHM_01921	AKKGPDOG_00392	MDOCMKDG_02408	IFNMBEFA_02408	GKOILBNK_02917	NJJENNMP_02929	LBNBPKGL_02026	IDHFDJGN_02882	EHIBAMHH_01116	DAEMFFNF_00873	JGBHEMHG_01142	INNLKBBC_01072	DPIANIOG_01019	EDJCGLFE_00189	FBGLDHKP_03316
phrB		Deoxyribodipyrimidine photo-lyase	74	74	1	1	4215				1442	1442	1442	CBCGLHLL_01101	OLKJCOBC_00043	DLAHELBK_03068	ENEFNDIN_00043	CLEDJFKJ_00248	KAKPHMMM_00037	JINMEJPA_00363	KGLHKDKP_00043	NBHECGBB_01688	FICJAGBM_02938	PPKMPCNB_00441	GLDAJHPJ_01089	IGKBIPDO_02976	PNJGHIIE_02859	MCFFHCJJ_00884	JFHAGHJJ_01503	MLNNCFEL_00032	JMOPCDMI_02901	LABOGHMG_00043	BOOGLBFO_03047	FIHFHDIO_02955	CCHAOKHM_01911	AKKGPDOG_00402	MDOCMKDG_02398	IFNMBEFA_02398	GKOILBNK_02907	NJJENNMP_02919	LBNBPKGL_02016	IDHFDJGN_02872	EHIBAMHH_01126	DAEMFFNF_00883	JGBHEMHG_01152	INNLKBBC_01082	DPIANIOG_01029	EDJCGLFE_00179	FBGLDHKP_03326
group_504		hypothetical protein	74	74	1	1	4164				512	734	725	CBCGLHLL_01117	OLKJCOBC_00059	DLAHELBK_03052	ENEFNDIN_00059	CLEDJFKJ_00264	KAKPHMMM_00053	JINMEJPA_00347	KGLHKDKP_00059	NBHECGBB_01672	FICJAGBM_02358	PPKMPCNB_00425	GLDAJHPJ_01105	IGKBIPDO_02960	PNJGHIIE_02843	MCFFHCJJ_00900	JFHAGHJJ_01519	MLNNCFEL_00048	JMOPCDMI_02885	LABOGHMG_00059	BOOGLBFO_03031	FIHFHDIO_02939	CCHAOKHM_01895	AKKGPDOG_00418	MDOCMKDG_02382	IFNMBEFA_02382	GKOILBNK_02891	NJJENNMP_02903	LBNBPKGL_02000	IDHFDJGN_02856	EHIBAMHH_01142	DAEMFFNF_00899	JGBHEMHG_01168	INNLKBBC_01098	DPIANIOG_01045	EDJCGLFE_00163	FBGLDHKP_03342
group_506		GtrA-like protein	74	74	1	1	4068				380	380	380	CBCGLHLL_01206	OLKJCOBC_00148	DLAHELBK_01603	ENEFNDIN_00148	CLEDJFKJ_00353	KAKPHMMM_00142	JINMEJPA_01258	KGLHKDKP_00148	NBHECGBB_00664	FICJAGBM_01286	PPKMPCNB_00336	GLDAJHPJ_01194	IGKBIPDO_02377	PNJGHIIE_02179	MCFFHCJJ_00989	JFHAGHJJ_01608	MLNNCFEL_00137	JMOPCDMI_02376	LABOGHMG_00148	BOOGLBFO_01572	FIHFHDIO_02274	CCHAOKHM_01804	AKKGPDOG_00507	MDOCMKDG_01403	IFNMBEFA_01276	GKOILBNK_02256	NJJENNMP_02392	LBNBPKGL_01102	IDHFDJGN_02346	EHIBAMHH_01231	DAEMFFNF_00988	JGBHEMHG_01257	INNLKBBC_01187	DPIANIOG_01134	EDJCGLFE_00074	FBGLDHKP_01933
garK		Glycerate 2-kinase	74	74	1	1	4047				1157	1157	1157	CBCGLHLL_01224	OLKJCOBC_00166	DLAHELBK_01585	ENEFNDIN_00166	CLEDJFKJ_00371	KAKPHMMM_00160	JINMEJPA_01276	KGLHKDKP_00166	NBHECGBB_03169	FICJAGBM_01304	PPKMPCNB_00318	GLDAJHPJ_01212	IGKBIPDO_02395	PNJGHIIE_02197	MCFFHCJJ_01007	JFHAGHJJ_01626	MLNNCFEL_00155	JMOPCDMI_02394	LABOGHMG_00166	BOOGLBFO_01590	FIHFHDIO_02292	CCHAOKHM_01784	AKKGPDOG_00525	MDOCMKDG_01421	IFNMBEFA_01294	GKOILBNK_02274	NJJENNMP_02410	LBNBPKGL_01084	IDHFDJGN_02364	EHIBAMHH_01249	DAEMFFNF_01006	JGBHEMHG_01275	INNLKBBC_01205	DPIANIOG_01152	EDJCGLFE_00056	FBGLDHKP_01951
madD		Malonyl-S-ACP:biotin-protein carboxyltransferase MADD	74	74	1	1	2491				827	827	827	CBCGLHLL_01263	OLKJCOBC_01291	DLAHELBK_01083	ENEFNDIN_01290	CLEDJFKJ_03280	KAKPHMMM_02380	JINMEJPA_02478	KGLHKDKP_01304	NBHECGBB_03748	FICJAGBM_01787	PPKMPCNB_01538	GLDAJHPJ_00626	IGKBIPDO_00877	PNJGHIIE_00885	MCFFHCJJ_01044	JFHAGHJJ_02449	MLNNCFEL_02209	JMOPCDMI_00870	LABOGHMG_02196	BOOGLBFO_00887	FIHFHDIO_00887	CCHAOKHM_01053	AKKGPDOG_01487	MDOCMKDG_01985	IFNMBEFA_02676	GKOILBNK_01133	NJJENNMP_00884	LBNBPKGL_01465	IDHFDJGN_00889	EHIBAMHH_01468	DAEMFFNF_01043	JGBHEMHG_01314	INNLKBBC_03522	DPIANIOG_01191	EDJCGLFE_03575	FBGLDHKP_01387
mdcC		Malonate decarboxylase acyl carrier protein	74	74	1	1	2487				299	299	299	CBCGLHLL_01265	OLKJCOBC_01293	DLAHELBK_01085	ENEFNDIN_01292	CLEDJFKJ_03282	KAKPHMMM_02382	JINMEJPA_02476	KGLHKDKP_01306	NBHECGBB_03729	FICJAGBM_01785	PPKMPCNB_01540	GLDAJHPJ_00628	IGKBIPDO_00879	PNJGHIIE_00887	MCFFHCJJ_01046	JFHAGHJJ_02447	MLNNCFEL_02207	JMOPCDMI_00872	LABOGHMG_02198	BOOGLBFO_00889	FIHFHDIO_00889	CCHAOKHM_01051	AKKGPDOG_01485	MDOCMKDG_01987	IFNMBEFA_02674	GKOILBNK_01135	NJJENNMP_00886	LBNBPKGL_01467	IDHFDJGN_00891	EHIBAMHH_01470	DAEMFFNF_01045	JGBHEMHG_01316	INNLKBBC_03524	DPIANIOG_01193	EDJCGLFE_03577	FBGLDHKP_01385
yfcF		Glutathione S-transferase YfcF	74	74	1	1	2473				296	626	599	CBCGLHLL_01275	OLKJCOBC_01303	DLAHELBK_01095	ENEFNDIN_01302	CLEDJFKJ_03618	KAKPHMMM_03592	JINMEJPA_03523	KGLHKDKP_01316	NBHECGBB_02942	FICJAGBM_01775	PPKMPCNB_01550	GLDAJHPJ_00638	IGKBIPDO_00889	PNJGHIIE_00897	MCFFHCJJ_01056	JFHAGHJJ_02437	MLNNCFEL_02197	JMOPCDMI_00882	LABOGHMG_02208	BOOGLBFO_00899	FIHFHDIO_00899	CCHAOKHM_01039	AKKGPDOG_01475	MDOCMKDG_01997	IFNMBEFA_02664	GKOILBNK_01145	NJJENNMP_00896	LBNBPKGL_01477	IDHFDJGN_00901	EHIBAMHH_01480	DAEMFFNF_01055	JGBHEMHG_01326	INNLKBBC_01684	DPIANIOG_01203	EDJCGLFE_02069	FBGLDHKP_01375
sufS		Cysteine desulfurase	74	74	1	1	2466				1862	1961	1958	CBCGLHLL_01282	OLKJCOBC_01310	DLAHELBK_01102	ENEFNDIN_01309	CLEDJFKJ_03218	KAKPHMMM_02923	JINMEJPA_02426	KGLHKDKP_01323	NBHECGBB_03342	FICJAGBM_02042	PPKMPCNB_01557	GLDAJHPJ_00645	IGKBIPDO_00896	PNJGHIIE_00904	MCFFHCJJ_01063	JFHAGHJJ_02430	MLNNCFEL_02190	JMOPCDMI_00889	LABOGHMG_02215	BOOGLBFO_00906	FIHFHDIO_00906	CCHAOKHM_01032	AKKGPDOG_01468	MDOCMKDG_02004	IFNMBEFA_03193	GKOILBNK_01152	NJJENNMP_00903	LBNBPKGL_01484	IDHFDJGN_00908	EHIBAMHH_01487	DAEMFFNF_01062	JGBHEMHG_01333	INNLKBBC_01691	DPIANIOG_01210	EDJCGLFE_02062	FBGLDHKP_01368
group_512		hypothetical protein	74	74	1	1	2437			Hypothetical protein with no hits to refseq/uniprot/clusters/cdd/tigrfams/pfam overlapping another protein with hits	245	428	419	CBCGLHLL_01307	OLKJCOBC_01335	DLAHELBK_01127	ENEFNDIN_01334	CLEDJFKJ_03490	KAKPHMMM_03792	JINMEJPA_03604	KGLHKDKP_01348	NBHECGBB_03438	FICJAGBM_03609	PPKMPCNB_01583	GLDAJHPJ_00670	IGKBIPDO_00921	PNJGHIIE_00929	MCFFHCJJ_01088	JFHAGHJJ_02405	MLNNCFEL_02165	JMOPCDMI_00914	LABOGHMG_01233	BOOGLBFO_00931	FIHFHDIO_00931	CCHAOKHM_01006	AKKGPDOG_01443	MDOCMKDG_01572	IFNMBEFA_03168	GKOILBNK_01177	NJJENNMP_00928	LBNBPKGL_03569	IDHFDJGN_00933	EHIBAMHH_01512	DAEMFFNF_01087	JGBHEMHG_01358	INNLKBBC_01716	DPIANIOG_01235	EDJCGLFE_02037	FBGLDHKP_01343
phnU		Putative 2-aminoethylphosphonate transport system permease protein PhnU	74	74	1	1	2395				1709	1709	1709	CBCGLHLL_01348	OLKJCOBC_01376	DLAHELBK_01168	ENEFNDIN_01375	CLEDJFKJ_02706	KAKPHMMM_01733	JINMEJPA_00425	KGLHKDKP_01389	NBHECGBB_02278	FICJAGBM_00232	PPKMPCNB_01624	GLDAJHPJ_00711	IGKBIPDO_00962	PNJGHIIE_00970	MCFFHCJJ_01129	JFHAGHJJ_02581	MLNNCFEL_01049	JMOPCDMI_00955	LABOGHMG_01192	BOOGLBFO_00972	FIHFHDIO_00972	CCHAOKHM_00965	AKKGPDOG_02405	MDOCMKDG_01531	IFNMBEFA_01727	GKOILBNK_01218	NJJENNMP_00969	LBNBPKGL_01560	IDHFDJGN_00974	EHIBAMHH_01553	DAEMFFNF_01128	JGBHEMHG_01399	INNLKBBC_01757	DPIANIOG_01276	EDJCGLFE_01996	FBGLDHKP_01302
yqjI		Transcriptional regulator YqjI	74	74	1	1	5821				527	527	527	CBCGLHLL_01526	OLKJCOBC_01553	DLAHELBK_01415	ENEFNDIN_01552	CLEDJFKJ_02614	KAKPHMMM_02047	JINMEJPA_02753	KGLHKDKP_03384	NBHECGBB_01205	FICJAGBM_03165	PPKMPCNB_03047	GLDAJHPJ_02831	IGKBIPDO_01382	PNJGHIIE_01234	MCFFHCJJ_01623	JFHAGHJJ_03176	MLNNCFEL_02418	JMOPCDMI_01375	LABOGHMG_02243	BOOGLBFO_01393	FIHFHDIO_01390	CCHAOKHM_02490	AKKGPDOG_02191	MDOCMKDG_03178	IFNMBEFA_00493	GKOILBNK_01465	NJJENNMP_01389	LBNBPKGL_00245	IDHFDJGN_03102	EHIBAMHH_01721	DAEMFFNF_03279	JGBHEMHG_03092	INNLKBBC_03112	DPIANIOG_03116	EDJCGLFE_01823	FBGLDHKP_01679
lcp		Rubber oxygenase	74	74	1	1	5784				1214	1214	1214	CBCGLHLL_01562	OLKJCOBC_01589	DLAHELBK_01378	ENEFNDIN_01588	CLEDJFKJ_02651	KAKPHMMM_02084	JINMEJPA_01990	KGLHKDKP_03421	NBHECGBB_01242	FICJAGBM_01557	PPKMPCNB_03084	GLDAJHPJ_02868	IGKBIPDO_01345	PNJGHIIE_01197	MCFFHCJJ_01660	JFHAGHJJ_03213	MLNNCFEL_02454	JMOPCDMI_01338	LABOGHMG_02279	BOOGLBFO_01356	FIHFHDIO_01353	CCHAOKHM_02526	AKKGPDOG_02154	MDOCMKDG_03246	IFNMBEFA_00456	GKOILBNK_01428	NJJENNMP_01352	LBNBPKGL_00208	IDHFDJGN_03139	EHIBAMHH_01758	DAEMFFNF_03316	JGBHEMHG_03128	INNLKBBC_03149	DPIANIOG_03152	EDJCGLFE_01786	FBGLDHKP_01716
group_529		Aminopeptidase	74	74	1	1	6278				1799	1802	1801	CBCGLHLL_01568	OLKJCOBC_03629	DLAHELBK_03456	ENEFNDIN_03634	CLEDJFKJ_03011	KAKPHMMM_00624	JINMEJPA_02129	KGLHKDKP_00915	NBHECGBB_02511	FICJAGBM_02254	PPKMPCNB_03089	GLDAJHPJ_01958	IGKBIPDO_03163	PNJGHIIE_03097	MCFFHCJJ_02559	JFHAGHJJ_00747	MLNNCFEL_00165	JMOPCDMI_03089	LABOGHMG_00348	BOOGLBFO_03512	FIHFHDIO_03245	CCHAOKHM_03467	AKKGPDOG_00205	MDOCMKDG_02744	IFNMBEFA_02811	GKOILBNK_03212	NJJENNMP_03107	LBNBPKGL_02337	IDHFDJGN_03438	EHIBAMHH_01267	DAEMFFNF_02511	JGBHEMHG_01458	INNLKBBC_01222	DPIANIOG_01335	EDJCGLFE_01620	FBGLDHKP_03503
cyoC		Cytochrome bo(3) ubiquinol oxidase subunit 3	74	74	1	1	3655				620	620	620	CBCGLHLL_02019	OLKJCOBC_02030	DLAHELBK_02233	ENEFNDIN_02029	CLEDJFKJ_02199	KAKPHMMM_01909	JINMEJPA_01170	KGLHKDKP_01897	NBHECGBB_02586	FICJAGBM_00732	PPKMPCNB_00153	GLDAJHPJ_01642	IGKBIPDO_01980	PNJGHIIE_02058	MCFFHCJJ_02088	JFHAGHJJ_01915	MLNNCFEL_00595	JMOPCDMI_01982	LABOGHMG_02666	BOOGLBFO_02213	FIHFHDIO_01932	CCHAOKHM_01481	AKKGPDOG_02908	MDOCMKDG_03086	IFNMBEFA_03096	GKOILBNK_02007	NJJENNMP_02271	LBNBPKGL_02160	IDHFDJGN_02226	EHIBAMHH_02042	DAEMFFNF_01937	JGBHEMHG_02018	INNLKBBC_01961	DPIANIOG_01898	EDJCGLFE_02219	FBGLDHKP_02354
group_5366		hypothetical protein	74	74	1	1	4826				218	218	218	CBCGLHLL_02255	OLKJCOBC_02266	DLAHELBK_02867	ENEFNDIN_02265	CLEDJFKJ_02168	KAKPHMMM_01277	JINMEJPA_00803	KGLHKDKP_02883	NBHECGBB_01349	FICJAGBM_00496	PPKMPCNB_02743	GLDAJHPJ_01892	IGKBIPDO_02722	PNJGHIIE_02607	MCFFHCJJ_02324	JFHAGHJJ_02962	MLNNCFEL_02032	JMOPCDMI_02650	LABOGHMG_01733	BOOGLBFO_02847	FIHFHDIO_02708	CCHAOKHM_03237	AKKGPDOG_02321	MDOCMKDG_02578	IFNMBEFA_02056	GKOILBNK_02743	NJJENNMP_02666	LBNBPKGL_01666	IDHFDJGN_02620	EHIBAMHH_02803	DAEMFFNF_02276	JGBHEMHG_02254	INNLKBBC_02749	DPIANIOG_02134	EDJCGLFE_03091	FBGLDHKP_03209
group_5367		Thioredoxin C-2	74	74	1	1	4562				326	326	326	CBCGLHLL_01876	OLKJCOBC_01887	DLAHELBK_02092	ENEFNDIN_01886	CLEDJFKJ_00538	KAKPHMMM_00424	JINMEJPA_02935	KGLHKDKP_01754	NBHECGBB_00794	FICJAGBM_00691	PPKMPCNB_02963	GLDAJHPJ_01357	IGKBIPDO_01784	PNJGHIIE_01498	MCFFHCJJ_01945	JFHAGHJJ_01772	MLNNCFEL_00322	JMOPCDMI_01786	LABOGHMG_00653	BOOGLBFO_02072	FIHFHDIO_01791	CCHAOKHM_00742	AKKGPDOG_00664	MDOCMKDG_01041	IFNMBEFA_00899	GKOILBNK_01866	NJJENNMP_01932	LBNBPKGL_00503	IDHFDJGN_01783	EHIBAMHH_01899	DAEMFFNF_01794	JGBHEMHG_01763	INNLKBBC_01927	DPIANIOG_01643	EDJCGLFE_02076	FBGLDHKP_02267
pyrH		Uridylate kinase	74	74	1	1	3346				728	728	728	CBCGLHLL_02494	OLKJCOBC_02512	DLAHELBK_01759	ENEFNDIN_02601	CLEDJFKJ_01177	KAKPHMMM_02490	JINMEJPA_02316	KGLHKDKP_02368	NBHECGBB_03212	FICJAGBM_01598	PPKMPCNB_03137	GLDAJHPJ_02103	IGKBIPDO_02171	PNJGHIIE_01442	MCFFHCJJ_01754	JFHAGHJJ_02232	MLNNCFEL_01889	JMOPCDMI_01730	LABOGHMG_01826	BOOGLBFO_01739	FIHFHDIO_02426	CCHAOKHM_02608	AKKGPDOG_02656	MDOCMKDG_01785	IFNMBEFA_01869	GKOILBNK_02594	NJJENNMP_01743	LBNBPKGL_02806	IDHFDJGN_01594	EHIBAMHH_02232	DAEMFFNF_01603	JGBHEMHG_02493	INNLKBBC_01634	DPIANIOG_02470	EDJCGLFE_00921	FBGLDHKP_00715
slyX		Protein SlyX	74	74	1	1	5914				245	245	245	CBCGLHLL_00319	OLKJCOBC_00527	DLAHELBK_00308	ENEFNDIN_00526	CLEDJFKJ_00050	KAKPHMMM_00368	JINMEJPA_00634	KGLHKDKP_00528	NBHECGBB_01453	FICJAGBM_01841	PPKMPCNB_01050	GLDAJHPJ_00050	IGKBIPDO_00298	PNJGHIIE_00308	MCFFHCJJ_00306	JFHAGHJJ_00580	MLNNCFEL_01579	JMOPCDMI_00298	LABOGHMG_01611	BOOGLBFO_00308	FIHFHDIO_00308	CCHAOKHM_00594	AKKGPDOG_01910	MDOCMKDG_00298	IFNMBEFA_00298	GKOILBNK_00565	NJJENNMP_00308	LBNBPKGL_00050	IDHFDJGN_00308	EHIBAMHH_00536	DAEMFFNF_00306	JGBHEMHG_00573	INNLKBBC_00306	DPIANIOG_00050	EDJCGLFE_00635	FBGLDHKP_00308
greB		Transcription elongation factor GreB	74	74	1	1	4016				494	494	494	CBCGLHLL_02764	OLKJCOBC_00177	DLAHELBK_01574	ENEFNDIN_00177	CLEDJFKJ_02067	KAKPHMMM_02637	JINMEJPA_03474	KGLHKDKP_00178	NBHECGBB_01415	FICJAGBM_01747	PPKMPCNB_02441	GLDAJHPJ_02751	IGKBIPDO_02667	PNJGHIIE_02512	MCFFHCJJ_02940	JFHAGHJJ_02145	MLNNCFEL_01735	JMOPCDMI_02595	LABOGHMG_01679	BOOGLBFO_01601	FIHFHDIO_02653	CCHAOKHM_03358	AKKGPDOG_01983	MDOCMKDG_01948	IFNMBEFA_02002	GKOILBNK_02688	NJJENNMP_02611	LBNBPKGL_01073	IDHFDJGN_02565	EHIBAMHH_02658	DAEMFFNF_02907	JGBHEMHG_02763	INNLKBBC_02654	DPIANIOG_02739	EDJCGLFE_00045	FBGLDHKP_01962
rplA		50S ribosomal protein L1	74	74	1	1	4649				695	695	695	CBCGLHLL_00470	OLKJCOBC_00678	DLAHELBK_00459	ENEFNDIN_00677	CLEDJFKJ_00200	KAKPHMMM_00218	JINMEJPA_02435	KGLHKDKP_00679	NBHECGBB_00932	FICJAGBM_02312	PPKMPCNB_00899	GLDAJHPJ_00201	IGKBIPDO_00449	PNJGHIIE_00459	MCFFHCJJ_00458	JFHAGHJJ_00731	MLNNCFEL_00681	JMOPCDMI_00449	LABOGHMG_01132	BOOGLBFO_00459	FIHFHDIO_00459	CCHAOKHM_00445	AKKGPDOG_03547	MDOCMKDG_00449	IFNMBEFA_00449	GKOILBNK_00716	NJJENNMP_00459	LBNBPKGL_00201	IDHFDJGN_00459	EHIBAMHH_00687	DAEMFFNF_00458	JGBHEMHG_00724	INNLKBBC_00457	DPIANIOG_00201	EDJCGLFE_00483	FBGLDHKP_00460
rpmG		50S ribosomal protein L33	74	74	1	1	5927				155	155	155	CBCGLHLL_00306	OLKJCOBC_00514	DLAHELBK_00295	ENEFNDIN_00513	CLEDJFKJ_00037	KAKPHMMM_00381	JINMEJPA_00621	KGLHKDKP_00515	NBHECGBB_01466	FICJAGBM_01854	PPKMPCNB_01063	GLDAJHPJ_00037	IGKBIPDO_00285	PNJGHIIE_00295	MCFFHCJJ_00293	JFHAGHJJ_00567	MLNNCFEL_01566	JMOPCDMI_00285	LABOGHMG_01624	BOOGLBFO_00295	FIHFHDIO_00295	CCHAOKHM_00607	AKKGPDOG_01897	MDOCMKDG_00285	IFNMBEFA_00285	GKOILBNK_00552	NJJENNMP_00295	LBNBPKGL_00037	IDHFDJGN_00295	EHIBAMHH_00523	DAEMFFNF_00293	JGBHEMHG_00560	INNLKBBC_00293	DPIANIOG_00037	EDJCGLFE_00648	FBGLDHKP_00295
group_5373		SCP-2 sterol transfer family protein	74	74	1	1	4014				383	383	383	CBCGLHLL_02762	OLKJCOBC_00179	DLAHELBK_01572	ENEFNDIN_00179	CLEDJFKJ_02065	KAKPHMMM_02639	JINMEJPA_03472	KGLHKDKP_00180	NBHECGBB_01417	FICJAGBM_01745	PPKMPCNB_02439	GLDAJHPJ_02749	IGKBIPDO_02665	PNJGHIIE_02514	MCFFHCJJ_02938	JFHAGHJJ_02143	MLNNCFEL_01733	JMOPCDMI_02593	LABOGHMG_01677	BOOGLBFO_01603	FIHFHDIO_02651	CCHAOKHM_03360	AKKGPDOG_01981	MDOCMKDG_01946	IFNMBEFA_02000	GKOILBNK_02686	NJJENNMP_02609	LBNBPKGL_01071	IDHFDJGN_02563	EHIBAMHH_02656	DAEMFFNF_02905	JGBHEMHG_02761	INNLKBBC_02656	DPIANIOG_02737	EDJCGLFE_00043	FBGLDHKP_01964
group_5374		hypothetical protein	74	74	1	1	1312				422	422	422	CBCGLHLL_00568	OLKJCOBC_00776	DLAHELBK_00570	ENEFNDIN_00774	CLEDJFKJ_02111	KAKPHMMM_01179	JINMEJPA_01448	KGLHKDKP_00790	NBHECGBB_00263	FICJAGBM_00884	PPKMPCNB_01490	GLDAJHPJ_00301	IGKBIPDO_00549	PNJGHIIE_00559	MCFFHCJJ_00559	JFHAGHJJ_01059	MLNNCFEL_02875	JMOPCDMI_00561	LABOGHMG_00803	BOOGLBFO_00559	FIHFHDIO_00559	CCHAOKHM_02275	AKKGPDOG_00628	MDOCMKDG_02091	IFNMBEFA_00650	GKOILBNK_00828	NJJENNMP_00559	LBNBPKGL_01791	IDHFDJGN_00571	EHIBAMHH_00788	DAEMFFNF_00558	JGBHEMHG_00823	INNLKBBC_00556	DPIANIOG_00303	EDJCGLFE_00777	FBGLDHKP_00571
upp		Uracil phosphoribosyltransferase	74	74	1	1	1307				635	635	635	CBCGLHLL_00564	OLKJCOBC_00772	DLAHELBK_00566	ENEFNDIN_00770	CLEDJFKJ_02107	KAKPHMMM_01183	JINMEJPA_01452	KGLHKDKP_00786	NBHECGBB_00259	FICJAGBM_00888	PPKMPCNB_01494	GLDAJHPJ_00305	IGKBIPDO_00553	PNJGHIIE_00563	MCFFHCJJ_00563	JFHAGHJJ_01063	MLNNCFEL_02879	JMOPCDMI_00557	LABOGHMG_00799	BOOGLBFO_00563	FIHFHDIO_00563	CCHAOKHM_02271	AKKGPDOG_00632	MDOCMKDG_02095	IFNMBEFA_00646	GKOILBNK_00824	NJJENNMP_00563	LBNBPKGL_01795	IDHFDJGN_00567	EHIBAMHH_00792	DAEMFFNF_00562	JGBHEMHG_00819	INNLKBBC_00552	DPIANIOG_00307	EDJCGLFE_00773	FBGLDHKP_00567
nrdA		Ribonucleoside-diphosphate reductase 1 subunit alpha	74	74	1	1	1289				2834	2834	2834	CBCGLHLL_00546	OLKJCOBC_00754	DLAHELBK_00548	ENEFNDIN_00752	CLEDJFKJ_02089	KAKPHMMM_01201	JINMEJPA_01470	KGLHKDKP_00768	NBHECGBB_00241	FICJAGBM_02979	PPKMPCNB_01512	GLDAJHPJ_00323	IGKBIPDO_00571	PNJGHIIE_00581	MCFFHCJJ_00581	JFHAGHJJ_01081	MLNNCFEL_02897	JMOPCDMI_00539	LABOGHMG_00781	BOOGLBFO_00581	FIHFHDIO_00581	CCHAOKHM_02253	AKKGPDOG_00650	MDOCMKDG_02113	IFNMBEFA_00628	GKOILBNK_00806	NJJENNMP_00581	LBNBPKGL_01813	IDHFDJGN_00549	EHIBAMHH_00810	DAEMFFNF_00580	JGBHEMHG_00801	INNLKBBC_00534	DPIANIOG_00325	EDJCGLFE_00755	FBGLDHKP_00549
group_5377		hypothetical protein	74	74	1	1	5896				590	590	590	CBCGLHLL_00336	OLKJCOBC_00544	DLAHELBK_00325	ENEFNDIN_00543	CLEDJFKJ_00067	KAKPHMMM_00351	JINMEJPA_02829	KGLHKDKP_00545	NBHECGBB_02845	FICJAGBM_01971	PPKMPCNB_01033	GLDAJHPJ_00067	IGKBIPDO_00315	PNJGHIIE_00325	MCFFHCJJ_00323	JFHAGHJJ_00597	MLNNCFEL_01596	JMOPCDMI_00315	LABOGHMG_01594	BOOGLBFO_00325	FIHFHDIO_00325	CCHAOKHM_00577	AKKGPDOG_01927	MDOCMKDG_00315	IFNMBEFA_00315	GKOILBNK_00582	NJJENNMP_00325	LBNBPKGL_00067	IDHFDJGN_00325	EHIBAMHH_00553	DAEMFFNF_00323	JGBHEMHG_00590	INNLKBBC_00323	DPIANIOG_00067	EDJCGLFE_00618	FBGLDHKP_00325
rplU		50S ribosomal protein L21	74	74	1	1	673				311	311	311	CBCGLHLL_02805	OLKJCOBC_02948	DLAHELBK_03006	ENEFNDIN_02946	CLEDJFKJ_01989	KAKPHMMM_01571	JINMEJPA_01388	KGLHKDKP_02220	NBHECGBB_01111	FICJAGBM_00994	PPKMPCNB_02542	GLDAJHPJ_02790	IGKBIPDO_02861	PNJGHIIE_02745	MCFFHCJJ_02613	JFHAGHJJ_02803	MLNNCFEL_01845	JMOPCDMI_02787	LABOGHMG_01782	BOOGLBFO_02985	FIHFHDIO_02759	CCHAOKHM_03437	AKKGPDOG_02132	MDOCMKDG_02226	IFNMBEFA_02163	GKOILBNK_02780	NJJENNMP_02792	LBNBPKGL_01534	IDHFDJGN_02758	EHIBAMHH_02856	DAEMFFNF_02565	JGBHEMHG_02803	INNLKBBC_02800	DPIANIOG_02779	EDJCGLFE_02634	FBGLDHKP_02646
group_5379		hypothetical protein	74	74	1	1	2602				248	248	248	CBCGLHLL_02519	OLKJCOBC_02712	DLAHELBK_02616	ENEFNDIN_02710	CLEDJFKJ_01747	KAKPHMMM_03048	JINMEJPA_02955	KGLHKDKP_03551	NBHECGBB_03164	FICJAGBM_03573	PPKMPCNB_02171	GLDAJHPJ_02355	IGKBIPDO_02422	PNJGHIIE_02224	MCFFHCJJ_03445	JFHAGHJJ_03055	MLNNCFEL_03055	JMOPCDMI_02421	LABOGHMG_02755	BOOGLBFO_02596	FIHFHDIO_02319	CCHAOKHM_00069	AKKGPDOG_03062	MDOCMKDG_03674	IFNMBEFA_03278	GKOILBNK_02301	NJJENNMP_02437	LBNBPKGL_02516	IDHFDJGN_02391	EHIBAMHH_03438	DAEMFFNF_02619	JGBHEMHG_02518	INNLKBBC_02371	DPIANIOG_02495	EDJCGLFE_02579	FBGLDHKP_02400
group_5380		RelB antitoxin	74	74	1	1	3601				308	308	308	CBCGLHLL_02071	OLKJCOBC_02082	DLAHELBK_02285	ENEFNDIN_02081	CLEDJFKJ_01939	KAKPHMMM_02971	JINMEJPA_02722	KGLHKDKP_01949	NBHECGBB_01072	FICJAGBM_02688	PPKMPCNB_00205	GLDAJHPJ_01694	IGKBIPDO_01928	PNJGHIIE_02110	MCFFHCJJ_02140	JFHAGHJJ_01967	MLNNCFEL_00647	JMOPCDMI_01930	LABOGHMG_02438	BOOGLBFO_02265	FIHFHDIO_01984	CCHAOKHM_01430	AKKGPDOG_01814	MDOCMKDG_02251	IFNMBEFA_02890	GKOILBNK_02059	NJJENNMP_02323	LBNBPKGL_01707	IDHFDJGN_02278	EHIBAMHH_02094	DAEMFFNF_01989	JGBHEMHG_02070	INNLKBBC_02013	DPIANIOG_01950	EDJCGLFE_02271	FBGLDHKP_02302
rplF		50S ribosomal protein L6	74	74	1	1	5016				533	533	533	CBCGLHLL_00026	OLKJCOBC_01113	DLAHELBK_00905	ENEFNDIN_01112	CLEDJFKJ_01652	KAKPHMMM_00655	JINMEJPA_02347	KGLHKDKP_01469	NBHECGBB_01554	FICJAGBM_00182	PPKMPCNB_01101	GLDAJHPJ_00791	IGKBIPDO_01044	PNJGHIIE_01050	MCFFHCJJ_01363	JFHAGHJJ_00029	MLNNCFEL_02068	JMOPCDMI_01037	LABOGHMG_00198	BOOGLBFO_01055	FIHFHDIO_01206	CCHAOKHM_02933	AKKGPDOG_01673	MDOCMKDG_00754	IFNMBEFA_01326	GKOILBNK_00028	NJJENNMP_01051	LBNBPKGL_02054	IDHFDJGN_01056	EHIBAMHH_00274	DAEMFFNF_01328	JGBHEMHG_00026	INNLKBBC_00894	DPIANIOG_00841	EDJCGLFE_01402	FBGLDHKP_01195
minE		Cell division topological specificity factor	74	74	1	1	6696				272	272	272	CBCGLHLL_02958	OLKJCOBC_00233	DLAHELBK_00012	ENEFNDIN_00232	CLEDJFKJ_00785	KAKPHMMM_03057	JINMEJPA_01241	KGLHKDKP_00234	NBHECGBB_00422	FICJAGBM_02639	PPKMPCNB_01978	GLDAJHPJ_01613	IGKBIPDO_00002	PNJGHIIE_00012	MCFFHCJJ_00012	JFHAGHJJ_00304	MLNNCFEL_02571	JMOPCDMI_00002	LABOGHMG_02321	BOOGLBFO_00012	FIHFHDIO_00012	CCHAOKHM_01572	AKKGPDOG_01126	MDOCMKDG_00002	IFNMBEFA_00002	GKOILBNK_00269	NJJENNMP_00012	LBNBPKGL_01903	IDHFDJGN_00012	EHIBAMHH_00002	DAEMFFNF_00012	JGBHEMHG_00279	INNLKBBC_00012	DPIANIOG_02933	EDJCGLFE_00233	FBGLDHKP_00012
mrdB		Peptidoglycan glycosyltransferase MrdB	74	74	1	1	3842				1142	1142	1142	CBCGLHLL_01607	OLKJCOBC_01621	DLAHELBK_01826	ENEFNDIN_01620	CLEDJFKJ_00933	KAKPHMMM_00585	JINMEJPA_00666	KGLHKDKP_00954	NBHECGBB_01288	FICJAGBM_00483	PPKMPCNB_00004	GLDAJHPJ_01997	IGKBIPDO_01515	PNJGHIIE_01631	MCFFHCJJ_02520	JFHAGHJJ_00786	MLNNCFEL_00203	JMOPCDMI_01508	LABOGHMG_00387	BOOGLBFO_01806	FIHFHDIO_01523	CCHAOKHM_02731	AKKGPDOG_00244	MDOCMKDG_00797	IFNMBEFA_00764	GKOILBNK_01598	NJJENNMP_01521	LBNBPKGL_00370	IDHFDJGN_01373	EHIBAMHH_01306	DAEMFFNF_02472	JGBHEMHG_01497	INNLKBBC_01261	DPIANIOG_01374	EDJCGLFE_01581	FBGLDHKP_02134
ettA		Energy-dependent translational throttle protein EttA	74	74	1	1	5187				1661	1661	1661	CBCGLHLL_00186	OLKJCOBC_02335	DLAHELBK_02582	ENEFNDIN_02334	CLEDJFKJ_01319	KAKPHMMM_01605	JINMEJPA_02389	KGLHKDKP_02988	NBHECGBB_00814	FICJAGBM_02856	PPKMPCNB_02636	GLDAJHPJ_01736	IGKBIPDO_02300	PNJGHIIE_02019	MCFFHCJJ_02393	JFHAGHJJ_00187	MLNNCFEL_03171	JMOPCDMI_02299	LABOGHMG_03068	BOOGLBFO_02562	FIHFHDIO_02197	CCHAOKHM_01095	AKKGPDOG_00106	MDOCMKDG_01326	IFNMBEFA_01199	GKOILBNK_00188	NJJENNMP_02232	LBNBPKGL_01201	IDHFDJGN_02187	EHIBAMHH_00434	DAEMFFNF_02345	JGBHEMHG_00184	INNLKBBC_03390	DPIANIOG_02203	EDJCGLFE_03541	FBGLDHKP_02845
group_5385		hypothetical protein	74	74	1	1	3220				359	359	359	CBCGLHLL_03103	OLKJCOBC_03142	DLAHELBK_03205	ENEFNDIN_03153	CLEDJFKJ_02666	KAKPHMMM_02251	JINMEJPA_01765	KGLHKDKP_03311	NBHECGBB_02657	FICJAGBM_02230	PPKMPCNB_02930	GLDAJHPJ_03213	IGKBIPDO_03127	PNJGHIIE_03060	MCFFHCJJ_03297	JFHAGHJJ_03149	MLNNCFEL_02468	JMOPCDMI_03052	LABOGHMG_02172	BOOGLBFO_03234	FIHFHDIO_03208	CCHAOKHM_03697	AKKGPDOG_02611	MDOCMKDG_02707	IFNMBEFA_02722	GKOILBNK_03162	NJJENNMP_03057	LBNBPKGL_02242	IDHFDJGN_03075	EHIBAMHH_03156	DAEMFFNF_03239	JGBHEMHG_03022	INNLKBBC_03073	DPIANIOG_03033	EDJCGLFE_01042	FBGLDHKP_00836
guaB_2		Inosine-5'-monophosphate dehydrogenase	74	74	1	1	3294				431	431	431	CBCGLHLL_02447	OLKJCOBC_02465	DLAHELBK_01712	ENEFNDIN_02554	CLEDJFKJ_01130	KAKPHMMM_02856	JINMEJPA_03273	KGLHKDKP_02320	NBHECGBB_02571	FICJAGBM_02395	PPKMPCNB_02608	GLDAJHPJ_02056	IGKBIPDO_02124	PNJGHIIE_01395	MCFFHCJJ_01707	JFHAGHJJ_02279	MLNNCFEL_03216	JMOPCDMI_01683	LABOGHMG_02977	BOOGLBFO_01692	FIHFHDIO_03014	CCHAOKHM_02654	AKKGPDOG_02083	MDOCMKDG_03014	IFNMBEFA_01796	GKOILBNK_02547	NJJENNMP_01696	LBNBPKGL_03343	IDHFDJGN_01547	EHIBAMHH_02280	DAEMFFNF_01556	JGBHEMHG_02446	INNLKBBC_01587	DPIANIOG_02423	EDJCGLFE_00968	FBGLDHKP_00762
rpoA		DNA-directed RNA polymerase subunit alpha	74	74	1	1	5007				1007	1007	1007	CBCGLHLL_00016	OLKJCOBC_01103	DLAHELBK_00895	ENEFNDIN_01102	CLEDJFKJ_01662	KAKPHMMM_00645	JINMEJPA_02337	KGLHKDKP_01459	NBHECGBB_01544	FICJAGBM_00192	PPKMPCNB_01091	GLDAJHPJ_00781	IGKBIPDO_01034	PNJGHIIE_01040	MCFFHCJJ_01353	JFHAGHJJ_00019	MLNNCFEL_02058	JMOPCDMI_01027	LABOGHMG_00188	BOOGLBFO_01045	FIHFHDIO_01196	CCHAOKHM_02923	AKKGPDOG_01683	MDOCMKDG_00764	IFNMBEFA_01316	GKOILBNK_00018	NJJENNMP_01041	LBNBPKGL_02044	IDHFDJGN_01046	EHIBAMHH_00264	DAEMFFNF_01338	JGBHEMHG_00016	INNLKBBC_00884	DPIANIOG_00831	EDJCGLFE_01412	FBGLDHKP_01205
nrdR		Transcriptional repressor NrdR	74	74	1	1	4830				458	458	458	CBCGLHLL_02259	OLKJCOBC_02270	DLAHELBK_02871	ENEFNDIN_02269	CLEDJFKJ_02172	KAKPHMMM_01281	JINMEJPA_00807	KGLHKDKP_02887	NBHECGBB_01353	FICJAGBM_00492	PPKMPCNB_02747	GLDAJHPJ_01896	IGKBIPDO_02726	PNJGHIIE_02611	MCFFHCJJ_02328	JFHAGHJJ_02966	MLNNCFEL_02036	JMOPCDMI_02654	LABOGHMG_01737	BOOGLBFO_02851	FIHFHDIO_02712	CCHAOKHM_03241	AKKGPDOG_02325	MDOCMKDG_03539	IFNMBEFA_02060	GKOILBNK_02747	NJJENNMP_02670	LBNBPKGL_01670	IDHFDJGN_02624	EHIBAMHH_02807	DAEMFFNF_02280	JGBHEMHG_02258	INNLKBBC_02753	DPIANIOG_02138	EDJCGLFE_03087	FBGLDHKP_03213
bfr_2		Bacterioferritin	74	74	1	1	5143				464	464	464	CBCGLHLL_00138	OLKJCOBC_01224	DLAHELBK_01016	ENEFNDIN_01223	CLEDJFKJ_01368	KAKPHMMM_00915	JINMEJPA_00956	KGLHKDKP_01580	NBHECGBB_00569	FICJAGBM_00806	PPKMPCNB_01212	GLDAJHPJ_00903	IGKBIPDO_01155	PNJGHIIE_01161	MCFFHCJJ_01474	JFHAGHJJ_00140	MLNNCFEL_01656	JMOPCDMI_01148	LABOGHMG_00309	BOOGLBFO_01166	FIHFHDIO_01317	CCHAOKHM_03316	AKKGPDOG_00154	MDOCMKDG_00643	IFNMBEFA_01591	GKOILBNK_00139	NJJENNMP_01162	LBNBPKGL_00807	IDHFDJGN_01167	EHIBAMHH_00385	DAEMFFNF_01217	JGBHEMHG_00137	INNLKBBC_01005	DPIANIOG_00952	EDJCGLFE_01291	FBGLDHKP_01084
group_5390		hypothetical protein	74	74	1	1	5293				692	692	692	CBCGLHLL_00262	OLKJCOBC_02411	DLAHELBK_02506	ENEFNDIN_02410	CLEDJFKJ_01829	KAKPHMMM_01840	JINMEJPA_01060	KGLHKDKP_03485	NBHECGBB_02092	FICJAGBM_00846	PPKMPCNB_00545	GLDAJHPJ_01815	IGKBIPDO_02224	PNJGHIIE_01943	MCFFHCJJ_02469	JFHAGHJJ_00266	MLNNCFEL_02713	JMOPCDMI_02223	LABOGHMG_02347	BOOGLBFO_02486	FIHFHDIO_02121	CCHAOKHM_01170	AKKGPDOG_00027	MDOCMKDG_01250	IFNMBEFA_01123	GKOILBNK_00264	NJJENNMP_02156	LBNBPKGL_01125	IDHFDJGN_02111	EHIBAMHH_03316	DAEMFFNF_02421	JGBHEMHG_00260	INNLKBBC_02510	DPIANIOG_02279	EDJCGLFE_02935	FBGLDHKP_02769
sdhB		Succinate dehydrogenase iron-sulfur subunit	74	74	1	1	648				710	710	710	CBCGLHLL_02781	OLKJCOBC_02924	DLAHELBK_02982	ENEFNDIN_02922	CLEDJFKJ_02013	KAKPHMMM_01547	JINMEJPA_02301	KGLHKDKP_02196	NBHECGBB_01087	FICJAGBM_02542	PPKMPCNB_02518	GLDAJHPJ_02766	IGKBIPDO_02837	PNJGHIIE_02721	MCFFHCJJ_02637	JFHAGHJJ_02779	MLNNCFEL_01821	JMOPCDMI_02763	LABOGHMG_01758	BOOGLBFO_02961	FIHFHDIO_02735	CCHAOKHM_03414	AKKGPDOG_02108	MDOCMKDG_02202	IFNMBEFA_02139	GKOILBNK_02804	NJJENNMP_02816	LBNBPKGL_01510	IDHFDJGN_02734	EHIBAMHH_02832	DAEMFFNF_02589	JGBHEMHG_02779	INNLKBBC_02776	DPIANIOG_02755	EDJCGLFE_02610	FBGLDHKP_02670
group_5392		hypothetical protein	74	74	1	1	5370				158	158	158	CBCGLHLL_03163	OLKJCOBC_03202	DLAHELBK_01344	ENEFNDIN_03200	CLEDJFKJ_00410	KAKPHMMM_00756	JINMEJPA_00217	KGLHKDKP_02489	NBHECGBB_00124	FICJAGBM_00549	PPKMPCNB_00677	GLDAJHPJ_00970	IGKBIPDO_01311	PNJGHIIE_02338	MCFFHCJJ_01216	JFHAGHJJ_01457	MLNNCFEL_01455	JMOPCDMI_01304	LABOGHMG_01379	BOOGLBFO_01322	FIHFHDIO_01148	CCHAOKHM_01301	AKKGPDOG_01265	MDOCMKDG_00576	IFNMBEFA_01428	GKOILBNK_01394	NJJENNMP_01318	LBNBPKGL_01328	IDHFDJGN_01323	EHIBAMHH_02358	DAEMFFNF_01389	JGBHEMHG_03069	INNLKBBC_01420	DPIANIOG_03093	EDJCGLFE_01663	FBGLDHKP_01442
zapE		Cell division protein ZapE	74	74	1	1	2665				1142	1142	1142	CBCGLHLL_01017	OLKJCOBC_01020	DLAHELBK_00812	ENEFNDIN_01019	CLEDJFKJ_02425	KAKPHMMM_01436	JINMEJPA_01689	KGLHKDKP_01230	NBHECGBB_02777	FICJAGBM_02617	PPKMPCNB_02109	GLDAJHPJ_00552	IGKBIPDO_00803	PNJGHIIE_00811	MCFFHCJJ_00800	JFHAGHJJ_01206	MLNNCFEL_01110	JMOPCDMI_00806	LABOGHMG_00986	BOOGLBFO_00813	FIHFHDIO_00813	CCHAOKHM_00131	AKKGPDOG_01740	MDOCMKDG_02638	IFNMBEFA_02619	GKOILBNK_01069	NJJENNMP_00706	LBNBPKGL_01288	IDHFDJGN_00815	EHIBAMHH_01042	DAEMFFNF_00799	JGBHEMHG_01068	INNLKBBC_00801	DPIANIOG_00748	EDJCGLFE_01215	FBGLDHKP_00902
group_5394		putative phosphatase	74	74	1	1	5889				650	650	650	CBCGLHLL_00343	OLKJCOBC_00551	DLAHELBK_00332	ENEFNDIN_00550	CLEDJFKJ_00074	KAKPHMMM_00344	JINMEJPA_03035	KGLHKDKP_00552	NBHECGBB_03100	FICJAGBM_02924	PPKMPCNB_01026	GLDAJHPJ_00074	IGKBIPDO_00322	PNJGHIIE_00332	MCFFHCJJ_00330	JFHAGHJJ_00604	MLNNCFEL_01603	JMOPCDMI_00322	LABOGHMG_01587	BOOGLBFO_00332	FIHFHDIO_00332	CCHAOKHM_00570	AKKGPDOG_01934	MDOCMKDG_00322	IFNMBEFA_00322	GKOILBNK_00589	NJJENNMP_00332	LBNBPKGL_00074	IDHFDJGN_00332	EHIBAMHH_00560	DAEMFFNF_00330	JGBHEMHG_00597	INNLKBBC_00330	DPIANIOG_00074	EDJCGLFE_00611	FBGLDHKP_00332
ureG		Urease accessory protein UreG	74	74	1	1	6421				614	614	614	CBCGLHLL_03071	OLKJCOBC_03111	DLAHELBK_03352	ENEFNDIN_03108	CLEDJFKJ_02935	KAKPHMMM_02348	JINMEJPA_02374	KGLHKDKP_03258	NBHECGBB_03458	FICJAGBM_02086	PPKMPCNB_01267	GLDAJHPJ_03449	IGKBIPDO_03392	PNJGHIIE_03368	MCFFHCJJ_03470	JFHAGHJJ_03430	MLNNCFEL_03272	JMOPCDMI_03321	LABOGHMG_02898	BOOGLBFO_03437	FIHFHDIO_03442	CCHAOKHM_01738	AKKGPDOG_03233	MDOCMKDG_03286	IFNMBEFA_03236	GKOILBNK_03374	NJJENNMP_03304	LBNBPKGL_03273	IDHFDJGN_03329	EHIBAMHH_03472	DAEMFFNF_03207	JGBHEMHG_03225	INNLKBBC_03047	DPIANIOG_03358	EDJCGLFE_03486	FBGLDHKP_03556
porB		Major outer membrane protein P.IB	74	74	1	1	2780				1106	1106	1106	CBCGLHLL_00937	OLKJCOBC_00940	DLAHELBK_00732	ENEFNDIN_00939	CLEDJFKJ_03462	KAKPHMMM_01784	JINMEJPA_02882	KGLHKDKP_01150	NBHECGBB_03420	FICJAGBM_03345	PPKMPCNB_02448	GLDAJHPJ_00472	IGKBIPDO_00723	PNJGHIIE_00731	MCFFHCJJ_00720	JFHAGHJJ_01286	MLNNCFEL_01807	JMOPCDMI_00726	LABOGHMG_00906	BOOGLBFO_00733	FIHFHDIO_00733	CCHAOKHM_00210	AKKGPDOG_02740	MDOCMKDG_01652	IFNMBEFA_01547	GKOILBNK_00989	NJJENNMP_00786	LBNBPKGL_03636	IDHFDJGN_00735	EHIBAMHH_00962	DAEMFFNF_00719	JGBHEMHG_00988	INNLKBBC_00720	DPIANIOG_00668	EDJCGLFE_01134	FBGLDHKP_00982
group_5397		hypothetical protein	74	74	1	1	2627				383	383	383	CBCGLHLL_01054	OLKJCOBC_01057	DLAHELBK_00849	ENEFNDIN_01056	CLEDJFKJ_02462	KAKPHMMM_03364	JINMEJPA_02799	KGLHKDKP_01267	NBHECGBB_02345	FICJAGBM_01799	PPKMPCNB_02146	GLDAJHPJ_00589	IGKBIPDO_00840	PNJGHIIE_00848	MCFFHCJJ_00837	JFHAGHJJ_01169	MLNNCFEL_03264	JMOPCDMI_00843	LABOGHMG_01023	BOOGLBFO_00850	FIHFHDIO_00850	CCHAOKHM_00094	AKKGPDOG_01703	MDOCMKDG_02675	IFNMBEFA_02656	GKOILBNK_01106	NJJENNMP_00669	LBNBPKGL_02782	IDHFDJGN_00852	EHIBAMHH_01079	DAEMFFNF_00836	JGBHEMHG_01105	INNLKBBC_00838	DPIANIOG_00785	EDJCGLFE_01252	FBGLDHKP_00865
emrK		putative multidrug resistance protein EmrK	74	74	1	1	6725				1151	1151	1151	CBCGLHLL_02988	OLKJCOBC_00263	DLAHELBK_00042	ENEFNDIN_00262	CLEDJFKJ_00755	KAKPHMMM_02722	JINMEJPA_01211	KGLHKDKP_00264	NBHECGBB_00392	FICJAGBM_01576	PPKMPCNB_02008	GLDAJHPJ_01583	IGKBIPDO_00032	PNJGHIIE_00042	MCFFHCJJ_00042	JFHAGHJJ_00334	MLNNCFEL_02541	JMOPCDMI_00032	LABOGHMG_02291	BOOGLBFO_00042	FIHFHDIO_00042	CCHAOKHM_01601	AKKGPDOG_01096	MDOCMKDG_00032	IFNMBEFA_00032	GKOILBNK_00299	NJJENNMP_00042	LBNBPKGL_01873	IDHFDJGN_00042	EHIBAMHH_00032	DAEMFFNF_00042	JGBHEMHG_00309	INNLKBBC_00042	DPIANIOG_02963	EDJCGLFE_00263	FBGLDHKP_00042
group_5399		Bacterial protein of unknown function (Gcw_chp)	74	74	1	1	4750				812	812	812	CBCGLHLL_02285	OLKJCOBC_02296	DLAHELBK_03258	ENEFNDIN_02295	CLEDJFKJ_02852	KAKPHMMM_01873	JINMEJPA_02088	KGLHKDKP_03518	NBHECGBB_01762	FICJAGBM_03259	PPKMPCNB_03287	GLDAJHPJ_01922	IGKBIPDO_03199	PNJGHIIE_03133	MCFFHCJJ_02354	JFHAGHJJ_03383	MLNNCFEL_03009	JMOPCDMI_03125	LABOGHMG_02709	BOOGLBFO_03287	FIHFHDIO_03281	CCHAOKHM_03249	AKKGPDOG_03005	MDOCMKDG_02780	IFNMBEFA_02836	GKOILBNK_03248	NJJENNMP_03143	LBNBPKGL_02373	IDHFDJGN_03166	EHIBAMHH_03349	DAEMFFNF_02306	JGBHEMHG_02284	INNLKBBC_03345	DPIANIOG_02164	EDJCGLFE_03450	FBGLDHKP_03579
ybgC		Acyl-CoA thioesterase YbgC	74	74	1	1	4104				407	407	407	CBCGLHLL_01171	OLKJCOBC_00113	DLAHELBK_01638	ENEFNDIN_00113	CLEDJFKJ_00318	KAKPHMMM_00107	JINMEJPA_00739	KGLHKDKP_00113	NBHECGBB_00629	FICJAGBM_02821	PPKMPCNB_00371	GLDAJHPJ_01159	IGKBIPDO_02342	PNJGHIIE_02144	MCFFHCJJ_00954	JFHAGHJJ_01573	MLNNCFEL_00102	JMOPCDMI_02341	LABOGHMG_00113	BOOGLBFO_01537	FIHFHDIO_02239	CCHAOKHM_01839	AKKGPDOG_00472	MDOCMKDG_01368	IFNMBEFA_01241	GKOILBNK_02221	NJJENNMP_02357	LBNBPKGL_02403	IDHFDJGN_02311	EHIBAMHH_01196	DAEMFFNF_00953	JGBHEMHG_01222	INNLKBBC_01152	DPIANIOG_01099	EDJCGLFE_00109	FBGLDHKP_01898
rpoH		RNA polymerase sigma factor RpoH	74	74	1	1	3783				866	866	866	CBCGLHLL_01660	OLKJCOBC_01674	DLAHELBK_01879	ENEFNDIN_01673	CLEDJFKJ_00986	KAKPHMMM_02127	JINMEJPA_00837	KGLHKDKP_01007	NBHECGBB_02189	FICJAGBM_01114	PPKMPCNB_00057	GLDAJHPJ_03153	IGKBIPDO_01568	PNJGHIIE_01684	MCFFHCJJ_02816	JFHAGHJJ_00839	MLNNCFEL_00256	JMOPCDMI_01561	LABOGHMG_00440	BOOGLBFO_01859	FIHFHDIO_01576	CCHAOKHM_02782	AKKGPDOG_00297	MDOCMKDG_00850	IFNMBEFA_00817	GKOILBNK_01651	NJJENNMP_01574	LBNBPKGL_00423	IDHFDJGN_01426	EHIBAMHH_01359	DAEMFFNF_02786	JGBHEMHG_01550	INNLKBBC_01314	DPIANIOG_01427	EDJCGLFE_01529	FBGLDHKP_02082
rpoZ		DNA-directed RNA polymerase subunit omega	74	74	1	1	5137				278	278	278	CBCGLHLL_00134	OLKJCOBC_01220	DLAHELBK_01012	ENEFNDIN_01219	CLEDJFKJ_01372	KAKPHMMM_00911	JINMEJPA_00960	KGLHKDKP_01576	NBHECGBB_00565	FICJAGBM_00810	PPKMPCNB_01208	GLDAJHPJ_00899	IGKBIPDO_01151	PNJGHIIE_01157	MCFFHCJJ_01470	JFHAGHJJ_00136	MLNNCFEL_01652	JMOPCDMI_01144	LABOGHMG_00305	BOOGLBFO_01162	FIHFHDIO_01313	CCHAOKHM_03312	AKKGPDOG_00158	MDOCMKDG_00647	IFNMBEFA_01587	GKOILBNK_00135	NJJENNMP_01158	LBNBPKGL_00803	IDHFDJGN_01163	EHIBAMHH_00381	DAEMFFNF_01221	JGBHEMHG_00133	INNLKBBC_01001	DPIANIOG_00948	EDJCGLFE_01295	FBGLDHKP_01088
rpmI		50S ribosomal protein L35	74	74	1	1	4575				194	194	194	CBCGLHLL_01886	OLKJCOBC_01897	DLAHELBK_02102	ENEFNDIN_01896	CLEDJFKJ_00548	KAKPHMMM_00434	JINMEJPA_00106	KGLHKDKP_01764	NBHECGBB_00784	FICJAGBM_00701	PPKMPCNB_02973	GLDAJHPJ_01367	IGKBIPDO_01794	PNJGHIIE_01508	MCFFHCJJ_01955	JFHAGHJJ_01782	MLNNCFEL_00332	JMOPCDMI_01796	LABOGHMG_00663	BOOGLBFO_02082	FIHFHDIO_01801	CCHAOKHM_00732	AKKGPDOG_00674	MDOCMKDG_01031	IFNMBEFA_00909	GKOILBNK_01876	NJJENNMP_01942	LBNBPKGL_00513	IDHFDJGN_01793	EHIBAMHH_01909	DAEMFFNF_01804	JGBHEMHG_01773	INNLKBBC_01917	DPIANIOG_01653	EDJCGLFE_02086	FBGLDHKP_02257
rnt		Ribonuclease T	74	74	1	1	100				662	662	662	CBCGLHLL_03264	OLKJCOBC_03302	DLAHELBK_03740	ENEFNDIN_03301	CLEDJFKJ_02735	KAKPHMMM_01420	JINMEJPA_01435	KGLHKDKP_02969	NBHECGBB_03230	FICJAGBM_02844	PPKMPCNB_03002	GLDAJHPJ_03730	IGKBIPDO_03733	PNJGHIIE_03732	MCFFHCJJ_02655	JFHAGHJJ_03733	MLNNCFEL_02727	JMOPCDMI_03719	LABOGHMG_02397	BOOGLBFO_03741	FIHFHDIO_03722	CCHAOKHM_03538	AKKGPDOG_03662	MDOCMKDG_03707	IFNMBEFA_03676	GKOILBNK_03717	NJJENNMP_03746	LBNBPKGL_03549	IDHFDJGN_03736	EHIBAMHH_03261	DAEMFFNF_02692	JGBHEMHG_03257	INNLKBBC_03196	DPIANIOG_03244	EDJCGLFE_03326	FBGLDHKP_03781
sodB		Superoxide dismutase [Fe]	74	74	1	1	3872				626	626	626	CBCGLHLL_01579	OLKJCOBC_01593	DLAHELBK_03653	ENEFNDIN_01592	CLEDJFKJ_00905	KAKPHMMM_00613	JINMEJPA_03515	KGLHKDKP_00926	NBHECGBB_02750	FICJAGBM_02834	PPKMPCNB_03100	GLDAJHPJ_01969	IGKBIPDO_03152	PNJGHIIE_03086	MCFFHCJJ_02548	JFHAGHJJ_00758	MLNNCFEL_00175	JMOPCDMI_03078	LABOGHMG_00359	BOOGLBFO_03637	FIHFHDIO_03234	CCHAOKHM_02702	AKKGPDOG_00216	MDOCMKDG_02733	IFNMBEFA_02800	GKOILBNK_03201	NJJENNMP_03096	LBNBPKGL_02326	IDHFDJGN_03608	EHIBAMHH_01278	DAEMFFNF_02500	JGBHEMHG_01469	INNLKBBC_01233	DPIANIOG_01346	EDJCGLFE_01609	FBGLDHKP_03492
yjcH_1		Inner membrane protein YjcH	74	74	1	1	5295				332	332	332	CBCGLHLL_00264	OLKJCOBC_02413	DLAHELBK_02504	ENEFNDIN_02412	CLEDJFKJ_01831	KAKPHMMM_01842	JINMEJPA_01062	KGLHKDKP_03487	NBHECGBB_02090	FICJAGBM_00844	PPKMPCNB_00547	GLDAJHPJ_01817	IGKBIPDO_02222	PNJGHIIE_01941	MCFFHCJJ_02471	JFHAGHJJ_00268	MLNNCFEL_02715	JMOPCDMI_02221	LABOGHMG_02349	BOOGLBFO_02484	FIHFHDIO_02119	CCHAOKHM_01172	AKKGPDOG_00025	MDOCMKDG_01248	IFNMBEFA_01121	GKOILBNK_00266	NJJENNMP_02154	LBNBPKGL_01123	IDHFDJGN_02109	EHIBAMHH_03318	DAEMFFNF_02423	JGBHEMHG_00262	INNLKBBC_02512	DPIANIOG_02281	EDJCGLFE_02937	FBGLDHKP_02767
tsf		Elongation factor Ts	74	74	1	1	3851				875	875	875	CBCGLHLL_01599	OLKJCOBC_01613	DLAHELBK_01818	ENEFNDIN_01612	CLEDJFKJ_00925	KAKPHMMM_00593	JINMEJPA_00674	KGLHKDKP_00946	NBHECGBB_01296	FICJAGBM_02073	PPKMPCNB_03120	GLDAJHPJ_01989	IGKBIPDO_01507	PNJGHIIE_01623	MCFFHCJJ_02528	JFHAGHJJ_00778	MLNNCFEL_00195	JMOPCDMI_01500	LABOGHMG_00379	BOOGLBFO_01798	FIHFHDIO_01515	CCHAOKHM_02723	AKKGPDOG_00236	MDOCMKDG_00789	IFNMBEFA_00756	GKOILBNK_01590	NJJENNMP_01513	LBNBPKGL_00362	IDHFDJGN_01365	EHIBAMHH_01298	DAEMFFNF_02480	JGBHEMHG_01489	INNLKBBC_01253	DPIANIOG_01366	EDJCGLFE_01589	FBGLDHKP_02142
cysA_1		Sulfate/thiosulfate import ATP-binding protein CysA	74	74	1	1	4128				1061	1061	1061	CBCGLHLL_01151	OLKJCOBC_00093	DLAHELBK_01658	ENEFNDIN_00093	CLEDJFKJ_00298	KAKPHMMM_00087	JINMEJPA_00719	KGLHKDKP_00093	NBHECGBB_00609	FICJAGBM_00962	PPKMPCNB_00391	GLDAJHPJ_01139	IGKBIPDO_02322	PNJGHIIE_02124	MCFFHCJJ_00934	JFHAGHJJ_01553	MLNNCFEL_00082	JMOPCDMI_02321	LABOGHMG_00093	BOOGLBFO_01517	FIHFHDIO_02219	CCHAOKHM_01859	AKKGPDOG_00452	MDOCMKDG_01348	IFNMBEFA_01221	GKOILBNK_02201	NJJENNMP_02337	LBNBPKGL_02423	IDHFDJGN_02291	EHIBAMHH_01176	DAEMFFNF_00933	JGBHEMHG_01202	INNLKBBC_01132	DPIANIOG_01079	EDJCGLFE_00129	FBGLDHKP_01878
orn		Oligoribonuclease	74	74	1	1	6013				566	566	566	CBCGLHLL_01945	OLKJCOBC_01956	DLAHELBK_02161	ENEFNDIN_01955	CLEDJFKJ_00607	KAKPHMMM_00493	JINMEJPA_00047	KGLHKDKP_01823	NBHECGBB_01626	FICJAGBM_00374	PPKMPCNB_01923	GLDAJHPJ_01426	IGKBIPDO_01853	PNJGHIIE_01567	MCFFHCJJ_02014	JFHAGHJJ_01841	MLNNCFEL_00391	JMOPCDMI_01855	LABOGHMG_00722	BOOGLBFO_02141	FIHFHDIO_01860	CCHAOKHM_00671	AKKGPDOG_00733	MDOCMKDG_00972	IFNMBEFA_00968	GKOILBNK_01935	NJJENNMP_02001	LBNBPKGL_00572	IDHFDJGN_01852	EHIBAMHH_01968	DAEMFFNF_01863	JGBHEMHG_01832	INNLKBBC_01858	DPIANIOG_01712	EDJCGLFE_02145	FBGLDHKP_02198
rplE		50S ribosomal protein L5	74	74	1	1	5019				536	536	536	CBCGLHLL_00029	OLKJCOBC_01116	DLAHELBK_00908	ENEFNDIN_01115	CLEDJFKJ_01649	KAKPHMMM_00658	JINMEJPA_02350	KGLHKDKP_01472	NBHECGBB_01557	FICJAGBM_00179	PPKMPCNB_01104	GLDAJHPJ_00794	IGKBIPDO_01047	PNJGHIIE_01053	MCFFHCJJ_01366	JFHAGHJJ_00032	MLNNCFEL_02071	JMOPCDMI_01040	LABOGHMG_00201	BOOGLBFO_01058	FIHFHDIO_01209	CCHAOKHM_02936	AKKGPDOG_01670	MDOCMKDG_00751	IFNMBEFA_01329	GKOILBNK_00031	NJJENNMP_01054	LBNBPKGL_02057	IDHFDJGN_01059	EHIBAMHH_00277	DAEMFFNF_01325	JGBHEMHG_00029	INNLKBBC_00897	DPIANIOG_00844	EDJCGLFE_01399	FBGLDHKP_01192
group_5411		hypothetical protein	74	74	1	1	2714				368	368	368	CBCGLHLL_01001	OLKJCOBC_01004	DLAHELBK_00796	ENEFNDIN_01003	CLEDJFKJ_02284	KAKPHMMM_01452	JINMEJPA_01562	KGLHKDKP_01214	NBHECGBB_01853	FICJAGBM_02435	PPKMPCNB_02093	GLDAJHPJ_00536	IGKBIPDO_00787	PNJGHIIE_00795	MCFFHCJJ_00784	JFHAGHJJ_01222	MLNNCFEL_01126	JMOPCDMI_00790	LABOGHMG_00970	BOOGLBFO_00797	FIHFHDIO_00797	CCHAOKHM_00146	AKKGPDOG_01756	MDOCMKDG_01588	IFNMBEFA_01483	GKOILBNK_01053	NJJENNMP_00722	LBNBPKGL_01272	IDHFDJGN_00799	EHIBAMHH_01026	DAEMFFNF_00783	JGBHEMHG_01052	INNLKBBC_00784	DPIANIOG_00732	EDJCGLFE_01198	FBGLDHKP_00918
pitA		Low-affinity inorganic phosphate transporter 1	74	74	1	1	6468				1631	1631	1631	CBCGLHLL_00843	OLKJCOBC_00451	DLAHELBK_00232	ENEFNDIN_00450	CLEDJFKJ_02575	KAKPHMMM_01510	JINMEJPA_01139	KGLHKDKP_00452	NBHECGBB_02204	FICJAGBM_01153	PPKMPCNB_01311	GLDAJHPJ_02326	IGKBIPDO_00222	PNJGHIIE_00232	MCFFHCJJ_00230	JFHAGHJJ_00522	MLNNCFEL_00863	JMOPCDMI_00222	LABOGHMG_00526	BOOGLBFO_00232	FIHFHDIO_00232	CCHAOKHM_01694	AKKGPDOG_01528	MDOCMKDG_00222	IFNMBEFA_00222	GKOILBNK_00489	NJJENNMP_00232	LBNBPKGL_01011	IDHFDJGN_00232	EHIBAMHH_00220	DAEMFFNF_00230	JGBHEMHG_00497	INNLKBBC_00230	DPIANIOG_00574	EDJCGLFE_00451	FBGLDHKP_00232
fokIM		Modification methylase FokI	74	74	1	1	4828				1292	1292	1292	CBCGLHLL_02257	OLKJCOBC_02268	DLAHELBK_02869	ENEFNDIN_02267	CLEDJFKJ_02170	KAKPHMMM_01279	JINMEJPA_00805	KGLHKDKP_02885	NBHECGBB_01351	FICJAGBM_00494	PPKMPCNB_02745	GLDAJHPJ_01894	IGKBIPDO_02724	PNJGHIIE_02609	MCFFHCJJ_02326	JFHAGHJJ_02964	MLNNCFEL_02034	JMOPCDMI_02652	LABOGHMG_01735	BOOGLBFO_02849	FIHFHDIO_02710	CCHAOKHM_03239	AKKGPDOG_02323	MDOCMKDG_02580	IFNMBEFA_02058	GKOILBNK_02745	NJJENNMP_02668	LBNBPKGL_01668	IDHFDJGN_02622	EHIBAMHH_02805	DAEMFFNF_02278	JGBHEMHG_02256	INNLKBBC_02751	DPIANIOG_02136	EDJCGLFE_03089	FBGLDHKP_03211
ftsA_2		Cell division protein FtsA	74	74	1	1	5492				1262	1262	1262	CBCGLHLL_02374	OLKJCOBC_02580	DLAHELBK_01250	ENEFNDIN_02481	CLEDJFKJ_00504	KAKPHMMM_00847	JINMEJPA_00557	KGLHKDKP_02583	NBHECGBB_00030	FICJAGBM_00408	PPKMPCNB_00580	GLDAJHPJ_01067	IGKBIPDO_01217	PNJGHIIE_02398	MCFFHCJJ_01310	JFHAGHJJ_01360	MLNNCFEL_01323	JMOPCDMI_01210	LABOGHMG_01473	BOOGLBFO_01228	FIHFHDIO_01054	CCHAOKHM_01207	AKKGPDOG_02772	MDOCMKDG_00482	IFNMBEFA_02277	GKOILBNK_01300	NJJENNMP_01224	LBNBPKGL_01784	IDHFDJGN_01229	EHIBAMHH_02452	DAEMFFNF_01483	JGBHEMHG_02373	INNLKBBC_01514	DPIANIOG_02350	EDJCGLFE_01757	FBGLDHKP_01536
rpsM		30S ribosomal protein S13	74	74	1	1	5010				356	356	356	CBCGLHLL_00019	OLKJCOBC_01106	DLAHELBK_00898	ENEFNDIN_01105	CLEDJFKJ_01659	KAKPHMMM_00648	JINMEJPA_02340	KGLHKDKP_01462	NBHECGBB_01547	FICJAGBM_00189	PPKMPCNB_01094	GLDAJHPJ_00784	IGKBIPDO_01037	PNJGHIIE_01043	MCFFHCJJ_01356	JFHAGHJJ_00022	MLNNCFEL_02061	JMOPCDMI_01030	LABOGHMG_00191	BOOGLBFO_01048	FIHFHDIO_01199	CCHAOKHM_02926	AKKGPDOG_01680	MDOCMKDG_00761	IFNMBEFA_01319	GKOILBNK_00021	NJJENNMP_01044	LBNBPKGL_02047	IDHFDJGN_01049	EHIBAMHH_00267	DAEMFFNF_01335	JGBHEMHG_00019	INNLKBBC_00887	DPIANIOG_00834	EDJCGLFE_01409	FBGLDHKP_01202
ihfA		Integration host factor subunit alpha	74	74	1	1	4567				296	296	296	CBCGLHLL_01879	OLKJCOBC_01890	DLAHELBK_02095	ENEFNDIN_01889	CLEDJFKJ_00541	KAKPHMMM_00427	JINMEJPA_00113	KGLHKDKP_01757	NBHECGBB_00791	FICJAGBM_00694	PPKMPCNB_02966	GLDAJHPJ_01360	IGKBIPDO_01787	PNJGHIIE_01501	MCFFHCJJ_01948	JFHAGHJJ_01775	MLNNCFEL_00325	JMOPCDMI_01789	LABOGHMG_00656	BOOGLBFO_02075	FIHFHDIO_01794	CCHAOKHM_00739	AKKGPDOG_00667	MDOCMKDG_01038	IFNMBEFA_00902	GKOILBNK_01869	NJJENNMP_01935	LBNBPKGL_00506	IDHFDJGN_01786	EHIBAMHH_01902	DAEMFFNF_01797	JGBHEMHG_01766	INNLKBBC_01924	DPIANIOG_01646	EDJCGLFE_02079	FBGLDHKP_02264
minD		Septum site-determining protein MinD	74	74	1	1	6697				836	836	836	CBCGLHLL_02959	OLKJCOBC_00234	DLAHELBK_00013	ENEFNDIN_00233	CLEDJFKJ_00784	KAKPHMMM_03058	JINMEJPA_01240	KGLHKDKP_00235	NBHECGBB_00421	FICJAGBM_02638	PPKMPCNB_01979	GLDAJHPJ_01612	IGKBIPDO_00003	PNJGHIIE_00013	MCFFHCJJ_00013	JFHAGHJJ_00305	MLNNCFEL_02570	JMOPCDMI_00003	LABOGHMG_02320	BOOGLBFO_00013	FIHFHDIO_00013	CCHAOKHM_01573	AKKGPDOG_01125	MDOCMKDG_00003	IFNMBEFA_00003	GKOILBNK_00270	NJJENNMP_00013	LBNBPKGL_01902	IDHFDJGN_00013	EHIBAMHH_00003	DAEMFFNF_00013	JGBHEMHG_00280	INNLKBBC_00013	DPIANIOG_02934	EDJCGLFE_00234	FBGLDHKP_00013
rpmF		50S ribosomal protein L32	74	74	1	1	1372				185	185	185	CBCGLHLL_00616	OLKJCOBC_00824	DLAHELBK_00618	ENEFNDIN_00822	CLEDJFKJ_01540	KAKPHMMM_01704	JINMEJPA_00917	KGLHKDKP_00838	NBHECGBB_01378	FICJAGBM_00591	PPKMPCNB_01442	GLDAJHPJ_00253	IGKBIPDO_00501	PNJGHIIE_00511	MCFFHCJJ_00511	JFHAGHJJ_01011	MLNNCFEL_01222	JMOPCDMI_00609	LABOGHMG_00851	BOOGLBFO_00511	FIHFHDIO_00511	CCHAOKHM_02323	AKKGPDOG_00580	MDOCMKDG_01460	IFNMBEFA_00698	GKOILBNK_00876	NJJENNMP_00511	LBNBPKGL_01393	IDHFDJGN_00619	EHIBAMHH_00740	DAEMFFNF_00510	JGBHEMHG_00871	INNLKBBC_00604	DPIANIOG_00255	EDJCGLFE_00825	FBGLDHKP_00619
rocC_1		Amino-acid permease RocC	74	74	1	1	5099				1433	1433	1433	CBCGLHLL_00097	OLKJCOBC_01183	DLAHELBK_00975	ENEFNDIN_01182	CLEDJFKJ_01582	KAKPHMMM_00725	JINMEJPA_00475	KGLHKDKP_01539	NBHECGBB_01924	FICJAGBM_03592	PPKMPCNB_01171	GLDAJHPJ_00862	IGKBIPDO_01114	PNJGHIIE_01120	MCFFHCJJ_01433	JFHAGHJJ_00099	MLNNCFEL_02354	JMOPCDMI_01107	LABOGHMG_00268	BOOGLBFO_01125	FIHFHDIO_01276	CCHAOKHM_03275	AKKGPDOG_01603	MDOCMKDG_00684	IFNMBEFA_01550	GKOILBNK_00098	NJJENNMP_01121	LBNBPKGL_00766	IDHFDJGN_01126	EHIBAMHH_00344	DAEMFFNF_01258	JGBHEMHG_00096	INNLKBBC_00964	DPIANIOG_00911	EDJCGLFE_01332	FBGLDHKP_01125
group_542		Bacterial regulatory proteins, tetR family	74	74	1	1	2276				560	560	560	CBCGLHLL_01828	OLKJCOBC_01839	DLAHELBK_02044	ENEFNDIN_01838	CLEDJFKJ_01266	KAKPHMMM_01335	JINMEJPA_01623	KGLHKDKP_01706	NBHECGBB_02233	FICJAGBM_01374	PPKMPCNB_02208	GLDAJHPJ_01310	IGKBIPDO_01736	PNJGHIIE_01899	MCFFHCJJ_01895	JFHAGHJJ_01724	MLNNCFEL_00536	JMOPCDMI_02023	LABOGHMG_01902	BOOGLBFO_02024	FIHFHDIO_01743	CCHAOKHM_00856	AKKGPDOG_00871	MDOCMKDG_01670	IFNMBEFA_02089	GKOILBNK_01818	NJJENNMP_01884	LBNBPKGL_02887	IDHFDJGN_01735	EHIBAMHH_01851	DAEMFFNF_01744	JGBHEMHG_01715	INNLKBBC_02309	DPIANIOG_01595	EDJCGLFE_02460	FBGLDHKP_01828
group_5420		hypothetical protein	74	74	1	1	3996				422	422	422	CBCGLHLL_02744	OLKJCOBC_00197	DLAHELBK_01554	ENEFNDIN_00197	CLEDJFKJ_02047	KAKPHMMM_02007	JINMEJPA_01088	KGLHKDKP_00198	NBHECGBB_01435	FICJAGBM_01439	PPKMPCNB_02421	GLDAJHPJ_02731	IGKBIPDO_02647	PNJGHIIE_02532	MCFFHCJJ_02920	JFHAGHJJ_02125	MLNNCFEL_01715	JMOPCDMI_02575	LABOGHMG_01659	BOOGLBFO_01621	FIHFHDIO_02633	CCHAOKHM_03378	AKKGPDOG_01963	MDOCMKDG_01928	IFNMBEFA_01982	GKOILBNK_02668	NJJENNMP_02591	LBNBPKGL_01053	IDHFDJGN_02545	EHIBAMHH_02638	DAEMFFNF_02887	JGBHEMHG_02743	INNLKBBC_02674	DPIANIOG_02719	EDJCGLFE_00025	FBGLDHKP_01982
group_5421		hypothetical protein	74	74	1	1	5696				167	167	167	CBCGLHLL_01431	OLKJCOBC_01459	DLAHELBK_01502	ENEFNDIN_01458	CLEDJFKJ_00825	KAKPHMMM_01056	JINMEJPA_01924	KGLHKDKP_02005	NBHECGBB_01145	FICJAGBM_02198	PPKMPCNB_01732	GLDAJHPJ_02181	IGKBIPDO_01470	PNJGHIIE_01322	MCFFHCJJ_01536	JFHAGHJJ_02320	MLNNCFEL_02391	JMOPCDMI_01463	LABOGHMG_02117	BOOGLBFO_01481	FIHFHDIO_01478	CCHAOKHM_02399	AKKGPDOG_01358	MDOCMKDG_01219	IFNMBEFA_00581	GKOILBNK_01553	NJJENNMP_01476	LBNBPKGL_00333	IDHFDJGN_01975	EHIBAMHH_01635	DAEMFFNF_02045	JGBHEMHG_01907	INNLKBBC_02070	DPIANIOG_01787	EDJCGLFE_01912	FBGLDHKP_01591
leuD		3-isopropylmalate dehydratase small subunit	74	74	1	1	5895				647	647	647	CBCGLHLL_00337	OLKJCOBC_00545	DLAHELBK_00326	ENEFNDIN_00544	CLEDJFKJ_00068	KAKPHMMM_00350	JINMEJPA_02828	KGLHKDKP_00546	NBHECGBB_02846	FICJAGBM_01970	PPKMPCNB_01032	GLDAJHPJ_00068	IGKBIPDO_00316	PNJGHIIE_00326	MCFFHCJJ_00324	JFHAGHJJ_00598	MLNNCFEL_01597	JMOPCDMI_00316	LABOGHMG_01593	BOOGLBFO_00326	FIHFHDIO_00326	CCHAOKHM_00576	AKKGPDOG_01928	MDOCMKDG_00316	IFNMBEFA_00316	GKOILBNK_00583	NJJENNMP_00326	LBNBPKGL_00068	IDHFDJGN_00326	EHIBAMHH_00554	DAEMFFNF_00324	JGBHEMHG_00591	INNLKBBC_00324	DPIANIOG_00068	EDJCGLFE_00617	FBGLDHKP_00326
rplR		50S ribosomal protein L18	74	74	1	1	5015				350	350	350	CBCGLHLL_00025	OLKJCOBC_01112	DLAHELBK_00904	ENEFNDIN_01111	CLEDJFKJ_01653	KAKPHMMM_00654	JINMEJPA_02346	KGLHKDKP_01468	NBHECGBB_01553	FICJAGBM_00183	PPKMPCNB_01100	GLDAJHPJ_00790	IGKBIPDO_01043	PNJGHIIE_01049	MCFFHCJJ_01362	JFHAGHJJ_00028	MLNNCFEL_02067	JMOPCDMI_01036	LABOGHMG_00197	BOOGLBFO_01054	FIHFHDIO_01205	CCHAOKHM_02932	AKKGPDOG_01674	MDOCMKDG_00755	IFNMBEFA_01325	GKOILBNK_00027	NJJENNMP_01050	LBNBPKGL_02053	IDHFDJGN_01055	EHIBAMHH_00273	DAEMFFNF_01329	JGBHEMHG_00025	INNLKBBC_00893	DPIANIOG_00840	EDJCGLFE_01403	FBGLDHKP_01196
group_5424		hypothetical protein	74	74	1	1	597				173	173	173	CBCGLHLL_03375	OLKJCOBC_03381	DLAHELBK_03325	ENEFNDIN_03394	CLEDJFKJ_02824	KAKPHMMM_02198	JINMEJPA_02944	KGLHKDKP_02265	NBHECGBB_02053	FICJAGBM_00933	PPKMPCNB_00733	GLDAJHPJ_03367	IGKBIPDO_03365	PNJGHIIE_03311	MCFFHCJJ_02572	JFHAGHJJ_03334	MLNNCFEL_02951	JMOPCDMI_03294	LABOGHMG_02695	BOOGLBFO_03396	FIHFHDIO_03415	CCHAOKHM_02005	AKKGPDOG_02970	MDOCMKDG_03051	IFNMBEFA_03061	GKOILBNK_03347	NJJENNMP_03277	LBNBPKGL_02637	IDHFDJGN_03302	EHIBAMHH_03417	DAEMFFNF_02524	JGBHEMHG_03369	INNLKBBC_03268	DPIANIOG_03331	EDJCGLFE_02679	FBGLDHKP_02601
fabZ		3-hydroxyacyl-[acyl-carrier-protein] dehydratase FabZ	74	74	1	1	3337				485	485	485	CBCGLHLL_02485	OLKJCOBC_02503	DLAHELBK_01750	ENEFNDIN_02592	CLEDJFKJ_01168	KAKPHMMM_02481	JINMEJPA_02325	KGLHKDKP_02359	NBHECGBB_03147	FICJAGBM_01607	PPKMPCNB_03146	GLDAJHPJ_02094	IGKBIPDO_02162	PNJGHIIE_01433	MCFFHCJJ_01745	JFHAGHJJ_02241	MLNNCFEL_01880	JMOPCDMI_01721	LABOGHMG_01817	BOOGLBFO_01730	FIHFHDIO_02417	CCHAOKHM_02617	AKKGPDOG_02647	MDOCMKDG_01794	IFNMBEFA_01878	GKOILBNK_02585	NJJENNMP_01734	LBNBPKGL_02797	IDHFDJGN_01585	EHIBAMHH_02241	DAEMFFNF_01594	JGBHEMHG_02484	INNLKBBC_01625	DPIANIOG_02461	EDJCGLFE_00930	FBGLDHKP_00724
efp		Elongation factor P	74	74	1	1	4284				569	569	569	CBCGLHLL_02846	OLKJCOBC_02671	DLAHELBK_02482	ENEFNDIN_02669	CLEDJFKJ_01472	KAKPHMMM_00198	JINMEJPA_01706	KGLHKDKP_02436	NBHECGBB_01971	FICJAGBM_01262	PPKMPCNB_00504	GLDAJHPJ_02474	IGKBIPDO_02903	PNJGHIIE_02786	MCFFHCJJ_03018	JFHAGHJJ_02533	MLNNCFEL_01950	JMOPCDMI_02828	LABOGHMG_01938	BOOGLBFO_02462	FIHFHDIO_02882	CCHAOKHM_01975	AKKGPDOG_02013	MDOCMKDG_02442	IFNMBEFA_02325	GKOILBNK_02834	NJJENNMP_02846	LBNBPKGL_02103	IDHFDJGN_02799	EHIBAMHH_02898	DAEMFFNF_02985	JGBHEMHG_02844	INNLKBBC_02841	DPIANIOG_02820	EDJCGLFE_02751	FBGLDHKP_02702
rpsN		30S ribosomal protein S14	74	74	1	1	5018				305	305	305	CBCGLHLL_00028	OLKJCOBC_01115	DLAHELBK_00907	ENEFNDIN_01114	CLEDJFKJ_01650	KAKPHMMM_00657	JINMEJPA_02349	KGLHKDKP_01471	NBHECGBB_01556	FICJAGBM_00180	PPKMPCNB_01103	GLDAJHPJ_00793	IGKBIPDO_01046	PNJGHIIE_01052	MCFFHCJJ_01365	JFHAGHJJ_00031	MLNNCFEL_02070	JMOPCDMI_01039	LABOGHMG_00200	BOOGLBFO_01057	FIHFHDIO_01208	CCHAOKHM_02935	AKKGPDOG_01671	MDOCMKDG_00752	IFNMBEFA_01328	GKOILBNK_00030	NJJENNMP_01053	LBNBPKGL_02056	IDHFDJGN_01058	EHIBAMHH_00276	DAEMFFNF_01326	JGBHEMHG_00028	INNLKBBC_00896	DPIANIOG_00843	EDJCGLFE_01400	FBGLDHKP_01193
group_5428		Hemin uptake protein hemP	74	74	1	1	3806				170	170	170	CBCGLHLL_01639	OLKJCOBC_01653	DLAHELBK_01858	ENEFNDIN_01652	CLEDJFKJ_00965	KAKPHMMM_00554	JINMEJPA_00816	KGLHKDKP_00986	NBHECGBB_01256	FICJAGBM_00452	PPKMPCNB_00036	GLDAJHPJ_02029	IGKBIPDO_01547	PNJGHIIE_01663	MCFFHCJJ_02489	JFHAGHJJ_00818	MLNNCFEL_00235	JMOPCDMI_01540	LABOGHMG_00419	BOOGLBFO_01838	FIHFHDIO_01555	CCHAOKHM_02761	AKKGPDOG_00276	MDOCMKDG_00829	IFNMBEFA_00796	GKOILBNK_01630	NJJENNMP_01553	LBNBPKGL_00402	IDHFDJGN_01405	EHIBAMHH_01338	DAEMFFNF_02441	JGBHEMHG_01529	INNLKBBC_01293	DPIANIOG_01406	EDJCGLFE_01550	FBGLDHKP_02103
nuoC		NADH-quinone oxidoreductase subunit C/D	74	74	1	1	1296				1787	1787	1787	CBCGLHLL_00553	OLKJCOBC_00761	DLAHELBK_00555	ENEFNDIN_00759	CLEDJFKJ_02096	KAKPHMMM_01194	JINMEJPA_01463	KGLHKDKP_00775	NBHECGBB_00248	FICJAGBM_00899	PPKMPCNB_01505	GLDAJHPJ_00316	IGKBIPDO_00564	PNJGHIIE_00574	MCFFHCJJ_00574	JFHAGHJJ_01074	MLNNCFEL_02890	JMOPCDMI_00546	LABOGHMG_00788	BOOGLBFO_00574	FIHFHDIO_00574	CCHAOKHM_02260	AKKGPDOG_00643	MDOCMKDG_02106	IFNMBEFA_00635	GKOILBNK_00813	NJJENNMP_00574	LBNBPKGL_01806	IDHFDJGN_00556	EHIBAMHH_00803	DAEMFFNF_00573	JGBHEMHG_00808	INNLKBBC_00541	DPIANIOG_00318	EDJCGLFE_00762	FBGLDHKP_00556
recA		Protein RecA	74	74	1	1	3333				1049	1049	1049	CBCGLHLL_02481	OLKJCOBC_02499	DLAHELBK_01746	ENEFNDIN_02588	CLEDJFKJ_01164	KAKPHMMM_02477	JINMEJPA_02329	KGLHKDKP_02355	NBHECGBB_03151	FICJAGBM_01611	PPKMPCNB_03150	GLDAJHPJ_02090	IGKBIPDO_02158	PNJGHIIE_01429	MCFFHCJJ_01741	JFHAGHJJ_02245	MLNNCFEL_01876	JMOPCDMI_01717	LABOGHMG_01813	BOOGLBFO_01726	FIHFHDIO_02413	CCHAOKHM_02621	AKKGPDOG_02643	MDOCMKDG_01798	IFNMBEFA_01882	GKOILBNK_02581	NJJENNMP_01730	LBNBPKGL_02793	IDHFDJGN_01581	EHIBAMHH_02245	DAEMFFNF_01590	JGBHEMHG_02480	INNLKBBC_01621	DPIANIOG_02457	EDJCGLFE_00934	FBGLDHKP_00728
accC_1		Biotin carboxylase	74	74	1	1	3387				1370	1370	1370	CBCGLHLL_03247	OLKJCOBC_03286	DLAHELBK_01797	ENEFNDIN_03284	CLEDJFKJ_01214	KAKPHMMM_02429	JINMEJPA_01747	KGLHKDKP_03360	NBHECGBB_01809	FICJAGBM_02047	PPKMPCNB_00286	GLDAJHPJ_02142	IGKBIPDO_02209	PNJGHIIE_01480	MCFFHCJJ_01792	JFHAGHJJ_02193	MLNNCFEL_01927	JMOPCDMI_01768	LABOGHMG_01864	BOOGLBFO_01777	FIHFHDIO_02464	CCHAOKHM_02570	AKKGPDOG_02808	MDOCMKDG_01747	IFNMBEFA_01831	GKOILBNK_02632	NJJENNMP_01781	LBNBPKGL_02694	IDHFDJGN_01632	EHIBAMHH_03205	DAEMFFNF_01641	JGBHEMHG_03203	INNLKBBC_01672	DPIANIOG_03227	EDJCGLFE_00883	FBGLDHKP_00677
msrB		Peptide methionine sulfoxide reductase MsrB	74	74	1	1	2540				419	419	419	CBCGLHLL_02577	OLKJCOBC_02770	DLAHELBK_02674	ENEFNDIN_02768	CLEDJFKJ_01689	KAKPHMMM_03325	JINMEJPA_02292	KGLHKDKP_03050	NBHECGBB_03744	FICJAGBM_02697	PPKMPCNB_02821	GLDAJHPJ_02413	IGKBIPDO_02480	PNJGHIIE_02282	MCFFHCJJ_03096	JFHAGHJJ_03282	MLNNCFEL_02661	JMOPCDMI_02479	LABOGHMG_02959	BOOGLBFO_02654	FIHFHDIO_02377	CCHAOKHM_00010	AKKGPDOG_02696	MDOCMKDG_02952	IFNMBEFA_02779	GKOILBNK_02359	NJJENNMP_02495	LBNBPKGL_00649	IDHFDJGN_02449	EHIBAMHH_02974	DAEMFFNF_02677	JGBHEMHG_02576	INNLKBBC_02429	DPIANIOG_02553	EDJCGLFE_02521	FBGLDHKP_02458
group_5433		hypothetical protein	74	74	1	1	2196				233	233	233	CBCGLHLL_01762	OLKJCOBC_01773	DLAHELBK_01978	ENEFNDIN_01772	CLEDJFKJ_03168	KAKPHMMM_02283	JINMEJPA_03402	KGLHKDKP_01640	NBHECGBB_03392	FICJAGBM_03419	PPKMPCNB_03168	GLDAJHPJ_01244	IGKBIPDO_01670	PNJGHIIE_03242	MCFFHCJJ_01829	JFHAGHJJ_01658	MLNNCFEL_00470	JMOPCDMI_02089	LABOGHMG_02806	BOOGLBFO_01958	FIHFHDIO_01677	CCHAOKHM_00785	AKKGPDOG_00805	MDOCMKDG_03190	IFNMBEFA_02958	GKOILBNK_01752	NJJENNMP_01818	LBNBPKGL_00684	IDHFDJGN_01669	EHIBAMHH_01785	DAEMFFNF_01678	JGBHEMHG_01649	INNLKBBC_03301	DPIANIOG_01529	EDJCGLFE_03151	FBGLDHKP_01762
rlmN		Dual-specificity RNA methyltransferase RlmN	74	74	1	1	5980				1232	1232	1232	CBCGLHLL_01977	OLKJCOBC_01988	DLAHELBK_02193	ENEFNDIN_01987	CLEDJFKJ_00639	KAKPHMMM_00525	JINMEJPA_00015	KGLHKDKP_01855	NBHECGBB_01658	FICJAGBM_00342	PPKMPCNB_01891	GLDAJHPJ_01458	IGKBIPDO_01885	PNJGHIIE_01599	MCFFHCJJ_02046	JFHAGHJJ_01873	MLNNCFEL_00423	JMOPCDMI_01887	LABOGHMG_00754	BOOGLBFO_02173	FIHFHDIO_01892	CCHAOKHM_00658	AKKGPDOG_00765	MDOCMKDG_00940	IFNMBEFA_01000	GKOILBNK_01967	NJJENNMP_02033	LBNBPKGL_00604	IDHFDJGN_01884	EHIBAMHH_02000	DAEMFFNF_01895	JGBHEMHG_01864	INNLKBBC_01826	DPIANIOG_01744	EDJCGLFE_02177	FBGLDHKP_02166
group_5435		PhnA protein	74	74	1	1	552				344	344	344	CBCGLHLL_03036	OLKJCOBC_03076	DLAHELBK_03182	ENEFNDIN_03073	CLEDJFKJ_02553	KAKPHMMM_03201	JINMEJPA_02687	KGLHKDKP_03232	NBHECGBB_01577	FICJAGBM_01395	PPKMPCNB_00778	GLDAJHPJ_03090	IGKBIPDO_03092	PNJGHIIE_03024	MCFFHCJJ_03261	JFHAGHJJ_03113	MLNNCFEL_02315	JMOPCDMI_03016	LABOGHMG_02054	BOOGLBFO_03211	FIHFHDIO_03172	CCHAOKHM_02052	AKKGPDOG_02515	MDOCMKDG_02838	IFNMBEFA_02566	GKOILBNK_03139	NJJENNMP_03034	LBNBPKGL_02220	IDHFDJGN_03039	EHIBAMHH_03120	DAEMFFNF_03172	JGBHEMHG_02986	INNLKBBC_02958	DPIANIOG_03010	EDJCGLFE_03253	FBGLDHKP_03376
group_5436		hypothetical protein	74	74	1	1	4688				206	206	206	CBCGLHLL_00436	OLKJCOBC_00644	DLAHELBK_00425	ENEFNDIN_00643	CLEDJFKJ_00166	KAKPHMMM_00252	JINMEJPA_00134	KGLHKDKP_00645	NBHECGBB_00898	FICJAGBM_00088	PPKMPCNB_00933	GLDAJHPJ_00167	IGKBIPDO_00415	PNJGHIIE_00425	MCFFHCJJ_00424	JFHAGHJJ_00697	MLNNCFEL_00715	JMOPCDMI_00415	LABOGHMG_01098	BOOGLBFO_00425	FIHFHDIO_00425	CCHAOKHM_00478	AKKGPDOG_00987	MDOCMKDG_00415	IFNMBEFA_00415	GKOILBNK_00682	NJJENNMP_00425	LBNBPKGL_00167	IDHFDJGN_00425	EHIBAMHH_00653	DAEMFFNF_00424	JGBHEMHG_00690	INNLKBBC_00423	DPIANIOG_00167	EDJCGLFE_00517	FBGLDHKP_00426
group_5437		hypothetical protein	74	74	1	1	3292				233	233	233	CBCGLHLL_02445	OLKJCOBC_02463	DLAHELBK_01710	ENEFNDIN_02552	CLEDJFKJ_01128	KAKPHMMM_02854	JINMEJPA_03275	KGLHKDKP_02318	NBHECGBB_02573	FICJAGBM_02393	PPKMPCNB_02606	GLDAJHPJ_02054	IGKBIPDO_02122	PNJGHIIE_01393	MCFFHCJJ_01705	JFHAGHJJ_02281	MLNNCFEL_03218	JMOPCDMI_01681	LABOGHMG_02979	BOOGLBFO_01690	FIHFHDIO_03012	CCHAOKHM_02656	AKKGPDOG_02081	MDOCMKDG_03016	IFNMBEFA_01794	GKOILBNK_02545	NJJENNMP_01694	LBNBPKGL_03341	IDHFDJGN_01545	EHIBAMHH_02282	DAEMFFNF_01554	JGBHEMHG_02444	INNLKBBC_01585	DPIANIOG_02421	EDJCGLFE_00970	FBGLDHKP_00764
group_5438		hypothetical protein	74	74	1	1	3283				194	194	194	CBCGLHLL_02434	OLKJCOBC_02452	DLAHELBK_01699	ENEFNDIN_02541	CLEDJFKJ_01117	KAKPHMMM_02843	JINMEJPA_03335	KGLHKDKP_02307	NBHECGBB_03766	FICJAGBM_02382	PPKMPCNB_02595	GLDAJHPJ_02043	IGKBIPDO_02111	PNJGHIIE_01382	MCFFHCJJ_01694	JFHAGHJJ_02292	MLNNCFEL_03229	JMOPCDMI_01670	LABOGHMG_02990	BOOGLBFO_01679	FIHFHDIO_03001	CCHAOKHM_02666	AKKGPDOG_02070	MDOCMKDG_03027	IFNMBEFA_01783	GKOILBNK_02534	NJJENNMP_01683	LBNBPKGL_03330	IDHFDJGN_01534	EHIBAMHH_02293	DAEMFFNF_01543	JGBHEMHG_02433	INNLKBBC_01574	DPIANIOG_02410	EDJCGLFE_00981	FBGLDHKP_00775
coq7		2-nonaprenyl-3-methyl-6-methoxy-1,4-benzoquinol hydroxylase	74	74	1	1	3617				635	635	635	CBCGLHLL_02055	OLKJCOBC_02066	DLAHELBK_02269	ENEFNDIN_02065	CLEDJFKJ_01923	KAKPHMMM_03297	JINMEJPA_02867	KGLHKDKP_01933	NBHECGBB_01056	FICJAGBM_01237	PPKMPCNB_00189	GLDAJHPJ_01678	IGKBIPDO_01944	PNJGHIIE_02094	MCFFHCJJ_02124	JFHAGHJJ_01951	MLNNCFEL_00631	JMOPCDMI_01946	LABOGHMG_02068	BOOGLBFO_02249	FIHFHDIO_01968	CCHAOKHM_01446	AKKGPDOG_01830	MDOCMKDG_02267	IFNMBEFA_02580	GKOILBNK_02043	NJJENNMP_02307	LBNBPKGL_01723	IDHFDJGN_02262	EHIBAMHH_02078	DAEMFFNF_01973	JGBHEMHG_02054	INNLKBBC_01997	DPIANIOG_01934	EDJCGLFE_02255	FBGLDHKP_02318
gltK_1		Glutamate/aspartate import permease protein GltK	74	74	1	1	2565				677	677	677	CBCGLHLL_02552	OLKJCOBC_02745	DLAHELBK_02649	ENEFNDIN_02743	CLEDJFKJ_01714	KAKPHMMM_02984	JINMEJPA_03257	KGLHKDKP_03075	NBHECGBB_03258	FICJAGBM_03287	PPKMPCNB_02846	GLDAJHPJ_02388	IGKBIPDO_02455	PNJGHIIE_02257	MCFFHCJJ_03071	JFHAGHJJ_03257	MLNNCFEL_02686	JMOPCDMI_02454	LABOGHMG_03657	BOOGLBFO_02629	FIHFHDIO_02352	CCHAOKHM_00035	AKKGPDOG_02671	MDOCMKDG_03423	IFNMBEFA_02754	GKOILBNK_02334	NJJENNMP_02470	LBNBPKGL_00624	IDHFDJGN_02424	EHIBAMHH_02949	DAEMFFNF_02652	JGBHEMHG_02551	INNLKBBC_02404	DPIANIOG_02528	EDJCGLFE_02546	FBGLDHKP_02433
acpP_1		Acyl carrier protein	74	74	1	1	1375				236	236	236	CBCGLHLL_00619	OLKJCOBC_00827	DLAHELBK_00621	ENEFNDIN_00825	CLEDJFKJ_01537	KAKPHMMM_01701	JINMEJPA_00914	KGLHKDKP_00841	NBHECGBB_01375	FICJAGBM_00594	PPKMPCNB_01439	GLDAJHPJ_00250	IGKBIPDO_00498	PNJGHIIE_00508	MCFFHCJJ_00508	JFHAGHJJ_01008	MLNNCFEL_01225	JMOPCDMI_00612	LABOGHMG_00854	BOOGLBFO_00508	FIHFHDIO_00508	CCHAOKHM_02326	AKKGPDOG_00577	MDOCMKDG_01463	IFNMBEFA_00701	GKOILBNK_00879	NJJENNMP_00508	LBNBPKGL_01390	IDHFDJGN_00622	EHIBAMHH_00737	DAEMFFNF_00507	JGBHEMHG_00874	INNLKBBC_00607	DPIANIOG_00252	EDJCGLFE_00828	FBGLDHKP_00622
ptsO		Phosphocarrier protein NPr	74	74	1	1	4583				311	311	311	CBCGLHLL_01894	OLKJCOBC_01905	DLAHELBK_02110	ENEFNDIN_01904	CLEDJFKJ_00556	KAKPHMMM_00442	JINMEJPA_00098	KGLHKDKP_01772	NBHECGBB_00776	FICJAGBM_00709	PPKMPCNB_02981	GLDAJHPJ_01375	IGKBIPDO_01802	PNJGHIIE_01516	MCFFHCJJ_01963	JFHAGHJJ_01790	MLNNCFEL_00340	JMOPCDMI_01804	LABOGHMG_00671	BOOGLBFO_02090	FIHFHDIO_01809	CCHAOKHM_00724	AKKGPDOG_00682	MDOCMKDG_01023	IFNMBEFA_00917	GKOILBNK_01884	NJJENNMP_01950	LBNBPKGL_00521	IDHFDJGN_01801	EHIBAMHH_01917	DAEMFFNF_01812	JGBHEMHG_01781	INNLKBBC_01909	DPIANIOG_01661	EDJCGLFE_02094	FBGLDHKP_02249
nuoI		NADH-quinone oxidoreductase subunit I	74	74	1	1	1301				542	542	542	CBCGLHLL_00558	OLKJCOBC_00766	DLAHELBK_00560	ENEFNDIN_00764	CLEDJFKJ_02101	KAKPHMMM_01189	JINMEJPA_01458	KGLHKDKP_00780	NBHECGBB_00253	FICJAGBM_00894	PPKMPCNB_01500	GLDAJHPJ_00311	IGKBIPDO_00559	PNJGHIIE_00569	MCFFHCJJ_00569	JFHAGHJJ_01069	MLNNCFEL_02885	JMOPCDMI_00551	LABOGHMG_00793	BOOGLBFO_00569	FIHFHDIO_00569	CCHAOKHM_02265	AKKGPDOG_00638	MDOCMKDG_02101	IFNMBEFA_00640	GKOILBNK_00818	NJJENNMP_00569	LBNBPKGL_01801	IDHFDJGN_00561	EHIBAMHH_00798	DAEMFFNF_00568	JGBHEMHG_00813	INNLKBBC_00546	DPIANIOG_00313	EDJCGLFE_00767	FBGLDHKP_00561
gcvH		Glycine cleavage system H protein	74	74	1	1	2616				374	374	374	CBCGLHLL_02505	OLKJCOBC_02698	DLAHELBK_02602	ENEFNDIN_02696	CLEDJFKJ_03533	KAKPHMMM_03532	JINMEJPA_03320	KGLHKDKP_03537	NBHECGBB_03287	FICJAGBM_02745	PPKMPCNB_02157	GLDAJHPJ_02341	IGKBIPDO_02408	PNJGHIIE_02210	MCFFHCJJ_03431	JFHAGHJJ_03069	MLNNCFEL_03041	JMOPCDMI_02407	LABOGHMG_02741	BOOGLBFO_02582	FIHFHDIO_02305	CCHAOKHM_00083	AKKGPDOG_03048	MDOCMKDG_03491	IFNMBEFA_03339	GKOILBNK_02287	NJJENNMP_02423	LBNBPKGL_02502	IDHFDJGN_02377	EHIBAMHH_03452	DAEMFFNF_02605	JGBHEMHG_02504	INNLKBBC_02357	DPIANIOG_02481	EDJCGLFE_02593	FBGLDHKP_02386
rimM		Ribosome maturation factor RimM	74	74	1	1	5126				548	548	548	CBCGLHLL_00123	OLKJCOBC_01209	DLAHELBK_01001	ENEFNDIN_01208	CLEDJFKJ_01383	KAKPHMMM_00900	JINMEJPA_00971	KGLHKDKP_01565	NBHECGBB_00554	FICJAGBM_00821	PPKMPCNB_01197	GLDAJHPJ_00888	IGKBIPDO_01140	PNJGHIIE_01146	MCFFHCJJ_01459	JFHAGHJJ_00125	MLNNCFEL_01641	JMOPCDMI_01133	LABOGHMG_00294	BOOGLBFO_01151	FIHFHDIO_01302	CCHAOKHM_03301	AKKGPDOG_00169	MDOCMKDG_00658	IFNMBEFA_01576	GKOILBNK_00124	NJJENNMP_01147	LBNBPKGL_00792	IDHFDJGN_01152	EHIBAMHH_00370	DAEMFFNF_01232	JGBHEMHG_00122	INNLKBBC_00990	DPIANIOG_00937	EDJCGLFE_01306	FBGLDHKP_01099
ilvE		Branched-chain-amino-acid aminotransferase	74	74	1	1	441				926	926	926	CBCGLHLL_02127	OLKJCOBC_02138	DLAHELBK_02341	ENEFNDIN_02187	CLEDJFKJ_01039	KAKPHMMM_01006	JINMEJPA_00289	KGLHKDKP_02108	NBHECGBB_00451	FICJAGBM_00324	PPKMPCNB_00863	GLDAJHPJ_02526	IGKBIPDO_02083	PNJGHIIE_01822	MCFFHCJJ_02246	JFHAGHJJ_02023	MLNNCFEL_00967	JMOPCDMI_02142	LABOGHMG_01269	BOOGLBFO_02371	FIHFHDIO_02090	CCHAOKHM_02136	AKKGPDOG_01205	MDOCMKDG_01125	IFNMBEFA_01092	GKOILBNK_02115	NJJENNMP_02075	LBNBPKGL_00916	IDHFDJGN_02080	EHIBAMHH_02150	DAEMFFNF_02148	JGBHEMHG_02176	INNLKBBC_02176	DPIANIOG_02056	EDJCGLFE_02377	FBGLDHKP_02515
rplI		50S ribosomal protein L9	74	74	1	1	3660				446	446	446	CBCGLHLL_02014	OLKJCOBC_02025	DLAHELBK_02228	ENEFNDIN_02024	CLEDJFKJ_02204	KAKPHMMM_01904	JINMEJPA_01165	KGLHKDKP_01892	NBHECGBB_02591	FICJAGBM_00737	PPKMPCNB_00148	GLDAJHPJ_01637	IGKBIPDO_01985	PNJGHIIE_02053	MCFFHCJJ_02083	JFHAGHJJ_01910	MLNNCFEL_00590	JMOPCDMI_01987	LABOGHMG_02661	BOOGLBFO_02208	FIHFHDIO_01927	CCHAOKHM_01486	AKKGPDOG_02903	MDOCMKDG_03081	IFNMBEFA_03091	GKOILBNK_02002	NJJENNMP_02266	LBNBPKGL_02155	IDHFDJGN_02221	EHIBAMHH_02037	DAEMFFNF_01932	JGBHEMHG_02013	INNLKBBC_01956	DPIANIOG_01893	EDJCGLFE_02214	FBGLDHKP_02359
atpE		ATP synthase subunit c	74	74	1	1	5805				245	245	245	CBCGLHLL_01542	OLKJCOBC_01569	DLAHELBK_01398	ENEFNDIN_01568	CLEDJFKJ_02631	KAKPHMMM_02064	JINMEJPA_01970	KGLHKDKP_03401	NBHECGBB_01222	FICJAGBM_01537	PPKMPCNB_03064	GLDAJHPJ_02848	IGKBIPDO_01365	PNJGHIIE_01217	MCFFHCJJ_01640	JFHAGHJJ_03193	MLNNCFEL_02434	JMOPCDMI_01358	LABOGHMG_02259	BOOGLBFO_01376	FIHFHDIO_01373	CCHAOKHM_02506	AKKGPDOG_02174	MDOCMKDG_03226	IFNMBEFA_00476	GKOILBNK_01448	NJJENNMP_01372	LBNBPKGL_00228	IDHFDJGN_03119	EHIBAMHH_01738	DAEMFFNF_03296	JGBHEMHG_03108	INNLKBBC_03129	DPIANIOG_03132	EDJCGLFE_01806	FBGLDHKP_01696
group_5449		hypothetical protein	74	74	1	1	2193				224	224	224	CBCGLHLL_01758	OLKJCOBC_01769	DLAHELBK_01974	ENEFNDIN_01768	CLEDJFKJ_03164	KAKPHMMM_02287	JINMEJPA_03406	KGLHKDKP_01636	NBHECGBB_03388	FICJAGBM_03551	PPKMPCNB_03409	GLDAJHPJ_01240	IGKBIPDO_01666	PNJGHIIE_03238	MCFFHCJJ_01825	JFHAGHJJ_01654	MLNNCFEL_00466	JMOPCDMI_02093	LABOGHMG_02810	BOOGLBFO_01954	FIHFHDIO_01673	CCHAOKHM_00781	AKKGPDOG_00801	MDOCMKDG_03194	IFNMBEFA_02954	GKOILBNK_01748	NJJENNMP_01814	LBNBPKGL_00680	IDHFDJGN_01665	EHIBAMHH_01781	DAEMFFNF_01674	JGBHEMHG_01645	INNLKBBC_03305	DPIANIOG_01525	EDJCGLFE_03155	FBGLDHKP_01758
glnL		Nitrogen regulation protein NR(II)	74	74	1	1	3348				1109	1109	1109	CBCGLHLL_02496	OLKJCOBC_02514	DLAHELBK_01761	ENEFNDIN_02603	CLEDJFKJ_01179	KAKPHMMM_02492	JINMEJPA_02314	KGLHKDKP_02370	NBHECGBB_03210	FICJAGBM_01596	PPKMPCNB_03135	GLDAJHPJ_02105	IGKBIPDO_02173	PNJGHIIE_01444	MCFFHCJJ_01756	JFHAGHJJ_02230	MLNNCFEL_01891	JMOPCDMI_01732	LABOGHMG_01828	BOOGLBFO_01741	FIHFHDIO_02428	CCHAOKHM_02606	AKKGPDOG_02658	MDOCMKDG_01783	IFNMBEFA_01867	GKOILBNK_02596	NJJENNMP_01745	LBNBPKGL_02808	IDHFDJGN_01596	EHIBAMHH_02230	DAEMFFNF_01605	JGBHEMHG_02495	INNLKBBC_01636	DPIANIOG_02472	EDJCGLFE_00919	FBGLDHKP_00713
phoP		Alkaline phosphatase synthesis transcriptional regulatory protein PhoP	74	74	1	1	558				383	383	383	CBCGLHLL_03030	OLKJCOBC_03070	DLAHELBK_03176	ENEFNDIN_03067	CLEDJFKJ_02547	KAKPHMMM_02188	JINMEJPA_01604	KGLHKDKP_03226	NBHECGBB_01583	FICJAGBM_01203	PPKMPCNB_00772	GLDAJHPJ_03084	IGKBIPDO_03086	PNJGHIIE_03018	MCFFHCJJ_03255	JFHAGHJJ_03107	MLNNCFEL_02309	JMOPCDMI_03010	LABOGHMG_02048	BOOGLBFO_03205	FIHFHDIO_03166	CCHAOKHM_02046	AKKGPDOG_02509	MDOCMKDG_02844	IFNMBEFA_02560	GKOILBNK_03133	NJJENNMP_03028	LBNBPKGL_02214	IDHFDJGN_03033	EHIBAMHH_03114	DAEMFFNF_03166	JGBHEMHG_02980	INNLKBBC_02952	DPIANIOG_03004	EDJCGLFE_03259	FBGLDHKP_03382
[truncated: 6,425 more rows]
[truncated: 38 more columns]
