# Supplementary material for: Spatiotemporal dynamics of multidrug resistant bacteria on intensive care unit surfaces
Source: Nat Commun. 2019 Oct 8;10:4569. doi: 10.1038/s41467-019-12563-1 (PMC6783542; doi:10.1038/s41467-019-12563-1)
Supplement: Supplementary file 16 — Source Data [file 41467_2019_12563_MOESM16_ESM.zip › SourceData/SupplementaryFigure4/EF/gene_presence_absence.csv]

Gene	Non-unique Gene name	Annotation	No. isolates	No. sequences	Avg sequences per isolate	Genome Fragment	Order within Fragment	Accessory Fragment	Accessory Order with Fragment	QC	Min group size nuc	Max group size nuc	Avg group size nuc	006	028	033	034	042	048	051	052	054	078	086	092	101	103	108	111	120	127	129	132	139	143	155	157	166	169	171	176	181	205	231	238	248	264	275	292
group_110		Fibronectin-binding protein (FBP)	46	52	1.14	1	3473				176	698	474	PGCHEGPE_02620 PGCHEGPE_02621	OCOFGFMB_02603	EAOMLFGP_02556	LHMDJMJG_01674	IKDLBHCP_01596	AMDKGMGA_01604	GAIEGEDB_02606	GDDNCICH_02641	PAADNGIP_02627	OLBGFLCP_02202	EELMGBGK_02629	EDBIPDPG_01899	BEDGMOGA_01910	JEOHDMCO_02664	LPDNILLO_02655	PLJACNLN_02635	DDEFAKFN_02611	OEJPHLGD_02599	ECNPBPAE_02638	EKFCDNBK_02624	HGHNNNMJ_02624	JDGLLDHO_02637 JDGLLDHO_02638	BDBMOFKM_01137	MCBBHMAC_02637 MCBBHMAC_02636	LNDBPDFH_01759	BJMINCDE_02499	HABLEDEA_02479	DNCHKIFB_02488	GDHFBEKI_02646	JJFOCAGO_02622 JJFOCAGO_02623	EPCMKLML_01774	DJLPNLGL_01773	MIDKCECA_01581	DCPFONIA_00234	IEIEOLNK_02637	PHIIEJBL_02647
glpK		Glycerol kinase	46	46	1	1	928				368	1496	1457	PGCHEGPE_01123	OCOFGFMB_01552	EAOMLFGP_01578	LHMDJMJG_00022	IKDLBHCP_00692	AMDKGMGA_00700	GAIEGEDB_01239	GDDNCICH_01202	PAADNGIP_01225	OLBGFLCP_00463	EELMGBGK_01185	EDBIPDPG_00605	BEDGMOGA_00605	JEOHDMCO_01120	LPDNILLO_01202	PLJACNLN_01241	DDEFAKFN_01111	OEJPHLGD_01116	ECNPBPAE_01258	EKFCDNBK_01247	HGHNNNMJ_01235	JDGLLDHO_01245	BDBMOFKM_00073	MCBBHMAC_01118	LNDBPDFH_01518	BJMINCDE_00205	HABLEDEA_00205	DNCHKIFB_00205	GDHFBEKI_01290	JJFOCAGO_01191	EPCMKLML_01517	DJLPNLGL_01516	MIDKCECA_00781	DCPFONIA_00955	IEIEOLNK_01259	PHIIEJBL_01224
bglF_4		PTS system beta-glucoside-specific EIIBCA component	46	46	1	1	3625				170	1886	1769	PGCHEGPE_01540	OCOFGFMB_01233	EAOMLFGP_01149	LHMDJMJG_02361	IKDLBHCP_01042	AMDKGMGA_01050	GAIEGEDB_01609	GDDNCICH_01534	PAADNGIP_01596	OLBGFLCP_02117	EELMGBGK_01555	EDBIPDPG_00933	BEDGMOGA_00944	JEOHDMCO_01485	LPDNILLO_01572	PLJACNLN_01573	DDEFAKFN_01525	OEJPHLGD_01531	ECNPBPAE_01629	EKFCDNBK_01617	HGHNNNMJ_01606	JDGLLDHO_01655	BDBMOFKM_00790	MCBBHMAC_01518	LNDBPDFH_00821	BJMINCDE_00550	HABLEDEA_00550	DNCHKIFB_00550	GDHFBEKI_01571	JJFOCAGO_01557	EPCMKLML_00815	DJLPNLGL_00814	MIDKCECA_01036	DCPFONIA_00282	IEIEOLNK_01540	PHIIEJBL_01583
malH		Maltose-6'-phosphate glucosidase MalH	46	56	1.22	3	33				317	1328	966	PGCHEGPE_02142	OCOFGFMB_02098 OCOFGFMB_02097	EAOMLFGP_02063	LHMDJMJG_02684 LHMDJMJG_02685	IKDLBHCP_02164	AMDKGMGA_02171	GAIEGEDB_02132	GDDNCICH_02148	PAADNGIP_02174	OLBGFLCP_01924 OLBGFLCP_01925	EELMGBGK_02167	EDBIPDPG_02209	BEDGMOGA_02219	JEOHDMCO_02168	LPDNILLO_02172	PLJACNLN_02157	DDEFAKFN_02123	OEJPHLGD_02127	ECNPBPAE_02181	EKFCDNBK_02169	HGHNNNMJ_02159	JDGLLDHO_02158	BDBMOFKM_02175 BDBMOFKM_02548	MCBBHMAC_02142	LNDBPDFH_02154	BJMINCDE_02018	HABLEDEA_02026	DNCHKIFB_02018	GDHFBEKI_02154	JJFOCAGO_02159	EPCMKLML_02202	DJLPNLGL_02192	MIDKCECA_02149	DCPFONIA_01844 DCPFONIA_01843	IEIEOLNK_02154	PHIIEJBL_02157 PHIIEJBL_02156
mfd		Transcription-repair-coupling factor	46	46	1	1	1298				1613	3521	3418	PGCHEGPE_00353	OCOFGFMB_02370	EAOMLFGP_01698	LHMDJMJG_00237	IKDLBHCP_02371	AMDKGMGA_02378	GAIEGEDB_00353	GDDNCICH_00281	PAADNGIP_00353	OLBGFLCP_00315	EELMGBGK_00353	EDBIPDPG_02187	BEDGMOGA_02174	JEOHDMCO_00146	LPDNILLO_00353	PLJACNLN_00354	DDEFAKFN_00354	OEJPHLGD_00350	ECNPBPAE_00354	EKFCDNBK_00354	HGHNNNMJ_00354	JDGLLDHO_00362	BDBMOFKM_01627	MCBBHMAC_00468	LNDBPDFH_01091	BJMINCDE_01970	HABLEDEA_01978	DNCHKIFB_01970	GDHFBEKI_00354	JJFOCAGO_00370	EPCMKLML_01105	DJLPNLGL_01104	MIDKCECA_02342	DCPFONIA_02118	IEIEOLNK_00281	PHIIEJBL_00353
xylG		Xylose import ATP-binding protein XylG	46	46	1	1	442				173	1526	1479	PGCHEGPE_00820	OCOFGFMB_01629	EAOMLFGP_00496	LHMDJMJG_01315	IKDLBHCP_01016	AMDKGMGA_01000	GAIEGEDB_00829	GDDNCICH_00833	PAADNGIP_00741	OLBGFLCP_01246	EELMGBGK_00847	EDBIPDPG_00736	BEDGMOGA_00747	JEOHDMCO_00675	LPDNILLO_00829	PLJACNLN_00830	DDEFAKFN_00757	OEJPHLGD_00759	ECNPBPAE_00836	EKFCDNBK_00844	HGHNNNMJ_00848	JDGLLDHO_00842	BDBMOFKM_00743	MCBBHMAC_00824	LNDBPDFH_01274	BJMINCDE_01121	HABLEDEA_01121	DNCHKIFB_01121	GDHFBEKI_00842	JJFOCAGO_00825	EPCMKLML_01323	DJLPNLGL_01322	MIDKCECA_00986	DCPFONIA_00474	IEIEOLNK_00839	PHIIEJBL_00828
pdhC		Dihydrolipoyllysine-residue acetyltransferase component of pyruvate dehydrogenase complex	46	46	1	1	435				1001	1643	1334	PGCHEGPE_00826	OCOFGFMB_01623	EAOMLFGP_00490	LHMDJMJG_01321	IKDLBHCP_01010	AMDKGMGA_01006	GAIEGEDB_00823	GDDNCICH_00827	PAADNGIP_00747	OLBGFLCP_01252	EELMGBGK_00853	EDBIPDPG_00742	BEDGMOGA_00753	JEOHDMCO_00681	LPDNILLO_00823	PLJACNLN_00824	DDEFAKFN_00751	OEJPHLGD_00765	ECNPBPAE_00830	EKFCDNBK_00838	HGHNNNMJ_00854	JDGLLDHO_00836	BDBMOFKM_00749	MCBBHMAC_00818	LNDBPDFH_01280	BJMINCDE_01115	HABLEDEA_01115	DNCHKIFB_01115	GDHFBEKI_00848	JJFOCAGO_00819	EPCMKLML_01317	DJLPNLGL_01316	MIDKCECA_00992	DCPFONIA_00480	IEIEOLNK_00833	PHIIEJBL_00822
ywqE		Tyrosine-protein phosphatase YwqE	46	46	1	1	3701				764	764	764	PGCHEGPE_01742	OCOFGFMB_01479	EAOMLFGP_01542	LHMDJMJG_02189	IKDLBHCP_01619	AMDKGMGA_01627	GAIEGEDB_01773	GDDNCICH_01759	PAADNGIP_01790	OLBGFLCP_02314	EELMGBGK_01793	EDBIPDPG_00958	BEDGMOGA_00969	JEOHDMCO_02802	LPDNILLO_01750	PLJACNLN_01798	DDEFAKFN_01764	OEJPHLGD_01768	ECNPBPAE_01823	EKFCDNBK_01811	HGHNNNMJ_01800	JDGLLDHO_01779	BDBMOFKM_01112	MCBBHMAC_01737	LNDBPDFH_00796	BJMINCDE_00575	HABLEDEA_00575	DNCHKIFB_00575	GDHFBEKI_01796	JJFOCAGO_01759	EPCMKLML_00840	DJLPNLGL_00839	MIDKCECA_01604	DCPFONIA_00258	IEIEOLNK_01765	PHIIEJBL_01794
ywqC		putative capsular polysaccharide biosynthesis protein YwqC	46	46	1	1	3648				779	779	779	PGCHEGPE_01744	OCOFGFMB_01481	EAOMLFGP_01544	LHMDJMJG_02191	IKDLBHCP_01621	AMDKGMGA_01629	GAIEGEDB_01775	GDDNCICH_01761	PAADNGIP_01792	OLBGFLCP_02316	EELMGBGK_01795	EDBIPDPG_00956	BEDGMOGA_00967	JEOHDMCO_02804	LPDNILLO_01752	PLJACNLN_01800	DDEFAKFN_01766	OEJPHLGD_01770	ECNPBPAE_01825	EKFCDNBK_01813	HGHNNNMJ_01802	JDGLLDHO_01781	BDBMOFKM_01110	MCBBHMAC_01735	LNDBPDFH_00798	BJMINCDE_00573	HABLEDEA_00573	DNCHKIFB_00573	GDHFBEKI_01798	JJFOCAGO_01761	EPCMKLML_00838	DJLPNLGL_00837	MIDKCECA_01606	DCPFONIA_00260	IEIEOLNK_01767	PHIIEJBL_01792
group_278		hypothetical protein	46	46	1	1	3073				215	662	360	PGCHEGPE_02202	OCOFGFMB_02381	EAOMLFGP_02174	LHMDJMJG_02015	IKDLBHCP_02295	AMDKGMGA_02302	GAIEGEDB_02210	GDDNCICH_02208	PAADNGIP_02255	OLBGFLCP_02338	EELMGBGK_02227	EDBIPDPG_02273	BEDGMOGA_02283	JEOHDMCO_02275	LPDNILLO_02253	PLJACNLN_02215	DDEFAKFN_02201	OEJPHLGD_02187	ECNPBPAE_02262	EKFCDNBK_02229	HGHNNNMJ_02240	JDGLLDHO_02235	BDBMOFKM_01655	MCBBHMAC_02213	LNDBPDFH_01722	BJMINCDE_01780	HABLEDEA_01788	DNCHKIFB_01780	GDHFBEKI_02235	JJFOCAGO_02240	EPCMKLML_01724	DJLPNLGL_01723	MIDKCECA_02266	DCPFONIA_01996	IEIEOLNK_02235	PHIIEJBL_02228
group_279		Transposase IS66 family protein	46	46	1	1	3035				374	1547	795	PGCHEGPE_02223	OCOFGFMB_02750	EAOMLFGP_02153	LHMDJMJG_02870	IKDLBHCP_02734	AMDKGMGA_02717	GAIEGEDB_02231	GDDNCICH_02229	PAADNGIP_02234	OLBGFLCP_02918	EELMGBGK_02248	EDBIPDPG_02354	BEDGMOGA_02364	JEOHDMCO_00985	LPDNILLO_02232	PLJACNLN_02236	DDEFAKFN_02222	OEJPHLGD_02208	ECNPBPAE_02241	EKFCDNBK_02250	HGHNNNMJ_02219	JDGLLDHO_02256	BDBMOFKM_01648	MCBBHMAC_02234	LNDBPDFH_02812	BJMINCDE_02635	HABLEDEA_02646	DNCHKIFB_02624	GDHFBEKI_02214	JJFOCAGO_02219	EPCMKLML_02767	DJLPNLGL_02763	MIDKCECA_02704	DCPFONIA_02691	IEIEOLNK_02214	PHIIEJBL_02249
group_2790		Membrane transport protein	46	46	1	1	256				1058	1058	1058	PGCHEGPE_00781	OCOFGFMB_02037	EAOMLFGP_00535	LHMDJMJG_02480	IKDLBHCP_01909	AMDKGMGA_01917	GAIEGEDB_00868	GDDNCICH_00872	PAADNGIP_00702	OLBGFLCP_02655	EELMGBGK_00808	EDBIPDPG_00697	BEDGMOGA_00708	JEOHDMCO_00636	LPDNILLO_00868	PLJACNLN_00869	DDEFAKFN_00796	OEJPHLGD_00720	ECNPBPAE_00875	EKFCDNBK_00883	HGHNNNMJ_00809	JDGLLDHO_00881	BDBMOFKM_00704	MCBBHMAC_00863	LNDBPDFH_01622	BJMINCDE_01652	HABLEDEA_01660	DNCHKIFB_01652	GDHFBEKI_00803	JJFOCAGO_00864	EPCMKLML_01665	DJLPNLGL_01664	MIDKCECA_01895	DCPFONIA_00435	IEIEOLNK_00878	PHIIEJBL_00867
group_2791		Bacterial Ig-like domain (group 3)	46	46	1	1	2373				2060	2060	2060	PGCHEGPE_00179	OCOFGFMB_01756	EAOMLFGP_01495	LHMDJMJG_00657	IKDLBHCP_01726	AMDKGMGA_01701	GAIEGEDB_00179	GDDNCICH_00683	PAADNGIP_00179	OLBGFLCP_00180	EELMGBGK_00180	EDBIPDPG_01766	BEDGMOGA_01777	JEOHDMCO_01556	LPDNILLO_00180	PLJACNLN_00180	DDEFAKFN_00179	OEJPHLGD_00179	ECNPBPAE_00180	EKFCDNBK_00180	HGHNNNMJ_00180	JDGLLDHO_00029	BDBMOFKM_01288	MCBBHMAC_00029	LNDBPDFH_00298	BJMINCDE_00602	HABLEDEA_00602	DNCHKIFB_00602	GDHFBEKI_00180	JJFOCAGO_00196	EPCMKLML_00339	DJLPNLGL_00339	MIDKCECA_01711	DCPFONIA_00576	IEIEOLNK_00689	PHIIEJBL_00029
pepC		Aminopeptidase C	46	46	1	1	994				1328	1328	1328	PGCHEGPE_01671	OCOFGFMB_01438	EAOMLFGP_01375	LHMDJMJG_02730	IKDLBHCP_02142	AMDKGMGA_02149	GAIEGEDB_01702	GDDNCICH_01688	PAADNGIP_01719	OLBGFLCP_02296	EELMGBGK_01722	EDBIPDPG_01822	BEDGMOGA_01833	JEOHDMCO_01734	LPDNILLO_01709	PLJACNLN_01727	DDEFAKFN_01693	OEJPHLGD_01697	ECNPBPAE_01752	EKFCDNBK_01740	HGHNNNMJ_01729	JDGLLDHO_01729	BDBMOFKM_01759	MCBBHMAC_01687	LNDBPDFH_02052	BJMINCDE_01586	HABLEDEA_01594	DNCHKIFB_01586	GDHFBEKI_01725	JJFOCAGO_01688	EPCMKLML_02135	DJLPNLGL_02102	MIDKCECA_02127	DCPFONIA_02601	IEIEOLNK_01694	PHIIEJBL_01744
group_2793		hypothetical protein	46	46	1	1	1420				659	659	659	PGCHEGPE_02463	OCOFGFMB_02436	EAOMLFGP_02402	LHMDJMJG_02408	IKDLBHCP_00285	AMDKGMGA_00293	GAIEGEDB_02490	GDDNCICH_02489	PAADNGIP_02459	OLBGFLCP_02614	EELMGBGK_02486	EDBIPDPG_02464	BEDGMOGA_02478	JEOHDMCO_02517	LPDNILLO_02501	PLJACNLN_02483	DDEFAKFN_02495	OEJPHLGD_02483	ECNPBPAE_02480	EKFCDNBK_02468	HGHNNNMJ_02458	JDGLLDHO_02521	BDBMOFKM_01421	MCBBHMAC_02481	LNDBPDFH_02131	BJMINCDE_02161	HABLEDEA_02168	DNCHKIFB_02161	GDHFBEKI_02482	JJFOCAGO_02479	EPCMKLML_02182	DJLPNLGL_02172	MIDKCECA_00285	DCPFONIA_02411	IEIEOLNK_02495	PHIIEJBL_02489
group_2794		hypothetical protein	46	46	1	1	1695				497	497	497	PGCHEGPE_00622	OCOFGFMB_00296	EAOMLFGP_01808	LHMDJMJG_00169	IKDLBHCP_01501	AMDKGMGA_01509	GAIEGEDB_00722	GDDNCICH_00650	PAADNGIP_00622	OLBGFLCP_00723	EELMGBGK_00728	EDBIPDPG_01382	BEDGMOGA_01363	JEOHDMCO_00625	LPDNILLO_00722	PLJACNLN_00723	DDEFAKFN_01322	OEJPHLGD_01327	ECNPBPAE_00729	EKFCDNBK_00737	HGHNNNMJ_00729	JDGLLDHO_00735	BDBMOFKM_01327	MCBBHMAC_00483	LNDBPDFH_01181	BJMINCDE_01302	HABLEDEA_01345	DNCHKIFB_01301	GDHFBEKI_00723	JJFOCAGO_00639	EPCMKLML_01228	DJLPNLGL_01227	MIDKCECA_01486	DCPFONIA_01394	IEIEOLNK_00656	PHIIEJBL_00636
group_2795		putative BCR, YitT family	46	46	1	1	393				668	668	668	PGCHEGPE_00714	OCOFGFMB_00389	EAOMLFGP_00402	LHMDJMJG_00544	IKDLBHCP_01316	AMDKGMGA_01323	GAIEGEDB_00735	GDDNCICH_00739	PAADNGIP_00635	OLBGFLCP_00816	EELMGBGK_00741	EDBIPDPG_00840	BEDGMOGA_00851	JEOHDMCO_00939	LPDNILLO_00735	PLJACNLN_00736	DDEFAKFN_00663	OEJPHLGD_00653	ECNPBPAE_00742	EKFCDNBK_00750	HGHNNNMJ_00742	JDGLLDHO_00748	BDBMOFKM_02503	MCBBHMAC_00787	LNDBPDFH_01808	BJMINCDE_00488	HABLEDEA_00488	DNCHKIFB_00488	GDHFBEKI_00736	JJFOCAGO_00731	EPCMKLML_01805	DJLPNLGL_01804	MIDKCECA_01253	DCPFONIA_00420	IEIEOLNK_00745	PHIIEJBL_00734
group_2796		hypothetical protein	46	46	1	1	1858				272	272	272	PGCHEGPE_02067	OCOFGFMB_01982	EAOMLFGP_01988	LHMDJMJG_01808	IKDLBHCP_02077	AMDKGMGA_02084	GAIEGEDB_02057	GDDNCICH_02073	PAADNGIP_02099	OLBGFLCP_02235	EELMGBGK_02115	EDBIPDPG_02118	BEDGMOGA_02128	JEOHDMCO_02092	LPDNILLO_02120	PLJACNLN_02082	DDEFAKFN_02048	OEJPHLGD_02052	ECNPBPAE_02106	EKFCDNBK_02094	HGHNNNMJ_02084	JDGLLDHO_02089	BDBMOFKM_02017	MCBBHMAC_02062	LNDBPDFH_00161	BJMINCDE_01951	HABLEDEA_01959	DNCHKIFB_01951	GDHFBEKI_02079	JJFOCAGO_02084	EPCMKLML_00160	DJLPNLGL_00160	MIDKCECA_02062	DCPFONIA_02140	IEIEOLNK_02079	PHIIEJBL_02078
group_2797		hypothetical protein	46	46	1	1	1499				248	248	248	PGCHEGPE_02188	OCOFGFMB_02153	EAOMLFGP_02139	LHMDJMJG_02039	IKDLBHCP_00364	AMDKGMGA_00372	GAIEGEDB_02196	GDDNCICH_02194	PAADNGIP_02220	OLBGFLCP_01125	EELMGBGK_02213	EDBIPDPG_02253	BEDGMOGA_02263	JEOHDMCO_02248	LPDNILLO_02218	PLJACNLN_02201	DDEFAKFN_02187	OEJPHLGD_02173	ECNPBPAE_02227	EKFCDNBK_02215	HGHNNNMJ_02205	JDGLLDHO_02221	BDBMOFKM_00956	MCBBHMAC_02199	LNDBPDFH_00421	BJMINCDE_00336	HABLEDEA_00336	DNCHKIFB_00336	GDHFBEKI_02200	JJFOCAGO_02205	EPCMKLML_00519	DJLPNLGL_00492	MIDKCECA_00364	DCPFONIA_01125	IEIEOLNK_02200	PHIIEJBL_02214
tagO		putative undecaprenyl-phosphate N-acetylglucosaminyl 1-phosphate transferase	46	46	1	1	3002				1139	1139	1139	PGCHEGPE_01622	OCOFGFMB_01275	EAOMLFGP_01302	LHMDJMJG_01153	IKDLBHCP_02102	AMDKGMGA_02109	GAIEGEDB_01691	GDDNCICH_01616	PAADNGIP_01678	OLBGFLCP_01797	EELMGBGK_01597	EDBIPDPG_01692	BEDGMOGA_01703	JEOHDMCO_00808	LPDNILLO_01614	PLJACNLN_01655	DDEFAKFN_01644	OEJPHLGD_01648	ECNPBPAE_01711	EKFCDNBK_01699	HGHNNNMJ_01688	JDGLLDHO_01697	BDBMOFKM_01703	MCBBHMAC_01617	LNDBPDFH_02027	BJMINCDE_01450	HABLEDEA_01457	DNCHKIFB_01449	GDHFBEKI_01653	JJFOCAGO_01639	EPCMKLML_02106	DJLPNLGL_02073	MIDKCECA_02087	DCPFONIA_02081	IEIEOLNK_01622	PHIIEJBL_01656
group_2799		Putative dipeptidase	46	46	1	1	338				1340	1340	1340	PGCHEGPE_00769	OCOFGFMB_00444	EAOMLFGP_00457	LHMDJMJG_02241	IKDLBHCP_02028	AMDKGMGA_02036	GAIEGEDB_00790	GDDNCICH_00794	PAADNGIP_00690	OLBGFLCP_00871	EELMGBGK_00796	EDBIPDPG_00785	BEDGMOGA_00796	JEOHDMCO_01941	LPDNILLO_00790	PLJACNLN_00791	DDEFAKFN_00718	OEJPHLGD_00708	ECNPBPAE_00797	EKFCDNBK_00805	HGHNNNMJ_00797	JDGLLDHO_00803	BDBMOFKM_01572	MCBBHMAC_00732	LNDBPDFH_01881	BJMINCDE_00433	HABLEDEA_00433	DNCHKIFB_00433	GDHFBEKI_00791	JJFOCAGO_00786	EPCMKLML_01932	DJLPNLGL_01931	MIDKCECA_02014	DCPFONIA_00365	IEIEOLNK_00800	PHIIEJBL_00789
pbuO		Guanine/hypoxanthine permease PbuO	46	46	1	1	2678				848	1544	1514	PGCHEGPE_02235	OCOFGFMB_02190	EAOMLFGP_02186	LHMDJMJG_02054	IKDLBHCP_02226	AMDKGMGA_02233	GAIEGEDB_02243	GDDNCICH_02241	PAADNGIP_02267	OLBGFLCP_02411	EELMGBGK_02260	EDBIPDPG_02299	BEDGMOGA_02299	JEOHDMCO_02273	LPDNILLO_02265	PLJACNLN_02248	DDEFAKFN_02234	OEJPHLGD_02220	ECNPBPAE_02274	EKFCDNBK_02262	HGHNNNMJ_02252	JDGLLDHO_02258	BDBMOFKM_02105	MCBBHMAC_02246	LNDBPDFH_01462	BJMINCDE_02065	HABLEDEA_02073	DNCHKIFB_02065	GDHFBEKI_02247	JJFOCAGO_02252	EPCMKLML_01495	DJLPNLGL_01494	MIDKCECA_02211	DCPFONIA_02250	IEIEOLNK_02247	PHIIEJBL_02261
group_2800		hypothetical protein	46	46	1	1	279				326	326	326	PGCHEGPE_02896	OCOFGFMB_02858	EAOMLFGP_02794	LHMDJMJG_02803	IKDLBHCP_02719	AMDKGMGA_02701	GAIEGEDB_02820	GDDNCICH_02884	PAADNGIP_02879	OLBGFLCP_02876	EELMGBGK_02842	EDBIPDPG_02863	BEDGMOGA_02881	JEOHDMCO_02901	LPDNILLO_02878	PLJACNLN_02867	DDEFAKFN_02814	OEJPHLGD_02828	ECNPBPAE_02872	EKFCDNBK_02852	HGHNNNMJ_02847	JDGLLDHO_02826	BDBMOFKM_02637	MCBBHMAC_02878	LNDBPDFH_02775	BJMINCDE_02622	HABLEDEA_02609	DNCHKIFB_02609	GDHFBEKI_02877	JJFOCAGO_02864	EPCMKLML_02755	DJLPNLGL_02754	MIDKCECA_02689	DCPFONIA_02662	IEIEOLNK_02887	PHIIEJBL_02867
group_2801		hypothetical protein	46	46	1	1	1468				278	278	278	PGCHEGPE_01406	OCOFGFMB_01099	EAOMLFGP_01058	LHMDJMJG_00962	IKDLBHCP_00332	AMDKGMGA_00340	GAIEGEDB_01475	GDDNCICH_01632	PAADNGIP_01462	OLBGFLCP_01157	EELMGBGK_01421	EDBIPDPG_01557	BEDGMOGA_01568	JEOHDMCO_01351	LPDNILLO_01438	PLJACNLN_01671	DDEFAKFN_01391	OEJPHLGD_01397	ECNPBPAE_01495	EKFCDNBK_01483	HGHNNNMJ_01472	JDGLLDHO_01481	BDBMOFKM_01743	MCBBHMAC_01403	LNDBPDFH_01941	BJMINCDE_00304	HABLEDEA_00304	DNCHKIFB_00304	GDHFBEKI_01669	JJFOCAGO_01423	EPCMKLML_02002	DJLPNLGL_01969	MIDKCECA_00332	DCPFONIA_01157	IEIEOLNK_01638	PHIIEJBL_01468
tqsA_4		AI-2 transport protein TqsA	46	46	1	1	2719				1118	1118	1118	PGCHEGPE_01551	OCOFGFMB_00569	EAOMLFGP_01201	LHMDJMJG_02006	IKDLBHCP_01401	AMDKGMGA_01408	GAIEGEDB_01620	GDDNCICH_01545	PAADNGIP_01607	OLBGFLCP_02356	EELMGBGK_01607	EDBIPDPG_01621	BEDGMOGA_01632	JEOHDMCO_01000	LPDNILLO_01624	PLJACNLN_01584	DDEFAKFN_01573	OEJPHLGD_01542	ECNPBPAE_01640	EKFCDNBK_01628	HGHNNNMJ_01617	JDGLLDHO_01588	BDBMOFKM_01407	MCBBHMAC_01585	LNDBPDFH_02161	BJMINCDE_01379	HABLEDEA_01386	DNCHKIFB_01378	GDHFBEKI_01582	JJFOCAGO_01568	EPCMKLML_01855	DJLPNLGL_01854	MIDKCECA_01313	DCPFONIA_02172	IEIEOLNK_01551	PHIIEJBL_01611
rplP		50S ribosomal protein L16	46	46	1	1	2206				434	434	434	PGCHEGPE_00288	OCOFGFMB_00081	EAOMLFGP_00081	LHMDJMJG_00279	IKDLBHCP_00611	AMDKGMGA_00619	GAIEGEDB_00288	GDDNCICH_00216	PAADNGIP_00288	OLBGFLCP_00567	EELMGBGK_00289	EDBIPDPG_00081	BEDGMOGA_00081	JEOHDMCO_00081	LPDNILLO_00289	PLJACNLN_00289	DDEFAKFN_00289	OEJPHLGD_00285	ECNPBPAE_00289	EKFCDNBK_00289	HGHNNNMJ_00289	JDGLLDHO_00271	BDBMOFKM_00506	MCBBHMAC_00305	LNDBPDFH_00875	BJMINCDE_00850	HABLEDEA_00851	DNCHKIFB_00850	GDHFBEKI_00289	JJFOCAGO_00305	EPCMKLML_00900	DJLPNLGL_00899	MIDKCECA_00611	DCPFONIA_00704	IEIEOLNK_00216	PHIIEJBL_00262
group_2804		Putative 3-methyladenine DNA glycosylase	46	46	1	1	1623				671	671	671	PGCHEGPE_01762	OCOFGFMB_01527	EAOMLFGP_01631	LHMDJMJG_00829	IKDLBHCP_01281	AMDKGMGA_01288	GAIEGEDB_01793	GDDNCICH_01779	PAADNGIP_01810	OLBGFLCP_01517	EELMGBGK_01813	EDBIPDPG_01465	BEDGMOGA_01476	JEOHDMCO_01796	LPDNILLO_01770	PLJACNLN_01818	DDEFAKFN_01784	OEJPHLGD_01788	ECNPBPAE_01843	EKFCDNBK_01831	HGHNNNMJ_01820	JDGLLDHO_01799	BDBMOFKM_01034	MCBBHMAC_01757	LNDBPDFH_00996	BJMINCDE_01574	HABLEDEA_01582	DNCHKIFB_01574	GDHFBEKI_01816	JJFOCAGO_01779	EPCMKLML_01010	DJLPNLGL_01009	MIDKCECA_01218	DCPFONIA_01454	IEIEOLNK_01785	PHIIEJBL_01828
bceA_1		Bacitracin export ATP-binding protein BceA	46	46	1	1	865				752	752	752	PGCHEGPE_01227	OCOFGFMB_00820	EAOMLFGP_00911	LHMDJMJG_00080	IKDLBHCP_01171	AMDKGMGA_01179	GAIEGEDB_01343	GDDNCICH_01306	PAADNGIP_01329	OLBGFLCP_00521	EELMGBGK_01289	EDBIPDPG_00546	BEDGMOGA_00546	JEOHDMCO_01173	LPDNILLO_01306	PLJACNLN_01345	DDEFAKFN_01215	OEJPHLGD_01220	ECNPBPAE_01362	EKFCDNBK_01351	HGHNNNMJ_01339	JDGLLDHO_01332	BDBMOFKM_00015	MCBBHMAC_01222	LNDBPDFH_00949	BJMINCDE_00261	HABLEDEA_00261	DNCHKIFB_00261	GDHFBEKI_01343	JJFOCAGO_01244	EPCMKLML_00963	DJLPNLGL_00962	MIDKCECA_01165	DCPFONIA_01547	IEIEOLNK_01312	PHIIEJBL_01333
dnaC_1		Replicative DNA helicase	46	46	1	1	2309				1367	1367	1367	PGCHEGPE_00236	OCOFGFMB_00029	EAOMLFGP_00029	LHMDJMJG_01356	IKDLBHCP_01804	AMDKGMGA_01812	GAIEGEDB_00236	GDDNCICH_00164	PAADNGIP_00236	OLBGFLCP_00619	EELMGBGK_00237	EDBIPDPG_00029	BEDGMOGA_00029	JEOHDMCO_00029	LPDNILLO_00237	PLJACNLN_00237	DDEFAKFN_00237	OEJPHLGD_00233	ECNPBPAE_00237	EKFCDNBK_00237	HGHNNNMJ_00237	JDGLLDHO_00323	BDBMOFKM_00868	MCBBHMAC_00253	LNDBPDFH_01898	BJMINCDE_01492	HABLEDEA_01500	DNCHKIFB_01519	GDHFBEKI_00237	JJFOCAGO_00253	EPCMKLML_01949	DJLPNLGL_01948	MIDKCECA_01790	DCPFONIA_01497	IEIEOLNK_00164	PHIIEJBL_00314
lacC_1		Tagatose-6-phosphate kinase	46	46	1	1	3390				914	914	914	PGCHEGPE_01030	OCOFGFMB_00690	EAOMLFGP_00708	LHMDJMJG_00637	IKDLBHCP_00118	AMDKGMGA_00118	GAIEGEDB_01036	GDDNCICH_01055	PAADNGIP_01025	OLBGFLCP_01219	EELMGBGK_01038	EDBIPDPG_01021	BEDGMOGA_01032	JEOHDMCO_00864	LPDNILLO_01055	PLJACNLN_01038	DDEFAKFN_00964	OEJPHLGD_00969	ECNPBPAE_01058	EKFCDNBK_01047	HGHNNNMJ_01035	JDGLLDHO_01011	BDBMOFKM_00911	MCBBHMAC_01024	LNDBPDFH_01562	BJMINCDE_01070	HABLEDEA_01071	DNCHKIFB_01070	GDHFBEKI_01036	JJFOCAGO_01047	EPCMKLML_01548	DJLPNLGL_01547	MIDKCECA_00118	DCPFONIA_01219	IEIEOLNK_01061	PHIIEJBL_01029
def_1		Peptide deformylase	46	46	1	1	1317				491	491	491	PGCHEGPE_00370	OCOFGFMB_01510	EAOMLFGP_00227	LHMDJMJG_00220	IKDLBHCP_00261	AMDKGMGA_00167	GAIEGEDB_00370	GDDNCICH_00298	PAADNGIP_00370	OLBGFLCP_00298	EELMGBGK_00370	EDBIPDPG_00441	BEDGMOGA_00441	JEOHDMCO_00163	LPDNILLO_00370	PLJACNLN_00371	DDEFAKFN_00371	OEJPHLGD_00367	ECNPBPAE_00371	EKFCDNBK_00371	HGHNNNMJ_00371	JDGLLDHO_00379	BDBMOFKM_01644	MCBBHMAC_00451	LNDBPDFH_01108	BJMINCDE_02144	HABLEDEA_02151	DNCHKIFB_02144	GDHFBEKI_00371	JJFOCAGO_00387	EPCMKLML_01122	DJLPNLGL_01121	MIDKCECA_00261	DCPFONIA_00103	IEIEOLNK_00298	PHIIEJBL_00370
rplQ		50S ribosomal protein L17	46	46	1	1	2187				380	380	380	PGCHEGPE_00308	OCOFGFMB_00101	EAOMLFGP_00101	LHMDJMJG_00259	IKDLBHCP_00631	AMDKGMGA_00639	GAIEGEDB_00308	GDDNCICH_00236	PAADNGIP_00308	OLBGFLCP_00547	EELMGBGK_00309	EDBIPDPG_00101	BEDGMOGA_00101	JEOHDMCO_00101	LPDNILLO_00309	PLJACNLN_00309	DDEFAKFN_00309	OEJPHLGD_00305	ECNPBPAE_00309	EKFCDNBK_00309	HGHNNNMJ_00309	JDGLLDHO_00251	BDBMOFKM_00526	MCBBHMAC_00325	LNDBPDFH_00855	BJMINCDE_00830	HABLEDEA_00831	DNCHKIFB_00830	GDHFBEKI_00309	JJFOCAGO_00325	EPCMKLML_00920	DJLPNLGL_00919	MIDKCECA_00631	DCPFONIA_00724	IEIEOLNK_00236	PHIIEJBL_00242
menH		2-succinyl-6-hydroxy-2,4-cyclohexadiene-1-carboxylate synthase	46	46	1	1	992				629	629	629	PGCHEGPE_01667	OCOFGFMB_01434	EAOMLFGP_01371	LHMDJMJG_02734	IKDLBHCP_02146	AMDKGMGA_02153	GAIEGEDB_01698	GDDNCICH_01684	PAADNGIP_01715	OLBGFLCP_02300	EELMGBGK_01718	EDBIPDPG_01818	BEDGMOGA_01829	JEOHDMCO_01730	LPDNILLO_01705	PLJACNLN_01723	DDEFAKFN_01689	OEJPHLGD_01693	ECNPBPAE_01748	EKFCDNBK_01736	HGHNNNMJ_01725	JDGLLDHO_01733	BDBMOFKM_01755	MCBBHMAC_01691	LNDBPDFH_02056	BJMINCDE_01582	HABLEDEA_01590	DNCHKIFB_01582	GDHFBEKI_01721	JJFOCAGO_01684	EPCMKLML_02139	DJLPNLGL_02106	MIDKCECA_02131	DCPFONIA_02605	IEIEOLNK_01690	PHIIEJBL_01748
fabZ_1		3-hydroxyacyl-[acyl-carrier-protein] dehydratase FabZ	46	46	1	1	2699				419	419	419	PGCHEGPE_01571	OCOFGFMB_00549	EAOMLFGP_01221	LHMDJMJG_01279	IKDLBHCP_01381	AMDKGMGA_01388	GAIEGEDB_01640	GDDNCICH_01565	PAADNGIP_01627	OLBGFLCP_01877	EELMGBGK_01627	EDBIPDPG_01641	BEDGMOGA_01652	JEOHDMCO_01020	LPDNILLO_01644	PLJACNLN_01604	DDEFAKFN_01593	OEJPHLGD_01562	ECNPBPAE_01660	EKFCDNBK_01648	HGHNNNMJ_01637	JDGLLDHO_01608	BDBMOFKM_01387	MCBBHMAC_01565	LNDBPDFH_01483	BJMINCDE_01399	HABLEDEA_01406	DNCHKIFB_01398	GDHFBEKI_01602	JJFOCAGO_01588	EPCMKLML_01474	DJLPNLGL_01473	MIDKCECA_01333	DCPFONIA_01793	IEIEOLNK_01571	PHIIEJBL_01631
gph_2		Phosphoglycolate phosphatase	46	46	1	1	2695				527	527	527	PGCHEGPE_01575	OCOFGFMB_00545	EAOMLFGP_01225	LHMDJMJG_01283	IKDLBHCP_01377	AMDKGMGA_01384	GAIEGEDB_01644	GDDNCICH_01569	PAADNGIP_01631	OLBGFLCP_01881	EELMGBGK_01631	EDBIPDPG_01645	BEDGMOGA_01656	JEOHDMCO_01024	LPDNILLO_01648	PLJACNLN_01608	DDEFAKFN_01597	OEJPHLGD_01566	ECNPBPAE_01664	EKFCDNBK_01652	HGHNNNMJ_01641	JDGLLDHO_01612	BDBMOFKM_01383	MCBBHMAC_01561	LNDBPDFH_01479	BJMINCDE_01403	HABLEDEA_01410	DNCHKIFB_01402	GDHFBEKI_01606	JJFOCAGO_01592	EPCMKLML_01478	DJLPNLGL_01477	MIDKCECA_01337	DCPFONIA_01797	IEIEOLNK_01575	PHIIEJBL_01635
group_2813		hypothetical protein	46	46	1	1	592				479	479	479	PGCHEGPE_01714	OCOFGFMB_02014	EAOMLFGP_01453	LHMDJMJG_01555	IKDLBHCP_01997	AMDKGMGA_02005	GAIEGEDB_01745	GDDNCICH_01731	PAADNGIP_01762	OLBGFLCP_02047	EELMGBGK_01765	EDBIPDPG_01917	BEDGMOGA_01928	JEOHDMCO_01777	LPDNILLO_01862	PLJACNLN_01770	DDEFAKFN_01736	OEJPHLGD_01740	ECNPBPAE_01795	EKFCDNBK_01783	HGHNNNMJ_01772	JDGLLDHO_01748	BDBMOFKM_01489	MCBBHMAC_01709	LNDBPDFH_01066	BJMINCDE_01913	HABLEDEA_01921	DNCHKIFB_01913	GDHFBEKI_01768	JJFOCAGO_01731	EPCMKLML_01051	DJLPNLGL_01050	MIDKCECA_01983	DCPFONIA_01887	IEIEOLNK_01737	PHIIEJBL_01763
group_2814		hypothetical protein	46	46	1	1	263				602	602	602	PGCHEGPE_00788	OCOFGFMB_02030	EAOMLFGP_00528	LHMDJMJG_02487	IKDLBHCP_01916	AMDKGMGA_01924	GAIEGEDB_00861	GDDNCICH_00865	PAADNGIP_00709	OLBGFLCP_02662	EELMGBGK_00815	EDBIPDPG_00704	BEDGMOGA_00715	JEOHDMCO_00643	LPDNILLO_00861	PLJACNLN_00862	DDEFAKFN_00789	OEJPHLGD_00727	ECNPBPAE_00868	EKFCDNBK_00876	HGHNNNMJ_00816	JDGLLDHO_00874	BDBMOFKM_00711	MCBBHMAC_00856	LNDBPDFH_01629	BJMINCDE_01659	HABLEDEA_01667	DNCHKIFB_01659	GDHFBEKI_00810	JJFOCAGO_00857	EPCMKLML_01658	DJLPNLGL_01657	MIDKCECA_01902	DCPFONIA_00442	IEIEOLNK_00871	PHIIEJBL_00860
hprK		HPr kinase/phosphorylase	46	46	1	1	3606				938	938	938	PGCHEGPE_01524	OCOFGFMB_01217	EAOMLFGP_01133	LHMDJMJG_01031	IKDLBHCP_01058	AMDKGMGA_01066	GAIEGEDB_01593	GDDNCICH_01518	PAADNGIP_01580	OLBGFLCP_01716	EELMGBGK_01539	EDBIPDPG_01783	BEDGMOGA_01794	JEOHDMCO_01469	LPDNILLO_01556	PLJACNLN_01557	DDEFAKFN_01509	OEJPHLGD_01515	ECNPBPAE_01613	EKFCDNBK_01601	HGHNNNMJ_01590	JDGLLDHO_01639	BDBMOFKM_00806	MCBBHMAC_01534	LNDBPDFH_01570	BJMINCDE_00530	HABLEDEA_00530	DNCHKIFB_00530	GDHFBEKI_01555	JJFOCAGO_01541	EPCMKLML_01585	DJLPNLGL_01584	MIDKCECA_01052	DCPFONIA_00299	IEIEOLNK_01524	PHIIEJBL_01599
group_2816		putative tautomerase.1	46	46	1	1	2683				179	179	179	PGCHEGPE_01587	OCOFGFMB_00533	EAOMLFGP_01237	LHMDJMJG_01295	IKDLBHCP_01365	AMDKGMGA_01372	GAIEGEDB_01656	GDDNCICH_01581	PAADNGIP_01643	OLBGFLCP_01893	EELMGBGK_01643	EDBIPDPG_01657	BEDGMOGA_01668	JEOHDMCO_01036	LPDNILLO_01660	PLJACNLN_01620	DDEFAKFN_01609	OEJPHLGD_01578	ECNPBPAE_01676	EKFCDNBK_01664	HGHNNNMJ_01653	JDGLLDHO_01624	BDBMOFKM_01371	MCBBHMAC_01549	LNDBPDFH_01467	BJMINCDE_01415	HABLEDEA_01422	DNCHKIFB_01414	GDHFBEKI_01618	JJFOCAGO_01604	EPCMKLML_01490	DJLPNLGL_01489	MIDKCECA_01349	DCPFONIA_01809	IEIEOLNK_01587	PHIIEJBL_01647
dtpT		Di-/tripeptide transporter	46	46	1	1	265				1466	1466	1466	PGCHEGPE_02607	OCOFGFMB_02588	EAOMLFGP_02541	LHMDJMJG_02564	IKDLBHCP_02538	AMDKGMGA_02521	GAIEGEDB_02591	GDDNCICH_02626	PAADNGIP_02612	OLBGFLCP_02678	EELMGBGK_02614	EDBIPDPG_02593	BEDGMOGA_02593	JEOHDMCO_02642	LPDNILLO_02640	PLJACNLN_02608	DDEFAKFN_02596	OEJPHLGD_02584	ECNPBPAE_02623	EKFCDNBK_02609	HGHNNNMJ_02609	JDGLLDHO_02622	BDBMOFKM_02420	MCBBHMAC_02617	LNDBPDFH_02510	BJMINCDE_02381	HABLEDEA_02384	DNCHKIFB_02370	GDHFBEKI_02631	JJFOCAGO_02609	EPCMKLML_02534	DJLPNLGL_02512	MIDKCECA_02502	DCPFONIA_02516	IEIEOLNK_02622	PHIIEJBL_02620
pdhA		Pyruvate dehydrogenase E1 component subunit alpha	46	46	1	1	437				1109	1109	1109	PGCHEGPE_00824	OCOFGFMB_01625	EAOMLFGP_00492	LHMDJMJG_01319	IKDLBHCP_01012	AMDKGMGA_01004	GAIEGEDB_00825	GDDNCICH_00829	PAADNGIP_00745	OLBGFLCP_01250	EELMGBGK_00851	EDBIPDPG_00740	BEDGMOGA_00751	JEOHDMCO_00679	LPDNILLO_00825	PLJACNLN_00826	DDEFAKFN_00753	OEJPHLGD_00763	ECNPBPAE_00832	EKFCDNBK_00840	HGHNNNMJ_00852	JDGLLDHO_00838	BDBMOFKM_00747	MCBBHMAC_00820	LNDBPDFH_01278	BJMINCDE_01117	HABLEDEA_01117	DNCHKIFB_01117	GDHFBEKI_00846	JJFOCAGO_00821	EPCMKLML_01319	DJLPNLGL_01318	MIDKCECA_00990	DCPFONIA_00478	IEIEOLNK_00835	PHIIEJBL_00824
manX_1		PTS system mannose-specific EIIAB component	46	46	1	1	2990				491	491	491	PGCHEGPE_00923	OCOFGFMB_00519	EAOMLFGP_00932	LHMDJMJG_01568	IKDLBHCP_00519	AMDKGMGA_00527	GAIEGEDB_00929	GDDNCICH_00948	PAADNGIP_00918	OLBGFLCP_01112	EELMGBGK_00940	EDBIPDPG_00914	BEDGMOGA_00925	JEOHDMCO_02685	LPDNILLO_01003	PLJACNLN_00931	DDEFAKFN_00857	OEJPHLGD_00862	ECNPBPAE_00951	EKFCDNBK_00940	HGHNNNMJ_00928	JDGLLDHO_00935	BDBMOFKM_00235	MCBBHMAC_00976	LNDBPDFH_00108	BJMINCDE_00109	HABLEDEA_00109	DNCHKIFB_00109	GDHFBEKI_00929	JJFOCAGO_00940	EPCMKLML_00107	DJLPNLGL_00107	MIDKCECA_00519	DCPFONIA_02195	IEIEOLNK_00954	PHIIEJBL_00922
vanX		D-alanyl-D-alanine dipeptidase	46	46	1	6	12				608	608	608	PGCHEGPE_02653	OCOFGFMB_02427	EAOMLFGP_02383	LHMDJMJG_02662	IKDLBHCP_02566	AMDKGMGA_02538	GAIEGEDB_02471	GDDNCICH_02460	PAADNGIP_02450	OLBGFLCP_02784	EELMGBGK_02477	EDBIPDPG_02630	BEDGMOGA_02644	JEOHDMCO_02677	LPDNILLO_02482	PLJACNLN_02466	DDEFAKFN_02476	OEJPHLGD_02610	ECNPBPAE_02471	EKFCDNBK_02459	HGHNNNMJ_02449	JDGLLDHO_02502	BDBMOFKM_02520	MCBBHMAC_02667	LNDBPDFH_02574	BJMINCDE_02442	HABLEDEA_02515	DNCHKIFB_02431	GDHFBEKI_02465	JJFOCAGO_02655	EPCMKLML_02563	DJLPNLGL_02537	MIDKCECA_02526	DCPFONIA_02405	IEIEOLNK_02466	PHIIEJBL_02480
msrA_2		Peptide methionine sulfoxide reductase MsrA	46	46	1	1	364				518	518	518	PGCHEGPE_00743	OCOFGFMB_00418	EAOMLFGP_00431	LHMDJMJG_00573	IKDLBHCP_01345	AMDKGMGA_01352	GAIEGEDB_00764	GDDNCICH_00768	PAADNGIP_00664	OLBGFLCP_00845	EELMGBGK_00770	EDBIPDPG_00811	BEDGMOGA_00822	JEOHDMCO_00968	LPDNILLO_00764	PLJACNLN_00765	DDEFAKFN_00692	OEJPHLGD_00682	ECNPBPAE_00771	EKFCDNBK_00779	HGHNNNMJ_00771	JDGLLDHO_00777	BDBMOFKM_01546	MCBBHMAC_00758	LNDBPDFH_01855	BJMINCDE_00459	HABLEDEA_00459	DNCHKIFB_00459	GDHFBEKI_00765	JJFOCAGO_00760	EPCMKLML_01906	DJLPNLGL_01905	MIDKCECA_01282	DCPFONIA_00391	IEIEOLNK_00774	PHIIEJBL_00763
maf		Septum formation protein Maf	46	46	1	1	214				560	560	560	PGCHEGPE_01371	OCOFGFMB_00970	EAOMLFGP_01340	LHMDJMJG_00730	IKDLBHCP_01567	AMDKGMGA_01575	GAIEGEDB_01440	GDDNCICH_01404	PAADNGIP_01427	OLBGFLCP_01566	EELMGBGK_01386	EDBIPDPG_01522	BEDGMOGA_01533	JEOHDMCO_01316	LPDNILLO_01403	PLJACNLN_01443	DDEFAKFN_01356	OEJPHLGD_01362	ECNPBPAE_01460	EKFCDNBK_01448	HGHNNNMJ_01437	JDGLLDHO_01446	BDBMOFKM_01970	MCBBHMAC_01353	LNDBPDFH_02005	BJMINCDE_01266	HABLEDEA_01309	DNCHKIFB_01266	GDHFBEKI_01441	JJFOCAGO_01388	EPCMKLML_02088	DJLPNLGL_02055	MIDKCECA_01552	DCPFONIA_01601	IEIEOLNK_01410	PHIIEJBL_01417
rpsG		30S ribosomal protein S7	46	46	1	1	2217				470	470	470	PGCHEGPE_00277	OCOFGFMB_00070	EAOMLFGP_00070	LHMDJMJG_00290	IKDLBHCP_00600	AMDKGMGA_00608	GAIEGEDB_00277	GDDNCICH_00205	PAADNGIP_00277	OLBGFLCP_00578	EELMGBGK_00278	EDBIPDPG_00070	BEDGMOGA_00070	JEOHDMCO_00070	LPDNILLO_00278	PLJACNLN_00278	DDEFAKFN_00278	OEJPHLGD_00274	ECNPBPAE_00278	EKFCDNBK_00278	HGHNNNMJ_00278	JDGLLDHO_00282	BDBMOFKM_00495	MCBBHMAC_00294	LNDBPDFH_00886	BJMINCDE_00861	HABLEDEA_00862	DNCHKIFB_00861	GDHFBEKI_00278	JJFOCAGO_00294	EPCMKLML_00889	DJLPNLGL_00888	MIDKCECA_00600	DCPFONIA_00693	IEIEOLNK_00205	PHIIEJBL_00273
catE		Catechol-2,3-dioxygenase	46	46	1	1	1519				869	869	869	PGCHEGPE_02173	OCOFGFMB_02124	EAOMLFGP_02087	LHMDJMJG_01441	IKDLBHCP_00384	AMDKGMGA_00392	GAIEGEDB_02163	GDDNCICH_02179	PAADNGIP_02205	OLBGFLCP_00431	EELMGBGK_02198	EDBIPDPG_00146	BEDGMOGA_00146	JEOHDMCO_02216	LPDNILLO_02203	PLJACNLN_02186	DDEFAKFN_02154	OEJPHLGD_02158	ECNPBPAE_02212	EKFCDNBK_02200	HGHNNNMJ_02190	JDGLLDHO_02188	BDBMOFKM_00976	MCBBHMAC_02163	LNDBPDFH_00401	BJMINCDE_00356	HABLEDEA_00356	DNCHKIFB_00356	GDHFBEKI_02185	JJFOCAGO_02190	EPCMKLML_00499	DJLPNLGL_00512	MIDKCECA_00384	DCPFONIA_01347	IEIEOLNK_02185	PHIIEJBL_02183
group_2825		putative ABC transporter ATP-binding protein	46	46	1	1	856				701	701	701	PGCHEGPE_01236	OCOFGFMB_00811	EAOMLFGP_00920	LHMDJMJG_00089	IKDLBHCP_01162	AMDKGMGA_01170	GAIEGEDB_01352	GDDNCICH_01315	PAADNGIP_01338	OLBGFLCP_00530	EELMGBGK_01298	EDBIPDPG_02307	BEDGMOGA_02317	JEOHDMCO_01182	LPDNILLO_01315	PLJACNLN_01354	DDEFAKFN_01224	OEJPHLGD_01229	ECNPBPAE_01371	EKFCDNBK_01360	HGHNNNMJ_01348	JDGLLDHO_01323	BDBMOFKM_00006	MCBBHMAC_01231	LNDBPDFH_00958	BJMINCDE_00270	HABLEDEA_00270	DNCHKIFB_00270	GDHFBEKI_01352	JJFOCAGO_01253	EPCMKLML_00972	DJLPNLGL_00971	MIDKCECA_01156	DCPFONIA_01556	IEIEOLNK_01321	PHIIEJBL_01342
metP_1		Methionine import system permease protein MetP	46	46	1	1	2136				686	686	686	PGCHEGPE_00081	OCOFGFMB_00212	EAOMLFGP_00313	LHMDJMJG_00481	IKDLBHCP_01110	AMDKGMGA_01118	GAIEGEDB_00081	GDDNCICH_00081	PAADNGIP_00081	OLBGFLCP_00081	EELMGBGK_00081	EDBIPDPG_00332	BEDGMOGA_00332	JEOHDMCO_00335	LPDNILLO_00081	PLJACNLN_00081	DDEFAKFN_00081	OEJPHLGD_00081	ECNPBPAE_00081	EKFCDNBK_00081	HGHNNNMJ_00081	JDGLLDHO_00127	BDBMOFKM_00117	MCBBHMAC_00127	LNDBPDFH_01133	BJMINCDE_00936	HABLEDEA_00937	DNCHKIFB_00936	GDHFBEKI_00081	JJFOCAGO_00098	EPCMKLML_01147	DJLPNLGL_01146	MIDKCECA_01104	DCPFONIA_00194	IEIEOLNK_00081	PHIIEJBL_00127
mglA		Galactose/methyl galactoside import ATP-binding protein MglA	46	46	1	1	2227				1562	1562	1562	PGCHEGPE_00267	OCOFGFMB_00060	EAOMLFGP_00060	LHMDJMJG_00300	IKDLBHCP_00590	AMDKGMGA_00598	GAIEGEDB_00267	GDDNCICH_00195	PAADNGIP_00267	OLBGFLCP_00588	EELMGBGK_00268	EDBIPDPG_00060	BEDGMOGA_00060	JEOHDMCO_00060	LPDNILLO_00268	PLJACNLN_00268	DDEFAKFN_00268	OEJPHLGD_00264	ECNPBPAE_00268	EKFCDNBK_00268	HGHNNNMJ_00268	JDGLLDHO_00292	BDBMOFKM_00485	MCBBHMAC_00284	LNDBPDFH_00896	BJMINCDE_00871	HABLEDEA_00872	DNCHKIFB_00871	GDHFBEKI_00268	JJFOCAGO_00284	EPCMKLML_00879	DJLPNLGL_00878	MIDKCECA_00590	DCPFONIA_00683	IEIEOLNK_00195	PHIIEJBL_00283
group_2828		hypothetical protein	46	46	1	1	464				623	623	623	PGCHEGPE_00798	OCOFGFMB_02020	EAOMLFGP_00518	LHMDJMJG_02132	IKDLBHCP_01926	AMDKGMGA_01934	GAIEGEDB_00851	GDDNCICH_00855	PAADNGIP_00719	OLBGFLCP_02435	EELMGBGK_00825	EDBIPDPG_00714	BEDGMOGA_00725	JEOHDMCO_00653	LPDNILLO_00851	PLJACNLN_00852	DDEFAKFN_00779	OEJPHLGD_00737	ECNPBPAE_00858	EKFCDNBK_00866	HGHNNNMJ_00826	JDGLLDHO_00864	BDBMOFKM_00721	MCBBHMAC_00846	LNDBPDFH_01639	BJMINCDE_01669	HABLEDEA_01677	DNCHKIFB_01669	GDHFBEKI_00820	JJFOCAGO_00847	EPCMKLML_01648	DJLPNLGL_01647	MIDKCECA_01912	DCPFONIA_00452	IEIEOLNK_00861	PHIIEJBL_00850
rpsP		30S ribosomal protein S16	46	46	1	1	2659				275	275	275	PGCHEGPE_01943	OCOFGFMB_01886	EAOMLFGP_01912	LHMDJMJG_01764	IKDLBHCP_01856	AMDKGMGA_01864	GAIEGEDB_01974	GDDNCICH_01990	PAADNGIP_02040	OLBGFLCP_02092	EELMGBGK_02032	EDBIPDPG_02379	BEDGMOGA_02389	JEOHDMCO_02010	LPDNILLO_02017	PLJACNLN_01999	DDEFAKFN_01965	OEJPHLGD_01969	ECNPBPAE_02023	EKFCDNBK_02035	HGHNNNMJ_02001	JDGLLDHO_01975	BDBMOFKM_01676	MCBBHMAC_01938	LNDBPDFH_02107	BJMINCDE_01770	HABLEDEA_01778	DNCHKIFB_01770	GDHFBEKI_01996	JJFOCAGO_01960	EPCMKLML_01976	DJLPNLGL_02132	MIDKCECA_01842	DCPFONIA_01986	IEIEOLNK_01996	PHIIEJBL_01990
agrA_2		Accessory gene regulator A	46	46	1	1	850				728	728	728	PGCHEGPE_01241	OCOFGFMB_00806	EAOMLFGP_00925	LHMDJMJG_00094	IKDLBHCP_01157	AMDKGMGA_01165	GAIEGEDB_01357	GDDNCICH_01320	PAADNGIP_01343	OLBGFLCP_00535	EELMGBGK_01303	EDBIPDPG_02312	BEDGMOGA_02322	JEOHDMCO_01187	LPDNILLO_01320	PLJACNLN_01359	DDEFAKFN_01229	OEJPHLGD_01234	ECNPBPAE_01376	EKFCDNBK_01365	HGHNNNMJ_01353	JDGLLDHO_01318	BDBMOFKM_00001	MCBBHMAC_01236	LNDBPDFH_00963	BJMINCDE_00275	HABLEDEA_00275	DNCHKIFB_00275	GDHFBEKI_01357	JJFOCAGO_01258	EPCMKLML_00977	DJLPNLGL_00976	MIDKCECA_01151	DCPFONIA_01561	IEIEOLNK_01326	PHIIEJBL_01347
ywnA		Putative HTH-type transcriptional regulator YwnA	46	46	1	1	1373				467	467	467	PGCHEGPE_00426	OCOFGFMB_00345	EAOMLFGP_00171	LHMDJMJG_00380	IKDLBHCP_00205	AMDKGMGA_00223	GAIEGEDB_00426	GDDNCICH_00354	PAADNGIP_00426	OLBGFLCP_00242	EELMGBGK_00426	EDBIPDPG_00385	BEDGMOGA_00385	JEOHDMCO_00219	LPDNILLO_00426	PLJACNLN_00427	DDEFAKFN_00427	OEJPHLGD_00423	ECNPBPAE_00427	EKFCDNBK_00427	HGHNNNMJ_00427	JDGLLDHO_00435	BDBMOFKM_00610	MCBBHMAC_00395	LNDBPDFH_00651	BJMINCDE_01016	HABLEDEA_01017	DNCHKIFB_01016	GDHFBEKI_00427	JJFOCAGO_00443	EPCMKLML_00686	DJLPNLGL_00685	MIDKCECA_00205	DCPFONIA_00047	IEIEOLNK_00354	PHIIEJBL_00426
araC_4		Arabinose operon regulatory protein	46	46	1	1	3366				929	929	929	PGCHEGPE_01914	OCOFGFMB_01834	EAOMLFGP_01843	LHMDJMJG_02457	IKDLBHCP_00142	AMDKGMGA_00142	GAIEGEDB_01945	GDDNCICH_01961	PAADNGIP_01988	OLBGFLCP_02159	EELMGBGK_02004	EDBIPDPG_02000	BEDGMOGA_02011	JEOHDMCO_01987	LPDNILLO_01988	PLJACNLN_01970	DDEFAKFN_01936	OEJPHLGD_01940	ECNPBPAE_01995	EKFCDNBK_01983	HGHNNNMJ_01972	JDGLLDHO_01951	BDBMOFKM_01924	MCBBHMAC_01909	LNDBPDFH_01538	BJMINCDE_01843	HABLEDEA_01851	DNCHKIFB_01843	GDHFBEKI_01968	JJFOCAGO_01931	EPCMKLML_01572	DJLPNLGL_01571	MIDKCECA_00142	DCPFONIA_02054	IEIEOLNK_01967	PHIIEJBL_01972
coaBC_1		Coenzyme A biosynthesis bifunctional protein CoaBC	46	46	1	1	2366				551	551	551	PGCHEGPE_00186	OCOFGFMB_01763	EAOMLFGP_01488	LHMDJMJG_00650	IKDLBHCP_01733	AMDKGMGA_01708	GAIEGEDB_00186	GDDNCICH_00676	PAADNGIP_00186	OLBGFLCP_00187	EELMGBGK_00187	EDBIPDPG_01759	BEDGMOGA_01770	JEOHDMCO_01563	LPDNILLO_00187	PLJACNLN_00187	DDEFAKFN_00186	OEJPHLGD_00186	ECNPBPAE_00187	EKFCDNBK_00187	HGHNNNMJ_00187	JDGLLDHO_00022	BDBMOFKM_01295	MCBBHMAC_00022	LNDBPDFH_00291	BJMINCDE_01712	HABLEDEA_01720	DNCHKIFB_01712	GDHFBEKI_00187	JJFOCAGO_00203	EPCMKLML_00346	DJLPNLGL_00346	MIDKCECA_01718	DCPFONIA_00583	IEIEOLNK_00682	PHIIEJBL_00022
glnM_1		putative glutamine ABC transporter permease protein GlnM	46	46	1	1	3418				1502	1502	1502	PGCHEGPE_01003	OCOFGFMB_00663	EAOMLFGP_00680	LHMDJMJG_00610	IKDLBHCP_00091	AMDKGMGA_00091	GAIEGEDB_01009	GDDNCICH_01028	PAADNGIP_00998	OLBGFLCP_01192	EELMGBGK_01011	EDBIPDPG_00994	BEDGMOGA_01005	JEOHDMCO_00837	LPDNILLO_01028	PLJACNLN_01011	DDEFAKFN_00937	OEJPHLGD_00942	ECNPBPAE_01031	EKFCDNBK_01020	HGHNNNMJ_01008	JDGLLDHO_01038	BDBMOFKM_00938	MCBBHMAC_00997	LNDBPDFH_00548	BJMINCDE_01043	HABLEDEA_01044	DNCHKIFB_01043	GDHFBEKI_01009	JJFOCAGO_01020	EPCMKLML_00378	DJLPNLGL_00378	MIDKCECA_00091	DCPFONIA_01192	IEIEOLNK_01034	PHIIEJBL_01002
fabH		3-oxoacyl-[acyl-carrier-protein] synthase 3	46	46	1	1	2705				962	962	962	PGCHEGPE_01565	OCOFGFMB_00555	EAOMLFGP_01215	LHMDJMJG_01273	IKDLBHCP_01387	AMDKGMGA_01394	GAIEGEDB_01634	GDDNCICH_01559	PAADNGIP_01621	OLBGFLCP_01871	EELMGBGK_01621	EDBIPDPG_01635	BEDGMOGA_01646	JEOHDMCO_01014	LPDNILLO_01638	PLJACNLN_01598	DDEFAKFN_01587	OEJPHLGD_01556	ECNPBPAE_01654	EKFCDNBK_01642	HGHNNNMJ_01631	JDGLLDHO_01602	BDBMOFKM_01393	MCBBHMAC_01571	LNDBPDFH_01489	BJMINCDE_01393	HABLEDEA_01400	DNCHKIFB_01392	GDHFBEKI_01596	JJFOCAGO_01582	EPCMKLML_01468	DJLPNLGL_01467	MIDKCECA_01327	DCPFONIA_01787	IEIEOLNK_01565	PHIIEJBL_01625
rpmGA_2		50S ribosomal protein L33 1	46	46	1	1	3112				149	149	149	PGCHEGPE_01086	OCOFGFMB_01295	EAOMLFGP_01768	LHMDJMJG_01981	IKDLBHCP_00023	AMDKGMGA_00023	GAIEGEDB_01092	GDDNCICH_01111	PAADNGIP_01081	OLBGFLCP_01328	EELMGBGK_01094	EDBIPDPG_01297	BEDGMOGA_01308	JEOHDMCO_00920	LPDNILLO_01111	PLJACNLN_01094	DDEFAKFN_01020	OEJPHLGD_01025	ECNPBPAE_01114	EKFCDNBK_01103	HGHNNNMJ_01091	JDGLLDHO_01098	BDBMOFKM_01170	MCBBHMAC_01081	LNDBPDFH_00611	BJMINCDE_01204	HABLEDEA_01204	DNCHKIFB_01204	GDHFBEKI_01092	JJFOCAGO_01103	EPCMKLML_00441	DJLPNLGL_00441	MIDKCECA_00023	DCPFONIA_01274	IEIEOLNK_01117	PHIIEJBL_01050
group_2837		hypothetical protein	46	46	1	1	2352				1118	1118	1118	PGCHEGPE_00200	OCOFGFMB_01924	EAOMLFGP_01474	LHMDJMJG_01785	IKDLBHCP_02531	AMDKGMGA_02520	GAIEGEDB_00200	GDDNCICH_00662	PAADNGIP_00200	OLBGFLCP_00201	EELMGBGK_00201	EDBIPDPG_01745	BEDGMOGA_01756	JEOHDMCO_02652	LPDNILLO_00201	PLJACNLN_00201	DDEFAKFN_00200	OEJPHLGD_00200	ECNPBPAE_00201	EKFCDNBK_00201	HGHNNNMJ_00201	JDGLLDHO_00008	BDBMOFKM_01309	MCBBHMAC_00008	LNDBPDFH_00277	BJMINCDE_01726	HABLEDEA_01734	DNCHKIFB_01726	GDHFBEKI_00201	JJFOCAGO_00217	EPCMKLML_00360	DJLPNLGL_00360	MIDKCECA_02517	DCPFONIA_00597	IEIEOLNK_00668	PHIIEJBL_00008
gpsB		Cell cycle protein GpsB	46	46	1	1	1699				419	419	419	PGCHEGPE_00618	OCOFGFMB_00292	EAOMLFGP_01804	LHMDJMJG_00165	IKDLBHCP_01497	AMDKGMGA_01505	GAIEGEDB_00718	GDDNCICH_00646	PAADNGIP_00618	OLBGFLCP_00719	EELMGBGK_00724	EDBIPDPG_01378	BEDGMOGA_01367	JEOHDMCO_00621	LPDNILLO_00718	PLJACNLN_00719	DDEFAKFN_01318	OEJPHLGD_01323	ECNPBPAE_00725	EKFCDNBK_00733	HGHNNNMJ_00725	JDGLLDHO_00731	BDBMOFKM_01331	MCBBHMAC_00487	LNDBPDFH_01185	BJMINCDE_01306	HABLEDEA_01349	DNCHKIFB_01305	GDHFBEKI_00719	JJFOCAGO_00635	EPCMKLML_01224	DJLPNLGL_01223	MIDKCECA_01482	DCPFONIA_01398	IEIEOLNK_00652	PHIIEJBL_00632
apt_1		Adenine phosphoribosyltransferase	46	46	1	5	6				512	512	512	PGCHEGPE_02351	OCOFGFMB_02328	EAOMLFGP_02283	LHMDJMJG_02233	IKDLBHCP_02353	AMDKGMGA_02360	GAIEGEDB_02365	GDDNCICH_02483	PAADNGIP_02390	OLBGFLCP_02467	EELMGBGK_02371	EDBIPDPG_02407	BEDGMOGA_02417	JEOHDMCO_02405	LPDNILLO_02376	PLJACNLN_02371	DDEFAKFN_02370	OEJPHLGD_02371	ECNPBPAE_02397	EKFCDNBK_02385	HGHNNNMJ_02375	JDGLLDHO_02411	BDBMOFKM_02181	MCBBHMAC_02400	LNDBPDFH_02312	BJMINCDE_02229	HABLEDEA_02236	DNCHKIFB_02229	GDHFBEKI_02370	JJFOCAGO_02367	EPCMKLML_02344	DJLPNLGL_02334	MIDKCECA_02324	DCPFONIA_02302	IEIEOLNK_02484	PHIIEJBL_02420
galK_2		Galactokinase	46	46	1	1	145				944	944	944	PGCHEGPE_01314	OCOFGFMB_00728	EAOMLFGP_00801	LHMDJMJG_00873	IKDLBHCP_00793	AMDKGMGA_00801	GAIEGEDB_01185	GDDNCICH_01148	PAADNGIP_01171	OLBGFLCP_00757	EELMGBGK_01131	EDBIPDPG_01114	BEDGMOGA_01125	JEOHDMCO_01066	LPDNILLO_01148	PLJACNLN_01187	DDEFAKFN_01057	OEJPHLGD_01062	ECNPBPAE_01204	EKFCDNBK_01193	HGHNNNMJ_01181	JDGLLDHO_01192	BDBMOFKM_00294	MCBBHMAC_01317	LNDBPDFH_00729	BJMINCDE_02311	HABLEDEA_02305	DNCHKIFB_02311	GDHFBEKI_01185	JJFOCAGO_01331	EPCMKLML_00745	DJLPNLGL_00744	MIDKCECA_00704	DCPFONIA_00805	IEIEOLNK_01154	PHIIEJBL_01122
group_2841		Asp23 family protein	46	46	1	1	2180				362	362	362	PGCHEGPE_00315	OCOFGFMB_00108	EAOMLFGP_00108	LHMDJMJG_00252	IKDLBHCP_00638	AMDKGMGA_00646	GAIEGEDB_00315	GDDNCICH_00243	PAADNGIP_00315	OLBGFLCP_00540	EELMGBGK_00316	EDBIPDPG_00108	BEDGMOGA_00108	JEOHDMCO_00108	LPDNILLO_00316	PLJACNLN_00316	DDEFAKFN_00316	OEJPHLGD_00312	ECNPBPAE_00316	EKFCDNBK_00316	HGHNNNMJ_00316	JDGLLDHO_00244	BDBMOFKM_00533	MCBBHMAC_00332	LNDBPDFH_00848	BJMINCDE_00823	HABLEDEA_00824	DNCHKIFB_00823	GDHFBEKI_00316	JJFOCAGO_00332	EPCMKLML_00927	DJLPNLGL_00926	MIDKCECA_00638	DCPFONIA_00731	IEIEOLNK_00243	PHIIEJBL_00235
pyk		Pyruvate kinase	46	46	1	1	2672				1784	1784	1784	PGCHEGPE_02230	OCOFGFMB_02185	EAOMLFGP_02181	LHMDJMJG_02059	IKDLBHCP_02231	AMDKGMGA_02238	GAIEGEDB_02238	GDDNCICH_02236	PAADNGIP_02262	OLBGFLCP_02406	EELMGBGK_02255	EDBIPDPG_02294	BEDGMOGA_02304	JEOHDMCO_02268	LPDNILLO_02260	PLJACNLN_02243	DDEFAKFN_02229	OEJPHLGD_02215	ECNPBPAE_02269	EKFCDNBK_02257	HGHNNNMJ_02247	JDGLLDHO_02263	BDBMOFKM_02110	MCBBHMAC_02241	LNDBPDFH_01457	BJMINCDE_02060	HABLEDEA_02068	DNCHKIFB_02060	GDHFBEKI_02242	JJFOCAGO_02247	EPCMKLML_01500	DJLPNLGL_01499	MIDKCECA_02216	DCPFONIA_02245	IEIEOLNK_02242	PHIIEJBL_02256
ctsR		Transcriptional regulator CtsR	46	46	1	1	1955				467	467	467	PGCHEGPE_02664	OCOFGFMB_02201	EAOMLFGP_02517	LHMDJMJG_02093	IKDLBHCP_02577	AMDKGMGA_00283	GAIEGEDB_02633	GDDNCICH_02661	PAADNGIP_02635	OLBGFLCP_01340	EELMGBGK_00652	EDBIPDPG_00453	BEDGMOGA_00453	JEOHDMCO_00542	LPDNILLO_02699	PLJACNLN_02622	DDEFAKFN_00653	OEJPHLGD_02629	ECNPBPAE_00653	EKFCDNBK_00653	HGHNNNMJ_00653	JDGLLDHO_00659	BDBMOFKM_02406	MCBBHMAC_02692	LNDBPDFH_02570	BJMINCDE_02400	HABLEDEA_01250	DNCHKIFB_02389	GDHFBEKI_02607	JJFOCAGO_02645	EPCMKLML_02570	DJLPNLGL_02548	MIDKCECA_02552	DCPFONIA_00667	IEIEOLNK_00491	PHIIEJBL_02678
group_2844		putative ABC transporter ATP-binding protein	46	46	1	1	1457				1763	1763	1763	PGCHEGPE_01417	OCOFGFMB_01110	EAOMLFGP_01069	LHMDJMJG_00973	IKDLBHCP_00321	AMDKGMGA_00329	GAIEGEDB_01486	GDDNCICH_01643	PAADNGIP_01473	OLBGFLCP_01168	EELMGBGK_01432	EDBIPDPG_01568	BEDGMOGA_01579	JEOHDMCO_01362	LPDNILLO_01449	PLJACNLN_01682	DDEFAKFN_01402	OEJPHLGD_01408	ECNPBPAE_01506	EKFCDNBK_01494	HGHNNNMJ_01483	JDGLLDHO_01492	BDBMOFKM_01457	MCBBHMAC_01392	LNDBPDFH_01930	BJMINCDE_00293	HABLEDEA_00293	DNCHKIFB_00293	GDHFBEKI_01680	JJFOCAGO_01434	EPCMKLML_02013	DJLPNLGL_01980	MIDKCECA_00321	DCPFONIA_01168	IEIEOLNK_01649	PHIIEJBL_01457
dnaG		DNA primase	46	46	1	1	325				1841	1841	1841	PGCHEGPE_01837	OCOFGFMB_01717	EAOMLFGP_01739	LHMDJMJG_01650	IKDLBHCP_02015	AMDKGMGA_02023	GAIEGEDB_01896	GDDNCICH_01912	PAADNGIP_01939	OLBGFLCP_02059	EELMGBGK_01916	EDBIPDPG_01929	BEDGMOGA_01940	JEOHDMCO_01928	LPDNILLO_01900	PLJACNLN_01921	DDEFAKFN_01887	OEJPHLGD_01891	ECNPBPAE_01946	EKFCDNBK_01934	HGHNNNMJ_01923	JDGLLDHO_01902	BDBMOFKM_01585	MCBBHMAC_01849	LNDBPDFH_01352	BJMINCDE_00420	HABLEDEA_00420	DNCHKIFB_00420	GDHFBEKI_01919	JJFOCAGO_01854	EPCMKLML_01365	DJLPNLGL_01364	MIDKCECA_02001	DCPFONIA_00352	IEIEOLNK_01918	PHIIEJBL_01917
dtd3_1		D-aminoacyl-tRNA deacylase	46	46	1	1	401				722	722	722	PGCHEGPE_00706	OCOFGFMB_00381	EAOMLFGP_00394	LHMDJMJG_00536	IKDLBHCP_01308	AMDKGMGA_01315	GAIEGEDB_00727	GDDNCICH_00731	PAADNGIP_00627	OLBGFLCP_00808	EELMGBGK_00733	EDBIPDPG_00848	BEDGMOGA_00859	JEOHDMCO_00931	LPDNILLO_00727	PLJACNLN_00728	DDEFAKFN_00655	OEJPHLGD_00645	ECNPBPAE_00734	EKFCDNBK_00742	HGHNNNMJ_00734	JDGLLDHO_00740	BDBMOFKM_02454	MCBBHMAC_00795	LNDBPDFH_01816	BJMINCDE_00496	HABLEDEA_00496	DNCHKIFB_00496	GDHFBEKI_00728	JJFOCAGO_00723	EPCMKLML_01797	DJLPNLGL_01796	MIDKCECA_01245	DCPFONIA_00428	IEIEOLNK_00737	PHIIEJBL_00726
group_2847		CoA binding domain protein	46	46	1	1	380				434	434	434	PGCHEGPE_00727	OCOFGFMB_00402	EAOMLFGP_00415	LHMDJMJG_00557	IKDLBHCP_01329	AMDKGMGA_01336	GAIEGEDB_00748	GDDNCICH_00752	PAADNGIP_00648	OLBGFLCP_00829	EELMGBGK_00754	EDBIPDPG_00827	BEDGMOGA_00838	JEOHDMCO_00952	LPDNILLO_00748	PLJACNLN_00749	DDEFAKFN_00676	OEJPHLGD_00666	ECNPBPAE_00755	EKFCDNBK_00763	HGHNNNMJ_00755	JDGLLDHO_00761	BDBMOFKM_02101	MCBBHMAC_00774	LNDBPDFH_01795	BJMINCDE_00475	HABLEDEA_00475	DNCHKIFB_00475	GDHFBEKI_00749	JJFOCAGO_00744	EPCMKLML_01818	DJLPNLGL_01817	MIDKCECA_01266	DCPFONIA_00407	IEIEOLNK_00758	PHIIEJBL_00747
mrnC		Mini-ribonuclease 3	46	46	1	1	1349				395	395	395	PGCHEGPE_00402	OCOFGFMB_00321	EAOMLFGP_00195	LHMDJMJG_00188	IKDLBHCP_00229	AMDKGMGA_00199	GAIEGEDB_00402	GDDNCICH_00330	PAADNGIP_00402	OLBGFLCP_00266	EELMGBGK_00402	EDBIPDPG_00409	BEDGMOGA_00409	JEOHDMCO_00195	LPDNILLO_00402	PLJACNLN_00403	DDEFAKFN_00403	OEJPHLGD_00399	ECNPBPAE_00403	EKFCDNBK_00403	HGHNNNMJ_00403	JDGLLDHO_00411	BDBMOFKM_02359	MCBBHMAC_00419	LNDBPDFH_00625	BJMINCDE_00990	HABLEDEA_00991	DNCHKIFB_00990	GDHFBEKI_00403	JJFOCAGO_00419	EPCMKLML_00712	DJLPNLGL_00711	MIDKCECA_00229	DCPFONIA_00071	IEIEOLNK_00330	PHIIEJBL_00402
ydcV		Inner membrane ABC transporter permease protein YdcV	46	46	1	1	2360				827	827	827	PGCHEGPE_00192	OCOFGFMB_01932	EAOMLFGP_01482	LHMDJMJG_01777	IKDLBHCP_01739	AMDKGMGA_01714	GAIEGEDB_00192	GDDNCICH_00670	PAADNGIP_00192	OLBGFLCP_00193	EELMGBGK_00193	EDBIPDPG_01753	BEDGMOGA_01764	JEOHDMCO_01569	LPDNILLO_00193	PLJACNLN_00193	DDEFAKFN_00192	OEJPHLGD_00192	ECNPBPAE_00193	EKFCDNBK_00193	HGHNNNMJ_00193	JDGLLDHO_00016	BDBMOFKM_01301	MCBBHMAC_00016	LNDBPDFH_00285	BJMINCDE_01718	HABLEDEA_01726	DNCHKIFB_01718	GDHFBEKI_00193	JJFOCAGO_00209	EPCMKLML_00352	DJLPNLGL_00352	MIDKCECA_01724	DCPFONIA_00589	IEIEOLNK_00676	PHIIEJBL_00016
group_2850		CAAX protease self-immunity	46	46	1	1	1553				662	662	662	PGCHEGPE_00677	OCOFGFMB_01408	EAOMLFGP_00538	LHMDJMJG_00794	IKDLBHCP_02392	AMDKGMGA_02399	GAIEGEDB_00490	GDDNCICH_00418	PAADNGIP_00771	OLBGFLCP_00397	EELMGBGK_00490	EDBIPDPG_00180	BEDGMOGA_00180	JEOHDMCO_00382	LPDNILLO_00490	PLJACNLN_00491	DDEFAKFN_00491	OEJPHLGD_00487	ECNPBPAE_00491	EKFCDNBK_00491	HGHNNNMJ_00491	JDGLLDHO_00499	BDBMOFKM_02255	MCBBHMAC_00670	LNDBPDFH_02657	BJMINCDE_02236	HABLEDEA_02251	DNCHKIFB_02236	GDHFBEKI_00491	JJFOCAGO_00694	EPCMKLML_00464	DJLPNLGL_00547	MIDKCECA_02363	DCPFONIA_01381	IEIEOLNK_00418	PHIIEJBL_00490
group_2851		hypothetical protein	46	46	1	1	1494				161	161	161	PGCHEGPE_02193	OCOFGFMB_02158	EAOMLFGP_02144	LHMDJMJG_02044	IKDLBHCP_00359	AMDKGMGA_00367	GAIEGEDB_02201	GDDNCICH_02199	PAADNGIP_02225	OLBGFLCP_01130	EELMGBGK_02218	EDBIPDPG_02258	BEDGMOGA_02268	JEOHDMCO_02253	LPDNILLO_02223	PLJACNLN_02206	DDEFAKFN_02192	OEJPHLGD_02178	ECNPBPAE_02232	EKFCDNBK_02220	HGHNNNMJ_02210	JDGLLDHO_02226	BDBMOFKM_02463	MCBBHMAC_02204	LNDBPDFH_00426	BJMINCDE_00331	HABLEDEA_00331	DNCHKIFB_00331	GDHFBEKI_02205	JJFOCAGO_02210	EPCMKLML_00524	DJLPNLGL_00487	MIDKCECA_00359	DCPFONIA_01130	IEIEOLNK_02205	PHIIEJBL_02219
group_2852		hypothetical protein	46	46	1	1	271				371	371	371	PGCHEGPE_02600	OCOFGFMB_02581	EAOMLFGP_02534	LHMDJMJG_02557	IKDLBHCP_02545	AMDKGMGA_02528	GAIEGEDB_02584	GDDNCICH_02619	PAADNGIP_02605	OLBGFLCP_02671	EELMGBGK_02607	EDBIPDPG_02586	BEDGMOGA_02600	JEOHDMCO_02635	LPDNILLO_02633	PLJACNLN_02601	DDEFAKFN_02589	OEJPHLGD_02577	ECNPBPAE_02616	EKFCDNBK_02602	HGHNNNMJ_02602	JDGLLDHO_02615	BDBMOFKM_02427	MCBBHMAC_02610	LNDBPDFH_02517	BJMINCDE_02388	HABLEDEA_02391	DNCHKIFB_02377	GDHFBEKI_02624	JJFOCAGO_02602	EPCMKLML_02541	DJLPNLGL_02519	MIDKCECA_02509	DCPFONIA_02509	IEIEOLNK_02615	PHIIEJBL_02627
group_2853		hypothetical protein	46	46	1	1	3326				671	671	671	PGCHEGPE_01272	OCOFGFMB_01011	EAOMLFGP_01425	LHMDJMJG_00921	IKDLBHCP_01771	AMDKGMGA_01779	GAIEGEDB_01388	GDDNCICH_01351	PAADNGIP_01374	OLBGFLCP_01469	EELMGBGK_01334	EDBIPDPG_01423	BEDGMOGA_01434	JEOHDMCO_01218	LPDNILLO_01351	PLJACNLN_01390	DDEFAKFN_01260	OEJPHLGD_01265	ECNPBPAE_01407	EKFCDNBK_01387	HGHNNNMJ_01384	JDGLLDHO_01394	BDBMOFKM_00673	MCBBHMAC_01267	LNDBPDFH_02288	BJMINCDE_01486	HABLEDEA_01494	DNCHKIFB_01485	GDHFBEKI_01388	JJFOCAGO_01289	EPCMKLML_02299	DJLPNLGL_02289	MIDKCECA_01757	DCPFONIA_01692	IEIEOLNK_01357	PHIIEJBL_01370
group_2854		hypothetical protein	46	46	1	1	1414				362	362	362	PGCHEGPE_02868	OCOFGFMB_02825	EAOMLFGP_02770	LHMDJMJG_02791	IKDLBHCP_00279	AMDKGMGA_00287	GAIEGEDB_02806	GDDNCICH_02865	PAADNGIP_02853	OLBGFLCP_02868	EELMGBGK_02824	EDBIPDPG_02844	BEDGMOGA_02840	JEOHDMCO_02881	LPDNILLO_02860	PLJACNLN_02849	DDEFAKFN_02800	OEJPHLGD_02814	ECNPBPAE_02852	EKFCDNBK_02828	HGHNNNMJ_02826	JDGLLDHO_02803	BDBMOFKM_01415	MCBBHMAC_02851	LNDBPDFH_02137	BJMINCDE_02155	HABLEDEA_02162	DNCHKIFB_02155	GDHFBEKI_02853	JJFOCAGO_02849	EPCMKLML_02176	DJLPNLGL_02166	MIDKCECA_00279	DCPFONIA_02644	IEIEOLNK_02865	PHIIEJBL_02842
group_2855		hypothetical protein	46	46	1	1	1854				206	206	206	PGCHEGPE_02071	OCOFGFMB_01986	EAOMLFGP_01992	LHMDJMJG_01804	IKDLBHCP_02073	AMDKGMGA_02080	GAIEGEDB_02061	GDDNCICH_02077	PAADNGIP_02103	OLBGFLCP_02231	EELMGBGK_02119	EDBIPDPG_02122	BEDGMOGA_02132	JEOHDMCO_02096	LPDNILLO_02124	PLJACNLN_02086	DDEFAKFN_02052	OEJPHLGD_02056	ECNPBPAE_02110	EKFCDNBK_02098	HGHNNNMJ_02088	JDGLLDHO_02085	BDBMOFKM_02021	MCBBHMAC_02066	LNDBPDFH_00157	BJMINCDE_01947	HABLEDEA_01955	DNCHKIFB_01947	GDHFBEKI_02083	JJFOCAGO_02088	EPCMKLML_00156	DJLPNLGL_00156	MIDKCECA_02058	DCPFONIA_02136	IEIEOLNK_02083	PHIIEJBL_02082
rmlD		dTDP-4-dehydrorhamnose reductase	46	46	1	1	3009				851	851	851	PGCHEGPE_01615	OCOFGFMB_01268	EAOMLFGP_01295	LHMDJMJG_01146	IKDLBHCP_02095	AMDKGMGA_02102	GAIEGEDB_01684	GDDNCICH_01609	PAADNGIP_01671	OLBGFLCP_01790	EELMGBGK_01590	EDBIPDPG_01685	BEDGMOGA_01696	JEOHDMCO_00815	LPDNILLO_01607	PLJACNLN_01648	DDEFAKFN_01637	OEJPHLGD_01641	ECNPBPAE_01704	EKFCDNBK_01692	HGHNNNMJ_01681	JDGLLDHO_01690	BDBMOFKM_01696	MCBBHMAC_01610	LNDBPDFH_02020	BJMINCDE_01443	HABLEDEA_01450	DNCHKIFB_01442	GDHFBEKI_01646	JJFOCAGO_01632	EPCMKLML_02113	DJLPNLGL_02080	MIDKCECA_02080	DCPFONIA_02074	IEIEOLNK_01615	PHIIEJBL_01663
rpsR		30S ribosomal protein S18	46	46	1	1	2306				236	236	236	PGCHEGPE_00233	OCOFGFMB_00026	EAOMLFGP_00026	LHMDJMJG_01352	IKDLBHCP_01801	AMDKGMGA_01809	GAIEGEDB_00233	GDDNCICH_00161	PAADNGIP_00233	OLBGFLCP_00623	EELMGBGK_00234	EDBIPDPG_00026	BEDGMOGA_00026	JEOHDMCO_00026	LPDNILLO_00234	PLJACNLN_00234	DDEFAKFN_00233	OEJPHLGD_00229	ECNPBPAE_00234	EKFCDNBK_00234	HGHNNNMJ_00234	JDGLLDHO_00326	BDBMOFKM_00865	MCBBHMAC_00250	LNDBPDFH_01901	BJMINCDE_01495	HABLEDEA_01503	DNCHKIFB_01515	GDHFBEKI_00234	JJFOCAGO_00250	EPCMKLML_01952	DJLPNLGL_01951	MIDKCECA_01787	DCPFONIA_01500	IEIEOLNK_00161	PHIIEJBL_00317
chbR		HTH-type transcriptional regulator ChbR	46	46	1	1	1749				944	944	944	PGCHEGPE_00569	OCOFGFMB_00243	EAOMLFGP_00631	LHMDJMJG_00116	IKDLBHCP_01688	AMDKGMGA_01735	GAIEGEDB_00669	GDDNCICH_00597	PAADNGIP_00569	OLBGFLCP_00670	EELMGBGK_00675	EDBIPDPG_01716	BEDGMOGA_01727	JEOHDMCO_00573	LPDNILLO_00669	PLJACNLN_00670	DDEFAKFN_01557	OEJPHLGD_01603	ECNPBPAE_00676	EKFCDNBK_00684	HGHNNNMJ_00676	JDGLLDHO_00682	BDBMOFKM_01829	MCBBHMAC_00536	LNDBPDFH_01679	BJMINCDE_01887	HABLEDEA_01895	DNCHKIFB_01887	GDHFBEKI_00670	JJFOCAGO_00586	EPCMKLML_01685	DJLPNLGL_01684	MIDKCECA_01673	DCPFONIA_01755	IEIEOLNK_00603	PHIIEJBL_00583
group_2859		hypothetical protein	46	46	1	1	1359				326	326	326	PGCHEGPE_00412	OCOFGFMB_00331	EAOMLFGP_00185	LHMDJMJG_00178	IKDLBHCP_00219	AMDKGMGA_00209	GAIEGEDB_00412	GDDNCICH_00340	PAADNGIP_00412	OLBGFLCP_00256	EELMGBGK_00412	EDBIPDPG_00399	BEDGMOGA_00399	JEOHDMCO_00205	LPDNILLO_00412	PLJACNLN_00413	DDEFAKFN_00413	OEJPHLGD_00409	ECNPBPAE_00413	EKFCDNBK_00413	HGHNNNMJ_00413	JDGLLDHO_00421	BDBMOFKM_00626	MCBBHMAC_00409	LNDBPDFH_00635	BJMINCDE_01000	HABLEDEA_01001	DNCHKIFB_01000	GDHFBEKI_00413	JJFOCAGO_00429	EPCMKLML_00702	DJLPNLGL_00701	MIDKCECA_00219	DCPFONIA_00061	IEIEOLNK_00340	PHIIEJBL_00412
group_2860		hypothetical protein	46	46	1	1	886				551	551	551	PGCHEGPE_01207	OCOFGFMB_00840	EAOMLFGP_00891	LHMDJMJG_00060	IKDLBHCP_01191	AMDKGMGA_01199	GAIEGEDB_01323	GDDNCICH_01286	PAADNGIP_01309	OLBGFLCP_00501	EELMGBGK_01269	EDBIPDPG_00566	BEDGMOGA_00566	JEOHDMCO_01153	LPDNILLO_01286	PLJACNLN_01325	DDEFAKFN_01195	OEJPHLGD_01200	ECNPBPAE_01342	EKFCDNBK_01331	HGHNNNMJ_01319	JDGLLDHO_01352	BDBMOFKM_00035	MCBBHMAC_01202	LNDBPDFH_00929	BJMINCDE_00241	HABLEDEA_00241	DNCHKIFB_00241	GDHFBEKI_01323	JJFOCAGO_01224	EPCMKLML_00943	DJLPNLGL_00942	MIDKCECA_01185	DCPFONIA_01527	IEIEOLNK_01292	PHIIEJBL_01313
rpsD		30S ribosomal protein S4	46	46	1	1	206				611	611	611	PGCHEGPE_01379	OCOFGFMB_00978	EAOMLFGP_02579	LHMDJMJG_00738	IKDLBHCP_01559	AMDKGMGA_01567	GAIEGEDB_01448	GDDNCICH_01412	PAADNGIP_01435	OLBGFLCP_01574	EELMGBGK_01394	EDBIPDPG_01530	BEDGMOGA_01541	JEOHDMCO_01324	LPDNILLO_01411	PLJACNLN_01451	DDEFAKFN_01364	OEJPHLGD_01370	ECNPBPAE_01468	EKFCDNBK_01456	HGHNNNMJ_01445	JDGLLDHO_01454	BDBMOFKM_01978	MCBBHMAC_01345	LNDBPDFH_01997	BJMINCDE_01258	HABLEDEA_01301	DNCHKIFB_01258	GDHFBEKI_01449	JJFOCAGO_01396	EPCMKLML_02080	DJLPNLGL_02047	MIDKCECA_01544	DCPFONIA_01609	IEIEOLNK_01418	PHIIEJBL_01409
bcrC		Undecaprenyl-diphosphatase BcrC	46	46	1	2	21				656	656	656	PGCHEGPE_00881	OCOFGFMB_00630	EAOMLFGP_01890	LHMDJMJG_01699	IKDLBHCP_00897	AMDKGMGA_00905	GAIEGEDB_00887	GDDNCICH_00906	PAADNGIP_00876	OLBGFLCP_00995	EELMGBGK_00961	EDBIPDPG_00642	BEDGMOGA_00680	JEOHDMCO_00722	LPDNILLO_00902	PLJACNLN_00888	DDEFAKFN_00815	OEJPHLGD_00820	ECNPBPAE_00909	EKFCDNBK_00898	HGHNNNMJ_00886	JDGLLDHO_00918	BDBMOFKM_00422	MCBBHMAC_00874	LNDBPDFH_00485	BJMINCDE_00765	HABLEDEA_00766	DNCHKIFB_00765	GDHFBEKI_00887	JJFOCAGO_00898	EPCMKLML_00603	DJLPNLGL_00602	MIDKCECA_00891	DCPFONIA_01079	IEIEOLNK_00912	PHIIEJBL_00878
group_2863		hypothetical protein	46	46	1	1	1503				767	767	767	PGCHEGPE_02184	OCOFGFMB_02149	EAOMLFGP_02135	LHMDJMJG_02035	IKDLBHCP_00368	AMDKGMGA_00376	GAIEGEDB_02192	GDDNCICH_02190	PAADNGIP_02216	OLBGFLCP_01121	EELMGBGK_02209	EDBIPDPG_02249	BEDGMOGA_02259	JEOHDMCO_02244	LPDNILLO_02214	PLJACNLN_02197	DDEFAKFN_02183	OEJPHLGD_02169	ECNPBPAE_02223	EKFCDNBK_02211	HGHNNNMJ_02201	JDGLLDHO_02217	BDBMOFKM_00960	MCBBHMAC_02195	LNDBPDFH_00417	BJMINCDE_00340	HABLEDEA_00340	DNCHKIFB_00340	GDHFBEKI_02196	JJFOCAGO_02201	EPCMKLML_00515	DJLPNLGL_00496	MIDKCECA_00368	DCPFONIA_01121	IEIEOLNK_02196	PHIIEJBL_02210
group_2864		hypothetical protein	46	46	1	1	1624				488	488	488	PGCHEGPE_01763	OCOFGFMB_01528	EAOMLFGP_01630	LHMDJMJG_00830	IKDLBHCP_01280	AMDKGMGA_01287	GAIEGEDB_01794	GDDNCICH_01780	PAADNGIP_01811	OLBGFLCP_01518	EELMGBGK_01814	EDBIPDPG_01464	BEDGMOGA_01475	JEOHDMCO_01797	LPDNILLO_01771	PLJACNLN_01819	DDEFAKFN_01785	OEJPHLGD_01789	ECNPBPAE_01844	EKFCDNBK_01832	HGHNNNMJ_01821	JDGLLDHO_01800	BDBMOFKM_01035	MCBBHMAC_01758	LNDBPDFH_00995	BJMINCDE_01575	HABLEDEA_01583	DNCHKIFB_01575	GDHFBEKI_01817	JJFOCAGO_01780	EPCMKLML_01009	DJLPNLGL_01008	MIDKCECA_01217	DCPFONIA_01453	IEIEOLNK_01786	PHIIEJBL_01827
rnc		Ribonuclease 3	46	46	1	1	2170				686	686	686	PGCHEGPE_00325	OCOFGFMB_00118	EAOMLFGP_00118	LHMDJMJG_01962	IKDLBHCP_00648	AMDKGMGA_00656	GAIEGEDB_00325	GDDNCICH_00253	PAADNGIP_00325	OLBGFLCP_02277	EELMGBGK_00326	EDBIPDPG_00118	BEDGMOGA_00118	JEOHDMCO_00118	LPDNILLO_00326	PLJACNLN_00326	DDEFAKFN_00326	OEJPHLGD_00322	ECNPBPAE_00326	EKFCDNBK_00326	HGHNNNMJ_00326	JDGLLDHO_00234	BDBMOFKM_00543	MCBBHMAC_00342	LNDBPDFH_01960	BJMINCDE_01739	HABLEDEA_01747	DNCHKIFB_01739	GDHFBEKI_00326	JJFOCAGO_00342	EPCMKLML_02043	DJLPNLGL_02010	MIDKCECA_00648	DCPFONIA_00741	IEIEOLNK_00253	PHIIEJBL_00225
lacF_4		Lactose transport system permease protein LacF	46	46	1	1	466				887	887	887	PGCHEGPE_00796	OCOFGFMB_02022	EAOMLFGP_00520	LHMDJMJG_02134	IKDLBHCP_01924	AMDKGMGA_01932	GAIEGEDB_00853	GDDNCICH_00857	PAADNGIP_00717	OLBGFLCP_02437	EELMGBGK_00823	EDBIPDPG_00712	BEDGMOGA_00723	JEOHDMCO_00651	LPDNILLO_00853	PLJACNLN_00854	DDEFAKFN_00781	OEJPHLGD_00735	ECNPBPAE_00860	EKFCDNBK_00868	HGHNNNMJ_00824	JDGLLDHO_00866	BDBMOFKM_00719	MCBBHMAC_00848	LNDBPDFH_01637	BJMINCDE_01667	HABLEDEA_01675	DNCHKIFB_01667	GDHFBEKI_00818	JJFOCAGO_00849	EPCMKLML_01650	DJLPNLGL_01649	MIDKCECA_01910	DCPFONIA_00450	IEIEOLNK_00863	PHIIEJBL_00852
cfiB_1		2-oxoglutarate carboxylase small subunit	46	46	1	1	427				3428	3428	3428	PGCHEGPE_00834	OCOFGFMB_01615	EAOMLFGP_00482	LHMDJMJG_01625	IKDLBHCP_01002	AMDKGMGA_01014	GAIEGEDB_00815	GDDNCICH_00819	PAADNGIP_00755	OLBGFLCP_01260	EELMGBGK_00861	EDBIPDPG_00750	BEDGMOGA_00761	JEOHDMCO_00689	LPDNILLO_00815	PLJACNLN_00816	DDEFAKFN_00743	OEJPHLGD_00773	ECNPBPAE_00822	EKFCDNBK_00830	HGHNNNMJ_00862	JDGLLDHO_00828	BDBMOFKM_00757	MCBBHMAC_00810	LNDBPDFH_01288	BJMINCDE_01107	HABLEDEA_01107	DNCHKIFB_01107	GDHFBEKI_00856	JJFOCAGO_00811	EPCMKLML_01309	DJLPNLGL_01308	MIDKCECA_01000	DCPFONIA_00488	IEIEOLNK_00825	PHIIEJBL_00814
group_2868		RadC-like JAB domain protein	46	46	1	1	1008				692	692	692	PGCHEGPE_01685	OCOFGFMB_01452	EAOMLFGP_01389	LHMDJMJG_02384	IKDLBHCP_02128	AMDKGMGA_02135	GAIEGEDB_01716	GDDNCICH_01702	PAADNGIP_01733	OLBGFLCP_02570	EELMGBGK_01736	EDBIPDPG_01836	BEDGMOGA_01847	JEOHDMCO_01748	LPDNILLO_01723	PLJACNLN_01741	DDEFAKFN_01707	OEJPHLGD_01711	ECNPBPAE_01766	EKFCDNBK_01754	HGHNNNMJ_01743	JDGLLDHO_01715	BDBMOFKM_01773	MCBBHMAC_01673	LNDBPDFH_02038	BJMINCDE_01600	HABLEDEA_01608	DNCHKIFB_01600	GDHFBEKI_01739	JJFOCAGO_01702	EPCMKLML_02121	DJLPNLGL_02088	MIDKCECA_02113	DCPFONIA_01937	IEIEOLNK_01708	PHIIEJBL_01730
punA		Purine nucleoside phosphorylase 1	46	46	1	1	2223				818	818	818	PGCHEGPE_00271	OCOFGFMB_00064	EAOMLFGP_00064	LHMDJMJG_00296	IKDLBHCP_00594	AMDKGMGA_00602	GAIEGEDB_00271	GDDNCICH_00199	PAADNGIP_00271	OLBGFLCP_00584	EELMGBGK_00272	EDBIPDPG_00064	BEDGMOGA_00064	JEOHDMCO_00064	LPDNILLO_00272	PLJACNLN_00272	DDEFAKFN_00272	OEJPHLGD_00268	ECNPBPAE_00272	EKFCDNBK_00272	HGHNNNMJ_00272	JDGLLDHO_00288	BDBMOFKM_00489	MCBBHMAC_00288	LNDBPDFH_00892	BJMINCDE_00867	HABLEDEA_00868	DNCHKIFB_00867	GDHFBEKI_00272	JJFOCAGO_00288	EPCMKLML_00883	DJLPNLGL_00882	MIDKCECA_00594	DCPFONIA_00687	IEIEOLNK_00199	PHIIEJBL_00279
gpr		L-glyceraldehyde 3-phosphate reductase	46	46	1	1	95				461	989	943	PGCHEGPE_02454	OCOFGFMB_01392	EAOMLFGP_02393	LHMDJMJG_02147	IKDLBHCP_00746	AMDKGMGA_00754	GAIEGEDB_02481	GDDNCICH_01676	PAADNGIP_01707	OLBGFLCP_02179	EELMGBGK_01710	EDBIPDPG_02455	BEDGMOGA_02469	JEOHDMCO_01722	LPDNILLO_02492	PLJACNLN_01715	DDEFAKFN_02486	OEJPHLGD_02474	ECNPBPAE_01740	EKFCDNBK_01728	HGHNNNMJ_01717	JDGLLDHO_02512	BDBMOFKM_01508	MCBBHMAC_02475	LNDBPDFH_01266	BJMINCDE_02266	HABLEDEA_02271	DNCHKIFB_02266	GDHFBEKI_01713	JJFOCAGO_02470	EPCMKLML_01239	DJLPNLGL_01238	MIDKCECA_00835	DCPFONIA_02499	IEIEOLNK_01682	PHIIEJBL_01694
cshB		DEAD-box ATP-dependent RNA helicase CshB	46	46	1	1	1708				1349	1349	1349	PGCHEGPE_00609	OCOFGFMB_00283	EAOMLFGP_01795	LHMDJMJG_00156	IKDLBHCP_01488	AMDKGMGA_01495	GAIEGEDB_00709	GDDNCICH_00637	PAADNGIP_00609	OLBGFLCP_00710	EELMGBGK_00715	EDBIPDPG_01369	BEDGMOGA_01376	JEOHDMCO_00612	LPDNILLO_00709	PLJACNLN_00710	DDEFAKFN_01309	OEJPHLGD_01314	ECNPBPAE_00716	EKFCDNBK_00724	HGHNNNMJ_00716	JDGLLDHO_00722	BDBMOFKM_01341	MCBBHMAC_00496	LNDBPDFH_01195	BJMINCDE_01315	HABLEDEA_01359	DNCHKIFB_01314	GDHFBEKI_00710	JJFOCAGO_00626	EPCMKLML_01214	DJLPNLGL_01213	MIDKCECA_01472	DCPFONIA_01408	IEIEOLNK_00643	PHIIEJBL_00623
lacR_3		HTH-type transcriptional regulator LacR	46	46	1	1	3378				1034	1034	1034	PGCHEGPE_01926	OCOFGFMB_01846	EAOMLFGP_01855	LHMDJMJG_02195	IKDLBHCP_00130	AMDKGMGA_00130	GAIEGEDB_01957	GDDNCICH_01973	PAADNGIP_02000	OLBGFLCP_02171	EELMGBGK_02016	EDBIPDPG_01988	BEDGMOGA_01999	JEOHDMCO_01975	LPDNILLO_02000	PLJACNLN_01982	DDEFAKFN_01948	OEJPHLGD_01952	ECNPBPAE_02007	EKFCDNBK_01995	HGHNNNMJ_01984	JDGLLDHO_01963	BDBMOFKM_01936	MCBBHMAC_01921	LNDBPDFH_01550	BJMINCDE_01831	HABLEDEA_01839	DNCHKIFB_01831	GDHFBEKI_01980	JJFOCAGO_01943	EPCMKLML_01560	DJLPNLGL_01559	MIDKCECA_00130	DCPFONIA_02066	IEIEOLNK_01979	PHIIEJBL_01960
lacF_2		PTS system lactose-specific EIIA component	46	46	1	1	2259				317	317	317	PGCHEGPE_00256	OCOFGFMB_00049	EAOMLFGP_00049	LHMDJMJG_00311	IKDLBHCP_00579	AMDKGMGA_00587	GAIEGEDB_00256	GDDNCICH_00184	PAADNGIP_00256	OLBGFLCP_00599	EELMGBGK_00257	EDBIPDPG_00049	BEDGMOGA_00049	JEOHDMCO_00049	LPDNILLO_00257	PLJACNLN_00257	DDEFAKFN_00257	OEJPHLGD_00253	ECNPBPAE_00257	EKFCDNBK_00257	HGHNNNMJ_00257	JDGLLDHO_00303	BDBMOFKM_00888	MCBBHMAC_00273	LNDBPDFH_00907	BJMINCDE_00882	HABLEDEA_00883	DNCHKIFB_00882	GDHFBEKI_00257	JJFOCAGO_00273	EPCMKLML_00868	DJLPNLGL_00867	MIDKCECA_00579	DCPFONIA_00672	IEIEOLNK_00184	PHIIEJBL_00294
abfA_2		Intracellular exo-alpha-(1->5)-L-arabinofuranosidase	46	46	1	1	1543				1517	1517	1517	PGCHEGPE_00687	OCOFGFMB_01936	EAOMLFGP_01960	LHMDJMJG_01417	IKDLBHCP_00409	AMDKGMGA_00417	GAIEGEDB_00480	GDDNCICH_00408	PAADNGIP_01904	OLBGFLCP_00407	EELMGBGK_00480	EDBIPDPG_00170	BEDGMOGA_00170	JEOHDMCO_00372	LPDNILLO_00480	PLJACNLN_00481	DDEFAKFN_00481	OEJPHLGD_00477	ECNPBPAE_00481	EKFCDNBK_00481	HGHNNNMJ_00481	JDGLLDHO_00489	BDBMOFKM_01000	MCBBHMAC_00660	LNDBPDFH_00377	BJMINCDE_00380	HABLEDEA_00380	DNCHKIFB_00380	GDHFBEKI_00481	JJFOCAGO_00704	EPCMKLML_00475	DJLPNLGL_00536	MIDKCECA_00409	DCPFONIA_01371	IEIEOLNK_00408	PHIIEJBL_00480
chvE		Multiple sugar-binding periplasmic receptor ChvE	46	46	1	1	443				1088	1088	1088	PGCHEGPE_00819	OCOFGFMB_01955	EAOMLFGP_00497	LHMDJMJG_01313	IKDLBHCP_01017	AMDKGMGA_00999	GAIEGEDB_00830	GDDNCICH_00834	PAADNGIP_00740	OLBGFLCP_01244	EELMGBGK_00846	EDBIPDPG_00735	BEDGMOGA_00746	JEOHDMCO_00674	LPDNILLO_00830	PLJACNLN_00831	DDEFAKFN_00758	OEJPHLGD_00758	ECNPBPAE_00837	EKFCDNBK_00845	HGHNNNMJ_00847	JDGLLDHO_00843	BDBMOFKM_00742	MCBBHMAC_00825	LNDBPDFH_01273	BJMINCDE_01122	HABLEDEA_01122	DNCHKIFB_01122	GDHFBEKI_00841	JJFOCAGO_00826	EPCMKLML_01324	DJLPNLGL_01323	MIDKCECA_00985	DCPFONIA_00473	IEIEOLNK_00840	PHIIEJBL_00829
rpiA		Ribose-5-phosphate isomerase A	46	46	1	1	2219				683	683	683	PGCHEGPE_00275	OCOFGFMB_00068	EAOMLFGP_00068	LHMDJMJG_00292	IKDLBHCP_00598	AMDKGMGA_00606	GAIEGEDB_00275	GDDNCICH_00203	PAADNGIP_00275	OLBGFLCP_00580	EELMGBGK_00276	EDBIPDPG_00068	BEDGMOGA_00068	JEOHDMCO_00068	LPDNILLO_00276	PLJACNLN_00276	DDEFAKFN_00276	OEJPHLGD_00272	ECNPBPAE_00276	EKFCDNBK_00276	HGHNNNMJ_00276	JDGLLDHO_00284	BDBMOFKM_00493	MCBBHMAC_00292	LNDBPDFH_00888	BJMINCDE_00863	HABLEDEA_00864	DNCHKIFB_00863	GDHFBEKI_00276	JJFOCAGO_00292	EPCMKLML_00887	DJLPNLGL_00886	MIDKCECA_00598	DCPFONIA_00691	IEIEOLNK_00203	PHIIEJBL_00275
group_2876		MarR family protein	46	46	1	1	1691				443	443	443	PGCHEGPE_00626	OCOFGFMB_00300	EAOMLFGP_01812	LHMDJMJG_00173	IKDLBHCP_01505	AMDKGMGA_01513	GAIEGEDB_00726	GDDNCICH_00654	PAADNGIP_00626	OLBGFLCP_00727	EELMGBGK_00732	EDBIPDPG_01386	BEDGMOGA_01359	JEOHDMCO_00629	LPDNILLO_00726	PLJACNLN_00727	DDEFAKFN_01326	OEJPHLGD_01331	ECNPBPAE_00733	EKFCDNBK_00741	HGHNNNMJ_00733	JDGLLDHO_00739	BDBMOFKM_01323	MCBBHMAC_00479	LNDBPDFH_01177	BJMINCDE_01298	HABLEDEA_01341	DNCHKIFB_01297	GDHFBEKI_00727	JJFOCAGO_00643	EPCMKLML_01232	DJLPNLGL_01231	MIDKCECA_01490	DCPFONIA_01390	IEIEOLNK_00660	PHIIEJBL_00640
mraZ		Transcriptional regulator MraZ	46	46	1	1	2972				431	431	431	PGCHEGPE_00942	OCOFGFMB_00500	EAOMLFGP_00951	LHMDJMJG_01587	IKDLBHCP_00500	AMDKGMGA_00508	GAIEGEDB_00948	GDDNCICH_00967	PAADNGIP_00937	OLBGFLCP_01093	EELMGBGK_00921	EDBIPDPG_00895	BEDGMOGA_00906	JEOHDMCO_00772	LPDNILLO_00984	PLJACNLN_00950	DDEFAKFN_00876	OEJPHLGD_00881	ECNPBPAE_00970	EKFCDNBK_00959	HGHNNNMJ_00947	JDGLLDHO_00954	BDBMOFKM_00254	MCBBHMAC_00957	LNDBPDFH_00089	BJMINCDE_00090	HABLEDEA_00090	DNCHKIFB_00090	GDHFBEKI_00948	JJFOCAGO_00959	EPCMKLML_00088	DJLPNLGL_00088	MIDKCECA_00500	DCPFONIA_00915	IEIEOLNK_00973	PHIIEJBL_00941
group_2878		Acetyltransferase	46	46	1	1	1709				431	431	431	PGCHEGPE_00608	OCOFGFMB_00282	EAOMLFGP_01794	LHMDJMJG_00155	IKDLBHCP_01487	AMDKGMGA_01494	GAIEGEDB_00708	GDDNCICH_00636	PAADNGIP_00608	OLBGFLCP_00709	EELMGBGK_00714	EDBIPDPG_01368	BEDGMOGA_01377	JEOHDMCO_00611	LPDNILLO_00708	PLJACNLN_00709	DDEFAKFN_01308	OEJPHLGD_01313	ECNPBPAE_00715	EKFCDNBK_00723	HGHNNNMJ_00715	JDGLLDHO_00721	BDBMOFKM_01342	MCBBHMAC_00497	LNDBPDFH_01196	BJMINCDE_01316	HABLEDEA_01360	DNCHKIFB_01315	GDHFBEKI_00709	JJFOCAGO_00625	EPCMKLML_01213	DJLPNLGL_01212	MIDKCECA_01471	DCPFONIA_01409	IEIEOLNK_00642	PHIIEJBL_00622
group_2879		hypothetical protein	46	46	1	1	883				710	710	710	PGCHEGPE_01210	OCOFGFMB_00837	EAOMLFGP_00894	LHMDJMJG_00063	IKDLBHCP_01188	AMDKGMGA_01196	GAIEGEDB_01326	GDDNCICH_01289	PAADNGIP_01312	OLBGFLCP_00504	EELMGBGK_01272	EDBIPDPG_00563	BEDGMOGA_00563	JEOHDMCO_01156	LPDNILLO_01289	PLJACNLN_01328	DDEFAKFN_01198	OEJPHLGD_01203	ECNPBPAE_01345	EKFCDNBK_01334	HGHNNNMJ_01322	JDGLLDHO_01349	BDBMOFKM_00032	MCBBHMAC_01205	LNDBPDFH_00932	BJMINCDE_00244	HABLEDEA_00244	DNCHKIFB_00244	GDHFBEKI_01326	JJFOCAGO_01227	EPCMKLML_00946	DJLPNLGL_00945	MIDKCECA_01182	DCPFONIA_01530	IEIEOLNK_01295	PHIIEJBL_01316
group_2880		D-aspartate ligase	46	46	1	1	3414				1265	1265	1265	PGCHEGPE_01006	OCOFGFMB_00666	EAOMLFGP_00684	LHMDJMJG_00613	IKDLBHCP_00094	AMDKGMGA_00094	GAIEGEDB_01012	GDDNCICH_01031	PAADNGIP_01001	OLBGFLCP_01195	EELMGBGK_01014	EDBIPDPG_00997	BEDGMOGA_01008	JEOHDMCO_00840	LPDNILLO_01031	PLJACNLN_01014	DDEFAKFN_00940	OEJPHLGD_00945	ECNPBPAE_01034	EKFCDNBK_01023	HGHNNNMJ_01011	JDGLLDHO_01035	BDBMOFKM_00935	MCBBHMAC_01000	LNDBPDFH_00545	BJMINCDE_01046	HABLEDEA_01047	DNCHKIFB_01046	GDHFBEKI_01012	JJFOCAGO_01023	EPCMKLML_00375	DJLPNLGL_00375	MIDKCECA_00094	DCPFONIA_01195	IEIEOLNK_01037	PHIIEJBL_01005
group_2881		hypothetical protein	46	46	1	1	2263				371	371	371	PGCHEGPE_00252	OCOFGFMB_00045	EAOMLFGP_00045	LHMDJMJG_00315	IKDLBHCP_00575	AMDKGMGA_00583	GAIEGEDB_00252	GDDNCICH_00180	PAADNGIP_00252	OLBGFLCP_00603	EELMGBGK_00253	EDBIPDPG_00045	BEDGMOGA_00045	JEOHDMCO_00045	LPDNILLO_00253	PLJACNLN_00253	DDEFAKFN_00253	OEJPHLGD_00249	ECNPBPAE_00253	EKFCDNBK_00253	HGHNNNMJ_00253	JDGLLDHO_00307	BDBMOFKM_00884	MCBBHMAC_00269	LNDBPDFH_00911	BJMINCDE_00886	HABLEDEA_00887	DNCHKIFB_00886	GDHFBEKI_00253	JJFOCAGO_00269	EPCMKLML_00864	DJLPNLGL_00863	MIDKCECA_00575	DCPFONIA_01481	IEIEOLNK_00180	PHIIEJBL_00298
group_2882		C4-dicarboxylate transporter/malic acid transport protein	46	46	1	1	2130				965	965	965	PGCHEGPE_00075	OCOFGFMB_00218	EAOMLFGP_00319	LHMDJMJG_00475	IKDLBHCP_01116	AMDKGMGA_01124	GAIEGEDB_00075	GDDNCICH_00075	PAADNGIP_00075	OLBGFLCP_00075	EELMGBGK_00075	EDBIPDPG_00326	BEDGMOGA_00326	JEOHDMCO_00329	LPDNILLO_00075	PLJACNLN_00075	DDEFAKFN_00075	OEJPHLGD_00075	ECNPBPAE_00075	EKFCDNBK_00075	HGHNNNMJ_00075	JDGLLDHO_00133	BDBMOFKM_00111	MCBBHMAC_00133	LNDBPDFH_01139	BJMINCDE_00930	HABLEDEA_00931	DNCHKIFB_00930	GDHFBEKI_00075	JJFOCAGO_00092	EPCMKLML_01153	DJLPNLGL_01152	MIDKCECA_01110	DCPFONIA_00188	IEIEOLNK_00075	PHIIEJBL_00133
trmK		tRNA (adenine(22)-N(1))-methyltransferase	46	46	1	1	3333				701	701	701	PGCHEGPE_01265	OCOFGFMB_01004	EAOMLFGP_01432	LHMDJMJG_00914	IKDLBHCP_01764	AMDKGMGA_01772	GAIEGEDB_01381	GDDNCICH_01344	PAADNGIP_01367	OLBGFLCP_01462	EELMGBGK_01327	EDBIPDPG_01416	BEDGMOGA_01427	JEOHDMCO_01211	LPDNILLO_01344	PLJACNLN_01383	DDEFAKFN_01253	OEJPHLGD_01258	ECNPBPAE_01400	EKFCDNBK_01394	HGHNNNMJ_01377	JDGLLDHO_01387	BDBMOFKM_00680	MCBBHMAC_01260	LNDBPDFH_02281	BJMINCDE_01479	HABLEDEA_01487	DNCHKIFB_01478	GDHFBEKI_01381	JJFOCAGO_01282	EPCMKLML_02306	DJLPNLGL_02296	MIDKCECA_01750	DCPFONIA_01685	IEIEOLNK_01350	PHIIEJBL_01377
group_2884		YacP-like NYN domain protein	46	46	1	1	1347				530	530	530	PGCHEGPE_00400	OCOFGFMB_00319	EAOMLFGP_00197	LHMDJMJG_00190	IKDLBHCP_00231	AMDKGMGA_00197	GAIEGEDB_00400	GDDNCICH_00328	PAADNGIP_00400	OLBGFLCP_00268	EELMGBGK_00400	EDBIPDPG_00411	BEDGMOGA_00411	JEOHDMCO_00193	LPDNILLO_00400	PLJACNLN_00401	DDEFAKFN_00401	OEJPHLGD_00397	ECNPBPAE_00401	EKFCDNBK_00401	HGHNNNMJ_00401	JDGLLDHO_00409	BDBMOFKM_02361	MCBBHMAC_00421	LNDBPDFH_00623	BJMINCDE_00988	HABLEDEA_00989	DNCHKIFB_00988	GDHFBEKI_00401	JJFOCAGO_00417	EPCMKLML_00714	DJLPNLGL_00713	MIDKCECA_00231	DCPFONIA_00073	IEIEOLNK_00328	PHIIEJBL_00400
ptsG_3		PTS system glucose-specific EIICBA component	46	46	1	3	30				458	458	458	PGCHEGPE_02141	OCOFGFMB_02099	EAOMLFGP_02062	LHMDJMJG_02683	IKDLBHCP_02163	AMDKGMGA_02170	GAIEGEDB_02131	GDDNCICH_02147	PAADNGIP_02173	OLBGFLCP_01923	EELMGBGK_02166	EDBIPDPG_02208	BEDGMOGA_02218	JEOHDMCO_02167	LPDNILLO_02171	PLJACNLN_02156	DDEFAKFN_02122	OEJPHLGD_02126	ECNPBPAE_02180	EKFCDNBK_02168	HGHNNNMJ_02158	JDGLLDHO_02157	BDBMOFKM_02174	MCBBHMAC_02143	LNDBPDFH_02153	BJMINCDE_02017	HABLEDEA_02025	DNCHKIFB_02017	GDHFBEKI_02153	JJFOCAGO_02158	EPCMKLML_02203	DJLPNLGL_02193	MIDKCECA_02148	DCPFONIA_01845	IEIEOLNK_02153	PHIIEJBL_02158
ulaA_1		Ascorbate-specific PTS system EIIC component	46	46	1	1	1752				1373	1373	1373	PGCHEGPE_00566	OCOFGFMB_00240	EAOMLFGP_00628	LHMDJMJG_00113	IKDLBHCP_01685	AMDKGMGA_01732	GAIEGEDB_00666	GDDNCICH_00594	PAADNGIP_00566	OLBGFLCP_00667	EELMGBGK_00672	EDBIPDPG_01719	BEDGMOGA_01730	JEOHDMCO_00570	LPDNILLO_00666	PLJACNLN_00667	DDEFAKFN_01554	OEJPHLGD_01600	ECNPBPAE_00673	EKFCDNBK_00681	HGHNNNMJ_00673	JDGLLDHO_00679	BDBMOFKM_01832	MCBBHMAC_00539	LNDBPDFH_01676	BJMINCDE_01890	HABLEDEA_01898	DNCHKIFB_01890	GDHFBEKI_00667	JJFOCAGO_00583	EPCMKLML_01688	DJLPNLGL_01687	MIDKCECA_01670	DCPFONIA_01758	IEIEOLNK_00600	PHIIEJBL_00580
gmuE_2		Putative fructokinase	46	46	1	2	52				857	857	857	PGCHEGPE_00910	OCOFGFMB_00600	EAOMLFGP_01264	LHMDJMJG_01184	IKDLBHCP_00867	AMDKGMGA_00875	GAIEGEDB_00916	GDDNCICH_00935	PAADNGIP_00905	OLBGFLCP_01024	EELMGBGK_00990	EDBIPDPG_00673	BEDGMOGA_00650	JEOHDMCO_00752	LPDNILLO_00931	PLJACNLN_00918	DDEFAKFN_00844	OEJPHLGD_00849	ECNPBPAE_00938	EKFCDNBK_00927	HGHNNNMJ_00915	JDGLLDHO_00888	BDBMOFKM_00453	MCBBHMAC_00904	LNDBPDFH_00514	BJMINCDE_00795	HABLEDEA_00796	DNCHKIFB_00795	GDHFBEKI_00916	JJFOCAGO_00927	EPCMKLML_00573	DJLPNLGL_00573	MIDKCECA_00861	DCPFONIA_01109	IEIEOLNK_00941	PHIIEJBL_00909
group_2888		hypothetical protein	46	46	1	1	2082				338	338	338	PGCHEGPE_00031	OCOFGFMB_00938	EAOMLFGP_00350	LHMDJMJG_01232	IKDLBHCP_01873	AMDKGMGA_01910	GAIEGEDB_00031	GDDNCICH_00031	PAADNGIP_00031	OLBGFLCP_00031	EELMGBGK_00031	EDBIPDPG_00282	BEDGMOGA_00282	JEOHDMCO_00285	LPDNILLO_00031	PLJACNLN_00031	DDEFAKFN_00031	OEJPHLGD_00031	ECNPBPAE_00031	EKFCDNBK_00031	HGHNNNMJ_00031	JDGLLDHO_00177	BDBMOFKM_00371	MCBBHMAC_00177	LNDBPDFH_01359	BJMINCDE_01643	HABLEDEA_01651	DNCHKIFB_01643	GDHFBEKI_00031	JJFOCAGO_00048	EPCMKLML_01372	DJLPNLGL_01371	MIDKCECA_01859	DCPFONIA_00144	IEIEOLNK_00031	PHIIEJBL_00177
group_2889		Glucitol operon activator protein (GutM)	46	46	1	9	3				491	491	491	PGCHEGPE_02669	OCOFGFMB_02616	EAOMLFGP_02573	LHMDJMJG_02586	IKDLBHCP_02582	AMDKGMGA_02547	GAIEGEDB_02620	GDDNCICH_02670	PAADNGIP_02651	OLBGFLCP_02731	EELMGBGK_02650	EDBIPDPG_02649	BEDGMOGA_02666	JEOHDMCO_02693	LPDNILLO_02676	PLJACNLN_02653	DDEFAKFN_02625	OEJPHLGD_02619	ECNPBPAE_02656	EKFCDNBK_02637	HGHNNNMJ_02637	JDGLLDHO_02660	BDBMOFKM_02490	MCBBHMAC_02676	LNDBPDFH_02586	BJMINCDE_02454	HABLEDEA_02434	DNCHKIFB_02440	GDHFBEKI_02664	JJFOCAGO_02663	EPCMKLML_02574	DJLPNLGL_02552	MIDKCECA_02535	DCPFONIA_02528	IEIEOLNK_02655	PHIIEJBL_02665
dagK_2		Diacylglycerol kinase	46	46	1	1	3330				908	908	908	PGCHEGPE_01268	OCOFGFMB_01007	EAOMLFGP_01429	LHMDJMJG_00917	IKDLBHCP_01767	AMDKGMGA_01775	GAIEGEDB_01384	GDDNCICH_01347	PAADNGIP_01370	OLBGFLCP_01465	EELMGBGK_01330	EDBIPDPG_01419	BEDGMOGA_01430	JEOHDMCO_01214	LPDNILLO_01347	PLJACNLN_01386	DDEFAKFN_01256	OEJPHLGD_01261	ECNPBPAE_01403	EKFCDNBK_01391	HGHNNNMJ_01380	JDGLLDHO_01390	BDBMOFKM_00677	MCBBHMAC_01263	LNDBPDFH_02284	BJMINCDE_01482	HABLEDEA_01490	DNCHKIFB_01481	GDHFBEKI_01384	JJFOCAGO_01285	EPCMKLML_02303	DJLPNLGL_02293	MIDKCECA_01753	DCPFONIA_01688	IEIEOLNK_01353	PHIIEJBL_01374
group_2891		hypothetical protein	46	46	1	1	281				290	290	290	PGCHEGPE_02898	OCOFGFMB_02860	EAOMLFGP_02796	LHMDJMJG_02805	IKDLBHCP_02721	AMDKGMGA_02703	GAIEGEDB_02822	GDDNCICH_02886	PAADNGIP_02881	OLBGFLCP_02878	EELMGBGK_02844	EDBIPDPG_02865	BEDGMOGA_02883	JEOHDMCO_02903	LPDNILLO_02880	PLJACNLN_02869	DDEFAKFN_02816	OEJPHLGD_02830	ECNPBPAE_02874	EKFCDNBK_02854	HGHNNNMJ_02849	JDGLLDHO_02828	BDBMOFKM_02635	MCBBHMAC_02880	LNDBPDFH_02773	BJMINCDE_02624	HABLEDEA_02611	DNCHKIFB_02611	GDHFBEKI_02879	JJFOCAGO_02866	EPCMKLML_02757	DJLPNLGL_02756	MIDKCECA_02691	DCPFONIA_02664	IEIEOLNK_02889	PHIIEJBL_02869
group_2892		putative BCR, YitT family	46	46	1	2	39				590	590	590	PGCHEGPE_00897	OCOFGFMB_00613	EAOMLFGP_01251	LHMDJMJG_01171	IKDLBHCP_00880	AMDKGMGA_00888	GAIEGEDB_00903	GDDNCICH_00922	PAADNGIP_00892	OLBGFLCP_01011	EELMGBGK_00977	EDBIPDPG_00660	BEDGMOGA_00663	JEOHDMCO_00739	LPDNILLO_00918	PLJACNLN_00905	DDEFAKFN_00831	OEJPHLGD_00836	ECNPBPAE_00925	EKFCDNBK_00914	HGHNNNMJ_00902	JDGLLDHO_00901	BDBMOFKM_00440	MCBBHMAC_00891	LNDBPDFH_00501	BJMINCDE_00782	HABLEDEA_00783	DNCHKIFB_00782	GDHFBEKI_00903	JJFOCAGO_00914	EPCMKLML_00586	DJLPNLGL_00586	MIDKCECA_00874	DCPFONIA_01096	IEIEOLNK_00928	PHIIEJBL_00896
glpQ_1		Glycerophosphodiester phosphodiesterase	46	46	1	1	1018				737	737	737	PGCHEGPE_01695	OCOFGFMB_01462	EAOMLFGP_01399	LHMDJMJG_02394	IKDLBHCP_02416	AMDKGMGA_02423	GAIEGEDB_01726	GDDNCICH_01712	PAADNGIP_01743	OLBGFLCP_02580	EELMGBGK_01746	EDBIPDPG_01846	BEDGMOGA_01857	JEOHDMCO_01758	LPDNILLO_01733	PLJACNLN_01751	DDEFAKFN_01717	OEJPHLGD_01721	ECNPBPAE_01776	EKFCDNBK_01764	HGHNNNMJ_01753	JDGLLDHO_01705	BDBMOFKM_01783	MCBBHMAC_01663	LNDBPDFH_02398	BJMINCDE_01610	HABLEDEA_01618	DNCHKIFB_01610	GDHFBEKI_01749	JJFOCAGO_01712	EPCMKLML_02439	DJLPNLGL_02422	MIDKCECA_02387	DCPFONIA_01947	IEIEOLNK_01718	PHIIEJBL_01720
group_2894		YmdB-like protein	46	46	1	1	210				797	797	797	PGCHEGPE_01375	OCOFGFMB_00974	EAOMLFGP_01336	LHMDJMJG_00734	IKDLBHCP_01563	AMDKGMGA_01571	GAIEGEDB_01444	GDDNCICH_01408	PAADNGIP_01431	OLBGFLCP_01570	EELMGBGK_01390	EDBIPDPG_01526	BEDGMOGA_01537	JEOHDMCO_01320	LPDNILLO_01407	PLJACNLN_01447	DDEFAKFN_01360	OEJPHLGD_01366	ECNPBPAE_01464	EKFCDNBK_01452	HGHNNNMJ_01441	JDGLLDHO_01450	BDBMOFKM_01974	MCBBHMAC_01349	LNDBPDFH_02001	BJMINCDE_01262	HABLEDEA_01305	DNCHKIFB_01262	GDHFBEKI_01445	JJFOCAGO_01392	EPCMKLML_02084	DJLPNLGL_02051	MIDKCECA_01548	DCPFONIA_01605	IEIEOLNK_01414	PHIIEJBL_01413
group_2895		hypothetical protein	46	46	1	1	419				245	245	245	PGCHEGPE_00842	OCOFGFMB_01607	EAOMLFGP_00474	LHMDJMJG_01633	IKDLBHCP_00994	AMDKGMGA_01022	GAIEGEDB_00807	GDDNCICH_00811	PAADNGIP_00763	OLBGFLCP_01268	EELMGBGK_00869	EDBIPDPG_00758	BEDGMOGA_00769	JEOHDMCO_00697	LPDNILLO_00807	PLJACNLN_00808	DDEFAKFN_00735	OEJPHLGD_00781	ECNPBPAE_00814	EKFCDNBK_00822	HGHNNNMJ_00870	JDGLLDHO_00820	BDBMOFKM_00765	MCBBHMAC_00802	LNDBPDFH_01296	BJMINCDE_01099	HABLEDEA_01099	DNCHKIFB_01099	GDHFBEKI_00864	JJFOCAGO_00803	EPCMKLML_01301	DJLPNLGL_01300	MIDKCECA_01008	DCPFONIA_00496	IEIEOLNK_00817	PHIIEJBL_00806
group_2896		Fusaric acid resistance protein-like protein	46	46	1	1	2268				1025	1025	1025	PGCHEGPE_00247	OCOFGFMB_00040	EAOMLFGP_00040	LHMDJMJG_00320	IKDLBHCP_00570	AMDKGMGA_00578	GAIEGEDB_00247	GDDNCICH_00175	PAADNGIP_00247	OLBGFLCP_00608	EELMGBGK_00248	EDBIPDPG_00040	BEDGMOGA_00040	JEOHDMCO_00040	LPDNILLO_00248	PLJACNLN_00248	DDEFAKFN_00248	OEJPHLGD_00244	ECNPBPAE_00248	EKFCDNBK_00248	HGHNNNMJ_00248	JDGLLDHO_00312	BDBMOFKM_00879	MCBBHMAC_00264	LNDBPDFH_00916	BJMINCDE_00891	HABLEDEA_00892	DNCHKIFB_00891	GDHFBEKI_00248	JJFOCAGO_00264	EPCMKLML_00859	DJLPNLGL_00858	MIDKCECA_00570	DCPFONIA_01486	IEIEOLNK_00175	PHIIEJBL_00303
rpmD		50S ribosomal protein L30	46	46	1	1	2195				179	179	179	PGCHEGPE_00299	OCOFGFMB_00092	EAOMLFGP_00092	LHMDJMJG_00268	IKDLBHCP_00622	AMDKGMGA_00630	GAIEGEDB_00299	GDDNCICH_00227	PAADNGIP_00299	OLBGFLCP_00556	EELMGBGK_00300	EDBIPDPG_00092	BEDGMOGA_00092	JEOHDMCO_00092	LPDNILLO_00300	PLJACNLN_00300	DDEFAKFN_00300	OEJPHLGD_00296	ECNPBPAE_00300	EKFCDNBK_00300	HGHNNNMJ_00300	JDGLLDHO_00260	BDBMOFKM_00517	MCBBHMAC_00316	LNDBPDFH_00864	BJMINCDE_00839	HABLEDEA_00840	DNCHKIFB_00839	GDHFBEKI_00300	JJFOCAGO_00316	EPCMKLML_00911	DJLPNLGL_00910	MIDKCECA_00622	DCPFONIA_00715	IEIEOLNK_00227	PHIIEJBL_00251
mtlR		Transcriptional regulator MtlR	46	46	1	1	1515				2033	2033	2033	PGCHEGPE_02169	OCOFGFMB_02120	EAOMLFGP_02083	LHMDJMJG_02464	IKDLBHCP_00380	AMDKGMGA_00388	GAIEGEDB_02159	GDDNCICH_02175	PAADNGIP_02201	OLBGFLCP_00435	EELMGBGK_02194	EDBIPDPG_00142	BEDGMOGA_00142	JEOHDMCO_02212	LPDNILLO_02199	PLJACNLN_02182	DDEFAKFN_02150	OEJPHLGD_02154	ECNPBPAE_02208	EKFCDNBK_02196	HGHNNNMJ_02186	JDGLLDHO_02184	BDBMOFKM_00972	MCBBHMAC_02167	LNDBPDFH_00405	BJMINCDE_00352	HABLEDEA_00352	DNCHKIFB_00352	GDHFBEKI_02181	JJFOCAGO_02186	EPCMKLML_00503	DJLPNLGL_00508	MIDKCECA_00380	DCPFONIA_01343	IEIEOLNK_02181	PHIIEJBL_02179
sle1		N-acetylmuramoyl-L-alanine amidase sle1	46	46	1	1	343				635	635	635	PGCHEGPE_00764	OCOFGFMB_00439	EAOMLFGP_00452	LHMDJMJG_00594	IKDLBHCP_02033	AMDKGMGA_02041	GAIEGEDB_00785	GDDNCICH_00789	PAADNGIP_00685	OLBGFLCP_00866	EELMGBGK_00791	EDBIPDPG_00790	BEDGMOGA_00801	JEOHDMCO_01946	LPDNILLO_00785	PLJACNLN_00786	DDEFAKFN_00713	OEJPHLGD_00703	ECNPBPAE_00792	EKFCDNBK_00800	HGHNNNMJ_00792	JDGLLDHO_00798	BDBMOFKM_01567	MCBBHMAC_00737	LNDBPDFH_01876	BJMINCDE_00438	HABLEDEA_00438	DNCHKIFB_00438	GDHFBEKI_00786	JJFOCAGO_00781	EPCMKLML_01927	DJLPNLGL_01926	MIDKCECA_02019	DCPFONIA_00370	IEIEOLNK_00795	PHIIEJBL_00784
group_2900		sigpep_I_arch: signal peptidase I	46	46	1	1	2803				389	389	389	PGCHEGPE_02332	OCOFGFMB_00529	EAOMLFGP_02839	LHMDJMJG_02655	IKDLBHCP_00529	AMDKGMGA_00537	GAIEGEDB_02322	GDDNCICH_02359	PAADNGIP_02371	OLBGFLCP_01803	EELMGBGK_00950	EDBIPDPG_00924	BEDGMOGA_00935	JEOHDMCO_02723	LPDNILLO_01013	PLJACNLN_02352	DDEFAKFN_02327	OEJPHLGD_02352	ECNPBPAE_02353	EKFCDNBK_02341	HGHNNNMJ_02331	JDGLLDHO_02347	BDBMOFKM_00225	MCBBHMAC_02339	LNDBPDFH_00118	BJMINCDE_00119	HABLEDEA_00119	DNCHKIFB_00119	GDHFBEKI_02351	JJFOCAGO_02308	EPCMKLML_00117	DJLPNLGL_00117	MIDKCECA_00529	DCPFONIA_02205	IEIEOLNK_02365	PHIIEJBL_02377
group_2901		hypothetical protein	46	46	1	1	2781				329	329	329	PGCHEGPE_01493	OCOFGFMB_01186	EAOMLFGP_01181	LHMDJMJG_01820	IKDLBHCP_00549	AMDKGMGA_00557	GAIEGEDB_01562	GDDNCICH_01487	PAADNGIP_01549	OLBGFLCP_01691	EELMGBGK_01508	EDBIPDPG_01597	BEDGMOGA_01608	JEOHDMCO_01438	LPDNILLO_01525	PLJACNLN_01526	DDEFAKFN_01478	OEJPHLGD_01484	ECNPBPAE_01582	EKFCDNBK_01570	HGHNNNMJ_01559	JDGLLDHO_01564	BDBMOFKM_00205	MCBBHMAC_01484	LNDBPDFH_00138	BJMINCDE_00139	HABLEDEA_00139	DNCHKIFB_00139	GDHFBEKI_01524	JJFOCAGO_01510	EPCMKLML_00137	DJLPNLGL_00137	MIDKCECA_00549	DCPFONIA_01725	IEIEOLNK_01493	PHIIEJBL_01553
deoD		Purine nucleoside phosphorylase DeoD-type	46	46	1	1	2222				707	707	707	PGCHEGPE_00272	OCOFGFMB_00065	EAOMLFGP_00065	LHMDJMJG_00295	IKDLBHCP_00595	AMDKGMGA_00603	GAIEGEDB_00272	GDDNCICH_00200	PAADNGIP_00272	OLBGFLCP_00583	EELMGBGK_00273	EDBIPDPG_00065	BEDGMOGA_00065	JEOHDMCO_00065	LPDNILLO_00273	PLJACNLN_00273	DDEFAKFN_00273	OEJPHLGD_00269	ECNPBPAE_00273	EKFCDNBK_00273	HGHNNNMJ_00273	JDGLLDHO_00287	BDBMOFKM_00490	MCBBHMAC_00289	LNDBPDFH_00891	BJMINCDE_00866	HABLEDEA_00867	DNCHKIFB_00866	GDHFBEKI_00273	JJFOCAGO_00289	EPCMKLML_00884	DJLPNLGL_00883	MIDKCECA_00595	DCPFONIA_00688	IEIEOLNK_00200	PHIIEJBL_00278
group_2903		Putative O-methyltransferase	46	46	1	1	2804				683	683	683	PGCHEGPE_02331	OCOFGFMB_00528	EAOMLFGP_02838	LHMDJMJG_02654	IKDLBHCP_00528	AMDKGMGA_00536	GAIEGEDB_02323	GDDNCICH_02358	PAADNGIP_02370	OLBGFLCP_01804	EELMGBGK_00949	EDBIPDPG_00923	BEDGMOGA_00934	JEOHDMCO_02724	LPDNILLO_01012	PLJACNLN_02351	DDEFAKFN_02328	OEJPHLGD_02351	ECNPBPAE_02354	EKFCDNBK_02342	HGHNNNMJ_02332	JDGLLDHO_02348	BDBMOFKM_00226	MCBBHMAC_02340	LNDBPDFH_00117	BJMINCDE_00118	HABLEDEA_00118	DNCHKIFB_00118	GDHFBEKI_02350	JJFOCAGO_02309	EPCMKLML_00116	DJLPNLGL_00116	MIDKCECA_00528	DCPFONIA_02204	IEIEOLNK_02364	PHIIEJBL_02378
group_2904		hypothetical protein	46	46	1	5	13				434	434	434	PGCHEGPE_02349	OCOFGFMB_02326	EAOMLFGP_02281	LHMDJMJG_02231	IKDLBHCP_02351	AMDKGMGA_02358	GAIEGEDB_02363	GDDNCICH_02481	PAADNGIP_02388	OLBGFLCP_02465	EELMGBGK_02369	EDBIPDPG_02405	BEDGMOGA_02415	JEOHDMCO_02403	LPDNILLO_02374	PLJACNLN_02369	DDEFAKFN_02368	OEJPHLGD_02369	ECNPBPAE_02395	EKFCDNBK_02383	HGHNNNMJ_02373	JDGLLDHO_02409	BDBMOFKM_02183	MCBBHMAC_02402	LNDBPDFH_02314	BJMINCDE_02227	HABLEDEA_02234	DNCHKIFB_02227	GDHFBEKI_02368	JJFOCAGO_02365	EPCMKLML_02342	DJLPNLGL_02332	MIDKCECA_02322	DCPFONIA_02300	IEIEOLNK_02486	PHIIEJBL_02418
group_2905		hypothetical protein	46	46	1	1	392				740	740	740	PGCHEGPE_00715	OCOFGFMB_00390	EAOMLFGP_00403	LHMDJMJG_00545	IKDLBHCP_01317	AMDKGMGA_01324	GAIEGEDB_00736	GDDNCICH_00740	PAADNGIP_00636	OLBGFLCP_00817	EELMGBGK_00742	EDBIPDPG_00839	BEDGMOGA_00850	JEOHDMCO_00940	LPDNILLO_00736	PLJACNLN_00737	DDEFAKFN_00664	OEJPHLGD_00654	ECNPBPAE_00743	EKFCDNBK_00751	HGHNNNMJ_00743	JDGLLDHO_00749	BDBMOFKM_02502	MCBBHMAC_00786	LNDBPDFH_01807	BJMINCDE_00487	HABLEDEA_00487	DNCHKIFB_00487	GDHFBEKI_00737	JJFOCAGO_00732	EPCMKLML_01806	DJLPNLGL_01805	MIDKCECA_01254	DCPFONIA_00419	IEIEOLNK_00746	PHIIEJBL_00735
group_2906		hypothetical protein	46	46	1	1	1424			Hypothetical protein with no hits to refseq/uniprot/clusters/cdd/tigrfams/pfam overlapping another protein with hits	254	254	254	PGCHEGPE_02467	OCOFGFMB_02440	EAOMLFGP_02406	LHMDJMJG_02412	IKDLBHCP_00289	AMDKGMGA_00297	GAIEGEDB_02494	GDDNCICH_02493	PAADNGIP_02463	OLBGFLCP_02618	EELMGBGK_02490	EDBIPDPG_02468	BEDGMOGA_02482	JEOHDMCO_02521	LPDNILLO_02505	PLJACNLN_02487	DDEFAKFN_02499	OEJPHLGD_02487	ECNPBPAE_02484	EKFCDNBK_02472	HGHNNNMJ_02462	JDGLLDHO_02525	BDBMOFKM_01425	MCBBHMAC_02485	LNDBPDFH_02127	BJMINCDE_02165	HABLEDEA_02172	DNCHKIFB_02165	GDHFBEKI_02486	JJFOCAGO_02483	EPCMKLML_02186	DJLPNLGL_02176	MIDKCECA_00289	DCPFONIA_02415	IEIEOLNK_02499	PHIIEJBL_02493
dltA		D-alanine--poly(phosphoribitol) ligase subunit 1	46	46	1	1	2792				1514	1514	1514	PGCHEGPE_01504	OCOFGFMB_01197	EAOMLFGP_01192	LHMDJMJG_01892	IKDLBHCP_00538	AMDKGMGA_00546	GAIEGEDB_01573	GDDNCICH_01498	PAADNGIP_01560	OLBGFLCP_01702	EELMGBGK_01519	EDBIPDPG_01586	BEDGMOGA_01597	JEOHDMCO_01449	LPDNILLO_01536	PLJACNLN_01537	DDEFAKFN_01489	OEJPHLGD_01495	ECNPBPAE_01593	EKFCDNBK_01581	HGHNNNMJ_01570	JDGLLDHO_01553	BDBMOFKM_00216	MCBBHMAC_01473	LNDBPDFH_00127	BJMINCDE_00128	HABLEDEA_00128	DNCHKIFB_00128	GDHFBEKI_01535	JJFOCAGO_01521	EPCMKLML_00126	DJLPNLGL_00126	MIDKCECA_00538	DCPFONIA_01736	IEIEOLNK_01504	PHIIEJBL_01564
phoU		Phosphate-specific transport system accessory protein PhoU	46	46	1	1	3600				677	677	677	PGCHEGPE_01518	OCOFGFMB_01211	EAOMLFGP_01127	LHMDJMJG_01037	IKDLBHCP_01064	AMDKGMGA_01072	GAIEGEDB_01587	GDDNCICH_01512	PAADNGIP_01574	OLBGFLCP_01722	EELMGBGK_01533	EDBIPDPG_01789	BEDGMOGA_01800	JEOHDMCO_01463	LPDNILLO_01550	PLJACNLN_01551	DDEFAKFN_01503	OEJPHLGD_01509	ECNPBPAE_01607	EKFCDNBK_01595	HGHNNNMJ_01584	JDGLLDHO_01633	BDBMOFKM_00812	MCBBHMAC_01540	LNDBPDFH_01576	BJMINCDE_00524	HABLEDEA_00524	DNCHKIFB_00524	GDHFBEKI_01549	JJFOCAGO_01535	EPCMKLML_01591	DJLPNLGL_01590	MIDKCECA_01058	DCPFONIA_00305	IEIEOLNK_01518	PHIIEJBL_01605
mgsR		Regulatory protein MgsR	46	46	1	1	2133				356	356	356	PGCHEGPE_00078	OCOFGFMB_00215	EAOMLFGP_00316	LHMDJMJG_00478	IKDLBHCP_01113	AMDKGMGA_01121	GAIEGEDB_00078	GDDNCICH_00078	PAADNGIP_00078	OLBGFLCP_00078	EELMGBGK_00078	EDBIPDPG_00329	BEDGMOGA_00329	JEOHDMCO_00332	LPDNILLO_00078	PLJACNLN_00078	DDEFAKFN_00078	OEJPHLGD_00078	ECNPBPAE_00078	EKFCDNBK_00078	HGHNNNMJ_00078	JDGLLDHO_00130	BDBMOFKM_00114	MCBBHMAC_00130	LNDBPDFH_01136	BJMINCDE_00933	HABLEDEA_00934	DNCHKIFB_00933	GDHFBEKI_00078	JJFOCAGO_00095	EPCMKLML_01150	DJLPNLGL_01149	MIDKCECA_01107	DCPFONIA_00191	IEIEOLNK_00078	PHIIEJBL_00130
group_2910		hypothetical protein	46	46	1	1	1838				188	188	188	PGCHEGPE_02389	OCOFGFMB_02345	EAOMLFGP_02300	LHMDJMJG_02318	IKDLBHCP_01549	AMDKGMGA_01557	GAIEGEDB_02403	GDDNCICH_02403	PAADNGIP_02407	OLBGFLCP_02516	EELMGBGK_02409	EDBIPDPG_02881	BEDGMOGA_02444	JEOHDMCO_02443	LPDNILLO_02414	PLJACNLN_02409	DDEFAKFN_02408	OEJPHLGD_02409	ECNPBPAE_02414	EKFCDNBK_02402	HGHNNNMJ_02392	JDGLLDHO_02428	BDBMOFKM_02238	MCBBHMAC_02421	LNDBPDFH_00196	BJMINCDE_01192	HABLEDEA_01192	DNCHKIFB_01192	GDHFBEKI_02408	JJFOCAGO_02405	EPCMKLML_00195	DJLPNLGL_00195	MIDKCECA_01534	DCPFONIA_02341	IEIEOLNK_02409	PHIIEJBL_02426
betI		HTH-type transcriptional regulator BetI	46	46	1	1	903				599	599	599	PGCHEGPE_01101	OCOFGFMB_01912	EAOMLFGP_01938	LHMDJMJG_00044	IKDLBHCP_00671	AMDKGMGA_00679	GAIEGEDB_01217	GDDNCICH_01180	PAADNGIP_01203	OLBGFLCP_00485	EELMGBGK_01163	EDBIPDPG_00582	BEDGMOGA_00582	JEOHDMCO_01098	LPDNILLO_01180	PLJACNLN_01219	DDEFAKFN_01089	OEJPHLGD_01094	ECNPBPAE_01236	EKFCDNBK_01225	HGHNNNMJ_01213	JDGLLDHO_01223	BDBMOFKM_00051	MCBBHMAC_01096	LNDBPDFH_01496	BJMINCDE_00225	HABLEDEA_00225	DNCHKIFB_00225	GDHFBEKI_01268	JJFOCAGO_01169	EPCMKLML_01539	DJLPNLGL_01538	MIDKCECA_00760	DCPFONIA_00933	IEIEOLNK_01237	PHIIEJBL_01246
lolD		Lipoprotein-releasing system ATP-binding protein LolD	46	46	1	1	1439				662	662	662	PGCHEGPE_02245	OCOFGFMB_02221	EAOMLFGP_02196	LHMDJMJG_02177	IKDLBHCP_00304	AMDKGMGA_00312	GAIEGEDB_02253	GDDNCICH_02251	PAADNGIP_02277	OLBGFLCP_02379	EELMGBGK_02270	EDBIPDPG_02319	BEDGMOGA_02329	JEOHDMCO_02304	LPDNILLO_02275	PLJACNLN_02258	DDEFAKFN_02244	OEJPHLGD_02230	ECNPBPAE_02284	EKFCDNBK_02272	HGHNNNMJ_02262	JDGLLDHO_02276	BDBMOFKM_01440	MCBBHMAC_02256	LNDBPDFH_02418	BJMINCDE_02333	HABLEDEA_02327	DNCHKIFB_02333	GDHFBEKI_02257	JJFOCAGO_02262	EPCMKLML_02462	DJLPNLGL_02439	MIDKCECA_00304	DCPFONIA_02215	IEIEOLNK_02257	PHIIEJBL_02269
nth		Endonuclease III	46	46	1	1	1694				677	677	677	PGCHEGPE_00623	OCOFGFMB_00297	EAOMLFGP_01809	LHMDJMJG_00170	IKDLBHCP_01502	AMDKGMGA_01510	GAIEGEDB_00723	GDDNCICH_00651	PAADNGIP_00623	OLBGFLCP_00724	EELMGBGK_00729	EDBIPDPG_01383	BEDGMOGA_01362	JEOHDMCO_00626	LPDNILLO_00723	PLJACNLN_00724	DDEFAKFN_01323	OEJPHLGD_01328	ECNPBPAE_00730	EKFCDNBK_00738	HGHNNNMJ_00730	JDGLLDHO_00736	BDBMOFKM_01326	MCBBHMAC_00482	LNDBPDFH_01180	BJMINCDE_01301	HABLEDEA_01344	DNCHKIFB_01300	GDHFBEKI_00724	JJFOCAGO_00640	EPCMKLML_01229	DJLPNLGL_01228	MIDKCECA_01487	DCPFONIA_01393	IEIEOLNK_00657	PHIIEJBL_00637
murB		UDP-N-acetylenolpyruvoylglucosamine reductase	46	46	1	1	2375				935	935	935	PGCHEGPE_00177	OCOFGFMB_01754	EAOMLFGP_02339	LHMDJMJG_00659	IKDLBHCP_01724	AMDKGMGA_01699	GAIEGEDB_00177	GDDNCICH_00685	PAADNGIP_00177	OLBGFLCP_00178	EELMGBGK_00178	EDBIPDPG_01768	BEDGMOGA_01779	JEOHDMCO_01554	LPDNILLO_00178	PLJACNLN_00178	DDEFAKFN_00177	OEJPHLGD_00177	ECNPBPAE_00178	EKFCDNBK_00178	HGHNNNMJ_00178	JDGLLDHO_00031	BDBMOFKM_01286	MCBBHMAC_00031	LNDBPDFH_00300	BJMINCDE_00604	HABLEDEA_00604	DNCHKIFB_00604	GDHFBEKI_00178	JJFOCAGO_00194	EPCMKLML_00337	DJLPNLGL_00337	MIDKCECA_01709	DCPFONIA_00574	IEIEOLNK_00691	PHIIEJBL_00031
adeC		Adenine deaminase	46	46	1	1	1608				1754	1754	1754	PGCHEGPE_02117	OCOFGFMB_02049	EAOMLFGP_02038	LHMDJMJG_00814	IKDLBHCP_01296	AMDKGMGA_01303	GAIEGEDB_02107	GDDNCICH_02123	PAADNGIP_02149	OLBGFLCP_01502	EELMGBGK_02142	EDBIPDPG_01480	BEDGMOGA_01491	JEOHDMCO_02142	LPDNILLO_02147	PLJACNLN_02132	DDEFAKFN_02098	OEJPHLGD_02102	ECNPBPAE_02156	EKFCDNBK_02144	HGHNNNMJ_02134	JDGLLDHO_02133	BDBMOFKM_01019	MCBBHMAC_02111	LNDBPDFH_01011	BJMINCDE_01559	HABLEDEA_01567	DNCHKIFB_01559	GDHFBEKI_02129	JJFOCAGO_02134	EPCMKLML_01025	DJLPNLGL_01024	MIDKCECA_01233	DCPFONIA_01469	IEIEOLNK_02129	PHIIEJBL_02128
hmpT		Thiamine precursor transporter HmpT	46	46	1	1	1773				485	485	485	PGCHEGPE_01147	OCOFGFMB_00757	EAOMLFGP_00831	LHMDJMJG_02443	IKDLBHCP_02525	AMDKGMGA_02508	GAIEGEDB_01263	GDDNCICH_01226	PAADNGIP_01249	OLBGFLCP_01389	EELMGBGK_01209	EDBIPDPG_01195	BEDGMOGA_01206	JEOHDMCO_01696	LPDNILLO_01226	PLJACNLN_01265	DDEFAKFN_01135	OEJPHLGD_01140	ECNPBPAE_01282	EKFCDNBK_01271	HGHNNNMJ_01259	JDGLLDHO_01269	BDBMOFKM_01216	MCBBHMAC_01142	LNDBPDFH_00267	BJMINCDE_02049	HABLEDEA_02057	DNCHKIFB_02049	GDHFBEKI_01215	JJFOCAGO_01116	EPCMKLML_00266	DJLPNLGL_00266	MIDKCECA_02496	DCPFONIA_01287	IEIEOLNK_01184	PHIIEJBL_01299
walR_1		Transcriptional regulatory protein WalR	46	46	1	1	1560				704	704	704	PGCHEGPE_00670	OCOFGFMB_01415	EAOMLFGP_00545	LHMDJMJG_00787	IKDLBHCP_02385	AMDKGMGA_02392	GAIEGEDB_00497	GDDNCICH_00425	PAADNGIP_00778	OLBGFLCP_00390	EELMGBGK_00497	EDBIPDPG_00187	BEDGMOGA_00187	JEOHDMCO_00389	LPDNILLO_00497	PLJACNLN_00498	DDEFAKFN_00498	OEJPHLGD_00494	ECNPBPAE_00498	EKFCDNBK_00498	HGHNNNMJ_00498	JDGLLDHO_00506	BDBMOFKM_02262	MCBBHMAC_00677	LNDBPDFH_02554	BJMINCDE_02243	HABLEDEA_02244	DNCHKIFB_02243	GDHFBEKI_00498	JJFOCAGO_00687	EPCMKLML_02552	DJLPNLGL_02530	MIDKCECA_02356	DCPFONIA_01041	IEIEOLNK_00425	PHIIEJBL_00497
group_2918		DinB superfamily protein	46	46	1	1	1968				524	524	524	PGCHEGPE_00539	OCOFGFMB_00852	EAOMLFGP_01316	LHMDJMJG_01520	IKDLBHCP_00158	AMDKGMGA_00270	GAIEGEDB_00639	GDDNCICH_00567	PAADNGIP_00539	OLBGFLCP_01353	EELMGBGK_00639	EDBIPDPG_00466	BEDGMOGA_00466	JEOHDMCO_00529	LPDNILLO_00639	PLJACNLN_00640	DDEFAKFN_00640	OEJPHLGD_00636	ECNPBPAE_00640	EKFCDNBK_00640	HGHNNNMJ_00640	JDGLLDHO_00646	BDBMOFKM_00569	MCBBHMAC_00633	LNDBPDFH_00692	BJMINCDE_01350	HABLEDEA_01263	DNCHKIFB_01349	GDHFBEKI_00640	JJFOCAGO_00487	EPCMKLML_00645	DJLPNLGL_00644	MIDKCECA_00158	DCPFONIA_00654	IEIEOLNK_00504	PHIIEJBL_00716
yohK		Inner membrane protein YohK	46	46	1	1	200				701	701	701	PGCHEGPE_01385	OCOFGFMB_00984	EAOMLFGP_02585	LHMDJMJG_00744	IKDLBHCP_01553	AMDKGMGA_01561	GAIEGEDB_01454	GDDNCICH_01418	PAADNGIP_01441	OLBGFLCP_01580	EELMGBGK_01400	EDBIPDPG_01536	BEDGMOGA_01547	JEOHDMCO_01330	LPDNILLO_01417	PLJACNLN_01457	DDEFAKFN_01370	OEJPHLGD_01376	ECNPBPAE_01474	EKFCDNBK_01462	HGHNNNMJ_01451	JDGLLDHO_01460	BDBMOFKM_01984	MCBBHMAC_01339	LNDBPDFH_01991	BJMINCDE_01252	HABLEDEA_01295	DNCHKIFB_01252	GDHFBEKI_01455	JJFOCAGO_01402	EPCMKLML_02074	DJLPNLGL_02041	MIDKCECA_01538	DCPFONIA_01615	IEIEOLNK_01424	PHIIEJBL_01403
ybaK_1		Cys-tRNA(Pro)/Cys-tRNA(Cys) deacylase YbaK	46	46	1	1	1436				476	476	476	PGCHEGPE_02242	OCOFGFMB_02218	EAOMLFGP_02193	LHMDJMJG_02174	IKDLBHCP_00301	AMDKGMGA_00309	GAIEGEDB_02250	GDDNCICH_02248	PAADNGIP_02274	OLBGFLCP_02376	EELMGBGK_02267	EDBIPDPG_02322	BEDGMOGA_02332	JEOHDMCO_02301	LPDNILLO_02272	PLJACNLN_02255	DDEFAKFN_02241	OEJPHLGD_02227	ECNPBPAE_02281	EKFCDNBK_02269	HGHNNNMJ_02259	JDGLLDHO_02279	BDBMOFKM_01437	MCBBHMAC_02253	LNDBPDFH_02115	BJMINCDE_02330	HABLEDEA_02324	DNCHKIFB_02330	GDHFBEKI_02254	JJFOCAGO_02259	EPCMKLML_02198	DJLPNLGL_02188	MIDKCECA_00301	DCPFONIA_02212	IEIEOLNK_02254	PHIIEJBL_02272
group_2921		hypothetical protein	46	46	1	1	3357				398	398	398	PGCHEGPE_01907	OCOFGFMB_01827	EAOMLFGP_01836	LHMDJMJG_02450	IKDLBHCP_00149	AMDKGMGA_00149	GAIEGEDB_01938	GDDNCICH_01954	PAADNGIP_01981	OLBGFLCP_02152	EELMGBGK_01997	EDBIPDPG_02007	BEDGMOGA_02018	JEOHDMCO_01994	LPDNILLO_01981	PLJACNLN_01963	DDEFAKFN_01929	OEJPHLGD_01933	ECNPBPAE_01988	EKFCDNBK_01976	HGHNNNMJ_01965	JDGLLDHO_01944	BDBMOFKM_01917	MCBBHMAC_01902	LNDBPDFH_01530	BJMINCDE_01850	HABLEDEA_01858	DNCHKIFB_01850	GDHFBEKI_01961	JJFOCAGO_01924	EPCMKLML_01580	DJLPNLGL_01579	MIDKCECA_00149	DCPFONIA_02047	IEIEOLNK_01960	PHIIEJBL_01979
group_2922		hypothetical protein	46	46	1	1	1422				677	677	677	PGCHEGPE_02465	OCOFGFMB_02438	EAOMLFGP_02404	LHMDJMJG_02410	IKDLBHCP_00287	AMDKGMGA_00295	GAIEGEDB_02492	GDDNCICH_02491	PAADNGIP_02461	OLBGFLCP_02616	EELMGBGK_02488	EDBIPDPG_02466	BEDGMOGA_02480	JEOHDMCO_02519	LPDNILLO_02503	PLJACNLN_02485	DDEFAKFN_02497	OEJPHLGD_02485	ECNPBPAE_02482	EKFCDNBK_02470	HGHNNNMJ_02460	JDGLLDHO_02523	BDBMOFKM_01423	MCBBHMAC_02483	LNDBPDFH_02129	BJMINCDE_02163	HABLEDEA_02170	DNCHKIFB_02163	GDHFBEKI_02484	JJFOCAGO_02481	EPCMKLML_02184	DJLPNLGL_02174	MIDKCECA_00287	DCPFONIA_02413	IEIEOLNK_02497	PHIIEJBL_02491
group_2923		PTS system, Lactose/Cellobiose specific IIB subunit	46	46	1	1	1753				284	284	284	PGCHEGPE_00565	OCOFGFMB_00239	EAOMLFGP_00627	LHMDJMJG_00112	IKDLBHCP_01684	AMDKGMGA_01731	GAIEGEDB_00665	GDDNCICH_00593	PAADNGIP_00565	OLBGFLCP_00666	EELMGBGK_00671	EDBIPDPG_01720	BEDGMOGA_01731	JEOHDMCO_00569	LPDNILLO_00665	PLJACNLN_00666	DDEFAKFN_01553	OEJPHLGD_01599	ECNPBPAE_00672	EKFCDNBK_00680	HGHNNNMJ_00672	JDGLLDHO_00678	BDBMOFKM_01833	MCBBHMAC_00540	LNDBPDFH_01675	BJMINCDE_01891	HABLEDEA_01899	DNCHKIFB_01891	GDHFBEKI_00666	JJFOCAGO_00582	EPCMKLML_01689	DJLPNLGL_01688	MIDKCECA_01669	DCPFONIA_01759	IEIEOLNK_00599	PHIIEJBL_00579
yhaX		Stress response protein YhaX	46	46	1	1	999				839	839	839	PGCHEGPE_01676	OCOFGFMB_01443	EAOMLFGP_01380	LHMDJMJG_02513	IKDLBHCP_02137	AMDKGMGA_02144	GAIEGEDB_01707	GDDNCICH_01693	PAADNGIP_01724	OLBGFLCP_02291	EELMGBGK_01727	EDBIPDPG_01827	BEDGMOGA_01838	JEOHDMCO_01739	LPDNILLO_01714	PLJACNLN_01732	DDEFAKFN_01698	OEJPHLGD_01702	ECNPBPAE_01757	EKFCDNBK_01745	HGHNNNMJ_01734	JDGLLDHO_01724	BDBMOFKM_01764	MCBBHMAC_01682	LNDBPDFH_02047	BJMINCDE_01591	HABLEDEA_01599	DNCHKIFB_01591	GDHFBEKI_01730	JJFOCAGO_01693	EPCMKLML_02130	DJLPNLGL_02097	MIDKCECA_02122	DCPFONIA_01928	IEIEOLNK_01699	PHIIEJBL_01739
rpmC		50S ribosomal protein L29	46	46	1	1	2205				188	188	188	PGCHEGPE_00289	OCOFGFMB_00082	EAOMLFGP_00082	LHMDJMJG_00278	IKDLBHCP_00612	AMDKGMGA_00620	GAIEGEDB_00289	GDDNCICH_00217	PAADNGIP_00289	OLBGFLCP_00566	EELMGBGK_00290	EDBIPDPG_00082	BEDGMOGA_00082	JEOHDMCO_00082	LPDNILLO_00290	PLJACNLN_00290	DDEFAKFN_00290	OEJPHLGD_00286	ECNPBPAE_00290	EKFCDNBK_00290	HGHNNNMJ_00290	JDGLLDHO_00270	BDBMOFKM_00507	MCBBHMAC_00306	LNDBPDFH_00874	BJMINCDE_00849	HABLEDEA_00850	DNCHKIFB_00849	GDHFBEKI_00290	JJFOCAGO_00306	EPCMKLML_00901	DJLPNLGL_00900	MIDKCECA_00612	DCPFONIA_00705	IEIEOLNK_00217	PHIIEJBL_00261
group_2926		Antibiotic biosynthesis monooxygenase	46	46	1	2	32				293	293	293	PGCHEGPE_00890	OCOFGFMB_00620	EAOMLFGP_01244	LHMDJMJG_01164	IKDLBHCP_00887	AMDKGMGA_00895	GAIEGEDB_00896	GDDNCICH_00915	PAADNGIP_00885	OLBGFLCP_01004	EELMGBGK_00970	EDBIPDPG_00653	BEDGMOGA_00670	JEOHDMCO_00732	LPDNILLO_00911	PLJACNLN_00898	DDEFAKFN_00824	OEJPHLGD_00829	ECNPBPAE_00918	EKFCDNBK_00907	HGHNNNMJ_00895	JDGLLDHO_00908	BDBMOFKM_00433	MCBBHMAC_00884	LNDBPDFH_00494	BJMINCDE_00775	HABLEDEA_00776	DNCHKIFB_00775	GDHFBEKI_00896	JJFOCAGO_00907	EPCMKLML_00593	DJLPNLGL_00593	MIDKCECA_00881	DCPFONIA_01089	IEIEOLNK_00921	PHIIEJBL_00889
dut		Deoxyuridine 5'-triphosphate nucleotidohydrolase	46	46	1	1	1355				527	527	527	PGCHEGPE_00408	OCOFGFMB_00327	EAOMLFGP_00189	LHMDJMJG_00182	IKDLBHCP_00223	AMDKGMGA_00205	GAIEGEDB_00408	GDDNCICH_00336	PAADNGIP_00408	OLBGFLCP_00260	EELMGBGK_00408	EDBIPDPG_00403	BEDGMOGA_00403	JEOHDMCO_00201	LPDNILLO_00408	PLJACNLN_00409	DDEFAKFN_00409	OEJPHLGD_00405	ECNPBPAE_00409	EKFCDNBK_00409	HGHNNNMJ_00409	JDGLLDHO_00417	BDBMOFKM_02353	MCBBHMAC_00413	LNDBPDFH_00631	BJMINCDE_00996	HABLEDEA_00997	DNCHKIFB_00996	GDHFBEKI_00409	JJFOCAGO_00425	EPCMKLML_00706	DJLPNLGL_00705	MIDKCECA_00223	DCPFONIA_00065	IEIEOLNK_00336	PHIIEJBL_00408
rpmI		50S ribosomal protein L35	46	46	1	1	140				200	200	200	PGCHEGPE_01309	OCOFGFMB_00733	EAOMLFGP_00796	LHMDJMJG_00868	IKDLBHCP_00788	AMDKGMGA_00796	GAIEGEDB_01180	GDDNCICH_01143	PAADNGIP_01166	OLBGFLCP_00752	EELMGBGK_01126	EDBIPDPG_01109	BEDGMOGA_01120	JEOHDMCO_01061	LPDNILLO_01143	PLJACNLN_01182	DDEFAKFN_01052	OEJPHLGD_01057	ECNPBPAE_01199	EKFCDNBK_01188	HGHNNNMJ_01176	JDGLLDHO_01197	BDBMOFKM_00289	MCBBHMAC_01322	LNDBPDFH_00724	BJMINCDE_02306	HABLEDEA_02300	DNCHKIFB_02306	GDHFBEKI_01180	JJFOCAGO_01326	EPCMKLML_00740	DJLPNLGL_00739	MIDKCECA_00699	DCPFONIA_00810	IEIEOLNK_01149	PHIIEJBL_01117
rpmH		50S ribosomal protein L34	46	46	1	1	2297				134	134	134	PGCHEGPE_00224	OCOFGFMB_00017	EAOMLFGP_00017	LHMDJMJG_01343	IKDLBHCP_01792	AMDKGMGA_01800	GAIEGEDB_00224	GDDNCICH_00152	PAADNGIP_00224	OLBGFLCP_00632	EELMGBGK_00225	EDBIPDPG_00017	BEDGMOGA_00017	JEOHDMCO_00017	LPDNILLO_00225	PLJACNLN_00225	DDEFAKFN_00224	OEJPHLGD_00220	ECNPBPAE_00225	EKFCDNBK_00225	HGHNNNMJ_00225	JDGLLDHO_00335	BDBMOFKM_00856	MCBBHMAC_00241	LNDBPDFH_01910	BJMINCDE_01504	HABLEDEA_01512	DNCHKIFB_01506	GDHFBEKI_00225	JJFOCAGO_00241	EPCMKLML_01961	DJLPNLGL_01960	MIDKCECA_01778	DCPFONIA_01509	IEIEOLNK_00152	PHIIEJBL_00326
pth		Peptidyl-tRNA hydrolase	46	46	1	1	1299				560	560	560	PGCHEGPE_00354	OCOFGFMB_01494	EAOMLFGP_01699	LHMDJMJG_00236	IKDLBHCP_00277	AMDKGMGA_00151	GAIEGEDB_00354	GDDNCICH_00282	PAADNGIP_00354	OLBGFLCP_00314	EELMGBGK_00354	EDBIPDPG_02188	BEDGMOGA_02175	JEOHDMCO_00147	LPDNILLO_00354	PLJACNLN_00355	DDEFAKFN_00355	OEJPHLGD_00351	ECNPBPAE_00355	EKFCDNBK_00355	HGHNNNMJ_00355	JDGLLDHO_00363	BDBMOFKM_01628	MCBBHMAC_00467	LNDBPDFH_01092	BJMINCDE_01969	HABLEDEA_01977	DNCHKIFB_01969	GDHFBEKI_00355	JJFOCAGO_00371	EPCMKLML_01106	DJLPNLGL_01105	MIDKCECA_00277	DCPFONIA_02119	IEIEOLNK_00282	PHIIEJBL_00354
efp		Elongation factor P	46	46	1	1	2037				563	563	563	PGCHEGPE_02277	OCOFGFMB_02253	EAOMLFGP_02214	LHMDJMJG_02107	IKDLBHCP_02272	AMDKGMGA_02279	GAIEGEDB_02271	GDDNCICH_02283	PAADNGIP_02295	OLBGFLCP_02424	EELMGBGK_02302	EDBIPDPG_02368	BEDGMOGA_02378	JEOHDMCO_02322	LPDNILLO_02307	PLJACNLN_02276	DDEFAKFN_02276	OEJPHLGD_02262	ECNPBPAE_02302	EKFCDNBK_02290	HGHNNNMJ_02280	JDGLLDHO_02320	BDBMOFKM_00414	MCBBHMAC_00220	LNDBPDFH_01402	BJMINCDE_02120	HABLEDEA_02127	DNCHKIFB_02120	GDHFBEKI_02275	JJFOCAGO_00005	EPCMKLML_01415	DJLPNLGL_01414	MIDKCECA_02257	DCPFONIA_02364	IEIEOLNK_02289	PHIIEJBL_02320
group_2932		hypothetical protein	46	46	1	1	2074				206	206	206	PGCHEGPE_00024	OCOFGFMB_01692	EAOMLFGP_00343	LHMDJMJG_01239	IKDLBHCP_01879	AMDKGMGA_01904	GAIEGEDB_00024	GDDNCICH_00024	PAADNGIP_00024	OLBGFLCP_00024	EELMGBGK_00024	EDBIPDPG_00275	BEDGMOGA_00275	JEOHDMCO_00278	LPDNILLO_00024	PLJACNLN_00024	DDEFAKFN_00024	OEJPHLGD_00024	ECNPBPAE_00024	EKFCDNBK_00024	HGHNNNMJ_00024	JDGLLDHO_00184	BDBMOFKM_00378	MCBBHMAC_00184	LNDBPDFH_01365	BJMINCDE_01637	HABLEDEA_01645	DNCHKIFB_01637	GDHFBEKI_00024	JJFOCAGO_00041	EPCMKLML_01378	DJLPNLGL_01377	MIDKCECA_01865	DCPFONIA_00137	IEIEOLNK_00024	PHIIEJBL_00184
group_2933		hypothetical protein	46	46	1	1	1427				335	335	335	PGCHEGPE_02470	OCOFGFMB_02443	EAOMLFGP_02409	LHMDJMJG_02415	IKDLBHCP_00292	AMDKGMGA_00300	GAIEGEDB_02497	GDDNCICH_02496	PAADNGIP_02466	OLBGFLCP_02621	EELMGBGK_02493	EDBIPDPG_02471	BEDGMOGA_02485	JEOHDMCO_02524	LPDNILLO_02508	PLJACNLN_02490	DDEFAKFN_02502	OEJPHLGD_02490	ECNPBPAE_02487	EKFCDNBK_02475	HGHNNNMJ_02465	JDGLLDHO_02528	BDBMOFKM_01428	MCBBHMAC_02488	LNDBPDFH_02124	BJMINCDE_02168	HABLEDEA_02175	DNCHKIFB_02168	GDHFBEKI_02489	JJFOCAGO_02486	EPCMKLML_02189	DJLPNLGL_02179	MIDKCECA_00292	DCPFONIA_02418	IEIEOLNK_02502	PHIIEJBL_02496
fra		Intracellular iron chaperone frataxin	46	46	1	1	3171				368	368	368	PGCHEGPE_02589	OCOFGFMB_02594	EAOMLFGP_02547	LHMDJMJG_02682	IKDLBHCP_00073	AMDKGMGA_00073	GAIEGEDB_02597	GDDNCICH_02632	PAADNGIP_02618	OLBGFLCP_02693	EELMGBGK_02620	EDBIPDPG_02608	BEDGMOGA_02622	JEOHDMCO_02648	LPDNILLO_02646	PLJACNLN_02614	DDEFAKFN_02602	OEJPHLGD_02590	ECNPBPAE_02629	EKFCDNBK_02615	HGHNNNMJ_02615	JDGLLDHO_02626	BDBMOFKM_02440	MCBBHMAC_02621	LNDBPDFH_00560	BJMINCDE_02415	HABLEDEA_02404	DNCHKIFB_02404	GDHFBEKI_02637	JJFOCAGO_02591	EPCMKLML_00390	DJLPNLGL_00390	MIDKCECA_00073	DCPFONIA_02522	IEIEOLNK_02628	PHIIEJBL_02640
csp		Cold shock-like protein	46	46	1	1	1715				233	233	233	PGCHEGPE_00602	OCOFGFMB_00276	EAOMLFGP_00664	LHMDJMJG_00149	IKDLBHCP_01481	AMDKGMGA_01488	GAIEGEDB_00702	GDDNCICH_00630	PAADNGIP_00602	OLBGFLCP_00703	EELMGBGK_00708	EDBIPDPG_01362	BEDGMOGA_01383	JEOHDMCO_00605	LPDNILLO_00702	PLJACNLN_00703	DDEFAKFN_01302	OEJPHLGD_01307	ECNPBPAE_00709	EKFCDNBK_00717	HGHNNNMJ_00709	JDGLLDHO_00715	BDBMOFKM_01348	MCBBHMAC_00503	LNDBPDFH_01202	BJMINCDE_01322	HABLEDEA_01366	DNCHKIFB_01321	GDHFBEKI_00703	JJFOCAGO_00619	EPCMKLML_01207	DJLPNLGL_01206	MIDKCECA_01465	DCPFONIA_01415	IEIEOLNK_00636	PHIIEJBL_00616
zur		Zinc-specific metallo-regulatory protein	46	46	1	1	3633				428	428	428	PGCHEGPE_01548	OCOFGFMB_01241	EAOMLFGP_01157	LHMDJMJG_02369	IKDLBHCP_01034	AMDKGMGA_01042	GAIEGEDB_01617	GDDNCICH_01542	PAADNGIP_01604	OLBGFLCP_02109	EELMGBGK_01563	EDBIPDPG_00941	BEDGMOGA_00952	JEOHDMCO_01493	LPDNILLO_01580	PLJACNLN_01581	DDEFAKFN_01533	OEJPHLGD_01539	ECNPBPAE_01637	EKFCDNBK_01625	HGHNNNMJ_01614	JDGLLDHO_01663	BDBMOFKM_00782	MCBBHMAC_01510	LNDBPDFH_00813	BJMINCDE_00558	HABLEDEA_00558	DNCHKIFB_00558	GDHFBEKI_01579	JJFOCAGO_01565	EPCMKLML_00823	DJLPNLGL_00822	MIDKCECA_01028	DCPFONIA_00274	IEIEOLNK_01548	PHIIEJBL_01575
oppF_2		Oligopeptide transport ATP-binding protein OppF	46	46	1	1	1471				953	953	953	PGCHEGPE_01403	OCOFGFMB_01096	EAOMLFGP_01055	LHMDJMJG_00959	IKDLBHCP_00335	AMDKGMGA_00343	GAIEGEDB_01472	GDDNCICH_01629	PAADNGIP_01459	OLBGFLCP_01154	EELMGBGK_01418	EDBIPDPG_01554	BEDGMOGA_01565	JEOHDMCO_01348	LPDNILLO_01435	PLJACNLN_01668	DDEFAKFN_01388	OEJPHLGD_01394	ECNPBPAE_01492	EKFCDNBK_01480	HGHNNNMJ_01469	JDGLLDHO_01478	BDBMOFKM_01740	MCBBHMAC_01406	LNDBPDFH_00450	BJMINCDE_00307	HABLEDEA_00307	DNCHKIFB_00307	GDHFBEKI_01666	JJFOCAGO_01420	EPCMKLML_00548	DJLPNLGL_00463	MIDKCECA_00335	DCPFONIA_01154	IEIEOLNK_01635	PHIIEJBL_01471
ycjO		Inner membrane ABC transporter permease protein YcjO	46	46	1	1	1978				869	869	869	PGCHEGPE_00529	OCOFGFMB_00862	EAOMLFGP_01326	LHMDJMJG_01530	IKDLBHCP_00168	AMDKGMGA_00260	GAIEGEDB_00629	GDDNCICH_00557	PAADNGIP_00529	OLBGFLCP_01363	EELMGBGK_00629	EDBIPDPG_00476	BEDGMOGA_00476	JEOHDMCO_00519	LPDNILLO_00629	PLJACNLN_00630	DDEFAKFN_00630	OEJPHLGD_00626	ECNPBPAE_00630	EKFCDNBK_00630	HGHNNNMJ_00630	JDGLLDHO_00636	BDBMOFKM_00579	MCBBHMAC_00623	LNDBPDFH_00682	BJMINCDE_01360	HABLEDEA_01273	DNCHKIFB_01359	GDHFBEKI_00630	JJFOCAGO_00497	EPCMKLML_00655	DJLPNLGL_00654	MIDKCECA_00168	DCPFONIA_00644	IEIEOLNK_00514	PHIIEJBL_00706
rpsU		30S ribosomal protein S21	46	46	1	1	3634				176	176	176	PGCHEGPE_01549	OCOFGFMB_01242	EAOMLFGP_01158	LHMDJMJG_02370	IKDLBHCP_01033	AMDKGMGA_01041	GAIEGEDB_01618	GDDNCICH_01543	PAADNGIP_01605	OLBGFLCP_02108	EELMGBGK_01564	EDBIPDPG_00942	BEDGMOGA_00953	JEOHDMCO_01494	LPDNILLO_01581	PLJACNLN_01582	DDEFAKFN_01534	OEJPHLGD_01540	ECNPBPAE_01638	EKFCDNBK_01626	HGHNNNMJ_01615	JDGLLDHO_01664	BDBMOFKM_00781	MCBBHMAC_01509	LNDBPDFH_00812	BJMINCDE_00559	HABLEDEA_00559	DNCHKIFB_00559	GDHFBEKI_01580	JJFOCAGO_01566	EPCMKLML_00824	DJLPNLGL_00823	MIDKCECA_01027	DCPFONIA_00273	IEIEOLNK_01549	PHIIEJBL_01574
group_2940		hypothetical protein	46	46	1	1	350				581	581	581	PGCHEGPE_00757	OCOFGFMB_00432	EAOMLFGP_00445	LHMDJMJG_00587	IKDLBHCP_01359	AMDKGMGA_01366	GAIEGEDB_00778	GDDNCICH_00782	PAADNGIP_00678	OLBGFLCP_00859	EELMGBGK_00784	EDBIPDPG_00797	BEDGMOGA_00808	JEOHDMCO_00982	LPDNILLO_00778	PLJACNLN_00779	DDEFAKFN_00706	OEJPHLGD_00696	ECNPBPAE_00785	EKFCDNBK_00793	HGHNNNMJ_00785	JDGLLDHO_00791	BDBMOFKM_01560	MCBBHMAC_00744	LNDBPDFH_01869	BJMINCDE_00445	HABLEDEA_00445	DNCHKIFB_00445	GDHFBEKI_00779	JJFOCAGO_00774	EPCMKLML_01920	DJLPNLGL_01919	MIDKCECA_01296	DCPFONIA_00377	IEIEOLNK_00788	PHIIEJBL_00777
group_2941		Glycine/sarcosine N-methyltransferase	46	46	1	1	2689				740	740	740	PGCHEGPE_01581	OCOFGFMB_00539	EAOMLFGP_01231	LHMDJMJG_01289	IKDLBHCP_01371	AMDKGMGA_01378	GAIEGEDB_01650	GDDNCICH_01575	PAADNGIP_01637	OLBGFLCP_01887	EELMGBGK_01637	EDBIPDPG_01651	BEDGMOGA_01662	JEOHDMCO_01030	LPDNILLO_01654	PLJACNLN_01614	DDEFAKFN_01603	OEJPHLGD_01572	ECNPBPAE_01670	EKFCDNBK_01658	HGHNNNMJ_01647	JDGLLDHO_01618	BDBMOFKM_01377	MCBBHMAC_01555	LNDBPDFH_01473	BJMINCDE_01409	HABLEDEA_01416	DNCHKIFB_01408	GDHFBEKI_01612	JJFOCAGO_01598	EPCMKLML_01484	DJLPNLGL_01483	MIDKCECA_01343	DCPFONIA_01803	IEIEOLNK_01581	PHIIEJBL_01641
rplU		50S ribosomal protein L21	46	46	1	1	2808				308	308	308	PGCHEGPE_02326	OCOFGFMB_00523	EAOMLFGP_02714	LHMDJMJG_02649	IKDLBHCP_00523	AMDKGMGA_00531	GAIEGEDB_02328	GDDNCICH_02353	PAADNGIP_02365	OLBGFLCP_01809	EELMGBGK_00944	EDBIPDPG_00918	BEDGMOGA_00929	JEOHDMCO_02729	LPDNILLO_01007	PLJACNLN_02346	DDEFAKFN_02333	OEJPHLGD_02346	ECNPBPAE_02359	EKFCDNBK_02347	HGHNNNMJ_02337	JDGLLDHO_02353	BDBMOFKM_00231	MCBBHMAC_02345	LNDBPDFH_00112	BJMINCDE_00113	HABLEDEA_00113	DNCHKIFB_00113	GDHFBEKI_02345	JJFOCAGO_02314	EPCMKLML_00111	DJLPNLGL_00111	MIDKCECA_00523	DCPFONIA_02199	IEIEOLNK_02359	PHIIEJBL_02383
gspA_1		General stress protein A	46	46	1	1	1878				857	857	857	PGCHEGPE_02364	OCOFGFMB_02307	EAOMLFGP_02434	LHMDJMJG_02261	IKDLBHCP_02317	AMDKGMGA_02324	GAIEGEDB_02378	GDDNCICH_02378	PAADNGIP_02473	OLBGFLCP_02481	EELMGBGK_02384	EDBIPDPG_02420	BEDGMOGA_02430	JEOHDMCO_02418	LPDNILLO_02389	PLJACNLN_02384	DDEFAKFN_02383	OEJPHLGD_02384	ECNPBPAE_02494	EKFCDNBK_02482	HGHNNNMJ_02472	JDGLLDHO_02390	BDBMOFKM_02198	MCBBHMAC_02383	LNDBPDFH_00181	BJMINCDE_02193	HABLEDEA_02200	DNCHKIFB_02193	GDHFBEKI_02383	JJFOCAGO_02380	EPCMKLML_00180	DJLPNLGL_00180	MIDKCECA_02288	DCPFONIA_02320	IEIEOLNK_02384	PHIIEJBL_02512
group_2944		hypothetical protein	46	46	1	1	413				269	269	269	PGCHEGPE_02501	OCOFGFMB_02474	EAOMLFGP_02452	LHMDJMJG_01639	IKDLBHCP_00988	AMDKGMGA_01028	GAIEGEDB_02514	GDDNCICH_02527	PAADNGIP_02513	OLBGFLCP_01274	EELMGBGK_02524	EDBIPDPG_00764	BEDGMOGA_00775	JEOHDMCO_02491	LPDNILLO_02539	PLJACNLN_02521	DDEFAKFN_02519	OEJPHLGD_02507	ECNPBPAE_02534	EKFCDNBK_02522	HGHNNNMJ_02512	JDGLLDHO_02554	BDBMOFKM_02290	MCBBHMAC_02505	LNDBPDFH_01302	BJMINCDE_01093	HABLEDEA_01093	DNCHKIFB_01093	GDHFBEKI_02520	JJFOCAGO_02503	EPCMKLML_01295	DJLPNLGL_01294	MIDKCECA_01014	DCPFONIA_00502	IEIEOLNK_02533	PHIIEJBL_02538
group_2945		hypothetical protein	46	46	1	1	457				377	377	377	PGCHEGPE_00805	OCOFGFMB_01969	EAOMLFGP_00511	LHMDJMJG_01299	IKDLBHCP_01031	AMDKGMGA_00985	GAIEGEDB_00844	GDDNCICH_00848	PAADNGIP_00726	OLBGFLCP_01230	EELMGBGK_00832	EDBIPDPG_00721	BEDGMOGA_00732	JEOHDMCO_00660	LPDNILLO_00844	PLJACNLN_00845	DDEFAKFN_00772	OEJPHLGD_00744	ECNPBPAE_00851	EKFCDNBK_00859	HGHNNNMJ_00833	JDGLLDHO_00857	BDBMOFKM_00728	MCBBHMAC_00839	LNDBPDFH_01646	BJMINCDE_01136	HABLEDEA_01136	DNCHKIFB_01136	GDHFBEKI_00827	JJFOCAGO_00840	EPCMKLML_01641	DJLPNLGL_01640	MIDKCECA_00971	DCPFONIA_00459	IEIEOLNK_00854	PHIIEJBL_00843
group_2946		YycH protein	46	46	1	1	1558				1316	1316	1316	PGCHEGPE_00672	OCOFGFMB_01413	EAOMLFGP_00543	LHMDJMJG_00789	IKDLBHCP_02387	AMDKGMGA_02394	GAIEGEDB_00495	GDDNCICH_00423	PAADNGIP_00776	OLBGFLCP_00392	EELMGBGK_00495	EDBIPDPG_00185	BEDGMOGA_00185	JEOHDMCO_00387	LPDNILLO_00495	PLJACNLN_00496	DDEFAKFN_00496	OEJPHLGD_00492	ECNPBPAE_00496	EKFCDNBK_00496	HGHNNNMJ_00496	JDGLLDHO_00504	BDBMOFKM_02260	MCBBHMAC_00675	LNDBPDFH_02552	BJMINCDE_02241	HABLEDEA_02246	DNCHKIFB_02241	GDHFBEKI_00496	JJFOCAGO_00689	EPCMKLML_02554	DJLPNLGL_02532	MIDKCECA_02358	DCPFONIA_01043	IEIEOLNK_00423	PHIIEJBL_00495
group_2947		hypothetical protein	46	46	1	1	1657				227	227	227	PGCHEGPE_02020	OCOFGFMB_01066	EAOMLFGP_00595	LHMDJMJG_01608	IKDLBHCP_01828	AMDKGMGA_01836	GAIEGEDB_00547	GDDNCICH_00475	PAADNGIP_00828	OLBGFLCP_00340	EELMGBGK_00547	EDBIPDPG_00237	BEDGMOGA_00237	JEOHDMCO_00439	LPDNILLO_00547	PLJACNLN_00548	DDEFAKFN_00548	OEJPHLGD_00544	ECNPBPAE_00548	EKFCDNBK_00548	HGHNNNMJ_00548	JDGLLDHO_00556	BDBMOFKM_01885	MCBBHMAC_02006	LNDBPDFH_02218	BJMINCDE_01697	HABLEDEA_01705	DNCHKIFB_01697	GDHFBEKI_00548	JJFOCAGO_02037	EPCMKLML_02271	DJLPNLGL_02261	MIDKCECA_01814	DCPFONIA_00991	IEIEOLNK_00475	PHIIEJBL_00547
group_2948		hypothetical protein	46	46	1	1	1612				494	494	494	PGCHEGPE_02121	OCOFGFMB_02053	EAOMLFGP_02042	LHMDJMJG_00818	IKDLBHCP_01292	AMDKGMGA_01299	GAIEGEDB_02111	GDDNCICH_02127	PAADNGIP_02153	OLBGFLCP_01506	EELMGBGK_02146	EDBIPDPG_01476	BEDGMOGA_01487	JEOHDMCO_02146	LPDNILLO_02151	PLJACNLN_02136	DDEFAKFN_02102	OEJPHLGD_02106	ECNPBPAE_02160	EKFCDNBK_02148	HGHNNNMJ_02138	JDGLLDHO_02137	BDBMOFKM_01023	MCBBHMAC_02107	LNDBPDFH_01007	BJMINCDE_01563	HABLEDEA_01571	DNCHKIFB_01563	GDHFBEKI_02133	JJFOCAGO_02138	EPCMKLML_01021	DJLPNLGL_01020	MIDKCECA_01229	DCPFONIA_01465	IEIEOLNK_02133	PHIIEJBL_02132
group_2949		hypothetical protein	46	46	1	1	1698				539	539	539	PGCHEGPE_00619	OCOFGFMB_00293	EAOMLFGP_01805	LHMDJMJG_00166	IKDLBHCP_01498	AMDKGMGA_01506	GAIEGEDB_00719	GDDNCICH_00647	PAADNGIP_00619	OLBGFLCP_00720	EELMGBGK_00725	EDBIPDPG_01379	BEDGMOGA_01366	JEOHDMCO_00622	LPDNILLO_00719	PLJACNLN_00720	DDEFAKFN_01319	OEJPHLGD_01324	ECNPBPAE_00726	EKFCDNBK_00734	HGHNNNMJ_00726	JDGLLDHO_00732	BDBMOFKM_01330	MCBBHMAC_00486	LNDBPDFH_01184	BJMINCDE_01305	HABLEDEA_01348	DNCHKIFB_01304	GDHFBEKI_00720	JJFOCAGO_00636	EPCMKLML_01225	DJLPNLGL_01224	MIDKCECA_01483	DCPFONIA_01397	IEIEOLNK_00653	PHIIEJBL_00633
mraY		Phospho-N-acetylmuramoyl-pentapeptide-transferase	46	46	1	1	2968				962	962	962	PGCHEGPE_00946	OCOFGFMB_00496	EAOMLFGP_00955	LHMDJMJG_01591	IKDLBHCP_00496	AMDKGMGA_00504	GAIEGEDB_00952	GDDNCICH_00971	PAADNGIP_00941	OLBGFLCP_01089	EELMGBGK_00917	EDBIPDPG_00891	BEDGMOGA_00902	JEOHDMCO_00776	LPDNILLO_00980	PLJACNLN_00954	DDEFAKFN_00880	OEJPHLGD_00885	ECNPBPAE_00974	EKFCDNBK_00963	HGHNNNMJ_00951	JDGLLDHO_00958	BDBMOFKM_00258	MCBBHMAC_00953	LNDBPDFH_00085	BJMINCDE_00086	HABLEDEA_00086	DNCHKIFB_00086	GDHFBEKI_00952	JJFOCAGO_00963	EPCMKLML_00084	DJLPNLGL_00084	MIDKCECA_00496	DCPFONIA_00911	IEIEOLNK_00977	PHIIEJBL_00945
group_2951		hypothetical protein	46	46	1	1	1755				305	305	305	PGCHEGPE_00563	OCOFGFMB_00237	EAOMLFGP_00625	LHMDJMJG_00110	IKDLBHCP_01682	AMDKGMGA_01729	GAIEGEDB_00663	GDDNCICH_00591	PAADNGIP_00563	OLBGFLCP_00664	EELMGBGK_00669	EDBIPDPG_01722	BEDGMOGA_01733	JEOHDMCO_00567	LPDNILLO_00663	PLJACNLN_00664	DDEFAKFN_01551	OEJPHLGD_01597	ECNPBPAE_00670	EKFCDNBK_00678	HGHNNNMJ_00670	JDGLLDHO_00676	BDBMOFKM_01835	MCBBHMAC_00542	LNDBPDFH_01673	BJMINCDE_01893	HABLEDEA_01901	DNCHKIFB_01893	GDHFBEKI_00664	JJFOCAGO_00580	EPCMKLML_01691	DJLPNLGL_01690	MIDKCECA_01667	DCPFONIA_01761	IEIEOLNK_00597	PHIIEJBL_00577
ybiT_1		putative ABC transporter ATP-binding protein YbiT	46	46	1	1	2276				1622	1622	1622	PGCHEGPE_00239	OCOFGFMB_00032	EAOMLFGP_00032	LHMDJMJG_00328	IKDLBHCP_00562	AMDKGMGA_00570	GAIEGEDB_00239	GDDNCICH_00167	PAADNGIP_00239	OLBGFLCP_00616	EELMGBGK_00240	EDBIPDPG_00032	BEDGMOGA_00032	JEOHDMCO_00032	LPDNILLO_00240	PLJACNLN_00240	DDEFAKFN_00240	OEJPHLGD_00236	ECNPBPAE_00240	EKFCDNBK_00240	HGHNNNMJ_00240	JDGLLDHO_00320	BDBMOFKM_00871	MCBBHMAC_00256	LNDBPDFH_01895	BJMINCDE_00899	HABLEDEA_00900	DNCHKIFB_00899	GDHFBEKI_00240	JJFOCAGO_00256	EPCMKLML_01946	DJLPNLGL_01945	MIDKCECA_00562	DCPFONIA_01494	IEIEOLNK_00167	PHIIEJBL_00311
rnj2		Ribonuclease J 2	46	46	1	1	1437				1679	1679	1679	PGCHEGPE_02243	OCOFGFMB_02219	EAOMLFGP_02194	LHMDJMJG_02175	IKDLBHCP_00302	AMDKGMGA_00310	GAIEGEDB_02251	GDDNCICH_02249	PAADNGIP_02275	OLBGFLCP_02377	EELMGBGK_02268	EDBIPDPG_02321	BEDGMOGA_02331	JEOHDMCO_02302	LPDNILLO_02273	PLJACNLN_02256	DDEFAKFN_02242	OEJPHLGD_02228	ECNPBPAE_02282	EKFCDNBK_02270	HGHNNNMJ_02260	JDGLLDHO_02278	BDBMOFKM_01438	MCBBHMAC_02254	LNDBPDFH_02416	BJMINCDE_02331	HABLEDEA_02325	DNCHKIFB_02331	GDHFBEKI_02255	JJFOCAGO_02260	EPCMKLML_02464	DJLPNLGL_02441	MIDKCECA_00302	DCPFONIA_02213	IEIEOLNK_02255	PHIIEJBL_02271
group_2954		hypothetical protein	46	46	1	1	318				356	356	356	PGCHEGPE_01844	OCOFGFMB_01724	EAOMLFGP_01746	LHMDJMJG_01657	IKDLBHCP_01663	AMDKGMGA_01671	GAIEGEDB_01903	GDDNCICH_01919	PAADNGIP_01946	OLBGFLCP_02066	EELMGBGK_01923	EDBIPDPG_01936	BEDGMOGA_01947	JEOHDMCO_01526	LPDNILLO_01907	PLJACNLN_01928	DDEFAKFN_01894	OEJPHLGD_01898	ECNPBPAE_01953	EKFCDNBK_01941	HGHNNNMJ_01930	JDGLLDHO_01909	BDBMOFKM_01592	MCBBHMAC_01842	LNDBPDFH_01345	BJMINCDE_00413	HABLEDEA_00413	DNCHKIFB_00413	GDHFBEKI_01926	JJFOCAGO_01861	EPCMKLML_01358	DJLPNLGL_01357	MIDKCECA_01648	DCPFONIA_00345	IEIEOLNK_01925	PHIIEJBL_01924
group_2955		hypothetical protein	46	46	1	1	1818				530	530	530	PGCHEGPE_01192	OCOFGFMB_00802	EAOMLFGP_00876	LHMDJMJG_01082	IKDLBHCP_01534	AMDKGMGA_01542	GAIEGEDB_01308	GDDNCICH_01271	PAADNGIP_01294	OLBGFLCP_01434	EELMGBGK_01254	EDBIPDPG_01240	BEDGMOGA_01251	JEOHDMCO_02225	LPDNILLO_01271	PLJACNLN_01310	DDEFAKFN_01180	OEJPHLGD_01185	ECNPBPAE_01327	EKFCDNBK_01316	HGHNNNMJ_01304	JDGLLDHO_01314	BDBMOFKM_01261	MCBBHMAC_01187	LNDBPDFH_00221	BJMINCDE_01177	HABLEDEA_01177	DNCHKIFB_01177	GDHFBEKI_01260	JJFOCAGO_01161	EPCMKLML_00220	DJLPNLGL_00220	MIDKCECA_01519	DCPFONIA_01333	IEIEOLNK_01229	PHIIEJBL_01254
lsrC_2		Autoinducer 2 import system permease protein LsrC	46	46	1	1	1738				881	881	881	PGCHEGPE_00580	OCOFGFMB_00254	EAOMLFGP_00642	LHMDJMJG_00127	IKDLBHCP_01699	AMDKGMGA_01746	GAIEGEDB_00680	GDDNCICH_00608	PAADNGIP_00580	OLBGFLCP_00681	EELMGBGK_00686	EDBIPDPG_01705	BEDGMOGA_01716	JEOHDMCO_00583	LPDNILLO_00680	PLJACNLN_00681	DDEFAKFN_01568	OEJPHLGD_01614	ECNPBPAE_00687	EKFCDNBK_00695	HGHNNNMJ_00687	JDGLLDHO_00693	BDBMOFKM_01818	MCBBHMAC_00525	LNDBPDFH_01690	BJMINCDE_01876	HABLEDEA_01884	DNCHKIFB_01876	GDHFBEKI_00681	JJFOCAGO_00597	EPCMKLML_01674	DJLPNLGL_01673	MIDKCECA_01684	DCPFONIA_01744	IEIEOLNK_00614	PHIIEJBL_00594
group_2957		Transcriptional regulator PadR-like family protein	46	46	1	1	871				317	317	317	PGCHEGPE_01221	OCOFGFMB_00826	EAOMLFGP_00905	LHMDJMJG_00074	IKDLBHCP_01177	AMDKGMGA_01185	GAIEGEDB_01337	GDDNCICH_01300	PAADNGIP_01323	OLBGFLCP_00515	EELMGBGK_01283	EDBIPDPG_00552	BEDGMOGA_00552	JEOHDMCO_01167	LPDNILLO_01300	PLJACNLN_01339	DDEFAKFN_01209	OEJPHLGD_01214	ECNPBPAE_01356	EKFCDNBK_01345	HGHNNNMJ_01333	JDGLLDHO_01338	BDBMOFKM_00021	MCBBHMAC_01216	LNDBPDFH_00943	BJMINCDE_00255	HABLEDEA_00255	DNCHKIFB_00255	GDHFBEKI_01337	JJFOCAGO_01238	EPCMKLML_00957	DJLPNLGL_00956	MIDKCECA_01171	DCPFONIA_01541	IEIEOLNK_01306	PHIIEJBL_01327
rnj1		Ribonuclease J 1	46	46	1	1	1010				1679	1679	1679	PGCHEGPE_01687	OCOFGFMB_01454	EAOMLFGP_01391	LHMDJMJG_02386	IKDLBHCP_02408	AMDKGMGA_02415	GAIEGEDB_01718	GDDNCICH_01704	PAADNGIP_01735	OLBGFLCP_02572	EELMGBGK_01738	EDBIPDPG_01838	BEDGMOGA_01849	JEOHDMCO_01750	LPDNILLO_01725	PLJACNLN_01743	DDEFAKFN_01709	OEJPHLGD_01713	ECNPBPAE_01768	EKFCDNBK_01756	HGHNNNMJ_01745	JDGLLDHO_01713	BDBMOFKM_01775	MCBBHMAC_01671	LNDBPDFH_02406	BJMINCDE_01602	HABLEDEA_01610	DNCHKIFB_01602	GDHFBEKI_01741	JJFOCAGO_01704	EPCMKLML_02447	DJLPNLGL_02414	MIDKCECA_02379	DCPFONIA_01939	IEIEOLNK_01710	PHIIEJBL_01728
group_2959		DsrE/DsrF-like family protein	46	46	1	1	919				314	314	314	PGCHEGPE_01117	OCOFGFMB_01896	EAOMLFGP_01922	LHMDJMJG_00028	IKDLBHCP_00687	AMDKGMGA_00695	GAIEGEDB_01233	GDDNCICH_01196	PAADNGIP_01219	OLBGFLCP_00469	EELMGBGK_01179	EDBIPDPG_00598	BEDGMOGA_00598	JEOHDMCO_01114	LPDNILLO_01196	PLJACNLN_01235	DDEFAKFN_01105	OEJPHLGD_01110	ECNPBPAE_01252	EKFCDNBK_01241	HGHNNNMJ_01229	JDGLLDHO_01239	BDBMOFKM_00067	MCBBHMAC_01112	LNDBPDFH_01512	BJMINCDE_00210	HABLEDEA_00210	DNCHKIFB_00210	GDHFBEKI_01284	JJFOCAGO_01185	EPCMKLML_01523	DJLPNLGL_01522	MIDKCECA_00776	DCPFONIA_00949	IEIEOLNK_01253	PHIIEJBL_01230
rplX		50S ribosomal protein L24	46	46	1	1	2202				308	308	308	PGCHEGPE_00292	OCOFGFMB_00085	EAOMLFGP_00085	LHMDJMJG_00275	IKDLBHCP_00615	AMDKGMGA_00623	GAIEGEDB_00292	GDDNCICH_00220	PAADNGIP_00292	OLBGFLCP_00563	EELMGBGK_00293	EDBIPDPG_00085	BEDGMOGA_00085	JEOHDMCO_00085	LPDNILLO_00293	PLJACNLN_00293	DDEFAKFN_00293	OEJPHLGD_00289	ECNPBPAE_00293	EKFCDNBK_00293	HGHNNNMJ_00293	JDGLLDHO_00267	BDBMOFKM_00510	MCBBHMAC_00309	LNDBPDFH_00871	BJMINCDE_00846	HABLEDEA_00847	DNCHKIFB_00846	GDHFBEKI_00293	JJFOCAGO_00309	EPCMKLML_00904	DJLPNLGL_00903	MIDKCECA_00615	DCPFONIA_00708	IEIEOLNK_00220	PHIIEJBL_00258
ppnKA		NAD kinase 1	46	46	1	1	1649				797	797	797	PGCHEGPE_02028	OCOFGFMB_01074	EAOMLFGP_00603	LHMDJMJG_01616	IKDLBHCP_01836	AMDKGMGA_01844	GAIEGEDB_00555	GDDNCICH_00483	PAADNGIP_00836	OLBGFLCP_00332	EELMGBGK_00555	EDBIPDPG_00245	BEDGMOGA_00245	JEOHDMCO_00447	LPDNILLO_00555	PLJACNLN_00556	DDEFAKFN_00556	OEJPHLGD_00552	ECNPBPAE_00556	EKFCDNBK_00556	HGHNNNMJ_00556	JDGLLDHO_00564	BDBMOFKM_01893	MCBBHMAC_01998	LNDBPDFH_02210	BJMINCDE_01705	HABLEDEA_01713	DNCHKIFB_01705	GDHFBEKI_00556	JJFOCAGO_02045	EPCMKLML_02279	DJLPNLGL_02269	MIDKCECA_01822	DCPFONIA_00983	IEIEOLNK_00483	PHIIEJBL_00555
group_2962		hypothetical protein	46	46	1	1	424				338	338	338	PGCHEGPE_00837	OCOFGFMB_01612	EAOMLFGP_00479	LHMDJMJG_01628	IKDLBHCP_00999	AMDKGMGA_01017	GAIEGEDB_00812	GDDNCICH_00816	PAADNGIP_00758	OLBGFLCP_01263	EELMGBGK_00864	EDBIPDPG_00753	BEDGMOGA_00764	JEOHDMCO_00692	LPDNILLO_00812	PLJACNLN_00813	DDEFAKFN_00740	OEJPHLGD_00776	ECNPBPAE_00819	EKFCDNBK_00827	HGHNNNMJ_00865	JDGLLDHO_00825	BDBMOFKM_00760	MCBBHMAC_00807	LNDBPDFH_01291	BJMINCDE_01104	HABLEDEA_01104	DNCHKIFB_01104	GDHFBEKI_00859	JJFOCAGO_00808	EPCMKLML_01306	DJLPNLGL_01305	MIDKCECA_01003	DCPFONIA_00491	IEIEOLNK_00822	PHIIEJBL_00811
group_2963		Tetratricopeptide repeat protein	46	46	1	3	26				827	827	827	PGCHEGPE_02137	OCOFGFMB_02103	EAOMLFGP_02058	LHMDJMJG_01859	IKDLBHCP_02159	AMDKGMGA_02166	GAIEGEDB_02127	GDDNCICH_02143	PAADNGIP_02169	OLBGFLCP_01919	EELMGBGK_02162	EDBIPDPG_02204	BEDGMOGA_02214	JEOHDMCO_02163	LPDNILLO_02167	PLJACNLN_02152	DDEFAKFN_02118	OEJPHLGD_02122	ECNPBPAE_02176	EKFCDNBK_02164	HGHNNNMJ_02154	JDGLLDHO_02153	BDBMOFKM_02170	MCBBHMAC_02147	LNDBPDFH_02149	BJMINCDE_02013	HABLEDEA_02021	DNCHKIFB_02013	GDHFBEKI_02149	JJFOCAGO_02154	EPCMKLML_02207	DJLPNLGL_02197	MIDKCECA_02144	DCPFONIA_01849	IEIEOLNK_02149	PHIIEJBL_02162
dcuS_2		Sensor histidine kinase DcuS	46	46	1	1	260				872	872	872	PGCHEGPE_00785	OCOFGFMB_02033	EAOMLFGP_00531	LHMDJMJG_02484	IKDLBHCP_01913	AMDKGMGA_01921	GAIEGEDB_00864	GDDNCICH_00868	PAADNGIP_00706	OLBGFLCP_02659	EELMGBGK_00812	EDBIPDPG_00701	BEDGMOGA_00712	JEOHDMCO_00640	LPDNILLO_00864	PLJACNLN_00865	DDEFAKFN_00792	OEJPHLGD_00724	ECNPBPAE_00871	EKFCDNBK_00879	HGHNNNMJ_00813	JDGLLDHO_00877	BDBMOFKM_00708	MCBBHMAC_00859	LNDBPDFH_01626	BJMINCDE_01656	HABLEDEA_01664	DNCHKIFB_01656	GDHFBEKI_00807	JJFOCAGO_00860	EPCMKLML_01661	DJLPNLGL_01660	MIDKCECA_01899	DCPFONIA_00439	IEIEOLNK_00874	PHIIEJBL_00863
gbpA		GlcNAc-binding protein A	46	46	1	1	2726				578	578	578	PGCHEGPE_02040	OCOFGFMB_00576	EAOMLFGP_01510	LHMDJMJG_02000	IKDLBHCP_01407	AMDKGMGA_01414	GAIEGEDB_02030	GDDNCICH_02046	PAADNGIP_02072	OLBGFLCP_02362	EELMGBGK_02088	EDBIPDPG_02171	BEDGMOGA_02186	JEOHDMCO_00994	LPDNILLO_02093	PLJACNLN_02055	DDEFAKFN_02021	OEJPHLGD_02025	ECNPBPAE_02079	EKFCDNBK_02050	HGHNNNMJ_02057	JDGLLDHO_02048	BDBMOFKM_01413	MCBBHMAC_02047	LNDBPDFH_02167	BJMINCDE_02506	HABLEDEA_02486	DNCHKIFB_02495	GDHFBEKI_02052	JJFOCAGO_02057	EPCMKLML_01849	DJLPNLGL_01848	MIDKCECA_01307	DCPFONIA_02178	IEIEOLNK_02052	PHIIEJBL_02051
mnmE		tRNA modification GTPase MnmE	46	46	1	1	2292				1397	1397	1397	PGCHEGPE_00219	OCOFGFMB_00012	EAOMLFGP_00012	LHMDJMJG_01338	IKDLBHCP_01787	AMDKGMGA_01795	GAIEGEDB_00219	GDDNCICH_00147	PAADNGIP_00219	OLBGFLCP_00637	EELMGBGK_00220	EDBIPDPG_00012	BEDGMOGA_00012	JEOHDMCO_00012	LPDNILLO_00220	PLJACNLN_00220	DDEFAKFN_00219	OEJPHLGD_00215	ECNPBPAE_00220	EKFCDNBK_00220	HGHNNNMJ_00220	JDGLLDHO_00340	BDBMOFKM_00851	MCBBHMAC_00236	LNDBPDFH_01915	BJMINCDE_01509	HABLEDEA_01517	DNCHKIFB_01501	GDHFBEKI_00220	JJFOCAGO_00236	EPCMKLML_01966	DJLPNLGL_01965	MIDKCECA_01773	DCPFONIA_01514	IEIEOLNK_00147	PHIIEJBL_00331
rpsS		30S ribosomal protein S19	46	46	1	1	2209				278	278	278	PGCHEGPE_00285	OCOFGFMB_00078	EAOMLFGP_00078	LHMDJMJG_00282	IKDLBHCP_00608	AMDKGMGA_00616	GAIEGEDB_00285	GDDNCICH_00213	PAADNGIP_00285	OLBGFLCP_00570	EELMGBGK_00286	EDBIPDPG_00078	BEDGMOGA_00078	JEOHDMCO_00078	LPDNILLO_00286	PLJACNLN_00286	DDEFAKFN_00286	OEJPHLGD_00282	ECNPBPAE_00286	EKFCDNBK_00286	HGHNNNMJ_00286	JDGLLDHO_00274	BDBMOFKM_00503	MCBBHMAC_00302	LNDBPDFH_00878	BJMINCDE_00853	HABLEDEA_00854	DNCHKIFB_00853	GDHFBEKI_00286	JJFOCAGO_00302	EPCMKLML_00897	DJLPNLGL_00896	MIDKCECA_00608	DCPFONIA_00701	IEIEOLNK_00213	PHIIEJBL_00265
opuBB		Choline transport system permease protein OpuBB	46	46	1	1	395				1538	1538	1538	PGCHEGPE_00712	OCOFGFMB_00387	EAOMLFGP_00400	LHMDJMJG_00542	IKDLBHCP_01314	AMDKGMGA_01321	GAIEGEDB_00733	GDDNCICH_00737	PAADNGIP_00633	OLBGFLCP_00814	EELMGBGK_00739	EDBIPDPG_00842	BEDGMOGA_00853	JEOHDMCO_00937	LPDNILLO_00733	PLJACNLN_00734	DDEFAKFN_00661	OEJPHLGD_00651	ECNPBPAE_00740	EKFCDNBK_00748	HGHNNNMJ_00740	JDGLLDHO_00746	BDBMOFKM_02460	MCBBHMAC_00789	LNDBPDFH_01810	BJMINCDE_00490	HABLEDEA_00490	DNCHKIFB_00490	GDHFBEKI_00734	JJFOCAGO_00729	EPCMKLML_01803	DJLPNLGL_01802	MIDKCECA_01251	DCPFONIA_00422	IEIEOLNK_00743	PHIIEJBL_00732
group_2969		putative BCR, YitT family	46	46	1	1	1633				875	875	875	PGCHEGPE_01772	OCOFGFMB_01537	EAOMLFGP_01621	LHMDJMJG_00839	IKDLBHCP_01271	AMDKGMGA_01278	GAIEGEDB_01803	GDDNCICH_01789	PAADNGIP_01820	OLBGFLCP_01527	EELMGBGK_01823	EDBIPDPG_01455	BEDGMOGA_01466	JEOHDMCO_01806	LPDNILLO_01780	PLJACNLN_01828	DDEFAKFN_01794	OEJPHLGD_01798	ECNPBPAE_01853	EKFCDNBK_01841	HGHNNNMJ_01830	JDGLLDHO_01809	BDBMOFKM_01044	MCBBHMAC_01767	LNDBPDFH_00985	BJMINCDE_01932	HABLEDEA_01940	DNCHKIFB_01932	GDHFBEKI_01826	JJFOCAGO_01789	EPCMKLML_00999	DJLPNLGL_00998	MIDKCECA_01208	DCPFONIA_01444	IEIEOLNK_01795	PHIIEJBL_01818
ftsY		Signal recognition particle receptor FtsY	46	46	1	1	2167				998	998	998	PGCHEGPE_00328	OCOFGFMB_00121	EAOMLFGP_00121	LHMDJMJG_01959	IKDLBHCP_00651	AMDKGMGA_00659	GAIEGEDB_00328	GDDNCICH_00256	PAADNGIP_00328	OLBGFLCP_02274	EELMGBGK_00329	EDBIPDPG_00121	BEDGMOGA_00121	JEOHDMCO_00121	LPDNILLO_00329	PLJACNLN_00329	DDEFAKFN_00329	OEJPHLGD_00325	ECNPBPAE_00329	EKFCDNBK_00329	HGHNNNMJ_00329	JDGLLDHO_00231	BDBMOFKM_00546	MCBBHMAC_00345	LNDBPDFH_01957	BJMINCDE_01742	HABLEDEA_01750	DNCHKIFB_01742	GDHFBEKI_00329	JJFOCAGO_00345	EPCMKLML_02040	DJLPNLGL_02007	MIDKCECA_00651	DCPFONIA_00744	IEIEOLNK_00256	PHIIEJBL_00222
nrdF		Ribonucleoside-diphosphate reductase 2 subunit beta	46	46	1	1	1584				965	965	965	PGCHEGPE_00646	OCOFGFMB_01040	EAOMLFGP_00569	LHMDJMJG_00763	IKDLBHCP_02242	AMDKGMGA_02249	GAIEGEDB_00521	GDDNCICH_00449	PAADNGIP_00802	OLBGFLCP_00366	EELMGBGK_00521	EDBIPDPG_00211	BEDGMOGA_00211	JEOHDMCO_00413	LPDNILLO_00521	PLJACNLN_00522	DDEFAKFN_00522	OEJPHLGD_00518	ECNPBPAE_00522	EKFCDNBK_00522	HGHNNNMJ_00522	JDGLLDHO_00530	BDBMOFKM_02154	MCBBHMAC_00701	LNDBPDFH_02196	BJMINCDE_02071	HABLEDEA_02079	DNCHKIFB_02071	GDHFBEKI_00522	JJFOCAGO_00663	EPCMKLML_02239	DJLPNLGL_02229	MIDKCECA_02227	DCPFONIA_01017	IEIEOLNK_00449	PHIIEJBL_00521
gla		Glycerol facilitator-aquaporin gla	46	46	1	1	198				734	734	734	PGCHEGPE_01387	OCOFGFMB_00986	EAOMLFGP_02587	LHMDJMJG_00746	IKDLBHCP_01551	AMDKGMGA_01559	GAIEGEDB_01456	GDDNCICH_01420	PAADNGIP_01443	OLBGFLCP_01582	EELMGBGK_01402	EDBIPDPG_01538	BEDGMOGA_01549	JEOHDMCO_01332	LPDNILLO_01419	PLJACNLN_01459	DDEFAKFN_01372	OEJPHLGD_01378	ECNPBPAE_01476	EKFCDNBK_01464	HGHNNNMJ_01453	JDGLLDHO_01462	BDBMOFKM_01986	MCBBHMAC_01337	LNDBPDFH_01989	BJMINCDE_01250	HABLEDEA_01293	DNCHKIFB_01250	GDHFBEKI_01457	JJFOCAGO_01404	EPCMKLML_02072	DJLPNLGL_02039	MIDKCECA_01536	DCPFONIA_01617	IEIEOLNK_01426	PHIIEJBL_01401
group_2973		Putative peptidyl-prolyl cis-trans isomerase	46	46	1	4	8				761	761	761	PGCHEGPE_02553	OCOFGFMB_02524	EAOMLFGP_02473	LHMDJMJG_02776	IKDLBHCP_02494	AMDKGMGA_02470	GAIEGEDB_02544	GDDNCICH_02569	PAADNGIP_02555	OLBGFLCP_02850	EELMGBGK_02575	EDBIPDPG_02796	BEDGMOGA_02811	JEOHDMCO_02580	LPDNILLO_02590	PLJACNLN_02551	DDEFAKFN_02549	OEJPHLGD_02537	ECNPBPAE_02576	EKFCDNBK_02552	HGHNNNMJ_02552	JDGLLDHO_02568	BDBMOFKM_01898	MCBBHMAC_02572	LNDBPDFH_02294	BJMINCDE_01788	HABLEDEA_01796	DNCHKIFB_01788	GDHFBEKI_02560	JJFOCAGO_02555	EPCMKLML_02322	DJLPNLGL_02312	MIDKCECA_02465	DCPFONIA_02004	IEIEOLNK_02575	PHIIEJBL_02580
ndoA		Endoribonuclease EndoA	46	46	1	1	184				362	362	362	PGCHEGPE_01966	OCOFGFMB_01860	EAOMLFGP_01869	LHMDJMJG_01458	IKDLBHCP_00832	AMDKGMGA_00840	GAIEGEDB_01997	GDDNCICH_02013	PAADNGIP_02014	OLBGFLCP_00796	EELMGBGK_02055	EDBIPDPG_02095	BEDGMOGA_02105	JEOHDMCO_02030	LPDNILLO_02040	PLJACNLN_02022	DDEFAKFN_01988	OEJPHLGD_01992	ECNPBPAE_02046	EKFCDNBK_02009	HGHNNNMJ_02024	JDGLLDHO_02003	BDBMOFKM_00333	MCBBHMAC_01959	LNDBPDFH_00768	BJMINCDE_01863	HABLEDEA_01871	DNCHKIFB_01863	GDHFBEKI_02019	JJFOCAGO_01983	EPCMKLML_00784	DJLPNLGL_00783	MIDKCECA_00743	DCPFONIA_00766	IEIEOLNK_02019	PHIIEJBL_02016
ilvE		Branched-chain-amino-acid aminotransferase	46	46	1	4	11				1013	1013	1013	PGCHEGPE_02550	OCOFGFMB_02521	EAOMLFGP_02470	LHMDJMJG_02832	IKDLBHCP_02491	AMDKGMGA_02467	GAIEGEDB_02541	GDDNCICH_02566	PAADNGIP_02552	OLBGFLCP_02888	EELMGBGK_02572	EDBIPDPG_02874	BEDGMOGA_02894	JEOHDMCO_02577	LPDNILLO_02587	PLJACNLN_02548	DDEFAKFN_02546	OEJPHLGD_02534	ECNPBPAE_02573	EKFCDNBK_02549	HGHNNNMJ_02549	JDGLLDHO_02571	BDBMOFKM_01901	MCBBHMAC_02569	LNDBPDFH_02297	BJMINCDE_01791	HABLEDEA_01799	DNCHKIFB_01791	GDHFBEKI_02557	JJFOCAGO_02552	EPCMKLML_02325	DJLPNLGL_02315	MIDKCECA_02462	DCPFONIA_02007	IEIEOLNK_02572	PHIIEJBL_02583
pgsA1		Putative CDP-diacylglycerol--glycerol-3-phosphate 3-phosphatidyl-transferase 1	46	46	1	1	920				554	554	554	PGCHEGPE_01118	OCOFGFMB_01547	EAOMLFGP_01583	LHMDJMJG_00027	IKDLBHCP_00688	AMDKGMGA_00696	GAIEGEDB_01234	GDDNCICH_01197	PAADNGIP_01220	OLBGFLCP_00468	EELMGBGK_01180	EDBIPDPG_00599	BEDGMOGA_00599	JEOHDMCO_01115	LPDNILLO_01197	PLJACNLN_01236	DDEFAKFN_01106	OEJPHLGD_01111	ECNPBPAE_01253	EKFCDNBK_01242	HGHNNNMJ_01230	JDGLLDHO_01240	BDBMOFKM_00068	MCBBHMAC_01113	LNDBPDFH_01513	BJMINCDE_00209	HABLEDEA_00209	DNCHKIFB_00209	GDHFBEKI_01285	JJFOCAGO_01186	EPCMKLML_01522	DJLPNLGL_01521	MIDKCECA_00777	DCPFONIA_00950	IEIEOLNK_01254	PHIIEJBL_01229
ampH		D-alanyl-D-alanine-carboxypeptidase/endopeptidase AmpH	46	46	1	1	1518				1025	1025	1025	PGCHEGPE_02172	OCOFGFMB_02123	EAOMLFGP_02086	LHMDJMJG_01442	IKDLBHCP_00383	AMDKGMGA_00391	GAIEGEDB_02162	GDDNCICH_02178	PAADNGIP_02204	OLBGFLCP_00432	EELMGBGK_02197	EDBIPDPG_00145	BEDGMOGA_00145	JEOHDMCO_02215	LPDNILLO_02202	PLJACNLN_02185	DDEFAKFN_02153	OEJPHLGD_02157	ECNPBPAE_02211	EKFCDNBK_02199	HGHNNNMJ_02189	JDGLLDHO_02187	BDBMOFKM_00975	MCBBHMAC_02164	LNDBPDFH_00402	BJMINCDE_00355	HABLEDEA_00355	DNCHKIFB_00355	GDHFBEKI_02184	JJFOCAGO_02189	EPCMKLML_00500	DJLPNLGL_00511	MIDKCECA_00383	DCPFONIA_01346	IEIEOLNK_02184	PHIIEJBL_02182
group_2978		hypothetical protein	46	46	1	1	1787				191	191	191	PGCHEGPE_01161	OCOFGFMB_00771	EAOMLFGP_00845	LHMDJMJG_01113	IKDLBHCP_02443	AMDKGMGA_02450	GAIEGEDB_01277	GDDNCICH_01240	PAADNGIP_01263	OLBGFLCP_01403	EELMGBGK_01223	EDBIPDPG_01209	BEDGMOGA_01220	JEOHDMCO_01682	LPDNILLO_01240	PLJACNLN_01279	DDEFAKFN_01149	OEJPHLGD_01154	ECNPBPAE_01296	EKFCDNBK_01285	HGHNNNMJ_01273	JDGLLDHO_01283	BDBMOFKM_01230	MCBBHMAC_01156	LNDBPDFH_00253	BJMINCDE_01146	HABLEDEA_01146	DNCHKIFB_01146	GDHFBEKI_01229	JJFOCAGO_01130	EPCMKLML_00252	DJLPNLGL_00252	MIDKCECA_02406	DCPFONIA_01301	IEIEOLNK_01198	PHIIEJBL_01285
lytG		Exo-glucosaminidase LytG	46	46	1	1	469				617	617	617	PGCHEGPE_00793	OCOFGFMB_02025	EAOMLFGP_00523	LHMDJMJG_02137	IKDLBHCP_01921	AMDKGMGA_01929	GAIEGEDB_00856	GDDNCICH_00860	PAADNGIP_00714	OLBGFLCP_02440	EELMGBGK_00820	EDBIPDPG_00709	BEDGMOGA_00720	JEOHDMCO_00648	LPDNILLO_00856	PLJACNLN_00857	DDEFAKFN_00784	OEJPHLGD_00732	ECNPBPAE_00863	EKFCDNBK_00871	HGHNNNMJ_00821	JDGLLDHO_00869	BDBMOFKM_00716	MCBBHMAC_00851	LNDBPDFH_01634	BJMINCDE_01664	HABLEDEA_01672	DNCHKIFB_01664	GDHFBEKI_00815	JJFOCAGO_00852	EPCMKLML_01653	DJLPNLGL_01652	MIDKCECA_01907	DCPFONIA_00447	IEIEOLNK_00866	PHIIEJBL_00855
araN_2		putative arabinose-binding protein	46	46	1	1	578				1124	1124	1124	PGCHEGPE_01700	OCOFGFMB_02000	EAOMLFGP_01439	LHMDJMJG_01541	IKDLBHCP_02011	AMDKGMGA_02019	GAIEGEDB_01731	GDDNCICH_01717	PAADNGIP_01748	OLBGFLCP_02033	EELMGBGK_01751	EDBIPDPG_01903	BEDGMOGA_01914	JEOHDMCO_01763	LPDNILLO_01848	PLJACNLN_01756	DDEFAKFN_01722	OEJPHLGD_01726	ECNPBPAE_01781	EKFCDNBK_01769	HGHNNNMJ_01758	JDGLLDHO_01762	BDBMOFKM_01502	MCBBHMAC_01695	LNDBPDFH_01080	BJMINCDE_01899	HABLEDEA_01907	DNCHKIFB_01899	GDHFBEKI_01754	JJFOCAGO_01717	EPCMKLML_01037	DJLPNLGL_01036	MIDKCECA_01997	DCPFONIA_01873	IEIEOLNK_01723	PHIIEJBL_01777
ackA		Acetate kinase	46	46	1	1	1617				1184	1184	1184	PGCHEGPE_02126	OCOFGFMB_02058	EAOMLFGP_02047	LHMDJMJG_00823	IKDLBHCP_01287	AMDKGMGA_01294	GAIEGEDB_02116	GDDNCICH_02132	PAADNGIP_02158	OLBGFLCP_01511	EELMGBGK_02151	EDBIPDPG_01471	BEDGMOGA_01482	JEOHDMCO_02151	LPDNILLO_02156	PLJACNLN_02141	DDEFAKFN_02107	OEJPHLGD_02111	ECNPBPAE_02165	EKFCDNBK_02153	HGHNNNMJ_02143	JDGLLDHO_02142	BDBMOFKM_01028	MCBBHMAC_02102	LNDBPDFH_01002	BJMINCDE_01568	HABLEDEA_01576	DNCHKIFB_01568	GDHFBEKI_02138	JJFOCAGO_02143	EPCMKLML_01016	DJLPNLGL_01015	MIDKCECA_01224	DCPFONIA_01460	IEIEOLNK_02138	PHIIEJBL_02137
pyrG		CTP synthase	46	46	1	1	2760				1610	1610	1610	PGCHEGPE_01473	OCOFGFMB_01166	EAOMLFGP_01161	LHMDJMJG_01840	IKDLBHCP_02361	AMDKGMGA_02368	GAIEGEDB_01542	GDDNCICH_01467	PAADNGIP_01529	OLBGFLCP_01671	EELMGBGK_01488	EDBIPDPG_01617	BEDGMOGA_01628	JEOHDMCO_01418	LPDNILLO_01505	PLJACNLN_01506	DDEFAKFN_01458	OEJPHLGD_01464	ECNPBPAE_01562	EKFCDNBK_01550	HGHNNNMJ_01539	JDGLLDHO_01584	BDBMOFKM_00185	MCBBHMAC_01504	LNDBPDFH_02227	BJMINCDE_00159	HABLEDEA_00159	DNCHKIFB_00159	GDHFBEKI_01504	JJFOCAGO_01490	EPCMKLML_02262	DJLPNLGL_02252	MIDKCECA_02332	DCPFONIA_01705	IEIEOLNK_01473	PHIIEJBL_01533
atpC		ATP synthase epsilon chain	46	46	1	1	3572				422	422	422	PGCHEGPE_02439	OCOFGFMB_02409	EAOMLFGP_02366	LHMDJMJG_01065	IKDLBHCP_02330	AMDKGMGA_02337	GAIEGEDB_02454	GDDNCICH_02453	PAADNGIP_02443	OLBGFLCP_01750	EELMGBGK_02459	EDBIPDPG_02353	BEDGMOGA_02363	JEOHDMCO_02505	LPDNILLO_02464	PLJACNLN_02459	DDEFAKFN_02459	OEJPHLGD_02460	ECNPBPAE_02464	EKFCDNBK_02452	HGHNNNMJ_02442	JDGLLDHO_02472	BDBMOFKM_02225	MCBBHMAC_02444	LNDBPDFH_01604	BJMINCDE_02206	HABLEDEA_02213	DNCHKIFB_02206	GDHFBEKI_02458	JJFOCAGO_02455	EPCMKLML_01619	DJLPNLGL_01618	MIDKCECA_02301	DCPFONIA_02397	IEIEOLNK_02459	PHIIEJBL_02473
group_2984		Acetyltransferase (GNAT) family protein	46	46	1	1	2385				563	563	563	PGCHEGPE_00167	OCOFGFMB_01744	EAOMLFGP_02349	LHMDJMJG_00669	IKDLBHCP_01714	AMDKGMGA_01689	GAIEGEDB_00167	GDDNCICH_00695	PAADNGIP_00167	OLBGFLCP_00168	EELMGBGK_00168	EDBIPDPG_01250	BEDGMOGA_01261	JEOHDMCO_01544	LPDNILLO_00168	PLJACNLN_00168	DDEFAKFN_00167	OEJPHLGD_00167	ECNPBPAE_00168	EKFCDNBK_00168	HGHNNNMJ_00168	JDGLLDHO_00041	BDBMOFKM_01276	MCBBHMAC_00041	LNDBPDFH_00310	BJMINCDE_00614	HABLEDEA_00614	DNCHKIFB_00614	GDHFBEKI_00168	JJFOCAGO_00184	EPCMKLML_00327	DJLPNLGL_00327	MIDKCECA_01699	DCPFONIA_00564	IEIEOLNK_00701	PHIIEJBL_00041
group_2985		hypothetical protein	46	46	1	1	394				287	287	287	PGCHEGPE_00713	OCOFGFMB_00388	EAOMLFGP_00401	LHMDJMJG_00543	IKDLBHCP_01315	AMDKGMGA_01322	GAIEGEDB_00734	GDDNCICH_00738	PAADNGIP_00634	OLBGFLCP_00815	EELMGBGK_00740	EDBIPDPG_00841	BEDGMOGA_00852	JEOHDMCO_00938	LPDNILLO_00734	PLJACNLN_00735	DDEFAKFN_00662	OEJPHLGD_00652	ECNPBPAE_00741	EKFCDNBK_00749	HGHNNNMJ_00741	JDGLLDHO_00747	BDBMOFKM_02504	MCBBHMAC_00788	LNDBPDFH_01809	BJMINCDE_00489	HABLEDEA_00489	DNCHKIFB_00489	GDHFBEKI_00735	JJFOCAGO_00730	EPCMKLML_01804	DJLPNLGL_01803	MIDKCECA_01252	DCPFONIA_00421	IEIEOLNK_00744	PHIIEJBL_00733
spsB		Signal peptidase IB	46	46	1	1	1502				569	569	569	PGCHEGPE_02185	OCOFGFMB_02150	EAOMLFGP_02136	LHMDJMJG_02036	IKDLBHCP_00367	AMDKGMGA_00375	GAIEGEDB_02193	GDDNCICH_02191	PAADNGIP_02217	OLBGFLCP_01122	EELMGBGK_02210	EDBIPDPG_02250	BEDGMOGA_02260	JEOHDMCO_02245	LPDNILLO_02215	PLJACNLN_02198	DDEFAKFN_02184	OEJPHLGD_02170	ECNPBPAE_02224	EKFCDNBK_02212	HGHNNNMJ_02202	JDGLLDHO_02218	BDBMOFKM_00959	MCBBHMAC_02196	LNDBPDFH_00418	BJMINCDE_00339	HABLEDEA_00339	DNCHKIFB_00339	GDHFBEKI_02197	JJFOCAGO_02202	EPCMKLML_00516	DJLPNLGL_00495	MIDKCECA_00367	DCPFONIA_01122	IEIEOLNK_02197	PHIIEJBL_02211
group_2987		Putative universal stress protein	46	46	1	1	278				434	434	434	PGCHEGPE_02593	OCOFGFMB_02574	EAOMLFGP_02527	LHMDJMJG_02550	IKDLBHCP_02552	AMDKGMGA_02535	GAIEGEDB_02577	GDDNCICH_02612	PAADNGIP_02598	OLBGFLCP_02664	EELMGBGK_02600	EDBIPDPG_02579	BEDGMOGA_02607	JEOHDMCO_02628	LPDNILLO_02626	PLJACNLN_02594	DDEFAKFN_02582	OEJPHLGD_02570	ECNPBPAE_02609	EKFCDNBK_02595	HGHNNNMJ_02595	JDGLLDHO_02608	BDBMOFKM_02434	MCBBHMAC_02603	LNDBPDFH_02524	BJMINCDE_02395	HABLEDEA_02398	DNCHKIFB_02384	GDHFBEKI_02617	JJFOCAGO_02595	EPCMKLML_02548	DJLPNLGL_02526	MIDKCECA_02516	DCPFONIA_02502	IEIEOLNK_02608	PHIIEJBL_02634
purD		Phosphoribosylamine--glycine ligase	46	46	1	1	448				1274	1274	1274	PGCHEGPE_00814	OCOFGFMB_01960	EAOMLFGP_00502	LHMDJMJG_01308	IKDLBHCP_01022	AMDKGMGA_00994	GAIEGEDB_00835	GDDNCICH_00839	PAADNGIP_00735	OLBGFLCP_01239	EELMGBGK_00841	EDBIPDPG_00730	BEDGMOGA_00741	JEOHDMCO_00669	LPDNILLO_00835	PLJACNLN_00836	DDEFAKFN_00763	OEJPHLGD_00753	ECNPBPAE_00842	EKFCDNBK_00850	HGHNNNMJ_00842	JDGLLDHO_00848	BDBMOFKM_00737	MCBBHMAC_00830	LNDBPDFH_01655	BJMINCDE_01127	HABLEDEA_01127	DNCHKIFB_01127	GDHFBEKI_00836	JJFOCAGO_00831	EPCMKLML_01632	DJLPNLGL_01631	MIDKCECA_00980	DCPFONIA_00468	IEIEOLNK_00845	PHIIEJBL_00834
licA_3		Lichenan-specific phosphotransferase enzyme IIA component	46	46	1	1	90				317	317	317	PGCHEGPE_02459	OCOFGFMB_01397	EAOMLFGP_02398	LHMDJMJG_02152	IKDLBHCP_00741	AMDKGMGA_00749	GAIEGEDB_02486	GDDNCICH_01681	PAADNGIP_01712	OLBGFLCP_02174	EELMGBGK_01715	EDBIPDPG_02460	BEDGMOGA_02474	JEOHDMCO_01727	LPDNILLO_02497	PLJACNLN_01720	DDEFAKFN_02491	OEJPHLGD_02479	ECNPBPAE_01745	EKFCDNBK_01733	HGHNNNMJ_01722	JDGLLDHO_02517	BDBMOFKM_01513	MCBBHMAC_02470	LNDBPDFH_01261	BJMINCDE_00164	HABLEDEA_00164	DNCHKIFB_00164	GDHFBEKI_01718	JJFOCAGO_02475	EPCMKLML_01244	DJLPNLGL_01243	MIDKCECA_00830	DCPFONIA_02494	IEIEOLNK_01687	PHIIEJBL_01689
group_2990		hypothetical protein	46	46	1	1	2772				278	278	278	PGCHEGPE_01484	OCOFGFMB_01177	EAOMLFGP_01172	LHMDJMJG_01829	IKDLBHCP_00558	AMDKGMGA_00566	GAIEGEDB_01553	GDDNCICH_01478	PAADNGIP_01540	OLBGFLCP_01682	EELMGBGK_01499	EDBIPDPG_01606	BEDGMOGA_01617	JEOHDMCO_01429	LPDNILLO_01516	PLJACNLN_01517	DDEFAKFN_01469	OEJPHLGD_01475	ECNPBPAE_01573	EKFCDNBK_01561	HGHNNNMJ_01550	JDGLLDHO_01573	BDBMOFKM_00196	MCBBHMAC_01493	LNDBPDFH_02238	BJMINCDE_00148	HABLEDEA_00148	DNCHKIFB_00148	GDHFBEKI_01515	JJFOCAGO_01501	EPCMKLML_02251	DJLPNLGL_02241	MIDKCECA_00558	DCPFONIA_01716	IEIEOLNK_01484	PHIIEJBL_01544
dcuS_1		Sensor histidine kinase DcuS	46	46	1	1	259				785	785	785	PGCHEGPE_00784	OCOFGFMB_02034	EAOMLFGP_00532	LHMDJMJG_02483	IKDLBHCP_01912	AMDKGMGA_01920	GAIEGEDB_00865	GDDNCICH_00869	PAADNGIP_00705	OLBGFLCP_02658	EELMGBGK_00811	EDBIPDPG_00700	BEDGMOGA_00711	JEOHDMCO_00639	LPDNILLO_00865	PLJACNLN_00866	DDEFAKFN_00793	OEJPHLGD_00723	ECNPBPAE_00872	EKFCDNBK_00880	HGHNNNMJ_00812	JDGLLDHO_00878	BDBMOFKM_00707	MCBBHMAC_00860	LNDBPDFH_01625	BJMINCDE_01655	HABLEDEA_01663	DNCHKIFB_01655	GDHFBEKI_00806	JJFOCAGO_00861	EPCMKLML_01662	DJLPNLGL_01661	MIDKCECA_01898	DCPFONIA_00438	IEIEOLNK_00875	PHIIEJBL_00864
araQ_3		L-arabinose transport system permease protein AraQ	46	46	1	1	465				836	836	836	PGCHEGPE_00797	OCOFGFMB_02021	EAOMLFGP_00519	LHMDJMJG_02133	IKDLBHCP_01925	AMDKGMGA_01933	GAIEGEDB_00852	GDDNCICH_00856	PAADNGIP_00718	OLBGFLCP_02436	EELMGBGK_00824	EDBIPDPG_00713	BEDGMOGA_00724	JEOHDMCO_00652	LPDNILLO_00852	PLJACNLN_00853	DDEFAKFN_00780	OEJPHLGD_00736	ECNPBPAE_00859	EKFCDNBK_00867	HGHNNNMJ_00825	JDGLLDHO_00865	BDBMOFKM_00720	MCBBHMAC_00847	LNDBPDFH_01638	BJMINCDE_01668	HABLEDEA_01676	DNCHKIFB_01668	GDHFBEKI_00819	JJFOCAGO_00848	EPCMKLML_01649	DJLPNLGL_01648	MIDKCECA_01911	DCPFONIA_00451	IEIEOLNK_00862	PHIIEJBL_00851
rlmN		putative dual-specificity RNA methyltransferase RlmN	46	46	1	1	1479				1067	1067	1067	PGCHEGPE_01395	OCOFGFMB_01088	EAOMLFGP_01047	LHMDJMJG_00951	IKDLBHCP_00343	AMDKGMGA_00351	GAIEGEDB_01464	GDDNCICH_02474	PAADNGIP_01451	OLBGFLCP_01146	EELMGBGK_01410	EDBIPDPG_01546	BEDGMOGA_01557	JEOHDMCO_01340	LPDNILLO_01427	PLJACNLN_02480	DDEFAKFN_01380	OEJPHLGD_01386	ECNPBPAE_01484	EKFCDNBK_01472	HGHNNNMJ_01461	JDGLLDHO_01470	BDBMOFKM_01732	MCBBHMAC_01414	LNDBPDFH_00442	BJMINCDE_00315	HABLEDEA_00315	DNCHKIFB_00315	GDHFBEKI_02479	JJFOCAGO_01412	EPCMKLML_00540	DJLPNLGL_00471	MIDKCECA_00343	DCPFONIA_01146	IEIEOLNK_02480	PHIIEJBL_01479
dgaR_3		Transcriptional regulatory protein DagR	46	46	1	1	2950				2702	2702	2702	PGCHEGPE_00963	OCOFGFMB_00479	EAOMLFGP_00972	LHMDJMJG_01715	IKDLBHCP_00479	AMDKGMGA_00487	GAIEGEDB_00969	GDDNCICH_00988	PAADNGIP_00958	OLBGFLCP_01072	EELMGBGK_00900	EDBIPDPG_00874	BEDGMOGA_00885	JEOHDMCO_00793	LPDNILLO_00963	PLJACNLN_00971	DDEFAKFN_00897	OEJPHLGD_00902	ECNPBPAE_00991	EKFCDNBK_00980	HGHNNNMJ_00968	JDGLLDHO_00975	BDBMOFKM_01718	MCBBHMAC_00936	LNDBPDFH_00068	BJMINCDE_00069	HABLEDEA_00069	DNCHKIFB_00069	GDHFBEKI_00969	JJFOCAGO_00980	EPCMKLML_00067	DJLPNLGL_00067	MIDKCECA_00479	DCPFONIA_00894	IEIEOLNK_00994	PHIIEJBL_00962
rpmF_2		50S ribosomal protein L32	46	46	1	1	2669				179	179	179	PGCHEGPE_02227	OCOFGFMB_02182	EAOMLFGP_02178	LHMDJMJG_02062	IKDLBHCP_02234	AMDKGMGA_02241	GAIEGEDB_02235	GDDNCICH_02233	PAADNGIP_02259	OLBGFLCP_02403	EELMGBGK_02252	EDBIPDPG_02291	BEDGMOGA_02307	JEOHDMCO_02265	LPDNILLO_02257	PLJACNLN_02240	DDEFAKFN_02226	OEJPHLGD_02212	ECNPBPAE_02266	EKFCDNBK_02254	HGHNNNMJ_02244	JDGLLDHO_02266	BDBMOFKM_02113	MCBBHMAC_02238	LNDBPDFH_01454	BJMINCDE_02057	HABLEDEA_02065	DNCHKIFB_02057	GDHFBEKI_02239	JJFOCAGO_02244	EPCMKLML_01503	DJLPNLGL_01502	MIDKCECA_02219	DCPFONIA_02242	IEIEOLNK_02239	PHIIEJBL_02253
udk		Uridine kinase	46	46	1	1	243				629	629	629	PGCHEGPE_01342	OCOFGFMB_00941	EAOMLFGP_01369	LHMDJMJG_00701	IKDLBHCP_02675	AMDKGMGA_02661	GAIEGEDB_01411	GDDNCICH_01374	PAADNGIP_01397	OLBGFLCP_01537	EELMGBGK_01357	EDBIPDPG_01492	BEDGMOGA_01503	JEOHDMCO_01286	LPDNILLO_01374	PLJACNLN_01413	DDEFAKFN_01327	OEJPHLGD_01332	ECNPBPAE_01430	EKFCDNBK_01418	HGHNNNMJ_01407	JDGLLDHO_01417	BDBMOFKM_02007	MCBBHMAC_01382	LNDBPDFH_01967	BJMINCDE_01296	HABLEDEA_01339	DNCHKIFB_01295	GDHFBEKI_01411	JJFOCAGO_01359	EPCMKLML_02070	DJLPNLGL_02037	MIDKCECA_02657	DCPFONIA_01571	IEIEOLNK_01380	PHIIEJBL_01447
group_2997		hypothetical protein	46	46	1	1	940				224	224	224	PGCHEGPE_01135	OCOFGFMB_01564	EAOMLFGP_01566	LHMDJMJG_00010	IKDLBHCP_00704	AMDKGMGA_00712	GAIEGEDB_01251	GDDNCICH_01214	PAADNGIP_01237	OLBGFLCP_00451	EELMGBGK_01197	EDBIPDPG_00617	BEDGMOGA_00617	JEOHDMCO_01132	LPDNILLO_01214	PLJACNLN_01253	DDEFAKFN_01123	OEJPHLGD_01128	ECNPBPAE_01270	EKFCDNBK_01259	HGHNNNMJ_01247	JDGLLDHO_01257	BDBMOFKM_00085	MCBBHMAC_01130	LNDBPDFH_01223	BJMINCDE_00193	HABLEDEA_00193	DNCHKIFB_00193	GDHFBEKI_01302	JJFOCAGO_01203	EPCMKLML_01282	DJLPNLGL_01281	MIDKCECA_00793	DCPFONIA_00967	IEIEOLNK_01271	PHIIEJBL_01212
lacM		Beta-galactosidase small subunit	46	46	1	1	3375				974	974	974	PGCHEGPE_01923	OCOFGFMB_01843	EAOMLFGP_01852	LHMDJMJG_02198	IKDLBHCP_00133	AMDKGMGA_00133	GAIEGEDB_01954	GDDNCICH_01970	PAADNGIP_01997	OLBGFLCP_02168	EELMGBGK_02013	EDBIPDPG_01991	BEDGMOGA_02002	JEOHDMCO_01978	LPDNILLO_01997	PLJACNLN_01979	DDEFAKFN_01945	OEJPHLGD_01949	ECNPBPAE_02004	EKFCDNBK_01992	HGHNNNMJ_01981	JDGLLDHO_01960	BDBMOFKM_01933	MCBBHMAC_01918	LNDBPDFH_01547	BJMINCDE_01834	HABLEDEA_01842	DNCHKIFB_01834	GDHFBEKI_01977	JJFOCAGO_01940	EPCMKLML_01563	DJLPNLGL_01562	MIDKCECA_00133	DCPFONIA_02063	IEIEOLNK_01976	PHIIEJBL_01963
group_2999		hypothetical protein	46	46	1	1	2390				1277	1277	1277	PGCHEGPE_00162	OCOFGFMB_01739	EAOMLFGP_00232	LHMDJMJG_00674	IKDLBHCP_01709	AMDKGMGA_01684	GAIEGEDB_00162	GDDNCICH_00700	PAADNGIP_00162	OLBGFLCP_00163	EELMGBGK_00163	EDBIPDPG_01255	BEDGMOGA_01266	JEOHDMCO_01539	LPDNILLO_00163	PLJACNLN_00163	DDEFAKFN_00162	OEJPHLGD_00162	ECNPBPAE_00163	EKFCDNBK_00163	HGHNNNMJ_00163	JDGLLDHO_00046	BDBMOFKM_01271	MCBBHMAC_00046	LNDBPDFH_00315	BJMINCDE_00619	HABLEDEA_00619	DNCHKIFB_00619	GDHFBEKI_00163	JJFOCAGO_00179	EPCMKLML_00322	DJLPNLGL_00322	MIDKCECA_01694	DCPFONIA_00559	IEIEOLNK_00706	PHIIEJBL_00046
ybiT_2		putative ABC transporter ATP-binding protein YbiT	46	46	1	1	1588				1532	1532	1532	PGCHEGPE_00642	OCOFGFMB_01044	EAOMLFGP_00573	LHMDJMJG_00759	IKDLBHCP_02238	AMDKGMGA_02245	GAIEGEDB_00525	GDDNCICH_00453	PAADNGIP_00806	OLBGFLCP_00362	EELMGBGK_00525	EDBIPDPG_00215	BEDGMOGA_00215	JEOHDMCO_00417	LPDNILLO_00525	PLJACNLN_00526	DDEFAKFN_00526	OEJPHLGD_00522	ECNPBPAE_00526	EKFCDNBK_00526	HGHNNNMJ_00526	JDGLLDHO_00534	BDBMOFKM_02158	MCBBHMAC_00705	LNDBPDFH_02192	BJMINCDE_02067	HABLEDEA_02075	DNCHKIFB_02067	GDHFBEKI_00526	JJFOCAGO_00659	EPCMKLML_02235	DJLPNLGL_02225	MIDKCECA_02223	DCPFONIA_01013	IEIEOLNK_00453	PHIIEJBL_00525
recR		Recombination protein RecR	46	46	1	1	2779				596	596	596	PGCHEGPE_01491	OCOFGFMB_01184	EAOMLFGP_01179	LHMDJMJG_01822	IKDLBHCP_00551	AMDKGMGA_00559	GAIEGEDB_01560	GDDNCICH_01485	PAADNGIP_01547	OLBGFLCP_01689	EELMGBGK_01506	EDBIPDPG_01599	BEDGMOGA_01610	JEOHDMCO_01436	LPDNILLO_01523	PLJACNLN_01524	DDEFAKFN_01476	OEJPHLGD_01482	ECNPBPAE_01580	EKFCDNBK_01568	HGHNNNMJ_01557	JDGLLDHO_01566	BDBMOFKM_00203	MCBBHMAC_01486	LNDBPDFH_00140	BJMINCDE_00141	HABLEDEA_00141	DNCHKIFB_00141	GDHFBEKI_01522	JJFOCAGO_01508	EPCMKLML_00139	DJLPNLGL_00139	MIDKCECA_00551	DCPFONIA_01723	IEIEOLNK_01491	PHIIEJBL_01551
infC		Translation initiation factor IF-3	46	46	1	1	141				524	524	524	PGCHEGPE_01310	OCOFGFMB_00732	EAOMLFGP_00797	LHMDJMJG_00869	IKDLBHCP_00789	AMDKGMGA_00797	GAIEGEDB_01181	GDDNCICH_01144	PAADNGIP_01167	OLBGFLCP_00753	EELMGBGK_01127	EDBIPDPG_01110	BEDGMOGA_01121	JEOHDMCO_01062	LPDNILLO_01144	PLJACNLN_01183	DDEFAKFN_01053	OEJPHLGD_01058	ECNPBPAE_01200	EKFCDNBK_01189	HGHNNNMJ_01177	JDGLLDHO_01196	BDBMOFKM_00290	MCBBHMAC_01321	LNDBPDFH_00725	BJMINCDE_02307	HABLEDEA_02301	DNCHKIFB_02307	GDHFBEKI_01181	JJFOCAGO_01327	EPCMKLML_00741	DJLPNLGL_00740	MIDKCECA_00700	DCPFONIA_00809	IEIEOLNK_01150	PHIIEJBL_01118
pdxK		Pyridoxine kinase	46	46	1	1	1772				812	812	812	PGCHEGPE_01146	OCOFGFMB_00756	EAOMLFGP_00830	LHMDJMJG_02442	IKDLBHCP_02524	AMDKGMGA_02507	GAIEGEDB_01262	GDDNCICH_01225	PAADNGIP_01248	OLBGFLCP_01388	EELMGBGK_01208	EDBIPDPG_01194	BEDGMOGA_01205	JEOHDMCO_01697	LPDNILLO_01225	PLJACNLN_01264	DDEFAKFN_01134	OEJPHLGD_01139	ECNPBPAE_01281	EKFCDNBK_01270	HGHNNNMJ_01258	JDGLLDHO_01268	BDBMOFKM_01215	MCBBHMAC_01141	LNDBPDFH_00268	BJMINCDE_02048	HABLEDEA_02056	DNCHKIFB_02048	GDHFBEKI_01214	JJFOCAGO_01115	EPCMKLML_00267	DJLPNLGL_00267	MIDKCECA_02495	DCPFONIA_01286	IEIEOLNK_01183	PHIIEJBL_01300
yfkN		Trifunctional nucleotide phosphoesterase protein YfkN	46	46	1	1	1423				1385	1385	1385	PGCHEGPE_02466	OCOFGFMB_02439	EAOMLFGP_02405	LHMDJMJG_02411	IKDLBHCP_00288	AMDKGMGA_00296	GAIEGEDB_02493	GDDNCICH_02492	PAADNGIP_02462	OLBGFLCP_02617	EELMGBGK_02489	EDBIPDPG_02467	BEDGMOGA_02481	JEOHDMCO_02520	LPDNILLO_02504	PLJACNLN_02486	DDEFAKFN_02498	OEJPHLGD_02486	ECNPBPAE_02483	EKFCDNBK_02471	HGHNNNMJ_02461	JDGLLDHO_02524	BDBMOFKM_01424	MCBBHMAC_02484	LNDBPDFH_02128	BJMINCDE_02164	HABLEDEA_02171	DNCHKIFB_02164	GDHFBEKI_02485	JJFOCAGO_02482	EPCMKLML_02185	DJLPNLGL_02175	MIDKCECA_00288	DCPFONIA_02414	IEIEOLNK_02498	PHIIEJBL_02492
rfbC		dTDP-4-dehydrorhamnose 3,5-epimerase	46	46	1	1	3007				572	572	572	PGCHEGPE_01617	OCOFGFMB_01270	EAOMLFGP_01297	LHMDJMJG_01148	IKDLBHCP_02097	AMDKGMGA_02104	GAIEGEDB_01686	GDDNCICH_01611	PAADNGIP_01673	OLBGFLCP_01792	EELMGBGK_01592	EDBIPDPG_01687	BEDGMOGA_01698	JEOHDMCO_00813	LPDNILLO_01609	PLJACNLN_01650	DDEFAKFN_01639	OEJPHLGD_01643	ECNPBPAE_01706	EKFCDNBK_01694	HGHNNNMJ_01683	JDGLLDHO_01692	BDBMOFKM_01698	MCBBHMAC_01612	LNDBPDFH_02022	BJMINCDE_01445	HABLEDEA_01452	DNCHKIFB_01444	GDHFBEKI_01648	JJFOCAGO_01634	EPCMKLML_02111	DJLPNLGL_02078	MIDKCECA_02082	DCPFONIA_02076	IEIEOLNK_01617	PHIIEJBL_01661
group_3006		hypothetical protein	46	46	1	1	1579				134	134	134	PGCHEGPE_00651	OCOFGFMB_01035	EAOMLFGP_00564	LHMDJMJG_00768	IKDLBHCP_02247	AMDKGMGA_02254	GAIEGEDB_00516	GDDNCICH_00444	PAADNGIP_00797	OLBGFLCP_00371	EELMGBGK_00516	EDBIPDPG_00206	BEDGMOGA_00206	JEOHDMCO_00408	LPDNILLO_00516	PLJACNLN_00517	DDEFAKFN_00517	OEJPHLGD_00513	ECNPBPAE_00517	EKFCDNBK_00517	HGHNNNMJ_00517	JDGLLDHO_00525	BDBMOFKM_02149	MCBBHMAC_00696	LNDBPDFH_02201	BJMINCDE_02076	HABLEDEA_02084	DNCHKIFB_02076	GDHFBEKI_00517	JJFOCAGO_00668	EPCMKLML_02244	DJLPNLGL_02234	MIDKCECA_02232	DCPFONIA_01022	IEIEOLNK_00444	PHIIEJBL_00516
argR_3		Arginine repressor	46	46	1	1	3149				479	479	479	PGCHEGPE_01057	OCOFGFMB_01324	EAOMLFGP_01643	LHMDJMJG_01475	IKDLBHCP_00051	AMDKGMGA_00051	GAIEGEDB_01063	GDDNCICH_01082	PAADNGIP_01052	OLBGFLCP_01300	EELMGBGK_01065	EDBIPDPG_01326	BEDGMOGA_01337	JEOHDMCO_00891	LPDNILLO_01082	PLJACNLN_01065	DDEFAKFN_00991	OEJPHLGD_00996	ECNPBPAE_01085	EKFCDNBK_01074	HGHNNNMJ_01062	JDGLLDHO_01069	BDBMOFKM_01198	MCBBHMAC_01052	LNDBPDFH_00582	BJMINCDE_01232	HABLEDEA_01232	DNCHKIFB_01232	GDHFBEKI_01063	JJFOCAGO_01074	EPCMKLML_00412	DJLPNLGL_00412	MIDKCECA_00051	DCPFONIA_01246	IEIEOLNK_01088	PHIIEJBL_01079
yidA_3		Sugar phosphatase YidA	46	46	1	1	1877				809	809	809	PGCHEGPE_02363	OCOFGFMB_02306	EAOMLFGP_02433	LHMDJMJG_02260	IKDLBHCP_02316	AMDKGMGA_02323	GAIEGEDB_02377	GDDNCICH_02377	PAADNGIP_02472	OLBGFLCP_02480	EELMGBGK_02383	EDBIPDPG_02419	BEDGMOGA_02429	JEOHDMCO_02417	LPDNILLO_02388	PLJACNLN_02383	DDEFAKFN_02382	OEJPHLGD_02383	ECNPBPAE_02493	EKFCDNBK_02481	HGHNNNMJ_02471	JDGLLDHO_02389	BDBMOFKM_02197	MCBBHMAC_02382	LNDBPDFH_00180	BJMINCDE_02192	HABLEDEA_02199	DNCHKIFB_02192	GDHFBEKI_02382	JJFOCAGO_02379	EPCMKLML_00179	DJLPNLGL_00179	MIDKCECA_02287	DCPFONIA_02321	IEIEOLNK_02383	PHIIEJBL_02513
arcB		Ornithine carbamoyltransferase, catabolic	46	46	1	1	3144				1019	1019	1019	PGCHEGPE_01063	OCOFGFMB_01318	EAOMLFGP_01637	LHMDJMJG_01470	IKDLBHCP_00046	AMDKGMGA_00046	GAIEGEDB_01069	GDDNCICH_01088	PAADNGIP_01058	OLBGFLCP_01305	EELMGBGK_01071	EDBIPDPG_01320	BEDGMOGA_01331	JEOHDMCO_00897	LPDNILLO_01088	PLJACNLN_01071	DDEFAKFN_00997	OEJPHLGD_01002	ECNPBPAE_01091	EKFCDNBK_01080	HGHNNNMJ_01068	JDGLLDHO_01075	BDBMOFKM_01193	MCBBHMAC_01058	LNDBPDFH_00587	BJMINCDE_01227	HABLEDEA_01227	DNCHKIFB_01227	GDHFBEKI_01069	JJFOCAGO_01080	EPCMKLML_00417	DJLPNLGL_00417	MIDKCECA_00046	DCPFONIA_01251	IEIEOLNK_01094	PHIIEJBL_01073
prmA		Ribosomal protein L11 methyltransferase	46	46	1	1	1625				947	947	947	PGCHEGPE_01764	OCOFGFMB_01529	EAOMLFGP_01629	LHMDJMJG_00831	IKDLBHCP_01279	AMDKGMGA_01286	GAIEGEDB_01795	GDDNCICH_01781	PAADNGIP_01812	OLBGFLCP_01519	EELMGBGK_01815	EDBIPDPG_01463	BEDGMOGA_01474	JEOHDMCO_01798	LPDNILLO_01772	PLJACNLN_01820	DDEFAKFN_01786	OEJPHLGD_01790	ECNPBPAE_01845	EKFCDNBK_01833	HGHNNNMJ_01822	JDGLLDHO_01801	BDBMOFKM_01036	MCBBHMAC_01759	LNDBPDFH_00994	BJMINCDE_01576	HABLEDEA_01584	DNCHKIFB_01576	GDHFBEKI_01818	JJFOCAGO_01781	EPCMKLML_01008	DJLPNLGL_01007	MIDKCECA_01216	DCPFONIA_01452	IEIEOLNK_01787	PHIIEJBL_01826
patB		Cystathionine beta-lyase PatB	46	46	1	1	1416				1175	1175	1175	PGCHEGPE_02870	OCOFGFMB_02827	EAOMLFGP_02772	LHMDJMJG_02793	IKDLBHCP_00281	AMDKGMGA_00289	GAIEGEDB_02808	GDDNCICH_02867	PAADNGIP_02855	OLBGFLCP_02870	EELMGBGK_02826	EDBIPDPG_02846	BEDGMOGA_02842	JEOHDMCO_02883	LPDNILLO_02862	PLJACNLN_02851	DDEFAKFN_02802	OEJPHLGD_02816	ECNPBPAE_02854	EKFCDNBK_02830	HGHNNNMJ_02828	JDGLLDHO_02805	BDBMOFKM_01417	MCBBHMAC_02853	LNDBPDFH_02135	BJMINCDE_02157	HABLEDEA_02164	DNCHKIFB_02157	GDHFBEKI_02855	JJFOCAGO_02851	EPCMKLML_02178	DJLPNLGL_02168	MIDKCECA_00281	DCPFONIA_02646	IEIEOLNK_02867	PHIIEJBL_02840
tcyP		L-cystine uptake protein TcyP	46	46	1	1	3351				1391	1391	1391	PGCHEGPE_01247	OCOFGFMB_02757	EAOMLFGP_02124	LHMDJMJG_02726	IKDLBHCP_01746	AMDKGMGA_01754	GAIEGEDB_01363	GDDNCICH_01326	PAADNGIP_01349	OLBGFLCP_01443	EELMGBGK_01309	EDBIPDPG_01397	BEDGMOGA_01408	JEOHDMCO_01193	LPDNILLO_01326	PLJACNLN_01365	DDEFAKFN_01235	OEJPHLGD_01240	ECNPBPAE_01382	EKFCDNBK_01412	HGHNNNMJ_01359	JDGLLDHO_01369	BDBMOFKM_00698	MCBBHMAC_01242	LNDBPDFH_02676	BJMINCDE_01461	HABLEDEA_01468	DNCHKIFB_01460	GDHFBEKI_01363	JJFOCAGO_01264	EPCMKLML_02625	DJLPNLGL_02629	MIDKCECA_01731	DCPFONIA_01666	IEIEOLNK_01332	PHIIEJBL_01395
serS		Serine--tRNA ligase	46	46	1	1	2282				1271	1271	1271	PGCHEGPE_00210	OCOFGFMB_00003	EAOMLFGP_00003	LHMDJMJG_01329	IKDLBHCP_01778	AMDKGMGA_01786	GAIEGEDB_00210	GDDNCICH_00138	PAADNGIP_00210	OLBGFLCP_00646	EELMGBGK_00211	EDBIPDPG_00003	BEDGMOGA_00003	JEOHDMCO_00003	LPDNILLO_00211	PLJACNLN_00211	DDEFAKFN_00210	OEJPHLGD_00206	ECNPBPAE_00211	EKFCDNBK_00211	HGHNNNMJ_00211	JDGLLDHO_00349	BDBMOFKM_00842	MCBBHMAC_00227	LNDBPDFH_02621	BJMINCDE_01518	HABLEDEA_01526	DNCHKIFB_01492	GDHFBEKI_00211	JJFOCAGO_00227	EPCMKLML_02594	DJLPNLGL_02571	MIDKCECA_01764	DCPFONIA_01523	IEIEOLNK_00138	PHIIEJBL_00340
recN		DNA repair protein RecN	46	46	1	1	2975				1682	1682	1682	PGCHEGPE_00938	OCOFGFMB_00504	EAOMLFGP_00947	LHMDJMJG_01583	IKDLBHCP_00504	AMDKGMGA_00512	GAIEGEDB_00944	GDDNCICH_00963	PAADNGIP_00933	OLBGFLCP_01097	EELMGBGK_00925	EDBIPDPG_00899	BEDGMOGA_00910	JEOHDMCO_00768	LPDNILLO_00988	PLJACNLN_00946	DDEFAKFN_00872	OEJPHLGD_00877	ECNPBPAE_00966	EKFCDNBK_00955	HGHNNNMJ_00943	JDGLLDHO_00950	BDBMOFKM_00250	MCBBHMAC_00961	LNDBPDFH_00093	BJMINCDE_00094	HABLEDEA_00094	DNCHKIFB_00094	GDHFBEKI_00944	JJFOCAGO_00955	EPCMKLML_00092	DJLPNLGL_00092	MIDKCECA_00504	DCPFONIA_02540	IEIEOLNK_00969	PHIIEJBL_00937
group_3015		putative phosphotransferase enzyme IIB component	46	46	1	1	2356				494	494	494	PGCHEGPE_00196	OCOFGFMB_01928	EAOMLFGP_01478	LHMDJMJG_01781	IKDLBHCP_02535	AMDKGMGA_02516	GAIEGEDB_00196	GDDNCICH_00666	PAADNGIP_00196	OLBGFLCP_00197	EELMGBGK_00197	EDBIPDPG_01749	BEDGMOGA_01760	JEOHDMCO_02656	LPDNILLO_00197	PLJACNLN_00197	DDEFAKFN_00196	OEJPHLGD_00196	ECNPBPAE_00197	EKFCDNBK_00197	HGHNNNMJ_00197	JDGLLDHO_00012	BDBMOFKM_01305	MCBBHMAC_00012	LNDBPDFH_00281	BJMINCDE_01722	HABLEDEA_01730	DNCHKIFB_01722	GDHFBEKI_00197	JJFOCAGO_00213	EPCMKLML_00356	DJLPNLGL_00356	MIDKCECA_02521	DCPFONIA_00593	IEIEOLNK_00672	PHIIEJBL_00012
group_3016		putative BCR, YitT family	46	46	1	1	405				938	938	938	PGCHEGPE_02509	OCOFGFMB_02482	EAOMLFGP_02444	LHMDJMJG_01647	IKDLBHCP_00980	AMDKGMGA_01036	GAIEGEDB_02522	GDDNCICH_02535	PAADNGIP_02521	OLBGFLCP_01282	EELMGBGK_02532	EDBIPDPG_00772	BEDGMOGA_00783	JEOHDMCO_02483	LPDNILLO_02547	PLJACNLN_02529	DDEFAKFN_02527	OEJPHLGD_02515	ECNPBPAE_02542	EKFCDNBK_02530	HGHNNNMJ_02520	JDGLLDHO_02546	BDBMOFKM_02282	MCBBHMAC_02513	LNDBPDFH_01310	BJMINCDE_01084	HABLEDEA_01085	DNCHKIFB_01084	GDHFBEKI_02528	JJFOCAGO_02511	EPCMKLML_01287	DJLPNLGL_01286	MIDKCECA_01022	DCPFONIA_00510	IEIEOLNK_02541	PHIIEJBL_02530
epsH		Putative glycosyltransferase EpsH	46	46	1	1	3005				707	707	707	PGCHEGPE_01619	OCOFGFMB_01272	EAOMLFGP_01299	LHMDJMJG_01150	IKDLBHCP_02099	AMDKGMGA_02106	GAIEGEDB_01688	GDDNCICH_01613	PAADNGIP_01675	OLBGFLCP_01794	EELMGBGK_01594	EDBIPDPG_01689	BEDGMOGA_01700	JEOHDMCO_00811	LPDNILLO_01611	PLJACNLN_01652	DDEFAKFN_01641	OEJPHLGD_01645	ECNPBPAE_01708	EKFCDNBK_01696	HGHNNNMJ_01685	JDGLLDHO_01694	BDBMOFKM_01700	MCBBHMAC_01614	LNDBPDFH_02024	BJMINCDE_01447	HABLEDEA_01454	DNCHKIFB_01446	GDHFBEKI_01650	JJFOCAGO_01636	EPCMKLML_02109	DJLPNLGL_02076	MIDKCECA_02084	DCPFONIA_02078	IEIEOLNK_01619	PHIIEJBL_01659
group_3018		hypothetical protein	46	46	1	1	388				542	542	542	PGCHEGPE_00719	OCOFGFMB_00394	EAOMLFGP_00407	LHMDJMJG_00549	IKDLBHCP_01321	AMDKGMGA_01328	GAIEGEDB_00740	GDDNCICH_00744	PAADNGIP_00640	OLBGFLCP_00821	EELMGBGK_00746	EDBIPDPG_00835	BEDGMOGA_00846	JEOHDMCO_00944	LPDNILLO_00740	PLJACNLN_00741	DDEFAKFN_00668	OEJPHLGD_00658	ECNPBPAE_00747	EKFCDNBK_00755	HGHNNNMJ_00747	JDGLLDHO_00753	BDBMOFKM_02498	MCBBHMAC_00782	LNDBPDFH_01803	BJMINCDE_00483	HABLEDEA_00483	DNCHKIFB_00483	GDHFBEKI_00741	JJFOCAGO_00736	EPCMKLML_01810	DJLPNLGL_01809	MIDKCECA_01258	DCPFONIA_00415	IEIEOLNK_00750	PHIIEJBL_00739
dus_1		putative tRNA-dihydrouridine synthase	46	46	1	1	1289				1004	1004	1004	PGCHEGPE_00344	OCOFGFMB_02379	EAOMLFGP_01689	LHMDJMJG_00246	IKDLBHCP_02380	AMDKGMGA_02387	GAIEGEDB_00344	GDDNCICH_00272	PAADNGIP_00344	OLBGFLCP_00324	EELMGBGK_00344	EDBIPDPG_02178	BEDGMOGA_02165	JEOHDMCO_00137	LPDNILLO_00344	PLJACNLN_00345	DDEFAKFN_00345	OEJPHLGD_00341	ECNPBPAE_00345	EKFCDNBK_00345	HGHNNNMJ_00345	JDGLLDHO_00353	BDBMOFKM_01618	MCBBHMAC_00477	LNDBPDFH_01082	BJMINCDE_01979	HABLEDEA_01987	DNCHKIFB_01979	GDHFBEKI_00345	JJFOCAGO_00361	EPCMKLML_01096	DJLPNLGL_01095	MIDKCECA_02351	DCPFONIA_02109	IEIEOLNK_00272	PHIIEJBL_00344
group_3020		hypothetical protein	46	46	1	1	2945				182	182	182	PGCHEGPE_00968	OCOFGFMB_00474	EAOMLFGP_00977	LHMDJMJG_01710	IKDLBHCP_00474	AMDKGMGA_00482	GAIEGEDB_00974	GDDNCICH_00993	PAADNGIP_00963	OLBGFLCP_01067	EELMGBGK_00895	EDBIPDPG_00869	BEDGMOGA_00880	JEOHDMCO_00798	LPDNILLO_00958	PLJACNLN_00976	DDEFAKFN_00902	OEJPHLGD_00907	ECNPBPAE_00996	EKFCDNBK_00985	HGHNNNMJ_00973	JDGLLDHO_00980	BDBMOFKM_01713	MCBBHMAC_00931	LNDBPDFH_00063	BJMINCDE_00064	HABLEDEA_00064	DNCHKIFB_00064	GDHFBEKI_00974	JJFOCAGO_00985	EPCMKLML_00062	DJLPNLGL_00062	MIDKCECA_00474	DCPFONIA_00889	IEIEOLNK_00999	PHIIEJBL_00967
rluD_2		Ribosomal large subunit pseudouridine synthase D	46	46	1	1	1720				911	911	911	PGCHEGPE_00597	OCOFGFMB_00271	EAOMLFGP_00659	LHMDJMJG_00144	IKDLBHCP_01476	AMDKGMGA_01483	GAIEGEDB_00697	GDDNCICH_00625	PAADNGIP_00597	OLBGFLCP_00698	EELMGBGK_00703	EDBIPDPG_01357	BEDGMOGA_01388	JEOHDMCO_00600	LPDNILLO_00697	PLJACNLN_00698	DDEFAKFN_01297	OEJPHLGD_01302	ECNPBPAE_00704	EKFCDNBK_00712	HGHNNNMJ_00704	JDGLLDHO_00710	BDBMOFKM_01353	MCBBHMAC_00508	LNDBPDFH_01207	BJMINCDE_01327	HABLEDEA_01371	DNCHKIFB_01326	GDHFBEKI_00698	JJFOCAGO_00614	EPCMKLML_01202	DJLPNLGL_01201	MIDKCECA_01460	DCPFONIA_01420	IEIEOLNK_00631	PHIIEJBL_00611
spxA_1		Regulatory protein Spx	46	46	1	1	1642				398	398	398	PGCHEGPE_01781	OCOFGFMB_01546	EAOMLFGP_01612	LHMDJMJG_00848	IKDLBHCP_01262	AMDKGMGA_01269	GAIEGEDB_01812	GDDNCICH_01798	PAADNGIP_01829	OLBGFLCP_01536	EELMGBGK_01832	EDBIPDPG_01446	BEDGMOGA_01457	JEOHDMCO_01815	LPDNILLO_01789	PLJACNLN_01837	DDEFAKFN_01803	OEJPHLGD_01807	ECNPBPAE_01862	EKFCDNBK_01850	HGHNNNMJ_01839	JDGLLDHO_01818	BDBMOFKM_01053	MCBBHMAC_01776	LNDBPDFH_00976	BJMINCDE_01923	HABLEDEA_01931	DNCHKIFB_01923	GDHFBEKI_01835	JJFOCAGO_01798	EPCMKLML_00990	DJLPNLGL_00989	MIDKCECA_01199	DCPFONIA_01435	IEIEOLNK_01804	PHIIEJBL_01809
glpF		Glycerol uptake facilitator protein	46	46	1	1	924				716	716	716	PGCHEGPE_01121	OCOFGFMB_01550	EAOMLFGP_01580	LHMDJMJG_00024	IKDLBHCP_00690	AMDKGMGA_00698	GAIEGEDB_01237	GDDNCICH_01200	PAADNGIP_01223	OLBGFLCP_00465	EELMGBGK_01183	EDBIPDPG_00602	BEDGMOGA_00602	JEOHDMCO_01118	LPDNILLO_01200	PLJACNLN_01239	DDEFAKFN_01109	OEJPHLGD_01114	ECNPBPAE_01256	EKFCDNBK_01245	HGHNNNMJ_01233	JDGLLDHO_01243	BDBMOFKM_00071	MCBBHMAC_01116	LNDBPDFH_01516	BJMINCDE_00207	HABLEDEA_00207	DNCHKIFB_00207	GDHFBEKI_01288	JJFOCAGO_01189	EPCMKLML_01519	DJLPNLGL_01518	MIDKCECA_00779	DCPFONIA_00953	IEIEOLNK_01257	PHIIEJBL_01226
thiN		Thiamine pyrophosphokinase	46	46	1	1	1309				638	638	638	PGCHEGPE_00363	OCOFGFMB_01503	EAOMLFGP_01708	LHMDJMJG_00227	IKDLBHCP_00268	AMDKGMGA_00160	GAIEGEDB_00363	GDDNCICH_00291	PAADNGIP_00363	OLBGFLCP_00305	EELMGBGK_00363	EDBIPDPG_00448	BEDGMOGA_00448	JEOHDMCO_00156	LPDNILLO_00363	PLJACNLN_00364	DDEFAKFN_00364	OEJPHLGD_00360	ECNPBPAE_00364	EKFCDNBK_00364	HGHNNNMJ_00364	JDGLLDHO_00372	BDBMOFKM_01637	MCBBHMAC_00458	LNDBPDFH_01101	BJMINCDE_02151	HABLEDEA_02158	DNCHKIFB_02151	GDHFBEKI_00364	JJFOCAGO_00380	EPCMKLML_01115	DJLPNLGL_01114	MIDKCECA_00268	DCPFONIA_00110	IEIEOLNK_00291	PHIIEJBL_00363
group_3025		hypothetical protein	46	46	1	2	45				614	614	614	PGCHEGPE_00903	OCOFGFMB_00607	EAOMLFGP_01257	LHMDJMJG_01177	IKDLBHCP_00874	AMDKGMGA_00882	GAIEGEDB_00909	GDDNCICH_00928	PAADNGIP_00898	OLBGFLCP_01017	EELMGBGK_00983	EDBIPDPG_00666	BEDGMOGA_00657	JEOHDMCO_00745	LPDNILLO_00924	PLJACNLN_00911	DDEFAKFN_00837	OEJPHLGD_00842	ECNPBPAE_00931	EKFCDNBK_00920	HGHNNNMJ_00908	JDGLLDHO_00895	BDBMOFKM_00446	MCBBHMAC_00897	LNDBPDFH_00507	BJMINCDE_00788	HABLEDEA_00789	DNCHKIFB_00788	GDHFBEKI_00909	JJFOCAGO_00920	EPCMKLML_00580	DJLPNLGL_00580	MIDKCECA_00868	DCPFONIA_01102	IEIEOLNK_00934	PHIIEJBL_00902
rplR		50S ribosomal protein L18	46	46	1	1	2197				356	356	356	PGCHEGPE_00297	OCOFGFMB_00090	EAOMLFGP_00090	LHMDJMJG_00270	IKDLBHCP_00620	AMDKGMGA_00628	GAIEGEDB_00297	GDDNCICH_00225	PAADNGIP_00297	OLBGFLCP_00558	EELMGBGK_00298	EDBIPDPG_00090	BEDGMOGA_00090	JEOHDMCO_00090	LPDNILLO_00298	PLJACNLN_00298	DDEFAKFN_00298	OEJPHLGD_00294	ECNPBPAE_00298	EKFCDNBK_00298	HGHNNNMJ_00298	JDGLLDHO_00262	BDBMOFKM_00515	MCBBHMAC_00314	LNDBPDFH_00866	BJMINCDE_00841	HABLEDEA_00842	DNCHKIFB_00841	GDHFBEKI_00298	JJFOCAGO_00314	EPCMKLML_00909	DJLPNLGL_00908	MIDKCECA_00620	DCPFONIA_00713	IEIEOLNK_00225	PHIIEJBL_00253
group_3027		Transcriptional regulator PadR-like family protein	46	46	1	1	304				326	326	326	PGCHEGPE_02484	OCOFGFMB_02457	EAOMLFGP_02423	LHMDJMJG_02836	IKDLBHCP_01649	AMDKGMGA_01657	GAIEGEDB_02511	GDDNCICH_02510	PAADNGIP_02496	OLBGFLCP_02635	EELMGBGK_02507	EDBIPDPG_02477	BEDGMOGA_02491	JEOHDMCO_01512	LPDNILLO_02522	PLJACNLN_02504	DDEFAKFN_02516	OEJPHLGD_02504	ECNPBPAE_02517	EKFCDNBK_02505	HGHNNNMJ_02495	JDGLLDHO_02534	BDBMOFKM_01606	MCBBHMAC_02494	LNDBPDFH_01331	BJMINCDE_00398	HABLEDEA_00398	DNCHKIFB_00398	GDHFBEKI_02503	JJFOCAGO_02500	EPCMKLML_01344	DJLPNLGL_01343	MIDKCECA_01634	DCPFONIA_02432	IEIEOLNK_02516	PHIIEJBL_02518
group_3028		hypothetical protein	46	46	1	1	1619				128	128	128	PGCHEGPE_01758	OCOFGFMB_01523	EAOMLFGP_01635	LHMDJMJG_00825	IKDLBHCP_01285	AMDKGMGA_01292	GAIEGEDB_01789	GDDNCICH_01775	PAADNGIP_01806	OLBGFLCP_01513	EELMGBGK_01809	EDBIPDPG_01469	BEDGMOGA_01480	JEOHDMCO_01792	LPDNILLO_01766	PLJACNLN_01814	DDEFAKFN_01780	OEJPHLGD_01784	ECNPBPAE_01839	EKFCDNBK_01827	HGHNNNMJ_01816	JDGLLDHO_01795	BDBMOFKM_01030	MCBBHMAC_01753	LNDBPDFH_01000	BJMINCDE_01570	HABLEDEA_01578	DNCHKIFB_01570	GDHFBEKI_01812	JJFOCAGO_01775	EPCMKLML_01014	DJLPNLGL_01013	MIDKCECA_01222	DCPFONIA_01458	IEIEOLNK_01781	PHIIEJBL_01832
group_3029		hypothetical protein	46	46	1	1	1839				566	566	566	PGCHEGPE_02390	OCOFGFMB_02346	EAOMLFGP_02301	LHMDJMJG_02319	IKDLBHCP_01550	AMDKGMGA_01558	GAIEGEDB_02404	GDDNCICH_02404	PAADNGIP_02408	OLBGFLCP_02517	EELMGBGK_02410	EDBIPDPG_02880	BEDGMOGA_02443	JEOHDMCO_02444	LPDNILLO_02415	PLJACNLN_02410	DDEFAKFN_02409	OEJPHLGD_02410	ECNPBPAE_02415	EKFCDNBK_02403	HGHNNNMJ_02393	JDGLLDHO_02429	BDBMOFKM_02239	MCBBHMAC_02422	LNDBPDFH_00195	BJMINCDE_01193	HABLEDEA_01193	DNCHKIFB_01193	GDHFBEKI_02409	JJFOCAGO_02406	EPCMKLML_00194	DJLPNLGL_00194	MIDKCECA_01535	DCPFONIA_02340	IEIEOLNK_02410	PHIIEJBL_02425
group_3030		rod shape-determining protein MreD	46	46	1	1	1307				509	509	509	PGCHEGPE_00361	OCOFGFMB_01501	EAOMLFGP_01706	LHMDJMJG_00229	IKDLBHCP_00270	AMDKGMGA_00158	GAIEGEDB_00361	GDDNCICH_00289	PAADNGIP_00361	OLBGFLCP_00307	EELMGBGK_00361	EDBIPDPG_00450	BEDGMOGA_00450	JEOHDMCO_00154	LPDNILLO_00361	PLJACNLN_00362	DDEFAKFN_00362	OEJPHLGD_00358	ECNPBPAE_00362	EKFCDNBK_00362	HGHNNNMJ_00362	JDGLLDHO_00370	BDBMOFKM_01635	MCBBHMAC_00460	LNDBPDFH_01099	BJMINCDE_02153	HABLEDEA_02160	DNCHKIFB_02153	GDHFBEKI_00362	JJFOCAGO_00378	EPCMKLML_01113	DJLPNLGL_01112	MIDKCECA_00270	DCPFONIA_00112	IEIEOLNK_00289	PHIIEJBL_00361
group_3031		hypothetical protein	46	46	1	1	133				167	167	167	PGCHEGPE_01303	OCOFGFMB_00739	EAOMLFGP_00790	LHMDJMJG_00862	IKDLBHCP_00782	AMDKGMGA_00790	GAIEGEDB_01174	GDDNCICH_01137	PAADNGIP_01160	OLBGFLCP_00746	EELMGBGK_01120	EDBIPDPG_01103	BEDGMOGA_01114	JEOHDMCO_01055	LPDNILLO_01137	PLJACNLN_01176	DDEFAKFN_01046	OEJPHLGD_01051	ECNPBPAE_01193	EKFCDNBK_01182	HGHNNNMJ_01170	JDGLLDHO_01203	BDBMOFKM_00283	MCBBHMAC_01328	LNDBPDFH_00718	BJMINCDE_02429	HABLEDEA_02418	DNCHKIFB_02418	GDHFBEKI_01174	JJFOCAGO_01320	EPCMKLML_00734	DJLPNLGL_00733	MIDKCECA_00693	DCPFONIA_00817	IEIEOLNK_01143	PHIIEJBL_01111
rlmCD_2		23S rRNA (uracil-C(5))-methyltransferase RlmCD	46	46	1	1	2725				1382	1382	1382	PGCHEGPE_02039	OCOFGFMB_00575	EAOMLFGP_01509	LHMDJMJG_02001	IKDLBHCP_01406	AMDKGMGA_01413	GAIEGEDB_02029	GDDNCICH_02045	PAADNGIP_02071	OLBGFLCP_02361	EELMGBGK_02087	EDBIPDPG_02172	BEDGMOGA_02185	JEOHDMCO_00995	LPDNILLO_02092	PLJACNLN_02054	DDEFAKFN_02020	OEJPHLGD_02024	ECNPBPAE_02078	EKFCDNBK_02049	HGHNNNMJ_02056	JDGLLDHO_02049	BDBMOFKM_01412	MCBBHMAC_02048	LNDBPDFH_02166	BJMINCDE_02507	HABLEDEA_02487	DNCHKIFB_02496	GDHFBEKI_02051	JJFOCAGO_02056	EPCMKLML_01850	DJLPNLGL_01849	MIDKCECA_01308	DCPFONIA_02177	IEIEOLNK_02051	PHIIEJBL_02050
tuf_2		Elongation factor Tu	46	46	1	1	319				1187	1187	1187	PGCHEGPE_01843	OCOFGFMB_01723	EAOMLFGP_01745	LHMDJMJG_01656	IKDLBHCP_01664	AMDKGMGA_01672	GAIEGEDB_01902	GDDNCICH_01918	PAADNGIP_01945	OLBGFLCP_02065	EELMGBGK_01922	EDBIPDPG_01935	BEDGMOGA_01946	JEOHDMCO_01527	LPDNILLO_01906	PLJACNLN_01927	DDEFAKFN_01893	OEJPHLGD_01897	ECNPBPAE_01952	EKFCDNBK_01940	HGHNNNMJ_01929	JDGLLDHO_01908	BDBMOFKM_01591	MCBBHMAC_01843	LNDBPDFH_01346	BJMINCDE_00414	HABLEDEA_00414	DNCHKIFB_00414	GDHFBEKI_01925	JJFOCAGO_01860	EPCMKLML_01359	DJLPNLGL_01358	MIDKCECA_01649	DCPFONIA_00346	IEIEOLNK_01924	PHIIEJBL_01923
frmB		S-formylglutathione hydrolase FrmB	46	46	1	2	14				788	788	788	PGCHEGPE_00875	OCOFGFMB_00636	EAOMLFGP_01884	LHMDJMJG_01693	IKDLBHCP_02473	AMDKGMGA_02495	GAIEGEDB_00881	GDDNCICH_00900	PAADNGIP_00870	OLBGFLCP_00989	EELMGBGK_00955	EDBIPDPG_00636	BEDGMOGA_00686	JEOHDMCO_00716	LPDNILLO_00896	PLJACNLN_00882	DDEFAKFN_00809	OEJPHLGD_00814	ECNPBPAE_00903	EKFCDNBK_00892	HGHNNNMJ_00880	JDGLLDHO_00924	BDBMOFKM_02393	MCBBHMAC_00868	LNDBPDFH_00479	BJMINCDE_02421	HABLEDEA_02410	DNCHKIFB_02410	GDHFBEKI_00881	JJFOCAGO_00892	EPCMKLML_00609	DJLPNLGL_00608	MIDKCECA_02444	DCPFONIA_01073	IEIEOLNK_00906	PHIIEJBL_00872
pgsA		CDP-diacylglycerol--glycerol-3-phosphate 3-phosphatidyltransferase	46	46	1	1	1339				578	578	578	PGCHEGPE_00392	OCOFGFMB_00311	EAOMLFGP_00205	LHMDJMJG_00198	IKDLBHCP_00239	AMDKGMGA_00189	GAIEGEDB_00392	GDDNCICH_00320	PAADNGIP_00392	OLBGFLCP_00276	EELMGBGK_00392	EDBIPDPG_00419	BEDGMOGA_00419	JEOHDMCO_00185	LPDNILLO_00392	PLJACNLN_00393	DDEFAKFN_00393	OEJPHLGD_00389	ECNPBPAE_00393	EKFCDNBK_00393	HGHNNNMJ_00393	JDGLLDHO_00401	BDBMOFKM_01847	MCBBHMAC_00429	LNDBPDFH_02412	BJMINCDE_00980	HABLEDEA_00981	DNCHKIFB_00980	GDHFBEKI_00393	JJFOCAGO_00409	EPCMKLML_02453	DJLPNLGL_02430	MIDKCECA_00239	DCPFONIA_00081	IEIEOLNK_00320	PHIIEJBL_00392
group_3036		hypothetical protein	46	46	1	1	956				128	128	128	PGCHEGPE_01787	OCOFGFMB_01579	EAOMLFGP_01589	LHMDJMJG_01411	IKDLBHCP_00735	AMDKGMGA_00743	GAIEGEDB_01818	GDDNCICH_01804	PAADNGIP_01835	OLBGFLCP_01981	EELMGBGK_01838	EDBIPDPG_01854	BEDGMOGA_01865	JEOHDMCO_01821	LPDNILLO_01795	PLJACNLN_01843	DDEFAKFN_01809	OEJPHLGD_01813	ECNPBPAE_01868	EKFCDNBK_01856	HGHNNNMJ_01845	JDGLLDHO_01841	BDBMOFKM_01520	MCBBHMAC_01799	LNDBPDFH_01254	BJMINCDE_00171	HABLEDEA_00171	DNCHKIFB_00171	GDHFBEKI_01841	JJFOCAGO_01804	EPCMKLML_01251	DJLPNLGL_01250	MIDKCECA_00824	DCPFONIA_01818	IEIEOLNK_01810	PHIIEJBL_01839
nrdH		Glutaredoxin-like protein NrdH	46	46	1	1	1582				224	224	224	PGCHEGPE_00648	OCOFGFMB_01038	EAOMLFGP_00567	LHMDJMJG_00765	IKDLBHCP_02244	AMDKGMGA_02251	GAIEGEDB_00519	GDDNCICH_00447	PAADNGIP_00800	OLBGFLCP_00368	EELMGBGK_00519	EDBIPDPG_00209	BEDGMOGA_00209	JEOHDMCO_00411	LPDNILLO_00519	PLJACNLN_00520	DDEFAKFN_00520	OEJPHLGD_00516	ECNPBPAE_00520	EKFCDNBK_00520	HGHNNNMJ_00520	JDGLLDHO_00528	BDBMOFKM_02152	MCBBHMAC_00699	LNDBPDFH_02198	BJMINCDE_02073	HABLEDEA_02081	DNCHKIFB_02073	GDHFBEKI_00520	JJFOCAGO_00665	EPCMKLML_02241	DJLPNLGL_02231	MIDKCECA_02229	DCPFONIA_01019	IEIEOLNK_00447	PHIIEJBL_00519
rsmA_1		Ribosomal RNA small subunit methyltransferase A	46	46	1	1	1462				884	884	884	PGCHEGPE_01412	OCOFGFMB_01105	EAOMLFGP_01064	LHMDJMJG_00968	IKDLBHCP_00326	AMDKGMGA_00334	GAIEGEDB_01481	GDDNCICH_01638	PAADNGIP_01468	OLBGFLCP_01163	EELMGBGK_01427	EDBIPDPG_01563	BEDGMOGA_01574	JEOHDMCO_01357	LPDNILLO_01444	PLJACNLN_01677	DDEFAKFN_01397	OEJPHLGD_01403	ECNPBPAE_01501	EKFCDNBK_01489	HGHNNNMJ_01478	JDGLLDHO_01487	BDBMOFKM_01749	MCBBHMAC_01397	LNDBPDFH_01935	BJMINCDE_00298	HABLEDEA_00298	DNCHKIFB_00298	GDHFBEKI_01675	JJFOCAGO_01429	EPCMKLML_02008	DJLPNLGL_01975	MIDKCECA_00326	DCPFONIA_01163	IEIEOLNK_01644	PHIIEJBL_01462
mshD_1		Mycothiol acetyltransferase	46	46	1	1	2379				524	524	524	PGCHEGPE_00173	OCOFGFMB_01750	EAOMLFGP_02343	LHMDJMJG_00663	IKDLBHCP_01720	AMDKGMGA_01695	GAIEGEDB_00173	GDDNCICH_00689	PAADNGIP_00173	OLBGFLCP_00174	EELMGBGK_00174	EDBIPDPG_01244	BEDGMOGA_01255	JEOHDMCO_01550	LPDNILLO_00174	PLJACNLN_00174	DDEFAKFN_00173	OEJPHLGD_00173	ECNPBPAE_00174	EKFCDNBK_00174	HGHNNNMJ_00174	JDGLLDHO_00035	BDBMOFKM_01282	MCBBHMAC_00035	LNDBPDFH_00304	BJMINCDE_00608	HABLEDEA_00608	DNCHKIFB_00608	GDHFBEKI_00174	JJFOCAGO_00190	EPCMKLML_00333	DJLPNLGL_00333	MIDKCECA_01705	DCPFONIA_00570	IEIEOLNK_00695	PHIIEJBL_00035
glnQ_2		Glutamine transport ATP-binding protein GlnQ	46	46	1	4	20				737	737	737	PGCHEGPE_02288	OCOFGFMB_02285	EAOMLFGP_02246	LHMDJMJG_01945	IKDLBHCP_02255	AMDKGMGA_02262	GAIEGEDB_02303	GDDNCICH_02315	PAADNGIP_02327	OLBGFLCP_02326	EELMGBGK_02334	EDBIPDPG_02237	BEDGMOGA_02247	JEOHDMCO_02354	LPDNILLO_02339	PLJACNLN_02308	DDEFAKFN_02308	OEJPHLGD_02294	ECNPBPAE_02313	EKFCDNBK_02301	HGHNNNMJ_02291	JDGLLDHO_02312	BDBMOFKM_01910	MCBBHMAC_02283	LNDBPDFH_02306	BJMINCDE_01800	HABLEDEA_01808	DNCHKIFB_01800	GDHFBEKI_02307	JJFOCAGO_02289	EPCMKLML_02334	DJLPNLGL_02324	MIDKCECA_02240	DCPFONIA_02016	IEIEOLNK_02321	PHIIEJBL_02281
sdhB		L-serine dehydratase, beta chain	46	46	1	1	1595				668	668	668	PGCHEGPE_00635	OCOFGFMB_01051	EAOMLFGP_00580	LHMDJMJG_00752	IKDLBHCP_01812	AMDKGMGA_01820	GAIEGEDB_00532	GDDNCICH_00460	PAADNGIP_00813	OLBGFLCP_00355	EELMGBGK_00532	EDBIPDPG_00222	BEDGMOGA_00222	JEOHDMCO_00424	LPDNILLO_00532	PLJACNLN_00533	DDEFAKFN_00533	OEJPHLGD_00529	ECNPBPAE_00533	EKFCDNBK_00533	HGHNNNMJ_00533	JDGLLDHO_00541	BDBMOFKM_01870	MCBBHMAC_00712	LNDBPDFH_02358	BJMINCDE_01682	HABLEDEA_01690	DNCHKIFB_01682	GDHFBEKI_00533	JJFOCAGO_00652	EPCMKLML_02376	DJLPNLGL_02366	MIDKCECA_01798	DCPFONIA_01006	IEIEOLNK_00460	PHIIEJBL_00532
manX_4		PTS system mannose-specific EIIAB component	46	46	1	1	1865				443	443	443	PGCHEGPE_02060	OCOFGFMB_01975	EAOMLFGP_01981	LHMDJMJG_01815	IKDLBHCP_02084	AMDKGMGA_02091	GAIEGEDB_02050	GDDNCICH_02066	PAADNGIP_02092	OLBGFLCP_02242	EELMGBGK_02108	EDBIPDPG_02111	BEDGMOGA_02121	JEOHDMCO_02085	LPDNILLO_02113	PLJACNLN_02075	DDEFAKFN_02041	OEJPHLGD_02045	ECNPBPAE_02099	EKFCDNBK_02087	HGHNNNMJ_02077	JDGLLDHO_02096	BDBMOFKM_02010	MCBBHMAC_02055	LNDBPDFH_00168	BJMINCDE_01958	HABLEDEA_01966	DNCHKIFB_01958	GDHFBEKI_02072	JJFOCAGO_02077	EPCMKLML_00167	DJLPNLGL_00167	MIDKCECA_02069	DCPFONIA_02147	IEIEOLNK_02072	PHIIEJBL_02071
group_3043		hypothetical protein	46	46	1	1	1500				230	230	230	PGCHEGPE_02187	OCOFGFMB_02152	EAOMLFGP_02138	LHMDJMJG_02038	IKDLBHCP_00365	AMDKGMGA_00373	GAIEGEDB_02195	GDDNCICH_02193	PAADNGIP_02219	OLBGFLCP_01124	EELMGBGK_02212	EDBIPDPG_02252	BEDGMOGA_02262	JEOHDMCO_02247	LPDNILLO_02217	PLJACNLN_02200	DDEFAKFN_02186	OEJPHLGD_02172	ECNPBPAE_02226	EKFCDNBK_02214	HGHNNNMJ_02204	JDGLLDHO_02220	BDBMOFKM_00957	MCBBHMAC_02198	LNDBPDFH_00420	BJMINCDE_00337	HABLEDEA_00337	DNCHKIFB_00337	GDHFBEKI_02199	JJFOCAGO_02204	EPCMKLML_00518	DJLPNLGL_00493	MIDKCECA_00365	DCPFONIA_01124	IEIEOLNK_02199	PHIIEJBL_02213
yjaB		putative N-acetyltransferase YjaB	46	46	1	1	888				443	443	443	PGCHEGPE_01205	OCOFGFMB_00842	EAOMLFGP_00889	LHMDJMJG_00058	IKDLBHCP_01193	AMDKGMGA_01201	GAIEGEDB_01321	GDDNCICH_01284	PAADNGIP_01307	OLBGFLCP_00499	EELMGBGK_01267	EDBIPDPG_00568	BEDGMOGA_00568	JEOHDMCO_01151	LPDNILLO_01284	PLJACNLN_01323	DDEFAKFN_01193	OEJPHLGD_01198	ECNPBPAE_01340	EKFCDNBK_01329	HGHNNNMJ_01317	JDGLLDHO_01354	BDBMOFKM_00037	MCBBHMAC_01200	LNDBPDFH_00927	BJMINCDE_00239	HABLEDEA_00239	DNCHKIFB_00239	GDHFBEKI_01321	JJFOCAGO_01222	EPCMKLML_00941	DJLPNLGL_00940	MIDKCECA_01187	DCPFONIA_00919	IEIEOLNK_01290	PHIIEJBL_01311
glmU		Bifunctional protein GlmU	46	46	1	1	1328				1373	1373	1373	PGCHEGPE_00381	OCOFGFMB_01521	EAOMLFGP_00216	LHMDJMJG_00209	IKDLBHCP_00250	AMDKGMGA_00178	GAIEGEDB_00381	GDDNCICH_00309	PAADNGIP_00381	OLBGFLCP_00287	EELMGBGK_00381	EDBIPDPG_00430	BEDGMOGA_00430	JEOHDMCO_00174	LPDNILLO_00381	PLJACNLN_00382	DDEFAKFN_00382	OEJPHLGD_00378	ECNPBPAE_00382	EKFCDNBK_00382	HGHNNNMJ_00382	JDGLLDHO_00390	BDBMOFKM_01858	MCBBHMAC_00440	LNDBPDFH_01119	BJMINCDE_00969	HABLEDEA_00970	DNCHKIFB_00969	GDHFBEKI_00382	JJFOCAGO_00398	EPCMKLML_01133	DJLPNLGL_01132	MIDKCECA_00250	DCPFONIA_00092	IEIEOLNK_00309	PHIIEJBL_00381
obg		GTPase Obg	46	46	1	5	9				1313	1313	1313	PGCHEGPE_02345	OCOFGFMB_02322	EAOMLFGP_02277	LHMDJMJG_02227	IKDLBHCP_02347	AMDKGMGA_02354	GAIEGEDB_02359	GDDNCICH_02477	PAADNGIP_02384	OLBGFLCP_02461	EELMGBGK_02365	EDBIPDPG_02401	BEDGMOGA_02411	JEOHDMCO_02399	LPDNILLO_02370	PLJACNLN_02365	DDEFAKFN_02364	OEJPHLGD_02365	ECNPBPAE_02391	EKFCDNBK_02379	HGHNNNMJ_02369	JDGLLDHO_02405	BDBMOFKM_02187	MCBBHMAC_02406	LNDBPDFH_02318	BJMINCDE_02223	HABLEDEA_02230	DNCHKIFB_02223	GDHFBEKI_02364	JJFOCAGO_02361	EPCMKLML_02338	DJLPNLGL_02328	MIDKCECA_02318	DCPFONIA_02296	IEIEOLNK_02490	PHIIEJBL_02414
murG		UDP-N-acetylglucosamine--N-acetylmuramyl-(pentapeptide) pyrophosphoryl-undecaprenol N-acetylglucosamine transferase	46	46	1	1	2965				1088	1088	1088	PGCHEGPE_00948	OCOFGFMB_00494	EAOMLFGP_00957	LHMDJMJG_01593	IKDLBHCP_00494	AMDKGMGA_00502	GAIEGEDB_00954	GDDNCICH_00973	PAADNGIP_00943	OLBGFLCP_01087	EELMGBGK_00915	EDBIPDPG_00889	BEDGMOGA_00900	JEOHDMCO_00778	LPDNILLO_00978	PLJACNLN_00956	DDEFAKFN_00882	OEJPHLGD_00887	ECNPBPAE_00976	EKFCDNBK_00965	HGHNNNMJ_00953	JDGLLDHO_00960	BDBMOFKM_00260	MCBBHMAC_00951	LNDBPDFH_00083	BJMINCDE_00084	HABLEDEA_00084	DNCHKIFB_00084	GDHFBEKI_00954	JJFOCAGO_00965	EPCMKLML_00082	DJLPNLGL_00082	MIDKCECA_00494	DCPFONIA_00909	IEIEOLNK_00979	PHIIEJBL_00947
srlR		Glucitol operon repressor	46	46	1	3	25				770	770	770	PGCHEGPE_02136	OCOFGFMB_02104	EAOMLFGP_02057	LHMDJMJG_01860	IKDLBHCP_02158	AMDKGMGA_02165	GAIEGEDB_02126	GDDNCICH_02142	PAADNGIP_02168	OLBGFLCP_01918	EELMGBGK_02161	EDBIPDPG_02203	BEDGMOGA_02213	JEOHDMCO_02162	LPDNILLO_02166	PLJACNLN_02151	DDEFAKFN_02117	OEJPHLGD_02121	ECNPBPAE_02175	EKFCDNBK_02163	HGHNNNMJ_02153	JDGLLDHO_02152	BDBMOFKM_02169	MCBBHMAC_02148	LNDBPDFH_02148	BJMINCDE_02012	HABLEDEA_02020	DNCHKIFB_02012	GDHFBEKI_02148	JJFOCAGO_02153	EPCMKLML_02208	DJLPNLGL_02198	MIDKCECA_02143	DCPFONIA_01850	IEIEOLNK_02148	PHIIEJBL_02163
group_3049		ABC-2 family transporter protein	46	46	1	1	181				2705	2705	2705	PGCHEGPE_01963	OCOFGFMB_01857	EAOMLFGP_01866	LHMDJMJG_01455	IKDLBHCP_00829	AMDKGMGA_00837	GAIEGEDB_01994	GDDNCICH_02010	PAADNGIP_02011	OLBGFLCP_00793	EELMGBGK_02052	EDBIPDPG_02092	BEDGMOGA_02102	JEOHDMCO_02033	LPDNILLO_02037	PLJACNLN_02019	DDEFAKFN_01985	OEJPHLGD_01989	ECNPBPAE_02043	EKFCDNBK_02006	HGHNNNMJ_02021	JDGLLDHO_02000	BDBMOFKM_00330	MCBBHMAC_01962	LNDBPDFH_00765	BJMINCDE_01860	HABLEDEA_01868	DNCHKIFB_01860	GDHFBEKI_02016	JJFOCAGO_01980	EPCMKLML_00781	DJLPNLGL_00780	MIDKCECA_00740	DCPFONIA_00769	IEIEOLNK_02016	PHIIEJBL_02019
ypdF		Aminopeptidase YpdF	46	46	1	1	2984				1064	1064	1064	PGCHEGPE_00929	OCOFGFMB_00513	EAOMLFGP_00938	LHMDJMJG_01574	IKDLBHCP_00513	AMDKGMGA_00521	GAIEGEDB_00935	GDDNCICH_00954	PAADNGIP_00924	OLBGFLCP_01106	EELMGBGK_00934	EDBIPDPG_00908	BEDGMOGA_00919	JEOHDMCO_00759	LPDNILLO_00997	PLJACNLN_00937	DDEFAKFN_00863	OEJPHLGD_00868	ECNPBPAE_00957	EKFCDNBK_00946	HGHNNNMJ_00934	JDGLLDHO_00941	BDBMOFKM_00241	MCBBHMAC_00970	LNDBPDFH_00102	BJMINCDE_00103	HABLEDEA_00103	DNCHKIFB_00103	GDHFBEKI_00935	JJFOCAGO_00946	EPCMKLML_00101	DJLPNLGL_00101	MIDKCECA_00513	DCPFONIA_02189	IEIEOLNK_00960	PHIIEJBL_00928
adhE		Aldehyde-alcohol dehydrogenase	46	46	1	1	167				2597	2597	2597	PGCHEGPE_01335	OCOFGFMB_00707	EAOMLFGP_00822	LHMDJMJG_00894	IKDLBHCP_00814	AMDKGMGA_00822	GAIEGEDB_01206	GDDNCICH_01169	PAADNGIP_01192	OLBGFLCP_00778	EELMGBGK_01152	EDBIPDPG_01135	BEDGMOGA_01146	JEOHDMCO_01087	LPDNILLO_01169	PLJACNLN_01208	DDEFAKFN_01078	OEJPHLGD_01083	ECNPBPAE_01225	EKFCDNBK_01214	HGHNNNMJ_01202	JDGLLDHO_01171	BDBMOFKM_00315	MCBBHMAC_01296	LNDBPDFH_00750	BJMINCDE_02487	HABLEDEA_02467	DNCHKIFB_02476	GDHFBEKI_01206	JJFOCAGO_01352	EPCMKLML_00766	DJLPNLGL_00765	MIDKCECA_00725	DCPFONIA_00784	IEIEOLNK_01175	PHIIEJBL_01143
fba_2		Fructose-bisphosphate aldolase	46	46	1	1	2761				869	869	869	PGCHEGPE_01474	OCOFGFMB_01167	EAOMLFGP_01162	LHMDJMJG_01839	IKDLBHCP_02362	AMDKGMGA_02369	GAIEGEDB_01543	GDDNCICH_01468	PAADNGIP_01530	OLBGFLCP_01672	EELMGBGK_01489	EDBIPDPG_01616	BEDGMOGA_01627	JEOHDMCO_01419	LPDNILLO_01506	PLJACNLN_01507	DDEFAKFN_01459	OEJPHLGD_01465	ECNPBPAE_01563	EKFCDNBK_01551	HGHNNNMJ_01540	JDGLLDHO_01583	BDBMOFKM_00186	MCBBHMAC_01503	LNDBPDFH_02228	BJMINCDE_00158	HABLEDEA_00158	DNCHKIFB_00158	GDHFBEKI_01505	JJFOCAGO_01491	EPCMKLML_02261	DJLPNLGL_02251	MIDKCECA_02333	DCPFONIA_01706	IEIEOLNK_01474	PHIIEJBL_01534
gph_1		Phosphoglycolate phosphatase	46	46	1	1	3353				623	623	623	PGCHEGPE_01245	OCOFGFMB_02759	EAOMLFGP_02126	LHMDJMJG_02724	IKDLBHCP_01744	AMDKGMGA_01752	GAIEGEDB_01361	GDDNCICH_01324	PAADNGIP_01347	OLBGFLCP_01441	EELMGBGK_01307	EDBIPDPG_01395	BEDGMOGA_01406	JEOHDMCO_01191	LPDNILLO_01324	PLJACNLN_01363	DDEFAKFN_01233	OEJPHLGD_01238	ECNPBPAE_01380	EKFCDNBK_01414	HGHNNNMJ_01357	JDGLLDHO_01367	BDBMOFKM_00700	MCBBHMAC_01240	LNDBPDFH_02674	BJMINCDE_01459	HABLEDEA_01466	DNCHKIFB_01458	GDHFBEKI_01361	JJFOCAGO_01262	EPCMKLML_02627	DJLPNLGL_02631	MIDKCECA_01729	DCPFONIA_01664	IEIEOLNK_01330	PHIIEJBL_01397
purC		Phosphoribosylaminoimidazole-succinocarboxamide synthase	46	46	1	1	456				728	728	728	PGCHEGPE_00806	OCOFGFMB_01968	EAOMLFGP_00510	LHMDJMJG_01300	IKDLBHCP_01030	AMDKGMGA_00986	GAIEGEDB_00843	GDDNCICH_00847	PAADNGIP_00727	OLBGFLCP_01231	EELMGBGK_00833	EDBIPDPG_00722	BEDGMOGA_00733	JEOHDMCO_00661	LPDNILLO_00843	PLJACNLN_00844	DDEFAKFN_00771	OEJPHLGD_00745	ECNPBPAE_00850	EKFCDNBK_00858	HGHNNNMJ_00834	JDGLLDHO_00856	BDBMOFKM_00729	MCBBHMAC_00838	LNDBPDFH_01647	BJMINCDE_01135	HABLEDEA_01135	DNCHKIFB_01135	GDHFBEKI_00828	JJFOCAGO_00839	EPCMKLML_01640	DJLPNLGL_01639	MIDKCECA_00972	DCPFONIA_00460	IEIEOLNK_00853	PHIIEJBL_00842
coaA		Pantothenate kinase	46	46	1	1	2234				923	923	923	PGCHEGPE_00260	OCOFGFMB_00053	EAOMLFGP_00053	LHMDJMJG_00307	IKDLBHCP_00583	AMDKGMGA_00591	GAIEGEDB_00260	GDDNCICH_00188	PAADNGIP_00260	OLBGFLCP_00595	EELMGBGK_00261	EDBIPDPG_00053	BEDGMOGA_00053	JEOHDMCO_00053	LPDNILLO_00261	PLJACNLN_00261	DDEFAKFN_00261	OEJPHLGD_00257	ECNPBPAE_00261	EKFCDNBK_00261	HGHNNNMJ_00261	JDGLLDHO_00299	BDBMOFKM_00478	MCBBHMAC_00277	LNDBPDFH_00903	BJMINCDE_00878	HABLEDEA_00879	DNCHKIFB_00878	GDHFBEKI_00261	JJFOCAGO_00277	EPCMKLML_00872	DJLPNLGL_00871	MIDKCECA_00583	DCPFONIA_00676	IEIEOLNK_00188	PHIIEJBL_00290
pepT		Peptidase T	46	46	1	1	3331				1232	1232	1232	PGCHEGPE_01267	OCOFGFMB_01006	EAOMLFGP_01430	LHMDJMJG_00916	IKDLBHCP_01766	AMDKGMGA_01774	GAIEGEDB_01383	GDDNCICH_01346	PAADNGIP_01369	OLBGFLCP_01464	EELMGBGK_01329	EDBIPDPG_01418	BEDGMOGA_01429	JEOHDMCO_01213	LPDNILLO_01346	PLJACNLN_01385	DDEFAKFN_01255	OEJPHLGD_01260	ECNPBPAE_01402	EKFCDNBK_01392	HGHNNNMJ_01379	JDGLLDHO_01389	BDBMOFKM_00678	MCBBHMAC_01262	LNDBPDFH_02283	BJMINCDE_01481	HABLEDEA_01489	DNCHKIFB_01480	GDHFBEKI_01383	JJFOCAGO_01284	EPCMKLML_02304	DJLPNLGL_02294	MIDKCECA_01752	DCPFONIA_01687	IEIEOLNK_01352	PHIIEJBL_01375
gcvH		Glycine cleavage system H protein	46	46	1	1	2134				338	338	338	PGCHEGPE_00079	OCOFGFMB_00214	EAOMLFGP_00315	LHMDJMJG_00479	IKDLBHCP_01112	AMDKGMGA_01120	GAIEGEDB_00079	GDDNCICH_00079	PAADNGIP_00079	OLBGFLCP_00079	EELMGBGK_00079	EDBIPDPG_00330	BEDGMOGA_00330	JEOHDMCO_00333	LPDNILLO_00079	PLJACNLN_00079	DDEFAKFN_00079	OEJPHLGD_00079	ECNPBPAE_00079	EKFCDNBK_00079	HGHNNNMJ_00079	JDGLLDHO_00129	BDBMOFKM_00115	MCBBHMAC_00129	LNDBPDFH_01135	BJMINCDE_00934	HABLEDEA_00935	DNCHKIFB_00934	GDHFBEKI_00079	JJFOCAGO_00096	EPCMKLML_01149	DJLPNLGL_01148	MIDKCECA_01106	DCPFONIA_00192	IEIEOLNK_00079	PHIIEJBL_00129
rpmG2		50S ribosomal protein L33 2	46	46	1	1	1667				152	152	152	PGCHEGPE_00629	OCOFGFMB_01057	EAOMLFGP_00586	LHMDJMJG_01599	IKDLBHCP_01819	AMDKGMGA_01827	GAIEGEDB_00538	GDDNCICH_00466	PAADNGIP_00819	OLBGFLCP_00349	EELMGBGK_00538	EDBIPDPG_00228	BEDGMOGA_00228	JEOHDMCO_00430	LPDNILLO_00538	PLJACNLN_00539	DDEFAKFN_00539	OEJPHLGD_00535	ECNPBPAE_00539	EKFCDNBK_00539	HGHNNNMJ_00539	JDGLLDHO_00547	BDBMOFKM_01876	MCBBHMAC_00718	LNDBPDFH_02352	BJMINCDE_01688	HABLEDEA_01696	DNCHKIFB_01688	GDHFBEKI_00539	JJFOCAGO_00646	EPCMKLML_02370	DJLPNLGL_02360	MIDKCECA_01805	DCPFONIA_01000	IEIEOLNK_00466	PHIIEJBL_00538
pflB		Formate acetyltransferase	46	46	1	1	383				2231	2231	2231	PGCHEGPE_00724	OCOFGFMB_00399	EAOMLFGP_00412	LHMDJMJG_00554	IKDLBHCP_01326	AMDKGMGA_01333	GAIEGEDB_00745	GDDNCICH_00749	PAADNGIP_00645	OLBGFLCP_00826	EELMGBGK_00751	EDBIPDPG_00830	BEDGMOGA_00841	JEOHDMCO_00949	LPDNILLO_00745	PLJACNLN_00746	DDEFAKFN_00673	OEJPHLGD_00663	ECNPBPAE_00752	EKFCDNBK_00760	HGHNNNMJ_00752	JDGLLDHO_00758	BDBMOFKM_02493	MCBBHMAC_00777	LNDBPDFH_01798	BJMINCDE_00478	HABLEDEA_00478	DNCHKIFB_00478	GDHFBEKI_00746	JJFOCAGO_00741	EPCMKLML_01815	DJLPNLGL_01814	MIDKCECA_01263	DCPFONIA_00410	IEIEOLNK_00755	PHIIEJBL_00744
sbcD		Nuclease SbcCD subunit D	46	46	1	1	1638				1121	1121	1121	PGCHEGPE_01777	OCOFGFMB_01542	EAOMLFGP_01616	LHMDJMJG_00844	IKDLBHCP_01266	AMDKGMGA_01273	GAIEGEDB_01808	GDDNCICH_01794	PAADNGIP_01825	OLBGFLCP_01532	EELMGBGK_01828	EDBIPDPG_01450	BEDGMOGA_01461	JEOHDMCO_01811	LPDNILLO_01785	PLJACNLN_01833	DDEFAKFN_01799	OEJPHLGD_01803	ECNPBPAE_01858	EKFCDNBK_01846	HGHNNNMJ_01835	JDGLLDHO_01814	BDBMOFKM_01049	MCBBHMAC_01772	LNDBPDFH_00980	BJMINCDE_01927	HABLEDEA_01935	DNCHKIFB_01927	GDHFBEKI_01831	JJFOCAGO_01794	EPCMKLML_00994	DJLPNLGL_00993	MIDKCECA_01203	DCPFONIA_01439	IEIEOLNK_01800	PHIIEJBL_01813
group_3061		hypothetical protein	46	46	1	1	591				1580	1580	1580	PGCHEGPE_01713	OCOFGFMB_02013	EAOMLFGP_01452	LHMDJMJG_01554	IKDLBHCP_01998	AMDKGMGA_02006	GAIEGEDB_01744	GDDNCICH_01730	PAADNGIP_01761	OLBGFLCP_02046	EELMGBGK_01764	EDBIPDPG_01916	BEDGMOGA_01927	JEOHDMCO_01776	LPDNILLO_01861	PLJACNLN_01769	DDEFAKFN_01735	OEJPHLGD_01739	ECNPBPAE_01794	EKFCDNBK_01782	HGHNNNMJ_01771	JDGLLDHO_01749	BDBMOFKM_01490	MCBBHMAC_01708	LNDBPDFH_01067	BJMINCDE_01912	HABLEDEA_01920	DNCHKIFB_01912	GDHFBEKI_01767	JJFOCAGO_01730	EPCMKLML_01050	DJLPNLGL_01049	MIDKCECA_01984	DCPFONIA_01886	IEIEOLNK_01736	PHIIEJBL_01764
pepA		Glutamyl aminopeptidase	46	46	1	1	125				1079	1079	1079	PGCHEGPE_01297	OCOFGFMB_00745	EAOMLFGP_00784	LHMDJMJG_00856	IKDLBHCP_00776	AMDKGMGA_00784	GAIEGEDB_01168	GDDNCICH_01131	PAADNGIP_01154	OLBGFLCP_00740	EELMGBGK_01114	EDBIPDPG_01097	BEDGMOGA_01108	JEOHDMCO_01049	LPDNILLO_01131	PLJACNLN_01170	DDEFAKFN_01040	OEJPHLGD_01045	ECNPBPAE_01187	EKFCDNBK_01176	HGHNNNMJ_01164	JDGLLDHO_01209	BDBMOFKM_00275	MCBBHMAC_01334	LNDBPDFH_00712	BJMINCDE_01543	HABLEDEA_01551	DNCHKIFB_01543	GDHFBEKI_01168	JJFOCAGO_01314	EPCMKLML_00728	DJLPNLGL_00727	MIDKCECA_00687	DCPFONIA_00823	IEIEOLNK_01137	PHIIEJBL_01105
dnaX_1		DNA polymerase III subunit tau	46	46	1	1	2777				1745	1745	1745	PGCHEGPE_01489	OCOFGFMB_01182	EAOMLFGP_01177	LHMDJMJG_01824	IKDLBHCP_00553	AMDKGMGA_00561	GAIEGEDB_01558	GDDNCICH_01483	PAADNGIP_01545	OLBGFLCP_01687	EELMGBGK_01504	EDBIPDPG_01601	BEDGMOGA_01612	JEOHDMCO_01434	LPDNILLO_01521	PLJACNLN_01522	DDEFAKFN_01474	OEJPHLGD_01480	ECNPBPAE_01578	EKFCDNBK_01566	HGHNNNMJ_01555	JDGLLDHO_01568	BDBMOFKM_00201	MCBBHMAC_01488	LNDBPDFH_00142	BJMINCDE_00143	HABLEDEA_00143	DNCHKIFB_00143	GDHFBEKI_01520	JJFOCAGO_01506	EPCMKLML_00141	DJLPNLGL_00141	MIDKCECA_00553	DCPFONIA_01721	IEIEOLNK_01489	PHIIEJBL_01549
clpE		ATP-dependent Clp protease ATP-binding subunit ClpE	46	46	1	1	2714				2096	2096	2096	PGCHEGPE_01556	OCOFGFMB_00564	EAOMLFGP_01206	LHMDJMJG_01264	IKDLBHCP_01396	AMDKGMGA_01403	GAIEGEDB_01625	GDDNCICH_01550	PAADNGIP_01612	OLBGFLCP_01862	EELMGBGK_01612	EDBIPDPG_01626	BEDGMOGA_01637	JEOHDMCO_01005	LPDNILLO_01629	PLJACNLN_01589	DDEFAKFN_01578	OEJPHLGD_01547	ECNPBPAE_01645	EKFCDNBK_01633	HGHNNNMJ_01622	JDGLLDHO_01593	BDBMOFKM_01402	MCBBHMAC_01580	LNDBPDFH_02489	BJMINCDE_01384	HABLEDEA_01391	DNCHKIFB_01383	GDHFBEKI_01587	JJFOCAGO_01573	EPCMKLML_01861	DJLPNLGL_01860	MIDKCECA_01318	DCPFONIA_01778	IEIEOLNK_01556	PHIIEJBL_01616
ansA		L-asparaginase	46	46	1	1	997				968	968	968	PGCHEGPE_01674	OCOFGFMB_01441	EAOMLFGP_01378	LHMDJMJG_02511	IKDLBHCP_02139	AMDKGMGA_02146	GAIEGEDB_01705	GDDNCICH_01691	PAADNGIP_01722	OLBGFLCP_02293	EELMGBGK_01725	EDBIPDPG_01825	BEDGMOGA_01836	JEOHDMCO_01737	LPDNILLO_01712	PLJACNLN_01730	DDEFAKFN_01696	OEJPHLGD_01700	ECNPBPAE_01755	EKFCDNBK_01743	HGHNNNMJ_01732	JDGLLDHO_01726	BDBMOFKM_01762	MCBBHMAC_01684	LNDBPDFH_02049	BJMINCDE_01589	HABLEDEA_01597	DNCHKIFB_01589	GDHFBEKI_01728	JJFOCAGO_01691	EPCMKLML_02132	DJLPNLGL_02099	MIDKCECA_02124	DCPFONIA_01926	IEIEOLNK_01697	PHIIEJBL_01741
group_3066		hypothetical protein	46	46	1	1	1011				212	212	212	PGCHEGPE_01688	OCOFGFMB_01455	EAOMLFGP_01392	LHMDJMJG_02387	IKDLBHCP_02409	AMDKGMGA_02416	GAIEGEDB_01719	GDDNCICH_01705	PAADNGIP_01736	OLBGFLCP_02573	EELMGBGK_01739	EDBIPDPG_01839	BEDGMOGA_01850	JEOHDMCO_01751	LPDNILLO_01726	PLJACNLN_01744	DDEFAKFN_01710	OEJPHLGD_01714	ECNPBPAE_01769	EKFCDNBK_01757	HGHNNNMJ_01746	JDGLLDHO_01712	BDBMOFKM_01776	MCBBHMAC_01670	LNDBPDFH_02405	BJMINCDE_01603	HABLEDEA_01611	DNCHKIFB_01603	GDHFBEKI_01742	JJFOCAGO_01705	EPCMKLML_02446	DJLPNLGL_02415	MIDKCECA_02380	DCPFONIA_01940	IEIEOLNK_01711	PHIIEJBL_01727
group_3067		hypothetical protein	46	46	1	1	2795				1268	1268	1268	PGCHEGPE_01507	OCOFGFMB_01200	EAOMLFGP_01195	LHMDJMJG_01895	IKDLBHCP_00535	AMDKGMGA_00543	GAIEGEDB_01576	GDDNCICH_01501	PAADNGIP_01563	OLBGFLCP_01705	EELMGBGK_01522	EDBIPDPG_01583	BEDGMOGA_01594	JEOHDMCO_01452	LPDNILLO_01539	PLJACNLN_01540	DDEFAKFN_01492	OEJPHLGD_01498	ECNPBPAE_01596	EKFCDNBK_01584	HGHNNNMJ_01573	JDGLLDHO_01550	BDBMOFKM_00219	MCBBHMAC_01470	LNDBPDFH_00124	BJMINCDE_00125	HABLEDEA_00125	DNCHKIFB_00125	GDHFBEKI_01538	JJFOCAGO_01524	EPCMKLML_00123	DJLPNLGL_00123	MIDKCECA_00535	DCPFONIA_01739	IEIEOLNK_01507	PHIIEJBL_01567
group_3068		hypothetical protein	46	46	1	1	2722				533	533	533	PGCHEGPE_02036	OCOFGFMB_00572	EAOMLFGP_01506	LHMDJMJG_02004	IKDLBHCP_01403	AMDKGMGA_01410	GAIEGEDB_02026	GDDNCICH_02042	PAADNGIP_02068	OLBGFLCP_02358	EELMGBGK_02084	EDBIPDPG_02175	BEDGMOGA_02182	JEOHDMCO_00998	LPDNILLO_02089	PLJACNLN_02051	DDEFAKFN_02017	OEJPHLGD_02021	ECNPBPAE_02075	EKFCDNBK_02046	HGHNNNMJ_02053	JDGLLDHO_02052	BDBMOFKM_01409	MCBBHMAC_02051	LNDBPDFH_02163	BJMINCDE_02510	HABLEDEA_02490	DNCHKIFB_02499	GDHFBEKI_02048	JJFOCAGO_02053	EPCMKLML_01853	DJLPNLGL_01852	MIDKCECA_01311	DCPFONIA_02174	IEIEOLNK_02048	PHIIEJBL_02047
group_3069		Preprotein translocase subunit	46	46	1	1	168				380	380	380	PGCHEGPE_01336	OCOFGFMB_00706	EAOMLFGP_00823	LHMDJMJG_00895	IKDLBHCP_00815	AMDKGMGA_00823	GAIEGEDB_01207	GDDNCICH_01170	PAADNGIP_01193	OLBGFLCP_00779	EELMGBGK_01153	EDBIPDPG_01136	BEDGMOGA_01147	JEOHDMCO_01088	LPDNILLO_01170	PLJACNLN_01209	DDEFAKFN_01079	OEJPHLGD_01084	ECNPBPAE_01226	EKFCDNBK_01215	HGHNNNMJ_01203	JDGLLDHO_01170	BDBMOFKM_00316	MCBBHMAC_01295	LNDBPDFH_00751	BJMINCDE_02488	HABLEDEA_02468	DNCHKIFB_02477	GDHFBEKI_01207	JJFOCAGO_01353	EPCMKLML_00767	DJLPNLGL_00766	MIDKCECA_00726	DCPFONIA_00783	IEIEOLNK_01176	PHIIEJBL_01144
rmlB		dTDP-glucose 4,6-dehydratase	46	46	1	1	3008				1028	1028	1028	PGCHEGPE_01616	OCOFGFMB_01269	EAOMLFGP_01296	LHMDJMJG_01147	IKDLBHCP_02096	AMDKGMGA_02103	GAIEGEDB_01685	GDDNCICH_01610	PAADNGIP_01672	OLBGFLCP_01791	EELMGBGK_01591	EDBIPDPG_01686	BEDGMOGA_01697	JEOHDMCO_00814	LPDNILLO_01608	PLJACNLN_01649	DDEFAKFN_01638	OEJPHLGD_01642	ECNPBPAE_01705	EKFCDNBK_01693	HGHNNNMJ_01682	JDGLLDHO_01691	BDBMOFKM_01697	MCBBHMAC_01611	LNDBPDFH_02021	BJMINCDE_01444	HABLEDEA_01451	DNCHKIFB_01443	GDHFBEKI_01647	JJFOCAGO_01633	EPCMKLML_02112	DJLPNLGL_02079	MIDKCECA_02081	DCPFONIA_02075	IEIEOLNK_01616	PHIIEJBL_01662
group_3071		hypothetical protein	46	46	1	1	274				263	263	263	PGCHEGPE_02597	OCOFGFMB_02578	EAOMLFGP_02531	LHMDJMJG_02554	IKDLBHCP_02548	AMDKGMGA_02531	GAIEGEDB_02581	GDDNCICH_02616	PAADNGIP_02602	OLBGFLCP_02668	EELMGBGK_02604	EDBIPDPG_02583	BEDGMOGA_02603	JEOHDMCO_02632	LPDNILLO_02630	PLJACNLN_02598	DDEFAKFN_02586	OEJPHLGD_02574	ECNPBPAE_02613	EKFCDNBK_02599	HGHNNNMJ_02599	JDGLLDHO_02612	BDBMOFKM_02430	MCBBHMAC_02607	LNDBPDFH_02520	BJMINCDE_02391	HABLEDEA_02394	DNCHKIFB_02380	GDHFBEKI_02621	JJFOCAGO_02599	EPCMKLML_02544	DJLPNLGL_02522	MIDKCECA_02512	DCPFONIA_02506	IEIEOLNK_02612	PHIIEJBL_02630
group_3072		Nucleoid-associated protein	46	46	1	1	2778				314	314	314	PGCHEGPE_01490	OCOFGFMB_01183	EAOMLFGP_01178	LHMDJMJG_01823	IKDLBHCP_00552	AMDKGMGA_00560	GAIEGEDB_01559	GDDNCICH_01484	PAADNGIP_01546	OLBGFLCP_01688	EELMGBGK_01505	EDBIPDPG_01600	BEDGMOGA_01611	JEOHDMCO_01435	LPDNILLO_01522	PLJACNLN_01523	DDEFAKFN_01475	OEJPHLGD_01481	ECNPBPAE_01579	EKFCDNBK_01567	HGHNNNMJ_01556	JDGLLDHO_01567	BDBMOFKM_00202	MCBBHMAC_01487	LNDBPDFH_00141	BJMINCDE_00142	HABLEDEA_00142	DNCHKIFB_00142	GDHFBEKI_01521	JJFOCAGO_01507	EPCMKLML_00140	DJLPNLGL_00140	MIDKCECA_00552	DCPFONIA_01722	IEIEOLNK_01490	PHIIEJBL_01550
group_3073		Acetyltransferase	46	46	1	1	2721				434	434	434	PGCHEGPE_02035	OCOFGFMB_00571	EAOMLFGP_01505	LHMDJMJG_02005	IKDLBHCP_01402	AMDKGMGA_01409	GAIEGEDB_02025	GDDNCICH_02041	PAADNGIP_02067	OLBGFLCP_02357	EELMGBGK_02083	EDBIPDPG_02176	BEDGMOGA_02181	JEOHDMCO_00999	LPDNILLO_02088	PLJACNLN_02050	DDEFAKFN_02016	OEJPHLGD_02020	ECNPBPAE_02074	EKFCDNBK_02045	HGHNNNMJ_02052	JDGLLDHO_02053	BDBMOFKM_01408	MCBBHMAC_02052	LNDBPDFH_02162	BJMINCDE_02511	HABLEDEA_02491	DNCHKIFB_02500	GDHFBEKI_02047	JJFOCAGO_02052	EPCMKLML_01854	DJLPNLGL_01853	MIDKCECA_01312	DCPFONIA_02173	IEIEOLNK_02047	PHIIEJBL_02046
group_3074		GTP cyclohydrolase 1 type 2	46	46	1	1	3332				1121	1121	1121	PGCHEGPE_01266	OCOFGFMB_01005	EAOMLFGP_01431	LHMDJMJG_00915	IKDLBHCP_01765	AMDKGMGA_01773	GAIEGEDB_01382	GDDNCICH_01345	PAADNGIP_01368	OLBGFLCP_01463	EELMGBGK_01328	EDBIPDPG_01417	BEDGMOGA_01428	JEOHDMCO_01212	LPDNILLO_01345	PLJACNLN_01384	DDEFAKFN_01254	OEJPHLGD_01259	ECNPBPAE_01401	EKFCDNBK_01393	HGHNNNMJ_01378	JDGLLDHO_01388	BDBMOFKM_00679	MCBBHMAC_01261	LNDBPDFH_02282	BJMINCDE_01480	HABLEDEA_01488	DNCHKIFB_01479	GDHFBEKI_01382	JJFOCAGO_01283	EPCMKLML_02305	DJLPNLGL_02295	MIDKCECA_01751	DCPFONIA_01686	IEIEOLNK_01351	PHIIEJBL_01376
araD		L-ribulose-5-phosphate 4-epimerase AraD	46	46	1	3	18				710	710	710	PGCHEGPE_02129	OCOFGFMB_02111	EAOMLFGP_02050	LHMDJMJG_01867	IKDLBHCP_02151	AMDKGMGA_02158	GAIEGEDB_02119	GDDNCICH_02135	PAADNGIP_02161	OLBGFLCP_01911	EELMGBGK_02154	EDBIPDPG_02196	BEDGMOGA_02206	JEOHDMCO_02155	LPDNILLO_02159	PLJACNLN_02144	DDEFAKFN_02110	OEJPHLGD_02114	ECNPBPAE_02168	EKFCDNBK_02156	HGHNNNMJ_02146	JDGLLDHO_02145	BDBMOFKM_02162	MCBBHMAC_02155	LNDBPDFH_02141	BJMINCDE_02005	HABLEDEA_02013	DNCHKIFB_02005	GDHFBEKI_02141	JJFOCAGO_02146	EPCMKLML_02215	DJLPNLGL_02205	MIDKCECA_02136	DCPFONIA_01857	IEIEOLNK_02141	PHIIEJBL_02170
gpmA_2		2,3-bisphosphoglycerate-dependent phosphoglycerate mutase	46	46	1	1	3354				668	668	668	PGCHEGPE_01244	OCOFGFMB_02760	EAOMLFGP_02127	LHMDJMJG_02723	IKDLBHCP_01743	AMDKGMGA_01751	GAIEGEDB_01360	GDDNCICH_01323	PAADNGIP_01346	OLBGFLCP_01440	EELMGBGK_01306	EDBIPDPG_01394	BEDGMOGA_01405	JEOHDMCO_01190	LPDNILLO_01323	PLJACNLN_01362	DDEFAKFN_01232	OEJPHLGD_01237	ECNPBPAE_01379	EKFCDNBK_01415	HGHNNNMJ_01356	JDGLLDHO_01366	BDBMOFKM_00701	MCBBHMAC_01239	LNDBPDFH_02673	BJMINCDE_01458	HABLEDEA_01465	DNCHKIFB_01457	GDHFBEKI_01360	JJFOCAGO_01261	EPCMKLML_02628	DJLPNLGL_02632	MIDKCECA_01728	DCPFONIA_01663	IEIEOLNK_01329	PHIIEJBL_01398
group_3077		hypothetical protein	46	46	1	1	228				296	296	296	PGCHEGPE_01357	OCOFGFMB_00956	EAOMLFGP_01354	LHMDJMJG_00716	IKDLBHCP_01582	AMDKGMGA_01590	GAIEGEDB_01426	GDDNCICH_01389	PAADNGIP_01412	OLBGFLCP_01552	EELMGBGK_01372	EDBIPDPG_01507	BEDGMOGA_01518	JEOHDMCO_01301	LPDNILLO_01389	PLJACNLN_01428	DDEFAKFN_01342	OEJPHLGD_01347	ECNPBPAE_01445	EKFCDNBK_01433	HGHNNNMJ_01422	JDGLLDHO_01432	BDBMOFKM_01992	MCBBHMAC_01367	LNDBPDFH_01982	BJMINCDE_01281	HABLEDEA_01324	DNCHKIFB_01280	GDHFBEKI_01426	JJFOCAGO_01374	EPCMKLML_02055	DJLPNLGL_02022	MIDKCECA_01567	DCPFONIA_01586	IEIEOLNK_01395	PHIIEJBL_01432
secE		Protein translocase subunit SecE	46	46	1	1	1668				170	170	170	PGCHEGPE_00630	OCOFGFMB_01056	EAOMLFGP_00585	LHMDJMJG_01598	IKDLBHCP_01818	AMDKGMGA_01826	GAIEGEDB_00537	GDDNCICH_00465	PAADNGIP_00818	OLBGFLCP_00350	EELMGBGK_00537	EDBIPDPG_00227	BEDGMOGA_00227	JEOHDMCO_00429	LPDNILLO_00537	PLJACNLN_00538	DDEFAKFN_00538	OEJPHLGD_00534	ECNPBPAE_00538	EKFCDNBK_00538	HGHNNNMJ_00538	JDGLLDHO_00546	BDBMOFKM_01875	MCBBHMAC_00717	LNDBPDFH_02353	BJMINCDE_01687	HABLEDEA_01695	DNCHKIFB_01687	GDHFBEKI_00538	JJFOCAGO_00647	EPCMKLML_02371	DJLPNLGL_02361	MIDKCECA_01804	DCPFONIA_01001	IEIEOLNK_00465	PHIIEJBL_00537
xseA		Exodeoxyribonuclease 7 large subunit	46	46	1	1	2980				1337	1337	1337	PGCHEGPE_00933	OCOFGFMB_00509	EAOMLFGP_00942	LHMDJMJG_01578	IKDLBHCP_00509	AMDKGMGA_00517	GAIEGEDB_00939	GDDNCICH_00958	PAADNGIP_00928	OLBGFLCP_01102	EELMGBGK_00930	EDBIPDPG_00904	BEDGMOGA_00915	JEOHDMCO_00763	LPDNILLO_00993	PLJACNLN_00941	DDEFAKFN_00867	OEJPHLGD_00872	ECNPBPAE_00961	EKFCDNBK_00950	HGHNNNMJ_00938	JDGLLDHO_00945	BDBMOFKM_00245	MCBBHMAC_00966	LNDBPDFH_00098	BJMINCDE_00099	HABLEDEA_00099	DNCHKIFB_00099	GDHFBEKI_00939	JJFOCAGO_00950	EPCMKLML_00097	DJLPNLGL_00097	MIDKCECA_00509	DCPFONIA_02545	IEIEOLNK_00964	PHIIEJBL_00932
ruvB		Holliday junction ATP-dependent DNA helicase RuvB	46	46	1	1	219				1001	1001	1001	PGCHEGPE_01366	OCOFGFMB_00965	EAOMLFGP_01345	LHMDJMJG_00725	IKDLBHCP_01572	AMDKGMGA_01580	GAIEGEDB_01435	GDDNCICH_01399	PAADNGIP_01422	OLBGFLCP_01561	EELMGBGK_01381	EDBIPDPG_01517	BEDGMOGA_01528	JEOHDMCO_01311	LPDNILLO_01398	PLJACNLN_01438	DDEFAKFN_01351	OEJPHLGD_01357	ECNPBPAE_01455	EKFCDNBK_01443	HGHNNNMJ_01432	JDGLLDHO_01441	BDBMOFKM_01965	MCBBHMAC_01358	LNDBPDFH_02010	BJMINCDE_01271	HABLEDEA_01314	DNCHKIFB_01271	GDHFBEKI_01436	JJFOCAGO_01383	EPCMKLML_02093	DJLPNLGL_02060	MIDKCECA_01557	DCPFONIA_01596	IEIEOLNK_01405	PHIIEJBL_01422
rplC		50S ribosomal protein L3	46	46	1	1	2213				629	629	629	PGCHEGPE_00281	OCOFGFMB_00074	EAOMLFGP_00074	LHMDJMJG_00286	IKDLBHCP_00604	AMDKGMGA_00612	GAIEGEDB_00281	GDDNCICH_00209	PAADNGIP_00281	OLBGFLCP_00574	EELMGBGK_00282	EDBIPDPG_00074	BEDGMOGA_00074	JEOHDMCO_00074	LPDNILLO_00282	PLJACNLN_00282	DDEFAKFN_00282	OEJPHLGD_00278	ECNPBPAE_00282	EKFCDNBK_00282	HGHNNNMJ_00282	JDGLLDHO_00278	BDBMOFKM_00499	MCBBHMAC_00298	LNDBPDFH_00882	BJMINCDE_00857	HABLEDEA_00858	DNCHKIFB_00857	GDHFBEKI_00282	JJFOCAGO_00298	EPCMKLML_00893	DJLPNLGL_00892	MIDKCECA_00604	DCPFONIA_00697	IEIEOLNK_00209	PHIIEJBL_00269
group_3082		Putative peptidyl-prolyl cis-trans isomerase	46	46	1	1	1417				584	584	584	PGCHEGPE_02871	OCOFGFMB_02828	EAOMLFGP_02773	LHMDJMJG_02794	IKDLBHCP_00282	AMDKGMGA_00290	GAIEGEDB_02809	GDDNCICH_02868	PAADNGIP_02856	OLBGFLCP_02871	EELMGBGK_02827	EDBIPDPG_02847	BEDGMOGA_02843	JEOHDMCO_02884	LPDNILLO_02863	PLJACNLN_02852	DDEFAKFN_02803	OEJPHLGD_02817	ECNPBPAE_02855	EKFCDNBK_02831	HGHNNNMJ_02829	JDGLLDHO_02806	BDBMOFKM_01418	MCBBHMAC_02854	LNDBPDFH_02134	BJMINCDE_02158	HABLEDEA_02165	DNCHKIFB_02158	GDHFBEKI_02856	JJFOCAGO_02852	EPCMKLML_02179	DJLPNLGL_02169	MIDKCECA_00282	DCPFONIA_02647	IEIEOLNK_02868	PHIIEJBL_02839
patA_1		Peptidoglycan O-acetyltransferase	46	46	1	1	2793				1205	1205	1205	PGCHEGPE_01505	OCOFGFMB_01198	EAOMLFGP_01193	LHMDJMJG_01893	IKDLBHCP_00537	AMDKGMGA_00545	GAIEGEDB_01574	GDDNCICH_01499	PAADNGIP_01561	OLBGFLCP_01703	EELMGBGK_01520	EDBIPDPG_01585	BEDGMOGA_01596	JEOHDMCO_01450	LPDNILLO_01537	PLJACNLN_01538	DDEFAKFN_01490	OEJPHLGD_01496	ECNPBPAE_01594	EKFCDNBK_01582	HGHNNNMJ_01571	JDGLLDHO_01552	BDBMOFKM_00217	MCBBHMAC_01472	LNDBPDFH_00126	BJMINCDE_00127	HABLEDEA_00127	DNCHKIFB_00127	GDHFBEKI_01536	JJFOCAGO_01522	EPCMKLML_00125	DJLPNLGL_00125	MIDKCECA_00537	DCPFONIA_01737	IEIEOLNK_01505	PHIIEJBL_01565
group_3084		Lactate 2-monooxygenase	46	46	1	1	1671				1019	1019	1019	PGCHEGPE_00633	OCOFGFMB_01053	EAOMLFGP_00582	LHMDJMJG_01595	IKDLBHCP_01815	AMDKGMGA_01823	GAIEGEDB_00534	GDDNCICH_00462	PAADNGIP_00815	OLBGFLCP_00353	EELMGBGK_00534	EDBIPDPG_00224	BEDGMOGA_00224	JEOHDMCO_00426	LPDNILLO_00534	PLJACNLN_00535	DDEFAKFN_00535	OEJPHLGD_00531	ECNPBPAE_00535	EKFCDNBK_00535	HGHNNNMJ_00535	JDGLLDHO_00543	BDBMOFKM_01872	MCBBHMAC_00714	LNDBPDFH_02356	BJMINCDE_01684	HABLEDEA_01692	DNCHKIFB_01684	GDHFBEKI_00535	JJFOCAGO_00650	EPCMKLML_02374	DJLPNLGL_02364	MIDKCECA_01801	DCPFONIA_01004	IEIEOLNK_00462	PHIIEJBL_00534
araR_1		Arabinose metabolism transcriptional repressor	46	46	1	1	1536				1079	1079	1079	PGCHEGPE_00694	OCOFGFMB_01943	EAOMLFGP_01967	LHMDJMJG_01424	IKDLBHCP_00402	AMDKGMGA_00410	GAIEGEDB_00473	GDDNCICH_00401	PAADNGIP_01897	OLBGFLCP_00414	EELMGBGK_00473	EDBIPDPG_00163	BEDGMOGA_00163	JEOHDMCO_00365	LPDNILLO_00473	PLJACNLN_00474	DDEFAKFN_00474	OEJPHLGD_00470	ECNPBPAE_00474	EKFCDNBK_00474	HGHNNNMJ_00474	JDGLLDHO_00482	BDBMOFKM_00993	MCBBHMAC_00653	LNDBPDFH_00384	BJMINCDE_00373	HABLEDEA_00373	DNCHKIFB_00373	GDHFBEKI_00474	JJFOCAGO_00711	EPCMKLML_00482	DJLPNLGL_00529	MIDKCECA_00402	DCPFONIA_01364	IEIEOLNK_00401	PHIIEJBL_00473
group_3086		hypothetical protein	46	46	1	1	202				221	221	221	PGCHEGPE_01383	OCOFGFMB_00982	EAOMLFGP_02583	LHMDJMJG_00742	IKDLBHCP_01555	AMDKGMGA_01563	GAIEGEDB_01452	GDDNCICH_01416	PAADNGIP_01439	OLBGFLCP_01578	EELMGBGK_01398	EDBIPDPG_01534	BEDGMOGA_01545	JEOHDMCO_01328	LPDNILLO_01415	PLJACNLN_01455	DDEFAKFN_01368	OEJPHLGD_01374	ECNPBPAE_01472	EKFCDNBK_01460	HGHNNNMJ_01449	JDGLLDHO_01458	BDBMOFKM_01982	MCBBHMAC_01341	LNDBPDFH_01993	BJMINCDE_01254	HABLEDEA_01297	DNCHKIFB_01254	GDHFBEKI_01453	JJFOCAGO_01400	EPCMKLML_02076	DJLPNLGL_02043	MIDKCECA_01540	DCPFONIA_01613	IEIEOLNK_01422	PHIIEJBL_01405
hslR		Heat shock protein 15	46	46	1	1	1296				269	269	269	PGCHEGPE_00351	OCOFGFMB_02372	EAOMLFGP_01696	LHMDJMJG_00239	IKDLBHCP_02373	AMDKGMGA_02380	GAIEGEDB_00351	GDDNCICH_00279	PAADNGIP_00351	OLBGFLCP_00317	EELMGBGK_00351	EDBIPDPG_02185	BEDGMOGA_02172	JEOHDMCO_00144	LPDNILLO_00351	PLJACNLN_00352	DDEFAKFN_00352	OEJPHLGD_00348	ECNPBPAE_00352	EKFCDNBK_00352	HGHNNNMJ_00352	JDGLLDHO_00360	BDBMOFKM_01625	MCBBHMAC_00470	LNDBPDFH_01089	BJMINCDE_01972	HABLEDEA_01980	DNCHKIFB_01972	GDHFBEKI_00352	JJFOCAGO_00368	EPCMKLML_01103	DJLPNLGL_01102	MIDKCECA_02344	DCPFONIA_02116	IEIEOLNK_00279	PHIIEJBL_00351
pdhB		Pyruvate dehydrogenase E1 component subunit beta	46	46	1	1	436				977	977	977	PGCHEGPE_00825	OCOFGFMB_01624	EAOMLFGP_00491	LHMDJMJG_01320	IKDLBHCP_01011	AMDKGMGA_01005	GAIEGEDB_00824	GDDNCICH_00828	PAADNGIP_00746	OLBGFLCP_01251	EELMGBGK_00852	EDBIPDPG_00741	BEDGMOGA_00752	JEOHDMCO_00680	LPDNILLO_00824	PLJACNLN_00825	DDEFAKFN_00752	OEJPHLGD_00764	ECNPBPAE_00831	EKFCDNBK_00839	HGHNNNMJ_00853	JDGLLDHO_00837	BDBMOFKM_00748	MCBBHMAC_00819	LNDBPDFH_01279	BJMINCDE_01116	HABLEDEA_01116	DNCHKIFB_01116	GDHFBEKI_00847	JJFOCAGO_00820	EPCMKLML_01318	DJLPNLGL_01317	MIDKCECA_00991	DCPFONIA_00479	IEIEOLNK_00834	PHIIEJBL_00823
group_3089		CAAX protease self-immunity	46	46	1	1	1489				638	638	638	PGCHEGPE_02199	OCOFGFMB_02164	EAOMLFGP_02150	LHMDJMJG_02050	IKDLBHCP_00353	AMDKGMGA_00361	GAIEGEDB_02207	GDDNCICH_02205	PAADNGIP_02231	OLBGFLCP_01136	EELMGBGK_02224	EDBIPDPG_02264	BEDGMOGA_02274	JEOHDMCO_02259	LPDNILLO_02229	PLJACNLN_02212	DDEFAKFN_02198	OEJPHLGD_02184	ECNPBPAE_02238	EKFCDNBK_02226	HGHNNNMJ_02216	JDGLLDHO_02232	BDBMOFKM_02469	MCBBHMAC_02210	LNDBPDFH_00432	BJMINCDE_00325	HABLEDEA_00325	DNCHKIFB_00325	GDHFBEKI_02211	JJFOCAGO_02216	EPCMKLML_00530	DJLPNLGL_00481	MIDKCECA_00353	DCPFONIA_01136	IEIEOLNK_02211	PHIIEJBL_02225
group_3090		YrhK-like protein	46	46	1	1	952				320	320	320	PGCHEGPE_01784	OCOFGFMB_01576	EAOMLFGP_01586	LHMDJMJG_01414	IKDLBHCP_00738	AMDKGMGA_00746	GAIEGEDB_01815	GDDNCICH_01801	PAADNGIP_01832	OLBGFLCP_01978	EELMGBGK_01835	EDBIPDPG_01851	BEDGMOGA_01862	JEOHDMCO_01818	LPDNILLO_01792	PLJACNLN_01840	DDEFAKFN_01806	OEJPHLGD_01810	ECNPBPAE_01865	EKFCDNBK_01853	HGHNNNMJ_01842	JDGLLDHO_01844	BDBMOFKM_01516	MCBBHMAC_01802	LNDBPDFH_01258	BJMINCDE_00168	HABLEDEA_00168	DNCHKIFB_00168	GDHFBEKI_01838	JJFOCAGO_01801	EPCMKLML_01247	DJLPNLGL_01246	MIDKCECA_00827	DCPFONIA_01815	IEIEOLNK_01807	PHIIEJBL_01836
walK_3		Sensor protein kinase WalK	46	46	1	6	8				1142	1142	1142	PGCHEGPE_02900	OCOFGFMB_02423	EAOMLFGP_02379	LHMDJMJG_02666	IKDLBHCP_02723	AMDKGMGA_02705	GAIEGEDB_02467	GDDNCICH_02456	PAADNGIP_02446	OLBGFLCP_02788	EELMGBGK_02473	EDBIPDPG_02867	BEDGMOGA_02885	JEOHDMCO_02905	LPDNILLO_02478	PLJACNLN_02462	DDEFAKFN_02472	OEJPHLGD_02832	ECNPBPAE_02467	EKFCDNBK_02455	HGHNNNMJ_02445	JDGLLDHO_02498	BDBMOFKM_02573	MCBBHMAC_02882	LNDBPDFH_02630	BJMINCDE_02619	HABLEDEA_02544	DNCHKIFB_02613	GDHFBEKI_02461	JJFOCAGO_02868	EPCMKLML_02602	DJLPNLGL_02592	MIDKCECA_02693	DCPFONIA_02401	IEIEOLNK_02462	PHIIEJBL_02484
srlE		PTS system glucitol/sorbitol-specific EIIB component	46	46	1	9	1				995	995	995	PGCHEGPE_02667	OCOFGFMB_02614	EAOMLFGP_02571	LHMDJMJG_02588	IKDLBHCP_02580	AMDKGMGA_02545	GAIEGEDB_02622	GDDNCICH_02672	PAADNGIP_02653	OLBGFLCP_02729	EELMGBGK_02652	EDBIPDPG_02647	BEDGMOGA_02668	JEOHDMCO_02691	LPDNILLO_02678	PLJACNLN_02651	DDEFAKFN_02627	OEJPHLGD_02617	ECNPBPAE_02654	EKFCDNBK_02635	HGHNNNMJ_02635	JDGLLDHO_02662	BDBMOFKM_02492	MCBBHMAC_02674	LNDBPDFH_02588	BJMINCDE_02456	HABLEDEA_02436	DNCHKIFB_02438	GDHFBEKI_02662	JJFOCAGO_02665	EPCMKLML_02572	DJLPNLGL_02550	MIDKCECA_02533	DCPFONIA_02526	IEIEOLNK_02653	PHIIEJBL_02667
group_3093		hypothetical protein	46	46	1	1	429				302	302	302	PGCHEGPE_00832	OCOFGFMB_01617	EAOMLFGP_00484	LHMDJMJG_01623	IKDLBHCP_01004	AMDKGMGA_01012	GAIEGEDB_00817	GDDNCICH_00821	PAADNGIP_00753	OLBGFLCP_01258	EELMGBGK_00859	EDBIPDPG_00748	BEDGMOGA_00759	JEOHDMCO_00687	LPDNILLO_00817	PLJACNLN_00818	DDEFAKFN_00745	OEJPHLGD_00771	ECNPBPAE_00824	EKFCDNBK_00832	HGHNNNMJ_00860	JDGLLDHO_00830	BDBMOFKM_00755	MCBBHMAC_00812	LNDBPDFH_01286	BJMINCDE_01109	HABLEDEA_01109	DNCHKIFB_01109	GDHFBEKI_00854	JJFOCAGO_00813	EPCMKLML_01311	DJLPNLGL_01310	MIDKCECA_00998	DCPFONIA_00486	IEIEOLNK_00827	PHIIEJBL_00816
zwf		Glucose-6-phosphate 1-dehydrogenase	46	46	1	1	2956				1526	1526	1526	PGCHEGPE_00957	OCOFGFMB_00485	EAOMLFGP_00966	LHMDJMJG_01721	IKDLBHCP_00485	AMDKGMGA_00493	GAIEGEDB_00963	GDDNCICH_00982	PAADNGIP_00952	OLBGFLCP_01078	EELMGBGK_00906	EDBIPDPG_00880	BEDGMOGA_00891	JEOHDMCO_00787	LPDNILLO_00969	PLJACNLN_00965	DDEFAKFN_00891	OEJPHLGD_00896	ECNPBPAE_00985	EKFCDNBK_00974	HGHNNNMJ_00962	JDGLLDHO_00969	BDBMOFKM_01724	MCBBHMAC_00942	LNDBPDFH_00074	BJMINCDE_00075	HABLEDEA_00075	DNCHKIFB_00075	GDHFBEKI_00963	JJFOCAGO_00974	EPCMKLML_00073	DJLPNLGL_00073	MIDKCECA_00485	DCPFONIA_00900	IEIEOLNK_00988	PHIIEJBL_00956
hchA		Molecular chaperone Hsp31 and glyoxalase 3	46	46	1	1	931				677	677	677	PGCHEGPE_01126	OCOFGFMB_01555	EAOMLFGP_01575	LHMDJMJG_00019	IKDLBHCP_00695	AMDKGMGA_00703	GAIEGEDB_01242	GDDNCICH_01205	PAADNGIP_01228	OLBGFLCP_00460	EELMGBGK_01188	EDBIPDPG_00608	BEDGMOGA_00608	JEOHDMCO_01123	LPDNILLO_01205	PLJACNLN_01244	DDEFAKFN_01114	OEJPHLGD_01119	ECNPBPAE_01261	EKFCDNBK_01250	HGHNNNMJ_01238	JDGLLDHO_01248	BDBMOFKM_00076	MCBBHMAC_01121	LNDBPDFH_01521	BJMINCDE_00202	HABLEDEA_00202	DNCHKIFB_00202	GDHFBEKI_01293	JJFOCAGO_01194	EPCMKLML_01514	DJLPNLGL_01513	MIDKCECA_00784	DCPFONIA_00958	IEIEOLNK_01262	PHIIEJBL_01221
puuR		HTH-type transcriptional regulator PuuR	46	46	1	1	2363				542	542	542	PGCHEGPE_00189	OCOFGFMB_01935	EAOMLFGP_01485	LHMDJMJG_01774	IKDLBHCP_01736	AMDKGMGA_01711	GAIEGEDB_00189	GDDNCICH_00673	PAADNGIP_00189	OLBGFLCP_00190	EELMGBGK_00190	EDBIPDPG_01756	BEDGMOGA_01767	JEOHDMCO_01566	LPDNILLO_00190	PLJACNLN_00190	DDEFAKFN_00189	OEJPHLGD_00189	ECNPBPAE_00190	EKFCDNBK_00190	HGHNNNMJ_00190	JDGLLDHO_00019	BDBMOFKM_01298	MCBBHMAC_00019	LNDBPDFH_00288	BJMINCDE_01715	HABLEDEA_01723	DNCHKIFB_01715	GDHFBEKI_00190	JJFOCAGO_00206	EPCMKLML_00349	DJLPNLGL_00349	MIDKCECA_01721	DCPFONIA_00586	IEIEOLNK_00679	PHIIEJBL_00019
glyA		Serine hydroxymethyltransferase	46	46	1	1	1493				1244	1244	1244	PGCHEGPE_02194	OCOFGFMB_02159	EAOMLFGP_02145	LHMDJMJG_02045	IKDLBHCP_00358	AMDKGMGA_00366	GAIEGEDB_02202	GDDNCICH_02200	PAADNGIP_02226	OLBGFLCP_01131	EELMGBGK_02219	EDBIPDPG_02259	BEDGMOGA_02269	JEOHDMCO_02254	LPDNILLO_02224	PLJACNLN_02207	DDEFAKFN_02193	OEJPHLGD_02179	ECNPBPAE_02233	EKFCDNBK_02221	HGHNNNMJ_02211	JDGLLDHO_02227	BDBMOFKM_02464	MCBBHMAC_02205	LNDBPDFH_00427	BJMINCDE_00330	HABLEDEA_00330	DNCHKIFB_00330	GDHFBEKI_02206	JJFOCAGO_02211	EPCMKLML_00525	DJLPNLGL_00486	MIDKCECA_00358	DCPFONIA_01131	IEIEOLNK_02206	PHIIEJBL_02220
aroE		Shikimate dehydrogenase (NADP( ))	46	46	1	1	1740				854	854	854	PGCHEGPE_00578	OCOFGFMB_00252	EAOMLFGP_00640	LHMDJMJG_00125	IKDLBHCP_01697	AMDKGMGA_01744	GAIEGEDB_00678	GDDNCICH_00606	PAADNGIP_00578	OLBGFLCP_00679	EELMGBGK_00684	EDBIPDPG_01707	BEDGMOGA_01718	JEOHDMCO_00581	LPDNILLO_00678	PLJACNLN_00679	DDEFAKFN_01566	OEJPHLGD_01612	ECNPBPAE_00685	EKFCDNBK_00693	HGHNNNMJ_00685	JDGLLDHO_00691	BDBMOFKM_01820	MCBBHMAC_00527	LNDBPDFH_01688	BJMINCDE_01878	HABLEDEA_01886	DNCHKIFB_01878	GDHFBEKI_00679	JJFOCAGO_00595	EPCMKLML_01676	DJLPNLGL_01675	MIDKCECA_01682	DCPFONIA_01746	IEIEOLNK_00612	PHIIEJBL_00592
dnaJ		Chaperone protein DnaJ	46	46	1	1	3420				1166	1166	1166	PGCHEGPE_01001	OCOFGFMB_00661	EAOMLFGP_00678	LHMDJMJG_00608	IKDLBHCP_00089	AMDKGMGA_00089	GAIEGEDB_01007	GDDNCICH_01026	PAADNGIP_00996	OLBGFLCP_01190	EELMGBGK_01009	EDBIPDPG_00992	BEDGMOGA_01003	JEOHDMCO_00835	LPDNILLO_01026	PLJACNLN_01009	DDEFAKFN_00935	OEJPHLGD_00940	ECNPBPAE_01029	EKFCDNBK_01018	HGHNNNMJ_01006	JDGLLDHO_01040	BDBMOFKM_00940	MCBBHMAC_00995	LNDBPDFH_00550	BJMINCDE_01041	HABLEDEA_01042	DNCHKIFB_01041	GDHFBEKI_01007	JJFOCAGO_01018	EPCMKLML_00380	DJLPNLGL_00380	MIDKCECA_00089	DCPFONIA_01190	IEIEOLNK_01032	PHIIEJBL_01000
group_3100		putative HIT-like protein	46	46	1	1	1603				434	434	434	PGCHEGPE_02112	OCOFGFMB_02044	EAOMLFGP_02033	LHMDJMJG_00809	IKDLBHCP_01301	AMDKGMGA_01308	GAIEGEDB_02102	GDDNCICH_02118	PAADNGIP_02144	OLBGFLCP_01497	EELMGBGK_02137	EDBIPDPG_01485	BEDGMOGA_01496	JEOHDMCO_02137	LPDNILLO_02142	PLJACNLN_02127	DDEFAKFN_02093	OEJPHLGD_02097	ECNPBPAE_02151	EKFCDNBK_02139	HGHNNNMJ_02129	JDGLLDHO_02128	BDBMOFKM_01014	MCBBHMAC_02116	LNDBPDFH_01016	BJMINCDE_01554	HABLEDEA_01562	DNCHKIFB_01554	GDHFBEKI_02124	JJFOCAGO_02129	EPCMKLML_01030	DJLPNLGL_01029	MIDKCECA_01238	DCPFONIA_01474	IEIEOLNK_02124	PHIIEJBL_02123
group_3101		DegV domain-containing protein	46	46	1	1	1778				848	848	848	PGCHEGPE_01152	OCOFGFMB_00762	EAOMLFGP_00836	LHMDJMJG_02448	IKDLBHCP_02530	AMDKGMGA_02513	GAIEGEDB_01268	GDDNCICH_01231	PAADNGIP_01254	OLBGFLCP_01394	EELMGBGK_01214	EDBIPDPG_01200	BEDGMOGA_01211	JEOHDMCO_01691	LPDNILLO_01231	PLJACNLN_01270	DDEFAKFN_01140	OEJPHLGD_01145	ECNPBPAE_01287	EKFCDNBK_01276	HGHNNNMJ_01264	JDGLLDHO_01274	BDBMOFKM_01221	MCBBHMAC_01147	LNDBPDFH_00262	BJMINCDE_01137	HABLEDEA_01137	DNCHKIFB_01137	GDHFBEKI_01220	JJFOCAGO_01121	EPCMKLML_00261	DJLPNLGL_00261	MIDKCECA_02501	DCPFONIA_01292	IEIEOLNK_01189	PHIIEJBL_01294
group_3102		Bacterial regulatory proteins, tetR family	46	46	1	1	1522				650	650	650	PGCHEGPE_02176	OCOFGFMB_02127	EAOMLFGP_02090	LHMDJMJG_01438	IKDLBHCP_00387	AMDKGMGA_00395	GAIEGEDB_02166	GDDNCICH_02182	PAADNGIP_02208	OLBGFLCP_00428	EELMGBGK_02201	EDBIPDPG_00149	BEDGMOGA_00149	JEOHDMCO_02219	LPDNILLO_02206	PLJACNLN_02189	DDEFAKFN_02157	OEJPHLGD_02161	ECNPBPAE_02215	EKFCDNBK_02203	HGHNNNMJ_02193	JDGLLDHO_02191	BDBMOFKM_00979	MCBBHMAC_02160	LNDBPDFH_00398	BJMINCDE_00359	HABLEDEA_00359	DNCHKIFB_00359	GDHFBEKI_02188	JJFOCAGO_02193	EPCMKLML_00496	DJLPNLGL_00515	MIDKCECA_00387	DCPFONIA_01350	IEIEOLNK_02188	PHIIEJBL_02186
group_3103		WHG domain protein	46	46	1	1	2998				569	569	569	PGCHEGPE_01626	OCOFGFMB_01279	EAOMLFGP_01306	LHMDJMJG_01157	IKDLBHCP_02106	AMDKGMGA_02113	GAIEGEDB_01695	GDDNCICH_01620	PAADNGIP_01682	OLBGFLCP_01801	EELMGBGK_01601	EDBIPDPG_01696	BEDGMOGA_01707	JEOHDMCO_00804	LPDNILLO_01618	PLJACNLN_01659	DDEFAKFN_01648	OEJPHLGD_01652	ECNPBPAE_01715	EKFCDNBK_01703	HGHNNNMJ_01692	JDGLLDHO_01701	BDBMOFKM_01707	MCBBHMAC_01621	LNDBPDFH_02031	BJMINCDE_01454	HABLEDEA_01461	DNCHKIFB_01453	GDHFBEKI_01657	JJFOCAGO_01643	EPCMKLML_02102	DJLPNLGL_02069	MIDKCECA_02091	DCPFONIA_02085	IEIEOLNK_01626	PHIIEJBL_01652
moeZ		putative adenylyltransferase/sulfurtransferase MoeZ	46	46	1	1	917				314	314	314	PGCHEGPE_01115	OCOFGFMB_01898	EAOMLFGP_01924	LHMDJMJG_00030	IKDLBHCP_00685	AMDKGMGA_00693	GAIEGEDB_01231	GDDNCICH_01194	PAADNGIP_01217	OLBGFLCP_00471	EELMGBGK_01177	EDBIPDPG_00596	BEDGMOGA_00596	JEOHDMCO_01112	LPDNILLO_01194	PLJACNLN_01233	DDEFAKFN_01103	OEJPHLGD_01108	ECNPBPAE_01250	EKFCDNBK_01239	HGHNNNMJ_01227	JDGLLDHO_01237	BDBMOFKM_00065	MCBBHMAC_01110	LNDBPDFH_01510	BJMINCDE_00212	HABLEDEA_00212	DNCHKIFB_00212	GDHFBEKI_01282	JJFOCAGO_01183	EPCMKLML_01525	DJLPNLGL_01524	MIDKCECA_00774	DCPFONIA_00947	IEIEOLNK_01251	PHIIEJBL_01232
rpmB		50S ribosomal protein L28	46	46	1	1	2181				188	188	188	PGCHEGPE_00314	OCOFGFMB_00107	EAOMLFGP_00107	LHMDJMJG_00253	IKDLBHCP_00637	AMDKGMGA_00645	GAIEGEDB_00314	GDDNCICH_00242	PAADNGIP_00314	OLBGFLCP_00541	EELMGBGK_00315	EDBIPDPG_00107	BEDGMOGA_00107	JEOHDMCO_00107	LPDNILLO_00315	PLJACNLN_00315	DDEFAKFN_00315	OEJPHLGD_00311	ECNPBPAE_00315	EKFCDNBK_00315	HGHNNNMJ_00315	JDGLLDHO_00245	BDBMOFKM_00532	MCBBHMAC_00331	LNDBPDFH_00849	BJMINCDE_00824	HABLEDEA_00825	DNCHKIFB_00824	GDHFBEKI_00315	JJFOCAGO_00331	EPCMKLML_00926	DJLPNLGL_00925	MIDKCECA_00637	DCPFONIA_00730	IEIEOLNK_00242	PHIIEJBL_00236
tdk_1		Thymidine kinase	46	46	1	1	1498				584	584	584	PGCHEGPE_02189	OCOFGFMB_02154	EAOMLFGP_02140	LHMDJMJG_02040	IKDLBHCP_00363	AMDKGMGA_00371	GAIEGEDB_02197	GDDNCICH_02195	PAADNGIP_02221	OLBGFLCP_01126	EELMGBGK_02214	EDBIPDPG_02254	BEDGMOGA_02264	JEOHDMCO_02249	LPDNILLO_02219	PLJACNLN_02202	DDEFAKFN_02188	OEJPHLGD_02174	ECNPBPAE_02228	EKFCDNBK_02216	HGHNNNMJ_02206	JDGLLDHO_02222	BDBMOFKM_00955	MCBBHMAC_02200	LNDBPDFH_00422	BJMINCDE_00335	HABLEDEA_00335	DNCHKIFB_00335	GDHFBEKI_02201	JJFOCAGO_02206	EPCMKLML_00520	DJLPNLGL_00491	MIDKCECA_00363	DCPFONIA_01126	IEIEOLNK_02201	PHIIEJBL_02215
sipV		Signal peptidase I V	46	46	1	1	366				551	551	551	PGCHEGPE_00741	OCOFGFMB_00416	EAOMLFGP_00429	LHMDJMJG_00571	IKDLBHCP_01343	AMDKGMGA_01350	GAIEGEDB_00762	GDDNCICH_00766	PAADNGIP_00662	OLBGFLCP_00843	EELMGBGK_00768	EDBIPDPG_00813	BEDGMOGA_00824	JEOHDMCO_00966	LPDNILLO_00762	PLJACNLN_00763	DDEFAKFN_00690	OEJPHLGD_00680	ECNPBPAE_00769	EKFCDNBK_00777	HGHNNNMJ_00769	JDGLLDHO_00775	BDBMOFKM_01544	MCBBHMAC_00760	LNDBPDFH_01853	BJMINCDE_00461	HABLEDEA_00461	DNCHKIFB_00461	GDHFBEKI_00763	JJFOCAGO_00758	EPCMKLML_01904	DJLPNLGL_01903	MIDKCECA_01280	DCPFONIA_00393	IEIEOLNK_00772	PHIIEJBL_00761
group_3108		MerR HTH family regulatory protein	46	46	1	1	885				473	473	473	PGCHEGPE_01208	OCOFGFMB_00839	EAOMLFGP_00892	LHMDJMJG_00061	IKDLBHCP_01190	AMDKGMGA_01198	GAIEGEDB_01324	GDDNCICH_01287	PAADNGIP_01310	OLBGFLCP_00502	EELMGBGK_01270	EDBIPDPG_00565	BEDGMOGA_00565	JEOHDMCO_01154	LPDNILLO_01287	PLJACNLN_01326	DDEFAKFN_01196	OEJPHLGD_01201	ECNPBPAE_01343	EKFCDNBK_01332	HGHNNNMJ_01320	JDGLLDHO_01351	BDBMOFKM_00034	MCBBHMAC_01203	LNDBPDFH_00930	BJMINCDE_00242	HABLEDEA_00242	DNCHKIFB_00242	GDHFBEKI_01324	JJFOCAGO_01225	EPCMKLML_00944	DJLPNLGL_00943	MIDKCECA_01184	DCPFONIA_01528	IEIEOLNK_01293	PHIIEJBL_01314
purR_1		Pur operon repressor	46	46	1	1	1329				818	818	818	PGCHEGPE_00382	OCOFGFMB_00301	EAOMLFGP_00215	LHMDJMJG_00208	IKDLBHCP_00249	AMDKGMGA_00179	GAIEGEDB_00382	GDDNCICH_00310	PAADNGIP_00382	OLBGFLCP_00286	EELMGBGK_00382	EDBIPDPG_00429	BEDGMOGA_00429	JEOHDMCO_00175	LPDNILLO_00382	PLJACNLN_00383	DDEFAKFN_00383	OEJPHLGD_00379	ECNPBPAE_00383	EKFCDNBK_00383	HGHNNNMJ_00383	JDGLLDHO_00391	BDBMOFKM_01857	MCBBHMAC_00439	LNDBPDFH_01120	BJMINCDE_00970	HABLEDEA_00971	DNCHKIFB_00970	GDHFBEKI_00383	JJFOCAGO_00399	EPCMKLML_01134	DJLPNLGL_01133	MIDKCECA_00249	DCPFONIA_00091	IEIEOLNK_00310	PHIIEJBL_00382
prs2		Ribose-phosphate pyrophosphokinase 2	46	46	1	1	2115				974	974	974	PGCHEGPE_00060	OCOFGFMB_00909	EAOMLFGP_00379	LHMDJMJG_01203	IKDLBHCP_01132	AMDKGMGA_01140	GAIEGEDB_00060	GDDNCICH_00060	PAADNGIP_00060	OLBGFLCP_00060	EELMGBGK_00060	EDBIPDPG_00311	BEDGMOGA_00311	JEOHDMCO_00314	LPDNILLO_00060	PLJACNLN_00060	DDEFAKFN_00060	OEJPHLGD_00060	ECNPBPAE_00060	EKFCDNBK_00060	HGHNNNMJ_00060	JDGLLDHO_00148	BDBMOFKM_00096	MCBBHMAC_00148	LNDBPDFH_01154	BJMINCDE_00915	HABLEDEA_00916	DNCHKIFB_00915	GDHFBEKI_00060	JJFOCAGO_00077	EPCMKLML_01168	DJLPNLGL_01167	MIDKCECA_01126	DCPFONIA_00173	IEIEOLNK_00060	PHIIEJBL_00148
fabG_3		3-oxoacyl-[acyl-carrier-protein] reductase FabG	46	46	1	9	5				800	800	800	PGCHEGPE_02671	OCOFGFMB_02618	EAOMLFGP_02575	LHMDJMJG_02584	IKDLBHCP_02584	AMDKGMGA_02549	GAIEGEDB_02618	GDDNCICH_02668	PAADNGIP_02649	OLBGFLCP_02733	EELMGBGK_02648	EDBIPDPG_02651	BEDGMOGA_02664	JEOHDMCO_02695	LPDNILLO_02674	PLJACNLN_02655	DDEFAKFN_02623	OEJPHLGD_02621	ECNPBPAE_02658	EKFCDNBK_02639	HGHNNNMJ_02639	JDGLLDHO_02658	BDBMOFKM_02488	MCBBHMAC_02678	LNDBPDFH_02584	BJMINCDE_02452	HABLEDEA_02432	DNCHKIFB_02442	GDHFBEKI_02666	JJFOCAGO_02661	EPCMKLML_02576	DJLPNLGL_02554	MIDKCECA_02537	DCPFONIA_02530	IEIEOLNK_02657	PHIIEJBL_02663
yjbK		Putative triphosphatase YjbK	46	46	1	1	1647				575	575	575	PGCHEGPE_02030	OCOFGFMB_01076	EAOMLFGP_00605	LHMDJMJG_01618	IKDLBHCP_01838	AMDKGMGA_01846	GAIEGEDB_00557	GDDNCICH_00485	PAADNGIP_00838	OLBGFLCP_00330	EELMGBGK_00557	EDBIPDPG_00247	BEDGMOGA_00247	JEOHDMCO_00449	LPDNILLO_00557	PLJACNLN_00558	DDEFAKFN_00558	OEJPHLGD_00554	ECNPBPAE_00558	EKFCDNBK_00558	HGHNNNMJ_00558	JDGLLDHO_00566	BDBMOFKM_01895	MCBBHMAC_01996	LNDBPDFH_02208	BJMINCDE_01707	HABLEDEA_01715	DNCHKIFB_01707	GDHFBEKI_00558	JJFOCAGO_02047	EPCMKLML_02281	DJLPNLGL_02271	MIDKCECA_01824	DCPFONIA_00981	IEIEOLNK_00485	PHIIEJBL_00557
uvrC_2		UvrABC system protein C	46	46	1	1	2707				965	965	965	PGCHEGPE_01563	OCOFGFMB_00557	EAOMLFGP_01213	LHMDJMJG_01271	IKDLBHCP_01389	AMDKGMGA_01396	GAIEGEDB_01632	GDDNCICH_01557	PAADNGIP_01619	OLBGFLCP_01869	EELMGBGK_01619	EDBIPDPG_01633	BEDGMOGA_01644	JEOHDMCO_01012	LPDNILLO_01636	PLJACNLN_01596	DDEFAKFN_01585	OEJPHLGD_01554	ECNPBPAE_01652	EKFCDNBK_01640	HGHNNNMJ_01629	JDGLLDHO_01600	BDBMOFKM_01395	MCBBHMAC_01573	LNDBPDFH_01491	BJMINCDE_01391	HABLEDEA_01398	DNCHKIFB_01390	GDHFBEKI_01594	JJFOCAGO_01580	EPCMKLML_01466	DJLPNLGL_01465	MIDKCECA_01325	DCPFONIA_01785	IEIEOLNK_01563	PHIIEJBL_01623
xylB		Xylulose kinase	46	46	1	1	1988				1538	1538	1538	PGCHEGPE_00519	OCOFGFMB_00872	EAOMLFGP_01039	LHMDJMJG_02419	IKDLBHCP_00178	AMDKGMGA_00250	GAIEGEDB_00619	GDDNCICH_00547	PAADNGIP_00519	OLBGFLCP_01373	EELMGBGK_00619	EDBIPDPG_00486	BEDGMOGA_00486	JEOHDMCO_00509	LPDNILLO_00619	PLJACNLN_00620	DDEFAKFN_00620	OEJPHLGD_00616	ECNPBPAE_00620	EKFCDNBK_00620	HGHNNNMJ_00620	JDGLLDHO_00626	BDBMOFKM_00589	MCBBHMAC_00613	LNDBPDFH_00672	BJMINCDE_01370	HABLEDEA_01283	DNCHKIFB_01369	GDHFBEKI_00620	JJFOCAGO_00507	EPCMKLML_00665	DJLPNLGL_00664	MIDKCECA_00178	DCPFONIA_00634	IEIEOLNK_00524	PHIIEJBL_00696
group_3115		hypothetical protein	46	46	1	1	1874				254	254	254	PGCHEGPE_02359	OCOFGFMB_02302	EAOMLFGP_02429	LHMDJMJG_02256	IKDLBHCP_02312	AMDKGMGA_02319	GAIEGEDB_02373	GDDNCICH_02373	PAADNGIP_02870	OLBGFLCP_02476	EELMGBGK_02379	EDBIPDPG_02415	BEDGMOGA_02425	JEOHDMCO_02413	LPDNILLO_02384	PLJACNLN_02379	DDEFAKFN_02378	OEJPHLGD_02379	ECNPBPAE_02868	EKFCDNBK_02848	HGHNNNMJ_02843	JDGLLDHO_02385	BDBMOFKM_02193	MCBBHMAC_02378	LNDBPDFH_00176	BJMINCDE_02188	HABLEDEA_02195	DNCHKIFB_02188	GDHFBEKI_02378	JJFOCAGO_02375	EPCMKLML_00175	DJLPNLGL_00175	MIDKCECA_02283	DCPFONIA_02325	IEIEOLNK_02379	PHIIEJBL_02863
group_3116		VanZ like family protein	46	46	1	1	2269				503	503	503	PGCHEGPE_00246	OCOFGFMB_00039	EAOMLFGP_00039	LHMDJMJG_00321	IKDLBHCP_00569	AMDKGMGA_00577	GAIEGEDB_00246	GDDNCICH_00174	PAADNGIP_00246	OLBGFLCP_00609	EELMGBGK_00247	EDBIPDPG_00039	BEDGMOGA_00039	JEOHDMCO_00039	LPDNILLO_00247	PLJACNLN_00247	DDEFAKFN_00247	OEJPHLGD_00243	ECNPBPAE_00247	EKFCDNBK_00247	HGHNNNMJ_00247	JDGLLDHO_00313	BDBMOFKM_00878	MCBBHMAC_00263	LNDBPDFH_00917	BJMINCDE_00892	HABLEDEA_00893	DNCHKIFB_00892	GDHFBEKI_00247	JJFOCAGO_00263	EPCMKLML_00858	DJLPNLGL_00857	MIDKCECA_00569	DCPFONIA_01487	IEIEOLNK_00174	PHIIEJBL_00304
arlR_2		Response regulator ArlR	46	46	1	1	2667				686	686	686	PGCHEGPE_02225	OCOFGFMB_02180	EAOMLFGP_02176	LHMDJMJG_02064	IKDLBHCP_02236	AMDKGMGA_02243	GAIEGEDB_02233	GDDNCICH_02231	PAADNGIP_02257	OLBGFLCP_02401	EELMGBGK_02250	EDBIPDPG_02289	BEDGMOGA_02309	JEOHDMCO_02263	LPDNILLO_02255	PLJACNLN_02238	DDEFAKFN_02224	OEJPHLGD_02210	ECNPBPAE_02264	EKFCDNBK_02252	HGHNNNMJ_02242	JDGLLDHO_02268	BDBMOFKM_02115	MCBBHMAC_02236	LNDBPDFH_01452	BJMINCDE_02055	HABLEDEA_02063	DNCHKIFB_02055	GDHFBEKI_02237	JJFOCAGO_02242	EPCMKLML_01505	DJLPNLGL_01504	MIDKCECA_02221	DCPFONIA_02240	IEIEOLNK_02237	PHIIEJBL_02251
group_3118		hypothetical protein	46	46	1	1	272				185	185	185	PGCHEGPE_02599	OCOFGFMB_02580	EAOMLFGP_02533	LHMDJMJG_02556	IKDLBHCP_02546	AMDKGMGA_02529	GAIEGEDB_02583	GDDNCICH_02618	PAADNGIP_02604	OLBGFLCP_02670	EELMGBGK_02606	EDBIPDPG_02585	BEDGMOGA_02601	JEOHDMCO_02634	LPDNILLO_02632	PLJACNLN_02600	DDEFAKFN_02588	OEJPHLGD_02576	ECNPBPAE_02615	EKFCDNBK_02601	HGHNNNMJ_02601	JDGLLDHO_02614	BDBMOFKM_02428	MCBBHMAC_02609	LNDBPDFH_02518	BJMINCDE_02389	HABLEDEA_02392	DNCHKIFB_02378	GDHFBEKI_02623	JJFOCAGO_02601	EPCMKLML_02542	DJLPNLGL_02520	MIDKCECA_02510	DCPFONIA_02508	IEIEOLNK_02614	PHIIEJBL_02628
gtaB_2		UTP--glucose-1-phosphate uridylyltransferase	46	46	1	1	1445				881	881	881	PGCHEGPE_02251	OCOFGFMB_02227	EAOMLFGP_02202	LHMDJMJG_02799	IKDLBHCP_00310	AMDKGMGA_00318	GAIEGEDB_02259	GDDNCICH_02257	PAADNGIP_02283	OLBGFLCP_02385	EELMGBGK_02276	EDBIPDPG_02313	BEDGMOGA_02323	JEOHDMCO_02310	LPDNILLO_02281	PLJACNLN_02264	DDEFAKFN_02250	OEJPHLGD_02236	ECNPBPAE_02290	EKFCDNBK_02278	HGHNNNMJ_02268	JDGLLDHO_02270	BDBMOFKM_01446	MCBBHMAC_02262	LNDBPDFH_01918	BJMINCDE_00282	HABLEDEA_00282	DNCHKIFB_00282	GDHFBEKI_02263	JJFOCAGO_02268	EPCMKLML_02025	DJLPNLGL_01992	MIDKCECA_00310	DCPFONIA_02221	IEIEOLNK_02263	PHIIEJBL_02263
yhdN		General stress protein 69	46	46	1	1	1630				947	947	947	PGCHEGPE_01769	OCOFGFMB_01534	EAOMLFGP_01624	LHMDJMJG_00836	IKDLBHCP_01274	AMDKGMGA_01281	GAIEGEDB_01800	GDDNCICH_01786	PAADNGIP_01817	OLBGFLCP_01524	EELMGBGK_01820	EDBIPDPG_01458	BEDGMOGA_01469	JEOHDMCO_01803	LPDNILLO_01777	PLJACNLN_01825	DDEFAKFN_01791	OEJPHLGD_01795	ECNPBPAE_01850	EKFCDNBK_01838	HGHNNNMJ_01827	JDGLLDHO_01806	BDBMOFKM_01041	MCBBHMAC_01764	LNDBPDFH_00988	BJMINCDE_01935	HABLEDEA_01943	DNCHKIFB_01935	GDHFBEKI_01823	JJFOCAGO_01786	EPCMKLML_01002	DJLPNLGL_01001	MIDKCECA_01211	DCPFONIA_01447	IEIEOLNK_01792	PHIIEJBL_01821
comEC		ComE operon protein 3	46	46	1	1	416				2273	2273	2273	PGCHEGPE_00845	OCOFGFMB_01604	EAOMLFGP_00471	LHMDJMJG_01636	IKDLBHCP_00991	AMDKGMGA_01025	GAIEGEDB_00804	GDDNCICH_00808	PAADNGIP_00766	OLBGFLCP_01271	EELMGBGK_00872	EDBIPDPG_00761	BEDGMOGA_00772	JEOHDMCO_00700	LPDNILLO_00804	PLJACNLN_00805	DDEFAKFN_00732	OEJPHLGD_00784	ECNPBPAE_00811	EKFCDNBK_00819	HGHNNNMJ_00873	JDGLLDHO_00817	BDBMOFKM_00768	MCBBHMAC_00799	LNDBPDFH_01299	BJMINCDE_01096	HABLEDEA_01096	DNCHKIFB_01096	GDHFBEKI_00867	JJFOCAGO_00800	EPCMKLML_01298	DJLPNLGL_01297	MIDKCECA_01011	DCPFONIA_00499	IEIEOLNK_00814	PHIIEJBL_00803
fliY		L-cystine-binding protein FliY	46	46	1	1	1482				815	815	815	PGCHEGPE_01392	OCOFGFMB_01085	EAOMLFGP_01044	LHMDJMJG_00948	IKDLBHCP_00346	AMDKGMGA_00354	GAIEGEDB_01461	GDDNCICH_02471	PAADNGIP_01448	OLBGFLCP_01143	EELMGBGK_01407	EDBIPDPG_01543	BEDGMOGA_01554	JEOHDMCO_01337	LPDNILLO_01424	PLJACNLN_02477	DDEFAKFN_01377	OEJPHLGD_01383	ECNPBPAE_01481	EKFCDNBK_01469	HGHNNNMJ_01458	JDGLLDHO_01467	BDBMOFKM_01729	MCBBHMAC_01417	LNDBPDFH_00439	BJMINCDE_00318	HABLEDEA_00318	DNCHKIFB_00318	GDHFBEKI_02476	JJFOCAGO_01409	EPCMKLML_00537	DJLPNLGL_00474	MIDKCECA_00346	DCPFONIA_01143	IEIEOLNK_02477	PHIIEJBL_01482
group_3123		Antitoxin Phd_YefM, type II toxin-antitoxin system	46	46	1	1	556				269	269	269	PGCHEGPE_02689	OCOFGFMB_02636	EAOMLFGP_02861	LHMDJMJG_02545	IKDLBHCP_02701	AMDKGMGA_02690	GAIEGEDB_02651	GDDNCICH_02699	PAADNGIP_02668	OLBGFLCP_02726	EELMGBGK_02667	EDBIPDPG_02854	BEDGMOGA_02864	JEOHDMCO_03010	LPDNILLO_02950	PLJACNLN_02690	DDEFAKFN_02650	OEJPHLGD_02645	ECNPBPAE_02688	EKFCDNBK_02864	HGHNNNMJ_02665	JDGLLDHO_02459	BDBMOFKM_02331	MCBBHMAC_02310	LNDBPDFH_02638	BJMINCDE_02250	HABLEDEA_02256	DNCHKIFB_02250	GDHFBEKI_02684	JJFOCAGO_02712	EPCMKLML_02633	DJLPNLGL_02643	MIDKCECA_02674	DCPFONIA_02450	IEIEOLNK_02675	PHIIEJBL_02348
araQ_4		L-arabinose transport system permease protein AraQ	46	46	1	2	43				920	920	920	PGCHEGPE_00901	OCOFGFMB_00609	EAOMLFGP_01255	LHMDJMJG_01175	IKDLBHCP_00876	AMDKGMGA_00884	GAIEGEDB_00907	GDDNCICH_00926	PAADNGIP_00896	OLBGFLCP_01015	EELMGBGK_00981	EDBIPDPG_00664	BEDGMOGA_00659	JEOHDMCO_00743	LPDNILLO_00922	PLJACNLN_00909	DDEFAKFN_00835	OEJPHLGD_00840	ECNPBPAE_00929	EKFCDNBK_00918	HGHNNNMJ_00906	JDGLLDHO_00897	BDBMOFKM_00444	MCBBHMAC_00895	LNDBPDFH_00505	BJMINCDE_00786	HABLEDEA_00787	DNCHKIFB_00786	GDHFBEKI_00907	JJFOCAGO_00918	EPCMKLML_00582	DJLPNLGL_00582	MIDKCECA_00870	DCPFONIA_01100	IEIEOLNK_00932	PHIIEJBL_00900
trxA_2		Thioredoxin	46	46	1	1	586				353	353	353	PGCHEGPE_01708	OCOFGFMB_02008	EAOMLFGP_01447	LHMDJMJG_01549	IKDLBHCP_02003	AMDKGMGA_02011	GAIEGEDB_01739	GDDNCICH_01725	PAADNGIP_01756	OLBGFLCP_02041	EELMGBGK_01759	EDBIPDPG_01911	BEDGMOGA_01922	JEOHDMCO_01771	LPDNILLO_01856	PLJACNLN_01764	DDEFAKFN_01730	OEJPHLGD_01734	ECNPBPAE_01789	EKFCDNBK_01777	HGHNNNMJ_01766	JDGLLDHO_01754	BDBMOFKM_01495	MCBBHMAC_01703	LNDBPDFH_01072	BJMINCDE_01907	HABLEDEA_01915	DNCHKIFB_01907	GDHFBEKI_01762	JJFOCAGO_01725	EPCMKLML_01045	DJLPNLGL_01044	MIDKCECA_01989	DCPFONIA_01881	IEIEOLNK_01731	PHIIEJBL_01769
rbsD		D-ribose pyranase	46	46	1	1	860				395	395	395	PGCHEGPE_01232	OCOFGFMB_00815	EAOMLFGP_00916	LHMDJMJG_00085	IKDLBHCP_01166	AMDKGMGA_01174	GAIEGEDB_01348	GDDNCICH_01311	PAADNGIP_01334	OLBGFLCP_00526	EELMGBGK_01294	EDBIPDPG_02303	BEDGMOGA_02313	JEOHDMCO_01178	LPDNILLO_01311	PLJACNLN_01350	DDEFAKFN_01220	OEJPHLGD_01225	ECNPBPAE_01367	EKFCDNBK_01356	HGHNNNMJ_01344	JDGLLDHO_01327	BDBMOFKM_00010	MCBBHMAC_01227	LNDBPDFH_00954	BJMINCDE_00266	HABLEDEA_00266	DNCHKIFB_00266	GDHFBEKI_01348	JJFOCAGO_01249	EPCMKLML_00968	DJLPNLGL_00967	MIDKCECA_01160	DCPFONIA_01552	IEIEOLNK_01317	PHIIEJBL_01338
plsC		1-acyl-sn-glycerol-3-phosphate acyltransferase	46	46	1	1	1637				623	623	623	PGCHEGPE_01776	OCOFGFMB_01541	EAOMLFGP_01617	LHMDJMJG_00843	IKDLBHCP_01267	AMDKGMGA_01274	GAIEGEDB_01807	GDDNCICH_01793	PAADNGIP_01824	OLBGFLCP_01531	EELMGBGK_01827	EDBIPDPG_01451	BEDGMOGA_01462	JEOHDMCO_01810	LPDNILLO_01784	PLJACNLN_01832	DDEFAKFN_01798	OEJPHLGD_01802	ECNPBPAE_01857	EKFCDNBK_01845	HGHNNNMJ_01834	JDGLLDHO_01813	BDBMOFKM_01048	MCBBHMAC_01771	LNDBPDFH_00981	BJMINCDE_01928	HABLEDEA_01936	DNCHKIFB_01928	GDHFBEKI_01830	JJFOCAGO_01793	EPCMKLML_00995	DJLPNLGL_00994	MIDKCECA_01204	DCPFONIA_01440	IEIEOLNK_01799	PHIIEJBL_01814
grpE		Protein GrpE	46	46	1	1	3422				563	563	563	PGCHEGPE_00999	OCOFGFMB_00659	EAOMLFGP_00676	LHMDJMJG_00606	IKDLBHCP_00087	AMDKGMGA_00087	GAIEGEDB_01005	GDDNCICH_01024	PAADNGIP_00994	OLBGFLCP_01188	EELMGBGK_01007	EDBIPDPG_00990	BEDGMOGA_01001	JEOHDMCO_00833	LPDNILLO_01024	PLJACNLN_01007	DDEFAKFN_00933	OEJPHLGD_00938	ECNPBPAE_01027	EKFCDNBK_01016	HGHNNNMJ_01004	JDGLLDHO_01042	BDBMOFKM_00942	MCBBHMAC_00993	LNDBPDFH_00552	BJMINCDE_01039	HABLEDEA_01040	DNCHKIFB_01039	GDHFBEKI_01005	JJFOCAGO_01016	EPCMKLML_00382	DJLPNLGL_00382	MIDKCECA_00087	DCPFONIA_01188	IEIEOLNK_01030	PHIIEJBL_00998
yhaM		3'-5' exoribonuclease YhaM	46	46	1	1	1600				944	944	944	PGCHEGPE_02109	OCOFGFMB_02041	EAOMLFGP_02030	LHMDJMJG_00806	IKDLBHCP_01304	AMDKGMGA_01311	GAIEGEDB_02099	GDDNCICH_02115	PAADNGIP_02141	OLBGFLCP_01494	EELMGBGK_02134	EDBIPDPG_01488	BEDGMOGA_01499	JEOHDMCO_02134	LPDNILLO_02139	PLJACNLN_02124	DDEFAKFN_02090	OEJPHLGD_02094	ECNPBPAE_02148	EKFCDNBK_02136	HGHNNNMJ_02126	JDGLLDHO_02125	BDBMOFKM_01011	MCBBHMAC_02119	LNDBPDFH_01019	BJMINCDE_01551	HABLEDEA_01559	DNCHKIFB_01551	GDHFBEKI_02121	JJFOCAGO_02126	EPCMKLML_01033	DJLPNLGL_01032	MIDKCECA_01241	DCPFONIA_01477	IEIEOLNK_02121	PHIIEJBL_02120
hepT		Heptaprenyl diphosphate synthase component 2	46	46	1	1	1966				986	986	986	PGCHEGPE_00541	OCOFGFMB_02212	EAOMLFGP_01314	LHMDJMJG_02082	IKDLBHCP_00156	AMDKGMGA_00272	GAIEGEDB_00641	GDDNCICH_00569	PAADNGIP_00541	OLBGFLCP_01351	EELMGBGK_00641	EDBIPDPG_00464	BEDGMOGA_00464	JEOHDMCO_00531	LPDNILLO_00641	PLJACNLN_00642	DDEFAKFN_00642	OEJPHLGD_00638	ECNPBPAE_00642	EKFCDNBK_00642	HGHNNNMJ_00642	JDGLLDHO_00648	BDBMOFKM_00567	MCBBHMAC_00635	LNDBPDFH_00694	BJMINCDE_01348	HABLEDEA_01261	DNCHKIFB_01347	GDHFBEKI_00642	JJFOCAGO_00485	EPCMKLML_00643	DJLPNLGL_00642	MIDKCECA_00156	DCPFONIA_00656	IEIEOLNK_00502	PHIIEJBL_00718
ntpG		V-type sodium ATPase subunit G	46	46	1	1	672				311	311	311	PGCHEGPE_01452	OCOFGFMB_01137	EAOMLFGP_01104	LHMDJMJG_01008	IKDLBHCP_00928	AMDKGMGA_00936	GAIEGEDB_01521	GDDNCICH_01446	PAADNGIP_01508	OLBGFLCP_01608	EELMGBGK_01467	EDBIPDPG_01167	BEDGMOGA_01178	JEOHDMCO_01397	LPDNILLO_01484	PLJACNLN_01485	DDEFAKFN_01437	OEJPHLGD_01443	ECNPBPAE_01541	EKFCDNBK_01529	HGHNNNMJ_01518	JDGLLDHO_01519	BDBMOFKM_01083	MCBBHMAC_01447	LNDBPDFH_01423	BJMINCDE_00707	HABLEDEA_00708	DNCHKIFB_00707	GDHFBEKI_01483	JJFOCAGO_01469	EPCMKLML_01438	DJLPNLGL_01437	MIDKCECA_00922	DCPFONIA_01643	IEIEOLNK_01452	PHIIEJBL_01512
purM		Phosphoribosylformylglycinamidine cyclo-ligase	46	46	1	1	451				1052	1052	1052	PGCHEGPE_00811	OCOFGFMB_01963	EAOMLFGP_00505	LHMDJMJG_01305	IKDLBHCP_01025	AMDKGMGA_00991	GAIEGEDB_00838	GDDNCICH_00842	PAADNGIP_00732	OLBGFLCP_01236	EELMGBGK_00838	EDBIPDPG_00727	BEDGMOGA_00738	JEOHDMCO_00666	LPDNILLO_00838	PLJACNLN_00839	DDEFAKFN_00766	OEJPHLGD_00750	ECNPBPAE_00845	EKFCDNBK_00853	HGHNNNMJ_00839	JDGLLDHO_00851	BDBMOFKM_00734	MCBBHMAC_00833	LNDBPDFH_01652	BJMINCDE_01130	HABLEDEA_01130	DNCHKIFB_01130	GDHFBEKI_00833	JJFOCAGO_00834	EPCMKLML_01635	DJLPNLGL_01634	MIDKCECA_00977	DCPFONIA_00465	IEIEOLNK_00848	PHIIEJBL_00837
group_3133		hypothetical protein	46	46	1	1	267				482	482	482	PGCHEGPE_02605	OCOFGFMB_02586	EAOMLFGP_02539	LHMDJMJG_02562	IKDLBHCP_02540	AMDKGMGA_02523	GAIEGEDB_02589	GDDNCICH_02624	PAADNGIP_02610	OLBGFLCP_02676	EELMGBGK_02612	EDBIPDPG_02591	BEDGMOGA_02595	JEOHDMCO_02640	LPDNILLO_02638	PLJACNLN_02606	DDEFAKFN_02594	OEJPHLGD_02582	ECNPBPAE_02621	EKFCDNBK_02607	HGHNNNMJ_02607	JDGLLDHO_02620	BDBMOFKM_02422	MCBBHMAC_02615	LNDBPDFH_02512	BJMINCDE_02383	HABLEDEA_02386	DNCHKIFB_02372	GDHFBEKI_02629	JJFOCAGO_02607	EPCMKLML_02536	DJLPNLGL_02514	MIDKCECA_02504	DCPFONIA_02514	IEIEOLNK_02620	PHIIEJBL_02622
group_3134		hypothetical protein	46	46	1	1	363				713	713	713	PGCHEGPE_00744	OCOFGFMB_00419	EAOMLFGP_00432	LHMDJMJG_00574	IKDLBHCP_01346	AMDKGMGA_01353	GAIEGEDB_00765	GDDNCICH_00769	PAADNGIP_00665	OLBGFLCP_00846	EELMGBGK_00771	EDBIPDPG_00810	BEDGMOGA_00821	JEOHDMCO_00969	LPDNILLO_00765	PLJACNLN_00766	DDEFAKFN_00693	OEJPHLGD_00683	ECNPBPAE_00772	EKFCDNBK_00780	HGHNNNMJ_00772	JDGLLDHO_00778	BDBMOFKM_01547	MCBBHMAC_00757	LNDBPDFH_01856	BJMINCDE_00458	HABLEDEA_00458	DNCHKIFB_00458	GDHFBEKI_00766	JJFOCAGO_00761	EPCMKLML_01907	DJLPNLGL_01906	MIDKCECA_01283	DCPFONIA_00390	IEIEOLNK_00775	PHIIEJBL_00764
corA_2		Cobalt/magnesium transport protein CorA	46	46	1	1	1881				938	938	938	PGCHEGPE_02367	OCOFGFMB_02310	EAOMLFGP_02437	LHMDJMJG_02264	IKDLBHCP_02320	AMDKGMGA_02327	GAIEGEDB_02381	GDDNCICH_02381	PAADNGIP_02476	OLBGFLCP_02484	EELMGBGK_02387	EDBIPDPG_02423	BEDGMOGA_02433	JEOHDMCO_02421	LPDNILLO_02392	PLJACNLN_02387	DDEFAKFN_02386	OEJPHLGD_02387	ECNPBPAE_02497	EKFCDNBK_02485	HGHNNNMJ_02475	JDGLLDHO_02393	BDBMOFKM_02201	MCBBHMAC_02386	LNDBPDFH_00184	BJMINCDE_02196	HABLEDEA_02203	DNCHKIFB_02196	GDHFBEKI_02386	JJFOCAGO_02383	EPCMKLML_00183	DJLPNLGL_00183	MIDKCECA_02291	DCPFONIA_02317	IEIEOLNK_02387	PHIIEJBL_02509
group_3136		Cobalt-dependent inorganic pyrophosphatase	46	46	1	1	1434				1331	1331	1331	PGCHEGPE_02240	OCOFGFMB_02216	EAOMLFGP_02191	LHMDJMJG_02172	IKDLBHCP_00299	AMDKGMGA_00307	GAIEGEDB_02248	GDDNCICH_02246	PAADNGIP_02272	OLBGFLCP_02374	EELMGBGK_02265	EDBIPDPG_02324	BEDGMOGA_02334	JEOHDMCO_02299	LPDNILLO_02270	PLJACNLN_02253	DDEFAKFN_02239	OEJPHLGD_02225	ECNPBPAE_02279	EKFCDNBK_02267	HGHNNNMJ_02257	JDGLLDHO_02281	BDBMOFKM_01435	MCBBHMAC_02251	LNDBPDFH_02117	BJMINCDE_02328	HABLEDEA_02322	DNCHKIFB_02328	GDHFBEKI_02252	JJFOCAGO_02257	EPCMKLML_02196	DJLPNLGL_02186	MIDKCECA_00299	DCPFONIA_02210	IEIEOLNK_02252	PHIIEJBL_02274
group_3137		hypothetical protein	46	46	1	1	2944				413	413	413	PGCHEGPE_00969	OCOFGFMB_00473	EAOMLFGP_00978	LHMDJMJG_01709	IKDLBHCP_00473	AMDKGMGA_00481	GAIEGEDB_00975	GDDNCICH_00994	PAADNGIP_00964	OLBGFLCP_01066	EELMGBGK_00894	EDBIPDPG_00868	BEDGMOGA_00879	JEOHDMCO_00799	LPDNILLO_00957	PLJACNLN_00977	DDEFAKFN_00903	OEJPHLGD_00908	ECNPBPAE_00997	EKFCDNBK_00986	HGHNNNMJ_00974	JDGLLDHO_00981	BDBMOFKM_01712	MCBBHMAC_00930	LNDBPDFH_00062	BJMINCDE_00063	HABLEDEA_00063	DNCHKIFB_00063	GDHFBEKI_00975	JJFOCAGO_00986	EPCMKLML_00061	DJLPNLGL_00061	MIDKCECA_00473	DCPFONIA_00888	IEIEOLNK_01000	PHIIEJBL_00968
hupA		DNA-binding protein HU 1	46	46	1	1	347				275	275	275	PGCHEGPE_00760	OCOFGFMB_00435	EAOMLFGP_00448	LHMDJMJG_00590	IKDLBHCP_02037	AMDKGMGA_02045	GAIEGEDB_00781	GDDNCICH_00785	PAADNGIP_00681	OLBGFLCP_00862	EELMGBGK_00787	EDBIPDPG_00794	BEDGMOGA_00805	JEOHDMCO_01950	LPDNILLO_00781	PLJACNLN_00782	DDEFAKFN_00709	OEJPHLGD_00699	ECNPBPAE_00788	EKFCDNBK_00796	HGHNNNMJ_00788	JDGLLDHO_00794	BDBMOFKM_01563	MCBBHMAC_00741	LNDBPDFH_01872	BJMINCDE_00442	HABLEDEA_00442	DNCHKIFB_00442	GDHFBEKI_00782	JJFOCAGO_00777	EPCMKLML_01923	DJLPNLGL_01922	MIDKCECA_02023	DCPFONIA_00374	IEIEOLNK_00791	PHIIEJBL_00780
group_3139		hypothetical protein	46	46	1	1	2942				164	164	164	PGCHEGPE_00971	OCOFGFMB_00471	EAOMLFGP_00980	LHMDJMJG_01707	IKDLBHCP_00471	AMDKGMGA_00479	GAIEGEDB_00977	GDDNCICH_00996	PAADNGIP_00966	OLBGFLCP_01064	EELMGBGK_00892	EDBIPDPG_00866	BEDGMOGA_00877	JEOHDMCO_00801	LPDNILLO_00955	PLJACNLN_00979	DDEFAKFN_00905	OEJPHLGD_00910	ECNPBPAE_00999	EKFCDNBK_00988	HGHNNNMJ_00976	JDGLLDHO_00983	BDBMOFKM_01710	MCBBHMAC_00928	LNDBPDFH_00060	BJMINCDE_00061	HABLEDEA_00061	DNCHKIFB_00061	GDHFBEKI_00977	JJFOCAGO_00988	EPCMKLML_00059	DJLPNLGL_00059	MIDKCECA_00471	DCPFONIA_00886	IEIEOLNK_01002	PHIIEJBL_00970
glnA		Glutamine synthetase	46	46	1	1	2758				1340	1340	1340	PGCHEGPE_01471	OCOFGFMB_01164	EAOMLFGP_02824	LHMDJMJG_02837	IKDLBHCP_02359	AMDKGMGA_02366	GAIEGEDB_01540	GDDNCICH_01465	PAADNGIP_01527	OLBGFLCP_01669	EELMGBGK_01486	EDBIPDPG_01619	BEDGMOGA_01630	JEOHDMCO_01416	LPDNILLO_01503	PLJACNLN_01504	DDEFAKFN_01456	OEJPHLGD_01462	ECNPBPAE_01560	EKFCDNBK_01548	HGHNNNMJ_01537	JDGLLDHO_01586	BDBMOFKM_00183	MCBBHMAC_01506	LNDBPDFH_02225	BJMINCDE_00161	HABLEDEA_00161	DNCHKIFB_00161	GDHFBEKI_01502	JJFOCAGO_01488	EPCMKLML_02264	DJLPNLGL_02254	MIDKCECA_02330	DCPFONIA_01703	IEIEOLNK_01471	PHIIEJBL_01531
group_3141		Pentapeptide repeats (9 copies)	46	46	1	1	1488				632	632	632	PGCHEGPE_02200	OCOFGFMB_02165	EAOMLFGP_02151	LHMDJMJG_02051	IKDLBHCP_00352	AMDKGMGA_00360	GAIEGEDB_02208	GDDNCICH_02206	PAADNGIP_02232	OLBGFLCP_01137	EELMGBGK_02225	EDBIPDPG_02265	BEDGMOGA_02275	JEOHDMCO_02260	LPDNILLO_02230	PLJACNLN_02213	DDEFAKFN_02199	OEJPHLGD_02185	ECNPBPAE_02239	EKFCDNBK_02227	HGHNNNMJ_02217	JDGLLDHO_02233	BDBMOFKM_02470	MCBBHMAC_02211	LNDBPDFH_00433	BJMINCDE_00324	HABLEDEA_00324	DNCHKIFB_00324	GDHFBEKI_02212	JJFOCAGO_02217	EPCMKLML_00531	DJLPNLGL_00480	MIDKCECA_00352	DCPFONIA_01137	IEIEOLNK_02212	PHIIEJBL_02226
group_3142		hypothetical protein	46	46	1	1	2686				647	647	647	PGCHEGPE_01584	OCOFGFMB_00536	EAOMLFGP_01234	LHMDJMJG_01292	IKDLBHCP_01368	AMDKGMGA_01375	GAIEGEDB_01653	GDDNCICH_01578	PAADNGIP_01640	OLBGFLCP_01890	EELMGBGK_01640	EDBIPDPG_01654	BEDGMOGA_01665	JEOHDMCO_01033	LPDNILLO_01657	PLJACNLN_01617	DDEFAKFN_01606	OEJPHLGD_01575	ECNPBPAE_01673	EKFCDNBK_01661	HGHNNNMJ_01650	JDGLLDHO_01621	BDBMOFKM_01374	MCBBHMAC_01552	LNDBPDFH_01470	BJMINCDE_01412	HABLEDEA_01419	DNCHKIFB_01411	GDHFBEKI_01615	JJFOCAGO_01601	EPCMKLML_01487	DJLPNLGL_01486	MIDKCECA_01346	DCPFONIA_01806	IEIEOLNK_01584	PHIIEJBL_01644
kojP		Kojibiose phosphorylase	46	46	1	1	1983				2183	2183	2183	PGCHEGPE_00524	OCOFGFMB_00867	EAOMLFGP_01331	LHMDJMJG_01535	IKDLBHCP_00173	AMDKGMGA_00255	GAIEGEDB_00624	GDDNCICH_00552	PAADNGIP_00524	OLBGFLCP_01368	EELMGBGK_00624	EDBIPDPG_00481	BEDGMOGA_00481	JEOHDMCO_00514	LPDNILLO_00624	PLJACNLN_00625	DDEFAKFN_00625	OEJPHLGD_00621	ECNPBPAE_00625	EKFCDNBK_00625	HGHNNNMJ_00625	JDGLLDHO_00631	BDBMOFKM_00584	MCBBHMAC_00618	LNDBPDFH_00677	BJMINCDE_01365	HABLEDEA_01278	DNCHKIFB_01364	GDHFBEKI_00625	JJFOCAGO_00502	EPCMKLML_00660	DJLPNLGL_00659	MIDKCECA_00173	DCPFONIA_00639	IEIEOLNK_00519	PHIIEJBL_00701
gap_2		Glyceraldehyde-3-phosphate dehydrogenase	46	46	1	1	647				1001	1001	1001	PGCHEGPE_02559	OCOFGFMB_02537	EAOMLFGP_02494	LHMDJMJG_02577	IKDLBHCP_00905	AMDKGMGA_00913	GAIEGEDB_02550	GDDNCICH_02585	PAADNGIP_02561	OLBGFLCP_02712	EELMGBGK_02581	EDBIPDPG_01146	BEDGMOGA_01157	JEOHDMCO_02591	LPDNILLO_02607	PLJACNLN_02557	DDEFAKFN_02555	OEJPHLGD_02543	ECNPBPAE_02582	EKFCDNBK_02558	HGHNNNMJ_02558	JDGLLDHO_02581	BDBMOFKM_01104	MCBBHMAC_02578	LNDBPDFH_01444	BJMINCDE_00684	HABLEDEA_00685	DNCHKIFB_00684	GDHFBEKI_02566	JJFOCAGO_02561	EPCMKLML_01459	DJLPNLGL_01458	MIDKCECA_00899	DCPFONIA_02481	IEIEOLNK_02581	PHIIEJBL_02592
ddl		D-alanine--D-alanine ligase	46	46	1	1	189				1076	1076	1076	PGCHEGPE_01971	OCOFGFMB_01865	EAOMLFGP_01874	LHMDJMJG_01463	IKDLBHCP_00837	AMDKGMGA_00845	GAIEGEDB_02002	GDDNCICH_02018	PAADNGIP_02019	OLBGFLCP_00801	EELMGBGK_02060	EDBIPDPG_02100	BEDGMOGA_02110	JEOHDMCO_02025	LPDNILLO_02045	PLJACNLN_02027	DDEFAKFN_01993	OEJPHLGD_01997	ECNPBPAE_02051	EKFCDNBK_02014	HGHNNNMJ_02029	JDGLLDHO_02008	BDBMOFKM_00338	MCBBHMAC_01954	LNDBPDFH_00773	BJMINCDE_01868	HABLEDEA_01876	DNCHKIFB_01868	GDHFBEKI_02024	JJFOCAGO_01988	EPCMKLML_00789	DJLPNLGL_00788	MIDKCECA_00748	DCPFONIA_00761	IEIEOLNK_02024	PHIIEJBL_02011
rplL		50S ribosomal protein L7/L12	46	46	1	1	1591				368	368	368	PGCHEGPE_00639	OCOFGFMB_01047	EAOMLFGP_00576	LHMDJMJG_00756	IKDLBHCP_01808	AMDKGMGA_01816	GAIEGEDB_00528	GDDNCICH_00456	PAADNGIP_00809	OLBGFLCP_00359	EELMGBGK_00528	EDBIPDPG_00218	BEDGMOGA_00218	JEOHDMCO_00420	LPDNILLO_00528	PLJACNLN_00529	DDEFAKFN_00529	OEJPHLGD_00525	ECNPBPAE_00529	EKFCDNBK_00529	HGHNNNMJ_00529	JDGLLDHO_00537	BDBMOFKM_01866	MCBBHMAC_00708	LNDBPDFH_02362	BJMINCDE_01678	HABLEDEA_01686	DNCHKIFB_01678	GDHFBEKI_00529	JJFOCAGO_00656	EPCMKLML_02380	DJLPNLGL_02370	MIDKCECA_01794	DCPFONIA_01010	IEIEOLNK_00456	PHIIEJBL_00528
purL		Phosphoribosylformylglycinamidine synthase subunit PurL	46	46	1	1	453				2222	2222	2222	PGCHEGPE_00809	OCOFGFMB_01965	EAOMLFGP_00507	LHMDJMJG_01303	IKDLBHCP_01027	AMDKGMGA_00989	GAIEGEDB_00840	GDDNCICH_00844	PAADNGIP_00730	OLBGFLCP_01234	EELMGBGK_00836	EDBIPDPG_00725	BEDGMOGA_00736	JEOHDMCO_00664	LPDNILLO_00840	PLJACNLN_00841	DDEFAKFN_00768	OEJPHLGD_00748	ECNPBPAE_00847	EKFCDNBK_00855	HGHNNNMJ_00837	JDGLLDHO_00853	BDBMOFKM_00732	MCBBHMAC_00835	LNDBPDFH_01650	BJMINCDE_01132	HABLEDEA_01132	DNCHKIFB_01132	GDHFBEKI_00831	JJFOCAGO_00836	EPCMKLML_01637	DJLPNLGL_01636	MIDKCECA_00975	DCPFONIA_00463	IEIEOLNK_00850	PHIIEJBL_00839
group_3148		hypothetical protein	46	46	1	1	1670				887	887	887	PGCHEGPE_00632	OCOFGFMB_01054	EAOMLFGP_00583	LHMDJMJG_01596	IKDLBHCP_01816	AMDKGMGA_01824	GAIEGEDB_00535	GDDNCICH_00463	PAADNGIP_00816	OLBGFLCP_00352	EELMGBGK_00535	EDBIPDPG_00225	BEDGMOGA_00225	JEOHDMCO_00427	LPDNILLO_00535	PLJACNLN_00536	DDEFAKFN_00536	OEJPHLGD_00532	ECNPBPAE_00536	EKFCDNBK_00536	HGHNNNMJ_00536	JDGLLDHO_00544	BDBMOFKM_01873	MCBBHMAC_00715	LNDBPDFH_02355	BJMINCDE_01685	HABLEDEA_01693	DNCHKIFB_01685	GDHFBEKI_00536	JJFOCAGO_00649	EPCMKLML_02373	DJLPNLGL_02363	MIDKCECA_01802	DCPFONIA_01003	IEIEOLNK_00463	PHIIEJBL_00535
rplN		50S ribosomal protein L14	46	46	1	1	2203				368	368	368	PGCHEGPE_00291	OCOFGFMB_00084	EAOMLFGP_00084	LHMDJMJG_00276	IKDLBHCP_00614	AMDKGMGA_00622	GAIEGEDB_00291	GDDNCICH_00219	PAADNGIP_00291	OLBGFLCP_00564	EELMGBGK_00292	EDBIPDPG_00084	BEDGMOGA_00084	JEOHDMCO_00084	LPDNILLO_00292	PLJACNLN_00292	DDEFAKFN_00292	OEJPHLGD_00288	ECNPBPAE_00292	EKFCDNBK_00292	HGHNNNMJ_00292	JDGLLDHO_00268	BDBMOFKM_00509	MCBBHMAC_00308	LNDBPDFH_00872	BJMINCDE_00847	HABLEDEA_00848	DNCHKIFB_00847	GDHFBEKI_00292	JJFOCAGO_00308	EPCMKLML_00903	DJLPNLGL_00902	MIDKCECA_00614	DCPFONIA_00707	IEIEOLNK_00219	PHIIEJBL_00259
mngB_2		Mannosylglycerate hydrolase	46	46	1	2	51				2702	2702	2702	PGCHEGPE_00909	OCOFGFMB_00601	EAOMLFGP_01263	LHMDJMJG_01183	IKDLBHCP_00868	AMDKGMGA_00876	GAIEGEDB_00915	GDDNCICH_00934	PAADNGIP_00904	OLBGFLCP_01023	EELMGBGK_00989	EDBIPDPG_00672	BEDGMOGA_00651	JEOHDMCO_00751	LPDNILLO_00930	PLJACNLN_00917	DDEFAKFN_00843	OEJPHLGD_00848	ECNPBPAE_00937	EKFCDNBK_00926	HGHNNNMJ_00914	JDGLLDHO_00889	BDBMOFKM_00452	MCBBHMAC_00903	LNDBPDFH_00513	BJMINCDE_00794	HABLEDEA_00795	DNCHKIFB_00794	GDHFBEKI_00915	JJFOCAGO_00926	EPCMKLML_00574	DJLPNLGL_00574	MIDKCECA_00862	DCPFONIA_01108	IEIEOLNK_00940	PHIIEJBL_00908
ftsE		Cell division ATP-binding protein FtsE	46	46	1	1	3592				686	686	686	PGCHEGPE_02613	OCOFGFMB_02277	EAOMLFGP_02220	LHMDJMJG_01045	IKDLBHCP_01072	AMDKGMGA_01080	GAIEGEDB_02277	GDDNCICH_02289	PAADNGIP_02301	OLBGFLCP_01730	EELMGBGK_02308	EDBIPDPG_01797	BEDGMOGA_01808	JEOHDMCO_02328	LPDNILLO_02313	PLJACNLN_02282	DDEFAKFN_02282	OEJPHLGD_02268	ECNPBPAE_02318	EKFCDNBK_02306	HGHNNNMJ_02296	JDGLLDHO_02304	BDBMOFKM_00820	MCBBHMAC_02632	LNDBPDFH_01584	BJMINCDE_00516	HABLEDEA_00516	DNCHKIFB_00516	GDHFBEKI_02281	JJFOCAGO_02615	EPCMKLML_01599	DJLPNLGL_01598	MIDKCECA_01066	DCPFONIA_00313	IEIEOLNK_02295	PHIIEJBL_02289
acpS		Holo-[acyl-carrier-protein] synthase	46	46	1	1	186				350	350	350	PGCHEGPE_01968	OCOFGFMB_01862	EAOMLFGP_01871	LHMDJMJG_01460	IKDLBHCP_00834	AMDKGMGA_00842	GAIEGEDB_01999	GDDNCICH_02015	PAADNGIP_02016	OLBGFLCP_00798	EELMGBGK_02057	EDBIPDPG_02097	BEDGMOGA_02107	JEOHDMCO_02028	LPDNILLO_02042	PLJACNLN_02024	DDEFAKFN_01990	OEJPHLGD_01994	ECNPBPAE_02048	EKFCDNBK_02011	HGHNNNMJ_02026	JDGLLDHO_02005	BDBMOFKM_00335	MCBBHMAC_01957	LNDBPDFH_00770	BJMINCDE_01865	HABLEDEA_01873	DNCHKIFB_01865	GDHFBEKI_02021	JJFOCAGO_01985	EPCMKLML_00786	DJLPNLGL_00785	MIDKCECA_00745	DCPFONIA_00764	IEIEOLNK_02021	PHIIEJBL_02014
group_3153		Putative peptide transport permease protein	46	46	1	1	2172				914	914	914	PGCHEGPE_00323	OCOFGFMB_00116	EAOMLFGP_00116	LHMDJMJG_01964	IKDLBHCP_00646	AMDKGMGA_00654	GAIEGEDB_00323	GDDNCICH_00251	PAADNGIP_00323	OLBGFLCP_02279	EELMGBGK_00324	EDBIPDPG_00116	BEDGMOGA_00116	JEOHDMCO_00116	LPDNILLO_00324	PLJACNLN_00324	DDEFAKFN_00324	OEJPHLGD_00320	ECNPBPAE_00324	EKFCDNBK_00324	HGHNNNMJ_00324	JDGLLDHO_00236	BDBMOFKM_00541	MCBBHMAC_00340	LNDBPDFH_01962	BJMINCDE_01737	HABLEDEA_01745	DNCHKIFB_01737	GDHFBEKI_00324	JJFOCAGO_00340	EPCMKLML_02045	DJLPNLGL_02012	MIDKCECA_00646	DCPFONIA_00739	IEIEOLNK_00251	PHIIEJBL_00227
nadE		NH(3)-dependent NAD( ) synthetase	46	46	1	1	1545				824	824	824	PGCHEGPE_00685	OCOFGFMB_01400	EAOMLFGP_02589	LHMDJMJG_00802	IKDLBHCP_00411	AMDKGMGA_00419	GAIEGEDB_00482	GDDNCICH_00410	PAADNGIP_01906	OLBGFLCP_00405	EELMGBGK_00482	EDBIPDPG_00172	BEDGMOGA_00172	JEOHDMCO_00374	LPDNILLO_00482	PLJACNLN_00483	DDEFAKFN_00483	OEJPHLGD_00479	ECNPBPAE_00483	EKFCDNBK_00483	HGHNNNMJ_00483	JDGLLDHO_00491	BDBMOFKM_01002	MCBBHMAC_00662	LNDBPDFH_00375	BJMINCDE_00382	HABLEDEA_00382	DNCHKIFB_00382	GDHFBEKI_00483	JJFOCAGO_00702	EPCMKLML_00473	DJLPNLGL_00538	MIDKCECA_00411	DCPFONIA_01373	IEIEOLNK_00410	PHIIEJBL_00482
group_3155		putative metallo-hydrolase	46	46	1	1	408				626	626	626	PGCHEGPE_02506	OCOFGFMB_02479	EAOMLFGP_02447	LHMDJMJG_01644	IKDLBHCP_00983	AMDKGMGA_01033	GAIEGEDB_02519	GDDNCICH_02532	PAADNGIP_02518	OLBGFLCP_01279	EELMGBGK_02529	EDBIPDPG_00769	BEDGMOGA_00780	JEOHDMCO_02486	LPDNILLO_02544	PLJACNLN_02526	DDEFAKFN_02524	OEJPHLGD_02512	ECNPBPAE_02539	EKFCDNBK_02527	HGHNNNMJ_02517	JDGLLDHO_02549	BDBMOFKM_02285	MCBBHMAC_02510	LNDBPDFH_01307	BJMINCDE_01087	HABLEDEA_01088	DNCHKIFB_01087	GDHFBEKI_02525	JJFOCAGO_02508	EPCMKLML_01290	DJLPNLGL_01289	MIDKCECA_01019	DCPFONIA_00507	IEIEOLNK_02538	PHIIEJBL_02533
group_3156		Putative heavy-metal-binding protein	46	46	1	1	2293				338	338	338	PGCHEGPE_00220	OCOFGFMB_00013	EAOMLFGP_00013	LHMDJMJG_01339	IKDLBHCP_01788	AMDKGMGA_01796	GAIEGEDB_00220	GDDNCICH_00148	PAADNGIP_00220	OLBGFLCP_00636	EELMGBGK_00221	EDBIPDPG_00013	BEDGMOGA_00013	JEOHDMCO_00013	LPDNILLO_00221	PLJACNLN_00221	DDEFAKFN_00220	OEJPHLGD_00216	ECNPBPAE_00221	EKFCDNBK_00221	HGHNNNMJ_00221	JDGLLDHO_00339	BDBMOFKM_00852	MCBBHMAC_00237	LNDBPDFH_01914	BJMINCDE_01508	HABLEDEA_01516	DNCHKIFB_01502	GDHFBEKI_00221	JJFOCAGO_00237	EPCMKLML_01965	DJLPNLGL_01964	MIDKCECA_01774	DCPFONIA_01513	IEIEOLNK_00148	PHIIEJBL_00330
ywpJ_1		Phosphatase YwpJ	46	46	1	1	2383				869	869	869	PGCHEGPE_00169	OCOFGFMB_01746	EAOMLFGP_02347	LHMDJMJG_00667	IKDLBHCP_01716	AMDKGMGA_01691	GAIEGEDB_00169	GDDNCICH_00693	PAADNGIP_00169	OLBGFLCP_00170	EELMGBGK_00170	EDBIPDPG_01248	BEDGMOGA_01259	JEOHDMCO_01546	LPDNILLO_00170	PLJACNLN_00170	DDEFAKFN_00169	OEJPHLGD_00169	ECNPBPAE_00170	EKFCDNBK_00170	HGHNNNMJ_00170	JDGLLDHO_00039	BDBMOFKM_01278	MCBBHMAC_00039	LNDBPDFH_00308	BJMINCDE_00612	HABLEDEA_00612	DNCHKIFB_00612	GDHFBEKI_00170	JJFOCAGO_00186	EPCMKLML_00329	DJLPNLGL_00329	MIDKCECA_01701	DCPFONIA_00566	IEIEOLNK_00699	PHIIEJBL_00039
hrtA_1		Putative hemin import ATP-binding protein HrtA	46	46	1	1	1765				686	686	686	PGCHEGPE_00554	OCOFGFMB_00228	EAOMLFGP_00616	LHMDJMJG_00101	IKDLBHCP_01673	AMDKGMGA_01720	GAIEGEDB_00654	GDDNCICH_00582	PAADNGIP_00554	OLBGFLCP_00655	EELMGBGK_00660	EDBIPDPG_01731	BEDGMOGA_01742	JEOHDMCO_00558	LPDNILLO_00654	PLJACNLN_00655	DDEFAKFN_01542	OEJPHLGD_01588	ECNPBPAE_00661	EKFCDNBK_00669	HGHNNNMJ_00661	JDGLLDHO_00667	BDBMOFKM_02366	MCBBHMAC_00551	LNDBPDFH_01663	BJMINCDE_02041	HABLEDEA_02049	DNCHKIFB_02041	GDHFBEKI_00655	JJFOCAGO_00571	EPCMKLML_01701	DJLPNLGL_01700	MIDKCECA_01658	DCPFONIA_01770	IEIEOLNK_00588	PHIIEJBL_00568
proB		Glutamate 5-kinase 1	46	46	1	1	1356				806	806	806	PGCHEGPE_00409	OCOFGFMB_00328	EAOMLFGP_00188	LHMDJMJG_00181	IKDLBHCP_00222	AMDKGMGA_00206	GAIEGEDB_00409	GDDNCICH_00337	PAADNGIP_00409	OLBGFLCP_00259	EELMGBGK_00409	EDBIPDPG_00402	BEDGMOGA_00402	JEOHDMCO_00202	LPDNILLO_00409	PLJACNLN_00410	DDEFAKFN_00410	OEJPHLGD_00406	ECNPBPAE_00410	EKFCDNBK_00410	HGHNNNMJ_00410	JDGLLDHO_00418	BDBMOFKM_00629	MCBBHMAC_00412	LNDBPDFH_00632	BJMINCDE_00997	HABLEDEA_00998	DNCHKIFB_00997	GDHFBEKI_00410	JJFOCAGO_00426	EPCMKLML_00705	DJLPNLGL_00704	MIDKCECA_00222	DCPFONIA_00064	IEIEOLNK_00337	PHIIEJBL_00409
group_3160		Flavodoxin	46	46	1	1	2999				440	440	440	PGCHEGPE_01625	OCOFGFMB_01278	EAOMLFGP_01305	LHMDJMJG_01156	IKDLBHCP_02105	AMDKGMGA_02112	GAIEGEDB_01694	GDDNCICH_01619	PAADNGIP_01681	OLBGFLCP_01800	EELMGBGK_01600	EDBIPDPG_01695	BEDGMOGA_01706	JEOHDMCO_00805	LPDNILLO_01617	PLJACNLN_01658	DDEFAKFN_01647	OEJPHLGD_01651	ECNPBPAE_01714	EKFCDNBK_01702	HGHNNNMJ_01691	JDGLLDHO_01700	BDBMOFKM_01706	MCBBHMAC_01620	LNDBPDFH_02030	BJMINCDE_01453	HABLEDEA_01460	DNCHKIFB_01452	GDHFBEKI_01656	JJFOCAGO_01642	EPCMKLML_02103	DJLPNLGL_02070	MIDKCECA_02090	DCPFONIA_02084	IEIEOLNK_01625	PHIIEJBL_01653
tsaE		tRNA threonylcarbamoyladenosine biosynthesis protein TsaE	46	46	1	1	2380				473	473	473	PGCHEGPE_00172	OCOFGFMB_01749	EAOMLFGP_02344	LHMDJMJG_00664	IKDLBHCP_01719	AMDKGMGA_01694	GAIEGEDB_00172	GDDNCICH_00690	PAADNGIP_00172	OLBGFLCP_00173	EELMGBGK_00173	EDBIPDPG_01245	BEDGMOGA_01256	JEOHDMCO_01549	LPDNILLO_00173	PLJACNLN_00173	DDEFAKFN_00172	OEJPHLGD_00172	ECNPBPAE_00173	EKFCDNBK_00173	HGHNNNMJ_00173	JDGLLDHO_00036	BDBMOFKM_01281	MCBBHMAC_00036	LNDBPDFH_00305	BJMINCDE_00609	HABLEDEA_00609	DNCHKIFB_00609	GDHFBEKI_00173	JJFOCAGO_00189	EPCMKLML_00332	DJLPNLGL_00332	MIDKCECA_01704	DCPFONIA_00569	IEIEOLNK_00696	PHIIEJBL_00036
group_3162		hypothetical protein	46	46	1	1	2264				206	206	206	PGCHEGPE_00251	OCOFGFMB_00044	EAOMLFGP_00044	LHMDJMJG_00316	IKDLBHCP_00574	AMDKGMGA_00582	GAIEGEDB_00251	GDDNCICH_00179	PAADNGIP_00251	OLBGFLCP_00604	EELMGBGK_00252	EDBIPDPG_00044	BEDGMOGA_00044	JEOHDMCO_00044	LPDNILLO_00252	PLJACNLN_00252	DDEFAKFN_00252	OEJPHLGD_00248	ECNPBPAE_00252	EKFCDNBK_00252	HGHNNNMJ_00252	JDGLLDHO_00308	BDBMOFKM_00883	MCBBHMAC_00268	LNDBPDFH_00912	BJMINCDE_00887	HABLEDEA_00888	DNCHKIFB_00887	GDHFBEKI_00252	JJFOCAGO_00268	EPCMKLML_00863	DJLPNLGL_00862	MIDKCECA_00574	DCPFONIA_01482	IEIEOLNK_00179	PHIIEJBL_00299
rsmC		Ribosomal RNA small subunit methyltransferase C	46	46	1	1	2233				605	605	605	PGCHEGPE_00261	OCOFGFMB_00054	EAOMLFGP_00054	LHMDJMJG_00306	IKDLBHCP_00584	AMDKGMGA_00592	GAIEGEDB_00261	GDDNCICH_00189	PAADNGIP_00261	OLBGFLCP_00594	EELMGBGK_00262	EDBIPDPG_00054	BEDGMOGA_00054	JEOHDMCO_00054	LPDNILLO_00262	PLJACNLN_00262	DDEFAKFN_00262	OEJPHLGD_00258	ECNPBPAE_00262	EKFCDNBK_00262	HGHNNNMJ_00262	JDGLLDHO_00298	BDBMOFKM_00479	MCBBHMAC_00278	LNDBPDFH_00902	BJMINCDE_00877	HABLEDEA_00878	DNCHKIFB_00877	GDHFBEKI_00262	JJFOCAGO_00278	EPCMKLML_00873	DJLPNLGL_00872	MIDKCECA_00584	DCPFONIA_00677	IEIEOLNK_00189	PHIIEJBL_00289
nrdG		Anaerobic ribonucleoside-triphosphate reductase-activating protein	46	46	1	1	2787				602	602	602	PGCHEGPE_01499	OCOFGFMB_01192	EAOMLFGP_01187	LHMDJMJG_01887	IKDLBHCP_00543	AMDKGMGA_00551	GAIEGEDB_01568	GDDNCICH_01493	PAADNGIP_01555	OLBGFLCP_01697	EELMGBGK_01514	EDBIPDPG_01591	BEDGMOGA_01602	JEOHDMCO_01444	LPDNILLO_01531	PLJACNLN_01532	DDEFAKFN_01484	OEJPHLGD_01490	ECNPBPAE_01588	EKFCDNBK_01576	HGHNNNMJ_01565	JDGLLDHO_01558	BDBMOFKM_00211	MCBBHMAC_01478	LNDBPDFH_00132	BJMINCDE_00133	HABLEDEA_00133	DNCHKIFB_00133	GDHFBEKI_01530	JJFOCAGO_01516	EPCMKLML_00131	DJLPNLGL_00131	MIDKCECA_00543	DCPFONIA_01731	IEIEOLNK_01499	PHIIEJBL_01559
frr		Ribosome-recycling factor	46	46	1	1	3153				557	557	557	PGCHEGPE_01053	OCOFGFMB_01328	EAOMLFGP_01647	LHMDJMJG_01479	IKDLBHCP_00055	AMDKGMGA_00055	GAIEGEDB_01059	GDDNCICH_01078	PAADNGIP_01048	OLBGFLCP_01296	EELMGBGK_01061	EDBIPDPG_01330	BEDGMOGA_01341	JEOHDMCO_00887	LPDNILLO_01078	PLJACNLN_01061	DDEFAKFN_00987	OEJPHLGD_00992	ECNPBPAE_01081	EKFCDNBK_01070	HGHNNNMJ_01058	JDGLLDHO_01065	BDBMOFKM_01202	MCBBHMAC_01048	LNDBPDFH_00578	BJMINCDE_01236	HABLEDEA_01236	DNCHKIFB_01236	GDHFBEKI_01059	JJFOCAGO_01070	EPCMKLML_00408	DJLPNLGL_00408	MIDKCECA_00055	DCPFONIA_01242	IEIEOLNK_01084	PHIIEJBL_01083
group_3166		HD domain protein	46	46	1	1	2691				593	593	593	PGCHEGPE_01579	OCOFGFMB_00541	EAOMLFGP_01229	LHMDJMJG_01287	IKDLBHCP_01373	AMDKGMGA_01380	GAIEGEDB_01648	GDDNCICH_01573	PAADNGIP_01635	OLBGFLCP_01885	EELMGBGK_01635	EDBIPDPG_01649	BEDGMOGA_01660	JEOHDMCO_01028	LPDNILLO_01652	PLJACNLN_01612	DDEFAKFN_01601	OEJPHLGD_01570	ECNPBPAE_01668	EKFCDNBK_01656	HGHNNNMJ_01645	JDGLLDHO_01616	BDBMOFKM_01379	MCBBHMAC_01557	LNDBPDFH_01475	BJMINCDE_01407	HABLEDEA_01414	DNCHKIFB_01406	GDHFBEKI_01610	JJFOCAGO_01596	EPCMKLML_01482	DJLPNLGL_01481	MIDKCECA_01341	DCPFONIA_01801	IEIEOLNK_01579	PHIIEJBL_01639
group_3167		hypothetical protein	46	46	1	1	239				323	323	323	PGCHEGPE_01346	OCOFGFMB_00945	EAOMLFGP_01365	LHMDJMJG_00705	IKDLBHCP_01593	AMDKGMGA_01601	GAIEGEDB_01415	GDDNCICH_01378	PAADNGIP_01401	OLBGFLCP_01541	EELMGBGK_01361	EDBIPDPG_01496	BEDGMOGA_01507	JEOHDMCO_01290	LPDNILLO_01378	PLJACNLN_01417	DDEFAKFN_01331	OEJPHLGD_01336	ECNPBPAE_01434	EKFCDNBK_01422	HGHNNNMJ_01411	JDGLLDHO_01421	BDBMOFKM_02003	MCBBHMAC_01378	LNDBPDFH_01971	BJMINCDE_01292	HABLEDEA_01335	DNCHKIFB_01291	GDHFBEKI_01415	JJFOCAGO_01363	EPCMKLML_02066	DJLPNLGL_02033	MIDKCECA_01578	DCPFONIA_01575	IEIEOLNK_01384	PHIIEJBL_01443
yteP_1		putative multiple-sugar transport system permease YteP	46	46	1	2	42				947	947	947	PGCHEGPE_00900	OCOFGFMB_00610	EAOMLFGP_01254	LHMDJMJG_01174	IKDLBHCP_00877	AMDKGMGA_00885	GAIEGEDB_00906	GDDNCICH_00925	PAADNGIP_00895	OLBGFLCP_01014	EELMGBGK_00980	EDBIPDPG_00663	BEDGMOGA_00660	JEOHDMCO_00742	LPDNILLO_00921	PLJACNLN_00908	DDEFAKFN_00834	OEJPHLGD_00839	ECNPBPAE_00928	EKFCDNBK_00917	HGHNNNMJ_00905	JDGLLDHO_00898	BDBMOFKM_00443	MCBBHMAC_00894	LNDBPDFH_00504	BJMINCDE_00785	HABLEDEA_00786	DNCHKIFB_00785	GDHFBEKI_00906	JJFOCAGO_00917	EPCMKLML_00583	DJLPNLGL_00583	MIDKCECA_00871	DCPFONIA_01099	IEIEOLNK_00931	PHIIEJBL_00899
group_3169		4Fe-4S single cluster domain protein	46	46	1	1	340				221	221	221	PGCHEGPE_00767	OCOFGFMB_00442	EAOMLFGP_00455	LHMDJMJG_02239	IKDLBHCP_02030	AMDKGMGA_02038	GAIEGEDB_00788	GDDNCICH_00792	PAADNGIP_00688	OLBGFLCP_00869	EELMGBGK_00794	EDBIPDPG_00787	BEDGMOGA_00798	JEOHDMCO_01943	LPDNILLO_00788	PLJACNLN_00789	DDEFAKFN_00716	OEJPHLGD_00706	ECNPBPAE_00795	EKFCDNBK_00803	HGHNNNMJ_00795	JDGLLDHO_00801	BDBMOFKM_01570	MCBBHMAC_00734	LNDBPDFH_01879	BJMINCDE_00435	HABLEDEA_00435	DNCHKIFB_00435	GDHFBEKI_00789	JJFOCAGO_00784	EPCMKLML_01930	DJLPNLGL_01929	MIDKCECA_02016	DCPFONIA_00367	IEIEOLNK_00798	PHIIEJBL_00787
rpsM		30S ribosomal protein S13	46	46	1	1	2190				365	365	365	PGCHEGPE_00305	OCOFGFMB_00098	EAOMLFGP_00098	LHMDJMJG_00262	IKDLBHCP_00628	AMDKGMGA_00636	GAIEGEDB_00305	GDDNCICH_00233	PAADNGIP_00305	OLBGFLCP_00550	EELMGBGK_00306	EDBIPDPG_00098	BEDGMOGA_00098	JEOHDMCO_00098	LPDNILLO_00306	PLJACNLN_00306	DDEFAKFN_00306	OEJPHLGD_00302	ECNPBPAE_00306	EKFCDNBK_00306	HGHNNNMJ_00306	JDGLLDHO_00254	BDBMOFKM_00523	MCBBHMAC_00322	LNDBPDFH_00858	BJMINCDE_00833	HABLEDEA_00834	DNCHKIFB_00833	GDHFBEKI_00306	JJFOCAGO_00322	EPCMKLML_00917	DJLPNLGL_00916	MIDKCECA_00628	DCPFONIA_00721	IEIEOLNK_00233	PHIIEJBL_00245
mtlD_1		Mannitol-1-phosphate 5-dehydrogenase	46	46	1	1	1509				1151	1151	1151	PGCHEGPE_02163	OCOFGFMB_02114	EAOMLFGP_02077	LHMDJMJG_02470	IKDLBHCP_00374	AMDKGMGA_00382	GAIEGEDB_02153	GDDNCICH_02169	PAADNGIP_02195	OLBGFLCP_00441	EELMGBGK_02188	EDBIPDPG_00136	BEDGMOGA_00136	JEOHDMCO_02206	LPDNILLO_02193	PLJACNLN_02176	DDEFAKFN_02144	OEJPHLGD_02148	ECNPBPAE_02202	EKFCDNBK_02190	HGHNNNMJ_02180	JDGLLDHO_02178	BDBMOFKM_00966	MCBBHMAC_02173	LNDBPDFH_00411	BJMINCDE_00346	HABLEDEA_00346	DNCHKIFB_00346	GDHFBEKI_02175	JJFOCAGO_02180	EPCMKLML_00509	DJLPNLGL_00502	MIDKCECA_00374	DCPFONIA_01337	IEIEOLNK_02175	PHIIEJBL_02173
group_3172		hypothetical protein	46	46	1	1	1455				224	224	224	PGCHEGPE_01419	OCOFGFMB_01112	EAOMLFGP_01071	LHMDJMJG_00975	IKDLBHCP_00319	AMDKGMGA_00327	GAIEGEDB_01488	GDDNCICH_01645	PAADNGIP_01475	OLBGFLCP_01170	EELMGBGK_01434	EDBIPDPG_01570	BEDGMOGA_01581	JEOHDMCO_01364	LPDNILLO_01451	PLJACNLN_01684	DDEFAKFN_01404	OEJPHLGD_01410	ECNPBPAE_01508	EKFCDNBK_01496	HGHNNNMJ_01485	JDGLLDHO_01494	BDBMOFKM_01455	MCBBHMAC_01390	LNDBPDFH_01928	BJMINCDE_00291	HABLEDEA_00291	DNCHKIFB_00291	GDHFBEKI_01682	JJFOCAGO_01436	EPCMKLML_02015	DJLPNLGL_01982	MIDKCECA_00319	DCPFONIA_01170	IEIEOLNK_01651	PHIIEJBL_01455
ntpB		V-type sodium ATPase subunit B	46	46	1	1	670				1376	1376	1376	PGCHEGPE_01454	OCOFGFMB_01135	EAOMLFGP_01106	LHMDJMJG_01010	IKDLBHCP_00926	AMDKGMGA_00934	GAIEGEDB_01523	GDDNCICH_01448	PAADNGIP_01510	OLBGFLCP_01610	EELMGBGK_01469	EDBIPDPG_01165	BEDGMOGA_01176	JEOHDMCO_01399	LPDNILLO_01486	PLJACNLN_01487	DDEFAKFN_01439	OEJPHLGD_01445	ECNPBPAE_01543	EKFCDNBK_01531	HGHNNNMJ_01520	JDGLLDHO_01517	BDBMOFKM_01085	MCBBHMAC_01449	LNDBPDFH_01425	BJMINCDE_00705	HABLEDEA_00706	DNCHKIFB_00705	GDHFBEKI_01485	JJFOCAGO_01471	EPCMKLML_01440	DJLPNLGL_01439	MIDKCECA_00920	DCPFONIA_01645	IEIEOLNK_01454	PHIIEJBL_01514
ybbH_1		putative HTH-type transcriptional regulator YbbH	46	46	1	1	1758				875	875	875	PGCHEGPE_00561	OCOFGFMB_00235	EAOMLFGP_00623	LHMDJMJG_00108	IKDLBHCP_01680	AMDKGMGA_01727	GAIEGEDB_00661	GDDNCICH_00589	PAADNGIP_00561	OLBGFLCP_00662	EELMGBGK_00667	EDBIPDPG_01724	BEDGMOGA_01735	JEOHDMCO_00565	LPDNILLO_00661	PLJACNLN_00662	DDEFAKFN_01549	OEJPHLGD_01595	ECNPBPAE_00668	EKFCDNBK_00676	HGHNNNMJ_00668	JDGLLDHO_00674	BDBMOFKM_01837	MCBBHMAC_00544	LNDBPDFH_01670	BJMINCDE_01895	HABLEDEA_01903	DNCHKIFB_01895	GDHFBEKI_00662	JJFOCAGO_00578	EPCMKLML_01694	DJLPNLGL_01693	MIDKCECA_01665	DCPFONIA_01763	IEIEOLNK_00595	PHIIEJBL_00575
araC_1		Arabinose operon regulatory protein	46	46	1	1	2057				905	905	905	PGCHEGPE_00007	OCOFGFMB_01709	EAOMLFGP_00326	LHMDJMJG_01256	IKDLBHCP_01896	AMDKGMGA_01887	GAIEGEDB_00007	GDDNCICH_00007	PAADNGIP_00007	OLBGFLCP_00007	EELMGBGK_00007	EDBIPDPG_00258	BEDGMOGA_00258	JEOHDMCO_00261	LPDNILLO_00007	PLJACNLN_00007	DDEFAKFN_00007	OEJPHLGD_00007	ECNPBPAE_00007	EKFCDNBK_00007	HGHNNNMJ_00007	JDGLLDHO_00201	BDBMOFKM_00395	MCBBHMAC_00201	LNDBPDFH_01383	BJMINCDE_01619	HABLEDEA_01627	DNCHKIFB_01619	GDHFBEKI_00007	JJFOCAGO_00024	EPCMKLML_01396	DJLPNLGL_01395	MIDKCECA_01882	DCPFONIA_00120	IEIEOLNK_00007	PHIIEJBL_00201
purR_2		HTH-type transcriptional repressor PurR	46	46	1	1	1975				1025	1025	1025	PGCHEGPE_00532	OCOFGFMB_00859	EAOMLFGP_01323	LHMDJMJG_01527	IKDLBHCP_00165	AMDKGMGA_00263	GAIEGEDB_00632	GDDNCICH_00560	PAADNGIP_00532	OLBGFLCP_01360	EELMGBGK_00632	EDBIPDPG_00473	BEDGMOGA_00473	JEOHDMCO_00522	LPDNILLO_00632	PLJACNLN_00633	DDEFAKFN_00633	OEJPHLGD_00629	ECNPBPAE_00633	EKFCDNBK_00633	HGHNNNMJ_00633	JDGLLDHO_00639	BDBMOFKM_00576	MCBBHMAC_00626	LNDBPDFH_00685	BJMINCDE_01357	HABLEDEA_01270	DNCHKIFB_01356	GDHFBEKI_00633	JJFOCAGO_00494	EPCMKLML_00652	DJLPNLGL_00651	MIDKCECA_00165	DCPFONIA_00647	IEIEOLNK_00511	PHIIEJBL_00709
rpsH		30S ribosomal protein S8	46	46	1	1	2199				398	398	398	PGCHEGPE_00295	OCOFGFMB_00088	EAOMLFGP_00088	LHMDJMJG_00272	IKDLBHCP_00618	AMDKGMGA_00626	GAIEGEDB_00295	GDDNCICH_00223	PAADNGIP_00295	OLBGFLCP_00560	EELMGBGK_00296	EDBIPDPG_00088	BEDGMOGA_00088	JEOHDMCO_00088	LPDNILLO_00296	PLJACNLN_00296	DDEFAKFN_00296	OEJPHLGD_00292	ECNPBPAE_00296	EKFCDNBK_00296	HGHNNNMJ_00296	JDGLLDHO_00264	BDBMOFKM_00513	MCBBHMAC_00312	LNDBPDFH_00868	BJMINCDE_00843	HABLEDEA_00844	DNCHKIFB_00843	GDHFBEKI_00296	JJFOCAGO_00312	EPCMKLML_00907	DJLPNLGL_00906	MIDKCECA_00618	DCPFONIA_00711	IEIEOLNK_00223	PHIIEJBL_00255
group_3178		CBS domain protein	46	46	1	1	1666				644	644	644	PGCHEGPE_00628	OCOFGFMB_01058	EAOMLFGP_00587	LHMDJMJG_01600	IKDLBHCP_01820	AMDKGMGA_01828	GAIEGEDB_00539	GDDNCICH_00467	PAADNGIP_00820	OLBGFLCP_00348	EELMGBGK_00539	EDBIPDPG_00229	BEDGMOGA_00229	JEOHDMCO_00431	LPDNILLO_00539	PLJACNLN_00540	DDEFAKFN_00540	OEJPHLGD_00536	ECNPBPAE_00540	EKFCDNBK_00540	HGHNNNMJ_00540	JDGLLDHO_00548	BDBMOFKM_01877	MCBBHMAC_00719	LNDBPDFH_02351	BJMINCDE_01689	HABLEDEA_01697	DNCHKIFB_01689	GDHFBEKI_00540	JJFOCAGO_00645	EPCMKLML_02369	DJLPNLGL_02359	MIDKCECA_01806	DCPFONIA_00999	IEIEOLNK_00467	PHIIEJBL_00539
group_3179		hypothetical protein	46	46	1	1	1706				323	323	323	PGCHEGPE_00611	OCOFGFMB_00285	EAOMLFGP_01797	LHMDJMJG_00158	IKDLBHCP_01490	AMDKGMGA_01497	GAIEGEDB_00711	GDDNCICH_00639	PAADNGIP_00611	OLBGFLCP_00712	EELMGBGK_00717	EDBIPDPG_01371	BEDGMOGA_01374	JEOHDMCO_00614	LPDNILLO_00711	PLJACNLN_00712	DDEFAKFN_01311	OEJPHLGD_01316	ECNPBPAE_00718	EKFCDNBK_00726	HGHNNNMJ_00718	JDGLLDHO_00724	BDBMOFKM_01339	MCBBHMAC_00494	LNDBPDFH_01193	BJMINCDE_01313	HABLEDEA_01357	DNCHKIFB_01312	GDHFBEKI_00712	JJFOCAGO_00628	EPCMKLML_01216	DJLPNLGL_01215	MIDKCECA_01474	DCPFONIA_01406	IEIEOLNK_00645	PHIIEJBL_00625
group_3180		AAA domain protein	46	46	1	1	1599				2720	2720	2720	PGCHEGPE_02108	OCOFGFMB_02040	EAOMLFGP_02029	LHMDJMJG_00805	IKDLBHCP_01305	AMDKGMGA_01312	GAIEGEDB_02098	GDDNCICH_02114	PAADNGIP_02140	OLBGFLCP_01493	EELMGBGK_02133	EDBIPDPG_01489	BEDGMOGA_01500	JEOHDMCO_02133	LPDNILLO_02138	PLJACNLN_02123	DDEFAKFN_02089	OEJPHLGD_02093	ECNPBPAE_02147	EKFCDNBK_02135	HGHNNNMJ_02125	JDGLLDHO_02124	BDBMOFKM_01010	MCBBHMAC_02120	LNDBPDFH_01020	BJMINCDE_01550	HABLEDEA_01558	DNCHKIFB_01550	GDHFBEKI_02120	JJFOCAGO_02125	EPCMKLML_01034	DJLPNLGL_01033	MIDKCECA_01242	DCPFONIA_01478	IEIEOLNK_02120	PHIIEJBL_02119
gspA_2		General stress protein A	46	46	1	1	1879				902	902	902	PGCHEGPE_02365	OCOFGFMB_02308	EAOMLFGP_02435	LHMDJMJG_02262	IKDLBHCP_02318	AMDKGMGA_02325	GAIEGEDB_02379	GDDNCICH_02379	PAADNGIP_02474	OLBGFLCP_02482	EELMGBGK_02385	EDBIPDPG_02421	BEDGMOGA_02431	JEOHDMCO_02419	LPDNILLO_02390	PLJACNLN_02385	DDEFAKFN_02384	OEJPHLGD_02385	ECNPBPAE_02495	EKFCDNBK_02483	HGHNNNMJ_02473	JDGLLDHO_02391	BDBMOFKM_02199	MCBBHMAC_02384	LNDBPDFH_00182	BJMINCDE_02194	HABLEDEA_02201	DNCHKIFB_02194	GDHFBEKI_02384	JJFOCAGO_02381	EPCMKLML_00181	DJLPNLGL_00181	MIDKCECA_02289	DCPFONIA_02319	IEIEOLNK_02385	PHIIEJBL_02511
parB		putative chromosome-partitioning protein ParB	46	46	1	1	2287				890	890	890	PGCHEGPE_00215	OCOFGFMB_00008	EAOMLFGP_00008	LHMDJMJG_01334	IKDLBHCP_01783	AMDKGMGA_01791	GAIEGEDB_00215	GDDNCICH_00143	PAADNGIP_00215	OLBGFLCP_00641	EELMGBGK_00216	EDBIPDPG_00008	BEDGMOGA_00008	JEOHDMCO_00008	LPDNILLO_00216	PLJACNLN_00216	DDEFAKFN_00215	OEJPHLGD_00211	ECNPBPAE_00216	EKFCDNBK_00216	HGHNNNMJ_00216	JDGLLDHO_00344	BDBMOFKM_00847	MCBBHMAC_00232	LNDBPDFH_02592	BJMINCDE_01513	HABLEDEA_01521	DNCHKIFB_01497	GDHFBEKI_00216	JJFOCAGO_00232	EPCMKLML_02615	DJLPNLGL_02599	MIDKCECA_01769	DCPFONIA_01518	IEIEOLNK_00143	PHIIEJBL_00335
group_3183		Bacterial ABC transporter protein EcsB	46	46	1	1	1605				1211	1211	1211	PGCHEGPE_02114	OCOFGFMB_02046	EAOMLFGP_02035	LHMDJMJG_00811	IKDLBHCP_01299	AMDKGMGA_01306	GAIEGEDB_02104	GDDNCICH_02120	PAADNGIP_02146	OLBGFLCP_01499	EELMGBGK_02139	EDBIPDPG_01483	BEDGMOGA_01494	JEOHDMCO_02139	LPDNILLO_02144	PLJACNLN_02129	DDEFAKFN_02095	OEJPHLGD_02099	ECNPBPAE_02153	EKFCDNBK_02141	HGHNNNMJ_02131	JDGLLDHO_02130	BDBMOFKM_01016	MCBBHMAC_02114	LNDBPDFH_01014	BJMINCDE_01556	HABLEDEA_01564	DNCHKIFB_01556	GDHFBEKI_02126	JJFOCAGO_02131	EPCMKLML_01028	DJLPNLGL_01027	MIDKCECA_01236	DCPFONIA_01472	IEIEOLNK_02126	PHIIEJBL_02125
manX_3		PTS system mannose-specific EIIAB component	46	46	1	1	1452				419	419	419	PGCHEGPE_01421	OCOFGFMB_01114	EAOMLFGP_01073	LHMDJMJG_00977	IKDLBHCP_00317	AMDKGMGA_00325	GAIEGEDB_01490	GDDNCICH_01647	PAADNGIP_01477	OLBGFLCP_01172	EELMGBGK_01436	EDBIPDPG_01572	BEDGMOGA_01583	JEOHDMCO_01366	LPDNILLO_01453	PLJACNLN_01686	DDEFAKFN_01406	OEJPHLGD_01412	ECNPBPAE_01510	EKFCDNBK_01498	HGHNNNMJ_01487	JDGLLDHO_01496	BDBMOFKM_01453	MCBBHMAC_01388	LNDBPDFH_01925	BJMINCDE_00289	HABLEDEA_00289	DNCHKIFB_00289	GDHFBEKI_01684	JJFOCAGO_01438	EPCMKLML_02018	DJLPNLGL_01985	MIDKCECA_00317	DCPFONIA_01172	IEIEOLNK_01653	PHIIEJBL_01453
xerC_2		Tyrosine recombinase XerC	46	46	1	1	374				905	905	905	PGCHEGPE_00733	OCOFGFMB_00408	EAOMLFGP_00421	LHMDJMJG_00563	IKDLBHCP_01335	AMDKGMGA_01342	GAIEGEDB_00754	GDDNCICH_00758	PAADNGIP_00654	OLBGFLCP_00835	EELMGBGK_00760	EDBIPDPG_00821	BEDGMOGA_00832	JEOHDMCO_00958	LPDNILLO_00754	PLJACNLN_00755	DDEFAKFN_00682	OEJPHLGD_00672	ECNPBPAE_00761	EKFCDNBK_00769	HGHNNNMJ_00761	JDGLLDHO_00767	BDBMOFKM_02095	MCBBHMAC_00768	LNDBPDFH_01789	BJMINCDE_00469	HABLEDEA_00469	DNCHKIFB_00469	GDHFBEKI_00755	JJFOCAGO_00750	EPCMKLML_01824	DJLPNLGL_01823	MIDKCECA_01272	DCPFONIA_00401	IEIEOLNK_00764	PHIIEJBL_00753
upp		Uracil phosphoribosyltransferase	46	46	1	1	1491				629	629	629	PGCHEGPE_02196	OCOFGFMB_02161	EAOMLFGP_02147	LHMDJMJG_02047	IKDLBHCP_00356	AMDKGMGA_00364	GAIEGEDB_02204	GDDNCICH_02202	PAADNGIP_02228	OLBGFLCP_01133	EELMGBGK_02221	EDBIPDPG_02261	BEDGMOGA_02271	JEOHDMCO_02256	LPDNILLO_02226	PLJACNLN_02209	DDEFAKFN_02195	OEJPHLGD_02181	ECNPBPAE_02235	EKFCDNBK_02223	HGHNNNMJ_02213	JDGLLDHO_02229	BDBMOFKM_02466	MCBBHMAC_02207	LNDBPDFH_00429	BJMINCDE_00328	HABLEDEA_00328	DNCHKIFB_00328	GDHFBEKI_02208	JJFOCAGO_02213	EPCMKLML_00527	DJLPNLGL_00484	MIDKCECA_00356	DCPFONIA_01133	IEIEOLNK_02208	PHIIEJBL_02222
arcC1		Carbamate kinase 1	46	46	1	1	3145				947	947	947	PGCHEGPE_01062	OCOFGFMB_01319	EAOMLFGP_01638	LHMDJMJG_01471	IKDLBHCP_00047	AMDKGMGA_00047	GAIEGEDB_01068	GDDNCICH_01087	PAADNGIP_01057	OLBGFLCP_01304	EELMGBGK_01070	EDBIPDPG_01321	BEDGMOGA_01332	JEOHDMCO_00896	LPDNILLO_01087	PLJACNLN_01070	DDEFAKFN_00996	OEJPHLGD_01001	ECNPBPAE_01090	EKFCDNBK_01079	HGHNNNMJ_01067	JDGLLDHO_01074	BDBMOFKM_01194	MCBBHMAC_01057	LNDBPDFH_00586	BJMINCDE_01228	HABLEDEA_01228	DNCHKIFB_01228	GDHFBEKI_01068	JJFOCAGO_01079	EPCMKLML_00416	DJLPNLGL_00416	MIDKCECA_00047	DCPFONIA_01250	IEIEOLNK_01093	PHIIEJBL_01074
group_3188		hypothetical protein	46	46	1	1	2272				197	197	197	PGCHEGPE_00243	OCOFGFMB_00036	EAOMLFGP_00036	LHMDJMJG_00324	IKDLBHCP_00566	AMDKGMGA_00574	GAIEGEDB_00243	GDDNCICH_00171	PAADNGIP_00243	OLBGFLCP_00612	EELMGBGK_00244	EDBIPDPG_00036	BEDGMOGA_00036	JEOHDMCO_00036	LPDNILLO_00244	PLJACNLN_00244	DDEFAKFN_00244	OEJPHLGD_00240	ECNPBPAE_00244	EKFCDNBK_00244	HGHNNNMJ_00244	JDGLLDHO_00316	BDBMOFKM_00875	MCBBHMAC_00260	LNDBPDFH_01891	BJMINCDE_00895	HABLEDEA_00896	DNCHKIFB_00895	GDHFBEKI_00244	JJFOCAGO_00260	EPCMKLML_01942	DJLPNLGL_01941	MIDKCECA_00566	DCPFONIA_01490	IEIEOLNK_00171	PHIIEJBL_00307
yodJ		Putative carboxypeptidase YodJ	46	46	1	1	470				824	824	824	PGCHEGPE_00792	OCOFGFMB_02026	EAOMLFGP_00524	LHMDJMJG_02138	IKDLBHCP_01920	AMDKGMGA_01928	GAIEGEDB_00857	GDDNCICH_00861	PAADNGIP_00713	OLBGFLCP_02441	EELMGBGK_00819	EDBIPDPG_00708	BEDGMOGA_00719	JEOHDMCO_00647	LPDNILLO_00857	PLJACNLN_00858	DDEFAKFN_00785	OEJPHLGD_00731	ECNPBPAE_00864	EKFCDNBK_00872	HGHNNNMJ_00820	JDGLLDHO_00870	BDBMOFKM_00715	MCBBHMAC_00852	LNDBPDFH_01633	BJMINCDE_01663	HABLEDEA_01671	DNCHKIFB_01663	GDHFBEKI_00814	JJFOCAGO_00853	EPCMKLML_01654	DJLPNLGL_01653	MIDKCECA_01906	DCPFONIA_00446	IEIEOLNK_00867	PHIIEJBL_00856
priA		Primosomal protein N'	46	46	1	1	1318				2408	2408	2408	PGCHEGPE_00371	OCOFGFMB_01511	EAOMLFGP_00226	LHMDJMJG_00219	IKDLBHCP_00260	AMDKGMGA_00168	GAIEGEDB_00371	GDDNCICH_00299	PAADNGIP_00371	OLBGFLCP_00297	EELMGBGK_00371	EDBIPDPG_00440	BEDGMOGA_00440	JEOHDMCO_00164	LPDNILLO_00371	PLJACNLN_00372	DDEFAKFN_00372	OEJPHLGD_00368	ECNPBPAE_00372	EKFCDNBK_00372	HGHNNNMJ_00372	JDGLLDHO_00380	BDBMOFKM_01645	MCBBHMAC_00450	LNDBPDFH_01109	BJMINCDE_02143	HABLEDEA_02150	DNCHKIFB_02143	GDHFBEKI_00372	JJFOCAGO_00388	EPCMKLML_01123	DJLPNLGL_01122	MIDKCECA_00260	DCPFONIA_00102	IEIEOLNK_00299	PHIIEJBL_00371
group_3191		hypothetical protein	46	46	1	1	1887				371	371	371	PGCHEGPE_02373	OCOFGFMB_02316	EAOMLFGP_02834	LHMDJMJG_02270	IKDLBHCP_02326	AMDKGMGA_02333	GAIEGEDB_02387	GDDNCICH_02387	PAADNGIP_02482	OLBGFLCP_02490	EELMGBGK_02393	EDBIPDPG_02429	BEDGMOGA_02439	JEOHDMCO_02427	LPDNILLO_02398	PLJACNLN_02393	DDEFAKFN_02392	OEJPHLGD_02393	ECNPBPAE_02503	EKFCDNBK_02491	HGHNNNMJ_02481	JDGLLDHO_02399	BDBMOFKM_02207	MCBBHMAC_02392	LNDBPDFH_00190	BJMINCDE_02202	HABLEDEA_02209	DNCHKIFB_02202	GDHFBEKI_02392	JJFOCAGO_02389	EPCMKLML_00189	DJLPNLGL_00189	MIDKCECA_02297	DCPFONIA_02311	IEIEOLNK_02393	PHIIEJBL_02503
mecA		Adapter protein MecA 1	46	46	1	1	1643				653	653	653	PGCHEGPE_02034	OCOFGFMB_01080	EAOMLFGP_00609	LHMDJMJG_01622	IKDLBHCP_01261	AMDKGMGA_01268	GAIEGEDB_00561	GDDNCICH_00489	PAADNGIP_00842	OLBGFLCP_00326	EELMGBGK_00561	EDBIPDPG_00251	BEDGMOGA_00251	JEOHDMCO_00453	LPDNILLO_00561	PLJACNLN_00562	DDEFAKFN_00562	OEJPHLGD_00558	ECNPBPAE_00562	EKFCDNBK_00562	HGHNNNMJ_00562	JDGLLDHO_00570	BDBMOFKM_01054	MCBBHMAC_01992	LNDBPDFH_00975	BJMINCDE_01922	HABLEDEA_01930	DNCHKIFB_01922	GDHFBEKI_00562	JJFOCAGO_02051	EPCMKLML_00989	DJLPNLGL_00988	MIDKCECA_01198	DCPFONIA_00977	IEIEOLNK_00489	PHIIEJBL_00561
prfA		Peptide chain release factor 1	46	46	1	1	1497				1073	1073	1073	PGCHEGPE_02190	OCOFGFMB_02155	EAOMLFGP_02141	LHMDJMJG_02041	IKDLBHCP_00362	AMDKGMGA_00370	GAIEGEDB_02198	GDDNCICH_02196	PAADNGIP_02222	OLBGFLCP_01127	EELMGBGK_02215	EDBIPDPG_02255	BEDGMOGA_02265	JEOHDMCO_02250	LPDNILLO_02220	PLJACNLN_02203	DDEFAKFN_02189	OEJPHLGD_02175	ECNPBPAE_02229	EKFCDNBK_02217	HGHNNNMJ_02207	JDGLLDHO_02223	BDBMOFKM_00954	MCBBHMAC_02201	LNDBPDFH_00423	BJMINCDE_00334	HABLEDEA_00334	DNCHKIFB_00334	GDHFBEKI_02202	JJFOCAGO_02207	EPCMKLML_00521	DJLPNLGL_00490	MIDKCECA_00362	DCPFONIA_01127	IEIEOLNK_02202	PHIIEJBL_02216
opuCA_1		Carnitine transport ATP-binding protein OpuCA	46	46	1	1	396				965	965	965	PGCHEGPE_00711	OCOFGFMB_00386	EAOMLFGP_00399	LHMDJMJG_00541	IKDLBHCP_01313	AMDKGMGA_01320	GAIEGEDB_00732	GDDNCICH_00736	PAADNGIP_00632	OLBGFLCP_00813	EELMGBGK_00738	EDBIPDPG_00843	BEDGMOGA_00854	JEOHDMCO_00936	LPDNILLO_00732	PLJACNLN_00733	DDEFAKFN_00660	OEJPHLGD_00650	ECNPBPAE_00739	EKFCDNBK_00747	HGHNNNMJ_00739	JDGLLDHO_00745	BDBMOFKM_02459	MCBBHMAC_00790	LNDBPDFH_01811	BJMINCDE_00491	HABLEDEA_00491	DNCHKIFB_00491	GDHFBEKI_00733	JJFOCAGO_00728	EPCMKLML_01802	DJLPNLGL_01801	MIDKCECA_01250	DCPFONIA_00423	IEIEOLNK_00742	PHIIEJBL_00731
group_3195		hypothetical protein	46	46	1	1	2759				245	245	245	PGCHEGPE_01472	OCOFGFMB_01165	EAOMLFGP_01160	LHMDJMJG_01841	IKDLBHCP_02360	AMDKGMGA_02367	GAIEGEDB_01541	GDDNCICH_01466	PAADNGIP_01528	OLBGFLCP_01670	EELMGBGK_01487	EDBIPDPG_01618	BEDGMOGA_01629	JEOHDMCO_01417	LPDNILLO_01504	PLJACNLN_01505	DDEFAKFN_01457	OEJPHLGD_01463	ECNPBPAE_01561	EKFCDNBK_01549	HGHNNNMJ_01538	JDGLLDHO_01585	BDBMOFKM_00184	MCBBHMAC_01505	LNDBPDFH_02226	BJMINCDE_00160	HABLEDEA_00160	DNCHKIFB_00160	GDHFBEKI_01503	JJFOCAGO_01489	EPCMKLML_02263	DJLPNLGL_02253	MIDKCECA_02331	DCPFONIA_01704	IEIEOLNK_01472	PHIIEJBL_01532
group_3196		S4 domain protein	46	46	1	1	2959				782	782	782	PGCHEGPE_00954	OCOFGFMB_00488	EAOMLFGP_00963	LHMDJMJG_01724	IKDLBHCP_00488	AMDKGMGA_00496	GAIEGEDB_00960	GDDNCICH_00979	PAADNGIP_00949	OLBGFLCP_01081	EELMGBGK_00909	EDBIPDPG_00883	BEDGMOGA_00894	JEOHDMCO_00784	LPDNILLO_00972	PLJACNLN_00962	DDEFAKFN_00888	OEJPHLGD_00893	ECNPBPAE_00982	EKFCDNBK_00971	HGHNNNMJ_00959	JDGLLDHO_00966	BDBMOFKM_00266	MCBBHMAC_00945	LNDBPDFH_00077	BJMINCDE_00078	HABLEDEA_00078	DNCHKIFB_00078	GDHFBEKI_00960	JJFOCAGO_00971	EPCMKLML_00076	DJLPNLGL_00076	MIDKCECA_00488	DCPFONIA_00903	IEIEOLNK_00985	PHIIEJBL_00953
tmpC		Membrane lipoprotein TmpC	46	46	1	1	2228				1082	1082	1082	PGCHEGPE_00266	OCOFGFMB_00059	EAOMLFGP_00059	LHMDJMJG_00301	IKDLBHCP_00589	AMDKGMGA_00597	GAIEGEDB_00266	GDDNCICH_00194	PAADNGIP_00266	OLBGFLCP_00589	EELMGBGK_00267	EDBIPDPG_00059	BEDGMOGA_00059	JEOHDMCO_00059	LPDNILLO_00267	PLJACNLN_00267	DDEFAKFN_00267	OEJPHLGD_00263	ECNPBPAE_00267	EKFCDNBK_00267	HGHNNNMJ_00267	JDGLLDHO_00293	BDBMOFKM_00484	MCBBHMAC_00283	LNDBPDFH_00897	BJMINCDE_00872	HABLEDEA_00873	DNCHKIFB_00872	GDHFBEKI_00267	JJFOCAGO_00283	EPCMKLML_00878	DJLPNLGL_00877	MIDKCECA_00589	DCPFONIA_00682	IEIEOLNK_00194	PHIIEJBL_00284
group_3198		hypothetical protein	46	46	1	1	468				683	683	683	PGCHEGPE_00794	OCOFGFMB_02024	EAOMLFGP_00522	LHMDJMJG_02136	IKDLBHCP_01922	AMDKGMGA_01930	GAIEGEDB_00855	GDDNCICH_00859	PAADNGIP_00715	OLBGFLCP_02439	EELMGBGK_00821	EDBIPDPG_00710	BEDGMOGA_00721	JEOHDMCO_00649	LPDNILLO_00855	PLJACNLN_00856	DDEFAKFN_00783	OEJPHLGD_00733	ECNPBPAE_00862	EKFCDNBK_00870	HGHNNNMJ_00822	JDGLLDHO_00868	BDBMOFKM_00717	MCBBHMAC_00850	LNDBPDFH_01635	BJMINCDE_01665	HABLEDEA_01673	DNCHKIFB_01665	GDHFBEKI_00816	JJFOCAGO_00851	EPCMKLML_01652	DJLPNLGL_01651	MIDKCECA_01908	DCPFONIA_00448	IEIEOLNK_00865	PHIIEJBL_00854
group_3199		hypothetical protein	46	46	1	1	3334				440	440	440	PGCHEGPE_01264	OCOFGFMB_01003	EAOMLFGP_01433	LHMDJMJG_00913	IKDLBHCP_01763	AMDKGMGA_01771	GAIEGEDB_01380	GDDNCICH_01343	PAADNGIP_01366	OLBGFLCP_01461	EELMGBGK_01326	EDBIPDPG_01415	BEDGMOGA_01426	JEOHDMCO_01210	LPDNILLO_01343	PLJACNLN_01382	DDEFAKFN_01252	OEJPHLGD_01257	ECNPBPAE_01399	EKFCDNBK_01395	HGHNNNMJ_01376	JDGLLDHO_01386	BDBMOFKM_00681	MCBBHMAC_01259	LNDBPDFH_02176	BJMINCDE_01478	HABLEDEA_01486	DNCHKIFB_01477	GDHFBEKI_01380	JJFOCAGO_01281	EPCMKLML_02234	DJLPNLGL_02209	MIDKCECA_01749	DCPFONIA_01684	IEIEOLNK_01349	PHIIEJBL_01378
xseB		Exodeoxyribonuclease 7 small subunit	46	46	1	1	2979				224	224	224	PGCHEGPE_00934	OCOFGFMB_00508	EAOMLFGP_00943	LHMDJMJG_01579	IKDLBHCP_00508	AMDKGMGA_00516	GAIEGEDB_00940	GDDNCICH_00959	PAADNGIP_00929	OLBGFLCP_01101	EELMGBGK_00929	EDBIPDPG_00903	BEDGMOGA_00914	JEOHDMCO_00764	LPDNILLO_00992	PLJACNLN_00942	DDEFAKFN_00868	OEJPHLGD_00873	ECNPBPAE_00962	EKFCDNBK_00951	HGHNNNMJ_00939	JDGLLDHO_00946	BDBMOFKM_00246	MCBBHMAC_00965	LNDBPDFH_00097	BJMINCDE_00098	HABLEDEA_00098	DNCHKIFB_00098	GDHFBEKI_00940	JJFOCAGO_00951	EPCMKLML_00096	DJLPNLGL_00096	MIDKCECA_00508	DCPFONIA_02544	IEIEOLNK_00965	PHIIEJBL_00933
group_3201		hypothetical protein	46	46	1	1	1840				173	173	173	PGCHEGPE_02376	OCOFGFMB_02319	EAOMLFGP_02886	LHMDJMJG_02273	IKDLBHCP_02329	AMDKGMGA_02336	GAIEGEDB_02390	GDDNCICH_02390	PAADNGIP_02485	OLBGFLCP_02493	EELMGBGK_02396	EDBIPDPG_02432	BEDGMOGA_02442	JEOHDMCO_02430	LPDNILLO_02401	PLJACNLN_02396	DDEFAKFN_02395	OEJPHLGD_02396	ECNPBPAE_02506	EKFCDNBK_02494	HGHNNNMJ_02484	JDGLLDHO_02402	BDBMOFKM_02210	MCBBHMAC_02395	LNDBPDFH_00194	BJMINCDE_02205	HABLEDEA_02212	DNCHKIFB_02205	GDHFBEKI_02395	JJFOCAGO_02392	EPCMKLML_00193	DJLPNLGL_00193	MIDKCECA_02300	DCPFONIA_02308	IEIEOLNK_02396	PHIIEJBL_02500
rpsO		30S ribosomal protein S15	46	46	1	1	233				269	269	269	PGCHEGPE_01352	OCOFGFMB_00951	EAOMLFGP_01359	LHMDJMJG_00711	IKDLBHCP_01587	AMDKGMGA_01595	GAIEGEDB_01421	GDDNCICH_01384	PAADNGIP_01407	OLBGFLCP_01547	EELMGBGK_01367	EDBIPDPG_01502	BEDGMOGA_01513	JEOHDMCO_01296	LPDNILLO_01384	PLJACNLN_01423	DDEFAKFN_01337	OEJPHLGD_01342	ECNPBPAE_01440	EKFCDNBK_01428	HGHNNNMJ_01417	JDGLLDHO_01427	BDBMOFKM_01997	MCBBHMAC_01372	LNDBPDFH_01977	BJMINCDE_01286	HABLEDEA_01329	DNCHKIFB_01285	GDHFBEKI_01421	JJFOCAGO_01369	EPCMKLML_02060	DJLPNLGL_02027	MIDKCECA_01572	DCPFONIA_01581	IEIEOLNK_01390	PHIIEJBL_01437
group_3203		putative BCR, YitT family	46	46	1	1	351				875	875	875	PGCHEGPE_00756	OCOFGFMB_00431	EAOMLFGP_00444	LHMDJMJG_00586	IKDLBHCP_01358	AMDKGMGA_01365	GAIEGEDB_00777	GDDNCICH_00781	PAADNGIP_00677	OLBGFLCP_00858	EELMGBGK_00783	EDBIPDPG_00798	BEDGMOGA_00809	JEOHDMCO_00981	LPDNILLO_00777	PLJACNLN_00778	DDEFAKFN_00705	OEJPHLGD_00695	ECNPBPAE_00784	EKFCDNBK_00792	HGHNNNMJ_00784	JDGLLDHO_00790	BDBMOFKM_01559	MCBBHMAC_00745	LNDBPDFH_01868	BJMINCDE_00446	HABLEDEA_00446	DNCHKIFB_00446	GDHFBEKI_00778	JJFOCAGO_00773	EPCMKLML_01919	DJLPNLGL_01918	MIDKCECA_01295	DCPFONIA_00378	IEIEOLNK_00787	PHIIEJBL_00776
exuR_1		putative HTH-type transcriptional repressor ExuR	46	46	1	1	391				947	947	947	PGCHEGPE_00716	OCOFGFMB_00391	EAOMLFGP_00404	LHMDJMJG_00546	IKDLBHCP_01318	AMDKGMGA_01325	GAIEGEDB_00737	GDDNCICH_00741	PAADNGIP_00637	OLBGFLCP_00818	EELMGBGK_00743	EDBIPDPG_00838	BEDGMOGA_00849	JEOHDMCO_00941	LPDNILLO_00737	PLJACNLN_00738	DDEFAKFN_00665	OEJPHLGD_00655	ECNPBPAE_00744	EKFCDNBK_00752	HGHNNNMJ_00744	JDGLLDHO_00750	BDBMOFKM_02501	MCBBHMAC_00785	LNDBPDFH_01806	BJMINCDE_00486	HABLEDEA_00486	DNCHKIFB_00486	GDHFBEKI_00738	JJFOCAGO_00733	EPCMKLML_01807	DJLPNLGL_01806	MIDKCECA_01255	DCPFONIA_00418	IEIEOLNK_00747	PHIIEJBL_00736
ispE		4-diphosphocytidyl-2-C-methyl-D-erythritol kinase	46	46	1	1	1333				845	845	845	PGCHEGPE_00386	OCOFGFMB_00305	EAOMLFGP_00211	LHMDJMJG_00204	IKDLBHCP_00245	AMDKGMGA_00183	GAIEGEDB_00386	GDDNCICH_00314	PAADNGIP_00386	OLBGFLCP_00282	EELMGBGK_00386	EDBIPDPG_00425	BEDGMOGA_00425	JEOHDMCO_00179	LPDNILLO_00386	PLJACNLN_00387	DDEFAKFN_00387	OEJPHLGD_00383	ECNPBPAE_00387	EKFCDNBK_00387	HGHNNNMJ_00387	JDGLLDHO_00395	BDBMOFKM_01853	MCBBHMAC_00435	LNDBPDFH_01124	BJMINCDE_00974	HABLEDEA_00975	DNCHKIFB_00974	GDHFBEKI_00387	JJFOCAGO_00403	EPCMKLML_01138	DJLPNLGL_01137	MIDKCECA_00245	DCPFONIA_00087	IEIEOLNK_00314	PHIIEJBL_00386
group_3206		hypothetical protein	46	46	1	1	2387				509	509	509	PGCHEGPE_00165	OCOFGFMB_01742	EAOMLFGP_02351	LHMDJMJG_00671	IKDLBHCP_01712	AMDKGMGA_01687	GAIEGEDB_00165	GDDNCICH_00697	PAADNGIP_00165	OLBGFLCP_00166	EELMGBGK_00166	EDBIPDPG_01252	BEDGMOGA_01263	JEOHDMCO_01542	LPDNILLO_00166	PLJACNLN_00166	DDEFAKFN_00165	OEJPHLGD_00165	ECNPBPAE_00166	EKFCDNBK_00166	HGHNNNMJ_00166	JDGLLDHO_00043	BDBMOFKM_01274	MCBBHMAC_00043	LNDBPDFH_00312	BJMINCDE_00616	HABLEDEA_00616	DNCHKIFB_00616	GDHFBEKI_00166	JJFOCAGO_00182	EPCMKLML_00325	DJLPNLGL_00325	MIDKCECA_01697	DCPFONIA_00562	IEIEOLNK_00703	PHIIEJBL_00043
treR		HTH-type transcriptional regulator TreR	46	46	1	1	216				713	713	713	PGCHEGPE_01369	OCOFGFMB_00968	EAOMLFGP_01342	LHMDJMJG_00728	IKDLBHCP_01569	AMDKGMGA_01577	GAIEGEDB_01438	GDDNCICH_01402	PAADNGIP_01425	OLBGFLCP_01564	EELMGBGK_01384	EDBIPDPG_01520	BEDGMOGA_01531	JEOHDMCO_01314	LPDNILLO_01401	PLJACNLN_01441	DDEFAKFN_01354	OEJPHLGD_01360	ECNPBPAE_01458	EKFCDNBK_01446	HGHNNNMJ_01435	JDGLLDHO_01444	BDBMOFKM_01968	MCBBHMAC_01355	LNDBPDFH_02007	BJMINCDE_01268	HABLEDEA_01311	DNCHKIFB_01268	GDHFBEKI_01439	JJFOCAGO_01386	EPCMKLML_02090	DJLPNLGL_02057	MIDKCECA_01554	DCPFONIA_01599	IEIEOLNK_01408	PHIIEJBL_01419
group_3208		hypothetical protein	46	46	1	1	3010				2033	2033	2033	PGCHEGPE_01614	OCOFGFMB_01267	EAOMLFGP_01294	LHMDJMJG_01145	IKDLBHCP_02094	AMDKGMGA_02101	GAIEGEDB_01683	GDDNCICH_01608	PAADNGIP_01670	OLBGFLCP_01789	EELMGBGK_01589	EDBIPDPG_01684	BEDGMOGA_01695	JEOHDMCO_00816	LPDNILLO_01606	PLJACNLN_01647	DDEFAKFN_01636	OEJPHLGD_01640	ECNPBPAE_01703	EKFCDNBK_01691	HGHNNNMJ_01680	JDGLLDHO_01689	BDBMOFKM_01695	MCBBHMAC_01609	LNDBPDFH_02019	BJMINCDE_01442	HABLEDEA_01449	DNCHKIFB_01441	GDHFBEKI_01645	JJFOCAGO_01631	EPCMKLML_02114	DJLPNLGL_02081	MIDKCECA_02079	DCPFONIA_02073	IEIEOLNK_01614	PHIIEJBL_01664
group_3209		hypothetical protein	46	46	1	1	2267				863	863	863	PGCHEGPE_00248	OCOFGFMB_00041	EAOMLFGP_00041	LHMDJMJG_00319	IKDLBHCP_00571	AMDKGMGA_00579	GAIEGEDB_00248	GDDNCICH_00176	PAADNGIP_00248	OLBGFLCP_00607	EELMGBGK_00249	EDBIPDPG_00041	BEDGMOGA_00041	JEOHDMCO_00041	LPDNILLO_00249	PLJACNLN_00249	DDEFAKFN_00249	OEJPHLGD_00245	ECNPBPAE_00249	EKFCDNBK_00249	HGHNNNMJ_00249	JDGLLDHO_00311	BDBMOFKM_00880	MCBBHMAC_00265	LNDBPDFH_00915	BJMINCDE_00890	HABLEDEA_00891	DNCHKIFB_00890	GDHFBEKI_00249	JJFOCAGO_00265	EPCMKLML_00860	DJLPNLGL_00859	MIDKCECA_00571	DCPFONIA_01485	IEIEOLNK_00176	PHIIEJBL_00302
ywpJ_2		Phosphatase YwpJ	46	46	1	1	1597				836	836	836	PGCHEGPE_02106	OCOFGFMB_02038	EAOMLFGP_02027	LHMDJMJG_02882	IKDLBHCP_01307	AMDKGMGA_01314	GAIEGEDB_02096	GDDNCICH_02112	PAADNGIP_02138	OLBGFLCP_02929	EELMGBGK_02131	EDBIPDPG_01491	BEDGMOGA_01502	JEOHDMCO_02131	LPDNILLO_02136	PLJACNLN_02121	DDEFAKFN_02087	OEJPHLGD_02091	ECNPBPAE_02145	EKFCDNBK_02133	HGHNNNMJ_02123	JDGLLDHO_02122	BDBMOFKM_01008	MCBBHMAC_02122	LNDBPDFH_01022	BJMINCDE_01548	HABLEDEA_01556	DNCHKIFB_01548	GDHFBEKI_02118	JJFOCAGO_02123	EPCMKLML_01036	DJLPNLGL_01035	MIDKCECA_01244	DCPFONIA_01480	IEIEOLNK_02118	PHIIEJBL_02117
lipC		Spore germination lipase LipC	46	46	1	1	362				896	896	896	PGCHEGPE_00745	OCOFGFMB_00420	EAOMLFGP_00433	LHMDJMJG_00575	IKDLBHCP_01347	AMDKGMGA_01354	GAIEGEDB_00766	GDDNCICH_00770	PAADNGIP_00666	OLBGFLCP_00847	EELMGBGK_00772	EDBIPDPG_00809	BEDGMOGA_00820	JEOHDMCO_00970	LPDNILLO_00766	PLJACNLN_00767	DDEFAKFN_00694	OEJPHLGD_00684	ECNPBPAE_00773	EKFCDNBK_00781	HGHNNNMJ_00773	JDGLLDHO_00779	BDBMOFKM_01548	MCBBHMAC_00756	LNDBPDFH_01857	BJMINCDE_00457	HABLEDEA_00457	DNCHKIFB_00457	GDHFBEKI_00767	JJFOCAGO_00762	EPCMKLML_01908	DJLPNLGL_01907	MIDKCECA_01284	DCPFONIA_00389	IEIEOLNK_00776	PHIIEJBL_00765
rifL		Putative UDP-kanosamine synthase oxidoreductase subunit	46	46	1	1	1982				1025	1025	1025	PGCHEGPE_00525	OCOFGFMB_00866	EAOMLFGP_01330	LHMDJMJG_01534	IKDLBHCP_00172	AMDKGMGA_00256	GAIEGEDB_00625	GDDNCICH_00553	PAADNGIP_00525	OLBGFLCP_01367	EELMGBGK_00625	EDBIPDPG_00480	BEDGMOGA_00480	JEOHDMCO_00515	LPDNILLO_00625	PLJACNLN_00626	DDEFAKFN_00626	OEJPHLGD_00622	ECNPBPAE_00626	EKFCDNBK_00626	HGHNNNMJ_00626	JDGLLDHO_00632	BDBMOFKM_00583	MCBBHMAC_00619	LNDBPDFH_00678	BJMINCDE_01364	HABLEDEA_01277	DNCHKIFB_01363	GDHFBEKI_00626	JJFOCAGO_00501	EPCMKLML_00659	DJLPNLGL_00658	MIDKCECA_00172	DCPFONIA_00640	IEIEOLNK_00518	PHIIEJBL_00702
argR_2		Arginine repressor	46	46	1	1	2976				449	449	449	PGCHEGPE_00937	OCOFGFMB_00505	EAOMLFGP_00946	LHMDJMJG_01582	IKDLBHCP_00505	AMDKGMGA_00513	GAIEGEDB_00943	GDDNCICH_00962	PAADNGIP_00932	OLBGFLCP_01098	EELMGBGK_00926	EDBIPDPG_00900	BEDGMOGA_00911	JEOHDMCO_00767	LPDNILLO_00989	PLJACNLN_00945	DDEFAKFN_00871	OEJPHLGD_00876	ECNPBPAE_00965	EKFCDNBK_00954	HGHNNNMJ_00942	JDGLLDHO_00949	BDBMOFKM_00249	MCBBHMAC_00962	LNDBPDFH_00094	BJMINCDE_00095	HABLEDEA_00095	DNCHKIFB_00095	GDHFBEKI_00943	JJFOCAGO_00954	EPCMKLML_00093	DJLPNLGL_00093	MIDKCECA_00505	DCPFONIA_02541	IEIEOLNK_00968	PHIIEJBL_00936
group_3214		Radical SAM superfamily protein	46	46	1	2	20				956	956	956	PGCHEGPE_00880	OCOFGFMB_00631	EAOMLFGP_01889	LHMDJMJG_01698	IKDLBHCP_00898	AMDKGMGA_00906	GAIEGEDB_00886	GDDNCICH_00905	PAADNGIP_00875	OLBGFLCP_00994	EELMGBGK_00960	EDBIPDPG_00641	BEDGMOGA_00681	JEOHDMCO_00721	LPDNILLO_00901	PLJACNLN_00887	DDEFAKFN_00814	OEJPHLGD_00819	ECNPBPAE_00908	EKFCDNBK_00897	HGHNNNMJ_00885	JDGLLDHO_00919	BDBMOFKM_00421	MCBBHMAC_00873	LNDBPDFH_00484	BJMINCDE_00764	HABLEDEA_00765	DNCHKIFB_00764	GDHFBEKI_00886	JJFOCAGO_00897	EPCMKLML_00604	DJLPNLGL_00603	MIDKCECA_00892	DCPFONIA_01078	IEIEOLNK_00911	PHIIEJBL_00877
group_3215		hypothetical protein	46	46	1	1	1841				473	473	473	PGCHEGPE_02375	OCOFGFMB_02318	EAOMLFGP_02832	LHMDJMJG_02272	IKDLBHCP_02328	AMDKGMGA_02335	GAIEGEDB_02389	GDDNCICH_02389	PAADNGIP_02484	OLBGFLCP_02492	EELMGBGK_02395	EDBIPDPG_02431	BEDGMOGA_02441	JEOHDMCO_02429	LPDNILLO_02400	PLJACNLN_02395	DDEFAKFN_02394	OEJPHLGD_02395	ECNPBPAE_02505	EKFCDNBK_02493	HGHNNNMJ_02483	JDGLLDHO_02401	BDBMOFKM_02209	MCBBHMAC_02394	LNDBPDFH_00193	BJMINCDE_02204	HABLEDEA_02211	DNCHKIFB_02204	GDHFBEKI_02394	JJFOCAGO_02391	EPCMKLML_00192	DJLPNLGL_00192	MIDKCECA_02299	DCPFONIA_02309	IEIEOLNK_02395	PHIIEJBL_02501
ugl_2		Unsaturated chondroitin disaccharide hydrolase	46	46	1	1	583				1202	1202	1202	PGCHEGPE_01705	OCOFGFMB_02005	EAOMLFGP_01444	LHMDJMJG_01546	IKDLBHCP_02006	AMDKGMGA_02014	GAIEGEDB_01736	GDDNCICH_01722	PAADNGIP_01753	OLBGFLCP_02038	EELMGBGK_01756	EDBIPDPG_01908	BEDGMOGA_01919	JEOHDMCO_01768	LPDNILLO_01853	PLJACNLN_01761	DDEFAKFN_01727	OEJPHLGD_01731	ECNPBPAE_01786	EKFCDNBK_01774	HGHNNNMJ_01763	JDGLLDHO_01757	BDBMOFKM_01498	MCBBHMAC_01700	LNDBPDFH_01075	BJMINCDE_01904	HABLEDEA_01912	DNCHKIFB_01904	GDHFBEKI_01759	JJFOCAGO_01722	EPCMKLML_01042	DJLPNLGL_01041	MIDKCECA_01992	DCPFONIA_01878	IEIEOLNK_01728	PHIIEJBL_01772
lacR_1		Lactose phosphotransferase system repressor	46	46	1	1	2261				785	785	785	PGCHEGPE_00254	OCOFGFMB_00047	EAOMLFGP_00047	LHMDJMJG_00313	IKDLBHCP_00577	AMDKGMGA_00585	GAIEGEDB_00254	GDDNCICH_00182	PAADNGIP_00254	OLBGFLCP_00601	EELMGBGK_00255	EDBIPDPG_00047	BEDGMOGA_00047	JEOHDMCO_00047	LPDNILLO_00255	PLJACNLN_00255	DDEFAKFN_00255	OEJPHLGD_00251	ECNPBPAE_00255	EKFCDNBK_00255	HGHNNNMJ_00255	JDGLLDHO_00305	BDBMOFKM_00886	MCBBHMAC_00271	LNDBPDFH_00909	BJMINCDE_00884	HABLEDEA_00885	DNCHKIFB_00884	GDHFBEKI_00255	JJFOCAGO_00271	EPCMKLML_00866	DJLPNLGL_00865	MIDKCECA_00577	DCPFONIA_00670	IEIEOLNK_00182	PHIIEJBL_00296
gatB_1		Aspartyl/glutamyl-tRNA(Asn/Gln) amidotransferase subunit B	46	46	1	1	3383				1430	1430	1430	PGCHEGPE_01037	OCOFGFMB_00697	EAOMLFGP_00715	LHMDJMJG_00644	IKDLBHCP_00125	AMDKGMGA_00125	GAIEGEDB_01043	GDDNCICH_01062	PAADNGIP_01032	OLBGFLCP_01226	EELMGBGK_01045	EDBIPDPG_01028	BEDGMOGA_01039	JEOHDMCO_00871	LPDNILLO_01062	PLJACNLN_01045	DDEFAKFN_00971	OEJPHLGD_00976	ECNPBPAE_01065	EKFCDNBK_01054	HGHNNNMJ_01042	JDGLLDHO_01004	BDBMOFKM_00904	MCBBHMAC_01031	LNDBPDFH_01555	BJMINCDE_01077	HABLEDEA_01078	DNCHKIFB_01077	GDHFBEKI_01043	JJFOCAGO_01054	EPCMKLML_01555	DJLPNLGL_01554	MIDKCECA_00125	DCPFONIA_01226	IEIEOLNK_01068	PHIIEJBL_01036
yodB		HTH-type transcriptional regulator YodB	46	46	1	4	3				341	341	341	PGCHEGPE_02284	OCOFGFMB_02281	EAOMLFGP_02242	LHMDJMJG_01949	IKDLBHCP_02259	AMDKGMGA_02266	GAIEGEDB_02299	GDDNCICH_02311	PAADNGIP_02323	OLBGFLCP_02330	EELMGBGK_02330	EDBIPDPG_02241	BEDGMOGA_02251	JEOHDMCO_02350	LPDNILLO_02335	PLJACNLN_02304	DDEFAKFN_02304	OEJPHLGD_02290	ECNPBPAE_02309	EKFCDNBK_02297	HGHNNNMJ_02287	JDGLLDHO_02308	BDBMOFKM_01914	MCBBHMAC_02279	LNDBPDFH_02381	BJMINCDE_01804	HABLEDEA_01812	DNCHKIFB_01804	GDHFBEKI_02303	JJFOCAGO_02285	EPCMKLML_02422	DJLPNLGL_02399	MIDKCECA_02244	DCPFONIA_02020	IEIEOLNK_02317	PHIIEJBL_02285
rlmA		23S rRNA (guanine(745)-N(1))-methyltransferase	46	46	1	1	1653				866	866	866	PGCHEGPE_02024	OCOFGFMB_01070	EAOMLFGP_00599	LHMDJMJG_01612	IKDLBHCP_01832	AMDKGMGA_01840	GAIEGEDB_00551	GDDNCICH_00479	PAADNGIP_00832	OLBGFLCP_00336	EELMGBGK_00551	EDBIPDPG_00241	BEDGMOGA_00241	JEOHDMCO_00443	LPDNILLO_00551	PLJACNLN_00552	DDEFAKFN_00552	OEJPHLGD_00548	ECNPBPAE_00552	EKFCDNBK_00552	HGHNNNMJ_00552	JDGLLDHO_00560	BDBMOFKM_01889	MCBBHMAC_02002	LNDBPDFH_02214	BJMINCDE_01701	HABLEDEA_01709	DNCHKIFB_01701	GDHFBEKI_00552	JJFOCAGO_02041	EPCMKLML_02275	DJLPNLGL_02265	MIDKCECA_01818	DCPFONIA_00987	IEIEOLNK_00479	PHIIEJBL_00551
group_3221		hypothetical protein	46	46	1	1	1475				347	347	347	PGCHEGPE_01399	OCOFGFMB_01092	EAOMLFGP_01051	LHMDJMJG_00955	IKDLBHCP_00339	AMDKGMGA_00347	GAIEGEDB_01468	GDDNCICH_01625	PAADNGIP_01455	OLBGFLCP_01150	EELMGBGK_01414	EDBIPDPG_01550	BEDGMOGA_01561	JEOHDMCO_01344	LPDNILLO_01431	PLJACNLN_01664	DDEFAKFN_01384	OEJPHLGD_01390	ECNPBPAE_01488	EKFCDNBK_01476	HGHNNNMJ_01465	JDGLLDHO_01474	BDBMOFKM_01736	MCBBHMAC_01410	LNDBPDFH_00446	BJMINCDE_00311	HABLEDEA_00311	DNCHKIFB_00311	GDHFBEKI_01662	JJFOCAGO_01416	EPCMKLML_00544	DJLPNLGL_00467	MIDKCECA_00339	DCPFONIA_01150	IEIEOLNK_01631	PHIIEJBL_01475
alr		Alanine racemase	46	46	1	1	185				1121	1121	1121	PGCHEGPE_01967	OCOFGFMB_01861	EAOMLFGP_01870	LHMDJMJG_01459	IKDLBHCP_00833	AMDKGMGA_00841	GAIEGEDB_01998	GDDNCICH_02014	PAADNGIP_02015	OLBGFLCP_00797	EELMGBGK_02056	EDBIPDPG_02096	BEDGMOGA_02106	JEOHDMCO_02029	LPDNILLO_02041	PLJACNLN_02023	DDEFAKFN_01989	OEJPHLGD_01993	ECNPBPAE_02047	EKFCDNBK_02010	HGHNNNMJ_02025	JDGLLDHO_02004	BDBMOFKM_00334	MCBBHMAC_01958	LNDBPDFH_00769	BJMINCDE_01864	HABLEDEA_01872	DNCHKIFB_01864	GDHFBEKI_02020	JJFOCAGO_01984	EPCMKLML_00785	DJLPNLGL_00784	MIDKCECA_00744	DCPFONIA_00765	IEIEOLNK_02020	PHIIEJBL_02015
xpt		Xanthine phosphoribosyltransferase	46	46	1	1	462				581	581	581	PGCHEGPE_00800	OCOFGFMB_02018	EAOMLFGP_00516	LHMDJMJG_02130	IKDLBHCP_01928	AMDKGMGA_01936	GAIEGEDB_00849	GDDNCICH_00853	PAADNGIP_00721	OLBGFLCP_02433	EELMGBGK_00827	EDBIPDPG_00716	BEDGMOGA_00727	JEOHDMCO_00655	LPDNILLO_00849	PLJACNLN_00850	DDEFAKFN_00777	OEJPHLGD_00739	ECNPBPAE_00856	EKFCDNBK_00864	HGHNNNMJ_00828	JDGLLDHO_00862	BDBMOFKM_00723	MCBBHMAC_00844	LNDBPDFH_01641	BJMINCDE_01671	HABLEDEA_01679	DNCHKIFB_01671	GDHFBEKI_00822	JJFOCAGO_00845	EPCMKLML_01646	DJLPNLGL_01645	MIDKCECA_01914	DCPFONIA_00454	IEIEOLNK_00859	PHIIEJBL_00848
rplB		50S ribosomal protein L2	46	46	1	1	2210				833	833	833	PGCHEGPE_00284	OCOFGFMB_00077	EAOMLFGP_00077	LHMDJMJG_00283	IKDLBHCP_00607	AMDKGMGA_00615	GAIEGEDB_00284	GDDNCICH_00212	PAADNGIP_00284	OLBGFLCP_00571	EELMGBGK_00285	EDBIPDPG_00077	BEDGMOGA_00077	JEOHDMCO_00077	LPDNILLO_00285	PLJACNLN_00285	DDEFAKFN_00285	OEJPHLGD_00281	ECNPBPAE_00285	EKFCDNBK_00285	HGHNNNMJ_00285	JDGLLDHO_00275	BDBMOFKM_00502	MCBBHMAC_00301	LNDBPDFH_00879	BJMINCDE_00854	HABLEDEA_00855	DNCHKIFB_00854	GDHFBEKI_00285	JJFOCAGO_00301	EPCMKLML_00896	DJLPNLGL_00895	MIDKCECA_00607	DCPFONIA_00700	IEIEOLNK_00212	PHIIEJBL_00266
cobQ		Cobyric acid synthase	46	46	1	1	1508				698	698	698	PGCHEGPE_02179	OCOFGFMB_02144	EAOMLFGP_02130	LHMDJMJG_02030	IKDLBHCP_00373	AMDKGMGA_00381	GAIEGEDB_02187	GDDNCICH_02185	PAADNGIP_02211	OLBGFLCP_01116	EELMGBGK_02204	EDBIPDPG_02244	BEDGMOGA_02254	JEOHDMCO_02239	LPDNILLO_02209	PLJACNLN_02192	DDEFAKFN_02178	OEJPHLGD_02164	ECNPBPAE_02218	EKFCDNBK_02206	HGHNNNMJ_02196	JDGLLDHO_02212	BDBMOFKM_00965	MCBBHMAC_02190	LNDBPDFH_00412	BJMINCDE_00345	HABLEDEA_00345	DNCHKIFB_00345	GDHFBEKI_02191	JJFOCAGO_02196	EPCMKLML_00510	DJLPNLGL_00501	MIDKCECA_00373	DCPFONIA_01116	IEIEOLNK_02191	PHIIEJBL_02205
helD_2		DNA helicase IV	46	46	1	1	2685				2279	2279	2279	PGCHEGPE_01585	OCOFGFMB_00535	EAOMLFGP_01235	LHMDJMJG_01293	IKDLBHCP_01367	AMDKGMGA_01374	GAIEGEDB_01654	GDDNCICH_01579	PAADNGIP_01641	OLBGFLCP_01891	EELMGBGK_01641	EDBIPDPG_01655	BEDGMOGA_01666	JEOHDMCO_01034	LPDNILLO_01658	PLJACNLN_01618	DDEFAKFN_01607	OEJPHLGD_01576	ECNPBPAE_01674	EKFCDNBK_01662	HGHNNNMJ_01651	JDGLLDHO_01622	BDBMOFKM_01373	MCBBHMAC_01551	LNDBPDFH_01469	BJMINCDE_01413	HABLEDEA_01420	DNCHKIFB_01412	GDHFBEKI_01616	JJFOCAGO_01602	EPCMKLML_01488	DJLPNLGL_01487	MIDKCECA_01347	DCPFONIA_01807	IEIEOLNK_01585	PHIIEJBL_01645
ysdC		Putative aminopeptidase YsdC	46	46	1	1	2796				1082	1082	1082	PGCHEGPE_01508	OCOFGFMB_01201	EAOMLFGP_01196	LHMDJMJG_01896	IKDLBHCP_00534	AMDKGMGA_00542	GAIEGEDB_01577	GDDNCICH_01502	PAADNGIP_01564	OLBGFLCP_01706	EELMGBGK_01523	EDBIPDPG_01582	BEDGMOGA_01593	JEOHDMCO_01453	LPDNILLO_01540	PLJACNLN_01541	DDEFAKFN_01493	OEJPHLGD_01499	ECNPBPAE_01597	EKFCDNBK_01585	HGHNNNMJ_01574	JDGLLDHO_01549	BDBMOFKM_00220	MCBBHMAC_01469	LNDBPDFH_00123	BJMINCDE_00124	HABLEDEA_00124	DNCHKIFB_00124	GDHFBEKI_01539	JJFOCAGO_01525	EPCMKLML_00122	DJLPNLGL_00122	MIDKCECA_00534	DCPFONIA_01740	IEIEOLNK_01508	PHIIEJBL_01568
ptsH		Phosphocarrier protein HPr	46	46	1	1	2713				266	266	266	PGCHEGPE_01557	OCOFGFMB_00563	EAOMLFGP_01207	LHMDJMJG_01265	IKDLBHCP_01395	AMDKGMGA_01402	GAIEGEDB_01626	GDDNCICH_01551	PAADNGIP_01613	OLBGFLCP_01863	EELMGBGK_01613	EDBIPDPG_01627	BEDGMOGA_01638	JEOHDMCO_01006	LPDNILLO_01630	PLJACNLN_01590	DDEFAKFN_01579	OEJPHLGD_01548	ECNPBPAE_01646	EKFCDNBK_01634	HGHNNNMJ_01623	JDGLLDHO_01594	BDBMOFKM_01401	MCBBHMAC_01579	LNDBPDFH_02490	BJMINCDE_01385	HABLEDEA_01392	DNCHKIFB_01384	GDHFBEKI_01588	JJFOCAGO_01574	EPCMKLML_01862	DJLPNLGL_01861	MIDKCECA_01319	DCPFONIA_01779	IEIEOLNK_01557	PHIIEJBL_01617
group_3229		hypothetical protein	46	46	1	1	3425				227	227	227	PGCHEGPE_00996	OCOFGFMB_00656	EAOMLFGP_00673	LHMDJMJG_00603	IKDLBHCP_00084	AMDKGMGA_00084	GAIEGEDB_01002	GDDNCICH_01021	PAADNGIP_00991	OLBGFLCP_01185	EELMGBGK_01004	EDBIPDPG_00987	BEDGMOGA_00998	JEOHDMCO_00830	LPDNILLO_01021	PLJACNLN_01004	DDEFAKFN_00930	OEJPHLGD_00935	ECNPBPAE_01024	EKFCDNBK_01013	HGHNNNMJ_01001	JDGLLDHO_01045	BDBMOFKM_00945	MCBBHMAC_00990	LNDBPDFH_00555	BJMINCDE_01036	HABLEDEA_01037	DNCHKIFB_01036	GDHFBEKI_01002	JJFOCAGO_01013	EPCMKLML_00385	DJLPNLGL_00385	MIDKCECA_00084	DCPFONIA_01185	IEIEOLNK_01027	PHIIEJBL_00995
group_3230		Phosphatidylglycerophosphatase A	46	46	1	1	1419				509	509	509	PGCHEGPE_02462	OCOFGFMB_02435	EAOMLFGP_02401	LHMDJMJG_02407	IKDLBHCP_00284	AMDKGMGA_00292	GAIEGEDB_02489	GDDNCICH_02488	PAADNGIP_02458	OLBGFLCP_02613	EELMGBGK_02485	EDBIPDPG_02463	BEDGMOGA_02477	JEOHDMCO_02516	LPDNILLO_02500	PLJACNLN_02482	DDEFAKFN_02494	OEJPHLGD_02482	ECNPBPAE_02479	EKFCDNBK_02467	HGHNNNMJ_02457	JDGLLDHO_02520	BDBMOFKM_01420	MCBBHMAC_02480	LNDBPDFH_02132	BJMINCDE_02160	HABLEDEA_02167	DNCHKIFB_02160	GDHFBEKI_02481	JJFOCAGO_02478	EPCMKLML_02181	DJLPNLGL_02171	MIDKCECA_00284	DCPFONIA_02410	IEIEOLNK_02494	PHIIEJBL_02488
group_3231		DegV domain-containing protein	46	46	1	1	2277				863	863	863	PGCHEGPE_00238	OCOFGFMB_00031	EAOMLFGP_00031	LHMDJMJG_00329	IKDLBHCP_00561	AMDKGMGA_00569	GAIEGEDB_00238	GDDNCICH_00166	PAADNGIP_00238	OLBGFLCP_00617	EELMGBGK_00239	EDBIPDPG_00031	BEDGMOGA_00031	JEOHDMCO_00031	LPDNILLO_00239	PLJACNLN_00239	DDEFAKFN_00239	OEJPHLGD_00235	ECNPBPAE_00239	EKFCDNBK_00239	HGHNNNMJ_00239	JDGLLDHO_00321	BDBMOFKM_00870	MCBBHMAC_00255	LNDBPDFH_01896	BJMINCDE_00900	HABLEDEA_00901	DNCHKIFB_00900	GDHFBEKI_00239	JJFOCAGO_00255	EPCMKLML_01947	DJLPNLGL_01946	MIDKCECA_00561	DCPFONIA_01495	IEIEOLNK_00166	PHIIEJBL_00312
acpP		Acyl carrier protein	46	46	1	1	2176				242	242	242	PGCHEGPE_00319	OCOFGFMB_00112	EAOMLFGP_00112	LHMDJMJG_00248	IKDLBHCP_00642	AMDKGMGA_00650	GAIEGEDB_00319	GDDNCICH_00247	PAADNGIP_00319	OLBGFLCP_00536	EELMGBGK_00320	EDBIPDPG_00112	BEDGMOGA_00112	JEOHDMCO_00112	LPDNILLO_00320	PLJACNLN_00320	DDEFAKFN_00320	OEJPHLGD_00316	ECNPBPAE_00320	EKFCDNBK_00320	HGHNNNMJ_00320	JDGLLDHO_00240	BDBMOFKM_00537	MCBBHMAC_00336	LNDBPDFH_00844	BJMINCDE_00819	HABLEDEA_00820	DNCHKIFB_00819	GDHFBEKI_00320	JJFOCAGO_00336	EPCMKLML_00931	DJLPNLGL_00930	MIDKCECA_00642	DCPFONIA_00735	IEIEOLNK_00247	PHIIEJBL_00231
group_3233		hypothetical protein	46	46	1	1	252				161	161	161	PGCHEGPE_02759	OCOFGFMB_02724	EAOMLFGP_02659	LHMDJMJG_02699	IKDLBHCP_01905	AMDKGMGA_01913	GAIEGEDB_02704	GDDNCICH_02756	PAADNGIP_02742	OLBGFLCP_02799	EELMGBGK_02727	EDBIPDPG_02726	BEDGMOGA_02741	JEOHDMCO_00632	LPDNILLO_02764	PLJACNLN_02742	DDEFAKFN_02706	OEJPHLGD_02716	ECNPBPAE_02744	EKFCDNBK_02718	HGHNNNMJ_02728	JDGLLDHO_02723	BDBMOFKM_02562	MCBBHMAC_02766	LNDBPDFH_01618	BJMINCDE_01648	HABLEDEA_01656	DNCHKIFB_01648	GDHFBEKI_02754	JJFOCAGO_02747	EPCMKLML_01669	DJLPNLGL_01668	MIDKCECA_01891	DCPFONIA_00431	IEIEOLNK_02746	PHIIEJBL_02753
fieF		Ferrous-iron efflux pump FieF	46	46	1	1	1712				1148	1148	1148	PGCHEGPE_00605	OCOFGFMB_00279	EAOMLFGP_01791	LHMDJMJG_00152	IKDLBHCP_01484	AMDKGMGA_01491	GAIEGEDB_00705	GDDNCICH_00633	PAADNGIP_00605	OLBGFLCP_00706	EELMGBGK_00711	EDBIPDPG_01365	BEDGMOGA_01380	JEOHDMCO_00608	LPDNILLO_00705	PLJACNLN_00706	DDEFAKFN_01305	OEJPHLGD_01310	ECNPBPAE_00712	EKFCDNBK_00720	HGHNNNMJ_00712	JDGLLDHO_00718	BDBMOFKM_01345	MCBBHMAC_00500	LNDBPDFH_01199	BJMINCDE_01319	HABLEDEA_01363	DNCHKIFB_01318	GDHFBEKI_00706	JJFOCAGO_00622	EPCMKLML_01210	DJLPNLGL_01209	MIDKCECA_01468	DCPFONIA_01412	IEIEOLNK_00639	PHIIEJBL_00619
group_3235		R3H domain protein	46	46	1	1	2294				758	758	758	PGCHEGPE_00221	OCOFGFMB_00014	EAOMLFGP_00014	LHMDJMJG_01340	IKDLBHCP_01789	AMDKGMGA_01797	GAIEGEDB_00221	GDDNCICH_00149	PAADNGIP_00221	OLBGFLCP_00635	EELMGBGK_00222	EDBIPDPG_00014	BEDGMOGA_00014	JEOHDMCO_00014	LPDNILLO_00222	PLJACNLN_00222	DDEFAKFN_00221	OEJPHLGD_00217	ECNPBPAE_00222	EKFCDNBK_00222	HGHNNNMJ_00222	JDGLLDHO_00338	BDBMOFKM_00853	MCBBHMAC_00238	LNDBPDFH_01913	BJMINCDE_01507	HABLEDEA_01515	DNCHKIFB_01503	GDHFBEKI_00222	JJFOCAGO_00238	EPCMKLML_01964	DJLPNLGL_01963	MIDKCECA_01775	DCPFONIA_01512	IEIEOLNK_00149	PHIIEJBL_00329
nfo_1		endonuclease 4	46	46	1	2	57				836	836	836	PGCHEGPE_00915	OCOFGFMB_00595	EAOMLFGP_01269	LHMDJMJG_01189	IKDLBHCP_00862	AMDKGMGA_00870	GAIEGEDB_00921	GDDNCICH_00940	PAADNGIP_00910	OLBGFLCP_01029	EELMGBGK_00995	EDBIPDPG_00678	BEDGMOGA_00645	JEOHDMCO_00757	LPDNILLO_00936	PLJACNLN_00923	DDEFAKFN_00849	OEJPHLGD_00854	ECNPBPAE_00943	EKFCDNBK_00932	HGHNNNMJ_00920	JDGLLDHO_00883	BDBMOFKM_00458	MCBBHMAC_00909	LNDBPDFH_00519	BJMINCDE_00800	HABLEDEA_00801	DNCHKIFB_00800	GDHFBEKI_00921	JJFOCAGO_00932	EPCMKLML_00568	DJLPNLGL_00568	MIDKCECA_00856	DCPFONIA_01114	IEIEOLNK_00946	PHIIEJBL_00914
manZ_3		PTS system mannose-specific EIID component	46	46	1	1	1449				821	821	821	PGCHEGPE_01424	OCOFGFMB_01117	EAOMLFGP_01076	LHMDJMJG_00980	IKDLBHCP_00314	AMDKGMGA_00322	GAIEGEDB_01493	GDDNCICH_01650	PAADNGIP_01480	OLBGFLCP_01175	EELMGBGK_01439	EDBIPDPG_01575	BEDGMOGA_01586	JEOHDMCO_01369	LPDNILLO_01456	PLJACNLN_01689	DDEFAKFN_01409	OEJPHLGD_01415	ECNPBPAE_01513	EKFCDNBK_01501	HGHNNNMJ_01490	JDGLLDHO_01499	BDBMOFKM_01450	MCBBHMAC_01385	LNDBPDFH_01922	BJMINCDE_00286	HABLEDEA_00286	DNCHKIFB_00286	GDHFBEKI_01687	JJFOCAGO_01441	EPCMKLML_02021	DJLPNLGL_01988	MIDKCECA_00314	DCPFONIA_01175	IEIEOLNK_01656	PHIIEJBL_01450
dcuR		Transcriptional regulatory protein DcuR	46	46	1	1	258				716	716	716	PGCHEGPE_00783	OCOFGFMB_02035	EAOMLFGP_00533	LHMDJMJG_02482	IKDLBHCP_01911	AMDKGMGA_01919	GAIEGEDB_00866	GDDNCICH_00870	PAADNGIP_00704	OLBGFLCP_02657	EELMGBGK_00810	EDBIPDPG_00699	BEDGMOGA_00710	JEOHDMCO_00638	LPDNILLO_00866	PLJACNLN_00867	DDEFAKFN_00794	OEJPHLGD_00722	ECNPBPAE_00873	EKFCDNBK_00881	HGHNNNMJ_00811	JDGLLDHO_00879	BDBMOFKM_00706	MCBBHMAC_00861	LNDBPDFH_01624	BJMINCDE_01654	HABLEDEA_01662	DNCHKIFB_01654	GDHFBEKI_00805	JJFOCAGO_00862	EPCMKLML_01663	DJLPNLGL_01662	MIDKCECA_01897	DCPFONIA_00437	IEIEOLNK_00876	PHIIEJBL_00865
opuCD		Glycine betaine/carnitine/choline transport system permease protein OpuCD	46	46	1	1	176				671	671	671	PGCHEGPE_01957	OCOFGFMB_01851	EAOMLFGP_01860	LHMDJMJG_01449	IKDLBHCP_00823	AMDKGMGA_00831	GAIEGEDB_01988	GDDNCICH_02004	PAADNGIP_02005	OLBGFLCP_00787	EELMGBGK_02046	EDBIPDPG_02086	BEDGMOGA_02096	JEOHDMCO_02039	LPDNILLO_02031	PLJACNLN_02013	DDEFAKFN_01979	OEJPHLGD_01983	ECNPBPAE_02037	EKFCDNBK_02000	HGHNNNMJ_02015	JDGLLDHO_01994	BDBMOFKM_00324	MCBBHMAC_01968	LNDBPDFH_00759	BJMINCDE_01854	HABLEDEA_01862	DNCHKIFB_01854	GDHFBEKI_02010	JJFOCAGO_01974	EPCMKLML_00775	DJLPNLGL_00774	MIDKCECA_00734	DCPFONIA_00775	IEIEOLNK_02010	PHIIEJBL_02025
recD2		ATP-dependent RecD-like DNA helicase	46	46	1	1	1656				2588	2588	2588	PGCHEGPE_02021	OCOFGFMB_01067	EAOMLFGP_00596	LHMDJMJG_01609	IKDLBHCP_01829	AMDKGMGA_01837	GAIEGEDB_00548	GDDNCICH_00476	PAADNGIP_00829	OLBGFLCP_00339	EELMGBGK_00548	EDBIPDPG_00238	BEDGMOGA_00238	JEOHDMCO_00440	LPDNILLO_00548	PLJACNLN_00549	DDEFAKFN_00549	OEJPHLGD_00545	ECNPBPAE_00549	EKFCDNBK_00549	HGHNNNMJ_00549	JDGLLDHO_00557	BDBMOFKM_01886	MCBBHMAC_02005	LNDBPDFH_02217	BJMINCDE_01698	HABLEDEA_01706	DNCHKIFB_01698	GDHFBEKI_00549	JJFOCAGO_02038	EPCMKLML_02272	DJLPNLGL_02262	MIDKCECA_01815	DCPFONIA_00990	IEIEOLNK_00476	PHIIEJBL_00548
group_3241		hypothetical protein	46	46	1	1	170				698	698	698	PGCHEGPE_01338	OCOFGFMB_00704	EAOMLFGP_00825	LHMDJMJG_01443	IKDLBHCP_00817	AMDKGMGA_00825	GAIEGEDB_01209	GDDNCICH_01172	PAADNGIP_01195	OLBGFLCP_00781	EELMGBGK_01155	EDBIPDPG_01138	BEDGMOGA_01149	JEOHDMCO_01090	LPDNILLO_01172	PLJACNLN_01211	DDEFAKFN_01081	OEJPHLGD_01086	ECNPBPAE_01228	EKFCDNBK_01217	HGHNNNMJ_01205	JDGLLDHO_01168	BDBMOFKM_00318	MCBBHMAC_01293	LNDBPDFH_00753	BJMINCDE_02490	HABLEDEA_02470	DNCHKIFB_02479	GDHFBEKI_01209	JJFOCAGO_01355	EPCMKLML_00769	DJLPNLGL_00768	MIDKCECA_00728	DCPFONIA_00781	IEIEOLNK_01178	PHIIEJBL_01146
group_3242		hypothetical protein	46	46	1	1	2961				677	677	677	PGCHEGPE_00952	OCOFGFMB_00490	EAOMLFGP_00961	LHMDJMJG_01726	IKDLBHCP_00490	AMDKGMGA_00498	GAIEGEDB_00958	GDDNCICH_00977	PAADNGIP_00947	OLBGFLCP_01083	EELMGBGK_00911	EDBIPDPG_00885	BEDGMOGA_00896	JEOHDMCO_00782	LPDNILLO_00974	PLJACNLN_00960	DDEFAKFN_00886	OEJPHLGD_00891	ECNPBPAE_00980	EKFCDNBK_00969	HGHNNNMJ_00957	JDGLLDHO_00964	BDBMOFKM_00264	MCBBHMAC_00947	LNDBPDFH_00079	BJMINCDE_00080	HABLEDEA_00080	DNCHKIFB_00080	GDHFBEKI_00958	JJFOCAGO_00969	EPCMKLML_00078	DJLPNLGL_00078	MIDKCECA_00490	DCPFONIA_00905	IEIEOLNK_00983	PHIIEJBL_00951
group_3243		putative phosphotransferase enzyme IIB component	46	46	1	1	1451				470	470	470	PGCHEGPE_01422	OCOFGFMB_01115	EAOMLFGP_01074	LHMDJMJG_00978	IKDLBHCP_00316	AMDKGMGA_00324	GAIEGEDB_01491	GDDNCICH_01648	PAADNGIP_01478	OLBGFLCP_01173	EELMGBGK_01437	EDBIPDPG_01573	BEDGMOGA_01584	JEOHDMCO_01367	LPDNILLO_01454	PLJACNLN_01687	DDEFAKFN_01407	OEJPHLGD_01413	ECNPBPAE_01511	EKFCDNBK_01499	HGHNNNMJ_01488	JDGLLDHO_01497	BDBMOFKM_01452	MCBBHMAC_01387	LNDBPDFH_01924	BJMINCDE_00288	HABLEDEA_00288	DNCHKIFB_00288	GDHFBEKI_01685	JJFOCAGO_01439	EPCMKLML_02019	DJLPNLGL_01986	MIDKCECA_00316	DCPFONIA_01173	IEIEOLNK_01654	PHIIEJBL_01452
group_3244		Putative two-component membrane permease complex subunit SMU_746c	46	46	1	1	588				836	836	836	PGCHEGPE_01710	OCOFGFMB_02010	EAOMLFGP_01449	LHMDJMJG_01551	IKDLBHCP_02001	AMDKGMGA_02009	GAIEGEDB_01741	GDDNCICH_01727	PAADNGIP_01758	OLBGFLCP_02043	EELMGBGK_01761	EDBIPDPG_01913	BEDGMOGA_01924	JEOHDMCO_01773	LPDNILLO_01858	PLJACNLN_01766	DDEFAKFN_01732	OEJPHLGD_01736	ECNPBPAE_01791	EKFCDNBK_01779	HGHNNNMJ_01768	JDGLLDHO_01752	BDBMOFKM_01493	MCBBHMAC_01705	LNDBPDFH_01070	BJMINCDE_01909	HABLEDEA_01917	DNCHKIFB_01909	GDHFBEKI_01764	JJFOCAGO_01727	EPCMKLML_01047	DJLPNLGL_01046	MIDKCECA_01987	DCPFONIA_01883	IEIEOLNK_01733	PHIIEJBL_01767
potA_1		Spermidine/putrescine import ATP-binding protein PotA	46	46	1	1	2362				1085	1085	1085	PGCHEGPE_00190	OCOFGFMB_01934	EAOMLFGP_01484	LHMDJMJG_01775	IKDLBHCP_01737	AMDKGMGA_01712	GAIEGEDB_00190	GDDNCICH_00672	PAADNGIP_00190	OLBGFLCP_00191	EELMGBGK_00191	EDBIPDPG_01755	BEDGMOGA_01766	JEOHDMCO_01567	LPDNILLO_00191	PLJACNLN_00191	DDEFAKFN_00190	OEJPHLGD_00190	ECNPBPAE_00191	EKFCDNBK_00191	HGHNNNMJ_00191	JDGLLDHO_00018	BDBMOFKM_01299	MCBBHMAC_00018	LNDBPDFH_00287	BJMINCDE_01716	HABLEDEA_01724	DNCHKIFB_01716	GDHFBEKI_00191	JJFOCAGO_00207	EPCMKLML_00350	DJLPNLGL_00350	MIDKCECA_01722	DCPFONIA_00587	IEIEOLNK_00678	PHIIEJBL_00018
ahpC		Alkyl hydroperoxide reductase subunit C	46	46	1	1	1815				563	563	563	PGCHEGPE_01189	OCOFGFMB_00799	EAOMLFGP_00873	LHMDJMJG_01085	IKDLBHCP_01531	AMDKGMGA_01539	GAIEGEDB_01305	GDDNCICH_01268	PAADNGIP_01291	OLBGFLCP_01431	EELMGBGK_01251	EDBIPDPG_01237	BEDGMOGA_01248	JEOHDMCO_02228	LPDNILLO_01268	PLJACNLN_01307	DDEFAKFN_01177	OEJPHLGD_01182	ECNPBPAE_01324	EKFCDNBK_01313	HGHNNNMJ_01301	JDGLLDHO_01311	BDBMOFKM_01258	MCBBHMAC_01184	LNDBPDFH_00224	BJMINCDE_01174	HABLEDEA_01174	DNCHKIFB_01174	GDHFBEKI_01257	JJFOCAGO_01158	EPCMKLML_00223	DJLPNLGL_00223	MIDKCECA_01516	DCPFONIA_01330	IEIEOLNK_01226	PHIIEJBL_01257
group_3247		hypothetical protein	46	46	1	1	975			Hypothetical protein with no hits to refseq/uniprot/clusters/cdd/tigrfams/pfam overlapping another protein with hits	134	134	134	PGCHEGPE_01806	OCOFGFMB_01598	EAOMLFGP_01608	LHMDJMJG_01392	IKDLBHCP_00716	AMDKGMGA_00724	GAIEGEDB_01837	GDDNCICH_01823	PAADNGIP_01854	OLBGFLCP_02000	EELMGBGK_01857	EDBIPDPG_01873	BEDGMOGA_01884	JEOHDMCO_01840	LPDNILLO_01814	PLJACNLN_01862	DDEFAKFN_01828	OEJPHLGD_01832	ECNPBPAE_01887	EKFCDNBK_01875	HGHNNNMJ_01864	JDGLLDHO_01822	BDBMOFKM_01539	MCBBHMAC_01780	LNDBPDFH_01235	BJMINCDE_00181	HABLEDEA_00181	DNCHKIFB_00181	GDHFBEKI_01860	JJFOCAGO_01823	EPCMKLML_01270	DJLPNLGL_01269	MIDKCECA_00805	DCPFONIA_01837	IEIEOLNK_01829	PHIIEJBL_01858
coaD		Phosphopantetheine adenylyltransferase	46	46	1	1	422				491	491	491	PGCHEGPE_00839	OCOFGFMB_01610	EAOMLFGP_00477	LHMDJMJG_01630	IKDLBHCP_00997	AMDKGMGA_01019	GAIEGEDB_00810	GDDNCICH_00814	PAADNGIP_00760	OLBGFLCP_01265	EELMGBGK_00866	EDBIPDPG_00755	BEDGMOGA_00766	JEOHDMCO_00694	LPDNILLO_00810	PLJACNLN_00811	DDEFAKFN_00738	OEJPHLGD_00778	ECNPBPAE_00817	EKFCDNBK_00825	HGHNNNMJ_00867	JDGLLDHO_00823	BDBMOFKM_00762	MCBBHMAC_00805	LNDBPDFH_01293	BJMINCDE_01102	HABLEDEA_01102	DNCHKIFB_01102	GDHFBEKI_00861	JJFOCAGO_00806	EPCMKLML_01304	DJLPNLGL_01303	MIDKCECA_01005	DCPFONIA_00493	IEIEOLNK_00820	PHIIEJBL_00809
group_3249		hypothetical protein	46	46	1	1	3392				209	209	209	PGCHEGPE_01028	OCOFGFMB_00688	EAOMLFGP_00706	LHMDJMJG_00635	IKDLBHCP_00116	AMDKGMGA_00116	GAIEGEDB_01034	GDDNCICH_01053	PAADNGIP_01023	OLBGFLCP_01217	EELMGBGK_01036	EDBIPDPG_01019	BEDGMOGA_01030	JEOHDMCO_00862	LPDNILLO_01053	PLJACNLN_01036	DDEFAKFN_00962	OEJPHLGD_00967	ECNPBPAE_01056	EKFCDNBK_01045	HGHNNNMJ_01033	JDGLLDHO_01013	BDBMOFKM_00913	MCBBHMAC_01022	LNDBPDFH_01564	BJMINCDE_01068	HABLEDEA_01069	DNCHKIFB_01068	GDHFBEKI_01034	JJFOCAGO_01045	EPCMKLML_01546	DJLPNLGL_01545	MIDKCECA_00116	DCPFONIA_01217	IEIEOLNK_01059	PHIIEJBL_01027
cysS		Cysteine--tRNA ligase	46	46	1	1	1350				1412	1412	1412	PGCHEGPE_00403	OCOFGFMB_00322	EAOMLFGP_00194	LHMDJMJG_00187	IKDLBHCP_00228	AMDKGMGA_00200	GAIEGEDB_00403	GDDNCICH_00331	PAADNGIP_00403	OLBGFLCP_00265	EELMGBGK_00403	EDBIPDPG_00408	BEDGMOGA_00408	JEOHDMCO_00196	LPDNILLO_00403	PLJACNLN_00404	DDEFAKFN_00404	OEJPHLGD_00400	ECNPBPAE_00404	EKFCDNBK_00404	HGHNNNMJ_00404	JDGLLDHO_00412	BDBMOFKM_02358	MCBBHMAC_00418	LNDBPDFH_00626	BJMINCDE_00991	HABLEDEA_00992	DNCHKIFB_00991	GDHFBEKI_00404	JJFOCAGO_00420	EPCMKLML_00711	DJLPNLGL_00710	MIDKCECA_00228	DCPFONIA_00070	IEIEOLNK_00331	PHIIEJBL_00403
atpD		ATP synthase subunit beta	46	46	1	1	3571				1406	1406	1406	PGCHEGPE_02438	OCOFGFMB_02408	EAOMLFGP_02365	LHMDJMJG_01066	IKDLBHCP_02331	AMDKGMGA_02338	GAIEGEDB_02453	GDDNCICH_02452	PAADNGIP_02442	OLBGFLCP_01751	EELMGBGK_02458	EDBIPDPG_02352	BEDGMOGA_02362	JEOHDMCO_02504	LPDNILLO_02463	PLJACNLN_02458	DDEFAKFN_02458	OEJPHLGD_02459	ECNPBPAE_02463	EKFCDNBK_02451	HGHNNNMJ_02441	JDGLLDHO_02473	BDBMOFKM_02224	MCBBHMAC_02445	LNDBPDFH_01605	BJMINCDE_02207	HABLEDEA_02214	DNCHKIFB_02207	GDHFBEKI_02457	JJFOCAGO_02454	EPCMKLML_01620	DJLPNLGL_01619	MIDKCECA_02302	DCPFONIA_02396	IEIEOLNK_02458	PHIIEJBL_02472
group_3252		PTS system fructose IIA component	46	46	1	1	2357				422	422	422	PGCHEGPE_00195	OCOFGFMB_01929	EAOMLFGP_01479	LHMDJMJG_01780	IKDLBHCP_02536	AMDKGMGA_02515	GAIEGEDB_00195	GDDNCICH_00667	PAADNGIP_00195	OLBGFLCP_00196	EELMGBGK_00196	EDBIPDPG_01750	BEDGMOGA_01761	JEOHDMCO_02657	LPDNILLO_00196	PLJACNLN_00196	DDEFAKFN_00195	OEJPHLGD_00195	ECNPBPAE_00196	EKFCDNBK_00196	HGHNNNMJ_00196	JDGLLDHO_00013	BDBMOFKM_01304	MCBBHMAC_00013	LNDBPDFH_00282	BJMINCDE_01721	HABLEDEA_01729	DNCHKIFB_01721	GDHFBEKI_00196	JJFOCAGO_00212	EPCMKLML_00355	DJLPNLGL_00355	MIDKCECA_02522	DCPFONIA_00592	IEIEOLNK_00673	PHIIEJBL_00013
prmC_2		Release factor glutamine methyltransferase	46	46	1	1	1496				839	839	839	PGCHEGPE_02191	OCOFGFMB_02156	EAOMLFGP_02142	LHMDJMJG_02042	IKDLBHCP_00361	AMDKGMGA_00369	GAIEGEDB_02199	GDDNCICH_02197	PAADNGIP_02223	OLBGFLCP_01128	EELMGBGK_02216	EDBIPDPG_02256	BEDGMOGA_02266	JEOHDMCO_02251	LPDNILLO_02221	PLJACNLN_02204	DDEFAKFN_02190	OEJPHLGD_02176	ECNPBPAE_02230	EKFCDNBK_02218	HGHNNNMJ_02208	JDGLLDHO_02224	BDBMOFKM_00953	MCBBHMAC_02202	LNDBPDFH_00424	BJMINCDE_00333	HABLEDEA_00333	DNCHKIFB_00333	GDHFBEKI_02203	JJFOCAGO_02208	EPCMKLML_00522	DJLPNLGL_00489	MIDKCECA_00361	DCPFONIA_01128	IEIEOLNK_02203	PHIIEJBL_02217
group_3254		hypothetical protein	46	46	1	1	998				833	833	833	PGCHEGPE_01675	OCOFGFMB_01442	EAOMLFGP_01379	LHMDJMJG_02512	IKDLBHCP_02138	AMDKGMGA_02145	GAIEGEDB_01706	GDDNCICH_01692	PAADNGIP_01723	OLBGFLCP_02292	EELMGBGK_01726	EDBIPDPG_01826	BEDGMOGA_01837	JEOHDMCO_01738	LPDNILLO_01713	PLJACNLN_01731	DDEFAKFN_01697	OEJPHLGD_01701	ECNPBPAE_01756	EKFCDNBK_01744	HGHNNNMJ_01733	JDGLLDHO_01725	BDBMOFKM_01763	MCBBHMAC_01683	LNDBPDFH_02048	BJMINCDE_01590	HABLEDEA_01598	DNCHKIFB_01590	GDHFBEKI_01729	JJFOCAGO_01692	EPCMKLML_02131	DJLPNLGL_02098	MIDKCECA_02123	DCPFONIA_01927	IEIEOLNK_01698	PHIIEJBL_01740
group_3255		ABC-2 family transporter protein	46	46	1	1	1661				1145	1145	1145	PGCHEGPE_02016	OCOFGFMB_01062	EAOMLFGP_00591	LHMDJMJG_01604	IKDLBHCP_01824	AMDKGMGA_01832	GAIEGEDB_00543	GDDNCICH_00471	PAADNGIP_00824	OLBGFLCP_00344	EELMGBGK_00543	EDBIPDPG_00233	BEDGMOGA_00233	JEOHDMCO_00435	LPDNILLO_00543	PLJACNLN_00544	DDEFAKFN_00544	OEJPHLGD_00540	ECNPBPAE_00544	EKFCDNBK_00544	HGHNNNMJ_00544	JDGLLDHO_00552	BDBMOFKM_01881	MCBBHMAC_02010	LNDBPDFH_02222	BJMINCDE_01693	HABLEDEA_01701	DNCHKIFB_01693	GDHFBEKI_00544	JJFOCAGO_02033	EPCMKLML_02267	DJLPNLGL_02257	MIDKCECA_01810	DCPFONIA_00995	IEIEOLNK_00471	PHIIEJBL_00543
afr_1		1,5-anhydro-D-fructose reductase	46	46	1	1	472				956	956	956	PGCHEGPE_00790	OCOFGFMB_02028	EAOMLFGP_00526	LHMDJMJG_02140	IKDLBHCP_01918	AMDKGMGA_01926	GAIEGEDB_00859	GDDNCICH_00863	PAADNGIP_00711	OLBGFLCP_02443	EELMGBGK_00817	EDBIPDPG_00706	BEDGMOGA_00717	JEOHDMCO_00645	LPDNILLO_00859	PLJACNLN_00860	DDEFAKFN_00787	OEJPHLGD_00729	ECNPBPAE_00866	EKFCDNBK_00874	HGHNNNMJ_00818	JDGLLDHO_00872	BDBMOFKM_00713	MCBBHMAC_00854	LNDBPDFH_01631	BJMINCDE_01661	HABLEDEA_01669	DNCHKIFB_01661	GDHFBEKI_00812	JJFOCAGO_00855	EPCMKLML_01656	DJLPNLGL_01655	MIDKCECA_01904	DCPFONIA_00444	IEIEOLNK_00869	PHIIEJBL_00858
group_3257		hypothetical protein	46	46	1	4	7				1094	1094	1094	PGCHEGPE_02554	OCOFGFMB_02525	EAOMLFGP_02474	LHMDJMJG_02777	IKDLBHCP_02495	AMDKGMGA_02471	GAIEGEDB_02545	GDDNCICH_02570	PAADNGIP_02556	OLBGFLCP_02851	EELMGBGK_02576	EDBIPDPG_02797	BEDGMOGA_02812	JEOHDMCO_02581	LPDNILLO_02591	PLJACNLN_02552	DDEFAKFN_02550	OEJPHLGD_02538	ECNPBPAE_02577	EKFCDNBK_02553	HGHNNNMJ_02553	JDGLLDHO_02567	BDBMOFKM_01897	MCBBHMAC_02573	LNDBPDFH_02293	BJMINCDE_01787	HABLEDEA_01795	DNCHKIFB_01787	GDHFBEKI_02561	JJFOCAGO_02556	EPCMKLML_02321	DJLPNLGL_02311	MIDKCECA_02466	DCPFONIA_02003	IEIEOLNK_02576	PHIIEJBL_02579
zitB		Zinc transporter ZitB	46	46	1	1	1782				935	935	935	PGCHEGPE_01156	OCOFGFMB_00766	EAOMLFGP_00840	LHMDJMJG_01118	IKDLBHCP_02438	AMDKGMGA_02445	GAIEGEDB_01272	GDDNCICH_01235	PAADNGIP_01258	OLBGFLCP_01398	EELMGBGK_01218	EDBIPDPG_01204	BEDGMOGA_01215	JEOHDMCO_01687	LPDNILLO_01235	PLJACNLN_01274	DDEFAKFN_01144	OEJPHLGD_01149	ECNPBPAE_01291	EKFCDNBK_01280	HGHNNNMJ_01268	JDGLLDHO_01278	BDBMOFKM_01225	MCBBHMAC_01151	LNDBPDFH_00258	BJMINCDE_01141	HABLEDEA_01141	DNCHKIFB_01141	GDHFBEKI_01224	JJFOCAGO_01125	EPCMKLML_00257	DJLPNLGL_00257	MIDKCECA_02401	DCPFONIA_01296	IEIEOLNK_01193	PHIIEJBL_01290
wbbL		N-acetylglucosaminyl-diphospho-decaprenol L-rhamnosyltransferase	46	46	1	1	3003				800	800	800	PGCHEGPE_01621	OCOFGFMB_01274	EAOMLFGP_01301	LHMDJMJG_01152	IKDLBHCP_02101	AMDKGMGA_02108	GAIEGEDB_01690	GDDNCICH_01615	PAADNGIP_01677	OLBGFLCP_01796	EELMGBGK_01596	EDBIPDPG_01691	BEDGMOGA_01702	JEOHDMCO_00809	LPDNILLO_01613	PLJACNLN_01654	DDEFAKFN_01643	OEJPHLGD_01647	ECNPBPAE_01710	EKFCDNBK_01698	HGHNNNMJ_01687	JDGLLDHO_01696	BDBMOFKM_01702	MCBBHMAC_01616	LNDBPDFH_02026	BJMINCDE_01449	HABLEDEA_01456	DNCHKIFB_01448	GDHFBEKI_01652	JJFOCAGO_01638	EPCMKLML_02107	DJLPNLGL_02074	MIDKCECA_02086	DCPFONIA_02080	IEIEOLNK_01621	PHIIEJBL_01657
argR_1		Arginine repressor	46	46	1	1	2072				455	455	455	PGCHEGPE_00022	OCOFGFMB_01694	EAOMLFGP_00341	LHMDJMJG_01241	IKDLBHCP_01881	AMDKGMGA_01902	GAIEGEDB_00022	GDDNCICH_00022	PAADNGIP_00022	OLBGFLCP_00022	EELMGBGK_00022	EDBIPDPG_00273	BEDGMOGA_00273	JEOHDMCO_00276	LPDNILLO_00022	PLJACNLN_00022	DDEFAKFN_00022	OEJPHLGD_00022	ECNPBPAE_00022	EKFCDNBK_00022	HGHNNNMJ_00022	JDGLLDHO_00186	BDBMOFKM_00380	MCBBHMAC_00186	LNDBPDFH_01367	BJMINCDE_01635	HABLEDEA_01643	DNCHKIFB_01635	GDHFBEKI_00022	JJFOCAGO_00039	EPCMKLML_01380	DJLPNLGL_01379	MIDKCECA_01867	DCPFONIA_00135	IEIEOLNK_00022	PHIIEJBL_00186
oppD_1		Oligopeptide transport ATP-binding protein OppD	46	46	1	1	2175				1004	1004	1004	PGCHEGPE_00320	OCOFGFMB_00113	EAOMLFGP_00113	LHMDJMJG_01967	IKDLBHCP_00643	AMDKGMGA_00651	GAIEGEDB_00320	GDDNCICH_00248	PAADNGIP_00320	OLBGFLCP_02282	EELMGBGK_00321	EDBIPDPG_00113	BEDGMOGA_00113	JEOHDMCO_00113	LPDNILLO_00321	PLJACNLN_00321	DDEFAKFN_00321	OEJPHLGD_00317	ECNPBPAE_00321	EKFCDNBK_00321	HGHNNNMJ_00321	JDGLLDHO_00239	BDBMOFKM_00538	MCBBHMAC_00337	LNDBPDFH_01965	BJMINCDE_01734	HABLEDEA_01742	DNCHKIFB_01734	GDHFBEKI_00321	JJFOCAGO_00337	EPCMKLML_02048	DJLPNLGL_02015	MIDKCECA_00643	DCPFONIA_00736	IEIEOLNK_00248	PHIIEJBL_00230
group_3262		Bifunctional NMN adenylyltransferase/Nudix hydrolase	46	46	1	1	1469				821	821	821	PGCHEGPE_01405	OCOFGFMB_01098	EAOMLFGP_01057	LHMDJMJG_00961	IKDLBHCP_00333	AMDKGMGA_00341	GAIEGEDB_01474	GDDNCICH_01631	PAADNGIP_01461	OLBGFLCP_01156	EELMGBGK_01420	EDBIPDPG_01556	BEDGMOGA_01567	JEOHDMCO_01350	LPDNILLO_01437	PLJACNLN_01670	DDEFAKFN_01390	OEJPHLGD_01396	ECNPBPAE_01494	EKFCDNBK_01482	HGHNNNMJ_01471	JDGLLDHO_01480	BDBMOFKM_01742	MCBBHMAC_01404	LNDBPDFH_01942	BJMINCDE_00305	HABLEDEA_00305	DNCHKIFB_00305	GDHFBEKI_01668	JJFOCAGO_01422	EPCMKLML_02001	DJLPNLGL_01968	MIDKCECA_00333	DCPFONIA_01156	IEIEOLNK_01637	PHIIEJBL_01469
yckB		putative ABC transporter extracellular-binding protein YckB	46	46	1	1	1795				836	836	836	PGCHEGPE_01169	OCOFGFMB_00779	EAOMLFGP_00853	LHMDJMJG_01105	IKDLBHCP_01511	AMDKGMGA_01519	GAIEGEDB_01285	GDDNCICH_01248	PAADNGIP_01271	OLBGFLCP_01411	EELMGBGK_01231	EDBIPDPG_01217	BEDGMOGA_01228	JEOHDMCO_01674	LPDNILLO_01248	PLJACNLN_01287	DDEFAKFN_01157	OEJPHLGD_01162	ECNPBPAE_01304	EKFCDNBK_01293	HGHNNNMJ_01281	JDGLLDHO_01291	BDBMOFKM_01238	MCBBHMAC_01164	LNDBPDFH_00245	BJMINCDE_01154	HABLEDEA_01154	DNCHKIFB_01154	GDHFBEKI_01237	JJFOCAGO_01138	EPCMKLML_00244	DJLPNLGL_00244	MIDKCECA_01496	DCPFONIA_01310	IEIEOLNK_01206	PHIIEJBL_01277
group_3264		Transglycosylase associated protein	46	46	1	1	235				266	266	266	PGCHEGPE_01350	OCOFGFMB_00949	EAOMLFGP_01361	LHMDJMJG_00709	IKDLBHCP_01589	AMDKGMGA_01597	GAIEGEDB_01419	GDDNCICH_01382	PAADNGIP_01405	OLBGFLCP_01545	EELMGBGK_01365	EDBIPDPG_01500	BEDGMOGA_01511	JEOHDMCO_01294	LPDNILLO_01382	PLJACNLN_01421	DDEFAKFN_01335	OEJPHLGD_01340	ECNPBPAE_01438	EKFCDNBK_01426	HGHNNNMJ_01415	JDGLLDHO_01425	BDBMOFKM_01999	MCBBHMAC_01374	LNDBPDFH_01975	BJMINCDE_01288	HABLEDEA_01331	DNCHKIFB_01287	GDHFBEKI_01419	JJFOCAGO_01367	EPCMKLML_02062	DJLPNLGL_02029	MIDKCECA_01574	DCPFONIA_01579	IEIEOLNK_01388	PHIIEJBL_01439
ycjP		Inner membrane ABC transporter permease protein YcjP	46	46	1	1	1979				836	836	836	PGCHEGPE_00528	OCOFGFMB_00863	EAOMLFGP_01327	LHMDJMJG_01531	IKDLBHCP_00169	AMDKGMGA_00259	GAIEGEDB_00628	GDDNCICH_00556	PAADNGIP_00528	OLBGFLCP_01364	EELMGBGK_00628	EDBIPDPG_00477	BEDGMOGA_00477	JEOHDMCO_00518	LPDNILLO_00628	PLJACNLN_00629	DDEFAKFN_00629	OEJPHLGD_00625	ECNPBPAE_00629	EKFCDNBK_00629	HGHNNNMJ_00629	JDGLLDHO_00635	BDBMOFKM_00580	MCBBHMAC_00622	LNDBPDFH_00681	BJMINCDE_01361	HABLEDEA_01274	DNCHKIFB_01360	GDHFBEKI_00629	JJFOCAGO_00498	EPCMKLML_00656	DJLPNLGL_00655	MIDKCECA_00169	DCPFONIA_00643	IEIEOLNK_00515	PHIIEJBL_00705
group_3266		Carbohydrate deacetylase	46	46	1	3	36				764	764	764	PGCHEGPE_02145	OCOFGFMB_02095	EAOMLFGP_02066	LHMDJMJG_02687	IKDLBHCP_02166	AMDKGMGA_02173	GAIEGEDB_02135	GDDNCICH_02151	PAADNGIP_02177	OLBGFLCP_01927	EELMGBGK_02170	EDBIPDPG_02212	BEDGMOGA_02222	JEOHDMCO_02170	LPDNILLO_02175	PLJACNLN_02160	DDEFAKFN_02126	OEJPHLGD_02130	ECNPBPAE_02184	EKFCDNBK_02172	HGHNNNMJ_02162	JDGLLDHO_02161	BDBMOFKM_02546	MCBBHMAC_02139	LNDBPDFH_02156	BJMINCDE_02020	HABLEDEA_02028	DNCHKIFB_02020	GDHFBEKI_02157	JJFOCAGO_02162	EPCMKLML_02200	DJLPNLGL_02190	MIDKCECA_02151	DCPFONIA_01841	IEIEOLNK_02157	PHIIEJBL_02154
cysE_1		Serine acetyltransferase	46	46	1	1	1351				536	536	536	PGCHEGPE_00404	OCOFGFMB_00323	EAOMLFGP_00193	LHMDJMJG_00186	IKDLBHCP_00227	AMDKGMGA_00201	GAIEGEDB_00404	GDDNCICH_00332	PAADNGIP_00404	OLBGFLCP_00264	EELMGBGK_00404	EDBIPDPG_00407	BEDGMOGA_00407	JEOHDMCO_00197	LPDNILLO_00404	PLJACNLN_00405	DDEFAKFN_00405	OEJPHLGD_00401	ECNPBPAE_00405	EKFCDNBK_00405	HGHNNNMJ_00405	JDGLLDHO_00413	BDBMOFKM_02357	MCBBHMAC_00417	LNDBPDFH_00627	BJMINCDE_00992	HABLEDEA_00993	DNCHKIFB_00992	GDHFBEKI_00405	JJFOCAGO_00421	EPCMKLML_00710	DJLPNLGL_00709	MIDKCECA_00227	DCPFONIA_00069	IEIEOLNK_00332	PHIIEJBL_00404
hin_1		DNA-invertase hin	46	46	1	1	2220				581	581	581	PGCHEGPE_00274	OCOFGFMB_00067	EAOMLFGP_00067	LHMDJMJG_00293	IKDLBHCP_00597	AMDKGMGA_00605	GAIEGEDB_00274	GDDNCICH_00202	PAADNGIP_00274	OLBGFLCP_00581	EELMGBGK_00275	EDBIPDPG_00067	BEDGMOGA_00067	JEOHDMCO_00067	LPDNILLO_00275	PLJACNLN_00275	DDEFAKFN_00275	OEJPHLGD_00271	ECNPBPAE_00275	EKFCDNBK_00275	HGHNNNMJ_00275	JDGLLDHO_00285	BDBMOFKM_00492	MCBBHMAC_00291	LNDBPDFH_00889	BJMINCDE_00864	HABLEDEA_00865	DNCHKIFB_00864	GDHFBEKI_00275	JJFOCAGO_00291	EPCMKLML_00886	DJLPNLGL_00885	MIDKCECA_00597	DCPFONIA_00690	IEIEOLNK_00202	PHIIEJBL_00276
group_3269		MgtC family protein	46	46	1	1	1586				713	713	713	PGCHEGPE_00644	OCOFGFMB_01042	EAOMLFGP_00571	LHMDJMJG_00761	IKDLBHCP_02240	AMDKGMGA_02247	GAIEGEDB_00523	GDDNCICH_00451	PAADNGIP_00804	OLBGFLCP_00364	EELMGBGK_00523	EDBIPDPG_00213	BEDGMOGA_00213	JEOHDMCO_00415	LPDNILLO_00523	PLJACNLN_00524	DDEFAKFN_00524	OEJPHLGD_00520	ECNPBPAE_00524	EKFCDNBK_00524	HGHNNNMJ_00524	JDGLLDHO_00532	BDBMOFKM_02156	MCBBHMAC_00703	LNDBPDFH_02194	BJMINCDE_02069	HABLEDEA_02077	DNCHKIFB_02069	GDHFBEKI_00524	JJFOCAGO_00661	EPCMKLML_02237	DJLPNLGL_02227	MIDKCECA_02225	DCPFONIA_01015	IEIEOLNK_00451	PHIIEJBL_00523
group_3270		hypothetical protein	46	46	1	1	471				560	560	560	PGCHEGPE_00791	OCOFGFMB_02027	EAOMLFGP_00525	LHMDJMJG_02139	IKDLBHCP_01919	AMDKGMGA_01927	GAIEGEDB_00858	GDDNCICH_00862	PAADNGIP_00712	OLBGFLCP_02442	EELMGBGK_00818	EDBIPDPG_00707	BEDGMOGA_00718	JEOHDMCO_00646	LPDNILLO_00858	PLJACNLN_00859	DDEFAKFN_00786	OEJPHLGD_00730	ECNPBPAE_00865	EKFCDNBK_00873	HGHNNNMJ_00819	JDGLLDHO_00871	BDBMOFKM_00714	MCBBHMAC_00853	LNDBPDFH_01632	BJMINCDE_01662	HABLEDEA_01670	DNCHKIFB_01662	GDHFBEKI_00813	JJFOCAGO_00854	EPCMKLML_01655	DJLPNLGL_01654	MIDKCECA_01905	DCPFONIA_00445	IEIEOLNK_00868	PHIIEJBL_00857
group_3271		hypothetical protein	46	46	1	1	412				455	455	455	PGCHEGPE_02502	OCOFGFMB_02475	EAOMLFGP_02451	LHMDJMJG_01640	IKDLBHCP_00987	AMDKGMGA_01029	GAIEGEDB_02515	GDDNCICH_02528	PAADNGIP_02514	OLBGFLCP_01275	EELMGBGK_02525	EDBIPDPG_00765	BEDGMOGA_00776	JEOHDMCO_02490	LPDNILLO_02540	PLJACNLN_02522	DDEFAKFN_02520	OEJPHLGD_02508	ECNPBPAE_02535	EKFCDNBK_02523	HGHNNNMJ_02513	JDGLLDHO_02553	BDBMOFKM_02289	MCBBHMAC_02506	LNDBPDFH_01303	BJMINCDE_01091	HABLEDEA_01092	DNCHKIFB_01091	GDHFBEKI_02521	JJFOCAGO_02504	EPCMKLML_01294	DJLPNLGL_01293	MIDKCECA_01015	DCPFONIA_00503	IEIEOLNK_02534	PHIIEJBL_02537
group_3272		Dihydroxyacetone kinase family protein	46	46	1	1	2179				1682	1682	1682	PGCHEGPE_00316	OCOFGFMB_00109	EAOMLFGP_00109	LHMDJMJG_00251	IKDLBHCP_00639	AMDKGMGA_00647	GAIEGEDB_00316	GDDNCICH_00244	PAADNGIP_00316	OLBGFLCP_00539	EELMGBGK_00317	EDBIPDPG_00109	BEDGMOGA_00109	JEOHDMCO_00109	LPDNILLO_00317	PLJACNLN_00317	DDEFAKFN_00317	OEJPHLGD_00313	ECNPBPAE_00317	EKFCDNBK_00317	HGHNNNMJ_00317	JDGLLDHO_00243	BDBMOFKM_00534	MCBBHMAC_00333	LNDBPDFH_00847	BJMINCDE_00822	HABLEDEA_00823	DNCHKIFB_00822	GDHFBEKI_00317	JJFOCAGO_00333	EPCMKLML_00928	DJLPNLGL_00927	MIDKCECA_00639	DCPFONIA_00732	IEIEOLNK_00244	PHIIEJBL_00234
group_3273		SIS domain protein	46	46	1	1	1443				614	614	614	PGCHEGPE_02249	OCOFGFMB_02225	EAOMLFGP_02200	LHMDJMJG_02181	IKDLBHCP_00308	AMDKGMGA_00316	GAIEGEDB_02257	GDDNCICH_02255	PAADNGIP_02281	OLBGFLCP_02383	EELMGBGK_02274	EDBIPDPG_02315	BEDGMOGA_02325	JEOHDMCO_02308	LPDNILLO_02279	PLJACNLN_02262	DDEFAKFN_02248	OEJPHLGD_02234	ECNPBPAE_02288	EKFCDNBK_02276	HGHNNNMJ_02266	JDGLLDHO_02272	BDBMOFKM_01444	MCBBHMAC_02260	LNDBPDFH_02422	BJMINCDE_00280	HABLEDEA_00280	DNCHKIFB_00280	GDHFBEKI_02261	JJFOCAGO_02266	EPCMKLML_02458	DJLPNLGL_02435	MIDKCECA_00308	DCPFONIA_02219	IEIEOLNK_02261	PHIIEJBL_02265
coiA		Competence protein CoiA	46	46	1	1	1644				998	998	998	PGCHEGPE_02033	OCOFGFMB_01079	EAOMLFGP_00608	LHMDJMJG_01621	IKDLBHCP_01260	AMDKGMGA_01267	GAIEGEDB_00560	GDDNCICH_00488	PAADNGIP_00841	OLBGFLCP_00327	EELMGBGK_00560	EDBIPDPG_00250	BEDGMOGA_00250	JEOHDMCO_00452	LPDNILLO_00560	PLJACNLN_00561	DDEFAKFN_00561	OEJPHLGD_00557	ECNPBPAE_00561	EKFCDNBK_00561	HGHNNNMJ_00561	JDGLLDHO_00569	BDBMOFKM_01055	MCBBHMAC_01993	LNDBPDFH_00974	BJMINCDE_01921	HABLEDEA_01929	DNCHKIFB_01921	GDHFBEKI_00561	JJFOCAGO_02050	EPCMKLML_00988	DJLPNLGL_00987	MIDKCECA_01197	DCPFONIA_00978	IEIEOLNK_00488	PHIIEJBL_00560
group_3275		CorA-like Mg2 transporter protein	46	46	1	1	2974				956	956	956	PGCHEGPE_00940	OCOFGFMB_00502	EAOMLFGP_00949	LHMDJMJG_01585	IKDLBHCP_00502	AMDKGMGA_00510	GAIEGEDB_00946	GDDNCICH_00965	PAADNGIP_00935	OLBGFLCP_01095	EELMGBGK_00923	EDBIPDPG_00897	BEDGMOGA_00908	JEOHDMCO_00770	LPDNILLO_00986	PLJACNLN_00948	DDEFAKFN_00874	OEJPHLGD_00879	ECNPBPAE_00968	EKFCDNBK_00957	HGHNNNMJ_00945	JDGLLDHO_00952	BDBMOFKM_00252	MCBBHMAC_00959	LNDBPDFH_00091	BJMINCDE_00092	HABLEDEA_00092	DNCHKIFB_00092	GDHFBEKI_00946	JJFOCAGO_00957	EPCMKLML_00090	DJLPNLGL_00090	MIDKCECA_00502	DCPFONIA_00917	IEIEOLNK_00971	PHIIEJBL_00939
aroK		Shikimate kinase	46	46	1	1	3369				509	509	509	PGCHEGPE_01917	OCOFGFMB_01837	EAOMLFGP_01846	LHMDJMJG_02460	IKDLBHCP_00139	AMDKGMGA_00139	GAIEGEDB_01948	GDDNCICH_01964	PAADNGIP_01991	OLBGFLCP_02162	EELMGBGK_02007	EDBIPDPG_01997	BEDGMOGA_02008	JEOHDMCO_01984	LPDNILLO_01991	PLJACNLN_01973	DDEFAKFN_01939	OEJPHLGD_01943	ECNPBPAE_01998	EKFCDNBK_01986	HGHNNNMJ_01975	JDGLLDHO_01954	BDBMOFKM_01927	MCBBHMAC_01912	LNDBPDFH_01541	BJMINCDE_01840	HABLEDEA_01848	DNCHKIFB_01840	GDHFBEKI_01971	JJFOCAGO_01934	EPCMKLML_01569	DJLPNLGL_01568	MIDKCECA_00139	DCPFONIA_02057	IEIEOLNK_01970	PHIIEJBL_01969
sepF		Cell division protein SepF	46	46	1	1	2960				599	599	599	PGCHEGPE_00953	OCOFGFMB_00489	EAOMLFGP_00962	LHMDJMJG_01725	IKDLBHCP_00489	AMDKGMGA_00497	GAIEGEDB_00959	GDDNCICH_00978	PAADNGIP_00948	OLBGFLCP_01082	EELMGBGK_00910	EDBIPDPG_00884	BEDGMOGA_00895	JEOHDMCO_00783	LPDNILLO_00973	PLJACNLN_00961	DDEFAKFN_00887	OEJPHLGD_00892	ECNPBPAE_00981	EKFCDNBK_00970	HGHNNNMJ_00958	JDGLLDHO_00965	BDBMOFKM_00265	MCBBHMAC_00946	LNDBPDFH_00078	BJMINCDE_00079	HABLEDEA_00079	DNCHKIFB_00079	GDHFBEKI_00959	JJFOCAGO_00970	EPCMKLML_00077	DJLPNLGL_00077	MIDKCECA_00489	DCPFONIA_00904	IEIEOLNK_00984	PHIIEJBL_00952
group_3278		VanZ like family protein	46	46	1	1	1707				1163	1163	1163	PGCHEGPE_00610	OCOFGFMB_00284	EAOMLFGP_01796	LHMDJMJG_00157	IKDLBHCP_01489	AMDKGMGA_01496	GAIEGEDB_00710	GDDNCICH_00638	PAADNGIP_00610	OLBGFLCP_00711	EELMGBGK_00716	EDBIPDPG_01370	BEDGMOGA_01375	JEOHDMCO_00613	LPDNILLO_00710	PLJACNLN_00711	DDEFAKFN_01310	OEJPHLGD_01315	ECNPBPAE_00717	EKFCDNBK_00725	HGHNNNMJ_00717	JDGLLDHO_00723	BDBMOFKM_01340	MCBBHMAC_00495	LNDBPDFH_01194	BJMINCDE_01314	HABLEDEA_01358	DNCHKIFB_01313	GDHFBEKI_00711	JJFOCAGO_00627	EPCMKLML_01215	DJLPNLGL_01214	MIDKCECA_01473	DCPFONIA_01407	IEIEOLNK_00644	PHIIEJBL_00624
cfa		Cyclopropane-fatty-acyl-phospholipid synthase	46	46	1	1	1799				1166	1166	1166	PGCHEGPE_01173	OCOFGFMB_00783	EAOMLFGP_00857	LHMDJMJG_01101	IKDLBHCP_01515	AMDKGMGA_01523	GAIEGEDB_01289	GDDNCICH_01252	PAADNGIP_01275	OLBGFLCP_01415	EELMGBGK_01235	EDBIPDPG_01221	BEDGMOGA_01232	JEOHDMCO_01670	LPDNILLO_01252	PLJACNLN_01291	DDEFAKFN_01161	OEJPHLGD_01166	ECNPBPAE_01308	EKFCDNBK_01297	HGHNNNMJ_01285	JDGLLDHO_01295	BDBMOFKM_01242	MCBBHMAC_01168	LNDBPDFH_00241	BJMINCDE_01158	HABLEDEA_01158	DNCHKIFB_01158	GDHFBEKI_01241	JJFOCAGO_01142	EPCMKLML_00240	DJLPNLGL_00240	MIDKCECA_01500	DCPFONIA_01314	IEIEOLNK_01210	PHIIEJBL_01273
hslV		ATP-dependent protease subunit HslV	46	46	1	1	375				548	548	548	PGCHEGPE_00732	OCOFGFMB_00407	EAOMLFGP_00420	LHMDJMJG_00562	IKDLBHCP_01334	AMDKGMGA_01341	GAIEGEDB_00753	GDDNCICH_00757	PAADNGIP_00653	OLBGFLCP_00834	EELMGBGK_00759	EDBIPDPG_00822	BEDGMOGA_00833	JEOHDMCO_00957	LPDNILLO_00753	PLJACNLN_00754	DDEFAKFN_00681	OEJPHLGD_00671	ECNPBPAE_00760	EKFCDNBK_00768	HGHNNNMJ_00760	JDGLLDHO_00766	BDBMOFKM_02096	MCBBHMAC_00769	LNDBPDFH_01790	BJMINCDE_00470	HABLEDEA_00470	DNCHKIFB_00470	GDHFBEKI_00754	JJFOCAGO_00749	EPCMKLML_01823	DJLPNLGL_01822	MIDKCECA_01271	DCPFONIA_00402	IEIEOLNK_00763	PHIIEJBL_00752
group_3281		ABC transporter substrate binding protein	46	46	1	1	1972				968	968	968	PGCHEGPE_00535	OCOFGFMB_00856	EAOMLFGP_01320	LHMDJMJG_01524	IKDLBHCP_00162	AMDKGMGA_00266	GAIEGEDB_00635	GDDNCICH_00563	PAADNGIP_00535	OLBGFLCP_01357	EELMGBGK_00635	EDBIPDPG_00470	BEDGMOGA_00470	JEOHDMCO_00525	LPDNILLO_00635	PLJACNLN_00636	DDEFAKFN_00636	OEJPHLGD_00632	ECNPBPAE_00636	EKFCDNBK_00636	HGHNNNMJ_00636	JDGLLDHO_00642	BDBMOFKM_00573	MCBBHMAC_00629	LNDBPDFH_00688	BJMINCDE_01354	HABLEDEA_01267	DNCHKIFB_01353	GDHFBEKI_00636	JJFOCAGO_00491	EPCMKLML_00649	DJLPNLGL_00648	MIDKCECA_00162	DCPFONIA_00650	IEIEOLNK_00508	PHIIEJBL_00712
znuC_2		High-affinity zinc uptake system ATP-binding protein ZnuC	46	46	1	1	1331				680	680	680	PGCHEGPE_00384	OCOFGFMB_00303	EAOMLFGP_00213	LHMDJMJG_00206	IKDLBHCP_00247	AMDKGMGA_00181	GAIEGEDB_00384	GDDNCICH_00312	PAADNGIP_00384	OLBGFLCP_00284	EELMGBGK_00384	EDBIPDPG_00427	BEDGMOGA_00427	JEOHDMCO_00177	LPDNILLO_00384	PLJACNLN_00385	DDEFAKFN_00385	OEJPHLGD_00381	ECNPBPAE_00385	EKFCDNBK_00385	HGHNNNMJ_00385	JDGLLDHO_00393	BDBMOFKM_01855	MCBBHMAC_00437	LNDBPDFH_01122	BJMINCDE_00972	HABLEDEA_00973	DNCHKIFB_00972	GDHFBEKI_00385	JJFOCAGO_00401	EPCMKLML_01136	DJLPNLGL_01135	MIDKCECA_00247	DCPFONIA_00089	IEIEOLNK_00312	PHIIEJBL_00384
hisS		Histidine--tRNA ligase	46	46	1	1	1631				1292	1292	1292	PGCHEGPE_01770	OCOFGFMB_01535	EAOMLFGP_01623	LHMDJMJG_00837	IKDLBHCP_01273	AMDKGMGA_01280	GAIEGEDB_01801	GDDNCICH_01787	PAADNGIP_01818	OLBGFLCP_01525	EELMGBGK_01821	EDBIPDPG_01457	BEDGMOGA_01468	JEOHDMCO_01804	LPDNILLO_01778	PLJACNLN_01826	DDEFAKFN_01792	OEJPHLGD_01796	ECNPBPAE_01851	EKFCDNBK_01839	HGHNNNMJ_01828	JDGLLDHO_01807	BDBMOFKM_01042	MCBBHMAC_01765	LNDBPDFH_00987	BJMINCDE_01934	HABLEDEA_01942	DNCHKIFB_01934	GDHFBEKI_01824	JJFOCAGO_01787	EPCMKLML_01001	DJLPNLGL_01000	MIDKCECA_01210	DCPFONIA_01446	IEIEOLNK_01793	PHIIEJBL_01820
iadA		Isoaspartyl dipeptidase	46	46	1	1	1441				1184	1184	1184	PGCHEGPE_02247	OCOFGFMB_02223	EAOMLFGP_02198	LHMDJMJG_02179	IKDLBHCP_00306	AMDKGMGA_00314	GAIEGEDB_02255	GDDNCICH_02253	PAADNGIP_02279	OLBGFLCP_02381	EELMGBGK_02272	EDBIPDPG_02317	BEDGMOGA_02327	JEOHDMCO_02306	LPDNILLO_02277	PLJACNLN_02260	DDEFAKFN_02246	OEJPHLGD_02232	ECNPBPAE_02286	EKFCDNBK_02274	HGHNNNMJ_02264	JDGLLDHO_02274	BDBMOFKM_01442	MCBBHMAC_02258	LNDBPDFH_02420	BJMINCDE_00278	HABLEDEA_00278	DNCHKIFB_00278	GDHFBEKI_02259	JJFOCAGO_02264	EPCMKLML_02460	DJLPNLGL_02437	MIDKCECA_00306	DCPFONIA_02217	IEIEOLNK_02259	PHIIEJBL_02267
yumC		Ferredoxin--NADP reductase 2	46	46	1	1	1418				998	998	998	PGCHEGPE_02461	OCOFGFMB_02434	EAOMLFGP_02400	LHMDJMJG_02406	IKDLBHCP_00283	AMDKGMGA_00291	GAIEGEDB_02488	GDDNCICH_02487	PAADNGIP_02457	OLBGFLCP_02612	EELMGBGK_02484	EDBIPDPG_02462	BEDGMOGA_02476	JEOHDMCO_02515	LPDNILLO_02499	PLJACNLN_02481	DDEFAKFN_02493	OEJPHLGD_02481	ECNPBPAE_02478	EKFCDNBK_02466	HGHNNNMJ_02456	JDGLLDHO_02519	BDBMOFKM_01419	MCBBHMAC_02479	LNDBPDFH_02133	BJMINCDE_02159	HABLEDEA_02166	DNCHKIFB_02159	GDHFBEKI_02480	JJFOCAGO_02477	EPCMKLML_02180	DJLPNLGL_02170	MIDKCECA_00283	DCPFONIA_02409	IEIEOLNK_02493	PHIIEJBL_02487
perR		Peroxide operon regulator	46	46	1	1	1688				446	446	446	PGCHEGPE_02775	OCOFGFMB_02736	EAOMLFGP_02667	LHMDJMJG_00176	IKDLBHCP_02651	AMDKGMGA_02628	GAIEGEDB_02710	GDDNCICH_02768	PAADNGIP_02754	OLBGFLCP_00730	EELMGBGK_02740	EDBIPDPG_01389	BEDGMOGA_01356	JEOHDMCO_02789	LPDNILLO_02777	PLJACNLN_02754	DDEFAKFN_02712	OEJPHLGD_02722	ECNPBPAE_02757	EKFCDNBK_02730	HGHNNNMJ_02741	JDGLLDHO_02737	BDBMOFKM_01320	MCBBHMAC_02781	LNDBPDFH_01174	BJMINCDE_02542	HABLEDEA_02528	DNCHKIFB_02531	GDHFBEKI_02767	JJFOCAGO_02756	EPCMKLML_01235	DJLPNLGL_01234	MIDKCECA_02613	DCPFONIA_01387	IEIEOLNK_02758	PHIIEJBL_02768
tqsA_1		AI-2 transport protein TqsA	46	46	1	1	1525				1166	1166	1166	PGCHEGPE_00705	OCOFGFMB_01954	EAOMLFGP_01978	LHMDJMJG_01435	IKDLBHCP_00390	AMDKGMGA_00398	GAIEGEDB_00462	GDDNCICH_00390	PAADNGIP_01886	OLBGFLCP_00425	EELMGBGK_00462	EDBIPDPG_00152	BEDGMOGA_00152	JEOHDMCO_00354	LPDNILLO_00462	PLJACNLN_00463	DDEFAKFN_00463	OEJPHLGD_00459	ECNPBPAE_00463	EKFCDNBK_00463	HGHNNNMJ_00463	JDGLLDHO_00471	BDBMOFKM_00982	MCBBHMAC_00642	LNDBPDFH_00395	BJMINCDE_00362	HABLEDEA_00362	DNCHKIFB_00362	GDHFBEKI_00463	JJFOCAGO_00722	EPCMKLML_00493	DJLPNLGL_00518	MIDKCECA_00390	DCPFONIA_01353	IEIEOLNK_00390	PHIIEJBL_00462
group_3288		hypothetical protein	46	46	1	1	2770				365	365	365	PGCHEGPE_01482	OCOFGFMB_01175	EAOMLFGP_01170	LHMDJMJG_01831	IKDLBHCP_02370	AMDKGMGA_02377	GAIEGEDB_01551	GDDNCICH_01476	PAADNGIP_01538	OLBGFLCP_01680	EELMGBGK_01497	EDBIPDPG_01608	BEDGMOGA_01619	JEOHDMCO_01427	LPDNILLO_01514	PLJACNLN_01515	DDEFAKFN_01467	OEJPHLGD_01473	ECNPBPAE_01571	EKFCDNBK_01559	HGHNNNMJ_01548	JDGLLDHO_01575	BDBMOFKM_00194	MCBBHMAC_01495	LNDBPDFH_02236	BJMINCDE_00150	HABLEDEA_00150	DNCHKIFB_00150	GDHFBEKI_01513	JJFOCAGO_01499	EPCMKLML_02253	DJLPNLGL_02243	MIDKCECA_02341	DCPFONIA_01714	IEIEOLNK_01482	PHIIEJBL_01542
folD		Bifunctional protein FolD protein	46	46	1	1	2981				854	854	854	PGCHEGPE_00932	OCOFGFMB_00510	EAOMLFGP_00941	LHMDJMJG_01577	IKDLBHCP_00510	AMDKGMGA_00518	GAIEGEDB_00938	GDDNCICH_00957	PAADNGIP_00927	OLBGFLCP_01103	EELMGBGK_00931	EDBIPDPG_00905	BEDGMOGA_00916	JEOHDMCO_00762	LPDNILLO_00994	PLJACNLN_00940	DDEFAKFN_00866	OEJPHLGD_00871	ECNPBPAE_00960	EKFCDNBK_00949	HGHNNNMJ_00937	JDGLLDHO_00944	BDBMOFKM_00244	MCBBHMAC_00967	LNDBPDFH_00099	BJMINCDE_00100	HABLEDEA_00100	DNCHKIFB_00100	GDHFBEKI_00938	JJFOCAGO_00949	EPCMKLML_00098	DJLPNLGL_00098	MIDKCECA_00510	DCPFONIA_02546	IEIEOLNK_00963	PHIIEJBL_00931
group_3290		putative response regulatory protein	46	46	1	2	47				1445	1445	1445	PGCHEGPE_00905	OCOFGFMB_00605	EAOMLFGP_01259	LHMDJMJG_01179	IKDLBHCP_00872	AMDKGMGA_00880	GAIEGEDB_00911	GDDNCICH_00930	PAADNGIP_00900	OLBGFLCP_01019	EELMGBGK_00985	EDBIPDPG_00668	BEDGMOGA_00655	JEOHDMCO_00747	LPDNILLO_00926	PLJACNLN_00913	DDEFAKFN_00839	OEJPHLGD_00844	ECNPBPAE_00933	EKFCDNBK_00922	HGHNNNMJ_00910	JDGLLDHO_00893	BDBMOFKM_00448	MCBBHMAC_00899	LNDBPDFH_00509	BJMINCDE_00790	HABLEDEA_00791	DNCHKIFB_00790	GDHFBEKI_00911	JJFOCAGO_00922	EPCMKLML_00578	DJLPNLGL_00578	MIDKCECA_00866	DCPFONIA_01104	IEIEOLNK_00936	PHIIEJBL_00904
desK		Sensor histidine kinase DesK	46	46	1	1	1659				1079	1079	1079	PGCHEGPE_02018	OCOFGFMB_01064	EAOMLFGP_00593	LHMDJMJG_01606	IKDLBHCP_01826	AMDKGMGA_01834	GAIEGEDB_00545	GDDNCICH_00473	PAADNGIP_00826	OLBGFLCP_00342	EELMGBGK_00545	EDBIPDPG_00235	BEDGMOGA_00235	JEOHDMCO_00437	LPDNILLO_00545	PLJACNLN_00546	DDEFAKFN_00546	OEJPHLGD_00542	ECNPBPAE_00546	EKFCDNBK_00546	HGHNNNMJ_00546	JDGLLDHO_00554	BDBMOFKM_01883	MCBBHMAC_02008	LNDBPDFH_02220	BJMINCDE_01695	HABLEDEA_01703	DNCHKIFB_01695	GDHFBEKI_00546	JJFOCAGO_02035	EPCMKLML_02269	DJLPNLGL_02259	MIDKCECA_01812	DCPFONIA_00993	IEIEOLNK_00473	PHIIEJBL_00545
group_3292		hypothetical protein	46	46	1	1	2286				191	191	191	PGCHEGPE_00214	OCOFGFMB_00007	EAOMLFGP_00007	LHMDJMJG_01333	IKDLBHCP_01782	AMDKGMGA_01790	GAIEGEDB_00214	GDDNCICH_00142	PAADNGIP_00214	OLBGFLCP_00642	EELMGBGK_00215	EDBIPDPG_00007	BEDGMOGA_00007	JEOHDMCO_00007	LPDNILLO_00215	PLJACNLN_00215	DDEFAKFN_00214	OEJPHLGD_00210	ECNPBPAE_00215	EKFCDNBK_00215	HGHNNNMJ_00215	JDGLLDHO_00345	BDBMOFKM_00846	MCBBHMAC_00231	LNDBPDFH_02591	BJMINCDE_01514	HABLEDEA_01522	DNCHKIFB_01496	GDHFBEKI_00215	JJFOCAGO_00231	EPCMKLML_02616	DJLPNLGL_02600	MIDKCECA_01768	DCPFONIA_01519	IEIEOLNK_00142	PHIIEJBL_00336
brnQ_1		Branched-chain amino acid transport system 2 carrier protein	46	46	1	1	223				1352	1352	1352	PGCHEGPE_01362	OCOFGFMB_00961	EAOMLFGP_01349	LHMDJMJG_00721	IKDLBHCP_01576	AMDKGMGA_01584	GAIEGEDB_01431	GDDNCICH_01395	PAADNGIP_01418	OLBGFLCP_01557	EELMGBGK_01377	EDBIPDPG_01513	BEDGMOGA_01524	JEOHDMCO_01307	LPDNILLO_01394	PLJACNLN_01434	DDEFAKFN_01347	OEJPHLGD_01353	ECNPBPAE_01451	EKFCDNBK_01439	HGHNNNMJ_01428	JDGLLDHO_01437	BDBMOFKM_01987	MCBBHMAC_01362	LNDBPDFH_01988	BJMINCDE_01275	HABLEDEA_01318	DNCHKIFB_01275	GDHFBEKI_01432	JJFOCAGO_01379	EPCMKLML_02049	DJLPNLGL_02016	MIDKCECA_01561	DCPFONIA_01592	IEIEOLNK_01401	PHIIEJBL_01426
tig		Trigger factor	46	46	1	1	3397				1289	1289	1289	PGCHEGPE_01023	OCOFGFMB_00683	EAOMLFGP_00701	LHMDJMJG_00630	IKDLBHCP_00111	AMDKGMGA_00111	GAIEGEDB_01029	GDDNCICH_01048	PAADNGIP_01018	OLBGFLCP_01212	EELMGBGK_01031	EDBIPDPG_01014	BEDGMOGA_01025	JEOHDMCO_00857	LPDNILLO_01048	PLJACNLN_01031	DDEFAKFN_00957	OEJPHLGD_00962	ECNPBPAE_01051	EKFCDNBK_01040	HGHNNNMJ_01028	JDGLLDHO_01018	BDBMOFKM_00918	MCBBHMAC_01017	LNDBPDFH_02072	BJMINCDE_01063	HABLEDEA_01064	DNCHKIFB_01063	GDHFBEKI_01029	JJFOCAGO_01040	EPCMKLML_02155	DJLPNLGL_02122	MIDKCECA_00111	DCPFONIA_01212	IEIEOLNK_01054	PHIIEJBL_01022
pdp		Pyrimidine-nucleoside phosphorylase	46	46	1	1	2231				1301	1301	1301	PGCHEGPE_00263	OCOFGFMB_00056	EAOMLFGP_00056	LHMDJMJG_00304	IKDLBHCP_00586	AMDKGMGA_00594	GAIEGEDB_00263	GDDNCICH_00191	PAADNGIP_00263	OLBGFLCP_00592	EELMGBGK_00264	EDBIPDPG_00056	BEDGMOGA_00056	JEOHDMCO_00056	LPDNILLO_00264	PLJACNLN_00264	DDEFAKFN_00264	OEJPHLGD_00260	ECNPBPAE_00264	EKFCDNBK_00264	HGHNNNMJ_00264	JDGLLDHO_00296	BDBMOFKM_00481	MCBBHMAC_00280	LNDBPDFH_00900	BJMINCDE_00875	HABLEDEA_00876	DNCHKIFB_00875	GDHFBEKI_00264	JJFOCAGO_00280	EPCMKLML_00875	DJLPNLGL_00874	MIDKCECA_00586	DCPFONIA_00679	IEIEOLNK_00191	PHIIEJBL_00287
yfiC		tRNA1(Val) (adenine(37)-N6)-methyltransferase	46	46	1	1	1636				734	734	734	PGCHEGPE_01775	OCOFGFMB_01540	EAOMLFGP_01618	LHMDJMJG_00842	IKDLBHCP_01268	AMDKGMGA_01275	GAIEGEDB_01806	GDDNCICH_01792	PAADNGIP_01823	OLBGFLCP_01530	EELMGBGK_01826	EDBIPDPG_01452	BEDGMOGA_01463	JEOHDMCO_01809	LPDNILLO_01783	PLJACNLN_01831	DDEFAKFN_01797	OEJPHLGD_01801	ECNPBPAE_01856	EKFCDNBK_01844	HGHNNNMJ_01833	JDGLLDHO_01812	BDBMOFKM_01047	MCBBHMAC_01770	LNDBPDFH_00982	BJMINCDE_01929	HABLEDEA_01937	DNCHKIFB_01929	GDHFBEKI_01829	JJFOCAGO_01792	EPCMKLML_00996	DJLPNLGL_00995	MIDKCECA_01205	DCPFONIA_01441	IEIEOLNK_01798	PHIIEJBL_01815
recA		Protein RecA	46	46	1	1	1337				1049	1049	1049	PGCHEGPE_00390	OCOFGFMB_00309	EAOMLFGP_00207	LHMDJMJG_00200	IKDLBHCP_00241	AMDKGMGA_00187	GAIEGEDB_00390	GDDNCICH_00318	PAADNGIP_00390	OLBGFLCP_00278	EELMGBGK_00390	EDBIPDPG_00421	BEDGMOGA_00421	JEOHDMCO_00183	LPDNILLO_00390	PLJACNLN_00391	DDEFAKFN_00391	OEJPHLGD_00387	ECNPBPAE_00391	EKFCDNBK_00391	HGHNNNMJ_00391	JDGLLDHO_00399	BDBMOFKM_01849	MCBBHMAC_00431	LNDBPDFH_02414	BJMINCDE_00978	HABLEDEA_00979	DNCHKIFB_00978	GDHFBEKI_00391	JJFOCAGO_00407	EPCMKLML_02455	DJLPNLGL_02432	MIDKCECA_00241	DCPFONIA_00083	IEIEOLNK_00318	PHIIEJBL_00390
group_3298		hypothetical protein	46	46	1	1	355				275	275	275	PGCHEGPE_00752	OCOFGFMB_00427	EAOMLFGP_00440	LHMDJMJG_00582	IKDLBHCP_01354	AMDKGMGA_01361	GAIEGEDB_00773	GDDNCICH_00777	PAADNGIP_00673	OLBGFLCP_00854	EELMGBGK_00779	EDBIPDPG_00802	BEDGMOGA_00813	JEOHDMCO_00977	LPDNILLO_00773	PLJACNLN_00774	DDEFAKFN_00701	OEJPHLGD_00691	ECNPBPAE_00780	EKFCDNBK_00788	HGHNNNMJ_00780	JDGLLDHO_00786	BDBMOFKM_01555	MCBBHMAC_00749	LNDBPDFH_01864	BJMINCDE_00450	HABLEDEA_00450	DNCHKIFB_00450	GDHFBEKI_00774	JJFOCAGO_00769	EPCMKLML_01915	DJLPNLGL_01914	MIDKCECA_01291	DCPFONIA_00382	IEIEOLNK_00783	PHIIEJBL_00772
tilS		tRNA(Ile)-lysidine synthase	46	46	1	1	1293				1454	1454	1454	PGCHEGPE_00348	OCOFGFMB_02375	EAOMLFGP_01693	LHMDJMJG_00242	IKDLBHCP_02376	AMDKGMGA_02383	GAIEGEDB_00348	GDDNCICH_00276	PAADNGIP_00348	OLBGFLCP_00320	EELMGBGK_00348	EDBIPDPG_02182	BEDGMOGA_02169	JEOHDMCO_00141	LPDNILLO_00348	PLJACNLN_00349	DDEFAKFN_00349	OEJPHLGD_00345	ECNPBPAE_00349	EKFCDNBK_00349	HGHNNNMJ_00349	JDGLLDHO_00357	BDBMOFKM_01622	MCBBHMAC_00473	LNDBPDFH_01086	BJMINCDE_01975	HABLEDEA_01983	DNCHKIFB_01975	GDHFBEKI_00349	JJFOCAGO_00365	EPCMKLML_01100	DJLPNLGL_01099	MIDKCECA_02347	DCPFONIA_02113	IEIEOLNK_00276	PHIIEJBL_00348
ecfA2		Energy-coupling factor transporter ATP-binding protein EcfA2	46	46	1	1	2185				869	869	869	PGCHEGPE_00310	OCOFGFMB_00103	EAOMLFGP_00103	LHMDJMJG_00257	IKDLBHCP_00633	AMDKGMGA_00641	GAIEGEDB_00310	GDDNCICH_00238	PAADNGIP_00310	OLBGFLCP_00545	EELMGBGK_00311	EDBIPDPG_00103	BEDGMOGA_00103	JEOHDMCO_00103	LPDNILLO_00311	PLJACNLN_00311	DDEFAKFN_00311	OEJPHLGD_00307	ECNPBPAE_00311	EKFCDNBK_00311	HGHNNNMJ_00311	JDGLLDHO_00249	BDBMOFKM_00528	MCBBHMAC_00327	LNDBPDFH_00853	BJMINCDE_00828	HABLEDEA_00829	DNCHKIFB_00828	GDHFBEKI_00311	JJFOCAGO_00327	EPCMKLML_00922	DJLPNLGL_00921	MIDKCECA_00633	DCPFONIA_00726	IEIEOLNK_00238	PHIIEJBL_00240
group_3301		hypothetical protein	46	46	1	5	10				587	587	587	PGCHEGPE_02346	OCOFGFMB_02323	EAOMLFGP_02278	LHMDJMJG_02228	IKDLBHCP_02348	AMDKGMGA_02355	GAIEGEDB_02360	GDDNCICH_02478	PAADNGIP_02385	OLBGFLCP_02462	EELMGBGK_02366	EDBIPDPG_02402	BEDGMOGA_02412	JEOHDMCO_02400	LPDNILLO_02371	PLJACNLN_02366	DDEFAKFN_02365	OEJPHLGD_02366	ECNPBPAE_02392	EKFCDNBK_02380	HGHNNNMJ_02370	JDGLLDHO_02406	BDBMOFKM_02186	MCBBHMAC_02405	LNDBPDFH_02317	BJMINCDE_02224	HABLEDEA_02231	DNCHKIFB_02224	GDHFBEKI_02365	JJFOCAGO_02362	EPCMKLML_02339	DJLPNLGL_02329	MIDKCECA_02319	DCPFONIA_02297	IEIEOLNK_02489	PHIIEJBL_02415
nylA		6-aminohexanoate-cyclic-dimer hydrolase	46	46	1	1	1796				1451	1451	1451	PGCHEGPE_01170	OCOFGFMB_00780	EAOMLFGP_00854	LHMDJMJG_01104	IKDLBHCP_01512	AMDKGMGA_01520	GAIEGEDB_01286	GDDNCICH_01249	PAADNGIP_01272	OLBGFLCP_01412	EELMGBGK_01232	EDBIPDPG_01218	BEDGMOGA_01229	JEOHDMCO_01673	LPDNILLO_01249	PLJACNLN_01288	DDEFAKFN_01158	OEJPHLGD_01163	ECNPBPAE_01305	EKFCDNBK_01294	HGHNNNMJ_01282	JDGLLDHO_01292	BDBMOFKM_01239	MCBBHMAC_01165	LNDBPDFH_00244	BJMINCDE_01155	HABLEDEA_01155	DNCHKIFB_01155	GDHFBEKI_01238	JJFOCAGO_01139	EPCMKLML_00243	DJLPNLGL_00243	MIDKCECA_01497	DCPFONIA_01311	IEIEOLNK_01207	PHIIEJBL_01276
group_3303		Putative pyridoxal phosphate-dependent acyltransferase	46	46	1	1	1703				1190	1190	1190	PGCHEGPE_00614	OCOFGFMB_00288	EAOMLFGP_01800	LHMDJMJG_00161	IKDLBHCP_01493	AMDKGMGA_01500	GAIEGEDB_00714	GDDNCICH_00642	PAADNGIP_00614	OLBGFLCP_00715	EELMGBGK_00720	EDBIPDPG_01374	BEDGMOGA_01371	JEOHDMCO_00617	LPDNILLO_00714	PLJACNLN_00715	DDEFAKFN_01314	OEJPHLGD_01319	ECNPBPAE_00721	EKFCDNBK_00729	HGHNNNMJ_00721	JDGLLDHO_00727	BDBMOFKM_01336	MCBBHMAC_00491	LNDBPDFH_01190	BJMINCDE_01310	HABLEDEA_01354	DNCHKIFB_01309	GDHFBEKI_00715	JJFOCAGO_00631	EPCMKLML_01219	DJLPNLGL_01218	MIDKCECA_01477	DCPFONIA_01403	IEIEOLNK_00648	PHIIEJBL_00628
group_3304		Alkaline shock protein 23	46	46	1	1	2983				425	425	425	PGCHEGPE_00930	OCOFGFMB_00512	EAOMLFGP_00939	LHMDJMJG_01575	IKDLBHCP_00512	AMDKGMGA_00520	GAIEGEDB_00936	GDDNCICH_00955	PAADNGIP_00925	OLBGFLCP_01105	EELMGBGK_00933	EDBIPDPG_00907	BEDGMOGA_00918	JEOHDMCO_00760	LPDNILLO_00996	PLJACNLN_00938	DDEFAKFN_00864	OEJPHLGD_00869	ECNPBPAE_00958	EKFCDNBK_00947	HGHNNNMJ_00935	JDGLLDHO_00942	BDBMOFKM_00242	MCBBHMAC_00969	LNDBPDFH_00101	BJMINCDE_00102	HABLEDEA_00102	DNCHKIFB_00102	GDHFBEKI_00936	JJFOCAGO_00947	EPCMKLML_00100	DJLPNLGL_00100	MIDKCECA_00512	DCPFONIA_02188	IEIEOLNK_00961	PHIIEJBL_00929
hslO		33 kDa chaperonin	46	46	1	1	1290				887	887	887	PGCHEGPE_00345	OCOFGFMB_02378	EAOMLFGP_01690	LHMDJMJG_00245	IKDLBHCP_02379	AMDKGMGA_02386	GAIEGEDB_00345	GDDNCICH_00273	PAADNGIP_00345	OLBGFLCP_00323	EELMGBGK_00345	EDBIPDPG_02179	BEDGMOGA_02166	JEOHDMCO_00138	LPDNILLO_00345	PLJACNLN_00346	DDEFAKFN_00346	OEJPHLGD_00342	ECNPBPAE_00346	EKFCDNBK_00346	HGHNNNMJ_00346	JDGLLDHO_00354	BDBMOFKM_01619	MCBBHMAC_00476	LNDBPDFH_01083	BJMINCDE_01978	HABLEDEA_01986	DNCHKIFB_01978	GDHFBEKI_00346	JJFOCAGO_00362	EPCMKLML_01097	DJLPNLGL_01096	MIDKCECA_02350	DCPFONIA_02110	IEIEOLNK_00273	PHIIEJBL_00345
lacG_3		Lactose transport system permease protein LacG	46	46	1	1	3362				887	887	887	PGCHEGPE_01910	OCOFGFMB_01830	EAOMLFGP_01839	LHMDJMJG_02453	IKDLBHCP_00146	AMDKGMGA_00146	GAIEGEDB_01941	GDDNCICH_01957	PAADNGIP_01984	OLBGFLCP_02155	EELMGBGK_02000	EDBIPDPG_02004	BEDGMOGA_02015	JEOHDMCO_01991	LPDNILLO_01984	PLJACNLN_01966	DDEFAKFN_01932	OEJPHLGD_01936	ECNPBPAE_01991	EKFCDNBK_01979	HGHNNNMJ_01968	JDGLLDHO_01947	BDBMOFKM_01920	MCBBHMAC_01905	LNDBPDFH_01534	BJMINCDE_01847	HABLEDEA_01855	DNCHKIFB_01847	GDHFBEKI_01964	JJFOCAGO_01927	EPCMKLML_01576	DJLPNLGL_01575	MIDKCECA_00146	DCPFONIA_02050	IEIEOLNK_01963	PHIIEJBL_01976
rsmI		Ribosomal RNA small subunit methyltransferase I	46	46	1	1	2785				872	872	872	PGCHEGPE_01497	OCOFGFMB_01190	EAOMLFGP_01185	LHMDJMJG_01885	IKDLBHCP_00545	AMDKGMGA_00553	GAIEGEDB_01566	GDDNCICH_01491	PAADNGIP_01553	OLBGFLCP_01695	EELMGBGK_01512	EDBIPDPG_01593	BEDGMOGA_01604	JEOHDMCO_01442	LPDNILLO_01529	PLJACNLN_01530	DDEFAKFN_01482	OEJPHLGD_01488	ECNPBPAE_01586	EKFCDNBK_01574	HGHNNNMJ_01563	JDGLLDHO_01560	BDBMOFKM_00209	MCBBHMAC_01480	LNDBPDFH_00134	BJMINCDE_00135	HABLEDEA_00135	DNCHKIFB_00135	GDHFBEKI_01528	JJFOCAGO_01514	EPCMKLML_00133	DJLPNLGL_00133	MIDKCECA_00545	DCPFONIA_01729	IEIEOLNK_01497	PHIIEJBL_01557
sacY		Levansucrase and sucrase synthesis operon antiterminator	46	46	1	1	1370				872	872	872	PGCHEGPE_00423	OCOFGFMB_00342	EAOMLFGP_00174	LHMDJMJG_00383	IKDLBHCP_00208	AMDKGMGA_00220	GAIEGEDB_00423	GDDNCICH_00351	PAADNGIP_00423	OLBGFLCP_00245	EELMGBGK_00423	EDBIPDPG_00388	BEDGMOGA_00388	JEOHDMCO_00216	LPDNILLO_00423	PLJACNLN_00424	DDEFAKFN_00424	OEJPHLGD_00420	ECNPBPAE_00424	EKFCDNBK_00424	HGHNNNMJ_00424	JDGLLDHO_00432	BDBMOFKM_00614	MCBBHMAC_00398	LNDBPDFH_00647	BJMINCDE_01012	HABLEDEA_01013	DNCHKIFB_01012	GDHFBEKI_00424	JJFOCAGO_00440	EPCMKLML_00690	DJLPNLGL_00689	MIDKCECA_00208	DCPFONIA_00050	IEIEOLNK_00351	PHIIEJBL_00423
group_3309		hypothetical protein	46	46	1	1	1325				773	773	773	PGCHEGPE_00378	OCOFGFMB_01518	EAOMLFGP_00219	LHMDJMJG_00212	IKDLBHCP_00253	AMDKGMGA_00175	GAIEGEDB_00378	GDDNCICH_00306	PAADNGIP_00378	OLBGFLCP_00290	EELMGBGK_00378	EDBIPDPG_00433	BEDGMOGA_00433	JEOHDMCO_00171	LPDNILLO_00378	PLJACNLN_00379	DDEFAKFN_00379	OEJPHLGD_00375	ECNPBPAE_00379	EKFCDNBK_00379	HGHNNNMJ_00379	JDGLLDHO_00387	BDBMOFKM_01861	MCBBHMAC_00443	LNDBPDFH_01116	BJMINCDE_00966	HABLEDEA_00967	DNCHKIFB_00966	GDHFBEKI_00379	JJFOCAGO_00395	EPCMKLML_01130	DJLPNLGL_01129	MIDKCECA_00253	DCPFONIA_00095	IEIEOLNK_00306	PHIIEJBL_00378
srrA_1		Transcriptional regulatory protein SrrA	46	46	1	1	2280				689	689	689	PGCHEGPE_00208	OCOFGFMB_00001	EAOMLFGP_00001	LHMDJMJG_01327	IKDLBHCP_01776	AMDKGMGA_01784	GAIEGEDB_00208	GDDNCICH_00136	PAADNGIP_00208	OLBGFLCP_00648	EELMGBGK_00209	EDBIPDPG_00001	BEDGMOGA_00001	JEOHDMCO_00001	LPDNILLO_00209	PLJACNLN_00209	DDEFAKFN_00208	OEJPHLGD_00204	ECNPBPAE_00209	EKFCDNBK_00209	HGHNNNMJ_00209	JDGLLDHO_00351	BDBMOFKM_00840	MCBBHMAC_00225	LNDBPDFH_02619	BJMINCDE_01520	HABLEDEA_01528	DNCHKIFB_01490	GDHFBEKI_00209	JJFOCAGO_00225	EPCMKLML_02596	DJLPNLGL_02573	MIDKCECA_01762	DCPFONIA_01525	IEIEOLNK_00136	PHIIEJBL_00342
yugI_1		General stress protein 13	46	46	1	1	1294				470	470	470	PGCHEGPE_00349	OCOFGFMB_02374	EAOMLFGP_01694	LHMDJMJG_00241	IKDLBHCP_02375	AMDKGMGA_02382	GAIEGEDB_00349	GDDNCICH_00277	PAADNGIP_00349	OLBGFLCP_00319	EELMGBGK_00349	EDBIPDPG_02183	BEDGMOGA_02170	JEOHDMCO_00142	LPDNILLO_00349	PLJACNLN_00350	DDEFAKFN_00350	OEJPHLGD_00346	ECNPBPAE_00350	EKFCDNBK_00350	HGHNNNMJ_00350	JDGLLDHO_00358	BDBMOFKM_01623	MCBBHMAC_00472	LNDBPDFH_01087	BJMINCDE_01974	HABLEDEA_01982	DNCHKIFB_01974	GDHFBEKI_00350	JJFOCAGO_00366	EPCMKLML_01101	DJLPNLGL_01100	MIDKCECA_02346	DCPFONIA_02114	IEIEOLNK_00277	PHIIEJBL_00349
dps		DNA protection during starvation protein	46	46	1	1	1989				467	467	467	PGCHEGPE_00518	OCOFGFMB_00873	EAOMLFGP_01038	LHMDJMJG_02420	IKDLBHCP_00179	AMDKGMGA_00249	GAIEGEDB_00618	GDDNCICH_00546	PAADNGIP_00518	OLBGFLCP_01374	EELMGBGK_00618	EDBIPDPG_00487	BEDGMOGA_00487	JEOHDMCO_00508	LPDNILLO_00618	PLJACNLN_00619	DDEFAKFN_00619	OEJPHLGD_00615	ECNPBPAE_00619	EKFCDNBK_00619	HGHNNNMJ_00619	JDGLLDHO_00625	BDBMOFKM_00590	MCBBHMAC_00612	LNDBPDFH_00671	BJMINCDE_01371	HABLEDEA_01284	DNCHKIFB_01370	GDHFBEKI_00619	JJFOCAGO_00508	EPCMKLML_00666	DJLPNLGL_00665	MIDKCECA_00179	DCPFONIA_00633	IEIEOLNK_00525	PHIIEJBL_00695
group_3313		hypothetical protein	46	46	1	1	593				752	752	752	PGCHEGPE_01715	OCOFGFMB_02015	EAOMLFGP_01454	LHMDJMJG_01556	IKDLBHCP_01996	AMDKGMGA_02004	GAIEGEDB_01746	GDDNCICH_01732	PAADNGIP_01763	OLBGFLCP_02048	EELMGBGK_01766	EDBIPDPG_01918	BEDGMOGA_01929	JEOHDMCO_01778	LPDNILLO_01863	PLJACNLN_01771	DDEFAKFN_01737	OEJPHLGD_01741	ECNPBPAE_01796	EKFCDNBK_01784	HGHNNNMJ_01773	JDGLLDHO_01747	BDBMOFKM_01488	MCBBHMAC_01710	LNDBPDFH_01065	BJMINCDE_01914	HABLEDEA_01922	DNCHKIFB_01914	GDHFBEKI_01769	JJFOCAGO_01732	EPCMKLML_01052	DJLPNLGL_01051	MIDKCECA_01982	DCPFONIA_01888	IEIEOLNK_01738	PHIIEJBL_01762
metK		S-adenosylmethionine synthase	46	46	1	2	12				1193	1193	1193	PGCHEGPE_00873	OCOFGFMB_00638	EAOMLFGP_01882	LHMDJMJG_01691	IKDLBHCP_02471	AMDKGMGA_02493	GAIEGEDB_00879	GDDNCICH_00898	PAADNGIP_00868	OLBGFLCP_00987	EELMGBGK_00953	EDBIPDPG_00634	BEDGMOGA_00688	JEOHDMCO_00714	LPDNILLO_00894	PLJACNLN_00880	DDEFAKFN_00807	OEJPHLGD_00812	ECNPBPAE_00901	EKFCDNBK_00890	HGHNNNMJ_00878	JDGLLDHO_00926	BDBMOFKM_02391	MCBBHMAC_00866	LNDBPDFH_00477	BJMINCDE_02419	HABLEDEA_02408	DNCHKIFB_02408	GDHFBEKI_00879	JJFOCAGO_00890	EPCMKLML_00611	DJLPNLGL_00610	MIDKCECA_02442	DCPFONIA_01071	IEIEOLNK_00904	PHIIEJBL_00870
group_3315		Nucleoside 2-deoxyribosyltransferase	46	46	1	1	3325				494	494	494	PGCHEGPE_01273	OCOFGFMB_01012	EAOMLFGP_01424	LHMDJMJG_00922	IKDLBHCP_01772	AMDKGMGA_01780	GAIEGEDB_01389	GDDNCICH_01352	PAADNGIP_01375	OLBGFLCP_01470	EELMGBGK_01335	EDBIPDPG_01424	BEDGMOGA_01435	JEOHDMCO_01219	LPDNILLO_01352	PLJACNLN_01391	DDEFAKFN_01261	OEJPHLGD_01266	ECNPBPAE_01408	EKFCDNBK_01386	HGHNNNMJ_01385	JDGLLDHO_01395	BDBMOFKM_00672	MCBBHMAC_01268	LNDBPDFH_02289	BJMINCDE_01487	HABLEDEA_01495	DNCHKIFB_01486	GDHFBEKI_01389	JJFOCAGO_01290	EPCMKLML_02298	DJLPNLGL_02288	MIDKCECA_01758	DCPFONIA_01693	IEIEOLNK_01358	PHIIEJBL_01369
dhaS		HTH-type dhaKLM operon transcriptional activator DhaS	46	46	1	1	220				578	578	578	PGCHEGPE_01365	OCOFGFMB_00964	EAOMLFGP_01346	LHMDJMJG_00724	IKDLBHCP_01573	AMDKGMGA_01581	GAIEGEDB_01434	GDDNCICH_01398	PAADNGIP_01421	OLBGFLCP_01560	EELMGBGK_01380	EDBIPDPG_01516	BEDGMOGA_01527	JEOHDMCO_01310	LPDNILLO_01397	PLJACNLN_01437	DDEFAKFN_01350	OEJPHLGD_01356	ECNPBPAE_01454	EKFCDNBK_01442	HGHNNNMJ_01431	JDGLLDHO_01440	BDBMOFKM_01964	MCBBHMAC_01359	LNDBPDFH_02011	BJMINCDE_01272	HABLEDEA_01315	DNCHKIFB_01272	GDHFBEKI_01435	JJFOCAGO_01382	EPCMKLML_02094	DJLPNLGL_02061	MIDKCECA_01558	DCPFONIA_01595	IEIEOLNK_01404	PHIIEJBL_01423
group_3317		hypothetical protein	46	46	1	1	993				164	164	164	PGCHEGPE_01670	OCOFGFMB_01437	EAOMLFGP_01374	LHMDJMJG_02731	IKDLBHCP_02143	AMDKGMGA_02150	GAIEGEDB_01701	GDDNCICH_01687	PAADNGIP_01718	OLBGFLCP_02297	EELMGBGK_01721	EDBIPDPG_01821	BEDGMOGA_01832	JEOHDMCO_01733	LPDNILLO_01708	PLJACNLN_01726	DDEFAKFN_01692	OEJPHLGD_01696	ECNPBPAE_01751	EKFCDNBK_01739	HGHNNNMJ_01728	JDGLLDHO_01730	BDBMOFKM_01758	MCBBHMAC_01688	LNDBPDFH_02053	BJMINCDE_01585	HABLEDEA_01593	DNCHKIFB_01585	GDHFBEKI_01724	JJFOCAGO_01687	EPCMKLML_02136	DJLPNLGL_02103	MIDKCECA_02128	DCPFONIA_02602	IEIEOLNK_01693	PHIIEJBL_01745
trpS2		Tryptophan--tRNA ligase 2	46	46	1	4	6				1010	1010	1010	PGCHEGPE_02287	OCOFGFMB_02284	EAOMLFGP_02245	LHMDJMJG_01946	IKDLBHCP_02256	AMDKGMGA_02263	GAIEGEDB_02302	GDDNCICH_02314	PAADNGIP_02326	OLBGFLCP_02327	EELMGBGK_02333	EDBIPDPG_02238	BEDGMOGA_02248	JEOHDMCO_02353	LPDNILLO_02338	PLJACNLN_02307	DDEFAKFN_02307	OEJPHLGD_02293	ECNPBPAE_02312	EKFCDNBK_02300	HGHNNNMJ_02290	JDGLLDHO_02311	BDBMOFKM_01911	MCBBHMAC_02282	LNDBPDFH_02307	BJMINCDE_01801	HABLEDEA_01809	DNCHKIFB_01801	GDHFBEKI_02306	JJFOCAGO_02288	EPCMKLML_02335	DJLPNLGL_02325	MIDKCECA_02241	DCPFONIA_02017	IEIEOLNK_02320	PHIIEJBL_02282
walR_2		Transcriptional regulatory protein WalR	46	46	1	6	7				695	695	695	PGCHEGPE_02901	OCOFGFMB_02422	EAOMLFGP_02378	LHMDJMJG_02667	IKDLBHCP_02724	AMDKGMGA_02706	GAIEGEDB_02466	GDDNCICH_02455	PAADNGIP_02445	OLBGFLCP_02789	EELMGBGK_02472	EDBIPDPG_02868	BEDGMOGA_02886	JEOHDMCO_02906	LPDNILLO_02477	PLJACNLN_02461	DDEFAKFN_02471	OEJPHLGD_02833	ECNPBPAE_02466	EKFCDNBK_02454	HGHNNNMJ_02444	JDGLLDHO_02497	BDBMOFKM_02574	MCBBHMAC_02883	LNDBPDFH_02631	BJMINCDE_02620	HABLEDEA_02543	DNCHKIFB_02614	GDHFBEKI_02460	JJFOCAGO_02869	EPCMKLML_02603	DJLPNLGL_02593	MIDKCECA_02694	DCPFONIA_02400	IEIEOLNK_02461	PHIIEJBL_02485
cspL		Cold shock protein 2	46	46	1	1	1871				200	200	200	PGCHEGPE_02964	OCOFGFMB_02935	EAOMLFGP_02884	LHMDJMJG_01819	IKDLBHCP_02088	AMDKGMGA_02095	GAIEGEDB_02898	GDDNCICH_02951	PAADNGIP_02954	OLBGFLCP_02246	EELMGBGK_02926	EDBIPDPG_02107	BEDGMOGA_02117	JEOHDMCO_02997	LPDNILLO_02967	PLJACNLN_02936	DDEFAKFN_02883	OEJPHLGD_02901	ECNPBPAE_02938	EKFCDNBK_02928	HGHNNNMJ_02929	JDGLLDHO_02895	BDBMOFKM_02659	MCBBHMAC_02950	LNDBPDFH_00172	BJMINCDE_01962	HABLEDEA_01970	DNCHKIFB_01962	GDHFBEKI_02943	JJFOCAGO_02937	EPCMKLML_00171	DJLPNLGL_00171	MIDKCECA_02073	DCPFONIA_02727	IEIEOLNK_02952	PHIIEJBL_02938
pspB_3		Putative phosphoserine phosphatase 2	46	46	1	1	409				704	704	704	PGCHEGPE_02505	OCOFGFMB_02478	EAOMLFGP_02448	LHMDJMJG_01643	IKDLBHCP_00984	AMDKGMGA_01032	GAIEGEDB_02518	GDDNCICH_02531	PAADNGIP_02517	OLBGFLCP_01278	EELMGBGK_02528	EDBIPDPG_00768	BEDGMOGA_00779	JEOHDMCO_02487	LPDNILLO_02543	PLJACNLN_02525	DDEFAKFN_02523	OEJPHLGD_02511	ECNPBPAE_02538	EKFCDNBK_02526	HGHNNNMJ_02516	JDGLLDHO_02550	BDBMOFKM_02286	MCBBHMAC_02509	LNDBPDFH_01306	BJMINCDE_01088	HABLEDEA_01089	DNCHKIFB_01088	GDHFBEKI_02524	JJFOCAGO_02507	EPCMKLML_01291	DJLPNLGL_01290	MIDKCECA_01018	DCPFONIA_00506	IEIEOLNK_02537	PHIIEJBL_02534
gatC_1		Glutamyl-tRNA(Gln) amidotransferase subunit C	46	46	1	1	3385				305	305	305	PGCHEGPE_01035	OCOFGFMB_00695	EAOMLFGP_00713	LHMDJMJG_00642	IKDLBHCP_00123	AMDKGMGA_00123	GAIEGEDB_01041	GDDNCICH_01060	PAADNGIP_01030	OLBGFLCP_01224	EELMGBGK_01043	EDBIPDPG_01026	BEDGMOGA_01037	JEOHDMCO_00869	LPDNILLO_01060	PLJACNLN_01043	DDEFAKFN_00969	OEJPHLGD_00974	ECNPBPAE_01063	EKFCDNBK_01052	HGHNNNMJ_01040	JDGLLDHO_01006	BDBMOFKM_00906	MCBBHMAC_01029	LNDBPDFH_01557	BJMINCDE_01075	HABLEDEA_01076	DNCHKIFB_01075	GDHFBEKI_01041	JJFOCAGO_01052	EPCMKLML_01553	DJLPNLGL_01552	MIDKCECA_00123	DCPFONIA_01224	IEIEOLNK_01066	PHIIEJBL_01034
group_3323		hypothetical protein	46	46	1	1	1714				431	431	431	PGCHEGPE_00603	OCOFGFMB_00277	EAOMLFGP_00665	LHMDJMJG_00150	IKDLBHCP_01482	AMDKGMGA_01489	GAIEGEDB_00703	GDDNCICH_00631	PAADNGIP_00603	OLBGFLCP_00704	EELMGBGK_00709	EDBIPDPG_01363	BEDGMOGA_01382	JEOHDMCO_00606	LPDNILLO_00703	PLJACNLN_00704	DDEFAKFN_01303	OEJPHLGD_01308	ECNPBPAE_00710	EKFCDNBK_00718	HGHNNNMJ_00710	JDGLLDHO_00716	BDBMOFKM_01347	MCBBHMAC_00502	LNDBPDFH_01201	BJMINCDE_01321	HABLEDEA_01365	DNCHKIFB_01320	GDHFBEKI_00704	JJFOCAGO_00620	EPCMKLML_01208	DJLPNLGL_01207	MIDKCECA_01466	DCPFONIA_01414	IEIEOLNK_00637	PHIIEJBL_00617
group_3324		hypothetical protein	46	46	1	1	2946				221	221	221	PGCHEGPE_00967	OCOFGFMB_00475	EAOMLFGP_00976	LHMDJMJG_01711	IKDLBHCP_00475	AMDKGMGA_00483	GAIEGEDB_00973	GDDNCICH_00992	PAADNGIP_00962	OLBGFLCP_01068	EELMGBGK_00896	EDBIPDPG_00870	BEDGMOGA_00881	JEOHDMCO_00797	LPDNILLO_00959	PLJACNLN_00975	DDEFAKFN_00901	OEJPHLGD_00906	ECNPBPAE_00995	EKFCDNBK_00984	HGHNNNMJ_00972	JDGLLDHO_00979	BDBMOFKM_01714	MCBBHMAC_00932	LNDBPDFH_00064	BJMINCDE_00065	HABLEDEA_00065	DNCHKIFB_00065	GDHFBEKI_00973	JJFOCAGO_00984	EPCMKLML_00063	DJLPNLGL_00063	MIDKCECA_00475	DCPFONIA_00890	IEIEOLNK_00998	PHIIEJBL_00966
ppaC		putative manganese-dependent inorganic pyrophosphatase	46	46	1	1	385				926	926	926	PGCHEGPE_00722	OCOFGFMB_00397	EAOMLFGP_00410	LHMDJMJG_00552	IKDLBHCP_01324	AMDKGMGA_01331	GAIEGEDB_00743	GDDNCICH_00747	PAADNGIP_00643	OLBGFLCP_00824	EELMGBGK_00749	EDBIPDPG_00832	BEDGMOGA_00843	JEOHDMCO_00947	LPDNILLO_00743	PLJACNLN_00744	DDEFAKFN_00671	OEJPHLGD_00661	ECNPBPAE_00750	EKFCDNBK_00758	HGHNNNMJ_00750	JDGLLDHO_00756	BDBMOFKM_02495	MCBBHMAC_00779	LNDBPDFH_01800	BJMINCDE_00480	HABLEDEA_00480	DNCHKIFB_00480	GDHFBEKI_00744	JJFOCAGO_00739	EPCMKLML_01813	DJLPNLGL_01812	MIDKCECA_01261	DCPFONIA_00412	IEIEOLNK_00753	PHIIEJBL_00742
group_3326		D-Ala-teichoic acid biosynthesis protein	46	46	1	1	2791				149	149	149	PGCHEGPE_01503	OCOFGFMB_01196	EAOMLFGP_01191	LHMDJMJG_01891	IKDLBHCP_00539	AMDKGMGA_00547	GAIEGEDB_01572	GDDNCICH_01497	PAADNGIP_01559	OLBGFLCP_01701	EELMGBGK_01518	EDBIPDPG_01587	BEDGMOGA_01598	JEOHDMCO_01448	LPDNILLO_01535	PLJACNLN_01536	DDEFAKFN_01488	OEJPHLGD_01494	ECNPBPAE_01592	EKFCDNBK_01580	HGHNNNMJ_01569	JDGLLDHO_01554	BDBMOFKM_00215	MCBBHMAC_01474	LNDBPDFH_00128	BJMINCDE_00129	HABLEDEA_00129	DNCHKIFB_00129	GDHFBEKI_01534	JJFOCAGO_01520	EPCMKLML_00127	DJLPNLGL_00127	MIDKCECA_00539	DCPFONIA_01735	IEIEOLNK_01503	PHIIEJBL_01563
glcU_1		putative glucose uptake protein GlcU	46	46	1	1	2104				866	866	866	PGCHEGPE_00049	OCOFGFMB_00920	EAOMLFGP_00368	LHMDJMJG_01214	IKDLBHCP_01143	AMDKGMGA_01151	GAIEGEDB_00049	GDDNCICH_00049	PAADNGIP_00049	OLBGFLCP_00049	EELMGBGK_00049	EDBIPDPG_00300	BEDGMOGA_00300	JEOHDMCO_00303	LPDNILLO_00049	PLJACNLN_00049	DDEFAKFN_00049	OEJPHLGD_00049	ECNPBPAE_00049	EKFCDNBK_00049	HGHNNNMJ_00049	JDGLLDHO_00159	BDBMOFKM_00353	MCBBHMAC_00159	LNDBPDFH_01165	BJMINCDE_00904	HABLEDEA_00905	DNCHKIFB_00904	GDHFBEKI_00049	JJFOCAGO_00066	EPCMKLML_01179	DJLPNLGL_01178	MIDKCECA_01137	DCPFONIA_00162	IEIEOLNK_00049	PHIIEJBL_00159
whiA		Putative sporulation transcription regulator WhiA	46	46	1	1	3410				935	935	935	PGCHEGPE_01010	OCOFGFMB_00670	EAOMLFGP_00688	LHMDJMJG_00617	IKDLBHCP_00098	AMDKGMGA_00098	GAIEGEDB_01016	GDDNCICH_01035	PAADNGIP_01005	OLBGFLCP_01199	EELMGBGK_01018	EDBIPDPG_01001	BEDGMOGA_01012	JEOHDMCO_00844	LPDNILLO_01035	PLJACNLN_01018	DDEFAKFN_00944	OEJPHLGD_00949	ECNPBPAE_01038	EKFCDNBK_01027	HGHNNNMJ_01015	JDGLLDHO_01031	BDBMOFKM_00931	MCBBHMAC_01004	LNDBPDFH_00541	BJMINCDE_01050	HABLEDEA_01051	DNCHKIFB_01050	GDHFBEKI_01016	JJFOCAGO_01027	EPCMKLML_00371	DJLPNLGL_00371	MIDKCECA_00098	DCPFONIA_01199	IEIEOLNK_01041	PHIIEJBL_01009
group_3329		Extracellular exo-alpha-(1->5)-L-arabinofuranosidase	46	46	1	1	1537				959	959	959	PGCHEGPE_00693	OCOFGFMB_01942	EAOMLFGP_01966	LHMDJMJG_01423	IKDLBHCP_00403	AMDKGMGA_00411	GAIEGEDB_00474	GDDNCICH_00402	PAADNGIP_01898	OLBGFLCP_00413	EELMGBGK_00474	EDBIPDPG_00164	BEDGMOGA_00164	JEOHDMCO_00366	LPDNILLO_00474	PLJACNLN_00475	DDEFAKFN_00475	OEJPHLGD_00471	ECNPBPAE_00475	EKFCDNBK_00475	HGHNNNMJ_00475	JDGLLDHO_00483	BDBMOFKM_00994	MCBBHMAC_00654	LNDBPDFH_00383	BJMINCDE_00374	HABLEDEA_00374	DNCHKIFB_00374	GDHFBEKI_00475	JJFOCAGO_00710	EPCMKLML_00481	DJLPNLGL_00530	MIDKCECA_00403	DCPFONIA_01365	IEIEOLNK_00402	PHIIEJBL_00474
group_3330		rhamnosyltran: rhamnosyltransferase	46	46	1	1	3004				827	827	827	PGCHEGPE_01620	OCOFGFMB_01273	EAOMLFGP_01300	LHMDJMJG_01151	IKDLBHCP_02100	AMDKGMGA_02107	GAIEGEDB_01689	GDDNCICH_01614	PAADNGIP_01676	OLBGFLCP_01795	EELMGBGK_01595	EDBIPDPG_01690	BEDGMOGA_01701	JEOHDMCO_00810	LPDNILLO_01612	PLJACNLN_01653	DDEFAKFN_01642	OEJPHLGD_01646	ECNPBPAE_01709	EKFCDNBK_01697	HGHNNNMJ_01686	JDGLLDHO_01695	BDBMOFKM_01701	MCBBHMAC_01615	LNDBPDFH_02025	BJMINCDE_01448	HABLEDEA_01455	DNCHKIFB_01447	GDHFBEKI_01651	JJFOCAGO_01637	EPCMKLML_02108	DJLPNLGL_02075	MIDKCECA_02085	DCPFONIA_02079	IEIEOLNK_01620	PHIIEJBL_01658
sfsA		Sugar fermentation stimulation protein A	46	46	1	1	2953				728	728	728	PGCHEGPE_00960	OCOFGFMB_00482	EAOMLFGP_00969	LHMDJMJG_01718	IKDLBHCP_00482	AMDKGMGA_00490	GAIEGEDB_00966	GDDNCICH_00985	PAADNGIP_00955	OLBGFLCP_01075	EELMGBGK_00903	EDBIPDPG_00877	BEDGMOGA_00888	JEOHDMCO_00790	LPDNILLO_00966	PLJACNLN_00968	DDEFAKFN_00894	OEJPHLGD_00899	ECNPBPAE_00988	EKFCDNBK_00977	HGHNNNMJ_00965	JDGLLDHO_00972	BDBMOFKM_01721	MCBBHMAC_00939	LNDBPDFH_00071	BJMINCDE_00072	HABLEDEA_00072	DNCHKIFB_00072	GDHFBEKI_00966	JJFOCAGO_00977	EPCMKLML_00070	DJLPNLGL_00070	MIDKCECA_00482	DCPFONIA_00897	IEIEOLNK_00991	PHIIEJBL_00959
group_3332		hypothetical protein	46	46	1	1	2275				521	521	521	PGCHEGPE_00240	OCOFGFMB_00033	EAOMLFGP_00033	LHMDJMJG_00327	IKDLBHCP_00563	AMDKGMGA_00571	GAIEGEDB_00240	GDDNCICH_00168	PAADNGIP_00240	OLBGFLCP_00615	EELMGBGK_00241	EDBIPDPG_00033	BEDGMOGA_00033	JEOHDMCO_00033	LPDNILLO_00241	PLJACNLN_00241	DDEFAKFN_00241	OEJPHLGD_00237	ECNPBPAE_00241	EKFCDNBK_00241	HGHNNNMJ_00241	JDGLLDHO_00319	BDBMOFKM_00872	MCBBHMAC_00257	LNDBPDFH_01894	BJMINCDE_00898	HABLEDEA_00899	DNCHKIFB_00898	GDHFBEKI_00241	JJFOCAGO_00257	EPCMKLML_01945	DJLPNLGL_01944	MIDKCECA_00563	DCPFONIA_01493	IEIEOLNK_00168	PHIIEJBL_00310
aes_1		Acetyl esterase	46	46	1	1	3379				1013	1013	1013	PGCHEGPE_01927	OCOFGFMB_01847	EAOMLFGP_01856	LHMDJMJG_02194	IKDLBHCP_00129	AMDKGMGA_00129	GAIEGEDB_01958	GDDNCICH_01974	PAADNGIP_02001	OLBGFLCP_02172	EELMGBGK_02017	EDBIPDPG_01987	BEDGMOGA_01998	JEOHDMCO_01974	LPDNILLO_02001	PLJACNLN_01983	DDEFAKFN_01949	OEJPHLGD_01953	ECNPBPAE_02008	EKFCDNBK_01996	HGHNNNMJ_01985	JDGLLDHO_01964	BDBMOFKM_01937	MCBBHMAC_01922	LNDBPDFH_01551	BJMINCDE_01830	HABLEDEA_01838	DNCHKIFB_01830	GDHFBEKI_01981	JJFOCAGO_01944	EPCMKLML_01559	DJLPNLGL_01558	MIDKCECA_00129	DCPFONIA_02067	IEIEOLNK_01980	PHIIEJBL_01959
group_3334		Protein SprT-like protein	46	46	1	1	3346				482	482	482	PGCHEGPE_01252	OCOFGFMB_00991	EAOMLFGP_02119	LHMDJMJG_00901	IKDLBHCP_01751	AMDKGMGA_01759	GAIEGEDB_01368	GDDNCICH_01331	PAADNGIP_01354	OLBGFLCP_01449	EELMGBGK_01314	EDBIPDPG_01403	BEDGMOGA_01414	JEOHDMCO_01198	LPDNILLO_01331	PLJACNLN_01370	DDEFAKFN_01240	OEJPHLGD_01245	ECNPBPAE_01387	EKFCDNBK_01407	HGHNNNMJ_01364	JDGLLDHO_01374	BDBMOFKM_00693	MCBBHMAC_01247	LNDBPDFH_02188	BJMINCDE_01466	HABLEDEA_01474	DNCHKIFB_01465	GDHFBEKI_01368	JJFOCAGO_01269	EPCMKLML_02222	DJLPNLGL_02221	MIDKCECA_01737	DCPFONIA_01672	IEIEOLNK_01337	PHIIEJBL_01390
rpsL		30S ribosomal protein S12	46	46	1	1	2218				413	413	413	PGCHEGPE_00276	OCOFGFMB_00069	EAOMLFGP_00069	LHMDJMJG_00291	IKDLBHCP_00599	AMDKGMGA_00607	GAIEGEDB_00276	GDDNCICH_00204	PAADNGIP_00276	OLBGFLCP_00579	EELMGBGK_00277	EDBIPDPG_00069	BEDGMOGA_00069	JEOHDMCO_00069	LPDNILLO_00277	PLJACNLN_00277	DDEFAKFN_00277	OEJPHLGD_00273	ECNPBPAE_00277	EKFCDNBK_00277	HGHNNNMJ_00277	JDGLLDHO_00283	BDBMOFKM_00494	MCBBHMAC_00293	LNDBPDFH_00887	BJMINCDE_00862	HABLEDEA_00863	DNCHKIFB_00862	GDHFBEKI_00277	JJFOCAGO_00293	EPCMKLML_00888	DJLPNLGL_00887	MIDKCECA_00599	DCPFONIA_00692	IEIEOLNK_00204	PHIIEJBL_00274
yutF		Acid sugar phosphatase	46	46	1	1	1421				764	764	764	PGCHEGPE_02464	OCOFGFMB_02437	EAOMLFGP_02403	LHMDJMJG_02409	IKDLBHCP_00286	AMDKGMGA_00294	GAIEGEDB_02491	GDDNCICH_02490	PAADNGIP_02460	OLBGFLCP_02615	EELMGBGK_02487	EDBIPDPG_02465	BEDGMOGA_02479	JEOHDMCO_02518	LPDNILLO_02502	PLJACNLN_02484	DDEFAKFN_02496	OEJPHLGD_02484	ECNPBPAE_02481	EKFCDNBK_02469	HGHNNNMJ_02459	JDGLLDHO_02522	BDBMOFKM_01422	MCBBHMAC_02482	LNDBPDFH_02130	BJMINCDE_02162	HABLEDEA_02169	DNCHKIFB_02162	GDHFBEKI_02483	JJFOCAGO_02480	EPCMKLML_02183	DJLPNLGL_02173	MIDKCECA_00286	DCPFONIA_02412	IEIEOLNK_02496	PHIIEJBL_02490
group_3337		Mga helix-turn-helix domain protein	46	46	1	1	929				1460	1460	1460	PGCHEGPE_01124	OCOFGFMB_01553	EAOMLFGP_01577	LHMDJMJG_00021	IKDLBHCP_00693	AMDKGMGA_00701	GAIEGEDB_01240	GDDNCICH_01203	PAADNGIP_01226	OLBGFLCP_00462	EELMGBGK_01186	EDBIPDPG_00606	BEDGMOGA_00606	JEOHDMCO_01121	LPDNILLO_01203	PLJACNLN_01242	DDEFAKFN_01112	OEJPHLGD_01117	ECNPBPAE_01259	EKFCDNBK_01248	HGHNNNMJ_01236	JDGLLDHO_01246	BDBMOFKM_00074	MCBBHMAC_01119	LNDBPDFH_01519	BJMINCDE_00204	HABLEDEA_00204	DNCHKIFB_00204	GDHFBEKI_01291	JJFOCAGO_01192	EPCMKLML_01516	DJLPNLGL_01515	MIDKCECA_00782	DCPFONIA_00956	IEIEOLNK_01260	PHIIEJBL_01223
group_3338		Putative TrmH family tRNA/rRNA methyltransferase	46	46	1	1	1348				860	860	860	PGCHEGPE_00401	OCOFGFMB_00320	EAOMLFGP_00196	LHMDJMJG_00189	IKDLBHCP_00230	AMDKGMGA_00198	GAIEGEDB_00401	GDDNCICH_00329	PAADNGIP_00401	OLBGFLCP_00267	EELMGBGK_00401	EDBIPDPG_00410	BEDGMOGA_00410	JEOHDMCO_00194	LPDNILLO_00401	PLJACNLN_00402	DDEFAKFN_00402	OEJPHLGD_00398	ECNPBPAE_00402	EKFCDNBK_00402	HGHNNNMJ_00402	JDGLLDHO_00410	BDBMOFKM_02360	MCBBHMAC_00420	LNDBPDFH_00624	BJMINCDE_00989	HABLEDEA_00990	DNCHKIFB_00989	GDHFBEKI_00402	JJFOCAGO_00418	EPCMKLML_00713	DJLPNLGL_00712	MIDKCECA_00230	DCPFONIA_00072	IEIEOLNK_00329	PHIIEJBL_00401
group_3339		Putative neutral zinc metallopeptidase	46	46	1	1	1431				707	707	707	PGCHEGPE_02237	OCOFGFMB_02213	EAOMLFGP_02188	LHMDJMJG_02169	IKDLBHCP_00296	AMDKGMGA_00304	GAIEGEDB_02245	GDDNCICH_02243	PAADNGIP_02269	OLBGFLCP_02371	EELMGBGK_02262	EDBIPDPG_02327	BEDGMOGA_02337	JEOHDMCO_02296	LPDNILLO_02267	PLJACNLN_02250	DDEFAKFN_02236	OEJPHLGD_02222	ECNPBPAE_02276	EKFCDNBK_02264	HGHNNNMJ_02254	JDGLLDHO_02284	BDBMOFKM_01432	MCBBHMAC_02248	LNDBPDFH_02120	BJMINCDE_02325	HABLEDEA_02319	DNCHKIFB_02325	GDHFBEKI_02249	JJFOCAGO_02254	EPCMKLML_02193	DJLPNLGL_02183	MIDKCECA_00296	DCPFONIA_02207	IEIEOLNK_02249	PHIIEJBL_02277
srlA		PTS system glucitol/sorbitol-specific EIIC component	46	46	1	9	2				554	554	554	PGCHEGPE_02668	OCOFGFMB_02615	EAOMLFGP_02572	LHMDJMJG_02587	IKDLBHCP_02581	AMDKGMGA_02546	GAIEGEDB_02621	GDDNCICH_02671	PAADNGIP_02652	OLBGFLCP_02730	EELMGBGK_02651	EDBIPDPG_02648	BEDGMOGA_02667	JEOHDMCO_02692	LPDNILLO_02677	PLJACNLN_02652	DDEFAKFN_02626	OEJPHLGD_02618	ECNPBPAE_02655	EKFCDNBK_02636	HGHNNNMJ_02636	JDGLLDHO_02661	BDBMOFKM_02491	MCBBHMAC_02675	LNDBPDFH_02587	BJMINCDE_02455	HABLEDEA_02435	DNCHKIFB_02439	GDHFBEKI_02663	JJFOCAGO_02664	EPCMKLML_02573	DJLPNLGL_02551	MIDKCECA_02534	DCPFONIA_02527	IEIEOLNK_02654	PHIIEJBL_02666
mutM		Formamidopyrimidine-DNA glycosylase	46	46	1	1	3340				836	836	836	PGCHEGPE_01258	OCOFGFMB_00997	EAOMLFGP_02113	LHMDJMJG_00907	IKDLBHCP_01757	AMDKGMGA_01765	GAIEGEDB_01374	GDDNCICH_01337	PAADNGIP_01360	OLBGFLCP_01455	EELMGBGK_01320	EDBIPDPG_01409	BEDGMOGA_01420	JEOHDMCO_01204	LPDNILLO_01337	PLJACNLN_01376	DDEFAKFN_01246	OEJPHLGD_01251	ECNPBPAE_01393	EKFCDNBK_01401	HGHNNNMJ_01370	JDGLLDHO_01380	BDBMOFKM_00687	MCBBHMAC_01253	LNDBPDFH_02182	BJMINCDE_01472	HABLEDEA_01480	DNCHKIFB_01471	GDHFBEKI_01374	JJFOCAGO_01275	EPCMKLML_02228	DJLPNLGL_02215	MIDKCECA_01743	DCPFONIA_01678	IEIEOLNK_01343	PHIIEJBL_01384
prfC		Peptide chain release factor 3	46	46	1	1	2717				1580	1580	1580	PGCHEGPE_01553	OCOFGFMB_00567	EAOMLFGP_01203	LHMDJMJG_02008	IKDLBHCP_01399	AMDKGMGA_01406	GAIEGEDB_01622	GDDNCICH_01547	PAADNGIP_01609	OLBGFLCP_02354	EELMGBGK_01609	EDBIPDPG_01623	BEDGMOGA_01634	JEOHDMCO_01002	LPDNILLO_01626	PLJACNLN_01586	DDEFAKFN_01575	OEJPHLGD_01544	ECNPBPAE_01642	EKFCDNBK_01630	HGHNNNMJ_01619	JDGLLDHO_01590	BDBMOFKM_01405	MCBBHMAC_01583	LNDBPDFH_02159	BJMINCDE_01381	HABLEDEA_01388	DNCHKIFB_01380	GDHFBEKI_01584	JJFOCAGO_01570	EPCMKLML_01857	DJLPNLGL_01856	MIDKCECA_01315	DCPFONIA_02170	IEIEOLNK_01553	PHIIEJBL_01613
yitU		5-amino-6-(5-phospho-D-ribitylamino)uracil phosphatase YitU	46	46	1	1	2679				809	809	809	PGCHEGPE_02236	OCOFGFMB_02191	EAOMLFGP_02187	LHMDJMJG_02053	IKDLBHCP_02225	AMDKGMGA_02232	GAIEGEDB_02244	GDDNCICH_02242	PAADNGIP_02268	OLBGFLCP_02412	EELMGBGK_02261	EDBIPDPG_02300	BEDGMOGA_02298	JEOHDMCO_02274	LPDNILLO_02266	PLJACNLN_02249	DDEFAKFN_02235	OEJPHLGD_02221	ECNPBPAE_02275	EKFCDNBK_02263	HGHNNNMJ_02253	JDGLLDHO_02257	BDBMOFKM_02104	MCBBHMAC_02247	LNDBPDFH_01463	BJMINCDE_02066	HABLEDEA_02074	DNCHKIFB_02066	GDHFBEKI_02248	JJFOCAGO_02253	EPCMKLML_01494	DJLPNLGL_01493	MIDKCECA_02210	DCPFONIA_02251	IEIEOLNK_02248	PHIIEJBL_02262
group_3344		hypothetical protein	46	46	1	1	314				704	704	704	PGCHEGPE_01848	OCOFGFMB_01728	EAOMLFGP_01750	LHMDJMJG_01661	IKDLBHCP_01659	AMDKGMGA_01667	GAIEGEDB_01907	GDDNCICH_01923	PAADNGIP_01950	OLBGFLCP_02070	EELMGBGK_01927	EDBIPDPG_01940	BEDGMOGA_01951	JEOHDMCO_01522	LPDNILLO_01911	PLJACNLN_01932	DDEFAKFN_01898	OEJPHLGD_01902	ECNPBPAE_01957	EKFCDNBK_01945	HGHNNNMJ_01934	JDGLLDHO_01913	BDBMOFKM_01596	MCBBHMAC_01838	LNDBPDFH_01341	BJMINCDE_00408	HABLEDEA_00408	DNCHKIFB_00408	GDHFBEKI_01930	JJFOCAGO_01865	EPCMKLML_01354	DJLPNLGL_01353	MIDKCECA_01644	DCPFONIA_00341	IEIEOLNK_01929	PHIIEJBL_01928
nudC		NADH pyrophosphatase	46	46	1	1	945				605	605	605	PGCHEGPE_01140	OCOFGFMB_01569	EAOMLFGP_01561	LHMDJMJG_00005	IKDLBHCP_00709	AMDKGMGA_00717	GAIEGEDB_01256	GDDNCICH_01219	PAADNGIP_01242	OLBGFLCP_00446	EELMGBGK_01202	EDBIPDPG_00622	BEDGMOGA_00622	JEOHDMCO_01137	LPDNILLO_01219	PLJACNLN_01258	DDEFAKFN_01128	OEJPHLGD_01133	ECNPBPAE_01275	EKFCDNBK_01264	HGHNNNMJ_01252	JDGLLDHO_01262	BDBMOFKM_00090	MCBBHMAC_01135	LNDBPDFH_01228	BJMINCDE_00188	HABLEDEA_00188	DNCHKIFB_00188	GDHFBEKI_01307	JJFOCAGO_01208	EPCMKLML_01277	DJLPNLGL_01276	MIDKCECA_00798	DCPFONIA_00972	IEIEOLNK_01276	PHIIEJBL_01207
adk		Adenylate kinase	46	46	1	1	2192				647	647	647	PGCHEGPE_00302	OCOFGFMB_00095	EAOMLFGP_00095	LHMDJMJG_00265	IKDLBHCP_00625	AMDKGMGA_00633	GAIEGEDB_00302	GDDNCICH_00230	PAADNGIP_00302	OLBGFLCP_00553	EELMGBGK_00303	EDBIPDPG_00095	BEDGMOGA_00095	JEOHDMCO_00095	LPDNILLO_00303	PLJACNLN_00303	DDEFAKFN_00303	OEJPHLGD_00299	ECNPBPAE_00303	EKFCDNBK_00303	HGHNNNMJ_00303	JDGLLDHO_00257	BDBMOFKM_00520	MCBBHMAC_00319	LNDBPDFH_00861	BJMINCDE_00836	HABLEDEA_00837	DNCHKIFB_00836	GDHFBEKI_00303	JJFOCAGO_00319	EPCMKLML_00914	DJLPNLGL_00913	MIDKCECA_00625	DCPFONIA_00718	IEIEOLNK_00230	PHIIEJBL_00248
def_2		Peptide deformylase	46	46	1	1	232				563	563	563	PGCHEGPE_01353	OCOFGFMB_00952	EAOMLFGP_01358	LHMDJMJG_00712	IKDLBHCP_01586	AMDKGMGA_01594	GAIEGEDB_01422	GDDNCICH_01385	PAADNGIP_01408	OLBGFLCP_01548	EELMGBGK_01368	EDBIPDPG_01503	BEDGMOGA_01514	JEOHDMCO_01297	LPDNILLO_01385	PLJACNLN_01424	DDEFAKFN_01338	OEJPHLGD_01343	ECNPBPAE_01441	EKFCDNBK_01429	HGHNNNMJ_01418	JDGLLDHO_01428	BDBMOFKM_01996	MCBBHMAC_01371	LNDBPDFH_01978	BJMINCDE_01285	HABLEDEA_01328	DNCHKIFB_01284	GDHFBEKI_01422	JJFOCAGO_01370	EPCMKLML_02059	DJLPNLGL_02026	MIDKCECA_01571	DCPFONIA_01582	IEIEOLNK_01391	PHIIEJBL_01436
luxS		S-ribosylhomocysteine lyase	46	46	1	1	2034				458	458	458	PGCHEGPE_02280	OCOFGFMB_02256	EAOMLFGP_02217	LHMDJMJG_02110	IKDLBHCP_02275	AMDKGMGA_02282	GAIEGEDB_02274	GDDNCICH_02286	PAADNGIP_02298	OLBGFLCP_02427	EELMGBGK_02305	EDBIPDPG_02371	BEDGMOGA_02381	JEOHDMCO_02325	LPDNILLO_02310	PLJACNLN_02279	DDEFAKFN_02279	OEJPHLGD_02265	ECNPBPAE_02305	EKFCDNBK_02293	HGHNNNMJ_02283	JDGLLDHO_02317	BDBMOFKM_00417	MCBBHMAC_00223	LNDBPDFH_01405	BJMINCDE_02123	HABLEDEA_02130	DNCHKIFB_02123	GDHFBEKI_02278	JJFOCAGO_00002	EPCMKLML_01418	DJLPNLGL_01417	MIDKCECA_02260	DCPFONIA_02700	IEIEOLNK_02292	PHIIEJBL_02323
group_3349		hypothetical protein	46	46	1	1	3033			Hypothetical protein with no hits to refseq/uniprot/clusters/cdd/tigrfams/pfam overlapping another protein with hits	194	194	194	PGCHEGPE_02930	OCOFGFMB_02896	EAOMLFGP_02837	LHMDJMJG_01121	IKDLBHCP_02735	AMDKGMGA_02718	GAIEGEDB_02846	GDDNCICH_02914	PAADNGIP_02917	OLBGFLCP_01765	EELMGBGK_02883	EDBIPDPG_02356	BEDGMOGA_02366	JEOHDMCO_02945	LPDNILLO_02924	PLJACNLN_02899	DDEFAKFN_02841	OEJPHLGD_02858	ECNPBPAE_02907	EKFCDNBK_02891	HGHNNNMJ_02882	JDGLLDHO_02845	BDBMOFKM_02729	MCBBHMAC_02906	LNDBPDFH_02841	BJMINCDE_02633	HABLEDEA_02644	DNCHKIFB_02622	GDHFBEKI_02908	JJFOCAGO_02898	EPCMKLML_02769	DJLPNLGL_02765	MIDKCECA_02705	DCPFONIA_02693	IEIEOLNK_02919	PHIIEJBL_02893
group_3350		Patatin-like phospholipase	46	46	1	1	1324				1700	1700	1700	PGCHEGPE_00377	OCOFGFMB_01517	EAOMLFGP_00220	LHMDJMJG_00213	IKDLBHCP_00254	AMDKGMGA_00174	GAIEGEDB_00377	GDDNCICH_00305	PAADNGIP_00377	OLBGFLCP_00291	EELMGBGK_00377	EDBIPDPG_00434	BEDGMOGA_00434	JEOHDMCO_00170	LPDNILLO_00377	PLJACNLN_00378	DDEFAKFN_00378	OEJPHLGD_00374	ECNPBPAE_00378	EKFCDNBK_00378	HGHNNNMJ_00378	JDGLLDHO_00386	BDBMOFKM_01862	MCBBHMAC_00444	LNDBPDFH_01115	BJMINCDE_00965	HABLEDEA_00966	DNCHKIFB_00965	GDHFBEKI_00378	JJFOCAGO_00394	EPCMKLML_01129	DJLPNLGL_01128	MIDKCECA_00254	DCPFONIA_00096	IEIEOLNK_00305	PHIIEJBL_00377
murI		Glutamate racemase	46	46	1	4	16				833	833	833	PGCHEGPE_02545	OCOFGFMB_02516	EAOMLFGP_02465	LHMDJMJG_01941	IKDLBHCP_02486	AMDKGMGA_02462	GAIEGEDB_02536	GDDNCICH_02561	PAADNGIP_02547	OLBGFLCP_02322	EELMGBGK_02567	EDBIPDPG_02233	BEDGMOGA_02243	JEOHDMCO_02572	LPDNILLO_02582	PLJACNLN_02543	DDEFAKFN_02541	OEJPHLGD_02529	ECNPBPAE_02568	EKFCDNBK_02544	HGHNNNMJ_02544	JDGLLDHO_02576	BDBMOFKM_01906	MCBBHMAC_02564	LNDBPDFH_02302	BJMINCDE_01796	HABLEDEA_01804	DNCHKIFB_01796	GDHFBEKI_02552	JJFOCAGO_02547	EPCMKLML_02330	DJLPNLGL_02320	MIDKCECA_02457	DCPFONIA_02012	IEIEOLNK_02567	PHIIEJBL_02588
group_3352		Transglycosylase associated protein	46	46	1	1	1886				242	242	242	PGCHEGPE_02372	OCOFGFMB_02315	EAOMLFGP_02442	LHMDJMJG_02269	IKDLBHCP_02325	AMDKGMGA_02332	GAIEGEDB_02386	GDDNCICH_02386	PAADNGIP_02481	OLBGFLCP_02489	EELMGBGK_02392	EDBIPDPG_02428	BEDGMOGA_02438	JEOHDMCO_02426	LPDNILLO_02397	PLJACNLN_02392	DDEFAKFN_02391	OEJPHLGD_02392	ECNPBPAE_02502	EKFCDNBK_02490	HGHNNNMJ_02480	JDGLLDHO_02398	BDBMOFKM_02206	MCBBHMAC_02391	LNDBPDFH_00189	BJMINCDE_02201	HABLEDEA_02208	DNCHKIFB_02201	GDHFBEKI_02391	JJFOCAGO_02388	EPCMKLML_00188	DJLPNLGL_00188	MIDKCECA_02296	DCPFONIA_02312	IEIEOLNK_02392	PHIIEJBL_02504
oppF_1		Oligopeptide transport ATP-binding protein OppF	46	46	1	1	2174				944	944	944	PGCHEGPE_00321	OCOFGFMB_00114	EAOMLFGP_00114	LHMDJMJG_01966	IKDLBHCP_00644	AMDKGMGA_00652	GAIEGEDB_00321	GDDNCICH_00249	PAADNGIP_00321	OLBGFLCP_02281	EELMGBGK_00322	EDBIPDPG_00114	BEDGMOGA_00114	JEOHDMCO_00114	LPDNILLO_00322	PLJACNLN_00322	DDEFAKFN_00322	OEJPHLGD_00318	ECNPBPAE_00322	EKFCDNBK_00322	HGHNNNMJ_00322	JDGLLDHO_00238	BDBMOFKM_00539	MCBBHMAC_00338	LNDBPDFH_01964	BJMINCDE_01735	HABLEDEA_01743	DNCHKIFB_01735	GDHFBEKI_00322	JJFOCAGO_00338	EPCMKLML_02047	DJLPNLGL_02014	MIDKCECA_00644	DCPFONIA_00737	IEIEOLNK_00249	PHIIEJBL_00229
rsmD		Ribosomal RNA small subunit methyltransferase D	46	46	1	1	423				560	560	560	PGCHEGPE_00838	OCOFGFMB_01611	EAOMLFGP_00478	LHMDJMJG_01629	IKDLBHCP_00998	AMDKGMGA_01018	GAIEGEDB_00811	GDDNCICH_00815	PAADNGIP_00759	OLBGFLCP_01264	EELMGBGK_00865	EDBIPDPG_00754	BEDGMOGA_00765	JEOHDMCO_00693	LPDNILLO_00811	PLJACNLN_00812	DDEFAKFN_00739	OEJPHLGD_00777	ECNPBPAE_00818	EKFCDNBK_00826	HGHNNNMJ_00866	JDGLLDHO_00824	BDBMOFKM_00761	MCBBHMAC_00806	LNDBPDFH_01292	BJMINCDE_01103	HABLEDEA_01103	DNCHKIFB_01103	GDHFBEKI_00860	JJFOCAGO_00807	EPCMKLML_01305	DJLPNLGL_01304	MIDKCECA_01004	DCPFONIA_00492	IEIEOLNK_00821	PHIIEJBL_00810
ubiB		putative protein kinase UbiB	46	46	1	1	190				1745	1745	1745	PGCHEGPE_01972	OCOFGFMB_01866	EAOMLFGP_01875	LHMDJMJG_01464	IKDLBHCP_00838	AMDKGMGA_00846	GAIEGEDB_02003	GDDNCICH_02019	PAADNGIP_02020	OLBGFLCP_00802	EELMGBGK_02061	EDBIPDPG_02101	BEDGMOGA_02111	JEOHDMCO_02024	LPDNILLO_02046	PLJACNLN_02028	DDEFAKFN_01994	OEJPHLGD_01998	ECNPBPAE_02052	EKFCDNBK_02015	HGHNNNMJ_02030	JDGLLDHO_02009	BDBMOFKM_00339	MCBBHMAC_01953	LNDBPDFH_00774	BJMINCDE_01869	HABLEDEA_01877	DNCHKIFB_01869	GDHFBEKI_02025	JJFOCAGO_01989	EPCMKLML_00790	DJLPNLGL_00789	MIDKCECA_00749	DCPFONIA_00760	IEIEOLNK_02025	PHIIEJBL_02010
comGC		ComG operon protein 3	46	46	1	1	1611				278	278	278	PGCHEGPE_02120	OCOFGFMB_02052	EAOMLFGP_02041	LHMDJMJG_00817	IKDLBHCP_01293	AMDKGMGA_01300	GAIEGEDB_02110	GDDNCICH_02126	PAADNGIP_02152	OLBGFLCP_01505	EELMGBGK_02145	EDBIPDPG_01477	BEDGMOGA_01488	JEOHDMCO_02145	LPDNILLO_02150	PLJACNLN_02135	DDEFAKFN_02101	OEJPHLGD_02105	ECNPBPAE_02159	EKFCDNBK_02147	HGHNNNMJ_02137	JDGLLDHO_02136	BDBMOFKM_01022	MCBBHMAC_02108	LNDBPDFH_01008	BJMINCDE_01562	HABLEDEA_01570	DNCHKIFB_01562	GDHFBEKI_02132	JJFOCAGO_02137	EPCMKLML_01022	DJLPNLGL_01021	MIDKCECA_01230	DCPFONIA_01466	IEIEOLNK_02132	PHIIEJBL_02131
ribX		Riboflavin transport system permease protein RibX	46	46	1	1	398				743	743	743	PGCHEGPE_00709	OCOFGFMB_00384	EAOMLFGP_00397	LHMDJMJG_00539	IKDLBHCP_01311	AMDKGMGA_01318	GAIEGEDB_00730	GDDNCICH_00734	PAADNGIP_00630	OLBGFLCP_00811	EELMGBGK_00736	EDBIPDPG_00845	BEDGMOGA_00856	JEOHDMCO_00934	LPDNILLO_00730	PLJACNLN_00731	DDEFAKFN_00658	OEJPHLGD_00648	ECNPBPAE_00737	EKFCDNBK_00745	HGHNNNMJ_00737	JDGLLDHO_00743	BDBMOFKM_02457	MCBBHMAC_00792	LNDBPDFH_01813	BJMINCDE_00493	HABLEDEA_00493	DNCHKIFB_00493	GDHFBEKI_00731	JJFOCAGO_00726	EPCMKLML_01800	DJLPNLGL_01799	MIDKCECA_01248	DCPFONIA_00425	IEIEOLNK_00740	PHIIEJBL_00729
group_3358		Transglycosylase associated protein	46	46	1	1	2985				245	245	245	PGCHEGPE_00928	OCOFGFMB_00514	EAOMLFGP_00937	LHMDJMJG_01573	IKDLBHCP_00514	AMDKGMGA_00522	GAIEGEDB_00934	GDDNCICH_00953	PAADNGIP_00923	OLBGFLCP_01107	EELMGBGK_00935	EDBIPDPG_00909	BEDGMOGA_00920	JEOHDMCO_02690	LPDNILLO_00998	PLJACNLN_00936	DDEFAKFN_00862	OEJPHLGD_00867	ECNPBPAE_00956	EKFCDNBK_00945	HGHNNNMJ_00933	JDGLLDHO_00940	BDBMOFKM_00240	MCBBHMAC_00971	LNDBPDFH_00103	BJMINCDE_00104	HABLEDEA_00104	DNCHKIFB_00104	GDHFBEKI_00934	JJFOCAGO_00945	EPCMKLML_00102	DJLPNLGL_00102	MIDKCECA_00514	DCPFONIA_02190	IEIEOLNK_00959	PHIIEJBL_00927
group_3359		putative ABC transporter ATP-binding protein	46	46	1	1	1013				1760	1760	1760	PGCHEGPE_01690	OCOFGFMB_01457	EAOMLFGP_01394	LHMDJMJG_02389	IKDLBHCP_02411	AMDKGMGA_02418	GAIEGEDB_01721	GDDNCICH_01707	PAADNGIP_01738	OLBGFLCP_02575	EELMGBGK_01741	EDBIPDPG_01841	BEDGMOGA_01852	JEOHDMCO_01753	LPDNILLO_01728	PLJACNLN_01746	DDEFAKFN_01712	OEJPHLGD_01716	ECNPBPAE_01771	EKFCDNBK_01759	HGHNNNMJ_01748	JDGLLDHO_01710	BDBMOFKM_01778	MCBBHMAC_01668	LNDBPDFH_02403	BJMINCDE_01605	HABLEDEA_01613	DNCHKIFB_01605	GDHFBEKI_01744	JJFOCAGO_01707	EPCMKLML_02444	DJLPNLGL_02417	MIDKCECA_02382	DCPFONIA_01942	IEIEOLNK_01713	PHIIEJBL_01725
group_3360		hypothetical protein	46	46	1	1	433				275	275	275	PGCHEGPE_00828	OCOFGFMB_01621	EAOMLFGP_00488	LHMDJMJG_01323	IKDLBHCP_01008	AMDKGMGA_01008	GAIEGEDB_00821	GDDNCICH_00825	PAADNGIP_00749	OLBGFLCP_01254	EELMGBGK_00855	EDBIPDPG_00744	BEDGMOGA_00755	JEOHDMCO_00683	LPDNILLO_00821	PLJACNLN_00822	DDEFAKFN_00749	OEJPHLGD_00767	ECNPBPAE_00828	EKFCDNBK_00836	HGHNNNMJ_00856	JDGLLDHO_00834	BDBMOFKM_00751	MCBBHMAC_00816	LNDBPDFH_01282	BJMINCDE_01113	HABLEDEA_01113	DNCHKIFB_01113	GDHFBEKI_00850	JJFOCAGO_00817	EPCMKLML_01315	DJLPNLGL_01314	MIDKCECA_00994	DCPFONIA_00482	IEIEOLNK_00831	PHIIEJBL_00820
yvdM_1		Beta-phosphoglucomutase	46	46	1	1	2262				692	692	692	PGCHEGPE_00253	OCOFGFMB_00046	EAOMLFGP_00046	LHMDJMJG_00314	IKDLBHCP_00576	AMDKGMGA_00584	GAIEGEDB_00253	GDDNCICH_00181	PAADNGIP_00253	OLBGFLCP_00602	EELMGBGK_00254	EDBIPDPG_00046	BEDGMOGA_00046	JEOHDMCO_00046	LPDNILLO_00254	PLJACNLN_00254	DDEFAKFN_00254	OEJPHLGD_00250	ECNPBPAE_00254	EKFCDNBK_00254	HGHNNNMJ_00254	JDGLLDHO_00306	BDBMOFKM_00885	MCBBHMAC_00270	LNDBPDFH_00910	BJMINCDE_00885	HABLEDEA_00886	DNCHKIFB_00885	GDHFBEKI_00254	JJFOCAGO_00270	EPCMKLML_00865	DJLPNLGL_00864	MIDKCECA_00576	DCPFONIA_00669	IEIEOLNK_00181	PHIIEJBL_00297
group_3362		Putative amino acid metabolism	46	46	1	1	2117				344	344	344	PGCHEGPE_00062	OCOFGFMB_00907	EAOMLFGP_00381	LHMDJMJG_01201	IKDLBHCP_01130	AMDKGMGA_01138	GAIEGEDB_00062	GDDNCICH_00062	PAADNGIP_00062	OLBGFLCP_00062	EELMGBGK_00062	EDBIPDPG_00313	BEDGMOGA_00313	JEOHDMCO_00316	LPDNILLO_00062	PLJACNLN_00062	DDEFAKFN_00062	OEJPHLGD_00062	ECNPBPAE_00062	EKFCDNBK_00062	HGHNNNMJ_00062	JDGLLDHO_00146	BDBMOFKM_00098	MCBBHMAC_00146	LNDBPDFH_01152	BJMINCDE_00917	HABLEDEA_00918	DNCHKIFB_00917	GDHFBEKI_00062	JJFOCAGO_00079	EPCMKLML_01166	DJLPNLGL_01165	MIDKCECA_01124	DCPFONIA_00175	IEIEOLNK_00062	PHIIEJBL_00146
group_3363		hypothetical protein	46	46	1	1	1361				515	515	515	PGCHEGPE_00414	OCOFGFMB_00333	EAOMLFGP_00183	LHMDJMJG_00392	IKDLBHCP_00217	AMDKGMGA_00211	GAIEGEDB_00414	GDDNCICH_00342	PAADNGIP_00414	OLBGFLCP_00254	EELMGBGK_00414	EDBIPDPG_00397	BEDGMOGA_00397	JEOHDMCO_00207	LPDNILLO_00414	PLJACNLN_00415	DDEFAKFN_00415	OEJPHLGD_00411	ECNPBPAE_00415	EKFCDNBK_00415	HGHNNNMJ_00415	JDGLLDHO_00423	BDBMOFKM_00623	MCBBHMAC_00407	LNDBPDFH_00638	BJMINCDE_01003	HABLEDEA_01004	DNCHKIFB_01003	GDHFBEKI_00415	JJFOCAGO_00431	EPCMKLML_00699	DJLPNLGL_00698	MIDKCECA_00217	DCPFONIA_00059	IEIEOLNK_00342	PHIIEJBL_00414
celA_4		PTS system cellobiose-specific EIIB component	46	46	1	1	3585				320	320	320	PGCHEGPE_02637	OCOFGFMB_02271	EAOMLFGP_02226	LHMDJMJG_01051	IKDLBHCP_01078	AMDKGMGA_01086	GAIEGEDB_02283	GDDNCICH_02295	PAADNGIP_02307	OLBGFLCP_01736	EELMGBGK_02314	EDBIPDPG_01803	BEDGMOGA_01814	JEOHDMCO_02334	LPDNILLO_02319	PLJACNLN_02288	DDEFAKFN_02288	OEJPHLGD_02274	ECNPBPAE_02324	EKFCDNBK_02312	HGHNNNMJ_02302	JDGLLDHO_02298	BDBMOFKM_00826	MCBBHMAC_02656	LNDBPDFH_01590	BJMINCDE_00510	HABLEDEA_00510	DNCHKIFB_00510	GDHFBEKI_02287	JJFOCAGO_02639	EPCMKLML_01605	DJLPNLGL_01604	MIDKCECA_01072	DCPFONIA_00320	IEIEOLNK_02301	PHIIEJBL_02295
group_3365		hypothetical protein	46	46	1	2	55				341	341	341	PGCHEGPE_00913	OCOFGFMB_00597	EAOMLFGP_01267	LHMDJMJG_01187	IKDLBHCP_00864	AMDKGMGA_00872	GAIEGEDB_00919	GDDNCICH_00938	PAADNGIP_00908	OLBGFLCP_01027	EELMGBGK_00993	EDBIPDPG_00676	BEDGMOGA_00647	JEOHDMCO_00755	LPDNILLO_00934	PLJACNLN_00921	DDEFAKFN_00847	OEJPHLGD_00852	ECNPBPAE_00941	EKFCDNBK_00930	HGHNNNMJ_00918	JDGLLDHO_00885	BDBMOFKM_00456	MCBBHMAC_00907	LNDBPDFH_00517	BJMINCDE_00798	HABLEDEA_00799	DNCHKIFB_00798	GDHFBEKI_00919	JJFOCAGO_00930	EPCMKLML_00570	DJLPNLGL_00570	MIDKCECA_00858	DCPFONIA_01112	IEIEOLNK_00944	PHIIEJBL_00912
group_3366		putative ABC transporter permease	46	46	1	1	1766				1073	1073	1073	PGCHEGPE_00553	OCOFGFMB_00227	EAOMLFGP_00615	LHMDJMJG_00100	IKDLBHCP_01672	AMDKGMGA_01719	GAIEGEDB_00653	GDDNCICH_00581	PAADNGIP_00553	OLBGFLCP_00654	EELMGBGK_00659	EDBIPDPG_01732	BEDGMOGA_01743	JEOHDMCO_00557	LPDNILLO_00653	PLJACNLN_00654	DDEFAKFN_01541	OEJPHLGD_01587	ECNPBPAE_00660	EKFCDNBK_00668	HGHNNNMJ_00660	JDGLLDHO_00666	BDBMOFKM_02367	MCBBHMAC_00552	LNDBPDFH_01662	BJMINCDE_02042	HABLEDEA_02050	DNCHKIFB_02042	GDHFBEKI_00654	JJFOCAGO_00570	EPCMKLML_01702	DJLPNLGL_01701	MIDKCECA_01657	DCPFONIA_01771	IEIEOLNK_00587	PHIIEJBL_00567
rplJ		50S ribosomal protein L10	46	46	1	1	1592				503	503	503	PGCHEGPE_00638	OCOFGFMB_01048	EAOMLFGP_00577	LHMDJMJG_00755	IKDLBHCP_01809	AMDKGMGA_01817	GAIEGEDB_00529	GDDNCICH_00457	PAADNGIP_00810	OLBGFLCP_00358	EELMGBGK_00529	EDBIPDPG_00219	BEDGMOGA_00219	JEOHDMCO_00421	LPDNILLO_00529	PLJACNLN_00530	DDEFAKFN_00530	OEJPHLGD_00526	ECNPBPAE_00530	EKFCDNBK_00530	HGHNNNMJ_00530	JDGLLDHO_00538	BDBMOFKM_01867	MCBBHMAC_00709	LNDBPDFH_02361	BJMINCDE_01679	HABLEDEA_01687	DNCHKIFB_01679	GDHFBEKI_00530	JJFOCAGO_00655	EPCMKLML_02379	DJLPNLGL_02369	MIDKCECA_01795	DCPFONIA_01009	IEIEOLNK_00457	PHIIEJBL_00529
group_3368		TelA-like protein	46	46	1	1	2106				1196	1196	1196	PGCHEGPE_00051	OCOFGFMB_00918	EAOMLFGP_00370	LHMDJMJG_01212	IKDLBHCP_01141	AMDKGMGA_01149	GAIEGEDB_00051	GDDNCICH_00051	PAADNGIP_00051	OLBGFLCP_00051	EELMGBGK_00051	EDBIPDPG_00302	BEDGMOGA_00302	JEOHDMCO_00305	LPDNILLO_00051	PLJACNLN_00051	DDEFAKFN_00051	OEJPHLGD_00051	ECNPBPAE_00051	EKFCDNBK_00051	HGHNNNMJ_00051	JDGLLDHO_00157	BDBMOFKM_00351	MCBBHMAC_00157	LNDBPDFH_01163	BJMINCDE_00906	HABLEDEA_00907	DNCHKIFB_00906	GDHFBEKI_00051	JJFOCAGO_00068	EPCMKLML_01177	DJLPNLGL_01176	MIDKCECA_01135	DCPFONIA_00164	IEIEOLNK_00051	PHIIEJBL_00157
cfiB_2		2-oxoglutarate carboxylase small subunit	46	46	1	1	2698				1379	1379	1379	PGCHEGPE_01572	OCOFGFMB_00548	EAOMLFGP_01222	LHMDJMJG_01280	IKDLBHCP_01380	AMDKGMGA_01387	GAIEGEDB_01641	GDDNCICH_01566	PAADNGIP_01628	OLBGFLCP_01878	EELMGBGK_01628	EDBIPDPG_01642	BEDGMOGA_01653	JEOHDMCO_01021	LPDNILLO_01645	PLJACNLN_01605	DDEFAKFN_01594	OEJPHLGD_01563	ECNPBPAE_01661	EKFCDNBK_01649	HGHNNNMJ_01638	JDGLLDHO_01609	BDBMOFKM_01386	MCBBHMAC_01564	LNDBPDFH_01482	BJMINCDE_01400	HABLEDEA_01407	DNCHKIFB_01399	GDHFBEKI_01603	JJFOCAGO_01589	EPCMKLML_01475	DJLPNLGL_01474	MIDKCECA_01334	DCPFONIA_01794	IEIEOLNK_01572	PHIIEJBL_01632
prs		Ribose-phosphate pyrophosphokinase	46	46	1	1	1327				971	971	971	PGCHEGPE_00380	OCOFGFMB_01520	EAOMLFGP_00217	LHMDJMJG_00210	IKDLBHCP_00251	AMDKGMGA_00177	GAIEGEDB_00380	GDDNCICH_00308	PAADNGIP_00380	OLBGFLCP_00288	EELMGBGK_00380	EDBIPDPG_00431	BEDGMOGA_00431	JEOHDMCO_00173	LPDNILLO_00380	PLJACNLN_00381	DDEFAKFN_00381	OEJPHLGD_00377	ECNPBPAE_00381	EKFCDNBK_00381	HGHNNNMJ_00381	JDGLLDHO_00389	BDBMOFKM_01859	MCBBHMAC_00441	LNDBPDFH_01118	BJMINCDE_00968	HABLEDEA_00969	DNCHKIFB_00968	GDHFBEKI_00381	JJFOCAGO_00397	EPCMKLML_01132	DJLPNLGL_01131	MIDKCECA_00251	DCPFONIA_00093	IEIEOLNK_00308	PHIIEJBL_00380
carA		Carbamoyl-phosphate synthase small chain	46	46	1	1	1725				1076	1076	1076	PGCHEGPE_00592	OCOFGFMB_00266	EAOMLFGP_00654	LHMDJMJG_00139	IKDLBHCP_01471	AMDKGMGA_01478	GAIEGEDB_00692	GDDNCICH_00620	PAADNGIP_00592	OLBGFLCP_00693	EELMGBGK_00698	EDBIPDPG_01352	BEDGMOGA_01393	JEOHDMCO_00595	LPDNILLO_00692	PLJACNLN_00693	DDEFAKFN_01292	OEJPHLGD_01297	ECNPBPAE_00699	EKFCDNBK_00707	HGHNNNMJ_00699	JDGLLDHO_00705	BDBMOFKM_01358	MCBBHMAC_00513	LNDBPDFH_01212	BJMINCDE_01332	HABLEDEA_01376	DNCHKIFB_01331	GDHFBEKI_00693	JJFOCAGO_00609	EPCMKLML_01197	DJLPNLGL_01196	MIDKCECA_01455	DCPFONIA_01425	IEIEOLNK_00626	PHIIEJBL_00606
gpmA_1		2,3-bisphosphoglycerate-dependent phosphoglycerate mutase	46	46	1	1	2221				686	686	686	PGCHEGPE_00273	OCOFGFMB_00066	EAOMLFGP_00066	LHMDJMJG_00294	IKDLBHCP_00596	AMDKGMGA_00604	GAIEGEDB_00273	GDDNCICH_00201	PAADNGIP_00273	OLBGFLCP_00582	EELMGBGK_00274	EDBIPDPG_00066	BEDGMOGA_00066	JEOHDMCO_00066	LPDNILLO_00274	PLJACNLN_00274	DDEFAKFN_00274	OEJPHLGD_00270	ECNPBPAE_00274	EKFCDNBK_00274	HGHNNNMJ_00274	JDGLLDHO_00286	BDBMOFKM_00491	MCBBHMAC_00290	LNDBPDFH_00890	BJMINCDE_00865	HABLEDEA_00866	DNCHKIFB_00865	GDHFBEKI_00274	JJFOCAGO_00290	EPCMKLML_00885	DJLPNLGL_00884	MIDKCECA_00596	DCPFONIA_00689	IEIEOLNK_00201	PHIIEJBL_00277
afr_2		1,5-anhydro-D-fructose reductase	46	46	1	1	2952				1013	1013	1013	PGCHEGPE_00961	OCOFGFMB_00481	EAOMLFGP_00970	LHMDJMJG_01717	IKDLBHCP_00481	AMDKGMGA_00489	GAIEGEDB_00967	GDDNCICH_00986	PAADNGIP_00956	OLBGFLCP_01074	EELMGBGK_00902	EDBIPDPG_00876	BEDGMOGA_00887	JEOHDMCO_00791	LPDNILLO_00965	PLJACNLN_00969	DDEFAKFN_00895	OEJPHLGD_00900	ECNPBPAE_00989	EKFCDNBK_00978	HGHNNNMJ_00966	JDGLLDHO_00973	BDBMOFKM_01720	MCBBHMAC_00938	LNDBPDFH_00070	BJMINCDE_00071	HABLEDEA_00071	DNCHKIFB_00071	GDHFBEKI_00967	JJFOCAGO_00978	EPCMKLML_00069	DJLPNLGL_00069	MIDKCECA_00481	DCPFONIA_00896	IEIEOLNK_00992	PHIIEJBL_00960
cinA		Putative competence-damage inducible protein	46	46	1	1	1338				1241	1241	1241	PGCHEGPE_00391	OCOFGFMB_00310	EAOMLFGP_00206	LHMDJMJG_00199	IKDLBHCP_00240	AMDKGMGA_00188	GAIEGEDB_00391	GDDNCICH_00319	PAADNGIP_00391	OLBGFLCP_00277	EELMGBGK_00391	EDBIPDPG_00420	BEDGMOGA_00420	JEOHDMCO_00184	LPDNILLO_00391	PLJACNLN_00392	DDEFAKFN_00392	OEJPHLGD_00388	ECNPBPAE_00392	EKFCDNBK_00392	HGHNNNMJ_00392	JDGLLDHO_00400	BDBMOFKM_01848	MCBBHMAC_00430	LNDBPDFH_02413	BJMINCDE_00979	HABLEDEA_00980	DNCHKIFB_00979	GDHFBEKI_00392	JJFOCAGO_00408	EPCMKLML_02454	DJLPNLGL_02431	MIDKCECA_00240	DCPFONIA_00082	IEIEOLNK_00319	PHIIEJBL_00391
group_3375		putative ABC transporter ATP-binding protein	46	46	1	1	1456				1715	1715	1715	PGCHEGPE_01418	OCOFGFMB_01111	EAOMLFGP_01070	LHMDJMJG_00974	IKDLBHCP_00320	AMDKGMGA_00328	GAIEGEDB_01487	GDDNCICH_01644	PAADNGIP_01474	OLBGFLCP_01169	EELMGBGK_01433	EDBIPDPG_01569	BEDGMOGA_01580	JEOHDMCO_01363	LPDNILLO_01450	PLJACNLN_01683	DDEFAKFN_01403	OEJPHLGD_01409	ECNPBPAE_01507	EKFCDNBK_01495	HGHNNNMJ_01484	JDGLLDHO_01493	BDBMOFKM_01456	MCBBHMAC_01391	LNDBPDFH_01929	BJMINCDE_00292	HABLEDEA_00292	DNCHKIFB_00292	GDHFBEKI_01681	JJFOCAGO_01435	EPCMKLML_02014	DJLPNLGL_01981	MIDKCECA_00320	DCPFONIA_01169	IEIEOLNK_01650	PHIIEJBL_01456
dnaD		DNA replication protein DnaD	46	46	1	1	1693				698	698	698	PGCHEGPE_00624	OCOFGFMB_00298	EAOMLFGP_01810	LHMDJMJG_00171	IKDLBHCP_01503	AMDKGMGA_01511	GAIEGEDB_00724	GDDNCICH_00652	PAADNGIP_00624	OLBGFLCP_00725	EELMGBGK_00730	EDBIPDPG_01384	BEDGMOGA_01361	JEOHDMCO_00627	LPDNILLO_00724	PLJACNLN_00725	DDEFAKFN_01324	OEJPHLGD_01329	ECNPBPAE_00731	EKFCDNBK_00739	HGHNNNMJ_00731	JDGLLDHO_00737	BDBMOFKM_01325	MCBBHMAC_00481	LNDBPDFH_01179	BJMINCDE_01300	HABLEDEA_01343	DNCHKIFB_01299	GDHFBEKI_00725	JJFOCAGO_00641	EPCMKLML_01230	DJLPNLGL_01229	MIDKCECA_01488	DCPFONIA_01392	IEIEOLNK_00658	PHIIEJBL_00638
group_3377		hypothetical protein	46	46	1	1	2371				806	806	806	PGCHEGPE_00181	OCOFGFMB_01758	EAOMLFGP_01493	LHMDJMJG_00655	IKDLBHCP_01728	AMDKGMGA_01703	GAIEGEDB_00181	GDDNCICH_00681	PAADNGIP_00181	OLBGFLCP_00182	EELMGBGK_00182	EDBIPDPG_01764	BEDGMOGA_01775	JEOHDMCO_01558	LPDNILLO_00182	PLJACNLN_00182	DDEFAKFN_00181	OEJPHLGD_00181	ECNPBPAE_00182	EKFCDNBK_00182	HGHNNNMJ_00182	JDGLLDHO_00027	BDBMOFKM_01290	MCBBHMAC_00027	LNDBPDFH_00296	BJMINCDE_00600	HABLEDEA_00600	DNCHKIFB_00600	GDHFBEKI_00182	JJFOCAGO_00198	EPCMKLML_00341	DJLPNLGL_00341	MIDKCECA_01713	DCPFONIA_00578	IEIEOLNK_00687	PHIIEJBL_00027
ltaS1_2		Lipoteichoic acid synthase 1	46	46	1	1	1530				1859	1859	1859	PGCHEGPE_00700	OCOFGFMB_01949	EAOMLFGP_01973	LHMDJMJG_01430	IKDLBHCP_00395	AMDKGMGA_00403	GAIEGEDB_00467	GDDNCICH_00395	PAADNGIP_01891	OLBGFLCP_00420	EELMGBGK_00467	EDBIPDPG_00157	BEDGMOGA_00157	JEOHDMCO_00359	LPDNILLO_00467	PLJACNLN_00468	DDEFAKFN_00468	OEJPHLGD_00464	ECNPBPAE_00468	EKFCDNBK_00468	HGHNNNMJ_00468	JDGLLDHO_00476	BDBMOFKM_00987	MCBBHMAC_00647	LNDBPDFH_00390	BJMINCDE_00367	HABLEDEA_00367	DNCHKIFB_00367	GDHFBEKI_00468	JJFOCAGO_00717	EPCMKLML_00488	DJLPNLGL_00523	MIDKCECA_00395	DCPFONIA_01358	IEIEOLNK_00395	PHIIEJBL_00467
rsfS		Ribosomal silencing factor RsfS	46	46	1	1	2690				260	260	260	PGCHEGPE_01580	OCOFGFMB_00540	EAOMLFGP_01230	LHMDJMJG_01288	IKDLBHCP_01372	AMDKGMGA_01379	GAIEGEDB_01649	GDDNCICH_01574	PAADNGIP_01636	OLBGFLCP_01886	EELMGBGK_01636	EDBIPDPG_01650	BEDGMOGA_01661	JEOHDMCO_01029	LPDNILLO_01653	PLJACNLN_01613	DDEFAKFN_01602	OEJPHLGD_01571	ECNPBPAE_01669	EKFCDNBK_01657	HGHNNNMJ_01646	JDGLLDHO_01617	BDBMOFKM_01378	MCBBHMAC_01556	LNDBPDFH_01474	BJMINCDE_01408	HABLEDEA_01415	DNCHKIFB_01407	GDHFBEKI_01611	JJFOCAGO_01597	EPCMKLML_01483	DJLPNLGL_01482	MIDKCECA_01342	DCPFONIA_01802	IEIEOLNK_01580	PHIIEJBL_01640
rplK		50S ribosomal protein L11	46	46	1	1	1594				422	422	422	PGCHEGPE_00636	OCOFGFMB_01050	EAOMLFGP_00579	LHMDJMJG_00753	IKDLBHCP_01811	AMDKGMGA_01819	GAIEGEDB_00531	GDDNCICH_00459	PAADNGIP_00812	OLBGFLCP_00356	EELMGBGK_00531	EDBIPDPG_00221	BEDGMOGA_00221	JEOHDMCO_00423	LPDNILLO_00531	PLJACNLN_00532	DDEFAKFN_00532	OEJPHLGD_00528	ECNPBPAE_00532	EKFCDNBK_00532	HGHNNNMJ_00532	JDGLLDHO_00540	BDBMOFKM_01869	MCBBHMAC_00711	LNDBPDFH_02359	BJMINCDE_01681	HABLEDEA_01689	DNCHKIFB_01681	GDHFBEKI_00532	JJFOCAGO_00653	EPCMKLML_02377	DJLPNLGL_02367	MIDKCECA_01797	DCPFONIA_01007	IEIEOLNK_00459	PHIIEJBL_00531
group_3381		hypothetical protein	46	46	1	1	847				206	206	206	PGCHEGPE_02572	OCOFGFMB_02562	EAOMLFGP_02501	LHMDJMJG_02568	IKDLBHCP_01153	AMDKGMGA_01161	GAIEGEDB_02571	GDDNCICH_02606	PAADNGIP_02592	OLBGFLCP_02682	EELMGBGK_02594	EDBIPDPG_02597	BEDGMOGA_02611	JEOHDMCO_02622	LPDNILLO_02620	PLJACNLN_02588	DDEFAKFN_02576	OEJPHLGD_02564	ECNPBPAE_02603	EKFCDNBK_02589	HGHNNNMJ_02589	JDGLLDHO_02604	BDBMOFKM_02416	MCBBHMAC_02591	LNDBPDFH_00967	BJMINCDE_02469	HABLEDEA_02449	DNCHKIFB_02458	GDHFBEKI_02597	JJFOCAGO_02574	EPCMKLML_00981	DJLPNLGL_00980	MIDKCECA_01147	DCPFONIA_01565	IEIEOLNK_02602	PHIIEJBL_02616
ohrA		Organic hydroperoxide resistance protein OhrA	46	46	1	1	1807				410	410	410	PGCHEGPE_01181	OCOFGFMB_00791	EAOMLFGP_00865	LHMDJMJG_01093	IKDLBHCP_01523	AMDKGMGA_01531	GAIEGEDB_01297	GDDNCICH_01260	PAADNGIP_01283	OLBGFLCP_01423	EELMGBGK_01243	EDBIPDPG_01229	BEDGMOGA_01240	JEOHDMCO_02236	LPDNILLO_01260	PLJACNLN_01299	DDEFAKFN_01169	OEJPHLGD_01174	ECNPBPAE_01316	EKFCDNBK_01305	HGHNNNMJ_01293	JDGLLDHO_01303	BDBMOFKM_01250	MCBBHMAC_01176	LNDBPDFH_00233	BJMINCDE_01166	HABLEDEA_01166	DNCHKIFB_01166	GDHFBEKI_01249	JJFOCAGO_01150	EPCMKLML_00232	DJLPNLGL_00232	MIDKCECA_01508	DCPFONIA_01322	IEIEOLNK_01218	PHIIEJBL_01265
group_3383		hypothetical protein	46	46	1	1	1774				545	545	545	PGCHEGPE_01148	OCOFGFMB_00758	EAOMLFGP_00832	LHMDJMJG_02444	IKDLBHCP_02526	AMDKGMGA_02509	GAIEGEDB_01264	GDDNCICH_01227	PAADNGIP_01250	OLBGFLCP_01390	EELMGBGK_01210	EDBIPDPG_01196	BEDGMOGA_01207	JEOHDMCO_01695	LPDNILLO_01227	PLJACNLN_01266	DDEFAKFN_01136	OEJPHLGD_01141	ECNPBPAE_01283	EKFCDNBK_01272	HGHNNNMJ_01260	JDGLLDHO_01270	BDBMOFKM_01217	MCBBHMAC_01143	LNDBPDFH_00266	BJMINCDE_02050	HABLEDEA_02058	DNCHKIFB_02050	GDHFBEKI_01216	JJFOCAGO_01117	EPCMKLML_00265	DJLPNLGL_00265	MIDKCECA_02497	DCPFONIA_01288	IEIEOLNK_01185	PHIIEJBL_01298
rplGA		putative ribosomal protein YlxQ	46	46	1	1	3162				311	311	311	PGCHEGPE_01044	OCOFGFMB_02170	EAOMLFGP_01656	LHMDJMJG_01488	IKDLBHCP_00064	AMDKGMGA_00064	GAIEGEDB_01050	GDDNCICH_01069	PAADNGIP_01039	OLBGFLCP_01287	EELMGBGK_01052	EDBIPDPG_01339	BEDGMOGA_01350	JEOHDMCO_00878	LPDNILLO_01069	PLJACNLN_01052	DDEFAKFN_00978	OEJPHLGD_00983	ECNPBPAE_01072	EKFCDNBK_01061	HGHNNNMJ_01049	JDGLLDHO_01056	BDBMOFKM_01211	MCBBHMAC_01039	LNDBPDFH_00569	BJMINCDE_01245	HABLEDEA_01245	DNCHKIFB_01245	GDHFBEKI_01050	JJFOCAGO_01061	EPCMKLML_00399	DJLPNLGL_00399	MIDKCECA_00064	DCPFONIA_01233	IEIEOLNK_01075	PHIIEJBL_01092
group_3385		hypothetical protein	46	46	1	1	2065				752	752	752	PGCHEGPE_00015	OCOFGFMB_01701	EAOMLFGP_00334	LHMDJMJG_01248	IKDLBHCP_01888	AMDKGMGA_01895	GAIEGEDB_00015	GDDNCICH_00015	PAADNGIP_00015	OLBGFLCP_00015	EELMGBGK_00015	EDBIPDPG_00266	BEDGMOGA_00266	JEOHDMCO_00269	LPDNILLO_00015	PLJACNLN_00015	DDEFAKFN_00015	OEJPHLGD_00015	ECNPBPAE_00015	EKFCDNBK_00015	HGHNNNMJ_00015	JDGLLDHO_00193	BDBMOFKM_00387	MCBBHMAC_00193	LNDBPDFH_01375	BJMINCDE_01627	HABLEDEA_01635	DNCHKIFB_01627	GDHFBEKI_00015	JJFOCAGO_00032	EPCMKLML_01388	DJLPNLGL_01387	MIDKCECA_01874	DCPFONIA_00128	IEIEOLNK_00015	PHIIEJBL_00193
rplE		50S ribosomal protein L5	46	46	1	1	2201				539	539	539	PGCHEGPE_00293	OCOFGFMB_00086	EAOMLFGP_00086	LHMDJMJG_00274	IKDLBHCP_00616	AMDKGMGA_00624	GAIEGEDB_00293	GDDNCICH_00221	PAADNGIP_00293	OLBGFLCP_00562	EELMGBGK_00294	EDBIPDPG_00086	BEDGMOGA_00086	JEOHDMCO_00086	LPDNILLO_00294	PLJACNLN_00294	DDEFAKFN_00294	OEJPHLGD_00290	ECNPBPAE_00294	EKFCDNBK_00294	HGHNNNMJ_00294	JDGLLDHO_00266	BDBMOFKM_00511	MCBBHMAC_00310	LNDBPDFH_00870	BJMINCDE_00845	HABLEDEA_00846	DNCHKIFB_00845	GDHFBEKI_00294	JJFOCAGO_00310	EPCMKLML_00905	DJLPNLGL_00904	MIDKCECA_00616	DCPFONIA_00709	IEIEOLNK_00221	PHIIEJBL_00257
mrp		Iron-sulfur cluster carrier protein	46	46	1	1	404				344	344	344	PGCHEGPE_02510	OCOFGFMB_02483	EAOMLFGP_02443	LHMDJMJG_01648	IKDLBHCP_00979	AMDKGMGA_01037	GAIEGEDB_02523	GDDNCICH_02536	PAADNGIP_02522	OLBGFLCP_01283	EELMGBGK_02533	EDBIPDPG_00773	BEDGMOGA_00784	JEOHDMCO_02482	LPDNILLO_02548	PLJACNLN_02530	DDEFAKFN_02528	OEJPHLGD_02516	ECNPBPAE_02543	EKFCDNBK_02531	HGHNNNMJ_02521	JDGLLDHO_02545	BDBMOFKM_02281	MCBBHMAC_02514	LNDBPDFH_01311	BJMINCDE_01083	HABLEDEA_01084	DNCHKIFB_01083	GDHFBEKI_02529	JJFOCAGO_02512	EPCMKLML_01286	DJLPNLGL_01285	MIDKCECA_01023	DCPFONIA_00511	IEIEOLNK_02542	PHIIEJBL_02529
purF		Amidophosphoribosyltransferase	46	46	1	1	452				1439	1439	1439	PGCHEGPE_00810	OCOFGFMB_01964	EAOMLFGP_00506	LHMDJMJG_01304	IKDLBHCP_01026	AMDKGMGA_00990	GAIEGEDB_00839	GDDNCICH_00843	PAADNGIP_00731	OLBGFLCP_01235	EELMGBGK_00837	EDBIPDPG_00726	BEDGMOGA_00737	JEOHDMCO_00665	LPDNILLO_00839	PLJACNLN_00840	DDEFAKFN_00767	OEJPHLGD_00749	ECNPBPAE_00846	EKFCDNBK_00854	HGHNNNMJ_00838	JDGLLDHO_00852	BDBMOFKM_00733	MCBBHMAC_00834	LNDBPDFH_01651	BJMINCDE_01131	HABLEDEA_01131	DNCHKIFB_01131	GDHFBEKI_00832	JJFOCAGO_00835	EPCMKLML_01636	DJLPNLGL_01635	MIDKCECA_00976	DCPFONIA_00464	IEIEOLNK_00849	PHIIEJBL_00838
group_3389		hypothetical protein	46	46	1	1	1964				416	416	416	PGCHEGPE_00543	OCOFGFMB_02210	EAOMLFGP_01312	LHMDJMJG_02084	IKDLBHCP_00154	AMDKGMGA_00274	GAIEGEDB_00643	GDDNCICH_00571	PAADNGIP_00543	OLBGFLCP_01349	EELMGBGK_00643	EDBIPDPG_00462	BEDGMOGA_00462	JEOHDMCO_00533	LPDNILLO_00643	PLJACNLN_00644	DDEFAKFN_00644	OEJPHLGD_00640	ECNPBPAE_00644	EKFCDNBK_00644	HGHNNNMJ_00644	JDGLLDHO_00650	BDBMOFKM_00565	MCBBHMAC_00637	LNDBPDFH_00696	BJMINCDE_01346	HABLEDEA_01259	DNCHKIFB_01345	GDHFBEKI_00644	JJFOCAGO_00483	EPCMKLML_00641	DJLPNLGL_00640	MIDKCECA_00154	DCPFONIA_00658	IEIEOLNK_00500	PHIIEJBL_00720
lacE_2		Lactose-binding protein	46	46	1	1	3364				1286	1286	1286	PGCHEGPE_01912	OCOFGFMB_01832	EAOMLFGP_01841	LHMDJMJG_02455	IKDLBHCP_00144	AMDKGMGA_00144	GAIEGEDB_01943	GDDNCICH_01959	PAADNGIP_01986	OLBGFLCP_02157	EELMGBGK_02002	EDBIPDPG_02002	BEDGMOGA_02013	JEOHDMCO_01989	LPDNILLO_01986	PLJACNLN_01968	DDEFAKFN_01934	OEJPHLGD_01938	ECNPBPAE_01993	EKFCDNBK_01981	HGHNNNMJ_01970	JDGLLDHO_01949	BDBMOFKM_01922	MCBBHMAC_01907	LNDBPDFH_01536	BJMINCDE_01845	HABLEDEA_01853	DNCHKIFB_01845	GDHFBEKI_01966	JJFOCAGO_01929	EPCMKLML_01574	DJLPNLGL_01573	MIDKCECA_00144	DCPFONIA_02052	IEIEOLNK_01965	PHIIEJBL_01974
group_3391		Transposase, Mutator family	46	46	1	1	1411				1187	1187	1187	PGCHEGPE_02942	OCOFGFMB_02907	EAOMLFGP_02862	LHMDJMJG_02883	IKDLBHCP_02773	AMDKGMGA_02756	GAIEGEDB_02863	GDDNCICH_02927	PAADNGIP_02930	OLBGFLCP_02928	EELMGBGK_02889	EDBIPDPG_02908	BEDGMOGA_02921	JEOHDMCO_02962	LPDNILLO_02935	PLJACNLN_02912	DDEFAKFN_02858	OEJPHLGD_02877	ECNPBPAE_02918	EKFCDNBK_02904	HGHNNNMJ_02897	JDGLLDHO_02857	BDBMOFKM_02688	MCBBHMAC_02915	LNDBPDFH_00369	BJMINCDE_02711	HABLEDEA_02708	DNCHKIFB_02667	GDHFBEKI_02919	JJFOCAGO_02911	EPCMKLML_00467	DJLPNLGL_00544	MIDKCECA_02740	DCPFONIA_02729	IEIEOLNK_02929	PHIIEJBL_02901
nusB		N utilization substance protein B	46	46	1	1	2982				449	449	449	PGCHEGPE_00931	OCOFGFMB_00511	EAOMLFGP_00940	LHMDJMJG_01576	IKDLBHCP_00511	AMDKGMGA_00519	GAIEGEDB_00937	GDDNCICH_00956	PAADNGIP_00926	OLBGFLCP_01104	EELMGBGK_00932	EDBIPDPG_00906	BEDGMOGA_00917	JEOHDMCO_00761	LPDNILLO_00995	PLJACNLN_00939	DDEFAKFN_00865	OEJPHLGD_00870	ECNPBPAE_00959	EKFCDNBK_00948	HGHNNNMJ_00936	JDGLLDHO_00943	BDBMOFKM_00243	MCBBHMAC_00968	LNDBPDFH_00100	BJMINCDE_00101	HABLEDEA_00101	DNCHKIFB_00101	GDHFBEKI_00937	JJFOCAGO_00948	EPCMKLML_00099	DJLPNLGL_00099	MIDKCECA_00511	DCPFONIA_02187	IEIEOLNK_00962	PHIIEJBL_00930
group_3393		hypothetical protein	46	46	1	1	268				197	197	197	PGCHEGPE_02604	OCOFGFMB_02585	EAOMLFGP_02538	LHMDJMJG_02561	IKDLBHCP_02541	AMDKGMGA_02524	GAIEGEDB_02588	GDDNCICH_02623	PAADNGIP_02609	OLBGFLCP_02675	EELMGBGK_02611	EDBIPDPG_02590	BEDGMOGA_02596	JEOHDMCO_02639	LPDNILLO_02637	PLJACNLN_02605	DDEFAKFN_02593	OEJPHLGD_02581	ECNPBPAE_02620	EKFCDNBK_02606	HGHNNNMJ_02606	JDGLLDHO_02619	BDBMOFKM_02423	MCBBHMAC_02614	LNDBPDFH_02513	BJMINCDE_02384	HABLEDEA_02387	DNCHKIFB_02373	GDHFBEKI_02628	JJFOCAGO_02606	EPCMKLML_02537	DJLPNLGL_02515	MIDKCECA_02505	DCPFONIA_02513	IEIEOLNK_02619	PHIIEJBL_02623
yvdM_2		Beta-phosphoglucomutase	46	46	1	1	1985				677	677	677	PGCHEGPE_00522	OCOFGFMB_00869	EAOMLFGP_01333	LHMDJMJG_01537	IKDLBHCP_00175	AMDKGMGA_00253	GAIEGEDB_00622	GDDNCICH_00550	PAADNGIP_00522	OLBGFLCP_01370	EELMGBGK_00622	EDBIPDPG_00483	BEDGMOGA_00483	JEOHDMCO_00512	LPDNILLO_00622	PLJACNLN_00623	DDEFAKFN_00623	OEJPHLGD_00619	ECNPBPAE_00623	EKFCDNBK_00623	HGHNNNMJ_00623	JDGLLDHO_00629	BDBMOFKM_00586	MCBBHMAC_00616	LNDBPDFH_00675	BJMINCDE_01367	HABLEDEA_01280	DNCHKIFB_01366	GDHFBEKI_00623	JJFOCAGO_00504	EPCMKLML_00662	DJLPNLGL_00661	MIDKCECA_00175	DCPFONIA_00637	IEIEOLNK_00521	PHIIEJBL_00699
group_3395		hypothetical protein	46	46	1	2	66				692	692	692	PGCHEGPE_02006	OCOFGFMB_02136	EAOMLFGP_01952	LHMDJMJG_01851	IKDLBHCP_00853	AMDKGMGA_00861	GAIEGEDB_02017	GDDNCICH_02033	PAADNGIP_02059	OLBGFLCP_02256	EELMGBGK_02075	EDBIPDPG_00687	BEDGMOGA_00636	JEOHDMCO_02073	LPDNILLO_02080	PLJACNLN_02042	DDEFAKFN_02008	OEJPHLGD_02012	ECNPBPAE_02066	EKFCDNBK_02077	HGHNNNMJ_02044	JDGLLDHO_02023	BDBMOFKM_00467	MCBBHMAC_02022	LNDBPDFH_00528	BJMINCDE_00809	HABLEDEA_00810	DNCHKIFB_00809	GDHFBEKI_02039	JJFOCAGO_02023	EPCMKLML_00559	DJLPNLGL_00559	MIDKCECA_00847	DCPFONIA_02100	IEIEOLNK_02039	PHIIEJBL_02036
fabZ_2		3-hydroxyacyl-[acyl-carrier-protein] dehydratase FabZ	46	46	1	4	9				440	440	440	PGCHEGPE_02552	OCOFGFMB_02523	EAOMLFGP_02472	LHMDJMJG_02775	IKDLBHCP_02493	AMDKGMGA_02469	GAIEGEDB_02543	GDDNCICH_02568	PAADNGIP_02554	OLBGFLCP_02849	EELMGBGK_02574	EDBIPDPG_02795	BEDGMOGA_02810	JEOHDMCO_02579	LPDNILLO_02589	PLJACNLN_02550	DDEFAKFN_02548	OEJPHLGD_02536	ECNPBPAE_02575	EKFCDNBK_02551	HGHNNNMJ_02551	JDGLLDHO_02569	BDBMOFKM_01899	MCBBHMAC_02571	LNDBPDFH_02295	BJMINCDE_01789	HABLEDEA_01797	DNCHKIFB_01789	GDHFBEKI_02559	JJFOCAGO_02554	EPCMKLML_02323	DJLPNLGL_02313	MIDKCECA_02464	DCPFONIA_02005	IEIEOLNK_02574	PHIIEJBL_02581
mgtE		Magnesium transporter MgtE	46	46	1	1	1651				1361	1361	1361	PGCHEGPE_02026	OCOFGFMB_01072	EAOMLFGP_00601	LHMDJMJG_01614	IKDLBHCP_01834	AMDKGMGA_01842	GAIEGEDB_00553	GDDNCICH_00481	PAADNGIP_00834	OLBGFLCP_00334	EELMGBGK_00553	EDBIPDPG_00243	BEDGMOGA_00243	JEOHDMCO_00445	LPDNILLO_00553	PLJACNLN_00554	DDEFAKFN_00554	OEJPHLGD_00550	ECNPBPAE_00554	EKFCDNBK_00554	HGHNNNMJ_00554	JDGLLDHO_00562	BDBMOFKM_01891	MCBBHMAC_02000	LNDBPDFH_02212	BJMINCDE_01703	HABLEDEA_01711	DNCHKIFB_01703	GDHFBEKI_00554	JJFOCAGO_02043	EPCMKLML_02277	DJLPNLGL_02267	MIDKCECA_01820	DCPFONIA_00985	IEIEOLNK_00481	PHIIEJBL_00553
msmE_1		Multiple sugar-binding protein	46	46	1	1	1977				1283	1283	1283	PGCHEGPE_00530	OCOFGFMB_00861	EAOMLFGP_01325	LHMDJMJG_01529	IKDLBHCP_00167	AMDKGMGA_00261	GAIEGEDB_00630	GDDNCICH_00558	PAADNGIP_00530	OLBGFLCP_01362	EELMGBGK_00630	EDBIPDPG_00475	BEDGMOGA_00475	JEOHDMCO_00520	LPDNILLO_00630	PLJACNLN_00631	DDEFAKFN_00631	OEJPHLGD_00627	ECNPBPAE_00631	EKFCDNBK_00631	HGHNNNMJ_00631	JDGLLDHO_00637	BDBMOFKM_00578	MCBBHMAC_00624	LNDBPDFH_00683	BJMINCDE_01359	HABLEDEA_01272	DNCHKIFB_01358	GDHFBEKI_00631	JJFOCAGO_00496	EPCMKLML_00654	DJLPNLGL_00653	MIDKCECA_00167	DCPFONIA_00645	IEIEOLNK_00513	PHIIEJBL_00707
vanH		D-specific alpha-keto acid dehydrogenase	46	46	1	6	10				968	968	968	PGCHEGPE_02651	OCOFGFMB_02425	EAOMLFGP_02381	LHMDJMJG_02660	IKDLBHCP_02564	AMDKGMGA_02536	GAIEGEDB_02469	GDDNCICH_02458	PAADNGIP_02448	OLBGFLCP_02782	EELMGBGK_02475	EDBIPDPG_02628	BEDGMOGA_02642	JEOHDMCO_02675	LPDNILLO_02480	PLJACNLN_02464	DDEFAKFN_02474	OEJPHLGD_02608	ECNPBPAE_02469	EKFCDNBK_02457	HGHNNNMJ_02447	JDGLLDHO_02500	BDBMOFKM_02522	MCBBHMAC_02665	LNDBPDFH_02572	BJMINCDE_02440	HABLEDEA_02513	DNCHKIFB_02429	GDHFBEKI_02463	JJFOCAGO_02657	EPCMKLML_02565	DJLPNLGL_02535	MIDKCECA_02524	DCPFONIA_02403	IEIEOLNK_02464	PHIIEJBL_02482
albF		Putative zinc protease AlbF	46	46	1	1	1341				1286	1286	1286	PGCHEGPE_00394	OCOFGFMB_00313	EAOMLFGP_00203	LHMDJMJG_00196	IKDLBHCP_00237	AMDKGMGA_00191	GAIEGEDB_00394	GDDNCICH_00322	PAADNGIP_00394	OLBGFLCP_00274	EELMGBGK_00394	EDBIPDPG_00417	BEDGMOGA_00417	JEOHDMCO_00187	LPDNILLO_00394	PLJACNLN_00395	DDEFAKFN_00395	OEJPHLGD_00391	ECNPBPAE_00395	EKFCDNBK_00395	HGHNNNMJ_00395	JDGLLDHO_00403	BDBMOFKM_01845	MCBBHMAC_00427	LNDBPDFH_02410	BJMINCDE_00982	HABLEDEA_00983	DNCHKIFB_00982	GDHFBEKI_00395	JJFOCAGO_00411	EPCMKLML_02451	DJLPNLGL_02428	MIDKCECA_00237	DCPFONIA_00079	IEIEOLNK_00322	PHIIEJBL_00394
group_3401		Acetyltransferase (GNAT) domain protein	46	46	1	1	403				500	500	500	PGCHEGPE_02938	OCOFGFMB_02902	EAOMLFGP_02855	LHMDJMJG_02873	IKDLBHCP_00978	AMDKGMGA_01038	GAIEGEDB_02856	GDDNCICH_02921	PAADNGIP_02925	OLBGFLCP_02922	EELMGBGK_02886	EDBIPDPG_02901	BEDGMOGA_02915	JEOHDMCO_02481	LPDNILLO_02931	PLJACNLN_02906	DDEFAKFN_02852	OEJPHLGD_02873	ECNPBPAE_02912	EKFCDNBK_02898	HGHNNNMJ_02889	JDGLLDHO_02855	BDBMOFKM_02280	MCBBHMAC_02912	LNDBPDFH_01312	BJMINCDE_01082	HABLEDEA_01083	DNCHKIFB_01082	GDHFBEKI_02915	JJFOCAGO_02906	EPCMKLML_01285	DJLPNLGL_01284	MIDKCECA_01024	DCPFONIA_00512	IEIEOLNK_02926	PHIIEJBL_02900
codY		GTP-sensing transcriptional pleiotropic repressor CodY	46	46	1	1	377				791	791	791	PGCHEGPE_00730	OCOFGFMB_00405	EAOMLFGP_00418	LHMDJMJG_00560	IKDLBHCP_01332	AMDKGMGA_01339	GAIEGEDB_00751	GDDNCICH_00755	PAADNGIP_00651	OLBGFLCP_00832	EELMGBGK_00757	EDBIPDPG_00824	BEDGMOGA_00835	JEOHDMCO_00955	LPDNILLO_00751	PLJACNLN_00752	DDEFAKFN_00679	OEJPHLGD_00669	ECNPBPAE_00758	EKFCDNBK_00766	HGHNNNMJ_00758	JDGLLDHO_00764	BDBMOFKM_02098	MCBBHMAC_00771	LNDBPDFH_01792	BJMINCDE_00472	HABLEDEA_00472	DNCHKIFB_00472	GDHFBEKI_00752	JJFOCAGO_00747	EPCMKLML_01821	DJLPNLGL_01820	MIDKCECA_01269	DCPFONIA_00404	IEIEOLNK_00761	PHIIEJBL_00750
pta		Phosphate acetyltransferase	46	46	1	1	2381				980	980	980	PGCHEGPE_00171	OCOFGFMB_01748	EAOMLFGP_02345	LHMDJMJG_00665	IKDLBHCP_01718	AMDKGMGA_01693	GAIEGEDB_00171	GDDNCICH_00691	PAADNGIP_00171	OLBGFLCP_00172	EELMGBGK_00172	EDBIPDPG_01246	BEDGMOGA_01257	JEOHDMCO_01548	LPDNILLO_00172	PLJACNLN_00172	DDEFAKFN_00171	OEJPHLGD_00171	ECNPBPAE_00172	EKFCDNBK_00172	HGHNNNMJ_00172	JDGLLDHO_00037	BDBMOFKM_01280	MCBBHMAC_00037	LNDBPDFH_00306	BJMINCDE_00610	HABLEDEA_00610	DNCHKIFB_00610	GDHFBEKI_00172	JJFOCAGO_00188	EPCMKLML_00331	DJLPNLGL_00331	MIDKCECA_01703	DCPFONIA_00568	IEIEOLNK_00697	PHIIEJBL_00037
yabA		Initiation-control protein YabA	46	46	1	1	2784				347	347	347	PGCHEGPE_01496	OCOFGFMB_01189	EAOMLFGP_01184	LHMDJMJG_01884	IKDLBHCP_00546	AMDKGMGA_00554	GAIEGEDB_01565	GDDNCICH_01490	PAADNGIP_01552	OLBGFLCP_01694	EELMGBGK_01511	EDBIPDPG_01594	BEDGMOGA_01605	JEOHDMCO_01441	LPDNILLO_01528	PLJACNLN_01529	DDEFAKFN_01481	OEJPHLGD_01487	ECNPBPAE_01585	EKFCDNBK_01573	HGHNNNMJ_01562	JDGLLDHO_01561	BDBMOFKM_00208	MCBBHMAC_01481	LNDBPDFH_00135	BJMINCDE_00136	HABLEDEA_00136	DNCHKIFB_00136	GDHFBEKI_01527	JJFOCAGO_01513	EPCMKLML_00134	DJLPNLGL_00134	MIDKCECA_00546	DCPFONIA_01728	IEIEOLNK_01496	PHIIEJBL_01556
exoA		Exodeoxyribonuclease	46	46	1	1	2377				752	752	752	PGCHEGPE_00175	OCOFGFMB_01752	EAOMLFGP_02341	LHMDJMJG_00661	IKDLBHCP_01722	AMDKGMGA_01697	GAIEGEDB_00175	GDDNCICH_00687	PAADNGIP_00175	OLBGFLCP_00176	EELMGBGK_00176	EDBIPDPG_01770	BEDGMOGA_01781	JEOHDMCO_01552	LPDNILLO_00176	PLJACNLN_00176	DDEFAKFN_00175	OEJPHLGD_00175	ECNPBPAE_00176	EKFCDNBK_00176	HGHNNNMJ_00176	JDGLLDHO_00033	BDBMOFKM_01284	MCBBHMAC_00033	LNDBPDFH_00302	BJMINCDE_00606	HABLEDEA_00606	DNCHKIFB_00606	GDHFBEKI_00176	JJFOCAGO_00192	EPCMKLML_00335	DJLPNLGL_00335	MIDKCECA_01707	DCPFONIA_00572	IEIEOLNK_00693	PHIIEJBL_00033
group_3406		Helix-turn-helix	46	46	1	1	2350				812	812	812	PGCHEGPE_00202	OCOFGFMB_01922	EAOMLFGP_01472	LHMDJMJG_01787	IKDLBHCP_02610	AMDKGMGA_02585	GAIEGEDB_00202	GDDNCICH_00660	PAADNGIP_00202	OLBGFLCP_00203	EELMGBGK_00203	EDBIPDPG_01743	BEDGMOGA_01754	JEOHDMCO_02699	LPDNILLO_00203	PLJACNLN_00203	DDEFAKFN_00202	OEJPHLGD_02678	ECNPBPAE_00203	EKFCDNBK_00203	HGHNNNMJ_00203	JDGLLDHO_00006	BDBMOFKM_01311	MCBBHMAC_00006	LNDBPDFH_00275	BJMINCDE_01728	HABLEDEA_01736	DNCHKIFB_01728	GDHFBEKI_00203	JJFOCAGO_00219	EPCMKLML_00362	DJLPNLGL_00362	MIDKCECA_02561	DCPFONIA_02534	IEIEOLNK_00666	PHIIEJBL_00006
group_3407		putative ABC transporter ATP-binding protein	46	46	1	1	1012				1730	1730	1730	PGCHEGPE_01689	OCOFGFMB_01456	EAOMLFGP_01393	LHMDJMJG_02388	IKDLBHCP_02410	AMDKGMGA_02417	GAIEGEDB_01720	GDDNCICH_01706	PAADNGIP_01737	OLBGFLCP_02574	EELMGBGK_01740	EDBIPDPG_01840	BEDGMOGA_01851	JEOHDMCO_01752	LPDNILLO_01727	PLJACNLN_01745	DDEFAKFN_01711	OEJPHLGD_01715	ECNPBPAE_01770	EKFCDNBK_01758	HGHNNNMJ_01747	JDGLLDHO_01711	BDBMOFKM_01777	MCBBHMAC_01669	LNDBPDFH_02404	BJMINCDE_01604	HABLEDEA_01612	DNCHKIFB_01604	GDHFBEKI_01743	JJFOCAGO_01706	EPCMKLML_02445	DJLPNLGL_02416	MIDKCECA_02381	DCPFONIA_01941	IEIEOLNK_01712	PHIIEJBL_01726
group_3408		Plasmid encoded toxin Txe	46	46	1	1	178				266	266	266	PGCHEGPE_01960	OCOFGFMB_01854	EAOMLFGP_01863	LHMDJMJG_01452	IKDLBHCP_00826	AMDKGMGA_00834	GAIEGEDB_01991	GDDNCICH_02007	PAADNGIP_02008	OLBGFLCP_00790	EELMGBGK_02049	EDBIPDPG_02089	BEDGMOGA_02099	JEOHDMCO_02036	LPDNILLO_02034	PLJACNLN_02016	DDEFAKFN_01982	OEJPHLGD_01986	ECNPBPAE_02040	EKFCDNBK_02003	HGHNNNMJ_02018	JDGLLDHO_01997	BDBMOFKM_00327	MCBBHMAC_01965	LNDBPDFH_00762	BJMINCDE_01857	HABLEDEA_01865	DNCHKIFB_01857	GDHFBEKI_02013	JJFOCAGO_01977	EPCMKLML_00778	DJLPNLGL_00777	MIDKCECA_00737	DCPFONIA_00772	IEIEOLNK_02013	PHIIEJBL_02022
fabG_1		3-oxoacyl-[acyl-carrier-protein] reductase FabG	46	46	1	1	2702				737	737	737	PGCHEGPE_01568	OCOFGFMB_00552	EAOMLFGP_01218	LHMDJMJG_01276	IKDLBHCP_01384	AMDKGMGA_01391	GAIEGEDB_01637	GDDNCICH_01562	PAADNGIP_01624	OLBGFLCP_01874	EELMGBGK_01624	EDBIPDPG_01638	BEDGMOGA_01649	JEOHDMCO_01017	LPDNILLO_01641	PLJACNLN_01601	DDEFAKFN_01590	OEJPHLGD_01559	ECNPBPAE_01657	EKFCDNBK_01645	HGHNNNMJ_01634	JDGLLDHO_01605	BDBMOFKM_01390	MCBBHMAC_01568	LNDBPDFH_01486	BJMINCDE_01396	HABLEDEA_01403	DNCHKIFB_01395	GDHFBEKI_01599	JJFOCAGO_01585	EPCMKLML_01471	DJLPNLGL_01470	MIDKCECA_01330	DCPFONIA_01790	IEIEOLNK_01568	PHIIEJBL_01628
group_3410		hypothetical protein	46	46	1	1	1466				587	587	587	PGCHEGPE_01408	OCOFGFMB_01101	EAOMLFGP_01060	LHMDJMJG_00964	IKDLBHCP_00330	AMDKGMGA_00338	GAIEGEDB_01477	GDDNCICH_01634	PAADNGIP_01464	OLBGFLCP_01159	EELMGBGK_01423	EDBIPDPG_01559	BEDGMOGA_01570	JEOHDMCO_01353	LPDNILLO_01440	PLJACNLN_01673	DDEFAKFN_01393	OEJPHLGD_01399	ECNPBPAE_01497	EKFCDNBK_01485	HGHNNNMJ_01474	JDGLLDHO_01483	BDBMOFKM_01745	MCBBHMAC_01401	LNDBPDFH_01939	BJMINCDE_00302	HABLEDEA_00302	DNCHKIFB_00302	GDHFBEKI_01671	JJFOCAGO_01425	EPCMKLML_02004	DJLPNLGL_01971	MIDKCECA_00330	DCPFONIA_01159	IEIEOLNK_01640	PHIIEJBL_01466
group_3411		SPFH domain-Band 7 family protein	46	46	1	1	2776				1247	1247	1247	PGCHEGPE_01488	OCOFGFMB_01181	EAOMLFGP_01176	LHMDJMJG_01825	IKDLBHCP_00554	AMDKGMGA_00562	GAIEGEDB_01557	GDDNCICH_01482	PAADNGIP_01544	OLBGFLCP_01686	EELMGBGK_01503	EDBIPDPG_01602	BEDGMOGA_01613	JEOHDMCO_01433	LPDNILLO_01520	PLJACNLN_01521	DDEFAKFN_01473	OEJPHLGD_01479	ECNPBPAE_01577	EKFCDNBK_01565	HGHNNNMJ_01554	JDGLLDHO_01569	BDBMOFKM_00200	MCBBHMAC_01489	LNDBPDFH_00143	BJMINCDE_00144	HABLEDEA_00144	DNCHKIFB_00144	GDHFBEKI_01519	JJFOCAGO_01505	EPCMKLML_00142	DJLPNLGL_00142	MIDKCECA_00554	DCPFONIA_01720	IEIEOLNK_01488	PHIIEJBL_01548
rpsF		30S ribosomal protein S6	46	46	1	1	2304				299	299	299	PGCHEGPE_00231	OCOFGFMB_00024	EAOMLFGP_00024	LHMDJMJG_01350	IKDLBHCP_01799	AMDKGMGA_01807	GAIEGEDB_00231	GDDNCICH_00159	PAADNGIP_00231	OLBGFLCP_00625	EELMGBGK_00232	EDBIPDPG_00024	BEDGMOGA_00024	JEOHDMCO_00024	LPDNILLO_00232	PLJACNLN_00232	DDEFAKFN_00231	OEJPHLGD_00227	ECNPBPAE_00232	EKFCDNBK_00232	HGHNNNMJ_00232	JDGLLDHO_00328	BDBMOFKM_00863	MCBBHMAC_00248	LNDBPDFH_01903	BJMINCDE_01497	HABLEDEA_01505	DNCHKIFB_01513	GDHFBEKI_00232	JJFOCAGO_00248	EPCMKLML_01954	DJLPNLGL_01953	MIDKCECA_01785	DCPFONIA_01502	IEIEOLNK_00159	PHIIEJBL_00319
purB		Adenylosuccinate lyase	46	46	1	1	458				1295	1295	1295	PGCHEGPE_00804	OCOFGFMB_01970	EAOMLFGP_00512	LHMDJMJG_02126	IKDLBHCP_01932	AMDKGMGA_01940	GAIEGEDB_00845	GDDNCICH_00849	PAADNGIP_00725	OLBGFLCP_02429	EELMGBGK_00831	EDBIPDPG_00720	BEDGMOGA_00731	JEOHDMCO_00659	LPDNILLO_00845	PLJACNLN_00846	DDEFAKFN_00773	OEJPHLGD_00743	ECNPBPAE_00852	EKFCDNBK_00860	HGHNNNMJ_00832	JDGLLDHO_00858	BDBMOFKM_00727	MCBBHMAC_00840	LNDBPDFH_01645	BJMINCDE_01675	HABLEDEA_01683	DNCHKIFB_01675	GDHFBEKI_00826	JJFOCAGO_00841	EPCMKLML_01642	DJLPNLGL_01641	MIDKCECA_01918	DCPFONIA_00458	IEIEOLNK_00855	PHIIEJBL_00844
cshA		ATP-dependent RNA helicase CshA	46	46	1	1	187				1511	1511	1511	PGCHEGPE_01969	OCOFGFMB_01863	EAOMLFGP_01872	LHMDJMJG_01461	IKDLBHCP_00835	AMDKGMGA_00843	GAIEGEDB_02000	GDDNCICH_02016	PAADNGIP_02017	OLBGFLCP_00799	EELMGBGK_02058	EDBIPDPG_02098	BEDGMOGA_02108	JEOHDMCO_02027	LPDNILLO_02043	PLJACNLN_02025	DDEFAKFN_01991	OEJPHLGD_01995	ECNPBPAE_02049	EKFCDNBK_02012	HGHNNNMJ_02027	JDGLLDHO_02006	BDBMOFKM_00336	MCBBHMAC_01956	LNDBPDFH_00771	BJMINCDE_01866	HABLEDEA_01874	DNCHKIFB_01866	GDHFBEKI_02022	JJFOCAGO_01986	EPCMKLML_00787	DJLPNLGL_00786	MIDKCECA_00746	DCPFONIA_00763	IEIEOLNK_02022	PHIIEJBL_02013
group_3415		hypothetical protein	46	46	1	1	3355				440	440	440	PGCHEGPE_01243	OCOFGFMB_02761	EAOMLFGP_02128	LHMDJMJG_02722	IKDLBHCP_01742	AMDKGMGA_01750	GAIEGEDB_01359	GDDNCICH_01322	PAADNGIP_01345	OLBGFLCP_01439	EELMGBGK_01305	EDBIPDPG_01393	BEDGMOGA_01404	JEOHDMCO_01189	LPDNILLO_01322	PLJACNLN_01361	DDEFAKFN_01231	OEJPHLGD_01236	ECNPBPAE_01378	EKFCDNBK_01416	HGHNNNMJ_01355	JDGLLDHO_01365	BDBMOFKM_00702	MCBBHMAC_01238	LNDBPDFH_02672	BJMINCDE_01457	HABLEDEA_01464	DNCHKIFB_01456	GDHFBEKI_01359	JJFOCAGO_01260	EPCMKLML_02629	DJLPNLGL_02633	MIDKCECA_01727	DCPFONIA_01662	IEIEOLNK_01328	PHIIEJBL_01399
group_3416		FMN-binding domain protein	46	46	1	1	1962				956	956	956	PGCHEGPE_00545	OCOFGFMB_02208	EAOMLFGP_01310	LHMDJMJG_02086	IKDLBHCP_00152	AMDKGMGA_00276	GAIEGEDB_00645	GDDNCICH_00573	PAADNGIP_00545	OLBGFLCP_01347	EELMGBGK_00645	EDBIPDPG_00460	BEDGMOGA_00460	JEOHDMCO_00535	LPDNILLO_00645	PLJACNLN_00646	DDEFAKFN_00646	OEJPHLGD_00642	ECNPBPAE_00646	EKFCDNBK_00646	HGHNNNMJ_00646	JDGLLDHO_00652	BDBMOFKM_00563	MCBBHMAC_00639	LNDBPDFH_00698	BJMINCDE_01344	HABLEDEA_01257	DNCHKIFB_01343	GDHFBEKI_00646	JJFOCAGO_00481	EPCMKLML_00639	DJLPNLGL_00638	MIDKCECA_00152	DCPFONIA_00660	IEIEOLNK_00498	PHIIEJBL_00722
group_3417		hypothetical protein	46	46	1	1	2775				1184	1184	1184	PGCHEGPE_01487	OCOFGFMB_01180	EAOMLFGP_01175	LHMDJMJG_01826	IKDLBHCP_00555	AMDKGMGA_00563	GAIEGEDB_01556	GDDNCICH_01481	PAADNGIP_01543	OLBGFLCP_01685	EELMGBGK_01502	EDBIPDPG_01603	BEDGMOGA_01614	JEOHDMCO_01432	LPDNILLO_01519	PLJACNLN_01520	DDEFAKFN_01472	OEJPHLGD_01478	ECNPBPAE_01576	EKFCDNBK_01564	HGHNNNMJ_01553	JDGLLDHO_01570	BDBMOFKM_00199	MCBBHMAC_01490	LNDBPDFH_00144	BJMINCDE_00145	HABLEDEA_00145	DNCHKIFB_00145	GDHFBEKI_01518	JJFOCAGO_01504	EPCMKLML_00143	DJLPNLGL_00143	MIDKCECA_00555	DCPFONIA_01719	IEIEOLNK_01487	PHIIEJBL_01547
group_3418		hypothetical protein	46	46	1	1	2805				359	359	359	PGCHEGPE_02329	OCOFGFMB_00526	EAOMLFGP_02711	LHMDJMJG_02652	IKDLBHCP_00526	AMDKGMGA_00534	GAIEGEDB_02325	GDDNCICH_02356	PAADNGIP_02368	OLBGFLCP_01806	EELMGBGK_00947	EDBIPDPG_00921	BEDGMOGA_00932	JEOHDMCO_02726	LPDNILLO_01010	PLJACNLN_02349	DDEFAKFN_02330	OEJPHLGD_02349	ECNPBPAE_02356	EKFCDNBK_02344	HGHNNNMJ_02334	JDGLLDHO_02350	BDBMOFKM_00228	MCBBHMAC_02342	LNDBPDFH_00115	BJMINCDE_00116	HABLEDEA_00116	DNCHKIFB_00116	GDHFBEKI_02348	JJFOCAGO_02311	EPCMKLML_00114	DJLPNLGL_00114	MIDKCECA_00526	DCPFONIA_02202	IEIEOLNK_02362	PHIIEJBL_02380
group_3419		2-haloacrylate reductase	46	46	1	1	2369				983	983	983	PGCHEGPE_00183	OCOFGFMB_01760	EAOMLFGP_01491	LHMDJMJG_00653	IKDLBHCP_01730	AMDKGMGA_01705	GAIEGEDB_00183	GDDNCICH_00679	PAADNGIP_00183	OLBGFLCP_00184	EELMGBGK_00184	EDBIPDPG_01762	BEDGMOGA_01773	JEOHDMCO_01560	LPDNILLO_00184	PLJACNLN_00184	DDEFAKFN_00183	OEJPHLGD_00183	ECNPBPAE_00184	EKFCDNBK_00184	HGHNNNMJ_00184	JDGLLDHO_00025	BDBMOFKM_01292	MCBBHMAC_00025	LNDBPDFH_00294	BJMINCDE_01709	HABLEDEA_01717	DNCHKIFB_01709	GDHFBEKI_00184	JJFOCAGO_00200	EPCMKLML_00343	DJLPNLGL_00343	MIDKCECA_01715	DCPFONIA_00580	IEIEOLNK_00685	PHIIEJBL_00025
iscS_2		Cysteine desulfurase IscS	46	46	1	1	1002				1142	1142	1142	PGCHEGPE_01679	OCOFGFMB_01446	EAOMLFGP_01383	LHMDJMJG_02516	IKDLBHCP_02134	AMDKGMGA_02141	GAIEGEDB_01710	GDDNCICH_01696	PAADNGIP_01727	OLBGFLCP_02288	EELMGBGK_01730	EDBIPDPG_01830	BEDGMOGA_01841	JEOHDMCO_01742	LPDNILLO_01717	PLJACNLN_01735	DDEFAKFN_01701	OEJPHLGD_01705	ECNPBPAE_01760	EKFCDNBK_01748	HGHNNNMJ_01737	JDGLLDHO_01721	BDBMOFKM_01767	MCBBHMAC_01679	LNDBPDFH_02044	BJMINCDE_01594	HABLEDEA_01602	DNCHKIFB_01594	GDHFBEKI_01733	JJFOCAGO_01696	EPCMKLML_02127	DJLPNLGL_02094	MIDKCECA_02119	DCPFONIA_01931	IEIEOLNK_01702	PHIIEJBL_01736
group_3421		ASCH domain protein	46	46	1	1	1825				458	458	458	PGCHEGPE_02381	OCOFGFMB_02337	EAOMLFGP_02292	LHMDJMJG_02310	IKDLBHCP_01541	AMDKGMGA_01549	GAIEGEDB_02395	GDDNCICH_02395	PAADNGIP_02399	OLBGFLCP_02508	EELMGBGK_02401	EDBIPDPG_02447	BEDGMOGA_02452	JEOHDMCO_02435	LPDNILLO_02406	PLJACNLN_02401	DDEFAKFN_02400	OEJPHLGD_02401	ECNPBPAE_02406	EKFCDNBK_02394	HGHNNNMJ_02384	JDGLLDHO_02420	BDBMOFKM_02230	MCBBHMAC_02413	LNDBPDFH_00213	BJMINCDE_01184	HABLEDEA_01184	DNCHKIFB_01184	GDHFBEKI_02400	JJFOCAGO_02397	EPCMKLML_00212	DJLPNLGL_00212	MIDKCECA_01526	DCPFONIA_02349	IEIEOLNK_02401	PHIIEJBL_02434
group_3422		GIY-YIG catalytic domain protein	46	46	1	1	1635				284	284	284	PGCHEGPE_01774	OCOFGFMB_01539	EAOMLFGP_01619	LHMDJMJG_00841	IKDLBHCP_01269	AMDKGMGA_01276	GAIEGEDB_01805	GDDNCICH_01791	PAADNGIP_01822	OLBGFLCP_01529	EELMGBGK_01825	EDBIPDPG_01453	BEDGMOGA_01464	JEOHDMCO_01808	LPDNILLO_01782	PLJACNLN_01830	DDEFAKFN_01796	OEJPHLGD_01800	ECNPBPAE_01855	EKFCDNBK_01843	HGHNNNMJ_01832	JDGLLDHO_01811	BDBMOFKM_01046	MCBBHMAC_01769	LNDBPDFH_00983	BJMINCDE_01930	HABLEDEA_01938	DNCHKIFB_01930	GDHFBEKI_01828	JJFOCAGO_01791	EPCMKLML_00997	DJLPNLGL_00996	MIDKCECA_01206	DCPFONIA_01442	IEIEOLNK_01797	PHIIEJBL_01816
[truncated: 3,897 more rows]
[truncated: 10 more columns]
