# Supplementary material for: Spatiotemporal dynamics of multidrug resistant bacteria on intensive care unit surfaces
Source: Nat Commun. 2019 Oct 8;10:4569. doi: 10.1038/s41467-019-12563-1 (PMC6783542; doi:10.1038/s41467-019-12563-1)
Supplement: Supplementary file 16 — Source Data [file 41467_2019_12563_MOESM16_ESM.zip › SourceData/SupplementaryFigure2/PA_recombinations_PAK_ICU_AWD-RFP.txt]

101 RECENT RECOMBINATION EVENTS
Start     End       DonorLineage    RecipientStrain  log(BF)    StrainName
48760     49042     5               1                22.2       011
65344     66308     5               1                34.3       011
266208    266496    5               1                29.9       011
515002    515314    5               1                25.0       011
786344    786474    5               1                34.7       011
877873    877969    5               1                99.9       011
911223    911471    5               1                23.4       011
933678    933803    5               1                40.0       011
1514716   1515114   5               1                18.8       011
1549381   1552237   5               1                362.5      011
1578768   1579257   5               1                134.7      011
1580954   1581422   5               1                39.2       011
2831162   2831419   2               1                96.8       011
2992272   2992471   5               1                29.9       011
3014957   3019086   1               1                3501.5     011
3274142   3275121   5               1                30.8       011
3590564   3590678   5               1                36.1       011
3621377   3621558   5               1                22.3       011
3625751   3626486   5               1                22.1       011
3662857   3663385   5               1                117.8      011
4913271   4914350   5               1                365.4      011
267099    267330    5               2                16.4       032
538072    538695    5               2                74.4       032
2831138   2831419   2               2                105.5      032
3009305   3010096   1               2                31.5       032
3014957   3019086   1               2                3528.9     032
3405568   3406865   5               2                126.0      032
3557101   3559161   5               2                1669.4     032
845395    845576    5               6                31.2       059
3014957   3019086   1               6                3862.2     059
3014957   3019086   1               7                3867.4     060
3014957   3019086   1               9                3862.3     064
3014957   3019086   1               11               3862.3     113
2869611   2870839   1               15               1145.2     178
3014957   3019086   1               17               5160.6     180
874676    874767    5               18               73.8       182
2588638   2588851   1               19               201.6      185
2588852   2589212   4               19               629.1      185
2589213   2589304   1               19               237.4      185
3014957   3019086   1               19               5164.6     185
3014957   3019086   1               22               3865.1     283
3014957   3019086   1               23               3864.2     286
399654    400368    5               26               284.5      298
460275    460866    5               26               21.5       298
517652    517997    5               26               15.4       298
549878    550859    5               26               50.8       298
559730    560210    5               26               52.5       298
595432    596770    5               26               37.6       298
625936    626469    5               26               50.6       298
655220    655811    5               26               21.5       298
659142    659332    5               26               29.2       298
671373    672376    5               26               19.0       298
964906    965128    5               26               41.6       298
1078200   1081125   5               26               57.5       298
1126289   1126810   5               26               120.2      298
1215805   1217174   5               26               108.0      298
1372583   1372897   5               26               20.1       298
1406249   1406756   5               26               23.2       298
1425468   1425901   5               26               24.9       298
1464043   1465085   5               26               64.8       298
1492670   1493361   5               26               42.0       298
1539094   1541270   5               26               87.0       298
1546794   1547022   5               26               27.4       298
1561871   1562173   5               26               42.1       298
1566965   1567223   5               26               17.7       298
2044135   2044360   5               26               18.7       298
2172047   2172894   5               26               11.4       298
2303462   2303722   5               26               17.6       298
2561350   2561537   5               26               20.2       298
2623882   2625259   5               26               33.8       298
2635193   2635360   5               26               35.3       298
2674896   2675198   5               26               28.8       298
2680818   2682308   5               26               17.3       298
2891205   2891320   5               26               29.1       298
2961169   2961701   5               26               15.4       298
2989659   2990665   5               26               19.0       298
3014957   3019086   1               26               3748.8     298
3060182   3060546   5               26               22.7       298
3108742   3109669   5               26               10.6       298
3125768   3127076   5               26               97.6       298
3173489   3173862   5               26               11.1       298
3177975   3179403   5               26               20.7       298
3228317   3228744   5               26               6.8        298
3378758   3380055   5               26               41.6       298
3417197   3417801   5               26               40.3       298
3460515   3460733   5               26               23.3       298
3564238   3564869   5               26               10.7       298
3567275   3567536   5               26               13.5       298
3627407   3627941   5               26               22.6       298
3646097   3646467   5               26               18.6       298
3715994   3716758   5               26               22.1       298
3727679   3728219   5               26               22.5       298
3771884   3772772   5               26               30.6       298
3847120   3847766   5               26               63.7       298
3910836   3910921   5               26               26.6       298
4117425   4118093   5               26               7.1        298
4306636   4308107   5               26               39.1       298
4309728   4310075   5               26               58.3       298
4357704   4357909   5               26               23.9       298
4409736   4410860   5               26               20.8       298
4443275   4443562   5               26               16.8       298
4462195   4462446   5               26               17.9       298
4477702   4477841   5               26               75.2       298
4551031   4551299   5               26               25.8       298
4559992   4560337   5               26               97.6       298
4639253   4640412   5               26               20.4       298
4677761   4677984   5               26               23.1       298
4804083   4804317   5               26               18.4       298
4868536   4868627   5               26               26.0       298
4896109   4896626   5               26               251.5      298
3014957   3019086   1               27               3550.9     304
