# Supplementary material for: Spatiotemporal dynamics of multidrug resistant bacteria on intensive care unit surfaces
Source: Nat Commun. 2019 Oct 8;10:4569. doi: 10.1038/s41467-019-12563-1 (PMC6783542; doi:10.1038/s41467-019-12563-1)
Supplement: Supplementary file 16 — Source Data [file 41467_2019_12563_MOESM16_ESM.zip › SourceData/SupplementaryFigure2/KP_recombinations_PAK_ICU_AWD-RFP.txt]

938 RECENT RECOMBINATION EVENTS
Start     End       DonorLineage    RecipientStrain  log(BF)    StrainName
1886053   1886220   6               1                54.1       008
1         2845      5               3                1.2        030
4669      5926      5               3                6.0        030
49106     51261     4               3                19.8       030
51262     51733     6               3                9.5        030
74731     75516     5               3                37.1       030
94715     95970     2               3                6.0        030
113442    115000    4               3                51.2       030
116698    117561    3               3                32.3       030
117562    118275    6               3                27.8       030
124158    128913    2               3                1.2        030
138551    141066    2               3                25.8       030
156226    158219    2               3                7.0        030
175531    176879    5               3                42.6       030
202529    202812    2               3                48.7       030
202813    203251    4               3                10.2       030
203252    203348    6               3                6.0        030
208456    211705    5               3                3.1        030
237619    238192    5               3                15.1       030
238338    240447    3               3                75.9       030
274117    274719    2               3                7.3        030
274720    274786    4               3                48.0       030
292969    293386    2               3                8.1        030
300886    301371    6               3                14.4       030
301372    302608    3               3                11.9       030
302609    305004    5               3                12.3       030
305005    306526    2               3                62.6       030
306527    307319    6               3                4.9        030
328713    329238    2               3                18.8       030
329239    329852    6               3                11.8       030
352255    354567    2               3                1.0        030
378880    379673    4               3                2.9        030
382786    383525    5               3                3.5        030
449559    451908    5               3                73.5       030
467650    469395    3               3                126.0      030
485492    485902    4               3                38.0       030
498151    502084    3               3                17.8       030
502085    502563    2               3                25.9       030
521730    522639    2               3                50.9       030
522640    522767    4               3                7.9        030
546777    547468    2               3                2.1        030
568819    569341    3               3                21.7       030
569342    570617    4               3                11.4       030
572752    579686    5               3                22.6       030
580670    582004    2               3                7.1        030
585204    586521    2               3                15.0       030
586522    586968    6               3                12.6       030
586969    587733    2               3                49.6       030
616715    617244    5               3                27.2       030
617810    619006    6               3                30.5       030
619007    619945    2               3                1.7        030
659536    659875    5               3                4.7        030
660118    660842    5               3                0.0        030
663645    664320    4               3                8.4        030
664321    666889    3               3                71.8       030
666890    667863    5               3                6.8        030
669069    678141    5               3                9.3        030
688066    691450    3               3                2.6        030
691451    694039    2               3                15.9       030
694167    695013    6               3                35.5       030
695014    695323    2               3                16.5       030
695324    696179    6               3                19.6       030
696571    697181    5               3                5.0        030
719020    720666    2               3                1.6        030
732626    733756    3               3                0.3        030
744975    745165    3               3                18.2       030
756228    757861    5               3                15.5       030
797174    797959    2               3                7.0        030
798087    798992    5               3                11.8       030
800715    801765    5               3                44.1       030
801766    802894    3               3                24.4       030
803108    804161    4               3                12.0       030
804162    805966    3               3                10.1       030
821849    822612    6               3                1.4        030
822613    822893    5               3                1.0        030
824534    825610    4               3                4.0        030
825611    828733    3               3                10.6       030
836495    838723    5               3                7.0        030
892714    894255    3               3                43.9       030
899350    901426    2               3                6.5        030
909280    909784    5               3                43.7       030
1128665   1129401   5               3                16.8       030
1150272   1153317   4               3                118.5      030
1173445   1174371   4               3                11.5       030
1185043   1188079   5               3                12.7       030
1209733   1209840   4               3                32.2       030
1225587   1227757   6               3                154.2      030
1227758   1228222   4               3                38.9       030
1230814   1231518   4               3                71.2       030
1231519   1232805   3               3                13.3       030
1244816   1244940   2               3                4.8        030
1244941   1245555   5               3                65.3       030
1249646   1250265   3               3                71.9       030
1254910   1255889   5               3                32.3       030
1255890   1256520   4               3                13.9       030
1256521   1257264   6               3                21.8       030
1257265   1258244   5               3                22.2       030
1258974   1259567   6               3                12.1       030
1259568   1261935   5               3                25.4       030
1268814   1270179   2               3                8.6        030
1273058   1273354   5               3                3.1        030
1286948   1287383   6               3                10.3       030
1287384   1288561   4               3                19.0       030
1289561   1289860   2               3                16.8       030
1289861   1293774   3               3                11.9       030
1293775   1294318   6               3                3.8        030
1312417   1315684   2               3                1449.3     030
1315900   1316704   5               3                2.8        030
1325120   1326867   5               3                14.3       030
1355872   1360578   5               3                12.0       030
1391968   1392870   5               3                11.8       030
1414312   1415475   2               3                3.3        030
1422359   1422541   3               3                5.8        030
1422542   1423155   5               3                52.1       030
1423556   1423697   5               3                32.8       030
1423698   1423774   4               3                10.9       030
1423775   1423882   5               3                12.4       030
1423883   1424127   2               3                25.7       030
1424128   1424904   4               3                55.3       030
1446764   1447118   4               3                24.1       030
1463837   1464837   5               3                4.7        030
1535993   1537633   5               3                13.5       030
1537634   1538776   2               3                0.2        030
1569834   1570672   2               3                44.2       030
1594106   1595277   5               3                72.3       030
1647016   1647736   6               3                87.4       030
1669984   1670719   5               3                9.8        030
1688724   1689724   4               3                2.9        030
1689725   1689962   5               3                1.8        030
1691938   1692481   3               3                10.6       030
1700282   1701006   2               3                17.1       030
1716798   1717693   3               3                9.8        030
1717694   1717776   2               3                0.3        030
1717877   1718431   4               3                38.5       030
1718432   1721015   3               3                9.4        030
1759772   1760892   2               3                122.3      030
1769188   1769430   4               3                44.1       030
1769431   1770238   5               3                6.7        030
1792643   1792787   5               3                62.5       030
1804111   1805222   5               3                2.0        030
1819582   1823844   6               3                588.4      030
1833076   1834219   5               3                10.9       030
1834220   1835340   3               3                11.2       030
1835341   1835511   4               3                3.3        030
1835512   1836345   2               3                15.1       030
1836705   1837132   5               3                1.1        030
1846234   1846705   5               3                41.8       030
1848674   1848790   2               3                2.1        030
1848791   1850143   3               3                27.8       030
1850176   1850611   6               3                18.4       030
1860412   1862248   3               3                11.6       030
1882802   1883026   3               3                57.4       030
1888104   1890939   3               3                213.9      030
1915960   1917007   3               3                8.0        030
1918987   1920220   3               3                9.9        030
1949051   1951035   5               3                4.0        030
1990064   1992199   5               3                18.1       030
1995035   1995870   2               3                8.4        030
2018257   2022606   4               3                29.5       030
2022607   2024955   2               3                0.8        030
2024956   2025122   3               3                0.8        030
2025123   2026843   2               3                2.6        030
2028130   2028340   6               3                2.3        030
2028341   2028648   2               3                2.9        030
2028649   2029087   6               3                43.3       030
2088865   2089272   2               3                13.6       030
2095474   2097010   4               3                194.0      030
2097987   2099098   5               3                7.3        030
2099099   2101018   4               3                37.4       030
2104402   2105224   4               3                6.5        030
2105225   2106615   3               3                34.3       030
2106616   2110132   2               3                66.0       030
2142223   2143224   3               3                10.5       030
2168342   2169165   4               3                27.9       030
2257200   2258019   3               3                8.6        030
2275004   2275749   5               3                19.2       030
2275750   2276278   2               3                21.5       030
2276279   2276610   5               3                2.5        030
2276611   2277388   3               3                29.0       030
2294756   2295417   5               3                10.9       030
2324923   2327117   2               3                23.3       030
2348308   2353578   2               3                5.8        030
2380007   2381724   4               3                35.9       030
2387990   2388082   6               3                0.0        030
2388083   2388285   2               3                2.5        030
2388525   2394441   5               3                11.6       030
2410654   2412147   4               3                52.5       030
2431348   2433976   2               3                12.3       030
2484870   2485950   5               3                22.8       030
2515573   2517103   5               3                27.3       030
2593187   2594736   4               3                36.3       030
2594737   2595964   2               3                12.0       030
2616688   2618434   6               3                8.9        030
2618435   2620531   2               3                296.9      030
2620532   2620965   4               3                3.1        030
2629849   2631178   2               3                33.0       030
2631179   2631616   6               3                24.2       030
2651290   2652889   3               3                190.8      030
2658758   2659212   3               3                5.0        030
2662166   2664780   5               3                15.7       030
2664781   2668702   3               3                13.3       030
2669446   2673552   3               3                18.2       030
2673553   2674170   6               3                22.0       030
2692442   2698237   5               3                6.2        030
2698238   2699332   2               3                9.4        030
2730175   2733036   5               3                9.2        030
2733037   2735533   2               3                0.2        030
2735534   2736854   5               3                0.6        030
2736855   2737108   2               3                9.4        030
2768878   2769726   4               3                10.4       030
2769727   2771401   2               3                0.1        030
2795266   2796868   3               3                3.4        030
2815209   2815400   5               3                25.2       030
2871650   2872558   4               3                9.6        030
2872559   2873091   3               3                1.8        030
2881916   2883459   2               3                0.8        030
2916923   2918092   2               3                12.6       030
2918093   2919035   5               3                9.2        030
2919036   2920558   2               3                0.9        030
2921812   2921902   3               3                0.1        030
2959063   2959334   2               3                31.2       030
2999110   3002507   2               3                13.5       030
3010637   3012842   5               3                12.1       030
3033301   3034315   5               3                10.4       030
3034316   3035022   4               3                10.2       030
3059402   3059830   3               3                24.5       030
3089161   3090105   5               3                38.5       030
3192157   3192372   6               3                2.2        030
3192496   3193654   5               3                0.1        030
3193655   3194640   4               3                37.5       030
3194641   3194834   5               3                11.5       030
3201649   3202079   5               3                7.8        030
3225782   3227068   3               3                28.9       030
3227069   3228312   2               3                7.9        030
3228313   3230095   3               3                15.9       030
3240809   3241705   5               3                63.4       030
3294010   3298956   3               3                9.5        030
3300798   3301350   2               3                5.8        030
3380198   3380701   4               3                8.9        030
3382522   3384367   3               3                45.7       030
3396284   3401611   3               3                40.8       030
3401612   3401965   5               3                119.1      030
3415263   3417360   5               3                9.5        030
3435938   3437039   3               3                13.5       030
3485177   3486157   4               3                24.6       030
3501160   3502452   3               3                13.2       030
3502453   3503094   2               3                9.0        030
3503095   3504424   4               3                0.6        030
3505153   3505225   4               3                11.2       030
3543807   3544995   2               3                1.5        030
3564572   3566892   5               3                89.7       030
3573391   3575155   3               3                20.0       030
3617426   3617712   4               3                27.0       030
3659583   3663556   2               3                8.8        030
3664195   3666319   2               3                3.2        030
3666320   3668688   5               3                3.3        030
3683812   3684799   2               3                12.8       030
3718680   3721009   2               3                9.5        030
3721010   3721604   6               3                9.7        030
3765083   3765662   3               3                23.0       030
3780856   3783070   6               3                174.3      030
3787918   3788257   3               3                83.2       030
3788258   3788472   2               3                20.4       030
3821569   3822267   5               3                6.0        030
3856681   3857015   4               3                12.8       030
1         2845      5               6                1.2        046
4669      5926      5               6                5.9        046
49106     51261     4               6                19.7       046
51469     51698     3               6                10.1       046
74731     75516     5               6                34.2       046
94865     95970     2               6                7.3        046
113153    115000    4               6                43.1       046
117029    117561    3               6                42.4       046
117562    118275    6               6                27.7       046
124158    128913    2               6                1.1        046
138551    141066    2               6                25.6       046
156226    158219    2               6                7.0        046
175531    176879    5               6                42.5       046
202529    202812    2               6                48.6       046
202813    203251    4               6                10.2       046
203252    203348    6               6                6.0        046
208456    211578    5               6                2.4        046
237619    238192    5               6                15.0       046
238338    240447    3               6                67.9       046
274117    274719    2               6                7.2        046
274720    274786    4               6                47.9       046
292969    293386    2               6                8.1        046
300886    301371    6               6                14.3       046
301372    302608    3               6                11.8       046
302609    305004    5               6                12.2       046
305005    306526    2               6                62.4       046
306527    307319    6               6                4.8        046
328713    329238    2               6                18.8       046
329239    329852    6               6                11.7       046
352255    354567    2               6                1.0        046
378880    379673    4               6                2.9        046
382786    383525    5               6                3.4        046
449749    451850    5               6                75.8       046
467650    469395    3               6                125.7      046
485492    485902    4               6                37.9       046
498151    502084    3               6                17.6       046
502085    502563    2               6                25.8       046
521723    522639    2               6                53.5       046
522640    522767    4               6                7.8        046
546777    547468    2               6                2.0        046
568819    569341    3               6                21.6       046
569342    570107    4               6                16.2       046
572752    579686    5               6                22.4       046
580670    582004    2               6                7.0        046
585204    586521    2               6                12.9       046
586522    586968    6               6                12.6       046
586969    587733    2               6                46.4       046
616715    617244    5               6                27.2       046
617810    619006    6               6                30.4       046
619007    619945    2               6                1.6        046
659536    659875    5               6                4.6        046
662936    663455    6               6                0.0        046
663492    664320    4               6                10.6       046
664321    666889    3               6                71.5       046
666890    667863    5               6                6.8        046
669069    678141    5               6                6.2        046
687974    691450    3               6                2.2        046
691451    694039    2               6                15.8       046
694167    695013    6               6                35.4       046
695014    695323    2               6                16.4       046
695324    695755    6               6                18.5       046
696571    697181    5               6                5.0        046
719020    720666    2               6                1.6        046
732626    733756    3               6                0.3        046
744975    745165    3               6                18.2       046
756228    757861    5               6                15.4       046
797174    797959    2               6                6.9        046
798087    798992    5               6                11.7       046
800715    801765    5               6                44.0       046
801766    802894    3               6                21.9       046
803108    804161    4               6                9.9        046
804162    805966    3               6                8.3        046
821849    822612    6               6                1.4        046
822613    822893    5               6                1.0        046
824534    825610    4               6                3.9        046
825611    828733    3               6                10.5       046
836495    838723    5               6                7.0        046
892714    894255    3               6                43.7       046
899350    901426    2               6                6.4        046
909280    909784    5               6                43.6       046
1128665   1129401   5               6                14.4       046
1150272   1152948   4               6                124.3      046
1173445   1174371   4               6                11.4       046
1185043   1188079   5               6                12.6       046
1209733   1209840   4               6                32.1       046
1225587   1227757   6               6                150.7      046
1227758   1228222   4               6                38.8       046
1230814   1231508   4               6                68.1       046
1231509   1232805   3               6                15.2       046
1244816   1244940   2               6                4.8        046
1244941   1245555   5               6                65.2       046
1249567   1250265   3               6                74.6       046
1254910   1255805   5               6                34.1       046
1257433   1258004   5               6                1.4        046
1258029   1258244   5               6                27.3       046
1258974   1259510   6               6                10.7       046
1259511   1261935   5               6                24.6       046
1268814   1270179   2               6                8.5        046
1273058   1273354   5               6                3.0        046
1286948   1287383   6               6                10.2       046
1287384   1288561   4               6                18.9       046
1289561   1289860   2               6                16.8       046
1289861   1293774   3               6                11.8       046
1293775   1294318   6               6                3.7        046
1312417   1315684   2               6                1447.1     046
1315900   1316745   5               6                2.4        046
1325120   1326867   5               6                14.2       046
1355872   1360561   5               6                10.6       046
1391968   1392870   5               6                11.8       046
1414312   1415475   2               6                3.2        046
1422359   1422583   3               6                4.6        046
1422584   1422919   5               6                41.6       046
1422920   1423898   4               6                51.6       046
1423899   1424076   2               6                26.1       046
1424077   1424769   4               6                52.0       046
1446764   1447118   4               6                24.0       046
1463924   1464837   5               6                3.6        046
1535993   1537633   5               6                13.4       046
1537634   1538776   2               6                0.2        046
1569834   1570672   2               6                44.1       046
1594106   1595277   5               6                72.2       046
1647016   1647736   6               6                87.2       046
1669984   1670719   5               6                9.7        046
1688772   1689724   4               6                3.2        046
1689725   1689962   5               6                1.7        046
1691938   1692481   3               6                8.2        046
1700204   1701006   2               6                15.6       046
1716798   1717693   3               6                9.7        046
1717694   1717776   2               6                0.3        046
1717877   1718431   4               6                38.4       046
1718432   1721015   3               6                9.3        046
1759714   1760892   2               6                112.7      046
1769188   1769430   4               6                44.0       046
1769431   1770238   5               6                6.6        046
1792643   1792787   5               6                62.4       046
1804111   1805222   5               6                2.0        046
1819582   1823844   6               6                573.2      046
1833076   1834219   5               6                10.8       046
1834220   1835340   3               6                11.1       046
1835341   1835511   4               6                3.3        046
1835512   1836345   2               6                15.1       046
1836705   1837132   5               6                1.1        046
1846234   1846705   5               6                41.7       046
1848674   1848790   2               6                2.1        046
1848791   1850143   3               6                27.7       046
1850144   1850590   6               6                15.3       046
1860655   1862248   3               6                11.9       046
1882802   1883026   3               6                57.3       046
1888104   1890939   3               6                213.4      046
1915960   1917007   3               6                7.9        046
1918987   1920220   3               6                9.8        046
1950116   1951035   5               6                9.4        046
1990064   1992199   5               6                18.0       046
1995035   1995870   2               6                8.4        046
2018257   2022606   4               6                29.4       046
2022607   2024955   2               6                0.8        046
2024956   2025122   3               6                0.7        046
2025123   2026843   2               6                2.6        046
2028130   2028340   6               6                2.3        046
2028341   2028648   2               6                2.8        046
2028649   2029087   6               6                43.2       046
2088834   2089272   2               6                15.5       046
2095474   2097010   4               6                193.6      046
2097987   2099098   5               6                7.3        046
2099099   2101018   4               6                32.8       046
2104331   2105224   4               6                7.7        046
2105225   2106615   3               6                34.2       046
2106616   2110132   2               6                63.5       046
2142223   2143224   3               6                10.5       046
2168456   2169165   4               6                30.6       046
2256883   2258019   3               6                7.0        046
2275004   2275749   5               6                19.1       046
2275750   2276278   2               6                21.4       046
2276279   2276610   5               6                2.4        046
2276611   2277388   3               6                28.9       046
2294756   2295417   5               6                10.9       046
2325139   2327145   2               6                23.2       046
2348308   2353578   2               6                5.8        046
2380007   2381812   4               6                36.7       046
2387990   2388082   6               6                0.0        046
2388083   2388285   2               6                2.5        046
2388525   2394543   5               6                12.3       046
2410654   2412147   4               6                52.4       046
2431348   2433976   2               6                12.2       046
2484870   2485950   5               6                22.7       046
2515017   2517103   5               6                22.3       046
2593187   2594736   4               6                36.2       046
2594737   2595964   2               6                11.9       046
2616688   2618434   6               6                8.8        046
2618435   2620531   2               6                296.3      046
2620532   2620965   4               6                3.1        046
2629849   2631178   2               6                32.8       046
2631179   2631616   6               6                24.2       046
2651290   2652854   3               6                188.7      046
2658758   2659212   3               6                5.0        046
2662166   2664780   5               6                13.9       046
2664781   2668702   3               6                11.8       046
2669378   2673552   3               6                17.6       046
2673553   2674170   6               6                21.9       046
2692442   2698237   5               6                5.0        046
2698238   2699332   2               6                9.4        046
2730175   2733036   5               6                9.1        046
2733037   2735533   2               6                0.2        046
2735534   2736854   5               6                0.6        046
2736855   2737108   2               6                9.4        046
2768878   2769726   4               6                10.3       046
2769727   2771401   2               6                0.1        046
2795266   2796868   3               6                3.3        046
2815209   2815400   5               6                25.2       046
2871650   2872558   4               6                9.5        046
2872559   2873091   3               6                1.8        046
2881916   2883573   2               6                0.2        046
2916923   2918092   2               6                12.6       046
2918093   2919035   5               6                9.1        046
2919036   2920558   2               6                0.9        046
2921812   2921851   3               6                2.4        046
2921903   2923140   2               6                1.1        046
2959063   2959334   2               6                31.2       046
2999110   3002507   2               6                13.3       046
3010637   3012531   5               6                12.8       046
3033301   3034315   5               6                10.3       046
3034316   3035022   4               6                10.2       046
3059402   3059830   3               6                24.5       046
3089161   3090225   5               6                35.6       046
3192157   3192372   6               6                2.2        046
3192496   3193654   5               6                0.1        046
3193655   3194640   4               6                37.4       046
3194641   3194834   5               6                11.4       046
3201649   3202079   5               6                7.8        046
3225782   3227068   3               6                26.4       046
3227069   3228286   2               6                8.1        046
3228287   3230095   3               6                13.6       046
3240809   3241705   5               6                63.2       046
3294010   3298725   3               6                3.3        046
3300798   3301350   2               6                5.8        046
3380226   3380701   4               6                7.0        046
3382522   3384367   3               6                45.5       046
3396223   3401611   3               6                38.3       046
3401612   3401965   5               6                118.9      046
3415263   3417360   5               6                9.5        046
3435938   3437039   3               6                13.4       046
3485177   3486157   4               6                24.5       046
3501160   3502452   3               6                13.2       046
3502453   3503094   2               6                8.9        046
3503095   3504424   4               6                0.5        046
3505153   3505225   4               6                11.2       046
3543807   3544995   2               6                1.4        046
3564821   3566892   5               6                92.6       046
3573391   3575155   3               6                19.9       046
3617426   3617712   4               6                27.0       046
3659583   3663556   2               6                8.7        046
3664195   3666319   2               6                3.2        046
3666320   3668688   5               6                3.3        046
3683812   3684799   2               6                10.6       046
3718680   3721009   2               6                9.4        046
3721010   3721604   6               6                9.7        046
3765083   3765662   3               6                22.9       046
3780856   3783450   6               6                161.0      046
3787918   3788269   3               6                86.0       046
3788270   3788472   2               6                17.6       046
3821569   3822194   5               6                6.9        046
3856681   3857015   4               6                12.7       046
2428031   2428217   4               8                73.5       084
742       2523      2               9                0.9        089
4495      5139      6               9                1.9        089
13528     13840     6               9                5.1        089
45541     46612     1               9                0.6        089
65645     66313     6               9                22.2       089
73312     75530     4               9                4.0        089
82777     83970     4               9                0.6        089
91768     92241     6               9                10.2       089
103709    104044    2               9                40.3       089
114334    115533    1               9                10.5       089
150011    151437    2               9                17.2       089
176271    177896    1               9                7.5        089
177897    179644    2               9                1.0        089
192605    194693    5               9                10.7       089
202418    204879    2               9                13.8       089
215573    216015    6               9                15.1       089
225169    225470    6               9                13.9       089
230051    237569    4               9                7.2        089
237779    238864    4               9                5.2        089
238865    239381    2               9                9.1        089
271839    273035    4               9                3.9        089
342416    342979    1               9                1.7        089
359476    359837    6               9                0.6        089
359838    360682    2               9                3.2        089
360683    361152    4               9                1.8        089
362984    363589    1               9                5.5        089
373637    374611    4               9                0.5        089
378076    379795    2               9                4.2        089
445238    446002    5               9                15.6       089
447721    447788    6               9                1.3        089
450864    452228    1               9                33.7       089
466578    467976    4               9                1.9        089
467977    468597    1               9                17.6       089
468598    469281    2               9                17.8       089
469282    471064    1               9                1.7        089
472659    473319    4               9                3.0        089
484396    485640    4               9                2.2        089
489452    490072    5               9                8.4        089
513534    514515    6               9                32.7       089
519910    519982    6               9                6.3        089
519983    520900    5               9                1.1        089
522768    524126    1               9                73.0       089
525757    526004    2               9                21.6       089
526005    526560    4               9                8.1        089
526561    526795    6               9                19.8       089
526796    527643    4               9                7.3        089
527644    528783    5               9                0.0        089
528784    529606    4               9                12.6       089
529812    529992    6               9                1.3        089
553269    554428    4               9                2.0        089
554992    555637    1               9                16.9       089
579127    579503    5               9                9.1        089
579504    579535    1               9                1.2        089
579536    581122    4               9                1.3        089
615941    617923    1               9                53.2       089
620473    621186    2               9                2.3        089
667036    667075    6               9                6.5        089
692369    693807    2               9                0.5        089
693808    693888    6               9                8.5        089
693889    694166    1               9                4.2        089
694509    695013    2               9                2.7        089
699873    700551    6               9                5.7        089
727000    727058    5               9                4.6        089
746238    748331    4               9                8.3        089
801766    804027    2               9                18.8       089
804028    804383    6               9                0.7        089
805475    805633    2               9                4.1        089
827636    828102    1               9                3.3        089
851045    851747    6               9                29.4       089
854911    856596    1               9                11.8       089
867882    868064    2               9                10.0       089
871339    871854    4               9                30.1       089
881371    882051    1               9                0.2        089
882052    883516    6               9                9.5        089
894256    894342    2               9                0.4        089
902565    903499    4               9                2.1        089
909408    910015    4               9                22.1       089
932627    934051    6               9                0.6        089
970878    971080    4               9                2.5        089
982667    983740    1               9                4.1        089
1047185   1048767   1               9                8.0        089
1054205   1055652   4               9                8.4        089
1095947   1098792   1               9                1.5        089
1164701   1164763   5               9                20.4       089
1164764   1165291   2               9                3.8        089
1184569   1188589   2               9                8.4        089
1201871   1202313   2               9                5.5        089
1209190   1210044   1               9                7.2        089
1210444   1213443   4               9                0.6        089
1222637   1225586   6               9                40.0       089
1226742   1228617   4               9                6.0        089
1228618   1228878   1               9                11.1       089
1228879   1229294   6               9                22.8       089
1234413   1237115   1               9                1.6        089
1239215   1240865   4               9                1.7        089
1245115   1245850   5               9                0.7        089
1255196   1255452   4               9                6.9        089
1257955   1258755   6               9                24.2       089
1259926   1261674   1               9                11.0       089
1261675   1262029   4               9                56.2       089
1262030   1263181   2               9                2.1        089
1263182   1263462   6               9                4.1        089
1273355   1273789   4               9                9.3        089
1287013   1289535   4               9                20.7       089
1289536   1290099   2               9                23.6       089
1314511   1315436   4               9                712.3      089
1315437   1315684   1               9                11.6       089
1338295   1338866   4               9                7.8        089
1382269   1382896   5               9                19.4       089
1382897   1383265   6               9                22.6       089
1433898   1435842   4               9                2.3        089
1464334   1464542   6               9                0.5        089
1469236   1469247   6               9                0.4        089
1535511   1536523   6               9                7.6        089
1567069   1570621   4               9                3.7        089
1583212   1583895   2               9                4.1        089
1606116   1606687   4               9                54.7       089
1619777   1620493   4               9                1.0        089
1627601   1627899   4               9                14.0       089
1627900   1628113   6               9                0.4        089
1634440   1636045   4               9                0.2        089
1640673   1643035   1               9                3.9        089
1675944   1677449   2               9                2.0        089
1681747   1682177   6               9                5.8        089
1688287   1688995   6               9                2.4        089
1697114   1697569   6               9                3.6        089
1701589   1702476   5               9                8.2        089
1709224   1710194   2               9                14.5       089
1716904   1718009   5               9                0.3        089
1729320   1731391   1               9                8.6        089
1731392   1732045   6               9                0.5        089
1745799   1746575   1               9                1.5        089
1769302   1769671   6               9                11.3       089
1769923   1770682   6               9                3.0        089
1774906   1775839   4               9                6.0        089
1780531   1780974   6               9                0.7        089
1832132   1832256   6               9                3.3        089
1834161   1834440   6               9                4.2        089
1835413   1835902   2               9                4.5        089
1843187   1843660   4               9                10.2       089
1843661   1844797   1               9                8.6        089
1844843   1845099   5               9                11.2       089
1846234   1848748   5               9                13.2       089
1848749   1848961   6               9                6.3        089
1849337   1850000   1               9                12.7       089
1869605   1870953   2               9                2.3        089
1920040   1920640   4               9                1.2        089
1922996   1925274   1               9                0.1        089
1946646   1948569   6               9                30.2       089
1950621   1951387   6               9                7.2        089
1966451   1967375   1               9                1.0        089
1976901   1977285   5               9                0.3        089
1977286   1978696   4               9                11.6       089
1978791   1979722   2               9                0.9        089
2025037   2027605   5               9                1.6        089
2035423   2036828   6               9                1.8        089
2041142   2041641   5               9                1.3        089
2088444   2088801   2               9                0.7        089
2099099   2101199   5               9                6.1        089
2102640   2104212   6               9                3.4        089
2105860   2106557   2               9                2.5        089
2106558   2107924   4               9                1.1        089
2108102   2108184   2               9                3.0        089
2108185   2109006   4               9                2.2        089
2111049   2111437   2               9                6.8        089
2122114   2123137   6               9                1.1        089
2133187   2135693   6               9                2.8        089
2140651   2141041   2               9                0.2        089
2166332   2168965   4               9                45.8       089
2171577   2172500   4               9                2.2        089
2172501   2173498   2               9                38.3       089
2246588   2246923   5               9                34.8       089
2263107   2263308   4               9                2.6        089
2274742   2276632   5               9                13.1       089
2279668   2279943   6               9                0.7        089
2311418   2312266   2               9                1.8        089
2317207   2317521   6               9                3.2        089
2322290   2323153   6               9                18.7       089
2326711   2326761   4               9                8.4        089
2348992   2349899   6               9                12.5       089
2374622   2375606   4               9                6.6        089
2400047   2401461   4               9                68.6       089
2430917   2431554   5               9                2.0        089
2450526   2450925   2               9                8.4        089
2450926   2451610   6               9                0.1        089
2461865   2462479   6               9                5.3        089
2474935   2476192   4               9                0.0        089
2478486   2479393   4               9                1.2        089
2501551   2501903   6               9                0.8        089
2503555   2503918   6               9                2.2        089
2512533   2513982   6               9                9.7        089
2516084   2517523   2               9                4.8        089
2518002   2518085   6               9                2.9        089
2560387   2560980   5               9                9.0        089
2578517   2579792   1               9                10.8       089
2594381   2594989   6               9                10.4       089
2594990   2595878   2               9                1.4        089
2597474   2597927   6               9                28.2       089
2604404   2605812   2               9                25.6       089
2609844   2610618   6               9                0.3        089
2612180   2612786   2               9                2.5        089
2630872   2632368   5               9                7.8        089
2637453   2637900   1               9                3.7        089
2639691   2639996   6               9                13.7       089
2646060   2646678   6               9                0.9        089
2652784   2653529   2               9                6.0        089
2659157   2659845   6               9                2.6        089
2663464   2664607   4               9                2.1        089
2684674   2687312   4               9                3.7        089
2742721   2744635   5               9                5.6        089
2753644   2755845   4               9                6.2        089
2811019   2811178   6               9                4.0        089
2815192   2818308   2               9                0.0        089
2859215   2860126   6               9                1.1        089
2883938   2884277   1               9                16.9       089
2884278   2884827   6               9                0.6        089
2887057   2888898   5               9                1.2        089
2899721   2900540   1               9                2.2        089
2907607   2907842   1               9                7.6        089
2918528   2918904   6               9                13.2       089
2921530   2921728   4               9                2.7        089
2921729   2922072   5               9                1.0        089
2957816   2958214   1               9                1.5        089
2958215   2958820   6               9                12.3       089
2984056   2985109   1               9                21.3       089
2985110   2986109   6               9                14.0       089
3038093   3038295   6               9                6.7        089
3038296   3038439   2               9                0.5        089
3038440   3039310   4               9                1.6        089
3061249   3062436   2               9                13.7       089
3074899   3075721   5               9                3.5        089
3080639   3081043   4               9                1.4        089
3084151   3084873   2               9                3.5        089
3110384   3114019   2               9                2.2        089
3114020   3119669   4               9                14.7       089
3119670   3121294   2               9                0.3        089
3121995   3125730   2               9                1.1        089
3140733   3146661   5               9                11.0       089
3146662   3151133   4               9                12.6       089
3157160   3157662   4               9                9.4        089
3157663   3158300   6               9                3.4        089
3185060   3186188   4               9                3.5        089
3195025   3197446   1               9                0.8        089
3225993   3229053   4               9                1.1        089
3229091   3229182   4               9                2.5        089
3243100   3243410   1               9                0.0        089
3317346   3320299   1               9                10.0       089
3348467   3352985   1               9                1.6        089
3357950   3357975   6               9                12.5       089
3401759   3403126   2               9                26.5       089
3412171   3413245   4               9                46.2       089
3428098   3429595   2               9                5.3        089
3479181   3480070   6               9                0.2        089
3490523   3491139   1               9                5.3        089
3491140   3491743   4               9                1.1        089
3491744   3493677   2               9                2.4        089
3493678   3493968   1               9                2.1        089
3546256   3548061   6               9                12.9       089
3548062   3548565   4               9                1.2        089
3556094   3556393   6               9                3.6        089
3571915   3573052   5               9                1.1        089
3573053   3575876   6               9                2.5        089
3600167   3601214   6               9                8.5        089
3603085   3606031   1               9                2.5        089
3641861   3642046   6               9                20.3       089
3679436   3681381   4               9                16.4       089
3689050   3689803   4               9                3.1        089
3695984   3696550   2               9                1.7        089
3707889   3708071   5               9                1.2        089
3739289   3740526   6               9                7.2        089
3793135   3793553   6               9                51.2       089
3826898   3827869   5               9                4.1        089
3859719   3861861   4               9                19.1       089
3872147   3872996   2               9                1.8        089
3872997   3874140   6               9                7.1        089
3883261   3884142   6               9                56.2       089
2204769   2205517   6               12               49.4       116
103480    104291    4               15               190.7      135
462116    464063    5               15               112.9      135
598375    599596    2               15               65.9       135
852957    853564    4               15               117.1      135
1054871   1056000   2               15               33.5       135
1238064   1238808   5               15               33.5       135
1452043   1452406   4               15               26.4       135
1452407   1452786   5               15               10.5       135
2223610   2223754   4               15               4.9        135
2223755   2224011   3               15               20.5       135
2224012   2224226   5               15               49.8       135
2311538   2313111   5               15               17.4       135
3483712   3484228   4               15               34.0       135
3701786   3702726   3               15               71.5       135
103480    104291    4               16               190.8      136
462116    464063    5               16               122.3      136
598375    599596    2               16               66.0       136
852976    853564    4               16               118.5      136
1054871   1056000   2               16               33.5       136
1238064   1238808   5               16               33.5       136
1452043   1452406   4               16               26.4       136
1452407   1452792   5               16               13.2       136
2223610   2223803   4               16               12.9       136
2223804   2223942   3               16               5.1        136
2223943   2224226   5               16               56.6       136
2311564   2313111   5               16               17.7       136
3483712   3484228   4               16               34.1       136
3701768   3702726   3               16               70.9       136
2428031   2428217   4               17               73.4       144
2719243   2720409   6               18               199.4      158
1         4160      2               19               1.8        160
38884     39660     4               19               1.1        160
59251     59823     6               19               20.4       160
59824     60549     2               19               9.0        160
66022     66927     6               19               25.9       160
82702     83619     6               19               7.1        160
113870    114534    1               19               12.0       160
119361    119388    4               19               1.5        160
149751    150721    1               19               17.0       160
170743    171693    6               19               42.7       160
171694    179644    2               19               2.3        160
202529    202830    5               19               28.1       160
202947    203148    1               19               4.3        160
215362    217620    2               19               1.2        160
227039    227439    6               19               9.8        160
237229    237889    2               19               4.1        160
238801    239366    2               19               7.4        160
271700    272260    1               19               2.8        160
272261    272622    2               19               0.4        160
273976    274773    2               19               15.8       160
341561    342962    4               19               0.4        160
343373    345123    4               19               0.5        160
360773    360858    6               19               27.0       160
373654    373872    6               19               0.1        160
374149    374359    5               19               6.1        160
393997    396979    2               19               38.8       160
444465    446002    5               19               5.4        160
451010    451255    4               19               23.8       160
451256    451810    2               19               11.2       160
468458    468587    1               19               15.7       160
468588    470890    2               19               18.3       160
472659    473404    4               19               8.6        160
483346    486061    2               19               2.4        160
489515    490337    5               19               1.8        160
518779    519186    5               19               1.1        160
519187    524227    2               19               56.6       160
525445    529463    2               19               39.9       160
555266    555379    1               19               6.0        160
580847    581194    6               19               49.7       160
584233    584758    6               19               0.6        160
586470    587022    1               19               19.0       160
615882    618735    2               19               26.7       160
620875    621006    1               19               0.7        160
646357    648095    6               19               2.4        160
657897    660117    2               19               5.2        160
660492    662610    4               19               0.5        160
691901    693787    6               19               5.2        160
694670    695173    5               19               5.4        160
695263    695491    4               19               3.4        160
747633    748148    6               19               5.2        160
757747    757861    6               19               1.3        160
762108    762949    2               19               9.9        160
768454    769300    6               19               14.7       160
800372    801972    6               19               26.9       160
801973    802606    2               19               1.7        160
802607    803331    1               19               10.6       160
805290    805633    2               19               2.3        160
811761    819755    2               19               2.1        160
849152    849669    2               19               8.5        160
849948    850888    2               19               16.0       160
850906    852956    1               19               19.2       160
869034    872365    4               19               6.8        160
880957    882301    6               19               5.2        160
893748    894342    4               19               3.7        160
902198    903653    1               19               1.9        160
908183    909784    2               19               9.4        160
909785    910078    4               19               3.5        160
910079    911202    6               19               37.0       160
914530    915676    4               19               2.7        160
922126    922381    4               19               0.9        160
1010819   1010922   5               19               1.8        160
1028884   1029219   5               19               0.9        160
1047346   1048560   1               19               8.1        160
1048561   1051723   4               19               4.5        160
1054564   1057602   2               19               7.2        160
1154166   1154700   4               19               1.8        160
1163564   1163701   2               19               20.8       160
1163702   1164066   4               19               48.3       160
1164067   1165856   5               19               31.3       160
1185248   1186879   4               19               0.4        160
1186880   1188455   2               19               2.8        160
1201603   1203187   6               19               13.6       160
1212530   1212760   5               19               5.4        160
1212761   1213536   4               19               16.4       160
1227338   1230095   2               19               9.6        160
1230396   1230848   6               19               8.4        160
1233917   1235750   2               19               27.2       160
1238247   1238866   4               19               1.9        160
1254910   1255548   2               19               4.4        160
1260139   1261437   4               19               2.3        160
1262203   1262381   1               19               7.4        160
1262382   1262727   4               19               2.3        160
1266624   1267041   6               19               4.0        160
1272520   1273854   1               19               0.9        160
1273855   1274522   2               19               11.9       160
1274523   1275745   6               19               26.8       160
1275746   1276305   4               19               1.4        160
1287509   1287583   6               19               8.8        160
1287584   1288222   4               19               26.4       160
1381843   1382056   6               19               0.2        160
1382576   1383189   5               19               17.1       160
1383190   1383903   4               19               0.7        160
1427722   1428669   4               19               1.5        160
1434851   1435283   5               19               2.1        160
1436758   1437373   6               19               0.7        160
1451857   1452406   4               19               1.6        160
1568759   1571190   2               19               6.4        160
1578784   1579113   1               19               2.6        160
1583185   1584299   2               19               2.0        160
1606552   1607084   4               19               19.7       160
1618497   1619611   6               19               39.2       160
1627601   1628113   4               19               8.6        160
1629082   1632991   2               19               3.8        160
1684249   1685873   4               19               3.4        160
1709023   1711386   2               19               4.0        160
1719946   1720055   4               19               1.5        160
1727249   1729160   4               19               1.1        160
1729161   1730232   1               19               2.4        160
1736024   1738450   2               19               10.7       160
1742683   1743944   6               19               7.5        160
1747043   1747666   5               19               0.6        160
1768966   1769671   5               19               22.1       160
1771180   1771504   6               19               4.5        160
1775034   1777702   4               19               2.7        160
1783122   1784675   4               19               8.8        160
1792062   1792558   2               19               1.0        160
1813255   1817335   2               19               1.6        160
1820837   1822917   2               19               4.4        160
1823899   1825428   6               19               4.3        160
1843581   1844060   6               19               11.4       160
1844061   1844610   2               19               3.0        160
1844611   1844935   1               19               2.7        160
1844956   1845139   4               19               9.5        160
1846234   1846743   5               19               27.1       160
1849746   1850020   5               19               10.1       160
1868123   1870164   6               19               5.8        160
1878510   1879633   2               19               0.8        160
1921220   1925941   2               19               5.3        160
1973297   1978969   2               19               6.0        160
2025619   2026665   4               19               5.2        160
2038693   2039593   6               19               5.9        160
2098069   2098552   6               19               11.2       160
2099717   2101018   5               19               16.8       160
2105860   2109325   1               19               12.5       160
2120143   2121337   6               19               1.2        160
2149880   2149978   5               19               2.0        160
2162893   2164116   6               19               0.9        160
2166095   2166645   4               19               17.0       160
2166646   2167644   1               19               47.4       160
2171227   2171848   6               19               3.3        160
2171849   2172282   4               19               8.9        160
2172283   2173051   2               19               26.1       160
2173052   2174175   4               19               3.0        160
2192604   2194796   4               19               0.0        160
2194797   2197774   2               19               0.8        160
2215470   2215708   1               19               1.3        160
2224862   2225513   4               19               44.0       160
2262744   2264642   4               19               4.0        160
2275004   2275674   1               19               1.2        160
2276573   2276892   6               19               12.7       160
2305850   2306376   6               19               0.6        160
2311079   2312460   4               19               0.5        160
2313791   2313835   6               19               5.7        160
2319376   2319648   1               19               0.6        160
2319649   2321419   5               19               2.1        160
2326327   2326974   4               19               16.1       160
2377259   2378712   6               19               0.9        160
2400266   2401896   5               19               51.2       160
2450779   2451322   2               19               1.7        160
2459651   2461019   2               19               32.1       160
2469202   2470305   6               19               8.4        160
2475364   2476192   4               19               5.6        160
2484870   2488683   1               19               1.4        160
2494269   2495017   6               19               10.1       160
2533835   2536016   2               19               3.1        160
2548345   2551746   2               19               0.5        160
2573873   2574440   6               19               7.4        160
2577526   2579792   1               19               9.0        160
2580180   2580549   6               19               5.1        160
2594479   2595061   6               19               7.0        160
2597247   2597497   6               19               6.7        160
2604737   2607669   4               19               18.0       160
2611450   2611734   6               19               9.7        160
2652890   2654081   1               19               3.4        160
2690563   2692770   4               19               0.8        160
2712673   2714271   6               19               2.6        160
2735388   2748061   2               19               33.0       160
2814381   2815344   6               19               81.9       160
2883010   2884959   2               19               2.6        160
2920983   2921763   6               19               5.0        160
2933074   2934177   6               19               8.4        160
2957309   2958543   4               19               5.3        160
2983494   2984964   1               19               19.9       160
3004362   3005498   6               19               20.1       160
3009285   3012842   2               19               2.8        160
3024668   3026437   1               19               2.1        160
3058124   3060463   4               19               2.4        160
3060464   3063086   5               19               2.2        160
3075503   3076084   6               19               1.1        160
3114020   3121294   2               19               26.9       160
3121995   3131764   2               19               12.4       160
3157160   3157500   1               19               25.8       160
3157501   3157591   2               19               0.2        160
3185531   3186089   6               19               0.2        160
3194467   3195290   6               19               50.1       160
3238525   3239461   2               19               8.2        160
3266563   3268272   6               19               8.1        160
3271328   3274065   2               19               1.5        160
3282883   3282927   2               19               0.1        160
3299641   3299970   6               19               8.1        160
3300713   3302080   2               19               1.6        160
3315933   3321311   1               19               6.9        160
3400612   3402724   4               19               42.8       160
3411802   3413403   4               19               40.8       160
3425822   3427103   6               19               15.7       160
3480071   3480412   6               19               0.8        160
3482856   3483711   6               19               93.5       160
3484567   3486424   2               19               43.4       160
3486425   3487123   5               19               12.9       160
3487124   3487384   4               19               4.4        160
3487385   3491880   2               19               123.8      160
3492925   3494176   2               19               41.0       160
3502166   3502388   4               19               0.0        160
3505153   3505294   4               19               0.4        160
3531130   3531201   5               19               6.2        160
3531458   3531556   2               19               4.4        160
3540299   3541734   6               19               10.4       160
3681502   3682435   6               19               35.0       160
3696135   3696550   2               19               2.4        160
3707993   3709813   4               19               4.7        160
3733336   3734494   1               19               0.5        160
3746176   3747300   6               19               0.8        160
3757537   3758159   6               19               1.9        160
3820295   3820417   4               19               5.5        160
3826708   3827335   6               19               12.9       160
3855371   3857378   6               19               0.4        160
3860296   3862520   2               19               15.4       160
708016    709722    4               20               67.1       184
2166224   2167317   2               20               238.4      184
2740393   2740800   2               20               95.5       184
103480    104291    4               21               190.7      195
462013    464063    5               21               110.1      195
598375    599596    2               21               65.9       195
852976    853564    4               21               118.5      195
1054871   1056000   2               21               33.5       195
1238064   1238808   5               21               33.5       195
1452043   1452406   4               21               26.4       195
1452407   1452792   5               21               13.2       195
2223610   2223803   4               21               12.9       195
2223804   2223942   3               21               5.1        195
2223943   2224226   5               21               56.6       195
2311564   2313111   5               21               17.7       195
3483712   3484228   4               21               34.0       195
3701768   3702726   3               21               70.9       195
2428031   2428217   4               22               73.4       208
708016    709744    4               25               66.7       280
2166187   2167317   2               25               241.4      280
2740393   2740800   2               25               95.5       280
59352     59399     4               30               0.0        320
59400     61902     1               30               1.2        320
62332     63283     2               30               7.2        320
73312     75814     4               30               2.9        320
81858     82607     1               30               0.6        320
82608     84027     5               30               1.7        320
92067     92173     6               30               9.4        320
102322    103265    6               30               44.7       320
105707    106587    6               30               0.4        320
114385    115000    4               30               3.8        320
150011    150721    4               30               21.0       320
173921    174070    5               30               0.3        320
174594    174730    6               30               0.7        320
176271    176799    5               30               20.7       320
176800    179644    1               30               0.8        320
192317    193171    4               30               24.7       320
202813    203055    1               30               22.0       320
226140    226845    6               30               1.1        320
226846    227439    2               30               0.0        320
231950    234655    6               30               0.4        320
237890    238864    4               30               5.5        320
238865    239323    2               30               14.7       320
239797    240447    5               30               27.1       320
272881    274773    2               30               10.7       320
279632    280828    4               30               4.0        320
280829    281494    6               30               9.2        320
289078    289432    6               30               4.1        320
327771    328990    1               30               2.5        320
338222    339850    6               30               15.5       320
342110    342861    5               30               0.6        320
360282    360806    4               30               34.6       320
373654    373783    6               30               0.9        320
378076    379795    2               30               5.4        320
408252    408292    6               30               3.3        320
432335    433027    6               30               1.3        320
433375    433552    4               30               3.4        320
445103    445965    5               30               17.0       320
450325    452228    4               30               39.2       320
467216    467736    6               30               9.0        320
467737    467976    5               30               1.6        320
467977    469377    2               30               16.2       320
472659    473291    4               30               3.5        320
485065    486061    4               30               5.2        320
488977    489960    6               30               2.8        320
496712    496788    6               30               0.9        320
518612    519450    6               30               0.8        320
519983    520577    2               30               12.7       320
520578    520900    5               30               3.1        320
520901    522924    1               30               10.4       320
522972    523174    1               30               4.6        320
525889    526378    6               30               4.5        320
526379    526581    4               30               11.4       320
527116    528099    6               30               19.5       320
528100    528759    2               30               1.7        320
528760    529066    6               30               1.7        320
531580    531963    6               30               17.4       320
564511    564551    6               30               0.5        320
578842    579816    6               30               18.0       320
605712    606341    4               30               3.6        320
615958    616780    1               30               54.3       320
616781    616921    2               30               0.6        320
657962    659805    6               30               22.4       320
666613    666976    1               30               27.9       320
694378    695057    4               30               4.2        320
697677    699403    6               30               4.2        320
707964    712820    4               30               14.6       320
746704    748281    4               30               10.7       320
748282    748616    2               30               4.6        320
749835    750898    5               30               3.1        320
775458    776417    6               30               4.3        320
801766    802333    2               30               0.4        320
827636    828519    2               30               1.5        320
832046    832522    6               30               6.5        320
855686    856492    5               30               11.3       320
867787    868064    2               30               4.2        320
871166    873510    4               30               14.1       320
874867    875155    6               30               0.5        320
902198    904389    1               30               2.4        320
1013958   1015742   6               30               8.2        320
1027351   1029219   5               30               1.1        320
1036374   1036913   5               30               3.6        320
1047250   1050330   5               30               28.2       320
1054871   1055538   4               30               16.4       320
1118525   1119013   5               30               0.1        320
1164236   1165291   5               30               45.0       320
1187329   1187452   1               30               3.3        320
1187701   1188589   2               30               11.3       320
1188590   1189392   5               30               5.2        320
1202816   1203765   2               30               1.9        320
1205738   1206283   4               30               16.0       320
1213052   1213366   4               30               23.0       320
1213367   1214123   6               30               17.8       320
1216068   1216073   6               30               1.7        320
1216074   1216241   2               30               1.7        320
1224070   1227588   4               30               0.3        320
1228489   1230141   1               30               19.6       320
1233644   1237115   5               30               5.2        320
1239215   1239880   4               30               3.0        320
1245851   1247034   1               30               0.7        320
1248428   1248792   2               30               0.6        320
1258974   1259510   1               30               0.8        320
1260644   1262071   2               30               1.7        320
1262072   1262394   1               30               8.8        320
1262395   1263075   2               30               2.8        320
1263076   1263431   4               30               0.8        320
1265596   1266477   2               30               1.5        320
1266478   1266672   6               30               0.9        320
1268597   1268705   6               30               4.0        320
1287475   1288044   1               30               9.6        320
1294112   1294318   5               30               0.6        320
1315398   1315573   6               30               42.9       320
1316171   1316592   6               30               15.9       320
1382409   1382683   5               30               12.8       320
1383091   1383798   6               30               17.2       320
1405147   1409212   4               30               1.1        320
1427873   1428669   2               30               11.5       320
1451857   1452406   4               30               2.0        320
1486997   1487122   2               30               3.2        320
1516039   1516482   1               30               3.8        320
1520512   1521015   6               30               2.7        320
1529902   1530014   6               30               1.6        320
1536142   1536315   5               30               3.5        320
1536316   1536865   2               30               15.9       320
1561974   1562767   6               30               5.3        320
1570244   1570498   5               30               3.0        320
1570499   1571190   2               30               8.7        320
1578879   1579278   1               30               4.8        320
1579279   1583661   5               30               2.4        320
1589119   1589246   2               30               3.2        320
1589579   1589656   6               30               0.8        320
1589888   1590355   6               30               3.4        320
1593142   1594716   2               30               8.2        320
1600617   1601170   6               30               30.9       320
1604715   1606477   5               30               0.1        320
1606478   1606815   4               30               29.4       320
1618804   1619157   4               30               4.1        320
1645315   1645853   6               30               3.6        320
1696892   1700701   1               30               0.3        320
1714567   1714655   6               30               0.4        320
1717495   1717845   2               30               0.9        320
1724443   1725867   6               30               6.2        320
1727633   1728013   2               30               0.3        320
1728014   1729992   1               30               0.3        320
1745843   1746164   4               30               3.1        320
1746165   1749679   1               30               3.3        320
1769281   1769544   5               30               6.7        320
1769545   1769548   4               30               2.4        320
1769549   1769556   5               30               5.2        320
1769557   1769566   4               30               4.6        320
1775034   1775659   4               30               11.9       320
1814317   1816035   5               30               0.6        320
1819038   1819323   6               30               0.5        320
1824586   1827306   6               30               7.0        320
1832132   1832319   6               30               1.1        320
1833630   1834525   5               30               5.2        320
1834526   1834716   6               30               2.9        320
1844591   1846023   6               30               17.2       320
1846234   1846764   5               30               29.6       320
1846765   1846994   6               30               1.8        320
1847588   1848466   6               30               13.2       320
1849337   1850000   1               30               11.0       320
1859416   1860134   4               30               1.0        320
1885811   1886220   6               30               10.1       320
1924069   1924210   6               30               2.6        320
1976781   1977335   5               30               6.5        320
1977653   1979537   5               30               12.0       320
2021870   2022393   2               30               1.0        320
2028341   2028696   6               30               18.6       320
2089433   2089624   6               30               1.0        320
2106815   2106918   2               30               4.3        320
2107107   2107924   2               30               6.4        320
2107925   2108133   4               30               4.4        320
2108134   2108518   2               30               29.3       320
2110133   2112128   6               30               0.2        320
2127688   2130897   2               30               11.0       320
2133370   2135487   6               30               6.0        320
2137795   2139702   2               30               1.4        320
2140438   2141410   2               30               4.2        320
2172131   2172742   1               30               2.4        320
2172743   2174322   2               30               8.1        320
2196410   2198634   1               30               3.1        320
2255287   2255856   4               30               6.2        320
2275723   2275749   6               30               1.7        320
2275750   2276851   2               30               5.1        320
2276852   2278261   4               30               4.0        320
2310619   2313975   2               30               1.8        320
2373114   2374280   6               30               0.9        320
2399898   2401896   5               30               60.7       320
2403789   2406623   4               30               0.9        320
2406624   2407075   2               30               0.6        320
2408128   2408354   5               30               0.1        320
2431206   2431554   4               30               4.2        320
2460125   2460430   2               30               7.3        320
2469085   2469634   6               30               8.3        320
2501308   2501421   6               30               3.8        320
2516704   2516770   1               30               9.8        320
2516771   2517103   2               30               12.7       320
2560259   2560980   5               30               9.7        320
2579720   2583417   5               30               2.2        320
2591292   2593108   4               30               0.6        320
2594410   2598211   1               30               9.2        320
2601064   2602262   2               30               2.8        320
2604059   2606175   5               30               15.6       320
2606176   2607588   1               30               0.8        320
2630343   2630505   6               30               8.6        320
2631806   2632114   2               30               1.7        320
2637398   2637664   2               30               2.7        320
2652964   2654129   1               30               11.1       320
2697824   2699683   5               30               4.1        320
2703416   2704330   6               30               3.6        320
2742823   2743229   5               30               1.4        320
2743230   2744331   6               30               7.8        320
2744332   2745201   4               30               0.5        320
2754881   2756127   1               30               31.3       320
2809866   2812344   2               30               1.3        320
2884331   2884756   6               30               1.1        320
2938068   2938068   6               30               4.7        320
2956396   2958591   4               30               2.4        320
2964307   2964339   5               30               11.1       320
2984270   2984964   1               30               25.6       320
3034575   3035191   6               30               5.3        320
3057756   3059214   6               30               2.4        320
3061369   3063086   1               30               4.3        320
3074981   3076084   6               30               5.1        320
3088859   3089412   4               30               0.5        320
3112397   3114019   1               30               0.2        320
3117078   3119669   4               30               4.3        320
3119670   3124170   1               30               7.3        320
3134692   3137926   1               30               2.3        320
3143167   3148816   6               30               7.9        320
3197592   3198159   6               30               3.1        320
3226179   3228973   2               30               0.3        320
3318233   3322152   1               30               8.4        320
3344051   3348466   2               30               0.2        320
3348467   3348661   6               30               0.9        320
3349524   3350022   5               30               11.5       320
3356376   3358893   5               30               0.3        320
3361516   3362750   2               30               0.3        320
3377486   3378856   6               30               1.1        320
3412457   3413650   4               30               40.5       320
3414917   3415355   6               30               0.9        320
3439181   3440344   6               30               4.3        320
3444361   3445378   2               30               0.1        320
3459933   3460102   6               30               5.9        320
3472771   3473166   5               30               0.1        320
3473167   3473237   6               30               6.5        320
3478706   3480070   2               30               0.2        320
3487366   3487786   4               30               1.1        320
3487787   3489123   2               30               8.6        320
3490581   3491518   1               30               7.4        320
3493511   3494420   1               30               33.1       320
3495589   3495921   6               30               8.5        320
3530935   3531129   5               30               22.5       320
3547895   3548934   2               30               7.3        320
3592529   3594487   4               30               5.3        320
3599544   3602719   5               30               3.7        320
3603968   3605016   1               30               4.5        320
3658134   3658460   6               30               8.7        320
3679026   3680185   4               30               39.5       320
3695984   3696610   2               30               3.6        320
3702829   3703385   5               30               0.5        320
3734380   3734485   6               30               6.7        320
3740112   3740931   6               30               29.8       320
3756958   3757025   6               30               1.3        320
3771834   3772396   1               30               0.4        320
3787221   3788472   5               30               0.1        320
3792278   3792406   1               30               1.0        320
3792709   3793888   1               30               0.8        320
3820370   3820997   2               30               3.6        320
3836750   3837390   5               30               17.1       320
3860296   3861351   1               30               23.2       320
3861391   3862346   6               30               10.1       320
817790    817944    6               31               23.6       328
