# Supplementary material for: Spatiotemporal dynamics of multidrug resistant bacteria on intensive care unit surfaces
Source: Nat Commun. 2019 Oct 8;10:4569. doi: 10.1038/s41467-019-12563-1 (PMC6783542; doi:10.1038/s41467-019-12563-1)
Supplement: Supplementary file 16 — Source Data [file 41467_2019_12563_MOESM16_ESM.zip › SourceData/SupplementaryFigure2/AB_recombinations_PAK_ICU_AWD-RFP.txt]

470 RECENT RECOMBINATION EVENTS
Start     End       DonorLineage    RecipientStrain  log(BF)    StrainName
16826     20812     2               1                47.3       002
28658     29278     8               1                95.3       002
29279     29821     2               1                99.6       002
29822     30505     5               1                88.1       002
30506     30972     8               1                61.3       002
57171     58072     2               1                40.1       002
60977     61740     5               1                84.6       002
61741     62238     6               1                134.3      002
62239     62395     2               1                18.4       002
63733     64158     2               1                35.1       002
71197     71791     4               1                75.8       002
99655     100894    2               1                43.2       002
112226    113193    2               1                42.0       002
307533    308473    2               1                46.0       002
314902    317668    2               1                101.2      002
338878    339763    2               1                24.4       002
360602    360675    8               1                40.0       002
360676    361228    3               1                77.8       002
361229    361347    5               1                29.8       002
503717    504402    4               1                60.3       002
504403    505701    2               1                75.3       002
522605    522922    2               1                6.3        002
575944    578659    2               1                229.7      002
670992    672451    2               1                232.6      002
691918    692871    2               1                158.0      002
703357    703803    2               1                16.6       002
755109    756195    2               1                49.5       002
759863    760905    2               1                390.7      002
948343    949065    2               1                27.3       002
980596    981145    2               1                34.9       002
1033382   1034197   2               1                38.7       002
1114541   1115008   2               1                37.5       002
1116383   1117339   2               1                29.4       002
1171741   1175878   2               1                146.1      002
1180402   1181128   4               1                82.2       002
1191736   1192725   5               1                41.6       002
1236467   1237264   2               1                19.7       002
1239515   1240425   2               1                68.0       002
1252962   1257225   2               1                254.7      002
1272977   1274049   5               1                24.5       002
1423861   1424275   2               1                20.8       002
1484533   1485406   2               1                54.6       002
1493606   1494099   2               1                36.6       002
1526662   1527847   2               1                31.8       002
1534673   1535101   8               1                76.0       002
1542545   1543527   2               1                73.2       002
1565211   1566330   2               1                129.6      002
1637029   1638738   2               1                69.6       002
1642043   1643761   2               1                120.8      002
1701282   1703565   2               1                51.5       002
1724399   1726104   2               1                57.0       002
1742631   1743909   5               1                123.6      002
1782146   1783711   8               1                299.2      002
1788527   1789195   5               1                287.8      002
1811675   1812304   2               1                36.3       002
1843680   1844531   2               1                177.1      002
1850111   1850862   2               1                50.8       002
1976987   1977896   2               1                53.7       002
1993684   1994584   2               1                46.9       002
1997722   1998337   2               1                43.9       002
2020965   2021725   2               1                6.2        002
2104369   2104897   2               1                35.5       002
2216221   2217170   2               1                42.4       002
2280004   2280592   2               1                30.3       002
2295691   2296861   2               1                188.8      002
2315989   2316488   2               1                25.6       002
16826     20812     2               2                47.3       014
28658     29278     8               2                95.3       014
29279     29821     2               2                99.6       014
29822     30505     5               2                88.1       014
30506     30972     8               2                61.3       014
57171     58072     2               2                40.1       014
60977     61740     5               2                84.7       014
61741     62238     6               2                134.4      014
62239     62395     2               2                18.4       014
63733     64158     2               2                35.1       014
71197     71791     4               2                75.8       014
99655     100894    2               2                43.2       014
112226    113256    2               2                44.0       014
307533    308473    2               2                46.0       014
314902    317668    2               2                101.2      014
338878    339763    2               2                24.4       014
360602    360675    8               2                40.0       014
360676    361228    3               2                77.8       014
361229    361347    5               2                29.8       014
503717    504402    4               2                60.4       014
504403    505701    2               2                75.3       014
522605    522922    2               2                6.3        014
575944    578659    2               2                229.8      014
670992    672451    2               2                232.6      014
691918    692871    2               2                158.1      014
703357    703803    2               2                16.6       014
755109    756195    2               2                49.5       014
759863    760905    2               2                390.7      014
948343    949065    2               2                27.3       014
980596    981145    2               2                34.9       014
1033382   1034197   2               2                38.7       014
1114541   1115008   2               2                37.5       014
1116383   1117339   2               2                29.4       014
1171741   1175878   2               2                146.1      014
1180402   1181128   4               2                82.2       014
1191736   1192725   5               2                41.6       014
1236467   1237264   2               2                19.7       014
1239515   1240425   2               2                68.0       014
1252962   1257225   2               2                254.7      014
1272977   1274049   5               2                24.6       014
1423861   1424275   2               2                20.8       014
1484533   1485406   2               2                54.6       014
1493606   1494099   2               2                36.6       014
1526662   1527847   2               2                31.8       014
1534673   1535101   8               2                76.0       014
1542545   1543527   2               2                73.2       014
1565211   1566330   2               2                129.7      014
1637029   1638738   2               2                69.7       014
1642043   1643761   2               2                120.8      014
1701282   1703565   2               2                51.5       014
1724399   1726104   2               2                57.1       014
1742631   1743909   5               2                123.6      014
1782146   1783711   8               2                299.3      014
1788527   1789195   5               2                287.8      014
1811675   1812304   2               2                36.3       014
1843680   1844531   2               2                177.1      014
1850111   1850862   2               2                50.8       014
1976987   1977896   2               2                53.7       014
1993684   1994584   2               2                46.9       014
1997722   1998337   2               2                43.9       014
2020965   2021725   2               2                6.2        014
2104369   2104897   2               2                35.5       014
2216221   2217170   2               2                42.4       014
2280004   2280592   2               2                30.3       014
2295691   2296861   2               2                188.8      014
2315989   2316488   2               2                25.6       014
782540    783110    6               3                155.8      020
783111    783256    1               3                35.6       020
2159726   2160300   6               3                50.4       020
16826     20812     2               4                47.3       023
28658     29278     8               4                95.3       023
29279     29821     2               4                99.6       023
29822     30505     5               4                88.1       023
30506     30972     8               4                61.2       023
57171     58072     2               4                40.1       023
60977     61740     5               4                84.6       023
61741     62238     6               4                134.3      023
62239     62395     2               4                18.4       023
63733     64158     2               4                35.1       023
71197     71791     4               4                75.8       023
99655     100894    2               4                43.2       023
112226    113256    2               4                44.0       023
307533    308473    2               4                46.0       023
314902    317668    2               4                101.1      023
338878    339763    2               4                24.4       023
360602    360675    8               4                40.0       023
360676    361228    3               4                77.8       023
361229    361347    5               4                29.8       023
503717    504402    4               4                60.3       023
504403    505701    2               4                75.3       023
522605    522922    2               4                6.3        023
575944    578659    2               4                229.7      023
670992    672451    2               4                232.6      023
691918    692871    2               4                158.0      023
703357    703803    2               4                16.6       023
755109    756195    2               4                49.5       023
759863    760905    2               4                390.6      023
948343    949065    2               4                27.3       023
980596    981145    2               4                34.9       023
1033382   1034197   2               4                38.6       023
1114541   1115008   2               4                37.5       023
1116383   1117339   2               4                29.4       023
1171741   1175878   2               4                146.1      023
1180402   1181128   4               4                82.2       023
1191736   1192725   5               4                41.6       023
1236467   1237264   2               4                19.7       023
1239515   1240425   2               4                68.0       023
1252962   1257225   2               4                254.6      023
1272977   1274049   5               4                24.5       023
1423861   1424275   2               4                20.8       023
1484533   1485406   2               4                54.6       023
1493606   1494099   2               4                36.6       023
1526662   1527847   2               4                31.8       023
1534673   1534992   8               4                69.7       023
1542545   1543527   2               4                73.2       023
1565211   1566330   2               4                129.6      023
1637029   1638738   2               4                69.6       023
1642043   1643761   2               4                120.8      023
1701282   1703565   2               4                51.5       023
1724399   1726104   2               4                57.0       023
1742631   1743909   5               4                123.5      023
1782146   1783711   8               4                299.2      023
1788527   1789195   5               4                287.7      023
1811675   1812304   2               4                36.3       023
1843680   1844531   2               4                177.0      023
1850111   1850862   2               4                50.8       023
1976987   1977896   2               4                53.6       023
1993684   1994584   2               4                46.9       023
1997722   1998337   2               4                43.9       023
2020965   2021725   2               4                6.2        023
2104369   2104897   2               4                35.5       023
2216221   2217170   2               4                42.4       023
2280004   2280592   2               4                30.3       023
2295691   2296861   2               4                188.8      023
2315989   2316488   2               4                25.6       023
60977     62326     5               5                196.8      025
62327     62421     6               5                51.2       025
68180     68374     4               5                59.0       025
1158601   1158708   8               5                39.3       025
1549743   1550320   5               5                35.8       025
2059140   2060214   2               5                60.2       025
60977     61690     5               6                78.9       026
61691     62337     3               6                144.8      026
68201     68361     2               6                43.3       026
390541    391224    5               6                3.7        026
454970    455432    3               6                6.2        026
508834    508911    8               6                76.4       026
871064    871322    3               6                6.8        026
1371373   1373787   4               6                262.3      026
1380547   1381157   3               6                31.3       026
1381158   1381485   6               6                66.3       026
1513875   1515337   3               6                182.8      026
2040712   2040985   2               6                13.1       026
2041166   2041222   2               6                6.8        026
2059140   2060214   2               6                59.9       026
2074400   2075173   5               6                30.8       026
60977     62326     5               7                196.6      029
62327     62421     6               7                51.1       029
68180     68374     4               7                59.0       029
1158601   1158708   8               7                39.3       029
1549743   1550320   5               7                35.8       029
2059140   2060214   2               7                60.1       029
60977     61690     5               8                78.9       035
61691     62337     3               8                144.8      035
68201     68361     2               8                43.3       035
390541    391224    5               8                3.7        035
454970    455432    3               8                6.2        035
508834    508911    8               8                76.4       035
871064    871322    3               8                6.8        035
1371373   1373787   4               8                262.4      035
1380547   1381157   3               8                31.3       035
1381158   1381485   6               8                66.3       035
1513875   1515337   3               8                182.8      035
2040712   2040985   2               8                13.1       035
2041166   2041222   2               8                6.8        035
2059140   2060214   2               8                59.9       035
2074400   2075173   5               8                30.8       035
782534    783110    6               9                155.1      036
783111    783256    1               9                35.6       036
1647235   1647324   8               9                22.1       036
2159726   2160300   6               9                50.4       036
16826     18124     4               10               20.7       039
18125     19498     2               10               22.5       039
19499     20326     1               10               27.6       039
20327     20781     6               10               22.6       039
29006     29314     6               10               39.0       039
29315     29317     1               10               4.6        039
29318     30808     2               10               193.8      039
60977     61914     5               10               168.3      039
61915     62432     4               10               94.8       039
65797     65853     8               10               7.0        039
65854     66369     6               10               14.7       039
66370     66615     1               10               34.0       039
68125     68361     4               10               65.6       039
71197     72148     1               10               79.6       039
99655     100155    2               10               24.8       039
106177    106830    2               10               24.6       039
106831    107144    3               10               19.5       039
154934    155265    8               10               42.0       039
155266    156795    5               10               11.1       039
173213    174981    5               10               85.7       039
174982    175396    3               10               20.2       039
175397    176445    8               10               39.1       039
180081    181875    2               10               50.8       039
211682    213138    2               10               29.7       039
307533    308473    5               10               41.3       039
314950    315964    5               10               56.4       039
316013    316376    6               10               2.4        039
316377    316459    8               10               9.6        039
316460    317504    6               10               39.2       039
317505    318949    2               10               11.8       039
346694    347859    2               10               46.4       039
360123    360315    2               10               74.8       039
360316    360639    8               10               134.2      039
361334    361875    4               10               97.7       039
366917    367438    4               10               31.2       039
377260    377353    6               10               13.2       039
388225    388588    6               10               8.2        039
394582    394771    5               10               16.5       039
397550    398256    6               10               109.5      039
398257    398430    1               10               5.9        039
398431    398680    6               10               29.7       039
400020    400195    5               10               157.8      039
428645    430130    2               10               18.7       039
443650    443890    2               10               70.0       039
449197    449880    2               10               14.9       039
504181    505701    3               10               123.6      039
521614    522343    5               10               23.2       039
544423    544618    1               10               2.1        039
544619    544701    6               10               9.6        039
544702    545457    1               10               71.4       039
545458    545558    4               10               21.5       039
545559    545968    3               10               20.3       039
547549    547927    2               10               28.4       039
547928    548074    6               10               27.1       039
548075    548762    1               10               47.8       039
549074    550123    4               10               117.9      039
550124    550349    5               10               71.3       039
607253    608661    3               10               36.1       039
623895    625302    2               10               12.1       039
633874    634266    8               10               43.2       039
651052    651253    8               10               12.2       039
651254    651702    5               10               26.2       039
666038    667558    2               10               46.2       039
669082    669291    4               10               63.3       039
669292    669687    2               10               43.1       039
671744    671873    1               10               19.5       039
671874    672189    8               10               68.6       039
672190    672674    6               10               146.9      039
690982    691498    3               10               21.1       039
692107    692871    3               10               193.1      039
753036    753735    8               10               175.4      039
754402    755022    8               10               49.9       039
755023    755985    5               10               25.3       039
755986    756365    4               10               32.1       039
756366    757120    8               10               13.8       039
782448    782787    1               10               29.8       039
782788    783085    4               10               102.7      039
841711    842169    6               10               9.6        039
883990    885705    3               10               34.7       039
940091    940740    4               10               34.7       039
948343    950148    2               10               68.9       039
1046904   1047570   5               10               41.3       039
1051554   1052166   6               10               25.5       039
1097432   1098283   3               10               50.2       039
1111080   1111872   4               10               22.0       039
1114213   1114632   2               10               16.7       039
1114633   1115140   1               10               38.9       039
1116614   1117298   4               10               17.8       039
1117299   1118068   2               10               118.7      039
1131751   1132374   6               10               28.6       039
1144252   1144749   6               10               62.5       039
1171952   1172392   1               10               22.9       039
1172393   1173421   6               10               39.5       039
1173422   1173622   5               10               41.1       039
1191657   1191880   8               10               26.9       039
1191881   1192672   2               10               34.7       039
1197830   1198908   4               10               29.4       039
1202138   1202181   4               10               63.7       039
1220927   1221700   2               10               25.5       039
1236467   1237160   5               10               30.3       039
1246483   1246902   1               10               23.5       039
1246903   1247088   4               10               24.7       039
1247089   1247733   5               10               41.9       039
1247734   1247961   4               10               22.7       039
1252962   1253782   2               10               40.7       039
1253783   1254336   4               10               5.4        039
1254337   1255449   8               10               235.2      039
1272977   1273933   5               10               16.7       039
1273934   1274703   8               10               102.3      039
1316366   1316925   2               10               23.4       039
1316926   1317589   3               10               41.3       039
1317590   1318005   4               10               16.8       039
1321295   1321830   5               10               60.8       039
1350062   1350393   4               10               67.5       039
1350394   1350642   3               10               33.8       039
1350643   1352027   4               10               71.1       039
1352028   1352464   5               10               41.4       039
1352465   1352850   3               10               39.6       039
1420936   1421616   1               10               232.9      039
1451329   1452470   2               10               63.5       039
1463805   1464413   3               10               13.1       039
1478575   1479312   6               10               99.8       039
1492955   1494052   6               10               26.1       039
1494458   1496572   6               10               25.2       039
1496573   1498345   4               10               16.1       039
1498346   1499940   3               10               30.7       039
1526662   1527847   5               10               16.7       039
1529647   1532304   2               10               67.2       039
1534514   1534899   6               10               31.9       039
1534900   1535472   5               10               75.1       039
1550026   1550298   1               10               20.9       039
1550299   1550631   8               10               22.5       039
1565870   1566473   4               10               22.5       039
1579912   1580917   6               10               21.7       039
1613038   1613257   8               10               67.2       039
1613258   1613464   6               10               36.3       039
1616344   1616941   2               10               22.6       039
1636679   1637559   2               10               32.9       039
1669481   1670016   1               10               30.8       039
1701652   1702869   5               10               8.9        039
1702870   1703071   2               10               32.3       039
1706062   1706916   5               10               43.3       039
1706917   1707663   8               10               22.8       039
1719688   1720462   5               10               22.3       039
1720463   1721057   6               10               19.4       039
1729837   1730315   5               10               32.5       039
1741808   1742412   5               10               16.1       039
1742413   1742659   1               10               14.4       039
1742660   1743251   5               10               74.2       039
1743252   1743909   1               10               18.3       039
1743910   1744514   6               10               16.1       039
1788376   1788976   5               10               188.2      039
1788977   1789149   6               10               82.3       039
1811675   1812656   2               10               47.0       039
1812657   1814200   3               10               4.5        039
1814201   1815603   6               10               24.9       039
1815604   1816171   2               10               23.2       039
1843680   1843936   6               10               50.5       039
1900528   1901814   5               10               23.6       039
1913693   1914138   4               10               37.3       039
1929556   1930894   2               10               17.7       039
1932632   1933213   1               10               22.9       039
1933214   1933456   4               10               14.5       039
1933457   1934721   3               10               26.6       039
1934722   1935862   4               10               40.5       039
1995359   1996720   2               10               48.9       039
1997722   1997909   4               10               5.6        039
1997910   1998337   1               10               45.7       039
2005604   2006728   2               10               40.8       039
2053928   2054349   8               10               74.8       039
2054350   2054692   6               10               11.8       039
2059535   2059827   3               10               23.9       039
2059828   2060875   2               10               39.1       039
2078683   2078983   4               10               43.6       039
2184974   2186013   6               10               126.2      039
2196265   2196552   2               10               20.4       039
2196571   2196811   3               10               47.1       039
2196812   2197850   2               10               91.5       039
2197851   2198399   5               10               23.7       039
2212201   2212885   5               10               62.7       039
2224941   2225239   1               10               27.5       039
2240320   2241508   6               10               135.6      039
2254939   2255200   4               10               3.9        039
2265709   2266306   1               10               58.3       039
2266307   2266731   6               10               26.9       039
2276945   2277052   5               10               0.9        039
2277053   2279472   4               10               27.3       039
2285666   2286581   5               10               2.2        039
2295750   2295940   5               10               90.1       039
2295941   2296209   8               10               41.1       039
2296210   2296569   6               10               14.7       039
2304409   2305354   2               10               61.7       039
16826     18124     4               11               20.7       043
18125     19498     2               11               22.5       043
19499     20326     1               11               27.6       043
20327     20781     6               11               22.6       043
29006     29314     6               11               39.0       043
29315     29317     1               11               4.6        043
29318     30808     2               11               193.8      043
60977     61914     5               11               168.3      043
61915     62432     4               11               94.8       043
65797     65853     8               11               7.0        043
65854     66369     6               11               14.7       043
66370     66615     1               11               38.2       043
68125     68361     4               11               65.6       043
71070     72148     1               11               75.6       043
99655     100155    2               11               24.8       043
106177    106830    2               11               24.6       043
106831    107144    3               11               19.5       043
154934    155265    8               11               42.0       043
155266    156795    5               11               11.1       043
173213    174981    5               11               85.7       043
174982    175396    3               11               20.2       043
175397    176445    8               11               39.1       043
180081    181875    2               11               50.8       043
211682    213138    2               11               29.7       043
307533    308473    5               11               41.3       043
314950    315964    5               11               56.4       043
316013    316376    6               11               2.4        043
316377    316459    8               11               9.6        043
316460    317504    6               11               39.2       043
317505    318949    2               11               11.8       043
346694    347859    2               11               46.4       043
360123    360315    2               11               74.8       043
360316    360639    8               11               134.2      043
361334    361875    4               11               97.7       043
366917    367438    4               11               31.2       043
377260    377353    6               11               13.2       043
388225    388588    6               11               8.2        043
394582    394771    5               11               16.5       043
397550    398256    6               11               109.5      043
398257    398430    1               11               5.9        043
398431    398680    6               11               29.7       043
400020    400195    5               11               157.8      043
428645    430130    2               11               18.7       043
443650    443890    2               11               70.0       043
449197    449880    2               11               14.9       043
504181    505701    3               11               123.6      043
521614    522394    5               11               22.2       043
544423    544618    1               11               2.1        043
544619    544701    6               11               9.6        043
544702    545457    1               11               71.4       043
545458    545558    4               11               21.5       043
545559    545968    3               11               20.3       043
547549    547927    2               11               28.4       043
547928    548074    6               11               27.1       043
548075    548762    1               11               47.8       043
549074    550123    4               11               117.9      043
550124    550349    5               11               71.3       043
607253    608661    3               11               36.1       043
623895    625302    2               11               12.1       043
633874    634266    8               11               43.2       043
651052    651253    8               11               12.2       043
651254    651702    5               11               26.2       043
666038    667558    2               11               46.2       043
669082    669291    4               11               63.3       043
669292    669687    2               11               43.1       043
671744    671873    1               11               19.5       043
671874    672189    8               11               68.6       043
672190    672674    6               11               146.9      043
690982    691498    3               11               21.1       043
692107    692871    3               11               193.1      043
753036    753735    8               11               175.3      043
754402    755022    8               11               49.9       043
755023    755985    5               11               25.3       043
755986    756365    4               11               32.1       043
756366    757120    8               11               13.8       043
782448    782787    1               11               29.8       043
782788    783085    4               11               102.7      043
841711    842169    6               11               9.6        043
883990    885705    3               11               34.7       043
940091    940740    4               11               34.7       043
948343    950148    2               11               68.9       043
1046904   1047570   5               11               41.3       043
1051554   1052166   6               11               25.5       043
1097432   1098283   3               11               50.2       043
1111080   1111872   4               11               22.0       043
1114213   1114632   2               11               16.7       043
1114633   1115140   1               11               38.9       043
1116614   1117298   4               11               17.8       043
1117299   1118068   2               11               118.7      043
1131751   1132374   6               11               28.6       043
1144252   1144749   6               11               62.5       043
1171952   1172392   1               11               22.9       043
1172393   1173421   6               11               39.5       043
1173422   1173622   5               11               41.1       043
1191657   1191880   8               11               26.9       043
1191881   1192672   2               11               34.7       043
1197830   1198908   4               11               29.4       043
1202138   1202181   4               11               63.7       043
1220927   1221700   2               11               25.5       043
1236467   1237160   5               11               30.3       043
1246483   1246902   1               11               23.5       043
1246903   1247088   4               11               24.7       043
1247089   1247733   5               11               41.9       043
1247734   1247961   4               11               22.7       043
1252962   1253782   2               11               40.7       043
1253783   1254336   4               11               5.4        043
1254337   1255449   8               11               235.2      043
1272977   1273933   5               11               16.7       043
1273934   1274703   8               11               102.3      043
1316366   1316925   2               11               23.4       043
1316926   1317589   3               11               41.3       043
1317590   1318005   4               11               16.8       043
1321295   1321830   5               11               60.8       043
1350062   1350393   4               11               67.5       043
1350394   1350642   3               11               33.8       043
1350643   1352027   4               11               71.1       043
1352028   1352464   5               11               41.4       043
1352465   1352850   3               11               39.6       043
1420936   1421616   1               11               232.9      043
1451329   1452470   2               11               63.5       043
1463805   1464413   3               11               13.1       043
1478575   1479312   6               11               99.7       043
1492955   1494052   6               11               26.1       043
1494458   1496572   6               11               25.2       043
1496573   1498345   4               11               16.1       043
1498346   1499940   3               11               30.7       043
1526662   1527847   5               11               16.7       043
1529647   1532304   2               11               67.2       043
1534514   1534884   6               11               28.7       043
1534885   1535472   5               11               78.5       043
1550026   1550298   1               11               20.9       043
1550299   1550631   8               11               22.5       043
1565870   1566473   4               11               22.5       043
1579912   1580917   6               11               21.7       043
1613038   1613257   8               11               67.2       043
1613258   1613464   6               11               36.3       043
1616344   1616941   2               11               22.6       043
1636679   1637559   2               11               32.9       043
1669481   1670016   1               11               30.8       043
1701652   1702869   5               11               8.9        043
1702870   1703071   2               11               32.3       043
1706062   1706916   5               11               43.3       043
1706917   1707663   8               11               22.8       043
1719688   1720462   5               11               22.3       043
1720463   1721057   6               11               19.4       043
1729837   1730315   5               11               32.5       043
1741808   1742412   5               11               16.1       043
1742413   1742659   1               11               14.4       043
1742660   1743251   5               11               74.2       043
1743252   1743909   1               11               18.3       043
1743910   1744514   6               11               16.1       043
1788376   1788976   5               11               188.2      043
1788977   1789149   6               11               82.3       043
1811675   1812656   2               11               47.0       043
1812657   1814200   3               11               4.5        043
1814201   1815603   6               11               24.9       043
1815604   1816171   2               11               23.2       043
1843680   1843936   6               11               50.5       043
1900528   1901814   5               11               23.6       043
1913693   1914138   4               11               37.3       043
1929556   1930894   2               11               17.7       043
1932632   1933213   1               11               22.9       043
1933214   1933456   4               11               14.5       043
1933457   1934721   3               11               26.6       043
1934722   1935862   4               11               40.5       043
1995359   1996720   2               11               48.9       043
1997722   1997909   4               11               5.6        043
1997910   1998337   1               11               45.7       043
2005604   2006728   2               11               40.8       043
2053928   2054349   8               11               74.8       043
2054350   2054692   6               11               11.8       043
2059535   2059827   3               11               23.9       043
2059828   2060875   2               11               39.1       043
2078683   2078983   4               11               43.6       043
2184974   2186013   6               11               126.2      043
2196265   2196552   2               11               20.4       043
2196571   2196811   3               11               47.1       043
2196812   2197850   2               11               91.5       043
2197851   2198399   5               11               23.7       043
2212201   2212885   5               11               62.7       043
2224941   2225239   1               11               27.5       043
2240320   2241508   6               11               135.6      043
2241509   2241529   8               11               1.0        043
2254921   2255200   4               11               3.6        043
2265709   2266306   1               11               58.3       043
2266307   2266731   6               11               26.9       043
2276945   2277052   5               11               0.9        043
2277053   2279472   4               11               27.3       043
2285666   2286581   5               11               2.2        043
2295750   2295940   5               11               90.1       043
2295941   2296209   8               11               41.1       043
2296210   2296569   6               11               14.7       043
2304409   2305354   2               11               61.7       043
16826     18124     4               12               19.5       053
18125     19498     2               12               21.2       053
19499     20326     1               12               26.3       053
20327     20781     6               12               21.6       053
29006     29566     1               12               39.4       053
29567     29653     8               12               41.7       053
29693     29940     6               12               81.6       053
29941     30600     2               12               80.7       053
60977     61436     4               12               54.5       053
61437     61740     8               12               76.6       053
61741     62370     6               12               163.0      053
212440    212682    2               12               1.1        053
212683    212934    4               12               10.2       053
314950    315964    5               12               54.3       053
316013    316376    6               12               2.1        053
316377    316459    8               12               9.2        053
316460    317286    6               12               39.0       053
366917    367438    4               12               30.0       053
397550    398256    6               12               106.5      053
398257    398430    1               12               5.6        053
398431    398680    6               12               28.7       053
400020    400195    5               12               154.7      053
443650    443890    2               12               68.2       053
504181    505701    3               12               119.6      053
544423    544618    1               12               1.9        053
544619    544701    6               12               9.2        053
544702    545457    1               12               69.1       053
545458    545558    4               12               20.9       053
545559    545968    3               12               19.5       053
547549    547927    2               12               23.8       053
547928    548083    6               12               25.7       053
548084    548762    1               12               46.3       053
549074    550123    4               12               114.3      053
550124    550349    5               12               69.6       053
666078    666625    6               12               16.4       053
666626    667558    1               12               21.6       053
669082    669291    4               12               61.8       053
669292    669687    2               12               41.7       053
671744    671879    1               12               18.5       053
671880    672189    8               12               67.2       053
672190    672674    6               12               143.4      053
692107    692871    3               12               188.3      053
782768    782840    6               12               9.9        053
782841    782984    4               12               44.7       053
883990    885705    3               12               32.9       053
948343    949065    3               12               34.9       053
1114456   1114512   4               12               11.1       053
1114513   1115140   1               12               44.4       053
1116614   1117772   4               12               29.6       053
1171952   1172392   1               12               22.0       053
1172393   1173421   6               12               37.8       053
1173422   1173622   5               12               39.9       053
1220653   1221700   4               12               14.6       053
1236467   1237160   5               12               29.1       053
1252962   1253782   2               12               39.1       053
1253783   1254336   4               12               4.9        053
1254337   1255449   8               12               229.2      053
1316366   1316925   2               12               22.4       053
1316926   1317589   3               12               39.8       053
1317590   1318005   4               12               16.0       053
1349918   1350208   6               12               23.2       053
1350209   1350778   1               12               110.2      053
1350779   1351318   5               12               26.2       053
1351319   1351392   6               12               5.7        053
1351393   1351441   4               12               7.3        053
1420936   1421616   1               12               227.6      053
1526662   1527847   5               12               15.6       053
1613038   1613257   8               12               65.5       053
1613258   1613464   6               12               35.2       053
1637029   1637559   2               12               29.8       053
1669522   1670016   1               12               30.8       053
1701652   1702869   5               12               8.1        053
1702870   1703071   2               12               31.3       053
1719688   1720462   5               12               21.3       053
1720463   1721057   6               12               18.5       053
1741808   1742412   5               12               15.3       053
1742413   1742659   1               12               13.8       053
1742660   1743251   5               12               72.0       053
1743252   1743597   1               12               17.8       053
1788376   1788976   5               12               183.8      053
1788977   1789149   6               12               80.5       053
1843680   1843936   6               12               49.1       053
1932632   1933213   1               12               21.9       053
1933214   1933456   4               12               13.9       053
1933457   1934721   3               12               25.2       053
1934722   1935862   4               12               38.8       053
1997722   1997876   5               12               2.8        053
1997877   1998337   1               12               46.7       053
2059140   2060875   2               12               96.3       053
2078683   2078983   4               12               42.3       053
2184997   2186013   6               12               119.5      053
2196265   2196552   2               12               19.6       053
2196571   2196811   3               12               45.9       053
2196812   2197811   2               12               89.9       053
2197812   2198441   4               12               17.9       053
2212201   2212885   5               12               60.6       053
2224941   2225239   1               12               26.6       053
2295750   2295940   5               12               88.1       053
2295941   2296209   8               12               39.9       053
2296210   2296569   6               12               14.1       053
2297762   2298075   4               12               2.8        053
2298076   2298385   8               12               108.5      053
782534    783110    6               13               155.2      056
783111    783256    1               13               35.6       056
2159726   2160300   6               13               50.4       056
782534    783110    6               14               155.1      062
783111    783256    1               14               35.6       062
2159726   2160300   6               14               50.4       062
60977     61690     5               15               78.9       074
61691     62337     3               15               144.8      074
68201     68361     2               15               43.3       074
508834    508911    8               15               76.4       074
1331913   1332382   8               15               54.4       074
2059140   2060214   2               15               59.9       074
16826     18124     4               16               19.5       077
18125     19498     2               16               21.3       077
19499     20326     1               16               26.4       077
20327     20781     6               16               21.7       077
29006     29566     1               16               39.4       077
29567     29653     8               16               41.7       077
29693     29940     6               16               81.6       077
29941     30600     2               16               80.8       077
60977     61436     4               16               54.5       077
61437     61740     8               16               76.6       077
61741     62370     6               16               163.1      077
212456    212682    2               16               1.3        077
212683    212934    4               16               10.2       077
314950    315964    5               16               54.3       077
316013    316376    6               16               2.1        077
316377    316459    8               16               9.3        077
316460    317286    6               16               39.0       077
366917    367438    4               16               30.1       077
397550    398256    6               16               106.5      077
398257    398430    1               16               5.6        077
398431    398680    6               16               28.8       077
400020    400195    5               16               154.8      077
443650    443890    2               16               68.3       077
504181    505701    3               16               119.7      077
544423    544618    1               16               1.9        077
544619    544701    6               16               9.3        077
544702    545457    1               16               69.2       077
545458    545558    4               16               21.0       077
545559    545968    3               16               19.5       077
547549    547927    2               16               23.8       077
547928    548083    6               16               25.7       077
548084    548762    1               16               46.4       077
549074    550123    4               16               114.4      077
550124    550349    5               16               69.7       077
666078    666625    6               16               16.4       077
666626    667558    1               16               21.6       077
669082    669291    4               16               61.8       077
669292    669687    2               16               41.7       077
671744    671879    1               16               18.5       077
671880    672189    8               16               67.2       077
672190    672674    6               16               143.5      077
692107    692871    3               16               188.4      077
782768    782840    6               16               9.9        077
782841    782984    4               16               44.7       077
883990    885705    3               16               33.0       077
948343    949065    3               16               34.9       077
1114456   1114512   4               16               11.1       077
1114513   1115140   1               16               44.4       077
1116614   1117772   4               16               29.6       077
1171952   1172392   1               16               22.0       077
1172393   1173421   6               16               37.9       077
1173422   1173622   5               16               40.0       077
1220653   1221700   4               16               14.7       077
1236467   1237160   5               16               29.1       077
1252962   1253782   2               16               39.2       077
1253783   1254336   4               16               4.9        077
1254337   1255449   8               16               229.4      077
1316366   1316925   2               16               22.4       077
1316926   1317589   3               16               39.9       077
1317590   1318005   4               16               16.0       077
1349900   1350208   6               16               22.5       077
1350209   1350778   1               16               110.3      077
1350779   1351318   5               16               26.2       077
1351319   1351392   6               16               5.7        077
1351393   1351441   4               16               7.3        077
1420936   1421616   1               16               227.7      077
1526662   1527988   5               16               14.2       077
1613038   1613257   8               16               65.6       077
1613258   1613464   6               16               35.2       077
1637029   1637559   2               16               29.8       077
1669522   1670016   1               16               30.8       077
1701652   1702869   5               16               8.2        077
1702870   1703071   2               16               31.3       077
1719688   1720462   5               16               21.3       077
1720463   1721057   6               16               18.5       077
1741808   1742412   5               16               15.3       077
1742413   1742659   1               16               13.8       077
1742660   1743251   5               16               72.1       077
1743252   1743597   1               16               17.8       077
1788376   1788976   5               16               183.9      077
1788977   1789149   6               16               80.5       077
1843680   1843936   6               16               49.1       077
1932632   1933213   1               16               21.9       077
1933214   1933456   4               16               13.9       077
1933457   1934721   3               16               25.3       077
1934722   1935862   4               16               38.8       077
1997722   1997876   5               16               2.8        077
1997877   1998337   1               16               46.7       077
2059140   2060875   2               16               96.4       077
2078683   2078983   4               16               42.3       077
2184997   2186013   6               16               119.6      077
2196228   2196552   2               16               22.0       077
2196571   2196816   3               16               45.6       077
2196817   2197811   2               16               90.2       077
2197812   2198441   4               16               17.9       077
2212201   2212885   5               16               60.7       077
2224941   2225239   1               16               26.6       077
2295750   2295940   5               16               88.2       077
2295941   2296209   8               16               39.9       077
2296210   2296569   6               16               14.1       077
2297762   2298075   4               16               2.8        077
2298076   2298385   8               16               108.6      077
28690     29841     1               17               117.5      083
29842     30083     5               17               30.0       083
30084     30793     6               17               50.6       083
30794     30996     4               17               15.9       083
60977     61914     5               17               130.6      083
61915     62432     4               17               94.6       083
71070     71791     4               17               68.7       083
89681     90366     1               17               11.9       083
99655     100894    2               17               38.6       083
286598    286956    8               17               8.3        083
307533    308473    2               17               44.5       083
314902    317668    2               17               97.8       083
360229    360394    4               17               53.2       083
360395    361666    6               17               135.9      083
361667    361875    4               17               36.1       083
394498    394756    5               17               17.6       083
633622    633663    1               17               13.0       083
633664    634081    6               17               74.9       083
691918    692871    2               17               154.5      083
703357    703803    2               17               16.0       083
755109    756195    2               17               47.9       083
1046904   1047570   5               17               41.1       083
1051554   1052166   6               17               25.4       083
1097432   1098283   3               17               50.1       083
1106953   1107214   2               17               50.0       083
1191604   1192540   5               17               28.6       083
1237814   1238117   5               17               3.2        083
1246483   1246902   1               17               23.4       083
1246903   1247088   4               17               24.7       083
1247089   1247733   5               17               41.8       083
1247734   1247961   4               17               22.6       083
1272977   1274049   5               17               23.5       083
1321295   1321830   5               17               60.6       083
1349900   1350357   2               17               64.3       083
1352812   1353049   3               17               30.2       083
1484533   1485406   2               17               56.5       083
1493606   1494099   2               17               35.6       083
1542545   1543527   2               17               71.1       083
1565211   1565462   5               17               33.6       083
1565463   1566330   2               17               105.6      083
1729837   1730315   5               17               32.4       083
1742631   1743909   5               17               120.4      083
1811675   1812304   2               17               35.2       083
1850111   1850862   2               17               49.3       083
1900528   1901814   5               17               23.5       083
1976987   1977896   2               17               52.0       083
1993684   1994584   2               17               45.4       083
2053928   2054349   8               17               74.6       083
2054350   2054692   6               17               11.8       083
2059535   2059827   3               17               23.9       083
2059828   2060214   6               17               4.8        083
2280004   2280592   2               17               29.3       083
2295691   2296861   2               17               184.5      083
782534    783110    6               18               155.2      085
783111    783256    1               18               35.6       085
2159726   2160300   6               18               50.4       085
28690     29841     1               19               117.5      088
29842     30083     5               19               30.0       088
30084     30793     6               19               50.6       088
30794     30996     4               19               15.9       088
60977     61914     5               19               130.6      088
61915     62432     4               19               94.6       088
71070     71791     4               19               68.7       088
89681     90366     1               19               11.9       088
99655     100894    2               19               38.6       088
307533    308473    2               19               44.5       088
314902    317668    2               19               97.8       088
360229    360394    4               19               53.2       088
360395    361666    6               19               135.9      088
361667    361875    4               19               36.1       088
394498    394756    5               19               17.6       088
633622    633663    1               19               13.0       088
633664    634081    6               19               74.9       088
691918    692871    2               19               154.5      088
703357    703803    2               19               16.0       088
755109    756195    2               19               47.9       088
1046904   1047570   5               19               41.1       088
1051554   1052166   6               19               25.4       088
1097432   1098283   3               19               50.1       088
1106953   1107214   2               19               50.0       088
1191604   1192540   5               19               28.6       088
1237814   1238117   5               19               3.2        088
1246483   1246902   1               19               23.4       088
1246903   1247088   4               19               24.7       088
1247089   1247733   5               19               41.8       088
1247734   1247961   4               19               22.6       088
1272977   1274049   5               19               23.5       088
1321295   1321830   5               19               60.6       088
1349900   1350357   2               19               64.3       088
1352812   1353049   3               19               30.2       088
1484533   1485406   2               19               56.5       088
1493606   1494099   2               19               35.6       088
1542545   1543527   2               19               71.1       088
1565211   1565462   5               19               33.6       088
1565463   1566330   2               19               105.6      088
1729837   1730163   5               19               34.1       088
1742631   1743909   5               19               120.4      088
1811675   1812304   2               19               35.2       088
1850111   1850862   2               19               49.3       088
1900528   1901814   5               19               23.5       088
1976987   1977896   2               19               52.0       088
1993684   1994584   2               19               45.4       088
2053928   2054349   8               19               74.7       088
2054350   2054692   6               19               11.8       088
2059535   2059827   3               19               23.9       088
2059828   2060214   6               19               4.8        088
2280004   2280592   2               19               29.4       088
2295691   2296861   2               19               184.5      088
782534    783110    6               20               155.2      091
783111    783256    1               20               35.6       091
2159726   2160300   6               20               50.4       091
782534    783110    6               21               155.2      094
783111    783256    1               21               35.6       094
2159726   2160300   6               21               50.4       094
16826     18124     4               23               19.5       097
18125     19498     2               23               21.3       097
19499     20326     1               23               26.4       097
20327     20781     6               23               21.7       097
29006     29566     1               23               39.4       097
29567     29653     8               23               41.7       097
29693     29940     6               23               81.7       097
29941     30600     2               23               80.8       097
60977     61436     4               23               54.5       097
61437     61740     8               23               76.6       097
61741     62370     6               23               163.2      097
212456    212682    2               23               1.3        097
212683    212934    4               23               10.2       097
314950    315964    5               23               54.3       097
316013    316376    6               23               2.1        097
316377    316459    8               23               9.3        097
316460    317286    6               23               39.0       097
366917    367438    4               23               30.1       097
397550    398256    6               23               106.6      097
398257    398430    1               23               5.6        097
398431    398680    6               23               28.8       097
400020    400195    5               23               154.8      097
443650    443890    2               23               68.3       097
504181    505701    3               23               119.7      097
544423    544618    1               23               1.9        097
544619    544701    6               23               9.3        097
544702    545457    1               23               69.2       097
545458    545558    4               23               21.0       097
545559    545968    3               23               19.5       097
547549    547927    2               23               23.8       097
547928    548083    6               23               25.7       097
548084    548762    1               23               46.4       097
549074    550123    4               23               114.4      097
550124    550349    5               23               69.7       097
666117    666625    6               23               17.2       097
666626    667558    1               23               21.6       097
669082    669291    4               23               61.8       097
669292    669687    2               23               41.7       097
671744    671893    1               23               30.5       097
671894    672189    8               23               55.2       097
672190    672674    6               23               143.5      097
692107    692871    3               23               188.4      097
782768    782840    6               23               9.9        097
782841    782984    4               23               44.7       097
883990    885705    3               23               33.0       097
948343    949065    3               23               34.9       097
1114456   1114512   4               23               11.1       097
1114513   1115140   1               23               44.4       097
1116614   1117772   4               23               29.6       097
1171952   1172392   1               23               22.0       097
1172393   1173421   6               23               37.9       097
1173422   1173622   5               23               40.0       097
1220653   1221700   4               23               14.7       097
1236467   1237160   5               23               29.1       097
1252962   1253782   2               23               39.2       097
1253783   1254336   4               23               4.9        097
1254337   1255449   8               23               229.4      097
1316366   1316925   2               23               22.4       097
1316926   1317589   3               23               39.9       097
1317590   1318005   4               23               16.0       097
1349900   1350208   6               23               22.5       097
1350209   1350778   1               23               110.3      097
1350779   1351318   5               23               26.2       097
1351319   1351392   6               23               5.7        097
1351393   1351441   4               23               7.3        097
1420936   1421616   1               23               227.7      097
1526662   1527988   5               23               14.2       097
1613038   1613257   8               23               65.6       097
1613258   1613464   6               23               35.3       097
1637029   1637559   2               23               29.8       097
1669522   1670016   1               23               30.8       097
1701652   1702869   5               23               8.2        097
1702870   1703071   2               23               31.3       097
1719688   1720462   5               23               21.3       097
1720463   1721057   6               23               18.5       097
1741808   1742412   5               23               15.3       097
1742413   1742659   1               23               13.8       097
1742660   1743251   5               23               72.1       097
1743252   1743597   1               23               17.8       097
1788376   1788981   5               23               188.1      097
1788982   1789195   6               23               70.9       097
1843680   1843936   6               23               49.1       097
1932632   1933213   1               23               21.9       097
1933214   1933456   4               23               13.9       097
1933457   1934721   3               23               25.3       097
1934722   1935862   4               23               38.8       097
1997722   1997876   5               23               2.8        097
1997877   1998337   1               23               46.7       097
2059140   2060875   2               23               96.4       097
2078683   2078983   4               23               42.3       097
2184997   2186013   6               23               119.7      097
2196228   2196552   2               23               22.0       097
2196571   2196816   3               23               45.6       097
2196817   2197811   2               23               90.2       097
2197812   2198441   4               23               17.9       097
2212201   2212885   5               23               60.7       097
2224941   2225239   1               23               26.6       097
2295750   2295940   5               23               88.2       097
2295941   2296209   8               23               39.9       097
2296210   2296569   6               23               14.1       097
2297762   2298075   4               23               2.8        097
2298076   2298385   8               23               108.6      097
782534    783110    6               24               155.2      098
783111    783256    1               24               35.6       098
2159726   2160300   6               24               50.4       098
782534    783110    6               25               155.2      100
783111    783256    1               25               35.6       100
2159726   2160300   6               25               50.4       100
782534    783110    6               26               155.1      102
783111    783256    1               26               35.6       102
2159726   2160300   6               26               50.4       102
782534    783110    6               27               155.2      104
783111    783256    1               27               35.6       104
2159726   2160300   6               27               50.4       104
782534    783110    6               28               155.2      107
783111    783256    1               28               35.6       107
2159726   2160300   6               28               50.4       107
782534    783110    6               29               155.2      115
783111    783256    1               29               35.6       115
2159726   2160300   6               29               50.4       115
60977     61690     5               30               78.9       126
61691     62337     3               30               144.8      126
68180     68361     2               30               41.6       126
390541    391224    5               30               3.7        126
454970    455432    3               30               6.2        126
508834    508911    8               30               76.4       126
871064    871322    3               30               6.8        126
1371373   1373787   4               30               262.4      126
1380547   1381157   3               30               31.3       126
1381158   1381485   6               30               66.3       126
1513875   1515337   3               30               182.8      126
2040712   2040985   2               30               13.1       126
2041166   2041222   2               30               6.8        126
2059140   2060214   2               30               59.9       126
2074400   2075173   5               30               30.8       126
60977     61690     5               31               78.9       140
61691     62337     3               31               144.8      140
68180     68361     2               31               41.6       140
508834    508911    8               31               76.4       140
1331913   1332382   8               31               54.4       140
2059140   2060214   2               31               59.9       140
16826     20812     2               32               47.2       145
28612     29278     8               32               97.1       145
29279     29821     2               32               99.6       145
29822     30505     5               32               88.0       145
30506     30972     8               32               61.2       145
57171     58072     2               32               40.1       145
60977     61740     5               32               84.6       145
61741     62238     6               32               134.3      145
62239     62379     2               32               19.3       145
63733     64158     2               32               35.1       145
71070     71791     4               32               70.6       145
99655     100894    2               32               43.2       145
112226    113256    2               32               44.0       145
307533    308473    2               32               46.0       145
314902    317668    2               32               101.1      145
338878    339763    2               32               24.4       145
360602    360675    8               32               40.0       145
360676    361228    3               32               77.8       145
361229    361347    5               32               29.8       145
503717    504402    4               32               60.3       145
504403    505701    2               32               75.2       145
522605    522922    2               32               6.3        145
575944    578659    2               32               229.6      145
670992    672451    2               32               232.5      145
691918    692871    2               32               158.0      145
703357    703803    2               32               16.6       145
755109    756195    2               32               49.4       145
759863    760905    2               32               390.6      145
948343    949065    2               32               27.3       145
980596    981145    2               32               34.9       145
1033382   1034197   2               32               38.6       145
1114541   1115008   2               32               37.5       145
1116383   1117339   2               32               29.4       145
1171741   1175878   2               32               146.0      145
1180402   1181128   4               32               82.1       145
1191736   1192725   5               32               41.6       145
1236467   1237264   2               32               19.7       145
1239515   1240425   2               32               68.0       145
1252962   1257225   2               32               254.5      145
1272977   1274049   5               32               24.5       145
1423861   1424275   2               32               20.8       145
1484533   1485406   2               32               54.6       145
1493606   1494099   2               32               36.6       145
1526662   1527988   2               32               29.7       145
1534673   1535013   8               32               68.2       145
1542545   1543527   2               32               73.1       145
1565211   1566330   2               32               129.6      145
1637029   1638738   2               32               69.6       145
1642043   1643761   2               32               120.7      145
1701282   1703565   2               32               51.5       145
1724399   1726104   2               32               57.0       145
1742631   1743909   5               32               123.5      145
1782146   1783711   8               32               299.1      145
1788527   1789195   5               32               287.7      145
1811675   1812304   2               32               36.3       145
1843680   1844531   2               32               177.0      145
1850111   1850862   2               32               50.8       145
1976987   1977896   2               32               53.6       145
1993684   1994584   2               32               46.9       145
1997722   1998337   2               32               43.9       145
2020965   2021725   2               32               6.2        145
2104369   2104897   2               32               35.5       145
2216221   2217170   2               32               42.4       145
2280004   2280592   2               32               30.3       145
2295691   2296861   2               32               188.7      145
2315989   2316488   2               32               25.6       145
60977     62326     5               33               196.7      147
62327     62421     6               33               51.1       147
68180     68374     4               33               59.0       147
1158601   1158708   8               33               39.3       147
1549743   1550320   5               33               35.8       147
2059140   2060214   2               33               60.2       147
16826     20812     2               34               47.3       149
28612     29278     8               34               97.1       149
29279     29821     2               34               99.6       149
29822     30505     5               34               88.1       149
30506     30972     8               34               61.2       149
57171     58072     2               34               40.1       149
60977     61740     5               34               84.6       149
61741     62238     6               34               134.3      149
62239     62379     2               34               19.3       149
63733     64158     2               34               35.1       149
71070     71791     4               34               70.6       149
99655     100894    2               34               43.2       149
112226    113256    2               34               44.0       149
307533    308473    2               34               46.0       149
314902    317668    2               34               101.1      149
338878    339763    2               34               24.4       149
360602    360675    8               34               40.0       149
360676    361228    3               34               77.8       149
361229    361347    5               34               29.8       149
503717    504402    4               34               60.3       149
504403    505701    2               34               75.2       149
522605    522922    2               34               6.3        149
575944    578659    2               34               229.7      149
670992    672451    2               34               232.5      149
691918    692871    2               34               158.0      149
703357    703803    2               34               16.6       149
755109    756195    2               34               49.5       149
759863    760905    2               34               390.6      149
948343    949065    2               34               27.3       149
980596    981145    2               34               34.9       149
1033382   1034197   2               34               38.6       149
1114541   1115008   2               34               37.5       149
1116383   1117339   2               34               29.4       149
1171741   1175878   2               34               146.0      149
1180402   1181128   4               34               82.2       149
1191736   1192725   5               34               41.6       149
1236467   1237264   2               34               19.7       149
1239515   1240425   2               34               68.0       149
1252962   1257225   2               34               254.6      149
1272977   1274049   5               34               24.5       149
1423861   1424275   2               34               20.8       149
1484533   1485406   2               34               54.6       149
1493606   1494099   2               34               36.6       149
1526662   1527988   2               34               29.7       149
1534673   1534992   8               34               69.7       149
1542545   1543527   2               34               73.2       149
1565211   1566330   2               34               129.6      149
1637029   1638738   2               34               69.6       149
1642043   1643761   2               34               120.8      149
1701282   1703565   2               34               51.5       149
1724399   1726104   2               34               57.0       149
1742631   1743909   5               34               123.5      149
1782146   1783711   8               34               299.2      149
1788527   1789195   5               34               287.7      149
1811675   1812304   2               34               36.3       149
1843680   1844531   2               34               177.0      149
1850111   1850862   2               34               50.8       149
1976987   1977896   2               34               53.6       149
1993684   1994584   2               34               46.9       149
1997722   1998337   2               34               43.9       149
2020965   2021725   2               34               6.2        149
2104369   2104897   2               34               35.5       149
2216221   2217170   2               34               42.4       149
2280004   2280592   2               34               30.3       149
2295691   2296861   2               34               188.8      149
2315989   2316488   2               34               25.6       149
60977     62326     5               35               196.7      152
62327     62421     6               35               51.1       152
68180     68374     4               35               59.0       152
1158601   1158708   8               35               39.3       152
1549743   1550320   5               35               35.8       152
2059140   2060214   2               35               60.2       152
782534    783110    6               36               155.2      156
783111    783256    1               36               35.6       156
2159726   2160300   6               36               50.4       156
782534    783110    6               37               155.2      159
783111    783256    1               37               35.6       159
2159726   2160300   6               37               50.4       159
28690     29841     1               38               117.4      161
29842     30083     5               38               30.0       161
30084     30793     6               38               50.6       161
30794     30996     4               38               15.9       161
60977     61914     5               38               130.5      161
61915     62432     4               38               94.6       161
71070     71791     4               38               68.7       161
89681     90366     1               38               11.9       161
99655     100894    2               38               38.6       161
307533    308473    2               38               44.5       161
314902    317668    2               38               97.7       161
360229    360394    4               38               53.1       161
360395    361666    6               38               135.8      161
361667    361875    4               38               36.0       161
394498    394756    5               38               17.6       161
633622    633663    1               38               13.0       161
633664    634081    6               38               74.9       161
691918    692871    2               38               154.4      161
703357    703803    2               38               16.0       161
755109    756195    2               38               47.8       161
1046904   1047570   5               38               41.1       161
1051554   1052166   6               38               25.4       161
1097432   1098283   3               38               50.1       161
1106953   1107214   2               38               50.0       161
1191604   1192540   5               38               28.6       161
1237814   1238117   5               38               3.2        161
1246483   1246902   1               38               23.4       161
1246903   1247088   4               38               24.7       161
1247089   1247733   5               38               41.7       161
1247734   1247961   4               38               22.6       161
1272977   1274049   5               38               23.5       161
1321295   1321830   5               38               60.6       161
1349900   1350357   2               38               64.2       161
1352812   1353049   3               38               30.2       161
1484533   1485406   2               38               56.5       161
1493606   1494099   2               38               35.5       161
1542545   1543527   2               38               71.1       161
1565211   1565462   5               38               33.6       161
1565463   1566330   2               38               105.6      161
1729837   1730163   5               38               34.1       161
1742631   1743909   5               38               120.3      161
1811675   1812304   2               38               35.1       161
1850111   1850862   2               38               49.3       161
1900528   1901814   5               38               23.5       161
1976987   1977896   2               38               52.0       161
1993684   1994584   2               38               45.4       161
2053928   2054349   8               38               74.6       161
2054350   2054692   6               38               11.8       161
2059535   2059827   3               38               23.9       161
2059828   2060214   6               38               4.8        161
2280004   2280592   2               38               29.3       161
2295691   2296861   2               38               184.5      161
782534    783110    6               40               155.2      168
783111    783256    1               40               35.6       168
2159726   2160300   6               40               50.4       168
782540    783110    6               41               155.6      170
783111    783256    1               41               35.6       170
2159726   2160300   6               41               50.4       170
782540    783110    6               42               155.7      172
783111    783256    1               42               35.6       172
2159726   2160300   6               42               50.4       172
782540    783110    6               43               155.7      186
783111    783256    1               43               35.6       186
2159726   2160300   6               43               50.4       186
60977     61690     5               45               78.9       193
61691     62337     3               45               144.9      193
67980     68361     2               45               46.6       193
508834    508911    8               45               76.4       193
1331913   1332382   8               45               54.4       193
2059140   2060214   2               45               60.0       193
60977     61690     5               47               78.9       203
61691     62337     3               47               144.8      203
67980     68361     2               47               46.6       203
508834    508911    8               47               76.4       203
1331913   1332382   8               47               54.4       203
2059140   2060214   2               47               60.0       203
28690     29841     1               48               117.4      221
29842     30083     5               48               30.0       221
30084     30793     6               48               50.5       221
30794     30996     4               48               15.9       221
60977     61914     5               48               130.5      221
61915     62432     4               48               94.6       221
71070     71791     4               48               68.7       221
89681     90366     1               48               11.9       221
99655     100894    2               48               38.6       221
307533    308473    2               48               44.5       221
314902    317668    2               48               97.7       221
360236    360394    4               48               49.0       221
360395    361666    6               48               135.8      221
361667    361875    4               48               36.0       221
394498    394756    5               48               17.6       221
633622    633663    1               48               13.0       221
633664    634081    6               48               74.8       221
691918    692871    2               48               154.4      221
703357    703803    2               48               16.0       221
755109    756195    2               48               47.8       221
1046904   1047570   5               48               41.1       221
1051554   1052166   6               48               25.4       221
1097432   1098283   3               48               50.0       221
1106953   1107214   2               48               50.0       221
1191604   1192540   5               48               28.6       221
1237814   1238117   5               48               3.2        221
1246483   1246902   1               48               23.4       221
1246903   1247088   4               48               24.6       221
1247089   1247733   5               48               41.7       221
1247734   1247961   4               48               22.6       221
1272977   1274049   5               48               23.5       221
1321295   1321830   5               48               60.6       221
1349900   1350357   2               48               64.2       221
1352812   1353049   3               48               30.2       221
1484533   1485406   2               48               56.4       221
1493606   1494099   2               48               35.5       221
1542545   1543527   2               48               71.1       221
1565211   1565462   5               48               33.6       221
1565463   1566330   2               48               105.6      221
1729837   1730163   5               48               34.1       221
1742631   1743909   5               48               120.3      221
1811675   1812304   2               48               35.1       221
1850111   1850862   2               48               49.3       221
1900528   1901814   5               48               23.4       221
1976987   1977896   2               48               52.0       221
1993684   1994584   2               48               45.4       221
2053928   2054349   8               48               74.6       221
2054350   2054692   6               48               11.8       221
2059535   2059827   3               48               23.9       221
2059828   2060214   6               48               4.8        221
2280004   2280592   2               48               29.3       221
2295691   2296861   2               48               184.4      221
28690     29841     1               49               117.4      230
29842     30083     5               49               30.0       230
30084     30793     6               49               50.6       230
30794     30996     4               49               15.9       230
60977     61914     5               49               130.5      230
61915     62432     4               49               94.6       230
71070     71791     4               49               68.7       230
89681     90366     1               49               11.9       230
99655     100894    2               49               38.6       230
307533    308473    2               49               44.5       230
314902    317668    2               49               97.7       230
360229    360394    4               49               53.1       230
360395    361666    6               49               135.8      230
361667    361875    4               49               36.0       230
394498    394759    5               49               17.5       230
633622    633663    1               49               13.0       230
633664    634081    6               49               74.9       230
691918    692871    2               49               154.4      230
703357    703803    2               49               16.0       230
755109    756195    2               49               47.8       230
1046904   1047570   5               49               41.1       230
1051554   1052166   6               49               25.4       230
1097432   1098283   3               49               50.1       230
1106953   1107214   2               49               50.0       230
1191604   1192540   5               49               28.6       230
1237814   1238117   5               49               3.2        230
1246483   1246902   1               49               23.4       230
1246903   1247088   4               49               24.7       230
1247089   1247733   5               49               41.7       230
1247734   1247961   4               49               22.6       230
1272977   1274049   5               49               23.5       230
1321295   1321830   5               49               60.6       230
1349900   1350357   2               49               64.2       230
1352812   1353049   3               49               30.2       230
1484533   1485406   2               49               56.5       230
1493606   1494099   2               49               35.5       230
1542545   1543527   2               49               71.1       230
1565211   1565462   5               49               33.6       230
1565463   1566330   2               49               105.6      230
1729837   1730163   5               49               34.1       230
1742631   1743909   5               49               120.3      230
1811675   1812304   2               49               35.1       230
1850111   1850862   2               49               49.3       230
1900528   1901814   5               49               23.5       230
1976987   1977896   2               49               52.0       230
1993684   1994584   2               49               45.4       230
2053928   2054349   8               49               74.6       230
2054350   2054692   6               49               11.8       230
2059535   2059827   3               49               23.9       230
2059828   2060214   6               49               4.8        230
2280004   2280592   2               49               29.3       230
2295691   2296861   2               49               184.5      230
16826     18124     4               51               19.5       258
18125     19498     2               51               21.2       258
19499     20326     1               51               26.3       258
20327     20781     6               51               21.6       258
29006     29566     1               51               39.4       258
29567     29653     8               51               41.7       258
29693     29940     6               51               81.6       258
29941     30600     2               51               80.7       258
60977     61436     4               51               54.5       258
61437     61740     8               51               76.6       258
61741     62370     6               51               163.0      258
212417    212682    2               51               3.5        258
212683    212934    4               51               10.2       258
314950    315964    5               51               54.3       258
316013    316385    6               51               4.6        258
316386    316459    8               51               5.7        258
316460    317286    6               51               39.0       258
366917    367438    4               51               30.0       258
397550    398256    6               51               106.4      258
398257    398430    1               51               5.6        258
398431    398680    6               51               28.7       258
400020    400195    5               51               154.7      258
443650    443890    2               51               68.2       258
504181    505701    3               51               119.6      258
544423    544618    1               51               1.9        258
544619    544701    6               51               9.2        258
544702    545457    1               51               69.1       258
545458    545558    4               51               20.9       258
545559    545968    3               51               19.5       258
547549    547927    2               51               23.8       258
547928    548083    6               51               25.7       258
548084    548762    1               51               46.3       258
549074    550123    4               51               114.3      258
550124    550349    5               51               69.6       258
666117    666625    6               51               17.1       258
666626    667558    1               51               21.6       258
669082    669291    4               51               61.8       258
669292    669687    2               51               41.7       258
671717    671940    1               51               30.1       258
671941    672189    8               51               54.0       258
672190    672674    6               51               143.4      258
692107    692871    3               51               188.3      258
782768    782840    6               51               9.9        258
782841    782984    4               51               44.7       258
883990    885705    3               51               32.9       258
948343    949065    3               51               34.9       258
1114456   1114512   4               51               11.1       258
1114513   1115140   1               51               44.4       258
1116614   1117772   4               51               29.6       258
1171952   1172392   1               51               22.0       258
1172393   1173421   6               51               37.8       258
1173422   1173622   5               51               39.9       258
1220653   1221700   4               51               14.6       258
1236467   1237160   5               51               29.1       258
1252962   1253782   2               51               39.1       258
1253783   1254336   4               51               4.9        258
1254337   1255449   8               51               229.2      258
1316366   1316925   2               51               22.4       258
1316926   1317589   3               51               39.8       258
1317590   1318005   4               51               16.0       258
1349918   1350208   6               51               23.2       258
1350209   1350778   1               51               110.2      258
1350779   1351318   5               51               26.2       258
1351319   1351378   6               51               6.5        258
1351379   1351441   4               51               6.3        258
1420936   1421616   1               51               227.6      258
1526662   1527988   5               51               14.2       258
1613038   1613257   8               51               65.5       258
1613258   1613464   6               51               35.2       258
1637029   1637559   2               51               29.8       258
1669522   1670016   1               51               30.8       258
1701652   1702869   5               51               8.1        258
1702870   1703050   2               51               32.6       258
1719688   1720462   5               51               21.3       258
1720463   1721057   6               51               18.5       258
1741808   1742412   5               51               15.3       258
1742413   1742659   1               51               13.8       258
1742660   1743251   5               51               72.0       258
1743252   1743597   1               51               17.8       258
1788376   1788976   5               51               183.8      258
1788977   1789149   6               51               80.5       258
1843680   1843936   6               51               49.1       258
1932632   1933213   1               51               21.9       258
1933214   1933456   4               51               13.9       258
1933457   1934721   3               51               25.2       258
1934722   1935862   4               51               38.8       258
1997722   1997876   5               51               2.8        258
1997877   1998337   1               51               46.7       258
2059140   2060875   2               51               96.3       258
2078683   2078983   4               51               42.3       258
2184997   2186013   6               51               119.5      258
2196228   2196552   2               51               22.0       258
2196571   2196816   3               51               45.5       258
2196817   2197811   2               51               90.1       258
2197812   2198441   4               51               17.9       258
2212201   2212885   5               51               60.6       258
2224941   2225239   1               51               26.6       258
2295750   2295940   5               51               88.1       258
2295941   2296209   8               51               39.9       258
2296210   2296569   6               51               14.1       258
2297762   2298075   4               51               2.8        258
2298076   2298385   8               51               108.5      258
16826     18124     4               52               19.6       261
18125     19498     2               52               21.3       261
19499     20326     1               52               26.4       261
20327     20781     6               52               21.7       261
29006     29566     1               52               39.4       261
29567     29653     8               52               41.7       261
29693     29940     6               52               81.7       261
29941     30600     2               52               80.8       261
60977     61436     4               52               54.5       261
61437     61740     8               52               76.7       261
61741     62370     6               52               163.2      261
212378    212682    2               52               2.9        261
212683    212934    4               52               10.2       261
314950    315964    5               52               54.4       261
316013    316385    6               52               4.7        261
316386    316459    8               52               5.7        261
316460    317286    6               52               39.1       261
366917    367438    4               52               30.1       261
397550    398256    6               52               106.6      261
398257    398430    1               52               5.6        261
398431    398680    6               52               28.8       261
400020    400195    5               52               154.9      261
443650    443890    2               52               68.3       261
504181    505701    3               52               119.8      261
544423    544618    1               52               1.9        261
544619    544701    6               52               9.3        261
544702    545457    1               52               69.3       261
545458    545558    4               52               21.0       261
545559    545968    3               52               19.5       261
547549    547927    2               52               23.8       261
547928    548083    6               52               25.8       261
548084    548762    1               52               46.4       261
549074    550123    4               52               114.5      261
550124    550349    5               52               69.7       261
666117    666625    6               52               17.2       261
666626    667558    1               52               21.7       261
669082    669291    4               52               61.9       261
669292    669687    2               52               41.8       261
671504    671970    1               52               46.5       261
671971    672189    8               52               51.9       261
672190    672674    6               52               143.5      261
692107    692871    3               52               188.5      261
782768    782840    6               52               9.9        261
782841    782984    4               52               44.8       261
883990    885705    3               52               33.0       261
948343    949065    3               52               35.0       261
1114456   1114512   4               52               11.1       261
1114513   1115161   1               52               47.4       261
1116614   1117772   4               52               29.7       261
1171952   1172392   1               52               22.0       261
1172393   1173421   6               52               37.9       261
1173422   1173622   5               52               40.0       261
1220653   1221700   4               52               14.7       261
1236467   1237160   5               52               29.1       261
1252962   1253782   2               52               39.2       261
1253783   1254336   4               52               4.9        261
1254337   1255449   8               52               229.5      261
1316366   1316925   2               52               22.4       261
1316926   1317589   3               52               39.9       261
1317590   1318005   4               52               16.0       261
1349918   1350208   6               52               23.2       261
1350209   1350778   1               52               110.4      261
1350779   1351318   5               52               26.2       261
1351319   1351375   6               52               2.6        261
1351376   1351441   4               52               10.4       261
1420936   1421616   1               52               227.8      261
1526662   1527988   5               52               14.2       261
1613038   1613257   8               52               65.6       261
1613258   1613464   6               52               35.3       261
1637029   1637559   2               52               29.8       261
1669522   1670016   1               52               30.9       261
1701652   1702869   5               52               8.2        261
1702870   1703050   2               52               32.7       261
1719688   1720462   5               52               21.3       261
1720463   1721057   6               52               18.6       261
1741808   1742412   5               52               15.4       261
1742413   1742659   1               52               13.8       261
1742660   1743251   5               52               72.1       261
1743252   1743597   1               52               17.8       261
1788376   1788976   5               52               184.0      261
1788977   1789149   6               52               80.5       261
1843680   1843936   6               52               49.2       261
1932632   1933213   1               52               22.0       261
1933214   1933456   4               52               13.9       261
1933457   1934721   3               52               25.3       261
1934722   1935862   4               52               38.9       261
1997722   1997876   5               52               2.8        261
1997877   1998337   1               52               46.7       261
2059140   2060875   2               52               96.5       261
2078683   2078983   4               52               42.3       261
2184997   2186013   6               52               119.7      261
2196228   2196552   2               52               22.0       261
2196571   2196816   3               52               45.6       261
2196817   2197811   2               52               90.2       261
2197812   2198441   4               52               17.9       261
2212201   2212885   5               52               60.7       261
2224941   2225239   1               52               26.6       261
2295750   2295940   5               52               88.2       261
2295941   2296209   8               52               40.0       261
2296210   2296569   6               52               14.1       261
2297762   2298075   4               52               2.8        261
2298076   2298385   8               52               108.7      261
16826     18124     4               53               19.6       267
18125     19498     2               53               21.3       267
19499     20326     1               53               26.4       267
20327     20781     6               53               21.7       267
29006     29566     1               53               39.4       267
29567     29653     8               53               41.7       267
29693     29940     6               53               81.7       267
29941     30600     2               53               80.8       267
60977     61436     4               53               54.5       267
61437     61740     8               53               76.7       267
61741     62370     6               53               163.2      267
212378    212682    2               53               2.9        267
212683    212934    4               53               10.2       267
314950    315964    5               53               54.4       267
316013    316385    6               53               4.7        267
316386    316459    8               53               5.7        267
316460    317286    6               53               39.1       267
366917    367438    4               53               30.1       267
397550    398256    6               53               106.6      267
398257    398430    1               53               5.6        267
398431    398680    6               53               28.8       267
400020    400195    5               53               154.9      267
443650    443890    2               53               68.3       267
504181    505701    3               53               119.8      267
544423    544618    1               53               1.9        267
544619    544701    6               53               9.3        267
544702    545457    1               53               69.3       267
545458    545558    4               53               21.0       267
545559    545968    3               53               19.5       267
547549    547927    2               53               23.8       267
547928    548083    6               53               25.8       267
548084    548762    1               53               46.4       267
549074    550123    4               53               114.5      267
550124    550349    5               53               69.7       267
666117    666625    6               53               17.2       267
666626    667558    1               53               21.7       267
669082    669291    4               53               61.9       267
669292    669687    2               53               41.8       267
671490    671973    1               53               53.5       267
671974    672189    8               53               47.7       267
672190    672674    6               53               143.5      267
692107    692871    3               53               188.5      267
782768    782840    6               53               9.9        267
782841    782984    4               53               44.8       267
883990    885705    3               53               33.0       267
948343    949065    3               53               35.0       267
1114456   1114512   4               53               11.1       267
1114513   1115161   1               53               47.4       267
1116614   1117772   4               53               29.7       267
1171952   1172392   1               53               22.1       267
1172393   1173421   6               53               37.9       267
1173422   1173622   5               53               40.0       267
1220653   1221700   4               53               14.7       267
1236467   1237160   5               53               29.1       267
1252962   1253782   2               53               39.2       267
1253783   1254336   4               53               4.9        267
1254337   1255449   8               53               229.6      267
1316366   1316925   2               53               22.5       267
1316926   1317589   3               53               39.9       267
1317590   1318005   4               53               16.0       267
1349918   1350208   6               53               23.2       267
1350209   1350778   1               53               110.4      267
1350779   1351318   5               53               26.2       267
1351319   1351392   6               53               5.7        267
1351393   1351441   4               53               7.3        267
1420936   1421616   1               53               227.9      267
1526662   1527988   5               53               14.3       267
1613038   1613257   8               53               65.6       267
1613258   1613464   6               53               35.3       267
1637029   1637559   2               53               29.8       267
1669522   1670016   1               53               30.9       267
1701652   1702869   5               53               8.2        267
1702870   1703050   2               53               32.7       267
1719688   1720462   5               53               21.3       267
1720463   1721057   6               53               18.6       267
1741808   1742412   5               53               15.4       267
1742413   1742659   1               53               13.8       267
1742660   1743251   5               53               72.1       267
1743252   1743597   1               53               17.8       267
1788376   1788976   5               53               184.0      267
1788977   1789149   6               53               80.6       267
1843680   1843936   6               53               49.2       267
1932632   1933213   1               53               22.0       267
1933214   1933456   4               53               14.0       267
1933457   1934721   3               53               25.3       267
1934722   1935862   4               53               38.9       267
1997722   1997876   5               53               2.8        267
1997877   1998337   1               53               46.7       267
2059140   2060875   2               53               96.5       267
2078683   2078983   4               53               42.3       267
2184997   2186013   6               53               119.7      267
2196228   2196552   2               53               22.0       267
2196571   2196816   3               53               45.6       267
2196817   2197811   2               53               90.3       267
2197812   2198441   4               53               17.9       267
2212201   2212885   5               53               60.7       267
2224941   2225239   1               53               26.6       267
2295750   2295940   5               53               88.2       267
2295941   2296209   8               53               40.0       267
2296210   2296569   6               53               14.1       267
2297762   2298075   4               53               2.8        267
2298076   2298385   8               53               108.7      267
782544    783110    6               54               156.0      272
783111    783256    1               54               35.6       272
2159726   2160300   6               54               50.4       272
60977     61690     5               55               78.9       331
61691     62337     3               55               144.9      331
67980     68361     2               55               46.6       331
508834    508911    8               55               76.4       331
1331913   1332382   8               55               54.4       331
2059140   2060214   2               55               60.0       331
16826     20812     2               59               48.2       359
28627     29278     8               59               94.6       359
29279     29821     2               59               100.5      359
29822     30505     5               59               88.9       359
30506     30972     8               59               61.9       359
57171     58072     2               59               40.7       359
60977     61740     5               59               85.5       359
61741     62238     6               59               135.4      359
62239     62395     2               59               18.7       359
63733     64158     2               59               35.5       359
71070     71791     4               59               71.3       359
84303     84711     2               59               28.5       359
99655     100894    2               59               43.9       359
106220    107144    2               59               24.2       359
112226    113256    2               59               44.6       359
129263    132319    2               59               2.6        359
154934    155265    8               59               43.4       359
155266    156795    5               59               12.1       359
173213    174981    5               59               89.3       359
174982    175396    3               59               21.1       359
175397    176445    8               59               41.0       359
179587    181875    2               59               67.0       359
211682    213138    2               59               31.4       359
307533    308473    2               59               46.6       359
314902    318949    2               59               121.9      359
338878    339763    2               59               24.8       359
346694    347859    2               59               48.5       359
360602    360675    8               59               40.3       359
360676    361228    3               59               78.5       359
361229    361347    5               59               30.1       359
366543    367438    2               59               51.1       359
397019    398680    2               59               192.6      359
410359    410755    2               59               14.6       359
419666    421082    2               59               90.8       359
423097    423904    2               59               23.0       359
428645    430130    2               59               22.7       359
443613    443890    2               59               64.2       359
449197    449880    2               59               15.8       359
503717    504402    4               59               61.0       359
504403    505701    2               59               76.2       359
521614    522922    2               59               36.5       359
544423    545860    2               59               154.0      359
547549    550349    2               59               289.9      359
569589    571438    2               59               208.9      359
574613    578659    2               59               252.4      359
607253    611656    2               59               52.1       359
614923    615592    2               59               19.1       359
623895    625302    2               59               15.6       359
632584    632903    1               59               6.4        359
664311    665498    2               59               48.1       359
665938    669828    2               59               201.3      359
670992    672451    2               59               234.7      359
690982    691498    3               59               22.1       359
691918    692871    2               59               159.5      359
703357    703803    2               59               16.9       359
703804    704232    1               59               7.6        359
704664    705093    2               59               7.6        359
755109    756195    2               59               50.1       359
759863    760905    2               59               393.5      359
774093    774653    2               59               53.9       359
793742    794031    2               59               45.6       359
800212    800387    2               59               17.7       359
815143    815532    2               59               14.8       359
847613    847987    2               59               22.2       359
883990    885423    2               59               20.6       359
890921    891306    2               59               11.6       359
948343    950148    2               59               62.4       359
980596    981145    2               59               35.4       359
1033382   1034197   2               59               39.2       359
1046938   1047570   5               59               40.3       359
1074007   1074555   2               59               24.8       359
1092109   1092643   2               59               28.6       359
1098355   1098731   2               59               25.8       359
1106953   1107502   2               59               74.5       359
1111331   1111816   2               59               22.8       359
1114213   1115008   2               59               50.2       359
1116383   1118068   2               59               141.6      359
1121631   1122240   2               59               17.0       359
1131881   1132374   3               59               19.2       359
1144252   1144749   6               59               64.6       359
1153676   1154005   4               59               52.0       359
1171741   1175878   2               59               151.1      359
1180402   1181128   4               59               83.0       359
1191736   1192725   5               59               42.1       359
1202138   1202181   4               59               65.0       359
1206257   1207143   2               59               65.8       359
1220927   1221700   2               59               26.8       359
1224332   1225014   2               59               53.5       359
1236467   1237264   2               59               20.1       359
1239515   1240425   2               59               68.8       359
1246483   1246902   1               59               24.5       359
1246903   1247088   4               59               25.6       359
1247089   1247733   5               59               43.6       359
1247734   1247961   4               59               23.5       359
1252962   1257225   2               59               257.5      359
1272977   1274049   5               59               25.0       359
1316407   1317948   2               59               127.4      359
1321133   1322149   5               59               87.9       359
1423861   1424275   2               59               21.1       359
1451368   1452470   2               59               63.5       359
1478575   1479312   6               59               103.0      359
1484533   1485406   2               59               55.3       359
1493606   1494180   2               59               34.7       359
1494181   1496299   6               59               26.9       359
1496300   1497392   4               59               1.6        359
1497393   1498927   2               59               24.9       359
1498928   1499757   6               59               25.7       359
1516010   1516719   2               59               31.4       359
1526662   1527988   2               59               30.3       359
1529600   1530696   1               59               24.6       359
1530697   1533007   5               59               20.4       359
1534673   1534992   8               59               70.3       359
1542545   1543527   2               59               74.0       359
1565211   1567842   2               59               169.1      359
1591666   1592570   2               59               34.0       359
1616344   1616941   2               59               23.7       359
1636679   1638738   2               59               73.8       359
1642043   1643761   2               59               122.1      359
1669441   1670016   2               59               27.6       359
1701282   1703565   2               59               52.3       359
1705873   1707420   2               59               33.1       359
1710216   1714143   2               59               287.4      359
1719688   1721238   2               59               44.9       359
1724399   1726104   2               59               61.0       359
1729802   1730315   5               59               40.2       359
1742631   1743909   5               59               124.8      359
1782146   1783711   8               59               301.7      359
1788527   1789195   5               59               289.8      359
1811675   1812853   2               59               32.4       359
1812854   1814200   3               59               4.3        359
1814201   1815603   6               59               26.4       359
1815604   1816171   2               59               24.3       359
1826842   1827972   2               59               62.8       359
1835293   1835878   2               59               89.5       359
1843680   1844531   2               59               178.6      359
1850111   1850895   2               59               50.5       359
1870638   1871787   2               59               83.8       359
1900528   1900914   5               59               11.5       359
1900915   1901791   6               59               13.2       359
1929556   1930894   2               59               18.9       359
1932610   1935924   2               59               90.9       359
1976987   1977896   2               59               54.3       359
1979946   1980464   2               59               25.5       359
1993684   1996720   2               59               86.0       359
1997722   1998337   2               59               44.4       359
1999900   2001564   2               59               212.5      359
2003426   2004642   2               59               135.0      359
2005604   2006728   2               59               46.0       359
2020965   2021725   2               59               6.4        359
2048874   2050815   2               59               57.1       359
2053880   2054307   5               59               39.3       359
2054308   2055200   1               59               7.7        359
2060268   2061317   2               59               61.3       359
2104369   2104897   2               59               36.0       359
2106080   2106989   2               59               95.6       359
2183899   2186593   2               59               229.0      359
2196292   2198436   2               59               232.8      359
2201871   2202358   2               59               136.3      359
2212228   2212791   2               59               24.4       359
2216221   2217170   2               59               43.0       359
2224122   2225385   2               59               28.2       359
2239789   2240253   2               59               41.9       359
2240254   2241472   6               59               138.9      359
2269469   2269878   2               59               11.1       359
2279018   2280592   2               59               47.6       359
2295691   2296861   2               59               190.5      359
2304409   2305354   2               59               67.8       359
2315794   2317470   2               59               84.6       359
16826     18124     4               61               21.3       364
18125     19498     2               61               23.1       364
19499     20326     1               61               28.1       364
20327     20781     6               61               23.0       364
29006     29653     4               61               76.8       364
29654     30391     5               61               143.4      364
30392     30769     6               61               11.3       364
60977     62432     4               61               251.8      364
74339     74826     5               61               25.6       364
99655     100102    3               61               34.0       364
100103    100756    6               61               42.3       364
106177    106830    2               61               25.1       364
106831    107144    3               61               19.9       364
154934    155265    8               61               42.5       364
155266    156795    5               61               11.5       364
173213    174981    5               61               87.1       364
174982    175396    3               61               20.5       364
175397    176445    8               61               39.9       364
180081    181875    2               61               51.8       364
193899    194176    8               61               6.9        364
211682    213138    2               61               30.4       364
263476    263719    6               61               14.7       364
283316    283466    4               61               18.6       364
283467    283666    8               61               37.2       364
286523    286597    1               61               6.0        364
307670    308473    3               61               52.3       364
314950    315739    5               61               42.2       364
315740    316723    8               61               31.6       364
316724    317504    6               61               39.0       364
317505    318949    2               61               12.2       364
346694    347859    2               61               47.2       364
360649    361635    4               61               138.3      364
366917    367438    4               61               31.7       364
377017    377403    6               61               11.1       364
386621    388323    4               61               8.1        364
392302    392949    3               61               68.8       364
397550    398256    6               61               110.9      364
398257    398430    1               61               6.1        364
398431    398680    6               61               30.1       364
400020    400195    5               61               159.1      364
419666    421082    2               61               88.8       364
423097    423904    2               61               22.3       364
428645    430130    2               61               19.2       364
443324    443890    5               61               64.3       364
449197    449880    2               61               15.2       364
504181    505701    3               61               125.4      364
521614    522445    5               61               21.9       364
544423    544618    1               61               2.2        364
544619    544701    6               61               9.7        364
544702    545457    1               61               72.5       364
545458    545558    4               61               21.8       364
545559    545968    3               61               20.7       364
547549    547927    2               61               28.8       364
547928    548074    6               61               27.4       364
548075    548762    1               61               48.5       364
549074    550123    4               61               119.4      364
550124    550349    5               61               72.1       364
569589    571438    2               61               204.9      364
607253    608661    3               61               36.8       364
623895    625302    2               61               12.5       364
633550    634065    1               61               87.4       364
651098    651702    1               61               16.5       364
666038    667558    2               61               47.1       364
669082    669291    4               61               64.0       364
669292    669687    2               61               43.7       364
671490    671979    1               61               59.6       364
671980    672189    8               61               45.4       364
672190    672674    6               61               148.4      364
690982    691369    3               61               17.8       364
691370    692067    5               61               90.7       364
692068    692143    8               61               90.7       364
692144    692871    4               61               139.6      364
702242    702693    1               61               9.9        364
702694    703213    2               61               14.9       364
703214    704121    5               61               26.7       364
753136    753585    6               61               23.1       364
753586    753630    3               61               3.6        364
755489    755929    8               61               13.3       364
755930    756293    6               61               2.5        364
756294    756429    2               61               3.7        364
766127    766332    6               61               8.7        364
766467    766693    4               61               4.8        364
774093    774653    2               61               52.8       364
782513    782619    1               61               30.7       364
782620    783202    6               61               182.3      364
793742    794031    2               61               44.7       364
841657    842169    4               61               6.1        364
883990    885705    3               61               35.5       364
895346    895621    4               61               17.4       364
948343    950148    2               61               70.1       364
1046938   1047261   8               61               6.1        364
1047262   1047570   6               61               31.5       364
1051388   1051815   8               61               16.8       364
1067639   1068284   4               61               22.0       364
1074007   1074555   2               61               24.1       364
1080298   1080474   6               61               17.3       364
1098355   1098731   2               61               25.2       364
1111080   1111872   4               61               22.5       364
1114213   1114632   2               61               17.0       364
1114633   1115161   1               61               42.5       364
1116614   1117298   4               61               18.2       364
1117299   1118068   2               61               120.2      364
1131844   1132374   3               61               17.9       364
1144252   1144749   6               61               63.3       364
1153787   1153792   1               61               3.4        364
1153793   1154069   4               61               28.9       364
1171952   1172392   1               61               23.3       364
1172393   1173421   6               61               40.2       364
1173422   1173622   5               61               41.5       364
1187627   1188423   6               61               8.2        364
1188424   1188819   5               61               11.0       364
1197413   1198044   2               61               2.3        364
1198045   1198582   1               61               5.8        364
1202138   1202181   4               61               64.2       364
1206257   1207143   2               61               64.4       364
1220927   1221700   2               61               26.0       364
1236467   1237160   5               61               30.9       364
1246483   1246902   1               61               23.9       364
1246903   1247088   4               61               25.1       364
1247089   1247733   5               61               42.5       364
1247734   1247961   4               61               23.0       364
1252962   1253782   2               61               41.4       364
1253783   1254336   4               61               5.6        364
1254337   1255449   8               61               237.9      364
1268000   1268200   8               61               20.2       364
1273138   1273866   4               61               3.8        364
1273867   1274455   5               61               13.7       364
1316366   1316925   2               61               23.9       364
1316926   1317589   3               61               42.0       364
1317590   1318005   4               61               17.1       364
1321295   1321576   3               61               10.2       364
1321577   1321830   5               61               18.1       364
1350217   1350310   6               61               9.1        364
1350311   1350720   4               61               55.2       364
1350721   1351987   3               61               93.0       364
1351988   1352880   5               61               71.5       364
1395290   1395406   6               61               4.3        364
1395407   1395934   3               61               14.8       364
1402345   1402990   3               61               22.0       364
1402991   1403332   4               61               22.6       364
1420936   1421616   1               61               235.3      364
1451329   1452470   2               61               64.5       364
1463930   1464435   3               61               12.1       364
1478575   1479312   6               61               101.0      364
1492901   1493700   5               61               31.9       364
1494584   1496572   6               61               27.1       364
1496573   1498345   4               61               16.6       364
1498346   1499940   3               61               31.4       364
1526662   1527988   5               61               15.7       364
1529647   1532304   2               61               68.5       364
1534470   1535427   2               61               76.8       364
1549788   1550025   2               61               22.6       364
1550026   1550385   6               61               25.7       364
1613038   1613257   8               61               67.9       364
1613258   1613464   6               61               36.7       364
1616344   1616941   2               61               23.0       364
1636679   1637464   2               61               28.9       364
1637967   1638451   3               61               9.4        364
1669522   1670016   1               61               32.5       364
1701543   1702869   5               61               10.8       364
1702870   1703071   2               61               32.7       364
1706062   1706916   5               61               44.0       364
1706917   1707663   8               61               23.3       364
1719688   1720462   5               61               22.8       364
1720463   1721057   6               61               19.8       364
1741789   1742595   1               61               45.2       364
1742596   1742902   4               61               83.8       364
1742903   1743202   5               61               13.1       364
1743203   1743820   1               61               10.4       364
1781851   1782181   3               61               38.5       364
1782182   1782358   2               61               17.3       364
1782359   1783096   4               61               43.5       364
1783097   1783143   3               61               3.4        364
1783144   1783546   1               61               35.6       364
1788376   1788976   5               61               190.2      364
1788977   1789149   6               61               83.1       364
1811441   1814200   3               61               42.6       364
1814201   1815603   6               61               25.5       364
1815604   1816171   2               61               23.7       364
1843680   1843936   6               61               51.1       364
1900528   1901814   5               61               24.1       364
1914065   1914303   1               61               22.6       364
1929556   1930894   2               61               18.2       364
1932632   1933213   1               61               23.4       364
1933214   1933456   4               61               14.8       364
1933457   1934721   3               61               27.2       364
1934722   1935862   4               61               41.3       364
1977102   1978305   1               61               63.0       364
1994254   1994703   5               61               4.2        364
1994704   1995052   8               61               0.1        364
1995053   1996720   2               61               47.8       364
1997722   1997909   4               61               5.7        364
1997910   1998337   1               61               46.3       364
1999900   2001564   2               61               208.6      364
2003426   2004642   2               61               132.3      364
2005604   2006728   2               61               41.6       364
2053873   2054647   4               61               75.6       364
2059140   2059396   4               61               14.3       364
2059609   2059827   1               61               1.8        364
2059828   2060875   2               61               49.7       364
2078683   2078983   4               61               44.1       364
2106080   2106989   2               61               93.7       364
2160500   2160978   3               61               15.7       364
2160979   2161545   8               61               8.2        364
2184997   2186013   6               61               124.8      364
2196228   2196552   2               61               23.2       364
2196571   2196816   3               61               47.4       364
2196817   2197850   2               61               93.0       364
2197851   2198399   5               61               24.1       364
2212201   2212885   5               61               63.6       364
2224941   2225239   1               61               28.0       364
2232685   2233096   3               61               13.9       364
2240320   2241508   6               61               137.4      364
2241509   2241529   8               61               1.0        364
2254939   2255200   4               61               10.7       364
2258689   2259229   1               61               21.0       364
2277656   2278473   3               61               28.3       364
2279346   2280094   1               61               1.3        364
2285518   2286581   6               61               10.6       364
2295750   2295940   5               61               91.0       364
2295941   2296209   8               61               41.6       364
2296210   2296569   6               61               15.0       364
2304409   2305354   2               61               62.6       364
2315794   2316988   5               61               34.2       364
2316989   2317305   3               61               0.4        364
2317306   2318008   5               61               12.0       364
60977     62326     5               62               196.7      368
62327     62421     6               62               51.1       368
68180     68374     4               62               59.0       368
1158601   1158708   8               62               39.3       368
1549743   1550320   5               62               35.8       368
2059140   2060214   2               62               60.2       368
60977     62326     5               63               196.7      369
62327     62421     6               63               51.1       369
68180     68374     4               63               59.0       369
1158601   1158708   8               63               39.3       369
1549743   1550320   5               63               35.8       369
2059140   2060214   2               63               60.2       369
16826     20812     2               64               48.3       374
28595     29278     8               64               97.3       374
29279     29821     2               64               100.6      374
29822     30505     5               64               89.0       374
30506     30972     8               64               61.9       374
57171     58072     2               64               40.7       374
60977     61740     5               64               85.5       374
61741     62238     6               64               135.5      374
62239     62395     2               64               18.7       374
63733     64158     2               64               35.6       374
71070     71791     4               64               71.4       374
84303     84711     2               64               28.6       374
99655     100894    2               64               43.9       374
106220    107144    2               64               24.2       374
112226    113256    2               64               44.6       374
129263    132319    2               64               2.6        374
154934    155265    8               64               43.4       374
155266    156795    5               64               12.1       374
173213    174981    5               64               89.4       374
174982    175396    3               64               21.1       374
175397    176445    8               64               41.0       374
179587    181875    2               64               67.0       374
211682    213138    2               64               31.4       374
307533    308473    2               64               46.6       374
314902    318949    2               64               122.0      374
338878    339763    2               64               24.8       374
346694    347859    2               64               48.5       374
360602    360675    8               64               40.3       374
360676    361228    3               64               78.6       374
361229    361347    5               64               30.1       374
366543    367438    2               64               51.2       374
397019    398680    2               64               192.7      374
410359    410755    2               64               14.6       374
419666    421082    2               64               90.9       374
423097    423904    2               64               23.0       374
428645    430130    2               64               22.7       374
443613    443890    2               64               64.2       374
449197    449880    2               64               15.8       374
503717    504402    4               64               61.0       374
504403    505701    2               64               76.2       374
521614    522922    2               64               36.5       374
544423    545860    2               64               154.1      374
547549    550349    2               64               290.0      374
569589    571438    2               64               209.0      374
574613    578659    2               64               252.5      374
607253    611656    2               64               52.2       374
614923    615579    2               64               16.2       374
623895    625302    2               64               15.6       374
632584    632903    1               64               6.4        374
664311    665498    2               64               48.1       374
665938    669828    2               64               201.4      374
670992    672451    2               64               234.8      374
690982    691498    3               64               22.1       374
691918    692871    2               64               159.5      374
703357    703803    2               64               16.9       374
703804    704232    1               64               7.7        374
704664    705093    2               64               7.6        374
755109    756195    2               64               50.2       374
759863    760905    2               64               393.6      374
774171    774660    2               64               56.8       374
793742    794031    2               64               45.6       374
800212    800387    2               64               17.7       374
815143    815532    2               64               14.8       374
847613    847987    2               64               22.2       374
883990    885423    2               64               20.6       374
890921    891306    2               64               11.6       374
948343    950148    2               64               62.5       374
980596    981145    2               64               35.4       374
1033382   1034197   2               64               39.2       374
1046938   1047570   5               64               40.3       374
1074007   1074555   2               64               24.8       374
1092109   1092643   2               64               28.6       374
1098355   1098731   2               64               25.8       374
1106953   1107502   2               64               74.6       374
1111331   1111816   2               64               22.8       374
1114213   1115008   2               64               50.2       374
1116383   1118068   2               64               141.6      374
1121631   1122240   2               64               17.0       374
1131881   1132374   3               64               19.2       374
1144252   1144749   6               64               64.6       374
1153676   1154005   4               64               52.0       374
1171741   1175878   2               64               151.2      374
1180402   1181128   4               64               83.1       374
1191736   1192725   5               64               42.2       374
1202138   1202181   4               64               65.0       374
1206257   1207143   2               64               65.9       374
1220927   1221700   2               64               26.8       374
1224332   1225014   2               64               53.5       374
1236467   1237264   2               64               20.1       374
1239515   1240425   2               64               68.8       374
1246483   1246902   1               64               24.6       374
1246903   1247088   4               64               25.6       374
1247089   1247733   5               64               43.6       374
1247734   1247961   4               64               23.6       374
1252962   1257225   2               64               257.6      374
1272977   1274049   5               64               25.0       374
1316407   1317948   2               64               127.5      374
1321133   1322149   5               64               88.0       374
1423861   1424275   2               64               21.1       374
1451368   1452470   2               64               63.6       374
1478575   1479312   6               64               103.0      374
1484533   1485406   2               64               55.3       374
1493606   1494180   2               64               34.7       374
1494181   1496299   6               64               26.9       374
1496300   1497392   4               64               1.6        374
1497393   1498927   2               64               24.9       374
1498928   1499757   6               64               25.8       374
1516010   1516719   2               64               31.4       374
1526662   1527988   2               64               30.3       374
1529600   1530696   1               64               24.7       374
1530697   1533007   5               64               20.4       374
1534657   1534992   8               64               73.7       374
1542545   1543527   2               64               74.1       374
1565211   1567842   2               64               169.2      374
1591666   1592570   2               64               34.0       374
1616344   1616941   2               64               23.7       374
1636679   1638738   2               64               73.8       374
1642043   1643761   2               64               122.2      374
1669441   1670016   2               64               27.6       374
1701282   1703565   2               64               52.4       374
1705873   1707420   2               64               33.1       374
1710216   1714143   2               64               287.5      374
1719688   1721238   2               64               44.9       374
1724399   1726104   2               64               61.0       374
1729802   1730315   5               64               40.2       374
1742631   1743909   5               64               124.9      374
1782146   1783729   8               64               305.1      374
1788527   1789195   5               64               289.9      374
1811675   1812853   2               64               32.4       374
1812854   1814200   3               64               4.3        374
1814201   1815603   6               64               26.4       374
1815604   1816171   2               64               24.4       374
1826842   1827972   2               64               62.9       374
1835293   1835878   2               64               89.6       374
1843680   1844531   2               64               178.7      374
1850111   1850895   2               64               50.5       374
1870638   1871787   2               64               83.8       374
1900528   1900914   5               64               11.5       374
1900915   1901791   6               64               13.2       374
1929556   1930894   2               64               18.9       374
1932610   1935924   2               64               90.9       374
1976987   1977896   2               64               54.3       374
1979946   1980464   2               64               25.5       374
1993684   1996720   2               64               86.0       374
1997722   1998337   2               64               44.5       374
1999900   2001564   2               64               212.6      374
2003426   2004692   2               64               133.1      374
2005604   2006728   2               64               46.0       374
2020965   2021725   2               64               6.4        374
2048874   2050815   2               64               57.2       374
2053880   2054307   5               64               39.4       374
2054308   2055200   1               64               7.7        374
2060268   2061317   2               64               61.4       374
2104369   2104897   2               64               36.0       374
2106080   2106989   2               64               95.6       374
2183899   2186593   2               64               229.1      374
2196292   2198399   2               64               234.3      374
2201871   2202358   2               64               136.3      374
2212228   2212791   2               64               24.4       374
2216221   2217170   2               64               43.0       374
2224122   2225385   2               64               28.2       374
2239789   2240253   2               64               41.9       374
2240254   2241472   6               64               138.9      374
2269469   2269878   2               64               11.1       374
2279018   2280592   2               64               47.6       374
2295691   2296861   2               64               190.6      374
2304409   2305354   2               64               67.8       374
2315794   2317470   2               64               84.6       374
16826     20812     2               65               48.2       381
28595     29278     8               65               97.2       381
29279     29821     2               65               100.5      381
29822     30505     5               65               89.0       381
30506     30972     8               65               61.9       381
57171     58072     2               65               40.7       381
60977     61740     5               65               85.5       381
61741     62238     6               65               135.5      381
62239     62395     2               65               18.7       381
63733     64158     2               65               35.5       381
71070     71791     4               65               71.4       381
84303     84711     2               65               28.5       381
99655     100894    2               65               43.9       381
106220    107144    2               65               24.2       381
112226    113256    2               65               44.6       381
129263    132319    2               65               2.6        381
154934    155265    8               65               43.4       381
155266    156795    5               65               12.1       381
173213    174981    5               65               89.3       381
174982    175396    3               65               21.1       381
175397    176445    8               65               41.0       381
179587    181875    2               65               67.0       381
211682    213138    2               65               31.4       381
307533    308473    2               65               46.6       381
314902    318949    2               65               122.0      381
338878    339763    2               65               24.8       381
346694    347859    2               65               48.5       381
360602    360675    8               65               40.3       381
360676    361228    3               65               78.6       381
361229    361347    5               65               30.1       381
366543    367438    2               65               51.1       381
397019    398680    2               65               192.7      381
410359    410755    2               65               14.6       381
419666    421082    2               65               90.9       381
423097    423904    2               65               23.0       381
428645    430130    2               65               22.7       381
443613    443890    2               65               64.2       381
449197    449880    2               65               15.8       381
503717    504402    4               65               61.0       381
504403    505701    2               65               76.2       381
521614    522922    2               65               36.5       381
544423    545860    2               65               154.0      381
547549    550349    2               65               290.0      381
569589    571438    2               65               208.9      381
574613    578659    2               65               252.5      381
607253    611656    2               65               52.2       381
614923    615579    2               65               16.2       381
623895    625302    2               65               15.6       381
632584    632903    1               65               6.4        381
664311    665498    2               65               48.1       381
665938    669828    2               65               201.4      381
670992    672451    2               65               234.7      381
690982    691498    3               65               22.1       381
691918    692871    2               65               159.5      381
703357    703803    2               65               16.9       381
703804    704232    1               65               7.7        381
704664    705093    2               65               7.6        381
755109    756195    2               65               50.1       381
759863    760905    2               65               393.6      381
774171    774653    2               65               57.0       381
793742    794031    2               65               45.6       381
800219    800387    2               65               14.0       381
815143    815532    2               65               14.8       381
847613    847987    2               65               22.2       381
883990    885423    2               65               20.6       381
890921    891306    2               65               11.6       381
948343    950148    2               65               62.4       381
980596    981145    2               65               35.4       381
1033382   1034197   2               65               39.2       381
1046938   1047570   5               65               40.3       381
1074007   1074555   2               65               24.8       381
1092109   1092643   2               65               28.6       381
1098355   1098731   2               65               25.8       381
1106953   1107502   2               65               74.5       381
1111331   1111816   2               65               22.8       381
1114213   1115008   2               65               50.2       381
1116383   1118068   2               65               141.6      381
1121631   1122240   2               65               17.0       381
1131881   1132374   3               65               19.2       381
1144252   1144749   6               65               64.6       381
1153676   1154005   4               65               52.0       381
1171741   1175878   2               65               151.2      381
1180402   1181128   4               65               83.0       381
1191736   1192725   5               65               42.2       381
1202138   1202181   4               65               65.0       381
1206257   1207143   2               65               65.8       381
1220927   1221700   2               65               26.8       381
1224332   1225014   2               65               53.5       381
1236467   1237264   2               65               20.1       381
1239515   1240425   2               65               68.8       381
1246483   1246902   1               65               24.5       381
1246903   1247088   4               65               25.6       381
1247089   1247733   5               65               43.6       381
1247734   1247961   4               65               23.5       381
1252962   1257225   2               65               257.5      381
1272977   1274049   5               65               25.0       381
1316407   1317948   2               65               127.4      381
1321133   1322149   5               65               87.9       381
1423861   1424275   2               65               21.1       381
1451368   1452470   2               65               63.5       381
1478575   1479312   6               65               103.0      381
1484533   1485406   2               65               55.3       381
1493606   1494180   2               65               34.7       381
1494181   1496299   6               65               26.9       381
1496300   1497392   4               65               1.6        381
1497393   1498927   2               65               24.9       381
1498928   1499757   6               65               25.7       381
1516010   1516719   2               65               31.4       381
1526662   1527988   2               65               30.3       381
1529600   1530696   1               65               24.6       381
1530697   1533007   5               65               20.4       381
1534657   1534979   8               65               74.6       381
1542545   1543527   2               65               74.0       381
1565211   1567842   2               65               169.2      381
1591666   1592570   2               65               34.0       381
1616344   1616941   2               65               23.7       381
1636679   1638738   2               65               73.8       381
1642043   1643761   2               65               122.2      381
1669441   1670016   2               65               27.6       381
1701282   1703565   2               65               52.4       381
1705873   1707420   2               65               33.1       381
1710216   1714143   2               65               287.5      381
1719688   1721238   2               65               44.9       381
1724399   1726104   2               65               61.0       381
1729802   1730315   5               65               40.2       381
1742631   1743909   5               65               124.9      381
1782146   1783729   8               65               305.1      381
1788527   1789195   5               65               289.9      381
1811675   1812853   2               65               32.4       381
1812854   1814200   3               65               4.3        381
1814201   1815603   6               65               26.4       381
1815604   1816171   2               65               24.4       381
1826842   1827972   2               65               62.8       381
1835293   1835878   2               65               89.5       381
1843680   1844531   2               65               178.6      381
1850111   1850895   2               65               50.5       381
1870638   1871787   2               65               83.8       381
1900528   1900914   5               65               11.5       381
1900915   1901791   6               65               13.2       381
1929556   1930894   2               65               18.9       381
1932610   1935924   2               65               90.9       381
1976987   1977896   2               65               54.3       381
1979946   1980464   2               65               25.5       381
1993684   1996720   2               65               86.0       381
1997722   1998337   2               65               44.4       381
1999900   2001564   2               65               212.6      381
2003426   2004692   2               65               133.1      381
2005604   2006728   2               65               46.0       381
2020965   2021725   2               65               6.4        381
2048874   2050815   2               65               57.2       381
2053880   2054307   5               65               39.3       381
2054308   2055200   1               65               7.7        381
2060268   2061317   2               65               61.3       381
2104369   2104897   2               65               36.0       381
2106080   2106989   2               65               95.6       381
2183899   2186593   2               65               229.1      381
2196292   2198399   2               65               234.3      381
2201871   2202358   2               65               136.3      381
2212228   2212791   2               65               24.4       381
2216221   2217170   2               65               43.0       381
2224122   2225385   2               65               28.2       381
2239789   2240253   2               65               41.9       381
2240254   2241472   6               65               138.9      381
2269469   2269878   2               65               11.1       381
2279018   2280592   2               65               47.6       381
2295691   2296861   2               65               190.5      381
2304409   2305354   2               65               67.8       381
2315794   2317543   2               65               83.0       381
16826     20812     2               66               48.2       382
28595     29278     8               66               97.2       382
29279     29821     2               66               100.5      382
29822     30505     5               66               89.0       382
30506     30972     8               66               61.9       382
57171     58072     2               66               40.7       382
60977     61740     5               66               85.5       382
61741     62238     6               66               135.5      382
62239     62395     2               66               18.7       382
63733     64158     2               66               35.5       382
71070     71791     4               66               71.4       382
84303     84711     2               66               28.5       382
99655     100894    2               66               43.9       382
106220    107144    2               66               24.2       382
112226    113256    2               66               44.6       382
129263    132319    2               66               2.6        382
154934    155265    8               66               43.4       382
155266    156795    5               66               12.1       382
173213    174981    5               66               89.3       382
174982    175396    3               66               21.1       382
175397    176445    8               66               41.0       382
179587    181875    2               66               67.0       382
211682    213138    2               66               31.4       382
307533    308473    2               66               46.6       382
314902    318949    2               66               122.0      382
338878    339763    2               66               24.8       382
346694    347859    2               66               48.5       382
360602    360675    8               66               40.3       382
360676    361228    3               66               78.6       382
361229    361347    5               66               30.1       382
366543    367438    2               66               51.2       382
397019    398680    2               66               192.7      382
410359    410755    2               66               14.6       382
419666    421082    2               66               90.9       382
423097    423904    2               66               23.0       382
428645    430130    2               66               22.7       382
443613    443890    2               66               64.2       382
449197    449880    2               66               15.8       382
503717    504402    4               66               61.0       382
504403    505701    2               66               76.2       382
521614    522922    2               66               36.5       382
544423    545860    2               66               154.0      382
547549    550349    2               66               290.0      382
569589    571438    2               66               208.9      382
574613    578659    2               66               252.5      382
607253    611656    2               66               52.2       382
614923    615579    2               66               16.2       382
623895    625266    2               66               16.0       382
632584    632903    1               66               6.4        382
664311    665498    2               66               48.1       382
665938    669828    2               66               201.4      382
670992    672431    2               66               235.8      382
690982    691498    3               66               22.1       382
691918    692871    2               66               159.5      382
703357    703803    2               66               16.9       382
703804    704232    1               66               7.7        382
704664    705093    2               66               7.6        382
755109    756195    2               66               50.1       382
759863    760905    2               66               393.6      382
774171    774653    2               66               57.1       382
793742    794031    2               66               45.6       382
800219    800387    2               66               14.0       382
815143    815532    2               66               14.8       382
847613    847987    2               66               22.2       382
883990    885423    2               66               20.6       382
890921    891306    2               66               11.6       382
948343    950148    2               66               62.4       382
980596    981145    2               66               35.4       382
1033382   1034197   2               66               39.2       382
1046938   1047570   5               66               40.3       382
1074007   1074555   2               66               24.8       382
1092109   1092643   2               66               28.6       382
1098355   1098731   2               66               25.8       382
1106953   1107502   2               66               74.5       382
1111331   1111816   2               66               22.8       382
1114213   1115008   2               66               50.2       382
1116383   1118068   2               66               141.6      382
1121631   1122240   2               66               17.0       382
1131881   1132374   3               66               19.2       382
1144252   1144749   6               66               64.6       382
1153676   1154005   4               66               52.0       382
1171741   1175878   2               66               151.2      382
1180402   1181128   4               66               83.0       382
1191736   1192725   5               66               42.2       382
1202138   1202181   4               66               65.0       382
1206257   1207143   2               66               65.8       382
1220927   1221700   2               66               26.8       382
1224332   1225014   2               66               53.5       382
1236467   1237264   2               66               20.1       382
1239515   1240425   2               66               68.8       382
1246483   1246902   1               66               24.5       382
1246903   1247088   4               66               25.6       382
1247089   1247733   5               66               43.6       382
1247734   1247961   4               66               23.5       382
1252962   1257225   2               66               257.5      382
1272977   1274049   5               66               25.0       382
1316407   1317948   2               66               127.4      382
1321133   1322149   5               66               87.9       382
1423861   1424275   2               66               21.1       382
1451368   1452470   2               66               63.5       382
1478575   1479312   6               66               103.0      382
1484533   1485406   2               66               55.3       382
1493606   1494180   2               66               34.7       382
1494181   1496299   6               66               26.9       382
1496300   1497392   4               66               1.6        382
1497393   1498927   2               66               24.9       382
1498928   1499757   6               66               25.7       382
1516010   1516719   2               66               31.4       382
1526662   1527988   2               66               30.3       382
1529600   1530696   1               66               24.6       382
1530697   1533007   5               66               20.4       382
1534639   1534656   2               66               1.4        382
1534657   1534979   8               66               74.7       382
1542545   1543527   2               66               74.0       382
1565211   1567842   2               66               169.2      382
1591666   1592570   2               66               34.0       382
1616344   1616941   2               66               23.7       382
1636679   1638738   2               66               73.8       382
1642043   1643761   2               66               122.2      382
1669441   1670016   2               66               27.6       382
1701282   1703565   2               66               52.4       382
1705873   1707420   2               66               33.1       382
1710216   1714143   2               66               287.5      382
1719688   1721238   2               66               44.9       382
1724399   1726104   2               66               61.0       382
1729802   1730315   5               66               40.2       382
1742631   1743909   5               66               124.9      382
1782146   1783749   8               66               308.2      382
1788527   1789195   5               66               289.9      382
1811675   1812853   2               66               32.4       382
1812854   1814200   3               66               4.3        382
1814201   1815603   6               66               26.4       382
1815604   1816171   2               66               24.4       382
1826874   1827972   2               66               63.6       382
1835293   1835878   2               66               89.5       382
1843680   1844531   2               66               178.6      382
1850111   1850895   2               66               50.5       382
1870638   1871787   2               66               83.8       382
1900528   1900914   5               66               11.5       382
1900915   1901791   6               66               13.2       382
1929556   1930894   2               66               18.9       382
1932610   1935924   2               66               90.9       382
1977055   1977896   2               66               52.6       382
1979946   1980464   2               66               25.5       382
1993684   1996720   2               66               86.0       382
1997722   1998337   2               66               44.4       382
1999900   2001564   2               66               212.6      382
2003426   2004692   2               66               133.1      382
2005604   2006728   2               66               46.0       382
2020965   2021725   2               66               6.4        382
2048874   2050815   2               66               57.2       382
2053880   2054307   5               66               39.3       382
2054308   2055200   1               66               7.7        382
2060268   2061269   2               66               59.0       382
2104369   2104897   2               66               36.0       382
2106080   2106989   2               66               95.6       382
2183899   2186593   2               66               229.1      382
2196292   2198399   2               66               234.3      382
2201871   2202358   2               66               136.3      382
2212228   2212791   2               66               24.4       382
2216221   2217170   2               66               43.0       382
2224122   2225385   2               66               28.2       382
2239789   2240253   2               66               41.9       382
2240254   2241472   6               66               138.9      382
2269469   2269878   2               66               11.1       382
2279018   2280592   2               66               47.6       382
2295691   2296861   2               66               190.5      382
2304409   2305354   2               66               67.8       382
2315794   2317543   2               66               83.0       382
16826     18124     4               67               20.7       387
18125     19498     2               67               22.6       387
19499     20326     1               67               27.6       387
20327     20781     6               67               22.6       387
29006     29314     6               67               39.0       387
29315     29317     1               67               4.6        387
29318     30808     2               67               193.9      387
60977     61914     5               67               168.4      387
61915     62432     4               67               94.9       387
65797     65853     8               67               7.0        387
65854     66369     6               67               14.7       387
66370     66615     1               67               38.2       387
68125     68361     4               67               65.7       387
71070     72148     1               67               75.7       387
99655     100155    2               67               24.8       387
106177    106830    2               67               24.7       387
106831    107144    3               67               19.5       387
154934    155265    8               67               42.0       387
155266    156795    5               67               11.1       387
173213    174981    5               67               85.8       387
174982    175396    3               67               20.2       387
175397    176445    8               67               39.2       387
180081    181875    2               67               50.8       387
211682    213138    2               67               29.7       387
307533    308473    5               67               41.4       387
314950    315964    5               67               56.4       387
316013    316385    6               67               5.1        387
316386    316459    8               67               6.0        387
316460    317504    6               67               39.2       387
317505    318949    2               67               11.8       387
346694    347859    2               67               46.4       387
360123    360315    2               67               74.8       387
360316    360639    8               67               134.3      387
361334    361875    4               67               97.7       387
366917    367438    4               67               31.2       387
377260    377353    6               67               13.2       387
388225    388588    6               67               8.2        387
394582    394771    5               67               16.5       387
397550    398256    6               67               109.6      387
398257    398430    1               67               5.9        387
398431    398680    6               67               29.7       387
400020    400195    5               67               157.8      387
428645    430130    2               67               18.7       387
443650    443890    2               67               70.0       387
449197    449880    2               67               14.9       387
504181    505701    3               67               123.7      387
521614    522445    5               67               21.4       387
544423    544618    1               67               2.1        387
544619    544701    6               67               9.6        387
544702    545457    1               67               71.5       387
545458    545558    4               67               21.6       387
545559    545968    3               67               20.3       387
547549    547927    2               67               28.4       387
547928    548074    6               67               27.1       387
548075    548762    1               67               47.8       387
549074    550123    4               67               118.0      387
550124    550349    5               67               71.4       387
607253    608661    3               67               36.1       387
623895    625266    2               67               12.4       387
633874    634266    8               67               47.2       387
651052    651253    8               67               12.2       387
651254    651702    5               67               26.2       387
666038    667558    2               67               46.2       387
669082    669291    4               67               63.4       387
669292    669687    2               67               43.1       387
671490    671986    1               67               62.6       387
671987    672189    8               67               40.9       387
672190    672674    6               67               147.0      387
690982    691498    3               67               21.1       387
692107    692871    3               67               193.2      387
753036    753735    8               67               175.5      387
754402    755022    8               67               49.9       387
755023    755985    5               67               25.3       387
755986    756365    4               67               32.1       387
756366    757120    8               67               13.8       387
782448    782787    1               67               29.8       387
782788    783085    4               67               102.7      387
841711    842169    6               67               9.6        387
883990    885705    3               67               34.7       387
940091    940740    4               67               34.8       387
948343    950148    2               67               68.9       387
1046904   1047570   5               67               41.3       387
1051554   1052166   6               67               25.5       387
1097432   1098283   3               67               50.3       387
1111080   1111872   4               67               22.1       387
1114213   1114632   2               67               16.7       387
1114633   1115161   1               67               41.9       387
1116614   1117298   4               67               17.8       387
1117299   1118068   2               67               118.8      387
1131751   1132374   6               67               28.6       387
1144252   1144749   6               67               62.5       387
1171952   1172392   1               67               23.0       387
1172393   1173421   6               67               39.5       387
1173422   1173622   5               67               41.1       387
1191604   1191880   8               67               24.6       387
1191881   1192672   2               67               34.8       387
1197919   1198908   4               67               27.8       387
1202138   1202181   4               67               63.8       387
1220927   1221700   2               67               25.5       387
1236467   1237160   5               67               30.3       387
1246483   1246902   1               67               23.5       387
1246903   1247088   4               67               24.7       387
1247089   1247733   5               67               41.9       387
1247734   1247961   4               67               22.7       387
1252962   1253782   2               67               40.8       387
1253783   1254336   4               67               5.4        387
1254337   1255449   8               67               235.4      387
1272977   1273933   5               67               16.7       387
1273934   1274703   8               67               102.4      387
1316366   1316925   2               67               23.4       387
1316926   1317589   3               67               41.4       387
1317590   1318005   4               67               16.8       387
1321295   1321830   5               67               60.8       387
1350062   1350393   4               67               67.5       387
1350394   1350642   3               67               33.9       387
1350643   1352027   4               67               71.2       387
1352028   1352464   5               67               41.4       387
1352465   1352850   3               67               39.6       387
1420936   1421616   1               67               233.1      387
1451329   1452470   2               67               63.5       387
1463805   1464435   3               67               12.8       387
1478575   1479312   6               67               99.8       387
1492955   1494052   6               67               26.2       387
1494458   1496572   6               67               25.2       387
1496573   1498345   4               67               16.1       387
1498346   1499863   3               67               29.0       387
1526662   1527988   5               67               15.3       387
1529647   1532304   2               67               67.2       387
1534514   1534884   6               67               28.7       387
1534885   1535472   5               67               78.5       387
1550026   1550298   1               67               20.9       387
1550299   1550631   8               67               22.6       387
1565870   1566473   4               67               22.5       387
1579912   1580917   6               67               21.7       387
1613038   1613257   8               67               67.2       387
1613258   1613464   6               67               36.3       387
1616344   1616941   2               67               22.6       387
1636679   1637559   2               67               32.9       387
1669522   1670016   1               67               32.0       387
1701543   1702869   5               67               10.4       387
1702870   1703050   2               67               33.6       387
1706062   1706916   5               67               43.3       387
1706917   1707663   8               67               22.9       387
1719688   1720462   5               67               22.4       387
1720463   1721057   6               67               19.5       387
1729837   1730163   5               67               34.2       387
1741808   1742412   5               67               16.2       387
1742413   1742659   1               67               14.4       387
1742660   1743251   5               67               74.3       387
1743252   1743909   1               67               18.3       387
1743910   1744514   6               67               16.2       387
1788376   1788976   5               67               188.3      387
1788977   1789149   6               67               82.3       387
1811675   1812656   2               67               47.1       387
1812657   1814200   3               67               4.5        387
1814201   1815603   6               67               24.9       387
1815604   1816171   2               67               23.3       387
1843680   1843936   6               67               50.5       387
1900528   1901814   5               67               23.6       387
1913693   1914138   4               67               37.3       387
1929556   1930894   2               67               17.7       387
1932632   1933213   1               67               22.9       387
1933214   1933456   4               67               14.5       387
1933457   1934721   3               67               26.7       387
1934722   1935862   4               67               40.6       387
1995401   1996720   2               67               46.6       387
1997722   1997909   4               67               5.6        387
1997910   1998337   1               67               45.7       387
2005604   2006728   2               67               40.9       387
2053928   2054349   8               67               74.8       387
2054350   2054692   6               67               11.8       387
2059535   2059827   3               67               24.0       387
2059828   2060875   2               67               39.2       387
2078683   2078983   4               67               43.6       387
2184997   2186013   6               67               123.3      387
2196228   2196552   2               67               22.8       387
2196571   2196816   3               67               46.8       387
2196817   2197850   2               67               91.8       387
2197851   2198399   5               67               23.7       387
2212201   2212885   5               67               62.7       387
2224941   2225239   1               67               27.6       387
2240320   2241508   6               67               135.7      387
2241509   2241529   8               67               1.0        387
2254921   2255200   4               67               3.6        387
2265709   2266306   1               67               58.3       387
2266307   2266628   6               67               26.7       387
2276945   2277052   5               67               0.9        387
2277053   2279472   4               67               27.4       387
2285666   2286581   5               67               2.2        387
2295750   2295940   5               67               90.2       387
2295941   2296209   8               67               41.1       387
2296210   2296569   6               67               14.8       387
2304409   2305354   2               67               61.7       387
16826     18124     4               68               19.6       389
18125     19498     2               68               21.4       389
19499     20326     1               68               26.4       389
20327     20781     6               68               21.7       389
29006     29566     1               68               39.5       389
29567     29653     8               68               41.8       389
29693     29923     6               68               83.6       389
29924     30600     2               68               80.2       389
60977     61436     4               68               54.6       389
61437     61740     8               68               76.7       389
61741     62370     6               68               163.4      389
212378    212682    2               68               2.9        389
212683    212934    4               68               10.2       389
314950    315964    5               68               54.5       389
316013    316385    6               68               4.7        389
316386    316459    8               68               5.7        389
316460    317286    6               68               39.1       389
366917    367438    4               68               30.1       389
397550    398256    6               68               106.8      389
398257    398430    1               68               5.6        389
398431    398680    6               68               28.8       389
400020    400195    5               68               155.0      389
443650    443890    2               68               68.4       389
504181    505701    3               68               120.0      389
544423    544618    1               68               1.9        389
544619    544701    6               68               9.3        389
544702    545457    1               68               69.4       389
545458    545558    4               68               21.0       389
545559    545968    3               68               19.5       389
547549    547927    2               68               23.9       389
547928    548083    6               68               25.8       389
548084    548762    1               68               46.5       389
549074    550123    4               68               114.6      389
550124    550349    5               68               69.8       389
666117    666625    6               68               17.2       389
666626    667558    1               68               21.7       389
669082    669291    4               68               61.9       389
669292    669687    2               68               41.8       389
671478    671986    1               68               60.3       389
671987    672189    8               68               39.9       389
672190    672674    6               68               143.7      389
692107    692871    3               68               188.7      389
782768    782840    6               68               9.9        389
782841    782984    4               68               44.8       389
883990    885705    3               68               33.1       389
948343    949065    3               68               35.0       389
1114456   1114512   4               68               11.2       389
1114513   1115161   1               68               47.4       389
1116614   1117772   4               68               29.7       389
1171952   1172392   1               68               22.1       389
1172393   1173421   6               68               38.0       389
1173422   1173622   5               68               40.0       389
1220653   1221700   4               68               14.7       389
1236467   1237160   5               68               29.2       389
1252962   1253782   2               68               39.3       389
1253783   1254336   4               68               5.0        389
1254337   1255449   8               68               229.8      389
1316350   1316925   2               68               25.4       389
1316926   1317589   3               68               40.0       389
1317590   1318005   4               68               16.1       389
1349918   1350208   6               68               23.2       389
1350209   1350778   1               68               110.5      389
1350779   1351318   5               68               26.3       389
1351319   1351375   6               68               2.6        389
1351376   1351441   4               68               10.4       389
1420936   1421616   1               68               228.1      389
1526662   1527988   5               68               14.3       389
1613038   1613257   8               68               65.7       389
1613258   1613464   6               68               35.3       389
1637029   1637559   2               68               29.9       389
1669522   1670016   1               68               30.9       389
1701543   1702869   5               68               9.6        389
1702870   1703050   2               68               32.7       389
1719688   1720462   5               68               21.4       389
1720463   1721057   6               68               18.6       389
1741808   1742412   5               68               15.4       389
1742413   1742659   1               68               13.9       389
1742660   1743251   5               68               72.2       389
1743252   1743597   1               68               17.9       389
1788376   1788976   5               68               184.2      389
1788977   1789149   6               68               80.6       389
1843680   1843936   6               68               49.2       389
1932632   1933213   1               68               22.0       389
1933214   1933456   4               68               14.0       389
1933457   1934721   3               68               25.4       389
1934722   1935862   4               68               38.9       389
1997722   1997876   5               68               2.8        389
1997877   1998337   1               68               46.8       389
2059140   2060875   2               68               96.6       389
2078683   2078983   4               68               42.4       389
2184997   2186013   6               68               119.9      389
2196228   2196552   2               68               22.0       389
2196571   2196816   3               68               45.6       389
2196817   2197811   2               68               90.4       389
2197812   2198441   4               68               17.9       389
2212201   2212885   5               68               60.8       389
2224941   2225239   1               68               26.7       389
2295750   2295940   5               68               88.3       389
2295941   2296209   8               68               40.0       389
2296210   2296569   6               68               14.1       389
2297762   2298075   4               68               2.8        389
2298076   2298385   8               68               108.8      389
16826     20812     2               69               48.5       390
22337     22706     1               69               22.4       390
29006     29304     6               69               45.2       390
29305     29803     4               69               77.3       390
29804     30877     1               69               129.2      390
57171     58072     2               69               40.8       390
63733     64158     2               69               35.6       390
71070     71791     4               69               71.5       390
82638     84711     2               69               55.4       390
99655     100894    2               69               40.8       390
106220    107144    2               69               24.3       390
108380    109096    2               69               56.4       390
112226    113256    2               69               48.1       390
121796    127645    2               69               347.4      390
129151    132319    2               69               2.3        390
173213    174981    5               69               89.6       390
174982    175396    3               69               21.2       390
175397    176445    8               69               41.1       390
179587    181875    2               69               67.3       390
211682    213138    2               69               31.6       390
263489    263868    2               69               15.1       390
268954    269433    2               69               4.1        390
270713    271290    5               69               8.5        390
271291    271958    1               69               10.2       390
307533    308473    2               69               46.7       390
314902    318949    2               69               122.4      390
338878    339763    2               69               24.9       390
356378    357448    4               69               61.0       390
361961    363730    2               69               27.9       390
366543    367438    2               69               51.3       390
392219    393313    2               69               100.8      390
397019    398680    2               69               193.1      390
407810    409485    2               69               13.5       390
410359    410755    2               69               14.7       390
428645    430130    2               69               22.8       390
443613    443890    2               69               64.3       390
449197    449880    2               69               15.8       390
503717    504402    4               69               61.2       390
504403    505701    2               69               76.4       390
521614    522922    2               69               36.6       390
544423    545860    2               69               154.4      390
547549    550349    2               69               290.6      390
564749    565537    2               69               6.2        390
574613    578659    2               69               253.2      390
607253    611656    2               69               52.4       390
614923    615579    2               69               16.3       390
623895    625266    2               69               13.5       390
629443    632903    2               69               194.6      390
662743    665498    2               69               99.9       390
665938    669828    2               69               201.9      390
670992    672431    2               69               236.3      390
691918    692871    2               69               159.8      390
702879    703803    2               69               21.3       390
703804    704479    1               69               10.1       390
704480    704744    6               69               1.3        390
755109    756195    2               69               50.3       390
759863    760905    2               69               394.2      390
782394    782924    5               69               84.1       390
783145    783325    2               69               48.6       390
798124    800387    2               69               217.5      390
811267    811362    5               69               13.6       390
811363    811704    3               69               19.6       390
815143    815532    2               69               14.9       390
847613    847987    2               69               22.3       390
883990    885423    2               69               20.7       390
890921    891306    2               69               11.6       390
903706    905011    2               69               112.8      390
922300    922756    2               69               13.5       390
948343    949242    2               69               24.7       390
949571    950148    2               69               20.9       390
958633    959902    2               69               31.2       390
975847    976734    2               69               41.1       390
980596    981145    2               69               35.5       390
986996    987301    4               69               3.6        390
1033382   1034197   2               69               39.3       390
1036125   1036374   8               69               48.1       390
1046938   1047777   6               69               60.0       390
1051554   1052328   2               69               50.9       390
1080202   1080271   2               69               10.9       390
1080272   1080631   6               69               19.1       390
1092109   1092643   2               69               28.7       390
1106953   1107502   2               69               74.7       390
1111331   1111816   2               69               22.9       390
1114213   1115008   2               69               50.4       390
1116383   1118068   2               69               142.0      390
1121631   1122240   2               69               17.1       390
1126785   1129079   2               69               64.2       390
1133311   1136129   2               69               321.2      390
1144252   1144749   6               69               64.7       390
1154070   1154234   5               69               10.3       390
1171741   1175878   2               69               148.5      390
1180402   1181128   4               69               83.2       390
1191736   1192725   5               69               39.0       390
1202138   1202181   4               69               65.1       390
1210139   1210776   2               69               23.0       390
1220927   1221700   2               69               26.9       390
1224332   1225014   2               69               53.7       390
1236467   1237264   2               69               20.2       390
1239515   1241463   2               69               163.6      390
1246483   1246761   5               69               4.0        390
1246762   1247961   6               69               79.0       390
1252962   1257225   2               69               258.2      390
1272977   1274049   5               69               25.1       390
1316407   1317948   2               69               127.8      390
1321121   1321830   5               69               92.1       390
1339459   1340484   2               69               41.6       390
1343537   1344169   2               69               51.5       390
1412401   1413415   2               69               38.5       390
1423861   1424275   2               69               21.2       390
1451368   1452470   2               69               63.7       390
1459811   1461787   2               69               228.2      390
1478575   1479312   6               69               103.2      390
1484533   1485406   2               69               55.4       390
1493606   1494180   2               69               34.8       390
1494181   1496299   6               69               29.7       390
1496300   1497392   4               69               1.6        390
1497393   1498927   2               69               25.0       390
1498928   1499757   6               69               25.8       390
1508277   1508558   8               69               59.5       390
1516010   1516719   2               69               31.5       390
1526662   1527988   2               69               30.4       390
1529600   1530696   1               69               24.7       390
1530697   1533007   5               69               20.5       390
1534470   1535685   2               69               89.5       390
1542545   1543527   2               69               74.2       390
1549743   1550169   4               69               24.4       390
1565211   1567842   2               69               169.6      390
1591666   1592570   2               69               34.1       390
1616344   1616941   2               69               23.8       390
1636679   1638738   2               69               74.1       390
1642043   1643761   2               69               122.5      390
1669441   1670016   2               69               27.7       390
1701282   1703565   2               69               52.6       390
1705873   1707420   2               69               33.3       390
1710216   1714143   2               69               281.0      390
1719688   1721238   2               69               45.1       390
1724399   1726104   2               69               58.1       390
1729829   1730053   6               69               27.9       390
1742631   1743909   5               69               125.2      390
1788527   1789195   5               69               290.4      390
1811675   1812304   2               69               36.9       390
1826874   1827972   2               69               60.3       390
1835293   1835878   2               69               89.7       390
1843680   1844531   2               69               179.0      390
1850111   1850895   2               69               50.7       390
1870638   1871787   2               69               84.0       390
1886968   1888367   2               69               67.2       390
1900422   1902765   2               69               20.3       390
1913914   1914273   2               69               46.3       390
1928349   1930894   2               69               57.8       390
1932610   1935924   2               69               88.3       390
1971241   1972443   2               69               26.2       390
1977055   1977896   2               69               52.7       390
1979946   1980464   2               69               25.6       390
1993684   1994584   2               69               47.7       390
1997722   1998337   2               69               44.6       390
2005704   2006728   2               69               41.6       390
2020253   2021725   2               69               23.0       390
2039002   2039469   2               69               10.1       390
2048874   2050815   2               69               57.4       390
2060268   2061269   2               69               59.2       390
2073722   2074102   2               69               11.7       390
2104369   2104897   2               69               36.1       390
2145047   2145543   2               69               15.9       390
2159726   2160300   6               69               53.5       390
2183899   2186593   2               69               229.6      390
2196292   2198436   2               69               233.4      390
2201871   2202358   2               69               136.5      390
2212228   2212791   2               69               24.5       390
2216221   2217170   2               69               43.1       390
2224122   2225385   2               69               28.3       390
2239789   2240253   2               69               42.0       390
2240254   2241472   6               69               135.3      390
2269210   2271430   2               69               282.0      390
2279018   2280592   2               69               47.8       390
2295691   2296861   2               69               190.9      390
2304409   2305354   2               69               68.0       390
2315794   2317543   2               69               83.3       390
16826     18124     4               70               19.6       391
18125     19498     2               70               21.4       391
19499     20326     1               70               26.5       391
20327     20781     6               70               21.7       391
28957     29566     1               70               41.6       391
29567     29653     8               70               41.8       391
29693     29923     6               70               83.6       391
29924     30600     2               70               80.2       391
60977     61436     4               70               54.7       391
61437     61740     8               70               76.8       391
61741     62370     6               70               163.5      391
212378    212682    2               70               2.9        391
212683    212934    4               70               10.2       391
314950    315964    5               70               54.5       391
316013    316385    6               70               4.7        391
316386    316459    8               70               5.7        391
316460    317286    6               70               39.2       391
366917    367438    4               70               30.2       391
397550    398256    6               70               106.8      391
398257    398430    1               70               5.6        391
398431    398680    6               70               28.8       391
400020    400195    5               70               155.1      391
443650    443688    4               70               18.2       391
443689    443890    2               70               48.9       391
504181    505701    3               70               120.0      391
544423    544618    1               70               1.9        391
544619    544701    6               70               9.3        391
544702    545457    1               70               69.4       391
545458    545558    4               70               21.0       391
545559    545968    3               70               19.5       391
547549    547927    2               70               23.9       391
547928    548083    6               70               25.8       391
548084    548762    1               70               46.5       391
549074    550123    4               70               114.7      391
550124    550349    5               70               69.8       391
666117    666625    6               70               17.2       391
666626    667558    1               70               21.7       391
669082    669291    4               70               62.0       391
669292    669687    2               70               41.9       391
671422    671986    1               70               65.6       391
671987    672189    8               70               39.9       391
672190    672674    6               70               143.8      391
692107    692871    3               70               188.8      391
782768    782840    6               70               9.9        391
782841    782984    4               70               44.8       391
883990    885705    3               70               33.1       391
948343    949065    3               70               35.1       391
1114456   1114512   4               70               11.2       391
1114513   1115161   1               70               47.5       391
1116614   1117772   4               70               29.7       391
1171952   1172392   1               70               22.1       391
1172393   1173421   6               70               38.0       391
1173422   1173622   5               70               40.1       391
1220653   1221700   4               70               14.8       391
1236467   1237160   5               70               29.2       391
1252962   1253782   2               70               39.3       391
1253783   1254336   4               70               5.0        391
1254337   1255449   8               70               229.9      391
1316350   1316925   2               70               25.4       391
1316926   1317589   3               70               40.0       391
1317590   1318005   4               70               16.1       391
1349918   1350208   6               70               23.3       391
1350209   1350778   1               70               110.6      391
1350779   1351318   5               70               26.3       391
1351319   1351392   6               70               5.7        391
1351393   1351441   4               70               7.4        391
1420936   1421608   1               70               229.0      391
1526662   1527988   5               70               14.3       391
1613038   1613257   8               70               65.7       391
1613258   1613464   6               70               35.3       391
1637029   1637559   2               70               29.9       391
1669522   1670016   1               70               30.9       391
1701543   1702869   5               70               9.6        391
1702870   1703050   2               70               32.7       391
1719688   1720462   5               70               21.4       391
1720463   1721057   6               70               18.6       391
1741808   1742412   5               70               15.4       391
1742413   1742659   1               70               13.9       391
1742660   1743251   5               70               72.3       391
1743252   1743597   1               70               17.9       391
1788376   1788976   5               70               184.3      391
1788977   1789149   6               70               80.7       391
1843680   1843936   6               70               49.2       391
1932632   1933213   1               70               22.0       391
1933214   1933456   4               70               14.0       391
1933457   1934721   3               70               25.4       391
1934722   1935862   4               70               39.0       391
1997722   1997876   5               70               2.8        391
1997877   1998337   1               70               46.8       391
2059140   2060875   2               70               96.7       391
2078683   2078983   4               70               42.4       391
2184997   2186013   6               70               120.0      391
2196228   2196552   2               70               22.1       391
2196571   2196816   3               70               45.7       391
2196817   2197811   2               70               90.4       391
2197812   2198441   4               70               18.0       391
2212201   2212885   5               70               60.8       391
2224941   2225239   1               70               26.7       391
2295750   2295940   5               70               88.4       391
2295941   2296209   8               70               40.0       391
2296210   2296569   6               70               14.1       391
2297762   2298075   4               70               2.8        391
2298076   2298385   8               70               108.8      391
16826     20812     2               71               48.5       394
22337     22737     1               71               21.6       394
29006     29304     6               71               45.2       394
29305     29803     4               71               77.3       394
29804     30877     1               71               129.2      394
57171     58072     2               71               40.8       394
63733     64158     2               71               35.6       394
71070     71791     4               71               71.5       394
82638     84711     2               71               55.4       394
99655     100894    2               71               40.8       394
106220    107144    2               71               24.3       394
108380    109096    2               71               56.4       394
112226    113256    2               71               48.1       394
121796    127645    2               71               347.4      394
129151    132319    2               71               2.3        394
173213    174981    5               71               89.6       394
174982    175396    3               71               21.2       394
175397    176445    8               71               41.1       394
179587    181875    2               71               67.3       394
211682    213138    2               71               31.6       394
263489    263868    2               71               15.1       394
268954    269433    2               71               4.1        394
270713    271290    5               71               8.5        394
271291    271958    1               71               10.2       394
307533    308473    2               71               46.7       394
314902    318949    2               71               122.4      394
338878    339763    2               71               24.9       394
356378    357448    4               71               61.0       394
361961    363730    2               71               27.9       394
366543    367438    2               71               51.3       394
392219    393313    2               71               100.8      394
397019    398680    2               71               193.1      394
407810    409485    2               71               13.5       394
410359    410755    2               71               14.7       394
428645    430130    2               71               22.8       394
443613    443890    2               71               64.3       394
449197    449880    2               71               15.8       394
503717    504402    4               71               61.2       394
504403    505701    2               71               76.4       394
521614    522922    2               71               36.6       394
544423    545860    2               71               154.4      394
547549    550349    2               71               290.6      394
564749    565537    2               71               6.2        394
574613    578659    2               71               253.2      394
607253    611656    2               71               52.4       394
614923    615579    2               71               16.3       394
623895    625266    2               71               13.5       394
629443    632903    2               71               194.6      394
662743    665498    2               71               99.9       394
665938    669828    2               71               201.9      394
670992    672431    2               71               236.3      394
691918    692871    2               71               159.8      394
702879    703803    2               71               21.3       394
703804    704479    1               71               10.1       394
704480    704744    6               71               1.3        394
755109    756195    2               71               50.3       394
759863    760905    2               71               394.2      394
782394    782924    5               71               84.1       394
783145    783325    2               71               48.6       394
798124    800387    2               71               217.5      394
811267    811362    5               71               13.6       394
811363    811704    3               71               19.6       394
815143    815532    2               71               14.9       394
847613    847987    2               71               22.3       394
883990    885423    2               71               20.7       394
890921    891306    2               71               11.6       394
903706    905011    2               71               112.8      394
922300    922756    2               71               13.5       394
948343    949242    2               71               24.7       394
949571    950148    2               71               20.9       394
958633    959902    2               71               31.2       394
975847    976734    2               71               41.1       394
980596    981145    2               71               35.5       394
986996    987301    4               71               3.6        394
1033382   1034197   2               71               39.3       394
1036125   1036374   8               71               48.1       394
1046938   1047777   6               71               60.0       394
1051554   1052328   2               71               50.9       394
1080202   1080271   2               71               10.9       394
1080272   1080631   6               71               19.1       394
1092109   1092643   2               71               28.7       394
1106953   1107502   2               71               74.7       394
1111331   1111816   2               71               22.9       394
1114213   1115008   2               71               50.4       394
1116383   1118068   2               71               142.0      394
1121631   1122240   2               71               17.1       394
1126785   1129079   2               71               64.2       394
1133263   1136129   2               71               315.4      394
1144252   1144749   6               71               64.7       394
1154070   1154234   5               71               10.3       394
1171741   1175878   2               71               148.5      394
1180402   1181128   4               71               83.2       394
1191736   1192725   5               71               39.0       394
1202138   1202181   4               71               65.1       394
1210139   1210776   2               71               23.0       394
1220927   1221700   2               71               26.9       394
1224332   1225014   2               71               53.7       394
1236467   1237264   2               71               20.2       394
1239515   1241463   2               71               163.6      394
1246483   1246761   5               71               4.0        394
1246762   1247961   6               71               79.0       394
1252962   1257225   2               71               258.2      394
1272977   1274049   5               71               25.1       394
1316407   1317948   2               71               127.8      394
1321121   1321830   5               71               92.1       394
1339459   1340484   2               71               41.6       394
1343537   1344169   2               71               51.5       394
1412401   1413415   2               71               38.5       394
1423861   1424275   2               71               21.2       394
1451368   1452470   2               71               63.7       394
1459811   1461787   2               71               228.2      394
1478575   1479312   6               71               103.2      394
1484533   1485406   2               71               55.4       394
1493606   1494180   2               71               34.8       394
1494181   1496299   6               71               29.7       394
1496300   1497392   4               71               1.6        394
1497393   1498927   2               71               25.0       394
1498928   1499757   6               71               25.8       394
1508277   1508393   8               71               76.9       394
1516010   1516719   2               71               31.5       394
1526662   1527988   2               71               30.4       394
1529600   1530696   1               71               24.7       394
1530697   1533007   5               71               20.5       394
1534470   1535685   2               71               89.5       394
1542545   1543527   2               71               74.2       394
1549743   1550169   4               71               24.4       394
1565211   1567842   2               71               169.6      394
1591666   1592570   2               71               34.1       394
1616344   1616941   2               71               23.8       394
1636679   1638738   2               71               74.1       394
1642043   1643761   2               71               122.5      394
1669441   1670016   2               71               27.7       394
1701282   1703716   2               71               50.7       394
1705873   1707420   2               71               33.3       394
1710216   1714143   2               71               281.0      394
1719688   1721238   2               71               45.1       394
1724399   1726104   2               71               58.1       394
1729829   1730053   6               71               27.9       394
1742631   1743909   5               71               125.2      394
1788527   1789195   5               71               290.4      394
1811675   1812304   2               71               36.9       394
1826874   1827972   2               71               60.3       394
1835293   1835878   2               71               89.7       394
1843680   1844531   2               71               179.0      394
1850111   1850895   2               71               50.7       394
1870638   1871787   2               71               84.0       394
1886968   1888367   2               71               67.2       394
1900422   1902765   2               71               20.3       394
1913914   1914273   2               71               46.3       394
1928349   1930894   2               71               57.8       394
1932610   1935924   2               71               88.3       394
1971241   1972443   2               71               26.2       394
1977055   1977896   2               71               52.7       394
1979946   1980464   2               71               25.6       394
1993684   1994584   2               71               47.7       394
1997722   1998337   2               71               44.6       394
2005704   2006728   2               71               41.6       394
2020253   2021725   2               71               23.0       394
2039002   2039469   2               71               10.1       394
2048874   2050815   2               71               57.4       394
2060268   2061269   2               71               59.2       394
2073722   2074102   2               71               11.7       394
2104369   2104897   2               71               36.1       394
2145047   2145543   2               71               15.9       394
2159726   2160300   6               71               53.5       394
2183899   2186593   2               71               229.6      394
2196292   2198436   2               71               233.4      394
2201871   2202358   2               71               136.5      394
2212228   2212791   2               71               24.5       394
2216221   2217170   2               71               43.1       394
2224122   2225385   2               71               28.3       394
2239789   2240253   2               71               42.0       394
2240254   2241472   6               71               135.3      394
2269210   2271430   2               71               282.0      394
2279018   2280592   2               71               47.8       394
2295691   2296861   2               71               190.9      394
2304409   2305354   2               71               68.0       394
2315794   2317543   2               71               83.3       394
16826     20812     2               72               48.3       396
28463     29278     8               72               95.4       396
29279     29821     2               72               100.6      396
29822     30505     5               72               89.0       396
30506     30972     8               72               61.9       396
57171     58072     2               72               40.7       396
60977     61740     5               72               85.5       396
61741     62238     6               72               135.5      396
62239     62395     2               72               18.7       396
63733     64158     2               72               35.6       396
71070     71791     4               72               71.4       396
84303     84711     2               72               28.6       396
99655     100894    2               72               43.9       396
106220    107144    2               72               24.2       396
112226    113256    2               72               44.6       396
129263    132319    2               72               2.6        396
154934    155265    8               72               43.4       396
155266    156795    5               72               12.1       396
173213    174981    5               72               89.4       396
174982    175396    3               72               21.1       396
175397    176445    8               72               41.0       396
179587    181875    2               72               67.0       396
211682    213138    2               72               31.4       396
307533    308473    2               72               46.6       396
314902    318949    2               72               122.0      396
338878    339763    2               72               24.8       396
346767    347859    2               72               46.7       396
360602    360675    8               72               40.3       396
360676    361228    3               72               78.6       396
361229    361347    5               72               30.1       396
366543    367438    2               72               51.2       396
397019    398680    2               72               192.7      396
410359    410755    2               72               14.6       396
419666    421082    2               72               90.9       396
423097    423904    2               72               23.0       396
428645    430130    2               72               22.7       396
443613    443890    2               72               64.2       396
449197    449880    2               72               15.8       396
503717    504402    4               72               61.0       396
504403    505701    2               72               76.2       396
521614    522922    2               72               36.5       396
544423    545860    2               72               154.1      396
547549    550349    2               72               290.0      396
569589    571438    2               72               209.0      396
574613    578659    2               72               252.5      396
607253    611656    2               72               52.2       396
614923    615579    2               72               16.2       396
623895    625266    2               72               16.0       396
632584    632903    1               72               6.4        396
664311    665498    2               72               48.1       396
665938    669828    2               72               201.4      396
670992    672431    2               72               235.8      396
690982    691498    3               72               22.1       396
691918    692871    2               72               159.5      396
703357    703803    2               72               16.9       396
703804    704232    1               72               7.7        396
704664    705093    2               72               7.6        396
755109    756195    2               72               50.2       396
759863    760905    2               72               393.6      396
774171    774653    2               72               57.1       396
793742    794031    2               72               45.6       396
800219    800387    2               72               14.0       396
815143    815532    2               72               14.8       396
847613    847987    2               72               22.2       396
883990    885423    2               72               20.6       396
890921    891306    2               72               11.6       396
948343    950148    2               72               62.5       396
980596    981145    2               72               35.4       396
1033382   1034197   2               72               39.2       396
1046938   1047570   5               72               40.3       396
1074007   1074555   2               72               24.8       396
1092109   1092643   2               72               28.6       396
1098355   1098731   2               72               25.8       396
1106953   1107502   2               72               74.6       396
1111331   1111816   2               72               22.8       396
1114213   1115008   2               72               50.2       396
1116383   1118068   2               72               141.6      396
1121631   1122240   2               72               17.0       396
1131881   1132374   3               72               19.2       396
1144252   1144749   6               72               64.6       396
1153676   1154005   4               72               52.0       396
1171741   1175878   2               72               151.2      396
1180402   1181128   4               72               83.1       396
1191723   1192725   5               72               41.9       396
1202138   1202181   4               72               65.0       396
1206257   1207143   2               72               65.9       396
1220927   1221700   2               72               26.8       396
1224332   1225014   2               72               53.5       396
1236467   1237264   2               72               20.1       396
1239515   1240425   2               72               68.8       396
1246483   1246902   1               72               24.6       396
1246903   1247088   4               72               25.6       396
1247089   1247733   5               72               43.6       396
1247734   1247961   4               72               23.6       396
1252962   1257225   2               72               257.6      396
1272977   1274049   5               72               25.0       396
1316407   1317948   2               72               127.5      396
1321133   1322149   5               72               88.0       396
1423861   1424275   2               72               21.1       396
1451368   1452470   2               72               63.5       396
1478575   1479312   6               72               103.0      396
1484533   1485406   2               72               55.3       396
1493606   1494180   2               72               34.7       396
1494181   1496299   6               72               26.9       396
1496300   1497392   4               72               1.6        396
1497393   1498927   2               72               24.9       396
1498928   1499757   6               72               25.8       396
1516010   1516719   2               72               31.4       396
1526662   1527988   2               72               30.3       396
1529600   1530696   1               72               24.7       396
1530697   1533007   5               72               20.4       396
1534639   1534656   2               72               1.4        396
1534657   1534979   8               72               74.7       396
1542545   1543527   2               72               74.1       396
1565211   1567842   2               72               169.2      396
1591666   1592570   2               72               34.0       396
1616344   1616941   2               72               23.7       396
1636679   1638738   2               72               73.8       396
1642043   1643761   2               72               122.2      396
1669441   1670016   2               72               27.6       396
1701282   1703716   2               72               50.5       396
1705873   1707420   2               72               33.1       396
1710216   1714143   2               72               287.5      396
1719688   1721238   2               72               44.9       396
1724399   1726104   2               72               61.0       396
1729802   1730315   5               72               40.2       396
1742631   1743909   5               72               124.9      396
1782146   1783749   8               72               308.3      396
1788527   1789195   5               72               289.9      396
1811675   1812853   2               72               32.4       396
1812854   1814200   3               72               4.3        396
1814201   1815603   6               72               26.4       396
1815604   1816171   2               72               24.4       396
1826874   1827972   2               72               63.6       396
1835293   1835878   2               72               89.6       396
1843680   1844531   2               72               178.6      396
1850111   1850895   2               72               50.5       396
1870638   1871787   2               72               83.8       396
1900528   1900914   5               72               11.5       396
1900915   1901791   6               72               13.2       396
1929556   1930894   2               72               18.9       396
1932610   1935924   2               72               90.9       396
1977055   1977896   2               72               52.6       396
1979946   1980464   2               72               25.5       396
1993684   1996720   2               72               86.0       396
1997722   1998337   2               72               44.4       396
1999900   2001564   2               72               212.6      396
2003426   2004692   2               72               133.1      396
2005604   2006728   2               72               46.0       396
2020965   2021725   2               72               6.4        396
2048874   2050815   2               72               57.2       396
2053880   2054307   5               72               39.4       396
2054308   2055200   1               72               7.7        396
2060268   2061269   2               72               59.1       396
2104369   2104897   2               72               36.0       396
2106080   2106989   2               72               95.6       396
2183899   2186593   2               72               229.1      396
2196292   2198436   2               72               232.9      396
2201871   2202358   2               72               136.3      396
2212228   2212791   2               72               24.4       396
2216221   2217170   2               72               43.0       396
2224122   2225385   2               72               28.2       396
2239789   2240253   2               72               41.9       396
2240254   2241472   6               72               138.9      396
2269469   2269878   2               72               11.1       396
2279018   2280592   2               72               47.6       396
2295691   2296861   2               72               190.6      396
2304409   2305354   2               72               67.8       396
2315794   2317543   2               72               83.0       396
16826     20812     2               73               48.3       397
28463     29278     8               73               95.4       397
29279     29821     2               73               100.6      397
29822     30505     5               73               89.0       397
30506     30972     8               73               61.9       397
57171     58072     2               73               40.7       397
60977     61740     5               73               85.5       397
61741     62238     6               73               135.5      397
62239     62395     2               73               18.7       397
63733     64158     2               73               35.6       397
71070     71791     4               73               71.4       397
84303     84711     2               73               28.6       397
99655     100894    2               73               43.9       397
106220    107144    2               73               24.2       397
112226    113256    2               73               44.6       397
129263    132319    2               73               2.6        397
154934    155265    8               73               43.4       397
155266    156795    5               73               12.1       397
173213    174981    5               73               89.4       397
174982    175396    3               73               21.1       397
175397    176445    8               73               41.0       397
179587    181875    2               73               67.0       397
211682    213138    2               73               31.4       397
307533    308473    2               73               46.6       397
314902    318949    2               73               122.0      397
338878    339763    2               73               24.8       397
346767    347859    2               73               46.7       397
360602    360675    8               73               40.3       397
360676    361228    3               73               78.6       397
361229    361350    5               73               29.9       397
366543    367438    2               73               51.2       397
397019    398680    2               73               192.7      397
410359    410755    2               73               14.6       397
419666    421082    2               73               90.9       397
423097    423904    2               73               23.0       397
428645    430130    2               73               22.7       397
443613    443890    2               73               64.2       397
449197    449880    2               73               15.8       397
503717    504402    4               73               61.0       397
504403    505701    2               73               76.2       397
521614    522922    2               73               36.5       397
544423    545860    2               73               154.1      397
547549    550349    2               73               290.0      397
569589    571438    2               73               209.0      397
574613    578659    2               73               252.5      397
607253    611656    2               73               52.2       397
614923    615579    2               73               16.2       397
623895    625302    2               73               15.6       397
632584    632903    1               73               6.4        397
664311    665498    2               73               48.1       397
665938    669828    2               73               201.4      397
670992    672431    2               73               235.8      397
690982    691498    3               73               22.1       397
691918    692871    2               73               159.5      397
703357    703803    2               73               16.9       397
703804    704232    1               73               7.7        397
704664    705093    2               73               7.6        397
755109    756195    2               73               50.2       397
759863    760905    2               73               393.6      397
774171    774653    2               73               57.1       397
793742    794031    2               73               45.6       397
800219    800387    2               73               14.0       397
815143    815532    2               73               14.8       397
847613    847987    2               73               22.2       397
883990    885423    2               73               20.6       397
890921    891438    2               73               12.3       397
948343    950148    2               73               62.5       397
980596    981145    2               73               35.4       397
1033382   1034197   2               73               39.2       397
1046938   1047570   5               73               40.3       397
1074007   1074555   2               73               24.8       397
1092109   1092643   2               73               28.6       397
1098355   1098621   2               73               25.9       397
1106953   1107502   2               73               74.6       397
1111331   1111816   2               73               22.8       397
1114213   1115008   2               73               50.2       397
1116383   1118068   2               73               141.6      397
1121631   1122240   2               73               17.0       397
1131881   1132374   3               73               19.2       397
1144252   1144749   6               73               64.6       397
1153676   1154005   4               73               52.0       397
1171741   1175878   2               73               151.2      397
1180402   1181128   4               73               83.1       397
1191736   1192725   5               73               42.2       397
1202138   1202181   4               73               65.0       397
1206257   1207143   2               73               65.8       397
1220927   1221700   2               73               26.8       397
1224332   1225014   2               73               53.5       397
1236467   1237264   2               73               20.1       397
1239515   1240425   2               73               68.8       397
1246483   1246902   1               73               24.6       397
1246903   1247088   4               73               25.6       397
1247089   1247733   5               73               43.6       397
1247734   1247961   4               73               23.5       397
1252962   1257225   2               73               257.6      397
1272977   1274049   5               73               25.0       397
1316366   1317948   2               73               126.2      397
1321133   1322149   5               73               88.0       397
1423861   1424275   2               73               21.1       397
1451368   1452470   2               73               63.5       397
1478575   1479312   6               73               103.0      397
1484533   1485406   2               73               55.3       397
1493606   1494180   2               73               34.7       397
1494181   1496299   6               73               26.9       397
1496300   1497392   4               73               1.6        397
1497393   1498927   2               73               24.9       397
1498928   1499757   6               73               25.8       397
1516010   1516719   2               73               31.4       397
1526662   1527988   2               73               30.3       397
1529600   1530696   1               73               24.6       397
1530697   1533007   5               73               20.4       397
1534639   1534656   2               73               1.4        397
1534657   1534979   8               73               74.7       397
1542545   1543527   2               73               74.0       397
1565211   1567842   2               73               169.2      397
1591666   1592570   2               73               34.0       397
1616344   1616941   2               73               23.7       397
1636679   1638738   2               73               73.8       397
1642043   1643761   2               73               122.2      397
1669441   1670016   2               73               27.6       397
1701282   1703716   2               73               50.5       397
1705873   1707420   2               73               33.1       397
1710216   1714143   2               73               287.5      397
1719688   1721238   2               73               44.9       397
1724399   1726104   2               73               61.0       397
1729802   1730315   5               73               40.2       397
1742631   1743909   5               73               124.9      397
1782146   1783749   8               73               308.3      397
1788527   1789195   5               73               289.9      397
1811675   1812853   2               73               32.4       397
1812854   1814200   3               73               4.3        397
1814201   1815603   6               73               26.4       397
1815604   1816171   2               73               24.4       397
1826874   1827972   2               73               63.6       397
1835293   1835878   2               73               89.5       397
1843680   1844531   2               73               178.6      397
1850111   1850895   2               73               50.5       397
1870638   1871787   2               73               83.8       397
1900528   1900914   5               73               11.5       397
1900915   1901791   6               73               13.2       397
1929556   1930894   2               73               18.9       397
1932610   1935924   2               73               90.9       397
1977055   1977896   2               73               52.6       397
1979946   1980464   2               73               25.5       397
1993684   1996720   2               73               86.0       397
1997722   1998337   2               73               44.4       397
1999900   2001564   2               73               212.6      397
2003426   2004766   2               73               130.4      397
2005604   2006728   2               73               46.0       397
2020965   2021725   2               73               6.4        397
2048874   2050815   2               73               57.2       397
2053880   2054307   5               73               39.4       397
2054308   2055200   1               73               7.7        397
2060268   2061269   2               73               59.1       397
2104369   2104897   2               73               36.0       397
2106080   2106989   2               73               95.6       397
2183899   2186593   2               73               229.1      397
2196292   2198436   2               73               232.9      397
2201871   2202358   2               73               136.3      397
2212228   2212791   2               73               24.4       397
2216221   2217170   2               73               43.0       397
2224122   2225385   2               73               28.2       397
2239789   2240253   2               73               41.9       397
2240254   2241472   6               73               138.9      397
2269469   2269878   2               73               11.1       397
2279018   2280592   2               73               47.6       397
2295691   2296861   2               73               190.6      397
2304409   2305354   2               73               67.8       397
2315794   2317543   2               73               83.0       397
16826     18124     4               74               20.8       401
18125     19498     2               74               22.6       401
19499     20326     1               74               27.6       401
20327     20781     6               74               22.6       401
29006     29314     6               74               39.1       401
29315     29317     1               74               4.6        401
29318     30808     2               74               194.0      401
60977     61914     5               74               168.5      401
61915     62432     4               74               94.9       401
65797     65853     8               74               7.0        401
65854     66369     6               74               14.7       401
66370     66615     1               74               38.2       401
68125     68361     4               74               65.7       401
71070     72148     1               74               75.7       401
99655     100155    2               74               24.9       401
106135    106830    2               74               23.8       401
106831    107144    3               74               19.5       401
154934    155265    8               74               42.0       401
155266    156795    5               74               11.1       401
173213    174981    5               74               85.8       401
174982    175396    3               74               20.2       401
175397    176445    8               74               39.2       401
180081    181875    2               74               50.9       401
211682    213138    2               74               29.8       401
307533    308473    5               74               41.4       401
314950    315964    5               74               56.5       401
316013    316385    6               74               5.1        401
316386    316459    8               74               6.0        401
316460    317504    6               74               39.3       401
317505    318949    2               74               11.8       401
346767    347859    2               74               44.7       401
360123    360315    2               74               74.9       401
360316    360639    8               74               134.3      401
361334    361875    4               74               97.8       401
366917    367438    4               74               31.3       401
377260    377353    6               74               13.2       401
388225    388588    6               74               8.2        401
394582    394771    5               74               16.5       401
397550    398256    6               74               109.7      401
398257    398430    1               74               5.9        401
398431    398680    6               74               29.7       401
400020    400195    5               74               157.9      401
428645    430130    2               74               18.8       401
443650    443667    4               74               1.3        401
443668    443890    2               74               66.9       401
449197    449880    2               74               14.9       401
504181    505701    3               74               123.8      401
521614    522445    5               74               21.4       401
544423    544618    1               74               2.1        401
544619    544701    6               74               9.6        401
544702    545457    1               74               71.5       401
545458    545558    4               74               21.6       401
545559    545968    3               74               20.3       401
547586    547927    2               74               26.0       401
547928    548074    6               74               27.1       401
548075    548762    1               74               47.8       401
549074    550123    4               74               118.0      401
550124    550349    5               74               71.4       401
607253    608661    3               74               36.1       401
623895    625302    2               74               12.1       401
633874    634266    8               74               47.3       401
651052    651253    8               74               12.2       401
651254    651702    5               74               26.3       401
666038    667558    2               74               46.3       401
669082    669291    4               74               63.4       401
669292    669687    2               74               43.1       401
671389    671986    1               74               74.1       401
671987    672189    8               74               41.0       401
672190    672674    6               74               147.0      401
690982    691498    3               74               21.1       401
692107    692871    3               74               193.3      401
753036    753735    8               74               175.5      401
754402    755022    8               74               50.0       401
755023    755985    5               74               25.3       401
755986    756365    4               74               32.1       401
756366    757120    8               74               13.9       401
782448    782787    1               74               29.8       401
782788    783085    4               74               102.8      401
841711    842169    6               74               9.6        401
883990    885705    3               74               34.8       401
940091    940740    4               74               34.8       401
948343    950148    2               74               69.0       401
1046904   1047570   5               74               41.3       401
1051554   1052166   6               74               25.6       401
1097432   1098283   3               74               50.3       401
1111080   1111872   4               74               22.1       401
1114213   1114632   2               74               16.7       401
1114633   1115161   1               74               41.9       401
1116614   1117298   4               74               17.8       401
1117299   1118068   2               74               118.8      401
1131751   1132374   6               74               28.6       401
1144252   1144749   6               74               62.5       401
1171952   1172392   1               74               23.0       401
1172393   1173421   6               74               39.6       401
1173422   1173622   5               74               41.1       401
1191604   1191880   8               74               24.6       401
1191881   1192672   2               74               34.8       401
1197955   1199025   4               74               26.6       401
1202138   1202181   4               74               63.8       401
1220927   1221700   2               74               25.5       401
1236467   1237160   5               74               30.4       401
1246483   1246902   1               74               23.6       401
1246903   1247088   4               74               24.8       401
1247089   1247733   5               74               41.9       401
1247734   1247961   4               74               22.7       401
1252962   1253782   2               74               40.8       401
1253783   1254336   4               74               5.4        401
1254337   1255449   8               74               235.5      401
1272977   1273933   5               74               16.8       401
1273934   1274703   8               74               102.4      401
1316350   1316925   2               74               26.4       401
1316926   1317589   3               74               41.4       401
1317590   1318005   4               74               16.8       401
1321295   1321830   5               74               60.9       401
1350062   1350393   4               74               67.5       401
1350394   1350642   3               74               33.9       401
1350643   1352027   4               74               71.3       401
1352028   1352464   5               74               41.5       401
1352465   1352850   3               74               39.6       401
1420936   1421608   1               74               234.0      401
1451329   1452470   2               74               63.6       401
1463805   1464435   3               74               12.8       401
1478575   1479312   6               74               99.9       401
1492955   1494052   6               74               26.2       401
1494458   1496572   6               74               25.3       401
1496573   1498345   4               74               16.2       401
1498346   1499863   3               74               29.0       401
1526662   1527988   5               74               15.3       401
1529647   1532304   2               74               67.3       401
1534514   1534884   6               74               28.7       401
1534885   1535472   5               74               78.6       401
1550026   1550320   1               74               20.2       401
1550321   1550631   8               74               23.3       401
1565870   1566473   4               74               22.5       401
1579912   1580917   6               74               21.7       401
1613038   1613257   8               74               67.2       401
1613258   1613464   6               74               36.3       401
1616344   1616941   2               74               22.6       401
1636679   1637559   2               74               32.9       401
1669522   1670016   1               74               32.0       401
1701543   1702869   5               74               10.4       401
1702870   1703050   2               74               33.6       401
1706062   1706916   5               74               43.4       401
1706917   1707663   8               74               22.9       401
1719688   1720462   5               74               22.4       401
1720463   1721057   6               74               19.5       401
1729837   1730163   5               74               34.2       401
1741808   1742412   5               74               16.2       401
1742413   1742659   1               74               14.4       401
1742660   1743251   5               74               74.3       401
1743252   1743909   1               74               18.3       401
1743910   1744514   6               74               16.2       401
1788376   1788976   5               74               188.4      401
1788977   1789149   6               74               82.4       401
1811675   1812656   2               74               47.1       401
1812657   1814200   3               74               4.6        401
1814201   1815603   6               74               24.9       401
1815604   1816171   2               74               23.3       401
1843680   1843936   6               74               50.5       401
1900528   1901814   5               74               23.6       401
1913693   1914138   4               74               37.3       401
1929556   1930894   2               74               17.7       401
1932632   1933213   1               74               23.0       401
1933214   1933456   4               74               14.5       401
1933457   1934721   3               74               26.7       401
1934722   1935862   4               74               40.6       401
1995401   1996720   2               74               46.7       401
1997722   1997909   4               74               5.6        401
1997910   1998337   1               74               45.7       401
2005604   2006728   2               74               40.9       401
2053928   2054349   8               74               74.9       401
2054350   2054692   6               74               11.8       401
2059535   2059827   3               74               24.0       401
2059828   2060875   2               74               39.2       401
2078683   2078983   4               74               43.6       401
2184997   2186013   6               74               123.3      401
2196228   2196552   2               74               22.8       401
2196571   2196816   3               74               46.9       401
2196817   2197850   2               74               91.8       401
2197851   2198399   5               74               23.7       401
2212201   2212885   5               74               62.7       401
2224941   2225239   1               74               27.6       401
2240320   2241508   6               74               135.8      401
2241509   2241529   8               74               1.0        401
2254921   2255200   4               74               3.6        401
2265709   2266306   1               74               58.3       401
2266307   2266628   6               74               26.7       401
2276945   2277052   5               74               0.9        401
2277053   2279472   4               74               27.4       401
2285666   2286581   5               74               2.2        401
2295750   2295940   5               74               90.2       401
2295941   2296209   8               74               41.2       401
2296210   2296569   6               74               14.8       401
2304409   2305354   2               74               61.8       401
60977     62326     5               75               196.2      US_1
62327     62421     6               75               51.0       US_1
68180     68374     4               75               58.9       US_1
173213    174981    5               75               83.2       US_1
174982    175396    3               75               19.5       US_1
175397    176445    8               75               37.8       US_1
1144252   1144749   6               75               61.0       US_1
1478575   1479312   6               75               97.5       US_1
1494584   1496299   6               75               28.0       US_1
1549743   1550320   5               75               35.7       US_1
2059140   2060214   2               75               60.0       US_1
2240320   2241472   6               75               130.1      US_1
60977     62326     5               76               196.2      US_10
62327     62421     6               76               51.0       US_10
68180     68374     4               76               58.9       US_10
173213    174981    5               76               83.2       US_10
174982    175396    3               76               19.5       US_10
175397    176380    8               76               36.0       US_10
1144252   1144749   6               76               61.0       US_10
1478575   1479312   6               76               97.5       US_10
1494584   1496299   6               76               28.0       US_10
1549743   1550320   5               76               35.7       US_10
2059140   2060214   2               76               60.0       US_10
2240320   2241472   6               76               130.1      US_10
60977     62326     5               77               196.1      US_2
62327     62421     6               77               51.0       US_2
68180     68374     4               77               58.9       US_2
173213    174981    5               77               83.2       US_2
174982    175396    3               77               19.5       US_2
175397    176380    8               77               36.0       US_2
1144252   1144749   6               77               61.0       US_2
1478575   1479312   6               77               97.5       US_2
1494584   1496299   6               77               28.0       US_2
1549743   1550320   5               77               35.6       US_2
2059140   2060214   2               77               59.9       US_2
2240320   2241472   6               77               130.1      US_2
60977     62326     5               78               196.1      US_6
62327     62421     6               78               51.0       US_6
68180     68374     4               78               58.9       US_6
173213    174981    5               78               83.2       US_6
174982    175396    3               78               19.5       US_6
175397    176380    8               78               36.0       US_6
1144252   1144749   6               78               61.0       US_6
1478575   1479312   6               78               97.5       US_6
1494584   1496299   6               78               28.0       US_6
1549743   1550320   5               78               35.6       US_6
2059140   2060214   2               78               59.9       US_6
2240320   2241472   6               78               130.1      US_6
