# Supplementary material for: Spatiotemporal dynamics of multidrug resistant bacteria on intensive care unit surfaces
Source: Nat Commun. 2019 Oct 8;10:4569. doi: 10.1038/s41467-019-12563-1 (PMC6783542; doi:10.1038/s41467-019-12563-1)
Supplement: Supplementary file 16 — Source Data [file 41467_2019_12563_MOESM16_ESM.zip › SourceData/SupplementaryFigure2/PS_recombinations_PAK_ICU_AWD-RFP.txt]

1575 RECENT RECOMBINATION EVENTS
Start     End       DonorLineage    RecipientStrain  log(BF)    StrainName
27595     27820     3               1                123.4      001
44844     45325     3               1                15.1       001
52795     53317     3               1                6.9        001
63939     64543     1               1                12.4       001
65181     65516     3               1                12.3       001
68638     69645     3               1                6.9        001
71625     71855     3               1                3.1        001
72943     73164     1               1                6.3        001
86360     86565     1               1                10.6       001
86810     86954     1               1                9.9        001
89860     90918     1               1                44.8       001
121393    122665    1               1                101.5      001
128764    129642    1               1                28.9       001
129941    130206    3               1                1.8        001
130460    131583    1               1                157.1      001
132691    132797    1               1                5.6        001
140756    140986    3               1                4.4        001
141115    141727    1               1                12.1       001
141728    141776    3               1                28.0       001
144341    144641    3               1                2.9        001
149197    149597    1               1                3.0        001
149598    149895    3               1                9.8        001
159674    161358    1               1                216.0      001
163804    164418    3               1                55.6       001
166108    166146    1               1                18.3       001
187808    188740    1               1                133.0      001
190228    190599    3               1                16.5       001
190600    190839    1               1                5.4        001
192437    192548    3               1                5.2        001
213107    213488    1               1                7.2        001
216755    217452    3               1                7.0        001
217453    218254    1               1                1.1        001
241391    242152    1               1                117.6      001
249785    250413    1               1                20.9       001
262229    263422    1               1                70.4       001
272413    272902    3               1                67.8       001
274406    276001    1               1                137.0      001
291560    291855    1               1                31.4       001
296678    296941    1               1                8.6        001
302838    302931    1               1                20.4       001
311116    311165    3               1                12.7       001
312694    313567    3               1                21.0       001
323464    325485    1               1                3.8        001
330763    331095    3               1                14.0       001
336186    336527    1               1                39.1       001
338146    338526    3               1                8.6        001
355157    355795    1               1                21.8       001
355796    356417    3               1                5.0        001
357959    358483    1               1                21.8       001
368245    368509    3               1                32.5       001
368510    369008    1               1                75.6       001
370942    371074    3               1                10.9       001
379306    379724    1               1                7.0        001
380416    380934    1               1                22.1       001
383623    383959    1               1                13.8       001
396451    396667    1               1                6.6        001
433964    434041    3               1                6.3        001
478823    479311    1               1                119.9      001
480256    480766    1               1                11.1       001
519922    520897    1               1                67.9       001
521648    521732    1               1                5.6        001
526209    526659    3               1                65.7       001
530180    530529    1               1                46.8       001
531793    531975    3               1                5.5        001
542834    543088    1               1                3.4        001
550939    551049    3               1                1.9        001
551050    551143    1               1                3.0        001
576020    577175    1               1                10.9       001
577410    577602    3               1                0.8        001
577603    578013    1               1                6.1        001
583424    583861    1               1                6.3        001
584871    584988    3               1                19.2       001
587080    587487    3               1                0.8        001
595793    595950    3               1                16.6       001
599890    600487    3               1                9.0        001
602301    602536    3               1                5.6        001
602537    603833    1               1                39.2       001
606311    607258    3               1                37.1       001
615377    615721    1               1                70.4       001
626662    626844    1               1                20.2       001
628446    628708    1               1                17.0       001
631837    632056    1               1                74.0       001
633079    633523    3               1                68.7       001
638283    638597    1               1                16.8       001
640986    641170    3               1                10.3       001
642092    642364    3               1                35.9       001
643724    644414    3               1                97.3       001
644415    644824    1               1                73.1       001
644825    644884    3               1                16.1       001
644885    645446    1               1                85.8       001
664988    665192    3               1                2.9        001
670799    671068    1               1                6.8        001
673295    674878    1               1                132.4      001
679668    680323    3               1                67.6       001
685750    685858    1               1                9.3        001
703317    703618    1               1                15.9       001
706397    706945    1               1                65.8       001
730829    731359    3               1                32.9       001
732101    732574    3               1                5.1        001
737512    737769    1               1                19.2       001
739532    739725    1               1                4.9        001
741499    741704    3               1                4.2        001
758539    758611    1               1                1.1        001
767416    767704    1               1                1.0        001
801038    801514    3               1                33.2       001
809947    810021    3               1                6.6        001
818608    818832    3               1                18.2       001
820544    820639    3               1                33.5       001
826097    826397    3               1                35.0       001
828996    829386    1               1                4.4        001
839567    840019    3               1                27.9       001
853590    854554    1               1                98.7       001
879305    879657    1               1                22.8       001
898066    898978    1               1                30.1       001
916985    917586    3               1                49.1       001
919570    920500    1               1                47.3       001
920501    920795    3               1                3.1        001
920796    921147    1               1                12.9       001
942044    942268    1               1                12.7       001
946078    946665    3               1                6.0        001
946666    947441    1               1                14.7       001
950914    951222    3               1                40.5       001
955642    957285    3               1                19.1       001
962320    962714    3               1                123.7      001
984120    984438    3               1                62.1       001
984439    984500    1               1                10.6       001
1000781   1001184   1               1                0.2        001
1004723   1006525   1               1                186.3      001
1006526   1008580   3               1                8.7        001
1016797   1016985   1               1                15.6       001
1017793   1017820   1               1                12.3       001
1019935   1020059   3               1                16.0       001
1020060   1020123   1               1                1.8        001
1020371   1020769   3               1                81.8       001
1024194   1024830   3               1                39.4       001
1026187   1026352   3               1                8.2        001
1031247   1032078   1               1                97.2       001
1036372   1037412   3               1                55.2       001
1037413   1037543   1               1                17.5       001
1054444   1055011   1               1                22.5       001
1074181   1074235   1               1                14.4       001
1074236   1074243   3               1                2.9        001
1087891   1088034   3               1                0.3        001
1092427   1093698   1               1                116.5      001
1109475   1109748   1               1                25.5       001
1119297   1121167   1               1                12.1       001
1127693   1128074   3               1                47.5       001
1134224   1134477   3               1                17.7       001
1141831   1142949   3               1                53.8       001
1187896   1188216   3               1                11.6       001
1188217   1188643   1               1                12.0       001
1197115   1197208   3               1                3.0        001
1197703   1197770   1               1                17.2       001
1200902   1201305   3               1                7.6        001
1207168   1207419   1               1                55.0       001
1215946   1216632   1               1                44.6       001
1216786   1217080   1               1                8.4        001
1217081   1217375   3               1                33.6       001
1225477   1226596   1               1                95.1       001
1248379   1248879   3               1                12.8       001
1251011   1251496   3               1                32.6       001
1254637   1256856   1               1                45.6       001
1274731   1275525   3               1                138.4      001
1283789   1284245   1               1                9.4        001
1291181   1292257   1               1                166.8      001
1294670   1294877   1               1                7.1        001
1295366   1296235   1               1                95.5       001
1306837   1307305   3               1                26.8       001
1309145   1309711   1               1                19.6       001
1315801   1315962   1               1                12.2       001
1326058   1326268   1               1                21.5       001
1326269   1326334   3               1                29.1       001
1326335   1326789   1               1                46.4       001
1326790   1327053   3               1                30.5       001
1327054   1327662   1               1                70.0       001
1327663   1327822   3               1                6.9        001
1327823   1329076   1               1                194.6      001
1330444   1332855   1               1                103.3      001
1338581   1338832   3               1                16.0       001
1347225   1349515   1               1                57.7       001
1349905   1350414   1               1                61.4       001
1350415   1350533   3               1                23.8       001
1365862   1366196   3               1                20.6       001
1392538   1393485   3               1                59.5       001
1410367   1411051   1               1                1.7        001
1413071   1413783   1               1                41.1       001
1415923   1416500   1               1                62.9       001
1423719   1424818   1               1                96.7       001
1426876   1427920   1               1                42.5       001
1429915   1430102   1               1                21.8       001
1433575   1433687   3               1                1.8        001
1437277   1437860   3               1                74.7       001
1451313   1451611   1               1                0.7        001
1453246   1453335   1               1                40.9       001
1457915   1458660   3               1                26.7       001
1464274   1464944   3               1                33.9       001
1483657   1483920   3               1                8.6        001
1495044   1495651   3               1                20.5       001
1496951   1497264   3               1                16.8       001
1498219   1498981   3               1                79.5       001
1504430   1504602   1               1                1.7        001
1505073   1505832   1               1                85.9       001
1508882   1509407   1               1                1.7        001
1520375   1520917   1               1                19.3       001
1552121   1552639   1               1                1.8        001
1557884   1558068   3               1                10.3       001
1558069   1558287   1               1                13.1       001
1570324   1570471   1               1                0.1        001
1571038   1571966   1               1                88.2       001
1574125   1574472   1               1                36.5       001
1585413   1586362   1               1                94.1       001
1586875   1587612   1               1                62.4       001
1630241   1630534   1               1                7.1        001
1662775   1663488   1               1                68.2       001
1666373   1667223   3               1                31.7       001
1690820   1692283   3               1                15.1       001
1702481   1702865   3               1                7.1        001
1712322   1712589   1               1                14.9       001
1712590   1712686   3               1                1.2        001
1713018   1713430   3               1                20.4       001
1717177   1717282   1               1                11.7       001
1717283   1717797   3               1                50.8       001
1723901   1724535   3               1                12.6       001
1730948   1730982   1               1                0.7        001
1743268   1743682   3               1                6.0        001
1768332   1768387   1               1                22.8       001
1768772   1769957   1               1                57.9       001
1771376   1771498   1               1                23.2       001
1779591   1779877   1               1                6.0        001
1790635   1790751   3               1                17.0       001
1796551   1796982   3               1                25.9       001
1797394   1798861   3               1                48.1       001
1800970   1801636   1               1                118.1      001
1812364   1812874   1               1                34.3       001
1821676   1822358   1               1                39.7       001
1827275   1828038   1               1                51.4       001
1841938   1842040   1               1                2.4        001
1849318   1849626   1               1                24.4       001
1849891   1850406   1               1                9.6        001
1850898   1851349   1               1                1.6        001
20011     20156     3               2                7.9        027
29648     30712     3               2                152.8      027
42986     43008     1               2                4.8        027
63097     63920     1               2                95.9       027
74599     74715     3               2                6.6        027
101810    102027    3               2                8.1        027
119204    119343    1               2                10.3       027
119344    119575    3               2                3.1        027
121510    122665    1               2                101.5      027
152252    152337    3               2                3.6        027
157145    157824    1               2                9.8        027
163804    163987    1               2                5.4        027
175116    175402    1               2                1.1        027
182761    183720    1               2                113.2      027
190018    190599    3               2                14.7       027
190600    190839    1               2                5.4        027
200499    200545    3               2                5.7        027
212599    213075    3               2                26.3       027
213076    213571    1               2                15.8       027
213572    213737    3               2                4.9        027
214849    215694    3               2                93.7       027
221476    221655    1               2                10.7       027
241021    241933    3               2                133.0      027
252330    253875    1               2                29.6       027
265900    266145    3               2                6.6        027
268732    269814    1               2                163.8      027
301351    301590    3               2                72.7       027
301792    302462    3               2                99.5       027
304236    304326    1               2                18.3       027
315438    315759    3               2                13.1       027
323282    325408    1               2                4.2        027
333272    333738    3               2                55.4       027
336556    336713    1               2                16.6       027
338146    338526    3               2                8.6        027
352993    353259    1               2                18.5       027
362883    363015    1               2                12.9       027
363425    363623    3               2                48.5       027
368713    368782    1               2                25.1       027
368783    368791    3               2                2.6        027
368951    368973    3               2                7.6        027
384833    384981    1               2                1.4        027
384982    385437    3               2                4.6        027
434681    434901    3               2                16.6       027
447119    447680    1               2                22.8       027
452242    452694    1               2                10.8       027
455356    456092    1               2                66.2       027
456311    456559    3               2                30.0       027
509388    509497    1               2                3.6        027
514796    514891    3               2                25.2       027
518219    520983    3               2                156.8      027
527971    528259    1               2                13.4       027
528661    528739    1               2                8.3        027
531793    531975    3               2                8.7        027
533206    533679    3               2                4.0        027
543396    544357    3               2                3.6        027
547271    547324    3               2                7.0        027
580970    581183    3               2                10.0       027
586099    586467    3               2                0.8        027
595780    595937    3               2                12.5       027
597171    597235    3               2                7.8        027
598756    598929    3               2                3.0        027
616097    616365    3               2                11.4       027
630149    630429    3               2                9.2        027
636479    636811    3               2                50.9       027
653986    654676    3               2                35.9       027
660226    660641    1               2                25.3       027
663025    663077    3               2                17.6       027
668293    668979    1               2                13.1       027
694558    694859    1               2                39.2       027
704244    704976    3               2                15.1       027
712928    713080    1               2                5.7        027
718706    718931    1               2                12.6       027
730551    730759    3               2                25.9       027
731402    731813    3               2                30.9       027
746960    747176    1               2                5.1        027
751640    751774    1               2                41.9       027
756519    756943    1               2                100.0      027
767475    767755    1               2                3.6        027
774289    774844    1               2                69.2       027
776406    776643    1               2                35.6       027
792593    793672    3               2                43.7       027
795171    795912    3               2                26.9       027
806392    806500    1               2                25.5       027
812870    813471    1               2                89.9       027
816936    817093    1               2                7.1        027
820647    821113    1               2                51.3       027
821114    821321    3               2                5.6        027
821322    821751    1               2                10.5       027
821752    822334    3               2                14.6       027
829205    829521    1               2                33.4       027
830927    831295    1               2                21.6       027
853390    853565    1               2                0.3        027
879305    879676    1               2                23.2       027
880637    880686    3               2                3.1        027
882181    883590    1               2                0.7        027
888364    888904    3               2                2.2        027
888905    890848    1               2                76.8       027
895079    895293    3               2                9.9        027
902551    902872    3               2                76.4       027
907442    907863    3               2                18.3       027
915479    915555    3               2                4.4        027
939304    940161    1               2                104.8      027
960656    960993    3               2                18.6       027
961607    962005    3               2                24.7       027
967900    967989    3               2                5.2        027
976784    977017    3               2                1.7        027
984120    984438    3               2                62.1       027
984439    984496    1               2                11.2       027
986652    986956    3               2                21.0       027
986957    987039    1               2                10.0       027
987374    988554    3               2                138.5      027
1010975   1012630   3               2                192.0      027
1023549   1023738   3               2                5.1        027
1023739   1023841   1               2                2.4        027
1032957   1033079   3               2                2.8        027
1055039   1055494   3               2                34.8       027
1056745   1059650   1               2                140.7      027
1061750   1063075   1               2                169.3      027
1072781   1073002   1               2                1.0        027
1073003   1074190   3               2                48.6       027
1090291   1090893   1               2                6.6        027
1109475   1109574   1               2                17.0       027
1122726   1123588   1               2                63.7       027
1129211   1129623   3               2                89.4       027
1138006   1138937   1               2                22.6       027
1149470   1149670   3               2                10.9       027
1179666   1179697   3               2                11.2       027
1197632   1198407   1               2                25.2       027
1198720   1199491   1               2                31.3       027
1199492   1199892   3               2                3.0        027
1199893   1200661   1               2                49.3       027
1200662   1201108   3               2                8.5        027
1201345   1201855   3               2                16.5       027
1204035   1205185   1               2                1.1        027
1208886   1209412   1               2                68.0       027
1215926   1217051   1               2                44.3       027
1217452   1217616   3               2                29.1       027
1227403   1227699   1               2                33.4       027
1238645   1239097   3               2                16.5       027
1243097   1243702   3               2                15.0       027
1251011   1251381   3               2                38.3       027
1260508   1261284   1               2                107.1      027
1263975   1264037   3               2                15.5       027
1266122   1266240   3               2                1.5        027
1279910   1280005   1               2                12.9       027
1302852   1303578   3               2                21.9       027
1306934   1307028   1               2                1.3        027
1307029   1307367   3               2                12.1       027
1321450   1321545   1               2                6.5        027
1349548   1349895   3               2                103.1      027
1356911   1357179   3               2                40.8       027
1362045   1362766   3               2                58.1       027
1362767   1363750   1               2                192.4      027
1365928   1366508   1               2                8.4        027
1366509   1367358   3               2                22.0       027
1371080   1372539   1               2                55.5       027
1375245   1376137   3               2                137.5      027
1377376   1377459   3               2                7.7        027
1380414   1380922   3               2                27.5       027
1401755   1402182   3               2                3.2        027
1403729   1404496   3               2                22.8       027
1404740   1405803   1               2                34.4       027
1417963   1420202   1               2                292.3      027
1423906   1424787   1               2                60.5       027
1426028   1426147   1               2                26.1       027
1429915   1430474   1               2                79.4       027
1435123   1435206   3               2                33.4       027
1450990   1452483   1               2                41.5       027
1453474   1453686   3               2                1.3        027
1480016   1480498   3               2                16.5       027
1493753   1494765   3               2                58.6       027
1497014   1497169   3               2                1.1        027
1515620   1516079   3               2                20.8       027
1516080   1516604   1               2                74.7       027
1557539   1557865   1               2                24.8       027
1573926   1573994   3               2                19.7       027
1587667   1587705   1               2                4.5        027
1589605   1589682   3               2                6.3        027
1596254   1596728   3               2                18.4       027
1596949   1597203   3               2                10.7       027
1601851   1602183   3               2                22.5       027
1602184   1602298   1               2                3.3        027
1605700   1605760   3               2                15.9       027
1622639   1622990   3               2                55.3       027
1628969   1629283   3               2                25.7       027
1629539   1629601   3               2                1.9        027
1629829   1630374   3               2                38.8       027
1636858   1637083   1               2                0.8        027
1644971   1645159   1               2                19.6       027
1650848   1651056   1               2                21.7       027
1662803   1663488   1               2                61.0       027
1670978   1671161   3               2                2.5        027
1694558   1694629   3               2                11.5       027
1696202   1696549   1               2                2.4        027
1717177   1717282   1               2                11.7       027
1717283   1717797   3               2                50.8       027
1729598   1730325   3               2                68.9       027
1752616   1752871   3               2                14.0       027
1756645   1757251   3               2                46.9       027
1768332   1768572   1               2                20.6       027
1771894   1771967   3               2                24.2       027
1787960   1788154   3               2                9.6        027
1788155   1789717   1               2                21.3       027
1803526   1805052   1               2                71.5       027
1805053   1805520   3               2                26.9       027
1805521   1805598   1               2                0.8        027
1814206   1814484   1               2                31.1       027
1826181   1826268   1               2                7.3        027
1830489   1830554   3               2                1.6        027
1830555   1830753   1               2                18.6       027
1832489   1832812   3               2                1.0        027
1837764   1838937   1               2                115.2      027
1841501   1841696   3               2                6.3        027
8395      8785      3               3                48.9       050
53126     53193     1               3                1.5        050
55014     55066     3               3                7.2        050
63966     64543     3               3                2.3        050
67442     67916     3               3                10.0       050
72943     73164     1               3                6.4        050
103007    103495    3               3                25.7       050
103775    104227    1               3                24.7       050
119204    119343    1               3                10.4       050
119344    119583    3               3                15.2       050
121547    122114    1               3                64.1       050
122611    122686    3               3                23.9       050
133418    133551    3               3                15.0       050
133552    135117    1               3                157.4      050
136737    136764    3               3                18.9       050
156007    156082    3               3                15.9       050
157145    157758    1               3                12.2       050
163804    163920    1               3                6.6        050
167501    167844    3               3                27.3       050
168455    168558    1               3                0.8        050
182720    183417    1               3                110.1      050
187106    187621    1               3                3.9        050
193513    193866    3               3                5.9        050
196004    196336    3               3                12.5       050
198974    199060    3               3                24.3       050
206491    206746    1               3                2.2        050
215648    215694    1               3                8.1        050
223920    224896    1               3                3.4        050
227501    227562    3               3                10.6       050
241730    241947    1               3                31.5       050
252737    253065    1               3                16.0       050
256282    256687    3               3                5.2        050
266695    266875    3               3                12.5       050
268732    269808    1               3                158.6      050
269809    269893    3               3                27.5       050
278276    278374    1               3                4.4        050
294130    294243    1               3                35.3       050
298450    298972    3               3                1.7        050
302838    303115    1               3                29.3       050
303116    303691    3               3                114.5      050
315509    315759    3               3                18.0       050
320012    320227    3               3                34.0       050
324194    325485    1               3                4.7        050
333595    333715    3               3                10.1       050
348745    348966    3               3                13.0       050
349924    350676    3               3                3.8        050
364852    365242    1               3                5.7        050
378569    379365    3               3                7.5        050
379366    379805    1               3                6.4        050
379806    380491    3               3                6.4        050
406621    406693    3               3                6.9        050
419489    420279    1               3                24.8       050
422027    422748    3               3                4.5        050
431059    431850    1               3                24.7       050
443867    444393    1               3                21.8       050
444773    444868    1               3                12.9       050
446638    447680    1               3                46.0       050
476662    477709    3               3                42.7       050
499231    499695    1               3                30.7       050
509388    509497    1               3                3.6        050
512410    513307    1               3                13.1       050
514759    514891    3               3                24.2       050
533680    536683    3               3                71.6       050
547456    547947    3               3                8.1        050
555721    555782    3               3                3.9        050
562400    562517    3               3                4.8        050
583642    584028    1               3                7.1        050
593654    594518    1               3                16.5       050
612030    612551    3               3                23.7       050
633079    633523    3               3                62.3       050
636308    636782    1               3                33.6       050
639816    640363    3               3                133.5      050
653916    654802    3               3                50.3       050
662060    662668    3               3                10.0       050
662669    662944    1               3                6.6        050
679763    679889    3               3                27.6       050
708118    708478    3               3                15.6       050
709229    710320    1               3                13.8       050
710520    711034    3               3                21.0       050
718706    718931    1               3                12.7       050
735284    735705    3               3                23.3       050
741499    741600    3               3                6.0        050
763104    763180    1               3                0.9        050
765026    765114    1               3                11.6       050
771176    771711    1               3                82.6       050
775727    776166    1               3                32.6       050
783765    784344    3               3                28.3       050
792644    792939    1               3                10.0       050
792940    793461    3               3                22.1       050
803871    804357    3               3                57.8       050
806392    806487    1               3                20.1       050
811378    812502    3               3                104.6      050
812503    813208    1               3                67.3       050
819448    819588    1               3                20.8       050
819589    819760    3               3                21.5       050
826041    826249    1               3                17.8       050
826250    826414    3               3                22.3       050
867158    867379    3               3                3.5        050
867724    867916    3               3                8.1        050
878813    879385    1               3                19.4       050
923596    924889    1               3                119.0      050
926002    926601    1               3                88.4       050
934060    934531    1               3                6.4        050
938792    940161    1               3                71.5       050
941777    942361    1               3                23.3       050
946477    946665    3               3                3.7        050
946666    946838    1               3                4.6        050
949284    949362    1               3                17.9       050
953578    953956    3               3                31.9       050
953957    954115    1               3                12.5       050
954116    954357    3               3                5.4        050
955171    955700    3               3                18.7       050
959767    959898    3               3                11.1       050
962471    962956    3               3                70.8       050
964400    965302    3               3                75.6       050
968131    968607    3               3                31.6       050
975056    975579    3               3                22.0       050
984139    984275    1               3                14.7       050
1007132   1007382   1               3                6.4        050
1010592   1010715   3               3                7.9        050
1017535   1017820   1               3                7.5        050
1055495   1056354   1               3                42.2       050
1111103   1111259   3               3                10.8       050
1111260   1111300   1               3                9.2        050
1120886   1121718   1               3                5.6        050
1121719   1121920   3               3                10.9       050
1122846   1123560   3               3                130.8      050
1124356   1124575   1               3                6.5        050
1124576   1124869   3               3                10.1       050
1127713   1127958   1               3                14.8       050
1136626   1136815   3               3                17.6       050
1140648   1140825   3               3                7.4        050
1149491   1149596   1               3                7.6        050
1168682   1168941   1               3                23.0       050
1175199   1175340   1               3                8.3        050
1197632   1198071   1               3                46.1       050
1217705   1217937   3               3                32.0       050
1243703   1244409   3               3                20.2       050
1260240   1260445   3               3                8.9        050
1260446   1261284   1               3                101.0      050
1262164   1262895   3               3                119.5      050
1282043   1282212   1               3                0.5        050
1287237   1288071   3               3                193.3      050
1315322   1315426   3               3                14.0       050
1325088   1325566   1               3                119.5      050
1326335   1326475   1               3                12.2       050
1327288   1327662   1               3                23.1       050
1327663   1327822   3               3                7.0        050
1327823   1328067   1               3                26.4       050
1328354   1329082   1               3                122.1      050
1333697   1334364   1               3                53.4       050
1335007   1335141   3               3                12.8       050
1338581   1338832   3               3                16.1       050
1349905   1350157   1               3                50.2       050
1352846   1353439   3               3                177.7      050
1363012   1363157   1               3                62.5       050
1366435   1366959   3               3                16.0       050
1367174   1367358   3               3                5.4        050
1373127   1373631   1               3                42.3       050
1380397   1381065   3               3                51.5       050
1382210   1384349   3               3                218.0      050
1390856   1391817   1               3                55.5       050
1391818   1392537   3               3                22.4       050
1404740   1405212   1               3                3.1        050
1405213   1405437   3               3                24.3       050
1405438   1405803   1               3                29.2       050
1412876   1413070   3               3                8.0        050
1423590   1424346   3               3                168.1      050
1430753   1430919   1               3                17.8       050
1459487   1459560   1               3                9.0        050
1459805   1460350   3               3                23.9       050
1482545   1483564   3               3                149.8      050
1488820   1489210   3               3                4.5        050
1496051   1496155   1               3                28.9       050
1496156   1496265   3               3                15.7       050
1497311   1498185   1               3                112.0      050
1515589   1516079   3               3                20.7       050
1516080   1516604   1               3                75.0       050
1557569   1557765   1               3                9.5        050
1557766   1558068   3               3                19.5       050
1558069   1558287   1               3                13.2       050
1567931   1568045   1               3                5.0        050
1568426   1568833   1               3                20.9       050
1571038   1571361   1               3                8.5        050
1587089   1587612   1               3                50.2       050
1588556   1589166   3               3                36.2       050
1589167   1589278   1               3                13.2       050
1589279   1589366   3               3                11.7       050
1607235   1607533   3               3                14.6       050
1624082   1624225   3               3                0.3        050
1629136   1629532   3               3                61.3       050
1630751   1631302   1               3                130.4      050
1636920   1637200   1               3                3.7        050
1642914   1643581   3               3                3.9        050
1662791   1663488   1               3                60.4       050
1671332   1671348   1               3                0.8        050
1671349   1672216   3               3                34.0       050
1673714   1674006   1               3                11.7       050
1679972   1680534   3               3                19.9       050
1687413   1687558   3               3                6.2        050
1688480   1689085   3               3                89.9       050
1695108   1695675   1               3                9.0        050
1717177   1717282   1               3                11.7       050
1717283   1717397   3               3                15.0       050
1717976   1718380   3               3                2.9        050
1718381   1719444   1               3                15.7       050
1719445   1719706   3               3                5.8        050
1727875   1728094   1               3                8.1        050
1739464   1741466   3               3                84.7       050
1745359   1745575   1               3                19.0       050
1745576   1745896   3               3                10.1       050
1745897   1746121   1               3                22.2       050
1746122   1746399   3               3                25.3       050
1746400   1747156   1               3                4.6        050
1764598   1764709   1               3                7.1        050
1768450   1768717   3               3                13.2       050
1771880   1771967   3               3                26.9       050
1787756   1788919   3               3                45.7       050
1788920   1789717   1               3                16.5       050
1792907   1793757   3               3                17.0       050
1799536   1799662   3               3                4.2        050
1802033   1802608   3               3                69.5       050
1813720   1814484   1               3                7.3        050
1822949   1823030   1               3                14.9       050
1826076   1826268   3               3                5.0        050
1832365   1832640   1               3                2.6        050
1832641   1832812   3               3                4.6        050
1837764   1838997   1               3                106.9      050
1844065   1844257   1               3                11.6       050
1848692   1849033   1               3                18.5       050
1         128       3               4                15.7       066
3858      4251      3               4                0.0        066
15637     15886     3               4                11.1       066
16144     16500     3               4                22.6       066
36339     37596     3               4                38.4       066
41164     41302     3               4                10.4       066
42941     43008     1               4                3.3        066
55819     56326     3               4                40.1       066
57659     57882     3               4                0.9        066
58706     59097     1               4                27.1       066
59098     59190     3               4                8.9        066
62818     63482     3               4                25.1       066
63966     64543     3               4                2.3        066
97976     98055     1               4                6.1        066
101810    102027    3               4                8.2        066
117766    117868    3               4                14.3       066
122914    123128    3               4                23.2       066
131924    132016    3               4                13.3       066
136303    136351    3               4                21.7       066
138403    139881    3               4                132.0      066
141115    141198    3               4                19.6       066
141638    141941    3               4                47.9       066
142319    142396    3               4                10.7       066
163804    163992    1               4                5.2        066
166108    166146    1               4                15.3       066
171519    172011    3               4                63.4       066
173463    173808    3               4                30.9       066
188759    189679    3               4                194.8      066
194605    195207    3               4                7.8        066
195281    195877    3               4                1.9        066
199141    199582    3               4                0.9        066
199583    199659    1               4                20.9       066
200111    200480    3               4                32.6       066
205296    206232    1               4                1.0        066
215648    215694    1               4                8.1        066
217796    218148    3               4                36.2       066
227491    227621    3               4                17.5       066
227622    227757    1               4                14.8       066
237059    237922    3               4                94.4       066
245833    246138    1               4                34.7       066
246139    246358    3               4                5.0        066
246359    246442    1               4                3.8        066
249785    250413    1               4                21.0       066
282562    282750    1               4                15.7       066
282952    283366    1               4                2.6        066
291579    292060    1               4                46.1       066
292061    292266    3               4                2.9        066
292267    292677    1               4                15.9       066
304197    304375    1               4                22.9       066
333272    334651    3               4                138.5      066
361095    361821    3               4                49.0       066
361822    362212    1               4                27.2       066
362883    363087    1               4                14.3       066
363088    363553    3               4                57.8       066
363554    363769    1               4                34.0       066
366819    369020    3               4                353.9      066
375283    375651    1               4                5.3        066
375652    376092    3               4                8.8        066
379306    379724    1               4                7.1        066
379725    380319    3               4                3.8        066
380320    380934    1               4                14.7       066
391678    393706    1               4                81.8       066
414281    414646    3               4                43.1       066
419489    420279    1               4                24.7       066
425519    425864    3               4                34.8       066
426499    426717    1               4                5.1        066
443867    444055    1               4                1.0        066
444211    444820    1               4                12.3       066
471349    471633    1               4                15.5       066
498325    499216    3               4                45.0       066
500204    500565    3               4                8.2        066
512644    513435    3               4                0.5        066
514759    514891    3               4                24.2       066
517801    517830    1               4                8.8        066
519235    520897    1               4                118.0      066
521648    522154    3               4                45.9       066
529532    530559    1               4                123.3      066
584155    584257    1               4                4.1        066
584258    584578    3               4                10.1       066
584579    584934    1               4                24.4       066
584935    585236    3               4                0.7        066
585326    585399    3               4                1.1        066
585400    585712    1               4                36.0       066
585713    586017    3               4                0.6        066
597293    597404    1               4                0.4        066
612030    612603    3               4                27.0       066
615377    615808    1               4                77.4       066
615809    616428    3               4                10.7       066
616429    616732    1               4                15.9       066
616733    617880    3               4                50.9       066
621066    621388    1               4                89.4       066
629090    629608    3               4                39.2       066
631629    632056    1               4                71.0       066
633079    633523    3               4                68.9       066
641760    642028    3               4                11.5       066
647323    647827    3               4                42.2       066
658251    658956    1               4                13.7       066
658957    659118    3               4                8.6        066
662060    662668    3               4                9.9        066
662669    662944    1               4                6.6        066
666656    667554    1               4                126.3      066
687288    687762    1               4                17.0       066
706062    706945    1               4                159.6      066
709229    711034    3               4                90.6       066
715220    715416    3               4                25.2       066
725515    725666    1               4                23.9       066
725667    726619    3               4                86.5       066
727430    729264    3               4                81.3       066
729782    730328    3               4                31.9       066
732940    733209    3               4                22.1       066
737512    738095    1               4                28.0       066
745943    747176    1               4                36.7       066
751643    751774    1               4                42.6       066
758612    758690    3               4                12.9       066
767046    767771    1               4                4.4        066
788219    788367    1               4                15.5       066
792432    792548    3               4                8.5        066
801631    801767    1               4                38.9       066
814650    815017    1               4                21.8       066
815018    815307    3               4                49.7       066
820540    820639    3               4                38.4       066
826041    826419    1               4                28.1       066
834801    835191    1               4                32.8       066
837609    838301    3               4                90.9       066
840986    841400    1               4                17.2       066
841401    841631    3               4                9.0        066
842616    842670    3               4                6.9        066
853021    853197    3               4                32.2       066
857775    858183    1               4                24.2       066
868837    868948    1               4                17.7       066
869087    870526    1               4                189.6      066
874415    874530    3               4                0.2        066
878887    879513    1               4                21.1       066
888059    888296    3               4                7.0        066
889519    890012    3               4                22.1       066
892453    893600    1               4                87.8       066
923615    923891    1               4                35.6       066
926002    926601    1               4                88.3       066
932782    932877    1               4                12.9       066
938347    940294    1               4                65.6       066
946710    946977    1               4                10.0       066
949284    949404    1               4                14.3       066
952594    952977    3               4                67.5       066
959870    960171    1               4                5.4        066
960172    960354    3               4                16.2       066
967118    968106    3               4                29.7       066
980079    980527    3               4                24.9       066
1007072   1007623   1               4                1.1        066
1010920   1011144   3               4                24.3       066
1019896   1020175   3               4                12.5       066
1020176   1020304   1               4                4.0        066
1020460   1020568   1               4                5.5        066
1035376   1035500   3               4                4.3        066
1042544   1043211   1               4                1.3        066
1053908   1054168   3               4                49.0       066
1055495   1056354   1               4                42.1       066
1058382   1058476   3               4                4.8        066
1080352   1080583   1               4                27.7       066
1104628   1104865   1               4                15.4       066
1110088   1110683   3               4                24.2       066
1122726   1123905   1               4                80.1       066
1129183   1129308   3               4                15.9       066
1129640   1129818   1               4                7.4        066
1131701   1132197   1               4                21.9       066
1135526   1136625   1               4                1.7        066
1136626   1136815   3               4                17.5       066
1162958   1163434   1               4                76.2       066
1169095   1169848   1               4                18.2       066
1180313   1180596   3               4                17.3       066
1181719   1183528   3               4                256.4      066
1197632   1198020   1               4                44.9       066
1201109   1201906   3               4                19.0       066
1215740   1217051   1               4                54.4       066
1230361   1232162   3               4                229.7      066
1234977   1235593   3               4                0.6        066
1244205   1244255   3               4                41.0       066
1251074   1251303   3               4                30.1       066
1256168   1256215   3               4                1.4        066
1256216   1256712   1               4                20.4       066
1262164   1262895   3               4                119.3      066
1264665   1265302   3               4                3.3        066
1275526   1276828   3               4                39.1       066
1278277   1278765   1               4                61.7       066
1278766   1279451   3               4                21.1       066
1279452   1279665   1               4                17.3       066
1315322   1316355   3               4                170.3      066
1324960   1325566   1               4                139.1      066
1326058   1326268   1               4                21.6       066
1326269   1326334   3               4                29.2       066
1326335   1326688   1               4                17.7       066
1326689   1327057   3               4                30.8       066
1327058   1327431   1               4                64.2       066
1327766   1327806   3               4                4.2        066
1327807   1329082   1               4                197.1      066
1331239   1331337   1               4                2.7        066
1332871   1332967   1               4                6.5        066
1347964   1348111   1               4                6.1        066
1348112   1348707   3               4                35.5       066
1348708   1348801   1               4                10.9       066
1349905   1350138   1               4                53.0       066
1357193   1357465   3               4                61.8       066
1380832   1381098   3               4                11.6       066
1389490   1389737   3               4                18.2       066
1401755   1402182   3               4                3.3        066
1403729   1404496   3               4                24.4       066
1404740   1405279   1               4                10.0       066
1405280   1405437   3               4                12.6       066
1405438   1405621   1               4                10.5       066
1424569   1424787   1               4                1.1        066
1429899   1429975   3               4                32.3       066
1429976   1430430   1               4                61.1       066
1433872   1433987   3               4                4.9        066
1453291   1453429   3               4                67.4       066
1457140   1457673   1               4                17.0       066
1458836   1459030   1               4                11.4       066
1459031   1459696   3               4                59.1       066
1478536   1478624   1               4                0.2        066
1482545   1484297   3               4                111.9      066
1497883   1498185   1               4                35.0       066
1550855   1552686   3               4                93.8       066
1570588   1570965   1               4                35.8       066
1588722   1589682   3               4                74.7       066
1600502   1601085   3               4                28.0       066
1604769   1606755   3               4                14.1       066
1606756   1607234   1               4                2.9        066
1628701   1628836   1               4                28.7       066
1645061   1645159   1               4                17.2       066
1650650   1651499   1               4                108.1      066
1652940   1653219   1               4                2.5        066
1658348   1658585   1               4                19.1       066
1662791   1663488   1               4                60.3       066
1665112   1666029   3               4                65.3       066
1667830   1669271   3               4                59.7       066
1671332   1671348   1               4                0.8        066
1671349   1672177   3               4                33.0       066
1673714   1674502   3               4                53.3       066
1682263   1682616   1               4                12.9       066
1685782   1686592   1               4                75.6       066
1686593   1686709   3               4                32.0       066
1687413   1687586   3               4                6.0        066
1688480   1689085   3               4                89.8       066
1699489   1700461   1               4                59.8       066
1707155   1707588   3               4                11.8       066
1714091   1715018   3               4                147.2      066
1715663   1715805   3               4                10.1       066
1743739   1744563   3               4                42.6       066
1755514   1756372   1               4                6.8        066
1758839   1760023   3               4                83.3       066
1761430   1761558   3               4                2.4        066
1763875   1764300   3               4                10.8       066
1769958   1770738   3               4                53.9       066
1773261   1773398   3               4                3.5        066
1786062   1786696   3               4                56.0       066
1788698   1788831   3               4                2.2        066
1792753   1793416   3               4                20.8       066
1793417   1793848   1               4                0.3        066
1800970   1801636   1               4                118.4      066
1813650   1814484   1               4                6.5        066
1826411   1827199   3               4                156.0      066
1830212   1830534   3               4                52.3       066
1834397   1834574   3               4                29.8       066
1835827   1836199   3               4                2.8        066
3858      4297      3               5                0.6        072
22573     23717     3               5                2.7        072
55819     56326     3               5                40.2       072
74599     74715     3               5                6.6        072
75023     75111     3               5                7.3        072
78517     78985     1               5                77.3       072
119240    119343    1               5                7.8        072
119344    119566    3               5                14.7       072
121506    121738    3               5                36.4       072
122337    122665    1               5                42.8       072
131924    132086    3               5                16.1       072
135131    136471    1               5                160.3      072
136693    137403    1               5                57.4       072
138121    138204    3               5                17.1       072
142770    142882    1               5                3.4        072
142883    143283    3               5                5.3        072
171248    171423    3               5                23.2       072
182720    183698    1               5                128.5      072
187427    187690    1               5                0.8        072
241997    242287    3               5                142.5      072
242288    242356    1               5                22.6       072
248460    248887    1               5                12.1       072
249163    249726    1               5                6.8        072
266602    266875    3               5                12.9       072
282519    282669    3               5                15.3       072
287722    288705    3               5                8.1        072
310934    311220    3               5                26.4       072
322993    324789    1               5                3.2        072
336102    336432    1               5                22.8       072
336433    336535    3               5                2.4        072
344887    345153    1               5                7.0        072
345154    345399    3               5                5.2        072
346319    346548    1               5                3.2        072
363490    363769    1               5                39.7       072
367672    367995    3               5                34.9       072
367996    368178    1               5                33.8       072
368179    368502    3               5                34.9       072
368503    369393    1               5                46.8       072
369394    370527    3               5                103.8      072
370528    370750    1               5                22.4       072
381061    383959    1               5                251.6      072
441232    441384    3               5                36.0       072
453439    453612    1               5                17.1       072
453719    454002    3               5                41.4       072
463829    464232    3               5                4.1        072
464519    464650    3               5                3.8        072
474632    475063    1               5                10.5       072
475980    476649    3               5                19.1       072
477490    478003    3               5                8.5        072
491536    492504    3               5                42.3       072
493270    494220    3               5                54.6       072
496909    497179    3               5                1.6        072
497334    497902    3               5                2.6        072
498385    499162    1               5                32.7       072
536279    536374    3               5                8.6        072
571504    571896    1               5                16.9       072
625213    625419    1               5                1.6        072
629215    630429    3               5                11.6       072
645483    645971    1               5                32.5       072
658681    658724    1               5                11.3       072
662158    662717    3               5                27.9       072
662718    662998    1               5                12.4       072
678377    678507    3               5                3.9        072
678508    679506    1               5                102.0      072
680909    682014    3               5                63.0       072
706062    706945    1               5                155.1      072
730551    730753    3               5                22.4       072
735910    736132    1               5                22.4       072
737678    738072    3               5                4.4        072
760829    761522    1               5                82.5       072
781826    782394    1               5                42.8       072
782953    783381    1               5                62.0       072
798323    798372    3               5                7.6        072
850193    850714    1               5                33.7       072
855827    856473    3               5                27.6       072
891707    891856    1               5                6.0        072
895079    895293    3               5                10.0       072
904306    906568    1               5                43.4       072
916985    917586    3               5                47.5       072
946839    947449    1               5                11.1       072
956075    957285    3               5                10.7       072
984135    984424    3               5                61.7       072
984425    984500    1               5                13.4       072
988571    988992    1               5                62.8       072
1007072   1007382   1               5                6.4        072
1023763   1023841   3               5                12.9       072
1060639   1061071   3               5                44.7       072
1069993   1071198   1               5                75.1       072
1071734   1072105   1               5                5.2        072
1072106   1072318   3               5                5.4        072
1081185   1082350   1               5                83.0       072
1093465   1093698   1               5                17.5       072
1109475   1109574   1               5                17.0       072
1112950   1113888   1               5                21.2       072
1122846   1123447   3               5                108.5      072
1123448   1123588   1               5                8.4        072
1129961   1131107   1               5                120.2      072
1132265   1133038   1               5                112.3      072
1134552   1135443   3               5                0.4        072
1135444   1136625   1               5                2.5        072
1136626   1136815   3               5                17.6       072
1141831   1142949   3               5                54.2       072
1145746   1146688   3               5                43.7       072
1147679   1148238   3               5                43.5       072
1154705   1154923   3               5                2.4        072
1180701   1181153   3               5                42.9       072
1181719   1183528   3               5                258.9      072
1205248   1205367   1               5                6.4        072
1207168   1207419   1               5                55.2       072
1237492   1238199   1               5                2.1        072
1238200   1238452   3               5                7.8        072
1248379   1248879   3               5                15.7       072
1256168   1256373   3               5                7.3        072
1260240   1260583   3               5                35.0       072
1260584   1261284   1               5                73.7       072
1349548   1349895   3               5                106.1      072
1356292   1356553   3               5                28.8       072
1358294   1358536   1               5                15.0       072
1376152   1376573   1               5                18.4       072
1376827   1377241   1               5                8.6        072
1377242   1378476   3               5                8.3        072
1431493   1431807   3               5                16.9       072
1435123   1435201   3               5                31.8       072
1445119   1446324   1               5                111.1      072
1449289   1449469   3               5                4.1        072
1451340   1451966   3               5                18.3       072
1453269   1453335   1               5                26.0       072
1458836   1459030   1               5                11.4       072
1459031   1459696   3               5                59.2       072
1471954   1472017   3               5                29.8       072
1480337   1480552   3               5                15.3       072
1556443   1557721   3               5                14.9       072
1557722   1558287   1               5                22.8       072
1568731   1568833   1               5                12.1       072
1574737   1574911   3               5                19.1       072
1574912   1575267   1               5                76.3       072
1583928   1584065   3               5                10.5       072
1628701   1628881   1               5                29.4       072
1660452   1660626   1               5                4.4        072
1674248   1674408   3               5                16.3       072
1702803   1703061   3               5                2.1        072
1712322   1712757   1               5                19.2       072
1728969   1729025   3               5                2.4        072
1729026   1729069   1               5                1.7        072
1737215   1737529   3               5                9.0        072
1771544   1771791   3               5                41.4       072
1773711   1774788   3               5                110.6      072
1785596   1785986   1               5                1.3        072
1827275   1828038   1               5                51.7       072
1832292   1832526   1               5                1.7        072
1837764   1839064   1               5                103.5      072
1839065   1839501   3               5                36.6       072
2374      3799      3               6                14.6       075
22573     23717     3               6                2.6        075
52372     52710     1               6                3.9        075
101810    102027    3               6                8.1        075
116189    116319    3               6                3.8        075
122180    122517    1               6                9.2        075
133507    134502    3               6                80.7       075
134503    134748    1               6                34.6       075
139231    139458    3               6                30.2       075
140435    141198    3               6                9.3        075
141638    141941    3               6                47.7       075
142319    142725    3               6                13.0       075
160321    160593    1               6                19.8       075
160594    160891    3               6                21.5       075
160892    161717    1               6                93.5       075
166108    166146    1               6                15.2       075
171519    172011    3               6                63.1       075
188798    189142    3               6                27.0       075
189245    189679    3               6                69.8       075
194201    194578    3               6                19.3       075
196952    197463    3               6                57.0       075
213788    213865    1               6                6.3        075
223241    223338    1               6                14.9       075
227300    227638    3               6                41.5       075
227639    227757    1               6                6.4        075
241048    241236    1               6                17.5       075
242192    242299    3               6                57.4       075
242300    242355    1               6                32.1       075
248460    251043    1               6                82.2       075
273911    274405    3               6                71.5       075
276189    276409    3               6                26.6       075
277469    278005    3               6                34.1       075
281536    281668    1               6                7.1        075
285994    286690    1               6                11.5       075
302838    302931    1               6                20.3       075
323464    325230    1               6                2.1        075
333272    333738    3               6                55.3       075
347893    348050    1               6                2.3        075
348051    348232    3               6                16.2       075
360842    360923    3               6                5.9        075
362883    363070    1               6                13.7       075
363071    363544    3               6                48.5       075
363545    363769    1               6                44.3       075
366819    368034    3               6                138.9      075
368035    368721    1               6                97.5       075
391541    391658    3               6                10.4       075
430955    431128    3               6                37.4       075
465536    465995    3               6                1.4        075
500554    500937    1               6                24.0       075
505545    506677    1               6                77.7       075
506678    507055    3               6                14.5       075
507056    507936    1               6                71.3       075
540956    541072    3               6                19.3       075
558467    558564    3               6                4.5        075
606796    607243    3               6                6.0        075
629647    630101    3               6                0.9        075
631207    632056    1               6                93.2       075
633176    633412    1               6                29.1       075
647000    647083    3               6                14.5       075
724151    724408    1               6                13.8       075
724409    724602    3               6                2.0        075
730713    731095    3               6                7.2        075
731383    731994    1               6                29.3       075
739532    739725    1               6                3.4        075
750494    750643    3               6                19.6       075
775452    775518    1               6                9.8        075
776788    777700    1               6                74.3       075
793130    793420    3               6                8.6        075
794725    794983    3               6                13.7       075
798581    798744    3               6                39.1       075
801855    801890    3               6                7.5        075
806392    806487    1               6                20.0       075
808747    808830    3               6                14.5       075
808831    808887    1               6                28.6       075
811766    813192    3               6                155.1      075
818996    819396    3               6                1.9        075
824463    824707    3               6                66.3       075
840986    841849    1               6                25.3       075
841850    842662    3               6                0.1        075
843686    844648    3               6                17.6       075
845596    847392    3               6                0.1        075
847393    847875    1               6                27.5       075
861901    862067    1               6                11.7       075
867724    867924    3               6                7.5        075
883648    883854    3               6                39.7       075
906332    906467    3               6                0.6        075
915632    915880    1               6                5.0        075
930119    930135    3               6                9.5        075
930634    930894    1               6                48.7       075
934152    934335    3               6                14.1       075
952594    953069    3               6                56.5       075
953648    954141    1               6                18.8       075
982331    982383    1               6                9.6        075
982600    984016    1               6                19.1       075
1010945   1011144   1               6                9.2        075
1017535   1017820   1               6                7.4        075
1074014   1074202   1               6                1.0        075
1080381   1080583   1               6                22.2       075
1109500   1109664   1               6                10.0       075
1111247   1111300   1               6                14.6       075
1127713   1128149   1               6                6.3        075
1129211   1129308   3               6                14.9       075
1138006   1139011   1               6                34.2       075
1146778   1147678   1               6                36.5       075
1150619   1151429   1               6                3.3        075
1151430   1151626   3               6                1.9        075
1162970   1163434   1               6                77.4       075
1178563   1179257   3               6                17.8       075
1187918   1188409   3               6                32.1       075
1197632   1198071   1               6                45.7       075
1201153   1201199   3               6                1.4        075
1201472   1203039   3               6                15.1       075
1204939   1205247   3               6                34.2       075
1208886   1209412   1               6                67.9       075
1252054   1253053   3               6                211.5      075
1262164   1262895   3               6                118.8      075
1306468   1306797   3               6                15.8       075
1315322   1316355   3               6                169.5      075
1331393   1331627   3               6                5.6        075
1331628   1332855   1               6                78.1       075
1347938   1348062   1               6                6.0        075
1349905   1350258   1               6                50.6       075
1423709   1424422   1               6                92.4       075
1430822   1431732   3               6                65.4       075
1453246   1453335   1               6                40.8       075
1477528   1477629   3               6                6.0        075
1488323   1489210   3               6                8.9        075
1529302   1529971   3               6                35.5       075
1574125   1574911   1               6                101.6      075
1574912   1575301   3               6                36.5       075
1588747   1589154   3               6                31.2       075
1589155   1589639   1               6                24.1       075
1619509   1620403   1               6                7.0        075
1622639   1622990   3               6                55.3       075
1628708   1628815   1               6                30.9       075
1635721   1635904   1               6                22.2       075
1662803   1663488   1               6                60.9       075
1673714   1674502   1               6                21.8       075
1700605   1700854   1               6                52.8       075
1715019   1715320   1               6                15.9       075
1740124   1741300   1               6                23.3       075
1744792   1745052   1               6                1.9        075
1754545   1754719   3               6                14.9       075
1768332   1768387   1               6                22.7       075
1770904   1771531   1               6                54.4       075
1786306   1786696   3               6                48.6       075
1787756   1788043   3               6                4.6        075
1792893   1793757   3               6                18.8       075
1813720   1814484   1               6                8.2        075
1827275   1828038   1               6                51.3       075
1830212   1830534   3               6                52.1       075
1837177   1837708   1               6                39.8       075
1844048   1844257   1               6                12.0       075
1848692   1849033   1               6                18.3       075
3856      4251      3               7                0.1        087
22573     23717     3               7                2.7        087
55819     56326     3               7                40.1       087
74599     74715     3               7                6.6        087
75023     75111     3               7                7.3        087
78517     78985     1               7                77.3       087
119240    119343    1               7                7.8        087
119344    119566    3               7                14.7       087
121506    121738    3               7                36.4       087
122337    122665    1               7                42.8       087
131924    132086    3               7                16.1       087
135131    136471    1               7                160.3      087
136693    137403    1               7                57.4       087
138121    138204    3               7                17.0       087
142770    142882    1               7                3.4        087
142883    143283    3               7                5.3        087
171248    171423    3               7                23.2       087
182720    183698    1               7                128.5      087
187427    187690    1               7                0.8        087
241997    242287    3               7                142.5      087
242288    242356    1               7                22.6       087
248460    248887    1               7                12.1       087
249163    249726    1               7                6.8        087
266656    266875    3               7                11.4       087
282519    282669    3               7                15.3       087
287748    288705    3               7                7.7        087
310934    311220    3               7                26.4       087
322993    324789    1               7                3.1        087
336102    336432    1               7                22.8       087
336433    336535    3               7                2.4        087
344887    345153    1               7                7.0        087
345154    345399    3               7                5.2        087
346319    346548    1               7                3.2        087
363490    363769    1               7                39.7       087
367672    367995    3               7                34.9       087
367996    368178    1               7                33.8       087
368179    368502    3               7                34.9       087
368503    369393    1               7                46.8       087
369394    370527    3               7                103.8      087
370528    370750    1               7                22.4       087
381061    383959    1               7                251.5      087
441232    441384    3               7                36.0       087
453439    453566    1               7                22.6       087
453719    454002    3               7                41.4       087
463829    464232    3               7                4.1        087
464519    464650    3               7                3.8        087
474632    474990    1               7                12.6       087
475980    476661    3               7                20.0       087
477490    478003    3               7                8.5        087
491536    492499    3               7                41.0       087
493270    494220    3               7                54.5       087
496909    497179    3               7                1.6        087
497334    497902    3               7                2.5        087
498385    499172    1               7                32.2       087
536279    536374    3               7                8.6        087
571504    571896    1               7                16.9       087
625274    625419    1               7                4.6        087
629215    630429    3               7                11.5       087
645483    645971    1               7                32.5       087
658681    658724    1               7                11.3       087
662158    662717    3               7                27.8       087
662718    662998    1               7                12.4       087
678321    678507    3               7                2.4        087
678508    679506    1               7                102.0      087
680909    682014    3               7                63.0       087
706062    706945    1               7                155.1      087
730551    730753    3               7                22.4       087
735910    736132    1               7                22.4       087
737678    738072    3               7                4.4        087
760829    761522    1               7                82.5       087
781826    782394    1               7                42.7       087
782953    783381    1               7                62.0       087
798323    798372    3               7                7.6        087
850193    850714    1               7                33.7       087
855702    856473    3               7                30.0       087
895079    895293    3               7                10.0       087
904306    906568    1               7                43.4       087
916985    917586    3               7                47.5       087
946839    947449    1               7                11.1       087
956075    957285    3               7                10.7       087
984135    984424    3               7                61.7       087
984425    984500    1               7                13.4       087
988571    988992    1               7                62.8       087
1007072   1007382   1               7                6.4        087
1023763   1023841   3               7                12.9       087
1060639   1061071   3               7                44.7       087
1069993   1071198   1               7                75.0       087
1071734   1072105   1               7                5.2        087
1072106   1072318   3               7                5.4        087
1081216   1082350   1               7                85.2       087
1093465   1093698   1               7                17.5       087
1109475   1109574   1               7                17.0       087
1112950   1113888   1               7                21.2       087
1122846   1123447   3               7                108.5      087
1123448   1123588   1               7                8.4        087
1129961   1131107   1               7                120.2      087
1132265   1133038   1               7                112.2      087
1134552   1135443   3               7                0.4        087
1135444   1136625   1               7                2.5        087
1136626   1136815   3               7                17.6       087
1141831   1142949   3               7                54.2       087
1145746   1146688   3               7                43.7       087
1147679   1148238   3               7                43.4       087
1154758   1154923   3               7                3.4        087
1180701   1181153   3               7                42.9       087
1181719   1183528   3               7                258.8      087
1205248   1205367   1               7                6.4        087
1207168   1207419   1               7                55.2       087
1237492   1238199   1               7                2.1        087
1238200   1238452   3               7                7.7        087
1248379   1248879   3               7                15.7       087
1256168   1256373   3               7                7.3        087
1260240   1260583   3               7                35.0       087
1260584   1261284   1               7                73.7       087
1349548   1349895   3               7                106.1      087
1356292   1356553   3               7                28.8       087
1358294   1358566   1               7                14.6       087
1376152   1376573   1               7                18.4       087
1376827   1377241   1               7                8.6        087
1377242   1378476   3               7                8.3        087
1431493   1431807   3               7                16.9       087
1435123   1435201   3               7                31.8       087
1445119   1446324   1               7                111.1      087
1449289   1449469   3               7                4.1        087
1451340   1451966   3               7                18.3       087
1453269   1453335   1               7                26.0       087
1458836   1459030   1               7                11.4       087
1459031   1459696   3               7                59.2       087
1471954   1472017   3               7                29.8       087
1480337   1480552   3               7                15.3       087
1556443   1557721   3               7                14.9       087
1557722   1558287   1               7                22.8       087
1568731   1568833   1               7                12.1       087
1574737   1574911   3               7                19.1       087
1574912   1575267   1               7                76.3       087
1583928   1584065   3               7                10.5       087
1628701   1628872   1               7                30.6       087
1660452   1660626   1               7                4.4        087
1674248   1674408   3               7                16.3       087
1702803   1703061   3               7                2.1        087
1712322   1712757   1               7                19.2       087
1728969   1729025   3               7                2.4        087
1729026   1729063   1               7                2.4        087
1737215   1737529   3               7                9.0        087
1771540   1771791   3               7                40.9       087
1773711   1774788   3               7                110.6      087
1785596   1785986   1               7                1.3        087
1827275   1828038   1               7                51.7       087
1832292   1832526   1               7                1.7        087
1837764   1839064   1               7                103.5      087
1839065   1839501   3               7                36.5       087
27595     27838     3               8                109.0      110
31201     31499     3               8                12.8       110
37204     37570     1               8                7.9        110
42200     42469     1               8                11.4       110
70396     70506     3               8                13.2       110
70982     71137     3               8                30.4       110
101762    101998    3               8                8.6        110
104413    104679    3               8                10.0       110
104680    105541    1               8                0.5        110
107154    107274    1               8                1.4        110
107275    108655    3               8                6.8        110
119917    120265    1               8                26.7       110
141587    142725    3               8                106.6      110
145289    145585    3               8                6.9        110
145586    145833    1               8                23.9       110
184402    184775    3               8                66.2       110
193459    193791    3               8                1.8        110
248460    248887    1               8                13.4       110
249163    250413    1               8                25.5       110
266656    266875    3               8                13.0       110
268732    269808    1               8                157.9      110
269809    269893    3               8                27.4       110
302982    303691    3               8                150.0      110
323394    325230    1               8                4.4        110
333272    333738    3               8                57.5       110
343054    343128    1               8                13.5       110
362865    363070    1               8                14.1       110
363071    363504    3               8                42.4       110
363505    363769    1               8                41.3       110
367672    367995    3               8                34.8       110
367996    368178    1               8                33.7       110
368179    368440    3               8                26.6       110
368584    369008    1               8                78.1       110
430955    431025    3               8                19.3       110
441557    441814    1               8                17.3       110
442040    442206    1               8                3.3        110
493270    493633    3               8                41.0       110
498325    499216    3               8                44.8       110
500204    500608    1               8                7.6        110
509353    509562    1               8                1.4        110
536603    536715    3               8                1.8        110
562868    563254    3               8                1.3        110
565285    566253    3               8                6.9        110
587629    587976    3               8                10.1       110
591778    591892    3               8                1.7        110
601516    601897    3               8                20.7       110
604226    604514    3               8                7.3        110
604515    604675    1               8                20.5       110
604676    604927    3               8                4.8        110
606796    607243    3               8                6.0        110
614407    614850    3               8                15.5       110
631153    632307    1               8                105.3      110
633079    633523    3               8                66.4       110
662981    663115    3               8                21.5       110
666656    667461    1               8                121.2      110
667462    667924    3               8                11.8       110
680454    680533    3               8                2.3        110
687379    687762    3               8                15.7       110
698351    699127    1               8                1.5        110
709958    710364    3               8                10.2       110
710365    710466    1               8                26.7       110
710467    711034    3               8                27.2       110
718706    718953    1               8                12.8       110
727090    727645    3               8                26.3       110
735284    735705    3               8                23.2       110
737512    738095    1               8                29.4       110
773482    773856    1               8                21.2       110
774179    774243    1               8                3.6        110
787588    788246    3               8                15.4       110
788247    788328    1               8                4.0        110
792440    792548    3               8                9.2        110
794687    795297    1               8                9.8        110
806392    806500    1               8                25.4       110
808888    809037    3               8                33.8       110
818950    819210    3               8                0.8        110
820647    821394    1               8                63.4       110
824463    824807    3               8                58.5       110
824808    824913    1               8                2.2        110
825211    825240    3               8                8.7        110
826041    826419    1               8                28.0       110
837149    837933    3               8                95.6       110
844864    845001    3               8                5.0        110
853748    854477    1               8                66.8       110
867158    867379    3               8                3.5        110
878295    878641    3               8                11.7       110
886849    888334    3               8                24.7       110
911984    912265    3               8                22.8       110
917143    917512    3               8                40.4       110
933267    933842    1               8                2.3        110
949284    949362    1               8                17.8       110
953578    953956    3               8                31.7       110
953957    954115    1               8                12.4       110
954116    954357    3               8                5.3        110
959139    959212    3               8                2.8        110
959867    959989    1               8                8.0        110
961548    961606    3               8                8.6        110
961607    962068    1               8                19.1       110
962069    962209    3               8                14.2       110
981223    982330    3               8                54.4       110
983819    984119    3               8                21.3       110
1019896   1020175   3               8                15.7       110
1020176   1020304   1               8                4.0        110
1020460   1020808   1               8                6.0        110
1026013   1026352   3               8                5.1        110
1028167   1028410   3               8                11.4       110
1030223   1030322   1               8                6.2        110
1046281   1046479   3               8                51.1       110
1046881   1047562   3               8                79.1       110
1057415   1059624   1               8                76.9       110
1073488   1074166   3               8                6.5        110
1075802   1075924   1               8                4.4        110
1090934   1091623   3               8                4.2        110
1109446   1109748   1               8                23.0       110
1111247   1111300   1               8                9.4        110
1123927   1124107   3               8                0.1        110
1127719   1127958   1               8                15.1       110
1132934   1134414   3               8                268.2      110
1135694   1136124   3               8                0.5        110
1148302   1148786   1               8                38.0       110
1148787   1148793   3               8                3.3        110
1148873   1149009   3               8                10.6       110
1149010   1149402   1               8                52.7       110
1149984   1150149   3               8                38.8       110
1168648   1168941   1               8                25.6       110
1182014   1182085   3               8                21.8       110
1197632   1198002   1               8                42.4       110
1211714   1211952   1               8                17.0       110
1211953   1212344   3               8                18.5       110
1212345   1212495   1               8                15.2       110
1241774   1241875   1               8                2.5        110
1244205   1244255   3               8                40.9       110
1262164   1262895   3               8                118.9      110
1269715   1270553   3               8                4.4        110
1272727   1272945   3               8                20.7       110
1281985   1282447   3               8                2.3        110
1316461   1316783   1               8                7.1        110
1321576   1322268   1               8                117.0      110
1326058   1326268   1               8                21.5       110
1326269   1326334   3               8                29.1       110
1326335   1326784   1               8                44.9       110
1326785   1327012   3               8                34.6       110
1327088   1327662   1               8                63.1       110
1327663   1327822   3               8                6.9        110
1327823   1328813   1               8                137.2      110
1342452   1342828   3               8                4.9        110
1349905   1350414   1               8                61.4       110
1350415   1350533   3               8                23.8       110
1378891   1380723   3               8                101.3      110
1380724   1381215   1               8                10.5       110
1394996   1395570   1               8                20.6       110
1398313   1398420   1               8                3.7        110
1403729   1404012   3               8                0.1        110
1404740   1405212   1               8                3.0        110
1405213   1405437   3               8                24.2       110
1405438   1405803   1               8                29.0       110
1427143   1427314   1               8                0.4        110
1427315   1427920   3               8                23.5       110
1430590   1430711   3               8                16.3       110
1432445   1432941   3               8                4.4        110
1445626   1446123   1               8                31.7       110
1446124   1446324   3               8                3.1        110
1446532   1446587   3               8                6.7        110
1446588   1447054   1               8                43.3       110
1449326   1449469   3               8                6.3        110
1453291   1453429   3               8                67.2       110
1459487   1459560   1               8                8.9        110
1459805   1460350   3               8                25.3       110
1512760   1513228   3               8                6.4        110
1513229   1513361   1               8                3.7        110
1552214   1552375   3               8                3.6        110
1556272   1557409   3               8                46.6       110
1557410   1558068   1               8                15.4       110
1558069   1558263   3               8                15.0       110
1605700   1605760   3               8                15.9       110
1609765   1610208   3               8                7.3        110
1638239   1638400   3               8                12.2       110
1662791   1663428   1               8                53.6       110
1665878   1666372   3               8                6.7        110
1669396   1669998   3               8                13.8       110
1685356   1685675   3               8                37.2       110
1702308   1703127   3               8                16.8       110
1706417   1706464   3               8                5.5        110
1715537   1715589   3               8                2.8        110
1715590   1716289   1               8                56.1       110
1744481   1745388   3               8                51.9       110
1755514   1756372   1               8                6.7        110
1758086   1760664   3               8                158.5      110
1773349   1773398   3               8                3.1        110
1776712   1777135   3               8                102.7      110
1782155   1782400   3               8                2.5        110
1794767   1795158   3               8                12.3       110
1797705   1797928   1               8                20.2       110
1797929   1798847   3               8                27.1       110
1800970   1801606   1               8                119.7      110
1827062   1827200   3               8                21.0       110
1848692   1848799   1               8                13.6       110
2940      3614      3               9                3.9        125
5849      6523      1               9                28.7       125
21958     22363     3               9                11.5       125
63994     64563     1               9                6.5        125
72792     73254     1               9                15.9       125
88666     89017     1               9                17.6       125
111680    111988    3               9                51.5       125
122361    122665    1               9                43.0       125
136737    136764    3               9                18.8       125
160321    160501    1               9                12.4       125
161677    161717    1               9                11.8       125
163804    163920    1               9                6.6        125
195125    195232    3               9                5.5        125
200168    200364    3               9                20.7       125
218739    219047    1               9                42.5       125
225010    225326    1               9                10.2       125
240767    241288    1               9                28.2       125
243523    243787    3               9                75.8       125
248460    248887    1               9                13.3       125
249163    249726    1               9                6.6        125
250658    251043    1               9                9.7        125
252737    253875    1               9                15.3       125
262229    263422    1               9                70.0       125
266217    266353    3               9                5.1        125
279013    279109    3               9                6.4        125
279110    279331    1               9                7.8        125
288809    289927    3               9                20.4       125
291560    291900    3               9                37.0       125
298450    298972    3               9                1.8        125
303865    303991    3               9                4.1        125
303992    304177    1               9                15.8       125
313122    313562    1               9                0.9        125
313563    313653    3               9                3.2        125
323598    325463    1               9                2.6        125
333595    333715    3               9                10.0       125
347506    348648    1               9                5.7        125
348649    349842    3               9                107.3      125
411322    411682    1               9                6.7        125
427312    427680    3               9                6.4        125
429065    429096    3               9                20.7       125
433261    433756    1               9                21.7       125
442543    443676    1               9                12.3       125
453733    454002    3               9                45.1       125
509388    509562    1               9                0.3        125
515665    515838    1               9                9.3        125
525139    525752    3               9                69.3       125
525753    525948    1               9                25.1       125
525949    526708    3               9                87.5       125
558419    558847    1               9                65.9       125
599890    600369    3               9                8.4        125
612648    612770    3               9                2.7        125
619608    619791    3               9                10.3       125
625213    625419    1               9                1.5        125
633079    633523    3               9                68.4       125
651042    651654    1               9                44.4       125
651655    651900    3               9                22.0       125
662044    662668    3               9                10.4       125
662669    662944    1               9                6.5        125
703317    703632    1               9                14.9       125
706062    706945    1               9                156.2      125
739699    740610    3               9                53.1       125
775027    775518    1               9                15.9       125
784988    785349    1               9                27.4       125
786445    786779    1               9                31.6       125
792658    792972    1               9                10.3       125
792973    793276    3               9                15.7       125
794725    794844    1               9                12.2       125
798535    798634    3               9                19.3       125
811378    811712    3               9                13.8       125
819448    819588    1               9                20.6       125
819589    819760    3               9                21.3       125
832442    833120    3               9                96.1       125
842616    842670    3               9                6.8        125
847790    848275    3               9                13.4       125
850160    851458    1               9                115.6      125
878813    879063    1               9                6.3        125
879427    879676    1               9                9.3        125
915349    916102    1               9                6.4        125
938792    939965    1               9                40.3       125
940052    940167    1               9                10.5       125
955171    955700    3               9                19.9       125
963851    964257    1               9                11.5       125
972965    973030    1               9                5.5        125
984139    984500    1               9                77.3       125
990924    990990    3               9                5.4        125
1007072   1007623   1               9                1.0        125
1023912   1024170   3               9                5.9        125
1054444   1055011   1               9                22.4       125
1070651   1070955   1               9                38.7       125
1109505   1109574   1               9                11.8       125
1112024   1112204   3               9                4.0        125
1116350   1117266   1               9                31.2       125
1146778   1147462   1               9                39.4       125
1147463   1147537   3               9                8.8        125
1147538   1147678   1               9                6.5        125
1163149   1163434   1               9                36.5       125
1197632   1198020   1               9                44.5       125
1215092   1215391   3               9                14.3       125
1216193   1216260   1               9                5.3        125
1225076   1226376   1               9                126.9      125
1260817   1261284   1               9                20.2       125
1262164   1262973   3               9                122.5      125
1264248   1264647   3               9                179.5      125
1272811   1272945   3               9                8.8        125
1301373   1301690   1               9                13.2       125
1335007   1335141   3               9                12.7       125
1347225   1348771   1               9                32.9       125
1349548   1349904   3               9                106.4      125
1350586   1351222   1               9                21.8       125
1351223   1351306   3               9                3.8        125
1355377   1357465   3               9                111.3      125
1371374   1371939   3               9                74.2       125
1378891   1379527   3               9                59.2       125
1392711   1392802   1               9                4.9        125
1401755   1402182   3               9                3.2        125
1403729   1404496   3               9                21.3       125
1413071   1413783   1               9                40.9       125
1416141   1416500   1               9                56.4       125
1433431   1433478   3               9                13.1       125
1451797   1451966   1               9                11.4       125
1453269   1453335   1               9                25.8       125
1457140   1457406   1               9                5.5        125
1503274   1503663   3               9                8.1        125
1506512   1506898   3               9                1.3        125
1506899   1506942   1               9                16.9       125
1553468   1553922   1               9                6.9        125
1615347   1615798   3               9                74.3       125
1628708   1628799   1               9                28.6       125
1658777   1658932   1               9                1.1        125
1666373   1667274   3               9                30.5       125
1693545   1694095   1               9                2.2        125
1706417   1706464   3               9                5.5        125
1733284   1734362   1               9                1.5        125
1737305   1737498   3               9                3.4        125
1739896   1741297   1               9                17.3       125
1754798   1754986   3               9                15.5       125
1768772   1769823   1               9                22.8       125
1787221   1787265   1               9                5.9        125
1813720   1814502   1               9                12.0       125
1814503   1814892   3               9                0.2        125
1825514   1826001   3               9                23.8       125
1826351   1826388   3               9                18.6       125
1831982   1832194   3               9                0.1        125
1837177   1837281   3               9                18.6       125
3856      4251      3               10               0.1        128
15637     15886     3               10               11.0       128
27210     27594     3               10               12.7       128
27595     27925     1               10               3.0        128
27926     28303     3               10               4.9        128
35378     35916     1               10               2.0        128
42095     43024     1               10               42.7       128
55014     55066     3               10               7.2        128
56932     57534     3               10               8.9        128
62818     63482     3               10               25.0       128
67691     67928     3               10               8.5        128
70396     70506     3               10               13.3       128
97879     98614     3               10               24.4       128
102193    103098    1               10               17.4       128
105809    107113    3               10               125.3      128
121948    122179    3               10               38.7       128
122713    122880    1               10               11.7       128
122881    123454    3               10               59.3       128
140861    140986    1               10               5.9        128
141920    141995    3               10               13.3       128
144912    145266    3               10               64.2       128
160321    160593    1               10               19.9       128
160594    160891    3               10               21.6       128
160892    161717    1               10               93.8       128
168455    168558    1               10               0.8        128
171519    172011    3               10               63.3       128
178043    178708    3               10               9.1        128
191860    192085    3               10               4.7        128
194875    195262    3               10               17.1       128
206233    206961    3               10               59.5       128
221785    221982    1               10               41.2       128
227300    227624    3               10               34.7       128
227625    227757    1               10               13.0       128
240650    240855    1               10               24.1       128
241855    241947    3               10               20.6       128
243523    243691    3               10               77.5       128
255667    256047    3               10               17.6       128
266765    266875    3               10               13.3       128
276187    276556    3               10               34.5       128
278276    278374    1               10               4.4        128
303865    303991    3               10               4.1        128
303992    304190    1               10               18.6       128
323282    325408    1               10               6.2        128
338924    340624    1               10               8.9        128
341846    342182    3               10               33.6       128
343064    343128    1               10               15.2       128
368931    369008    1               10               6.3        128
379064    380491    3               10               14.8       128
385942    387019    3               10               13.0       128
399158    399306    3               10               29.1       128
399659    399747    1               10               7.2        128
400250    400398    3               10               0.1        128
406621    406693    3               10               6.9        128
419558    420324    1               10               30.1       128
431059    431850    1               10               24.6       128
442543    442996    1               10               0.8        128
443867    444393    1               10               23.3       128
444773    444868    1               10               12.9       128
446368    447680    1               10               57.2       128
451310    452694    1               10               31.8       128
452695    453718    3               10               88.0       128
514707    515123    3               10               30.6       128
529532    530344    1               10               103.4      128
601516    601846    3               10               19.1       128
606509    606705    3               10               13.0       128
610385    610569    3               10               20.0       128
611734    612185    3               10               1.6        128
614915    615277    3               10               6.7        128
635434    636118    1               10               95.9       128
642478    643478    3               10               23.8       128
653474    653621    1               10               15.6       128
653622    653830    3               10               25.9       128
673569    673647    1               10               0.8        128
702440    702481    3               10               6.4        128
706154    706945    1               10               123.0      128
708546    708588    1               10               30.2       128
712928    713080    1               10               5.7        128
718982    719256    1               10               9.5        128
732940    733262    3               10               19.7       128
735461    735705    3               10               11.3       128
743563    743818    3               10               3.4        128
755558    756011    3               10               29.6       128
773431    773764    3               10               26.1       128
776788    777700    1               10               74.5       128
787588    788185    3               10               15.4       128
794008    794139    3               10               0.8        128
808593    808698    3               10               20.9       128
808699    809133    1               10               25.7       128
809134    809427    3               10               0.9        128
811939    813192    3               10               137.7      128
820650    820732    3               10               39.8       128
823798    823987    1               10               40.0       128
824414    824707    3               10               51.4       128
831053    831681    1               10               62.2       128
832442    832539    3               10               1.2        128
832540    832569    1               10               1.2        128
833364    834773    3               10               70.4       128
843110    843266    1               10               7.1        128
843267    843823    3               10               97.9       128
844864    845001    3               10               3.4        128
847393    847945    1               10               29.8       128
848276    848409    1               10               5.3        128
848410    848470    3               10               8.4        128
850160    850714    1               10               33.0       128
858184    858319    1               10               10.7       128
860263    860339    3               10               10.8       128
867724    867924    3               10               7.6        128
877561    877797    3               10               0.5        128
878018    878368    3               10               19.5       128
879711    879776    1               10               3.5        128
893677    894161    1               10               21.0       128
895079    895293    3               10               10.0       128
906968    908080    3               10               69.0       128
923596    923952    1               10               29.8       128
942033    942361    1               10               14.3       128
959358    959617    3               10               12.0       128
959990    960978    3               10               76.0       128
961267    962230    3               10               48.6       128
979405    979867    3               10               53.8       128
983729    984016    1               10               24.3       128
1002912   1003123   3               10               36.8       128
1017535   1017949   1               10               8.5        128
1017950   1018100   3               10               7.6        128
1019935   1020175   3               10               15.1       128
1020176   1020304   1               10               4.0        128
1020460   1020568   1               10               5.4        128
1024255   1024830   3               10               38.5       128
1027067   1027129   3               10               3.8        128
1044108   1044327   3               10               8.0        128
1055495   1056259   1               10               41.2       128
1056602   1057189   3               10               54.1       128
1059083   1059461   1               10               7.4        128
1059462   1059650   3               10               6.7        128
1072042   1072138   3               10               6.5        128
1073435   1073566   3               10               7.2        128
1073567   1074166   1               10               3.6        128
1101362   1101447   3               10               21.8       128
1109665   1109748   1               10               14.5       128
1120886   1121289   1               10               7.7        128
1122726   1123050   1               10               32.7       128
1139548   1141444   3               10               27.7       128
1162970   1163434   1               10               77.6       128
1174871   1175358   3               10               97.9       128
1186765   1186955   1               10               55.3       128
1189973   1191775   3               10               20.1       128
1195678   1196127   3               10               18.3       128
1197604   1197860   3               10               27.1       128
1197861   1198071   1               10               21.5       128
1198072   1198588   3               10               16.3       128
1207168   1207419   1               10               52.6       128
1225150   1225479   1               10               36.3       128
1234165   1234676   3               10               6.2        128
1241570   1241898   1               10               9.7        128
1262164   1262895   3               10               119.1      128
1272811   1272945   3               10               10.8       128
1292366   1293067   3               10               8.0        128
1303480   1303578   3               10               1.1        128
1308591   1309121   1               10               2.5        128
1315322   1316355   3               10               169.9      128
1321756   1321954   3               10               9.4        128
1347225   1349160   1               10               49.9       128
1349905   1350138   1               10               52.9       128
1351307   1352472   3               10               152.7      128
1366547   1366959   3               10               8.6        128
1367174   1367358   3               10               5.4        128
1371732   1371834   3               10               19.0       128
1396499   1396831   1               10               26.2       128
1422007   1422811   1               10               3.5        128
1426876   1427194   1               10               13.3       128
1429915   1430430   1               10               75.8       128
1436377   1436455   1               10               0.8        128
1490573   1491708   3               10               112.9      128
1495874   1496071   3               10               9.4        128
1497311   1498146   1               10               98.9       128
1498147   1498967   3               10               88.2       128
1511635   1512856   3               10               56.0       128
1540264   1540339   3               10               2.6        128
1570991   1571361   1               10               10.5       128
1585198   1585382   3               10               14.0       128
1587856   1588380   1               10               3.6        128
1599773   1601573   1               10               173.1      128
1612214   1612764   3               10               1.1        128
1612765   1612791   1               10               6.6        128
1622414   1622448   3               10               0.7        128
1622449   1622996   1               10               70.1       128
1628701   1628958   1               10               23.1       128
1642914   1643664   3               10               2.0        128
1652968   1653219   1               10               1.1        128
1661732   1662760   3               10               4.8        128
1662761   1663411   1               10               43.7       128
1671365   1671495   1               10               5.5        128
1685356   1685524   3               10               6.3        128
1686100   1686169   3               10               19.5       128
1686644   1686709   3               10               23.2       128
1687636   1688634   3               10               121.8      128
1697573   1698423   1               10               142.8      128
1698424   1698532   3               10               13.5       128
1710168   1710493   3               10               11.3       128
1720734   1721231   3               10               13.0       128
1725958   1726364   1               10               24.2       128
1728985   1729832   3               10               83.8       128
1745389   1745575   1               10               13.9       128
1745576   1745893   3               10               7.4        128
1745894   1746121   1               10               26.0       128
1746122   1746399   3               10               25.2       128
1746400   1747156   1               10               4.5        128
1754635   1755465   3               10               9.6        128
1755466   1756372   1               10               3.1        128
1771540   1773204   3               10               222.5      128
1773711   1774693   3               10               125.5      128
1786306   1786696   3               10               48.7       128
1801031   1801318   3               10               40.8       128
1808699   1808823   1               10               7.8        128
1813720   1814484   1               10               7.3        128
1830212   1830534   3               10               52.2       128
1832365   1833489   3               10               30.5       128
1837177   1837708   1               10               40.0       128
1838232   1838937   1               10               71.0       128
15592     15679     3               11               21.4       130
70982     71382     3               11               49.6       130
84151     84439     1               11               34.1       130
90919     91327     3               11               24.0       130
103007    103495    1               11               23.8       130
133996    134367    1               11               32.3       130
171788    172035    3               11               14.5       130
173463    173808    3               11               30.7       130
217562    218567    3               11               89.1       130
241244    241759    1               11               69.1       130
249785    250413    1               11               20.8       130
267448    267907    3               11               43.9       130
268732    268828    1               11               12.7       130
274406    276174    1               11               152.5      130
278027    278221    1               11               29.7       130
279527    279697    3               11               13.3       130
291259    291552    3               11               4.3        130
291553    291973    1               11               45.5       130
294935    295287    3               11               26.3       130
302493    302545    3               11               23.5       130
303603    303787    3               11               64.6       130
304236    304375    1               11               23.1       130
307338    307649    3               11               16.9       130
348051    348301    3               11               25.6       130
358244    358737    3               11               39.1       130
358738    358929    1               11               44.5       130
372874    373462    1               11               32.3       130
375175    375265    1               11               20.8       130
388732    389337    1               11               0.8        130
389338    389953    3               11               97.0       130
395897    396361    1               11               7.7        130
404637    404831    1               11               7.9        130
431059    431850    1               11               28.7       130
443867    445003    1               11               43.6       130
453439    453531    1               11               28.5       130
463159    463739    3               11               8.4        130
470617    471028    3               11               11.3       130
471029    471114    1               11               7.5        130
491536    492499    3               11               40.6       130
494021    494220    3               11               9.2        130
515168    515271    1               11               21.2       130
545114    545499    3               11               25.6       130
582127    583641    3               11               57.0       130
611054    612603    3               11               29.4       130
616498    616714    1               11               22.9       130
616715    617652    3               11               43.6       130
617833    618187    3               11               14.2       130
637073    637592    3               11               33.6       130
647024    647877    3               11               77.2       130
684118    685575    3               11               101.9      130
706062    706758    1               11               123.2      130
706759    706945    3               11               35.4       130
709958    710364    3               11               10.1       130
710365    710466    1               11               26.7       130
710467    711034    3               11               27.1       130
715220    715416    3               11               25.0       130
720692    720900    1               11               21.6       130
742863    743562    3               11               89.7       130
763470    763652    1               11               16.1       130
781826    782394    1               11               42.4       130
787588    788079    3               11               18.9       130
794687    795297    1               11               9.7        130
801521    801955    1               11               116.1      130
803638    803911    1               11               54.1       130
811217    811338    3               11               25.8       130
826076    826414    1               11               27.5       130
831053    831681    1               11               62.0       130
850715    850917    1               11               16.2       130
860614    860778    3               11               10.0       130
860779    860850    1               11               9.2        130
860851    861353    3               11               49.8       130
889519    890012    3               11               21.9       130
902650    902872    3               11               52.1       130
904306    905438    1               11               8.6        130
915632    916102    1               11               5.2        130
927233    927606    1               11               21.2       130
929884    930894    1               11               96.3       130
946161    946639    3               11               21.2       130
946640    947441    1               11               17.4       130
955171    955700    3               11               21.4       130
959695    959898    3               11               20.1       130
959899    959989    1               11               5.0        130
994311    994451    3               11               18.4       130
1031221   1031282   1               11               30.2       130
1069993   1070955   1               11               72.2       130
1077118   1077247   1               11               5.6        130
1077248   1077672   3               11               6.8        130
1078051   1078392   1               11               18.3       130
1116350   1117266   1               11               31.3       130
1129067   1129167   3               11               19.2       130
1129168   1129851   1               11               15.6       130
1131796   1132161   1               11               25.3       130
1149155   1149402   1               11               38.9       130
1164520   1164800   1               11               30.8       130
1165499   1165773   3               11               12.7       130
1180313   1180596   3               11               17.2       130
1208886   1209412   1               11               67.9       130
1213921   1214302   1               11               20.7       130
1215740   1216507   1               11               36.0       130
1225076   1225296   1               11               20.5       130
1225582   1226596   1               11               88.4       130
1236595   1236815   1               11               65.5       130
1241570   1241898   1               11               9.6        130
1264665   1265183   3               11               1.7        130
1314662   1315666   3               11               32.8       130
1326473   1327641   3               11               169.0      130
1333697   1334364   1               11               66.3       130
1338086   1340043   3               11               86.2       130
1341172   1341346   3               11               32.4       130
1343983   1344682   3               11               17.6       130
1349905   1350414   1               11               61.3       130
1350415   1350533   3               11               23.8       130
1392924   1393560   3               11               41.0       130
1396909   1398012   1               11               19.9       130
1405160   1405437   3               11               25.1       130
1405438   1405803   1               11               29.0       130
1423906   1424235   1               11               49.0       130
1424503   1424818   1               11               4.7        130
1429915   1430111   1               11               27.2       130
1440340   1441216   3               11               81.0       130
1459060   1459696   3               11               59.3       130
1460662   1460935   1               11               9.5        130
1460936   1461862   3               11               26.6       130
1461863   1462124   1               11               1.9        130
1484340   1486249   3               11               39.5       130
1498219   1498931   3               11               78.1       130
1514868   1515170   3               11               59.5       130
1585413   1586362   1               11               95.9       130
1586875   1587612   1               11               66.0       130
1593239   1593641   3               11               64.7       130
1606777   1607180   1               11               5.1        130
1629829   1630540   3               11               56.9       130
1636049   1636132   1               11               9.9        130
1636363   1636680   1               11               6.0        130
1654048   1654281   3               11               12.0       130
1665578   1666110   3               11               34.4       130
1667851   1669271   3               11               60.2       130
1685368   1685629   1               11               17.0       130
1707155   1707588   3               11               11.7       130
1728615   1728909   1               11               86.2       130
1735064   1735701   3               11               12.4       130
1755718   1756372   1               11               7.2        130
1763754   1764190   3               11               17.4       130
1775766   1776022   1               11               6.0        130
1776023   1777135   3               11               253.1      130
1800960   1801501   1               11               90.4       130
1816226   1816540   1               11               4.8        130
1824801   1825348   1               11               45.9       130
1844015   1844303   3               11               18.6       130
1847592   1848525   1               11               216.5      130
1848686   1848947   3               11               43.9       130
15592     15679     3               12               21.4       131
70982     71382     3               12               49.6       131
84151     84439     1               12               34.1       131
90919     91327     3               12               24.0       131
103007    103495    1               12               23.8       131
133982    134367    1               12               31.1       131
171788    172011    3               12               14.5       131
173463    173808    3               12               30.7       131
217538    218567    3               12               87.2       131
241244    241759    1               12               69.1       131
249785    250413    1               12               20.8       131
267448    267907    3               12               43.9       131
268732    268828    1               12               12.7       131
274406    276174    1               12               152.6      131
278027    278221    1               12               29.7       131
279527    279697    3               12               13.3       131
291259    291552    3               12               4.4        131
291553    291973    1               12               45.5       131
294935    295287    3               12               26.3       131
302493    302545    3               12               23.5       131
303603    303787    3               12               64.6       131
304236    304375    1               12               23.1       131
307338    307649    3               12               16.9       131
348051    348301    3               12               25.6       131
358244    358737    3               12               39.1       131
358738    358929    1               12               44.5       131
372874    373462    1               12               32.3       131
375175    375265    1               12               20.8       131
388732    389337    1               12               0.8        131
389338    389953    3               12               97.0       131
395897    396361    1               12               7.7        131
404637    404880    1               12               6.6        131
431059    431850    1               12               28.7       131
443867    445003    1               12               43.6       131
453439    453531    1               12               28.5       131
463159    463739    3               12               8.4        131
470617    471028    3               12               11.3       131
471029    471114    1               12               7.5        131
491536    492504    3               12               41.9       131
494021    494220    3               12               9.2        131
515168    515271    1               12               21.2       131
545114    545499    3               12               25.6       131
582127    583641    3               12               57.0       131
611054    612603    3               12               29.4       131
616498    616714    1               12               22.9       131
616715    617652    3               12               43.6       131
617833    618187    3               12               14.2       131
637073    637592    3               12               33.6       131
647024    647877    3               12               77.2       131
684118    685575    3               12               100.2      131
706062    706758    1               12               123.2      131
706759    706945    3               12               35.4       131
709958    710364    3               12               10.1       131
710365    710466    1               12               26.7       131
710467    711034    3               12               27.1       131
715220    715416    3               12               25.0       131
720692    720900    1               12               21.6       131
742863    743562    3               12               89.7       131
763470    763652    1               12               16.1       131
781826    782394    1               12               42.4       131
787588    788079    3               12               18.9       131
794687    795297    1               12               9.7        131
801521    801955    1               12               116.1      131
803638    803911    1               12               54.1       131
811217    811338    3               12               25.8       131
826076    826414    1               12               27.5       131
831053    831681    1               12               62.0       131
850715    850917    1               12               16.2       131
860614    860778    3               12               10.0       131
860779    860850    1               12               9.2        131
860851    861353    3               12               49.8       131
889507    890012    3               12               21.2       131
902650    902872    3               12               52.1       131
904306    905438    1               12               8.6        131
915713    916102    1               12               3.3        131
927233    927606    1               12               21.2       131
929884    930894    1               12               96.3       131
946161    946639    3               12               21.2       131
946640    947441    1               12               17.4       131
955171    955700    3               12               21.5       131
959695    959908    3               12               23.2       131
959909    959961    1               12               0.9        131
994311    994451    3               12               18.4       131
1031221   1031282   1               12               30.2       131
1069993   1070955   1               12               72.3       131
1077118   1077233   1               12               4.9        131
1077234   1077672   3               12               7.5        131
1078051   1078392   1               12               18.3       131
1116350   1117266   1               12               31.3       131
1129067   1129167   3               12               19.2       131
1129168   1129851   1               12               15.7       131
1131796   1132161   1               12               25.3       131
1149155   1149402   1               12               38.9       131
1164520   1164800   1               12               30.8       131
1165499   1165773   3               12               12.7       131
1180313   1180596   3               12               17.2       131
1208886   1209412   1               12               67.9       131
1213921   1214302   1               12               20.7       131
1215740   1216507   1               12               36.1       131
1225076   1225296   1               12               20.5       131
1225582   1226572   1               12               90.4       131
1236595   1236815   1               12               65.5       131
1241570   1241898   1               12               9.6        131
1264665   1265183   3               12               1.7        131
1314662   1315666   3               12               32.8       131
1326473   1327648   3               12               170.4      131
1333697   1334364   1               12               66.3       131
1338086   1340132   3               12               83.1       131
1341172   1341346   3               12               32.4       131
1343983   1344682   3               12               17.6       131
1349905   1350414   1               12               61.3       131
1350415   1350533   3               12               23.8       131
1392924   1393560   3               12               41.0       131
1396909   1398012   1               12               19.9       131
1405160   1405437   3               12               25.1       131
1405438   1405803   1               12               29.0       131
1423906   1424235   1               12               49.0       131
1424503   1424818   1               12               4.7        131
1429915   1430111   1               12               27.2       131
1440340   1441216   3               12               81.0       131
1459060   1459696   3               12               59.3       131
1460662   1460935   1               12               9.5        131
1460936   1461862   3               12               26.7       131
1461863   1462124   1               12               1.9        131
1484340   1484878   1               12               0.5        131
1484879   1486261   3               12               36.8       131
1498219   1498931   3               12               78.1       131
1514868   1515170   3               12               59.5       131
1585413   1586362   1               12               95.9       131
1586875   1587612   1               12               66.0       131
1593239   1593641   3               12               64.7       131
1605632   1606776   3               12               0.5        131
1606777   1607180   1               12               5.1        131
1629829   1630540   3               12               56.9       131
1636049   1636132   1               12               9.9        131
1636363   1636680   1               12               6.0        131
1654048   1654281   3               12               12.0       131
1665578   1666110   3               12               34.4       131
1667851   1669271   3               12               60.3       131
1685368   1685629   1               12               17.0       131
1707155   1707588   3               12               11.7       131
1728615   1728909   1               12               86.2       131
1735064   1735597   3               12               16.8       131
1755718   1756372   1               12               7.2        131
1763754   1764190   3               12               17.4       131
1775766   1776022   1               12               6.0        131
1776023   1777135   3               12               253.2      131
1800960   1801501   1               12               90.4       131
1816226   1816540   1               12               4.8        131
1824801   1825348   1               12               45.9       131
1844015   1844303   3               12               18.6       131
1847592   1848525   1               12               216.6      131
1848686   1848951   3               12               43.4       131
15592     15679     3               13               21.4       133
70982     71382     3               13               49.6       133
84151     84439     1               13               34.1       133
90919     91327     3               13               24.0       133
103007    103495    1               13               23.8       133
133982    134367    1               13               31.1       133
171788    172011    3               13               14.5       133
173463    173808    3               13               30.7       133
217538    218567    3               13               87.2       133
241244    241759    1               13               69.1       133
249785    250413    1               13               20.8       133
267448    267907    3               13               43.9       133
268732    268828    1               13               12.7       133
274406    276174    1               13               152.6      133
278027    278221    1               13               29.7       133
279527    279697    3               13               13.3       133
291259    291552    3               13               4.4        133
291553    291973    1               13               45.5       133
294935    295287    3               13               26.3       133
302493    302545    3               13               23.5       133
303603    303787    3               13               64.6       133
304240    304375    1               13               23.7       133
307338    307649    3               13               16.9       133
348051    348301    3               13               25.6       133
358244    358737    3               13               39.1       133
358738    358929    1               13               44.5       133
372874    373462    1               13               32.3       133
375175    375265    1               13               20.8       133
388732    389337    1               13               0.8        133
389338    389953    3               13               97.0       133
395897    396361    1               13               7.7        133
404637    404880    1               13               6.6        133
431059    431850    1               13               28.7       133
443867    445003    1               13               43.7       133
453439    453531    1               13               28.5       133
463164    463739    3               13               7.4        133
470617    471028    3               13               11.3       133
471029    471114    1               13               7.5        133
491536    492518    3               13               42.7       133
494021    494220    3               13               9.2        133
515168    515271    1               13               21.2       133
545114    545499    3               13               25.6       133
582127    583641    3               13               57.0       133
611054    612603    3               13               29.4       133
616498    616714    1               13               22.9       133
616715    617652    3               13               43.6       133
617833    618187    3               13               14.2       133
637073    637592    3               13               33.6       133
647024    647877    3               13               77.2       133
684118    685575    3               13               102.0      133
706057    706758    1               13               122.6      133
706759    706945    3               13               35.4       133
709958    710364    3               13               10.1       133
710365    710466    1               13               26.7       133
710467    711034    3               13               27.1       133
715220    715416    3               13               25.0       133
720692    720900    1               13               21.6       133
742863    743562    3               13               89.7       133
763470    763652    1               13               16.1       133
781826    782394    1               13               42.4       133
787588    788079    3               13               19.0       133
794687    795297    1               13               9.7        133
801521    801955    1               13               116.1      133
803638    803911    1               13               54.1       133
811217    811338    3               13               25.8       133
826076    826414    1               13               27.5       133
831058    831681    1               13               62.5       133
850715    850917    1               13               16.2       133
860614    860778    3               13               10.0       133
860779    860850    1               13               9.2        133
860851    861353    3               13               49.8       133
889507    890012    3               13               21.2       133
902650    902872    3               13               52.1       133
904306    905438    1               13               8.6        133
915692    916102    1               13               3.7        133
927233    927606    1               13               21.2       133
929884    930894    1               13               96.4       133
946161    946639    3               13               21.2       133
946640    947441    1               13               17.4       133
955171    955700    3               13               21.5       133
959695    959898    3               13               20.1       133
959899    959989    1               13               5.1        133
994311    994451    3               13               18.4       133
1031221   1031282   1               13               30.2       133
1069993   1070955   1               13               72.3       133
1077118   1077247   1               13               5.6        133
1077248   1077672   3               13               6.8        133
1078051   1078392   1               13               18.3       133
1116350   1117266   1               13               31.3       133
1129067   1129167   3               13               19.2       133
1129168   1129851   1               13               15.7       133
1131796   1132161   1               13               25.3       133
1149155   1149402   1               13               38.9       133
1164520   1164800   1               13               30.8       133
1165499   1165773   3               13               12.7       133
1180313   1180596   3               13               17.2       133
1208886   1209412   1               13               67.9       133
1213921   1214302   1               13               20.7       133
1215740   1216507   1               13               36.1       133
1225076   1225296   1               13               20.5       133
1225582   1226572   1               13               90.4       133
1236595   1236815   1               13               65.5       133
1241570   1241898   1               13               9.6        133
1264665   1265183   3               13               1.7        133
1314662   1315666   3               13               32.8       133
1326473   1327648   3               13               170.4      133
1333697   1334364   1               13               66.3       133
1338086   1340132   3               13               83.2       133
1341172   1341346   3               13               32.4       133
1343983   1344682   3               13               17.6       133
1349905   1350414   1               13               61.3       133
1350415   1350533   3               13               23.8       133
1392924   1393560   3               13               41.0       133
1396909   1398012   1               13               19.9       133
1405160   1405437   3               13               25.1       133
1405438   1405803   1               13               29.0       133
1423906   1424235   1               13               49.0       133
1424503   1424818   1               13               4.7        133
1429915   1430111   1               13               27.2       133
1440340   1441216   3               13               81.0       133
1459060   1459696   3               13               59.4       133
1460662   1460935   1               13               9.5        133
1460936   1461862   3               13               26.7       133
1461863   1462124   1               13               1.9        133
1484340   1486261   3               13               39.1       133
1498219   1498931   3               13               78.1       133
1514868   1515170   3               13               59.5       133
1585413   1586362   1               13               95.9       133
1586875   1587612   1               13               66.0       133
1593239   1593641   3               13               64.7       133
1605632   1606776   3               13               0.5        133
1606777   1607180   1               13               5.1        133
1629829   1630545   3               13               58.4       133
1636049   1636132   1               13               9.9        133
1636363   1636680   1               13               6.0        133
1654048   1654281   3               13               12.0       133
1665578   1666110   3               13               34.4       133
1667851   1669271   3               13               60.3       133
1685368   1685629   1               13               17.0       133
1707155   1707588   3               13               11.7       133
1728615   1728909   1               13               86.2       133
1735088   1735701   3               13               13.3       133
1755718   1756372   1               13               7.2        133
1763754   1764190   3               13               17.4       133
1775766   1776022   1               13               6.0        133
1776023   1777135   3               13               253.2      133
1800960   1801501   1               13               90.4       133
1816226   1816540   1               13               4.8        133
1824801   1825348   1               13               45.9       133
1844015   1844303   3               13               18.6       133
1847592   1848525   1               13               216.6      133
1848686   1848951   3               13               43.4       133
15592     15679     3               14               21.4       134
70982     71382     3               14               49.6       134
84151     84439     1               14               34.1       134
90919     91327     3               14               24.0       134
103007    103495    1               14               23.8       134
133982    134367    1               14               31.1       134
171788    172011    3               14               14.5       134
173463    173808    3               14               30.7       134
217538    218567    3               14               87.2       134
241244    241759    1               14               69.1       134
249785    250413    1               14               20.8       134
267448    267907    3               14               43.9       134
268732    268828    1               14               12.7       134
274406    276174    1               14               152.6      134
278027    278221    1               14               29.7       134
279527    279697    3               14               13.3       134
291259    291552    3               14               4.4        134
291553    291973    1               14               45.5       134
294955    295287    3               14               28.0       134
302493    302545    3               14               23.5       134
303603    303787    3               14               64.6       134
304240    304375    1               14               23.7       134
307338    307649    3               14               16.9       134
348051    348346    3               14               23.5       134
358244    358737    3               14               39.1       134
358738    358929    1               14               44.5       134
372874    373462    1               14               32.3       134
375175    375265    1               14               20.8       134
388732    389337    1               14               0.8        134
389338    389953    3               14               97.0       134
395897    396361    1               14               7.7        134
404637    404880    1               14               6.6        134
431059    431850    1               14               28.7       134
443867    445003    1               14               43.7       134
453439    453531    1               14               28.5       134
463164    463739    3               14               7.4        134
470617    471028    3               14               11.3       134
471029    471114    1               14               7.5        134
491536    492518    3               14               42.7       134
494021    494220    3               14               9.2        134
515168    515271    1               14               21.2       134
545114    545499    3               14               25.6       134
582127    583641    3               14               57.0       134
611054    612603    3               14               29.4       134
616498    616714    1               14               22.9       134
616715    617652    3               14               43.6       134
617833    618227    3               14               13.6       134
637073    637592    3               14               33.6       134
647024    647877    3               14               77.2       134
684118    685575    3               14               102.0      134
706062    706758    1               14               123.2      134
706759    706945    3               14               35.4       134
709958    710364    3               14               10.1       134
710365    710466    1               14               26.7       134
710467    711034    3               14               27.1       134
715220    715416    3               14               25.0       134
720692    720900    1               14               21.6       134
742863    743562    3               14               89.7       134
763470    763652    1               14               16.1       134
781826    782394    1               14               42.4       134
787588    788079    3               14               18.9       134
794687    795297    1               14               9.7        134
801521    801955    1               14               116.1      134
803638    803911    1               14               54.1       134
811217    811338    3               14               25.8       134
826117    826414    1               14               25.2       134
831058    831681    1               14               62.5       134
850715    850917    1               14               16.2       134
860614    860778    3               14               10.0       134
860779    860850    1               14               9.2        134
860851    861353    3               14               49.8       134
889507    890012    3               14               21.2       134
902650    902872    3               14               52.1       134
904306    905438    1               14               8.6        134
915713    916102    1               14               3.3        134
927233    927606    1               14               21.2       134
929884    930894    1               14               96.3       134
946161    946639    3               14               21.2       134
946640    947441    1               14               17.4       134
955171    955700    3               14               21.5       134
959695    959898    3               14               20.1       134
959899    959989    1               14               5.1        134
994311    994451    3               14               18.4       134
1031221   1031282   1               14               30.2       134
1069993   1070955   1               14               72.3       134
1077118   1077247   1               14               5.6        134
1077248   1077672   3               14               6.8        134
1078051   1078392   1               14               18.3       134
1116350   1117266   1               14               31.3       134
1129067   1129167   3               14               19.2       134
1129168   1129851   1               14               15.7       134
1131796   1132161   1               14               25.3       134
1149155   1149402   1               14               38.9       134
1164520   1164800   1               14               30.8       134
1165499   1165773   3               14               12.7       134
1180313   1180596   3               14               17.2       134
1208886   1209412   1               14               67.9       134
1213921   1214302   1               14               20.7       134
1215740   1216507   1               14               36.1       134
1225076   1225296   1               14               20.5       134
1225582   1226572   1               14               90.4       134
1236595   1236815   1               14               65.5       134
1241570   1241898   1               14               9.6        134
1264665   1265183   3               14               1.7        134
1314662   1315666   3               14               32.8       134
1326473   1327648   3               14               170.4      134
1333697   1334364   1               14               66.3       134
1338086   1340132   3               14               83.1       134
1341172   1341346   3               14               32.4       134
1343962   1344696   3               14               16.2       134
1349905   1350414   1               14               61.3       134
1350415   1350533   3               14               23.8       134
1392924   1393560   3               14               41.0       134
1396909   1398012   1               14               19.9       134
1405160   1405437   3               14               25.1       134
1405438   1405803   1               14               29.0       134
1423901   1424235   1               14               50.6       134
1424503   1424818   1               14               4.7        134
1429915   1430111   1               14               27.2       134
1440340   1441216   3               14               81.0       134
1459060   1459696   3               14               59.3       134
1460662   1460935   1               14               9.5        134
1460936   1461862   3               14               26.7       134
1461863   1462124   1               14               1.9        134
1484340   1486261   3               14               39.1       134
1498219   1498931   3               14               78.1       134
1514868   1515170   3               14               59.5       134
1585413   1586362   1               14               95.9       134
1586875   1587612   1               14               66.0       134
1593239   1593641   3               14               64.7       134
1605632   1606776   3               14               0.5        134
1606777   1607180   1               14               5.1        134
1629829   1630545   3               14               58.4       134
1636049   1636132   1               14               9.9        134
1636363   1636680   1               14               6.0        134
1654048   1654281   3               14               12.0       134
1665578   1666110   3               14               34.4       134
1667851   1669271   3               14               60.3       134
1685368   1685629   1               14               17.0       134
1707155   1707588   3               14               11.7       134
1728615   1728909   1               14               86.2       134
1735088   1735701   3               14               13.3       134
1755718   1756372   1               14               7.2        134
1763754   1764190   3               14               17.4       134
1775766   1776022   1               14               6.0        134
1776023   1777135   3               14               253.2      134
1800970   1801501   1               14               89.4       134
1816226   1816540   1               14               4.8        134
1824801   1825348   1               14               45.9       134
1844015   1844303   3               14               18.6       134
1847592   1848525   1               14               216.6      134
1848686   1848955   3               14               45.2       134
27612     27820     3               15               125.5      138
42200     42469     1               15               9.8        138
52745     53193     1               15               1.7        138
63976     64563     1               15               9.4        138
66058     66180     3               15               2.8        138
70822     71088     1               15               18.5       138
71089     71137     3               15               7.8        138
103007    103495    3               15               25.5       138
104228    104712    3               15               9.5        138
111401    112021    3               15               172.1      138
116786    117201    3               15               9.8        138
117202    117509    1               15               9.2        138
121568    122114    1               15               63.9       138
122611    122686    3               15               23.8       138
131924    132016    3               15               13.3       138
133507    133699    3               15               37.0       138
137864    138363    1               15               4.3        138
145289    145585    3               15               6.9        138
145586    145833    1               15               23.9       138
154850    154912    3               15               0.2        138
160892    161358    1               15               59.6       138
167680    167959    1               15               14.0       138
171563    171804    3               15               33.0       138
176944    177681    1               15               51.5       138
182720    182940    1               15               26.7       138
183344    183698    1               15               28.1       138
190907    191447    1               15               4.2        138
191448    192085    3               15               2.7        138
194605    194644    1               15               4.4        138
195400    195840    3               15               5.1        138
198974    199060    3               15               24.3       138
200481    201146    3               15               76.7       138
202010    202374    1               15               9.3        138
213107    213488    1               15               7.2        138
220574    220972    1               15               0.1        138
221231    221784    1               15               8.2        138
227300    227624    3               15               34.7       138
227625    227757    1               15               13.0       138
235213    235458    1               15               43.8       138
240516    241375    3               15               123.8      138
241376    241947    1               15               78.1       138
243986    244218    3               15               5.8        138
252737    253429    1               15               31.0       138
256282    256392    3               15               17.8       138
266585    266962    3               15               10.1       138
276356    276556    3               15               16.5       138
278299    278358    1               15               6.2        138
278603    279306    3               15               36.7       138
283223    283956    3               15               139.5      138
292327    292588    1               15               26.6       138
293972    294243    3               15               56.9       138
302982    303178    3               15               31.8       138
303449    303691    3               15               39.6       138
307338    307649    3               15               17.0       138
324217    325230    1               15               5.0        138
333272    333738    3               15               55.4       138
346319    346563    1               15               3.8        138
351112    351522    1               15               23.9       138
368713    368788    1               15               29.5       138
379490    379724    1               15               10.3       138
379725    380319    3               15               3.7        138
380320    380986    1               15               15.1       138
395897    396361    1               15               7.8        138
396964    397374    1               15               1.7        138
414281    414580    3               15               37.2       138
419558    420292    1               15               25.8       138
430661    431004    1               15               13.4       138
431492    431850    1               15               0.1        138
438340    438724    1               15               47.2       138
438725    438895    3               15               0.5        138
439639    439699    1               15               6.1        138
440729    441231    1               15               2.2        138
442543    442996    1               15               0.8        138
443867    445003    1               15               42.3       138
446368    446530    1               15               10.2       138
446531    446919    3               15               25.5       138
446920    446973    1               15               4.8        138
451310    452694    1               15               31.7       138
465228    465289    3               15               27.2       138
470105    470500    3               15               38.0       138
479436    479673    1               15               47.3       138
479674    480172    3               15               35.2       138
486028    486813    1               15               46.5       138
509302    510313    1               15               13.9       138
510562    510913    3               15               16.1       138
515060    515123    3               15               18.0       138
521411    521607    3               15               29.5       138
530424    530604    1               15               12.5       138
562868    563254    3               15               1.3        138
584206    584236    1               15               3.3        138
584594    585005    1               15               30.9       138
591778    591892    3               15               1.7        138
603441    603877    3               15               1.0        138
606145    606421    1               15               6.5        138
606422    606670    3               15               27.9       138
612030    612603    3               15               26.8       138
615377    615845    1               15               72.5       138
616329    616732    1               15               10.3       138
616733    617652    3               15               35.6       138
617816    618227    3               15               15.7       138
627617    628177    3               15               75.0       138
635477    635859    1               15               67.4       138
637073    637592    3               15               33.6       138
641713    642028    3               15               10.3       138
647471    647602    1               15               9.1        138
720692    720900    1               15               17.7       138
723235    723307    1               15               6.9        138
725515    725666    1               15               23.9       138
725667    726619    3               15               86.2       138
727474    727889    3               15               5.9        138
727890    727921    1               15               3.2        138
727981    728586    1               15               8.8        138
735910    736132    1               15               22.3       138
741499    741704    3               15               4.2        138
745943    746901    1               15               30.8       138
747185    747691    3               15               31.1       138
750481    750643    3               15               18.1       138
770869    770920    3               15               9.7        138
775753    776166    1               15               32.6       138
792442    792901    3               15               13.3       138
793001    793404    3               15               4.0        138
803871    804361    3               15               57.1       138
804934    805125    1               15               17.3       138
806392    806440    3               15               1.3        138
806441    806487    1               15               22.2       138
806488    806500    3               15               1.5        138
818536    818579    3               15               3.8        138
819448    819588    1               15               20.7       138
819589    819760    3               15               21.4       138
822256    822606    3               15               4.7        138
830937    831310    3               15               34.1       138
843541    843721    3               15               14.4       138
844864    845001    3               15               3.4        138
847393    847945    1               15               29.7       138
848276    848409    1               15               5.3        138
848410    848470    3               15               8.4        138
850160    850263    1               15               5.8        138
850574    850917    1               15               23.4       138
866198    866488    1               15               16.7       138
867724    867916    3               15               8.1        138
870527    870742    3               15               21.0       138
879073    879385    1               15               9.0        138
888059    888481    3               15               4.5        138
934087    934531    1               15               6.1        138
942668    942777    3               15               17.9       138
949284    949404    1               15               14.3       138
954508    955090    1               15               37.9       138
961249    961810    1               15               17.0       138
962471    964343    3               15               100.6      138
982358    983871    3               15               28.4       138
1020871   1021687   1               15               52.9       138
1035267   1035375   1               15               0.6        138
1042837   1043985   1               15               30.7       138
1045204   1045302   1               15               14.8       138
1046881   1047732   3               15               70.0       138
1055495   1056354   1               15               41.9       138
1063516   1063746   3               15               8.9        138
1069993   1070955   1               15               72.4       138
1077506   1077586   3               15               15.0       138
1090670   1091498   1               15               25.6       138
1104628   1105411   1               15               43.3       138
1111247   1112905   3               15               100.7      138
1116334   1117290   1               15               29.5       138
1120886   1121485   1               15               7.8        138
1129211   1129326   3               15               19.4       138
1129631   1129899   1               15               6.9        138
1150619   1150996   1               15               3.7        138
1154268   1154578   1               15               75.7       138
1161549   1161680   1               15               5.5        138
1162564   1162705   1               15               1.7        138
1162970   1163434   1               15               75.2       138
1177883   1178045   1               15               22.5       138
1182014   1182085   3               15               21.9       138
1194122   1194289   3               15               9.8        138
1196055   1196532   3               15               8.5        138
1198217   1198675   3               15               34.6       138
1205248   1206313   1               15               117.2      138
1208886   1209412   1               15               68.0       138
1213921   1214302   1               15               20.8       138
1217384   1217512   1               15               15.5       138
1225150   1225479   1               15               36.2       138
1227403   1227570   1               15               9.8        138
1233605   1234605   3               15               16.4       138
1260240   1260445   3               15               8.9        138
1260446   1261284   1               15               100.6      138
1262164   1262533   3               15               62.2       138
1274731   1274797   3               15               23.0       138
1275415   1275525   3               15               11.1       138
1298709   1299192   1               15               91.2       138
1313960   1314411   1               15               21.3       138
1314412   1314639   3               15               0.8        138
1315561   1316355   3               15               152.3      138
1321748   1321916   3               15               8.0        138
1321917   1322112   1               15               25.2       138
1325088   1325566   1               15               119.0      138
1327766   1327822   3               15               6.6        138
1327823   1328539   1               15               107.4      138
1328729   1329082   1               15               55.1       138
1332396   1332855   1               15               40.1       138
1333697   1334364   1               15               53.1       138
1344323   1344489   3               15               8.1        138
1347659   1348785   1               15               20.4       138
1348786   1349899   3               15               116.7      138
1357193   1357487   3               15               60.7       138
1371374   1371939   3               15               74.5       138
1391599   1392039   3               15               1.9        138
1404740   1405023   1               15               6.1        138
1410796   1411098   1               15               2.8        138
1423709   1424422   1               15               92.6       138
1432445   1432859   3               15               7.2        138
1433872   1434056   3               15               2.5        138
1453291   1453429   3               15               67.2       138
1471954   1472017   3               15               23.7       138
1485912   1486123   3               15               19.4       138
1486664   1487565   1               15               84.7       138
1487738   1487913   3               15               23.1       138
1488118   1489210   3               15               10.6       138
1497953   1498185   1               15               23.4       138
1507495   1508470   1               15               61.0       138
1508471   1508572   3               15               4.2        138
1529637   1529971   3               15               26.0       138
1553481   1553862   1               15               2.5        138
1574125   1574911   1               15               101.8      138
1574912   1575301   3               15               36.6       138
1587052   1587612   1               15               52.6       138
1587905   1588380   1               15               1.9        138
1603846   1604052   1               15               5.7        138
1604053   1604711   3               15               4.1        138
1604712   1604847   1               15               2.0        138
1604848   1606755   3               15               8.2        138
1606756   1607180   1               15               4.4        138
1622449   1622742   3               15               46.7       138
1642006   1642496   3               15               59.2       138
1645061   1645159   1               15               17.1       138
1648660   1649217   1               15               26.2       138
1649438   1650076   1               15               17.6       138
1665578   1666372   3               15               36.2       138
1667851   1669998   3               15               75.6       138
1671332   1672177   3               15               34.9       138
1685356   1686709   3               15               154.2      138
1687350   1688634   3               15               138.7      138
1696202   1697242   1               15               9.0        138
1697573   1698163   1               15               84.6       138
1711870   1712193   1               15               7.1        138
1715537   1715589   3               15               2.8        138
1715590   1716289   1               15               56.1       138
1717177   1717282   1               15               11.7       138
1717283   1717397   3               15               15.0       138
1726437   1727310   1               15               61.1       138
1740944   1741300   1               15               43.8       138
1743683   1744563   3               15               40.7       138
1745389   1745575   1               15               13.8       138
1745576   1745894   3               15               8.7        138
1745895   1746121   1               15               24.0       138
1746122   1746399   3               15               25.1       138
1746400   1747156   1               15               4.5        138
1770904   1771531   1               15               54.5       138
1775766   1776022   1               15               6.0        138
1776023   1777135   3               15               253.5      138
1779090   1779276   1               15               15.8       138
1786393   1786696   3               15               38.9       138
1794189   1794745   3               15               56.8       138
1794746   1794799   1               15               17.4       138
1813720   1814542   1               15               13.1       138
1826076   1826268   3               15               4.9        138
1826411   1827195   3               15               153.7      138
1827196   1828038   1               15               49.5       138
1843215   1843572   3               15               8.3        138
1843573   1843666   1               15               1.4        138
1843667   1844740   3               15               48.6       138
1848616   1849033   1               15               28.7       138
3856      4251      3               16               0.1        151
18688     19239     3               16               57.5       151
19604     19772     3               16               4.8        151
44542     44808     3               16               57.8       151
55819     56301     3               16               40.2       151
70973     71137     3               16               29.2       151
72943     73209     1               16               13.3       151
74626     75184     1               16               26.2       151
86360     86565     1               16               10.6       151
86810     86954     1               16               9.9        151
90919     92139     3               16               113.5      151
100135    100250    3               16               8.6        151
103007    103495    1               16               24.0       151
105874    105979    1               16               9.6        151
114405    114818    1               16               22.1       151
118694    118726    3               16               13.9       151
140861    140986    1               16               5.9        151
141920    141995    3               16               13.3       151
160321    160593    1               16               19.9       151
160594    160891    3               16               21.6       151
160892    161717    1               16               93.9       151
163804    163920    1               16               6.6        151
176672    176727    1               16               2.5        151
182720    183698    1               16               128.3      151
206667    209080    3               16               38.6       151
240704    241456    3               16               65.1       151
241997    242146    1               16               41.7       151
245503    247122    1               16               196.1      151
249552    251383    1               16               35.5       151
252475    252823    3               16               36.5       151
267448    267907    3               16               42.2       151
271679    272623    3               16               65.1       151
272624    273106    1               16               46.0       151
282305    282570    1               16               4.3        151
286767    287721    1               16               67.9       151
291101    292048    1               16               64.9       151
302493    302545    3               16               23.6       151
304204    304375    1               16               30.6       151
309220    310789    1               16               0.0        151
310790    311628    3               16               48.2       151
316696    316969    1               16               9.6        151
333157    333258    1               16               16.7       151
333739    334651    1               16               50.2       151
336186    336527    1               16               39.3       151
343054    343128    1               16               13.5       151
355222    355795    1               16               23.8       151
355796    356417    3               16               5.1        151
359237    359509    3               16               27.7       151
359510    359740    1               16               17.7       151
360304    361079    1               16               29.7       151
372874    373462    1               16               32.5       151
375175    375265    1               16               20.9       151
384854    385380    3               16               11.8       151
389262    389953    3               16               46.1       151
411053    411682    1               16               11.6       151
430661    431850    1               16               41.4       151
433964    435506    3               16               61.9       151
435507    435693    1               16               56.1       151
440402    441231    1               16               24.3       151
443867    445003    1               16               42.5       151
447742    448042    1               16               2.9        151
467095    467166    3               16               14.0       151
469486    470479    1               16               55.0       151
478823    479589    1               16               161.5      151
480213    480975    1               16               19.1       151
493551    493792    3               16               6.8        151
514796    514891    3               16               20.1       151
519287    519990    1               16               50.6       151
521411    521607    3               16               29.6       151
523015    524138    1               16               10.1       151
524945    525154    1               16               51.9       151
570630    571165    1               16               27.6       151
575693    576156    1               16               2.3        151
576157    576342    3               16               1.1        151
585027    586017    1               16               98.6       151
592217    592350    1               16               0.8        151
594344    594487    3               16               11.9       151
606311    606867    3               16               24.8       151
607426    607581    1               16               1.1        151
637250    637524    1               16               17.9       151
653533    653621    3               16               9.3        151
659760    659986    3               16               16.2       151
702659    703011    3               16               32.2       151
708193    708459    3               16               11.6       151
735910    736132    1               16               22.4       151
757501    757665    1               16               2.0        151
776788    777700    1               16               76.5       151
781826    782394    1               16               42.7       151
794008    794152    3               16               1.6        151
801521    802002    1               16               80.1       151
802903    803191    1               16               24.2       151
803304    803388    1               16               14.4       151
803638    803911    1               16               54.3       151
807311    807556    1               16               18.4       151
809692    809879    3               16               2.3        151
810724    811338    3               16               73.8       151
815503    816351    1               16               9.1        151
816352    816935    3               16               79.2       151
820647    821181    1               16               53.1       151
823564    823668    1               16               5.8        151
824463    825026    1               16               9.1        151
826117    826397    1               16               23.0       151
847393    847945    1               16               29.9       151
848276    848409    1               16               5.3        151
848410    848470    3               16               8.4        151
870851    870940    3               16               5.2        151
874606    874704    3               16               4.4        151
916985    917586    3               16               47.4       151
924971    925171    3               16               4.5        151
932730    932944    1               16               19.2       151
939544    940785    1               16               69.3       151
950941    951359    1               16               20.1       151
951682    951931    3               16               3.6        151
956075    957285    3               16               10.6       151
959155    959212    3               16               4.3        151
960908    962776    3               16               206.6      151
968047    968106    3               16               4.1        151
984135    984424    3               16               61.6       151
984425    984496    1               16               14.0       151
1007072   1007382   1               16               6.3        151
1017174   1017424   1               16               0.1        151
1017425   1017634   3               16               2.7        151
1024237   1024918   1               16               48.6       151
1053908   1054168   3               16               48.9       151
1055495   1058088   1               16               115.3      151
1059470   1063075   1               16               199.2      151
1101368   1101468   3               16               21.8       151
1102085   1102160   3               16               11.0       151
1109475   1109748   1               16               25.6       151
1110065   1110763   1               16               0.7        151
1110764   1111060   3               16               3.1        151
1111061   1111231   1               16               11.5       151
1122877   1123050   1               16               13.1       151
1127719   1127958   1               16               15.2       151
1136626   1136815   3               16               17.5       151
1141831   1142949   3               16               55.6       151
1150838   1151275   1               16               10.2       151
1154268   1154578   1               16               75.8       151
1166945   1167010   3               16               1.7        151
1167011   1167464   1               16               37.0       151
1169896   1171328   1               16               43.0       151
1173502   1173987   1               16               1.7        151
1173988   1175302   3               16               223.7      151
1175303   1175340   1               16               7.1        151
1181719   1183528   3               16               256.3      151
1188484   1189438   3               16               50.9       151
1193249   1193470   3               16               3.5        151
1195629   1195905   3               16               14.3       151
1196055   1196532   3               16               11.2       151
1208886   1209412   1               16               68.2       151
1215946   1216371   1               16               51.5       151
1225076   1226572   1               16               161.3      151
1232654   1235019   3               16               26.5       151
1248379   1248879   3               16               15.7       151
1256894   1257617   3               16               67.6       151
1269082   1269618   1               16               25.9       151
1272775   1272945   3               16               17.4       151
1274731   1275525   3               16               141.0      151
1279666   1279999   1               16               28.0       151
1288160   1288867   1               16               11.2       151
1298434   1298708   1               16               21.6       151
1299445   1299727   1               16               19.1       151
1306837   1307232   3               16               25.0       151
1311684   1312346   1               16               15.4       151
1313126   1313484   1               16               22.4       151
1318862   1319023   3               16               14.2       151
1326473   1326619   3               16               22.3       151
1330444   1330659   1               16               11.6       151
1333697   1334364   1               16               66.7       151
1345060   1346082   3               16               63.2       151
1349905   1350414   1               16               61.6       151
1378939   1379270   3               16               49.0       151
1423724   1424170   1               16               84.7       151
1434203   1434643   3               16               15.8       151
1434644   1435053   1               16               24.1       151
1443817   1444123   1               16               15.7       151
1451340   1451966   3               16               18.2       151
1456244   1456479   3               16               1.7        151
1457915   1458338   3               16               8.2        151
1458339   1458647   1               16               10.7       151
1462985   1464210   1               16               21.8       151
1478625   1480498   3               16               48.6       151
1496051   1496155   1               16               28.9       151
1496156   1496265   3               16               15.6       151
1497311   1498185   1               16               111.8      151
1575302   1576756   3               16               167.3      151
1576757   1577004   1               16               16.4       151
1583968   1584072   1               16               11.8       151
1585413   1586362   1               16               96.4       151
1586875   1587612   1               16               66.4       151
1587890   1588380   1               16               2.6        151
1596729   1596889   3               16               22.8       151
1623058   1623442   1               16               11.3       151
1629521   1629783   3               16               17.0       151
1630259   1630549   1               16               15.1       151
1642006   1642496   3               16               59.4       151
1652901   1653543   1               16               2.6        151
1658646   1658770   1               16               4.3        151
1660627   1660850   3               16               18.3       151
1662803   1663488   1               16               61.2       151
1683544   1683919   1               16               2.7        151
1688390   1688770   3               16               56.5       151
1689493   1689963   1               16               12.9       151
1696202   1697242   1               16               9.1        151
1698524   1699686   3               16               174.8      151
1705096   1705471   1               16               1.7        151
1715078   1715286   3               16               1.5        151
1740938   1741416   1               16               48.3       151
1745389   1745575   1               16               13.9       151
1745576   1745862   3               16               6.0        151
1745863   1746443   1               16               38.2       151
1746719   1747156   1               16               0.1        151
1769958   1770714   1               16               27.8       151
1771900   1771967   3               16               22.8       151
1779591   1779962   1               16               4.0        151
1796560   1796982   3               16               26.6       151
1797394   1798834   3               16               44.0       151
1801074   1801150   1               16               13.2       151
1801386   1801606   1               16               42.7       151
1814075   1814502   1               16               28.0       151
1814503   1814892   3               16               1.3        151
1825514   1825809   3               16               8.4        151
1826076   1826268   3               16               4.9        151
1827218   1827360   1               16               25.2       151
1828195   1828383   3               16               28.3       151
1837177   1837708   1               16               40.0       151
1839525   1840632   1               16               53.1       151
22573     23717     3               18               2.7        197
29666     29890     3               18               37.4       197
29891     30579     1               18               57.2       197
34033     34632     1               18               30.2       197
37204     37493     1               18               8.7        197
55819     56326     3               18               40.0       197
60509     60712     1               18               14.3       197
70973     71137     3               18               29.2       197
72943     73164     1               18               6.4        197
75656     76392     1               18               33.3       197
103007    103446    1               18               23.7       197
117683    117850    3               18               9.9        197
120833    121392    3               18               2.7        197
122713    122880    1               18               11.7       197
122881    123454    3               18               59.4       197
137908    138358    1               18               5.9        197
144912    145266    3               18               64.3       197
149075    151548    3               18               61.1       197
152971    153162    3               18               2.2        197
160420    160593    1               18               11.2       197
160594    160891    3               18               21.6       197
160892    161717    1               18               93.9       197
171295    171787    3               18               61.2       197
194866    195262    3               18               18.2       197
199307    199555    3               18               6.4        197
215648    215694    1               18               8.1        197
226030    227624    3               18               57.8       197
227625    227757    1               18               13.0       197
242355    242410    3               18               77.1       197
243986    244218    3               18               5.8        197
248460    248887    1               18               13.5       197
249163    249726    1               18               5.7        197
264780    264976    3               18               46.4       197
274406    276001    1               18               137.3      197
286813    287721    1               18               71.2       197
290581    291598    1               18               39.6       197
295838    295950    3               18               7.0        197
298450    298972    3               18               1.7        197
302838    302931    1               18               20.4       197
312271    312629    3               18               59.1       197
340697    341257    1               18               29.3       197
342063    342550    3               18               17.8       197
359237    359445    3               18               17.7       197
368678    368788    1               18               33.1       197
370867    372135    3               18               32.5       197
397407    398198    1               18               9.7        197
403088    403124    3               18               4.8        197
414345    414949    3               18               60.5       197
421495    421998    1               18               1.3        197
421999    422776    3               18               4.1        197
430661    431850    1               18               41.3       197
440385    441231    1               18               23.5       197
443867    445003    1               18               43.9       197
446402    447532    3               18               111.5      197
458024    458578    1               18               24.9       197
463164    463739    3               18               7.5        197
516736    516974    3               18               2.8        197
517156    518602    3               18               6.5        197
522709    524670    1               18               14.6       197
555621    556339    3               18               4.5        197
571190    571471    1               18               14.0       197
572892    573291    1               18               13.4       197
580566    581183    3               18               20.0       197
592642    593191    3               18               9.6        197
594344    594487    3               18               11.9       197
600055    600487    3               18               5.4        197
612884    613111    3               18               0.8        197
614689    615336    3               18               10.9       197
619608    619791    3               18               14.1       197
625384    625482    1               18               35.7       197
644006    644119    1               18               8.8        197
644527    644756    1               18               32.2       197
644920    645309    3               18               38.6       197
658253    659290    1               18               28.8       197
673696    673918    1               18               20.4       197
711641    711684    1               18               8.6        197
715494    715800    1               18               47.5       197
724114    724331    1               18               5.1        197
728473    728767    3               18               11.5       197
729340    730435    3               18               56.9       197
730436    730780    1               18               4.9        197
738512    738761    3               18               21.8       197
776788    777700    1               18               74.6       197
792467    792548    1               18               5.9        197
796009    796077    3               18               14.5       197
798581    798634    3               18               17.4       197
808646    808872    1               18               30.4       197
817225    817768    3               18               39.1       197
825462    825566    3               18               16.3       197
829954    830127    1               18               6.0        197
842616    842842    3               18               4.7        197
854935    855636    1               18               156.4      197
858184    858319    1               18               10.7       197
869890    870201    1               18               38.2       197
895079    895293    3               18               6.8        197
907442    908080    3               18               12.5       197
915479    915555    3               18               4.4        197
916985    917586    3               18               43.8       197
939544    940294    1               18               89.0       197
954301    954472    3               18               3.1        197
954473    955090    1               18               37.4       197
959358    959617    3               18               12.0       197
961249    962110    1               18               28.4       197
962111    962843    3               18               137.5      197
984139    984253    3               18               5.0        197
987508    987825    1               18               52.9       197
994763    995732    3               18               112.5      197
999745    1000637   3               18               91.6       197
1007072   1007382   1               18               6.3        197
1010981   1011144   3               18               10.2       197
1017535   1017820   1               18               7.5        197
1019935   1020210   3               18               11.1       197
1020211   1020304   1               18               4.8        197
1020460   1020568   1               18               5.4        197
1054702   1056354   1               18               43.1       197
1058305   1058412   3               18               7.4        197
1059092   1059379   3               18               20.5       197
1061410   1061805   3               18               10.7       197
1069993   1071144   1               18               76.7       197
1071734   1072105   1               18               5.1        197
1072106   1072318   3               18               5.4        197
1109475   1109574   1               18               17.0       197
1116350   1116648   1               18               3.0        197
1129385   1129851   1               18               13.0       197
1130515   1130611   3               18               17.4       197
1131796   1131925   1               18               3.9        197
1136626   1136883   3               18               13.9       197
1140785   1140973   3               18               17.6       197
1142344   1142949   3               18               45.3       197
1150619   1151429   1               18               2.5        197
1151430   1151626   3               18               2.0        197
1154268   1154578   1               18               78.4       197
1159214   1159371   1               18               40.2       197
1159372   1159474   3               18               4.1        197
1159630   1159863   1               18               25.4       197
1162970   1163434   1               18               77.6       197
1169228   1169895   3               18               32.6       197
1169896   1171328   1               18               42.9       197
1173502   1173828   1               18               4.4        197
1181719   1182291   3               18               129.3      197
1188484   1189261   3               18               50.5       197
1189262   1189438   1               18               0.3        197
1197632   1198071   1               18               45.9       197
1201247   1201450   1               18               0.5        197
1201451   1202265   3               18               14.6       197
1204939   1205247   3               18               34.3       197
1208886   1209181   1               18               33.5       197
1232708   1232992   1               18               0.1        197
1267060   1267396   3               18               12.3       197
1269619   1270437   1               18               29.0       197
1277647   1277811   1               18               13.9       197
1278080   1278383   3               18               50.1       197
1289644   1289761   3               18               6.5        197
1349548   1349895   3               18               106.0      197
1356292   1356553   3               18               28.7       197
1367140   1367358   1               18               3.7        197
1375039   1375219   1               18               2.7        197
1378606   1378737   3               18               2.3        197
1388804   1389281   3               18               1.1        197
1396184   1396470   3               18               96.3       197
1404627   1404699   3               18               6.9        197
1413071   1413783   1               18               41.2       197
1423724   1424673   1               18               84.7       197
1427405   1428414   1               18               65.7       197
1432736   1432859   3               18               2.7        197
1434401   1434438   1               18               9.8        197
1435816   1436316   3               18               46.3       197
1436317   1436442   1               18               7.7        197
1453291   1453429   3               18               67.3       197
1456289   1456429   3               18               0.4        197
1458785   1458858   1               18               2.8        197
1471954   1472017   3               18               29.7       197
1489727   1489942   1               18               13.4       197
1500061   1500244   3               18               8.7        197
1500245   1500346   1               18               6.0        197
1537897   1538128   3               18               0.7        197
1555249   1555465   1               18               0.0        197
1557124   1557721   3               18               14.1       197
1557722   1558287   1               18               22.7       197
1569202   1569441   1               18               22.8       197
1596359   1597339   3               18               40.0       197
1597340   1597774   1               18               2.0        197
1603760   1604164   1               18               7.6        197
1608458   1609213   1               18               76.4       197
1629125   1629556   3               18               52.9       197
1632609   1634292   1               18               75.5       197
1634293   1634638   3               18               3.7        197
1662791   1662935   1               18               22.5       197
1662936   1663500   3               18               54.3       197
1666373   1667358   1               18               8.5        197
1669418   1669998   3               18               10.9       197
1683544   1683919   1               18               2.7        197
1685356   1686697   3               18               155.7      197
1712797   1713394   1               18               49.6       197
1726437   1727205   3               18               41.0       197
1740944   1741300   1               18               43.9       197
1768332   1768387   1               18               22.8       197
1775766   1776022   1               18               6.0        197
1776023   1777135   3               18               254.0      197
1786555   1786696   3               18               12.1       197
1787756   1788285   3               18               15.7       197
1791374   1791451   3               18               6.3        197
1801074   1801285   3               18               23.5       197
1801286   1801606   1               18               57.2       197
1810691   1810725   1               18               2.8        197
1810726   1810797   3               18               7.0        197
1816028   1816363   1               18               6.6        197
1826470   1827217   3               18               119.5      197
1827218   1828038   1               18               49.4       197
1830592   1830753   1               18               22.6       197
1837177   1837802   1               18               38.5       197
27595     27820     3               19               123.4      211
44863     45325     3               19               14.6       211
52795     53317     3               19               6.9        211
63939     64546     1               19               13.6       211
65181     65516     3               19               12.3       211
68638     69645     3               19               6.9        211
71625     71855     3               19               3.1        211
72943     73164     1               19               6.3        211
86360     86565     1               19               10.6       211
86810     86954     1               19               9.9        211
89860     90918     1               19               44.8       211
121393    122665    1               19               101.5      211
128764    129627    1               19               28.2       211
129924    130206    3               19               1.2        211
130460    131583    1               19               157.0      211
132691    132806    1               19               4.9        211
140756    140986    3               19               4.4        211
141115    141727    1               19               12.1       211
141728    141780    3               19               26.7       211
144341    144641    3               19               2.9        211
149221    149597    1               19               2.6        211
149598    149895    3               19               9.8        211
159674    161358    1               19               215.9      211
163804    164418    3               19               55.6       211
166108    166146    1               19               18.3       211
187808    188740    1               19               132.9      211
190228    190599    3               19               16.5       211
190600    190839    1               19               5.4        211
192437    192548    3               19               5.2        211
213107    213488    1               19               7.2        211
216755    217413    3               19               8.2        211
217414    218254    1               19               1.1        211
241391    242155    1               19               119.5      211
249785    250413    1               19               20.9       211
262229    263422    1               19               70.4       211
272413    272902    3               19               67.8       211
274406    276001    1               19               137.0      211
291560    291855    1               19               31.4       211
296678    296941    1               19               8.6        211
302838    302931    1               19               20.4       211
311116    311165    3               19               12.7       211
312694    313567    3               19               21.0       211
323472    325463    1               19               3.5        211
330763    331095    3               19               14.0       211
336186    336527    1               19               39.1       211
338146    338526    3               19               8.6        211
355157    355795    1               19               21.8       211
355796    356417    3               19               5.0        211
357947    358483    1               19               21.1       211
368245    368509    3               19               32.5       211
368510    369008    1               19               75.6       211
370930    371074    3               19               11.8       211
379306    379724    1               19               7.0        211
380416    380986    1               19               20.9       211
383623    383959    1               19               13.8       211
396451    396667    1               19               6.6        211
433964    434050    3               19               7.4        211
478823    479311    1               19               119.9      211
480256    480877    1               19               15.7       211
519922    520897    1               19               67.9       211
521648    521732    1               19               5.6        211
526209    526659    3               19               65.7       211
530180    530529    1               19               46.8       211
531793    531975    3               19               5.5        211
542834    543088    1               19               3.4        211
550939    551049    3               19               1.9        211
551050    551122    1               19               1.1        211
575959    577175    1               19               12.3       211
577410    577602    3               19               0.8        211
577603    578013    1               19               6.1        211
583462    583861    1               19               5.3        211
584871    584985    3               19               19.6       211
587080    587487    3               19               0.8        211
595793    595950    3               19               16.6       211
599890    600487    3               19               9.0        211
602301    602536    3               19               5.6        211
602537    603833    1               19               39.2       211
606311    607273    3               19               36.4       211
615377    615721    1               19               70.4       211
626662    626844    1               19               20.2       211
628446    628708    1               19               17.0       211
631837    632056    1               19               74.0       211
633079    633523    3               19               68.7       211
638283    638597    1               19               16.8       211
640986    641170    3               19               10.3       211
642092    642364    3               19               35.9       211
643724    644414    3               19               97.3       211
644415    644824    1               19               73.1       211
644825    644884    3               19               16.1       211
644885    645446    1               19               85.8       211
664988    665192    3               19               2.9        211
670799    671068    1               19               6.8        211
673295    674878    1               19               132.4      211
679668    680323    3               19               67.6       211
685750    685858    1               19               9.3        211
703317    703618    1               19               15.9       211
706403    706945    1               19               64.3       211
730829    731359    3               19               32.9       211
732081    732574    3               19               4.5        211
737512    737769    1               19               19.2       211
739523    739725    1               19               4.4        211
741479    741704    3               19               4.7        211
758539    758611    1               19               1.1        211
767416    767704    1               19               1.0        211
801038    801514    3               19               33.2       211
809947    810094    3               19               4.4        211
818608    818832    3               19               18.2       211
820544    820639    3               19               33.5       211
826097    826397    3               19               35.0       211
829011    829386    1               19               5.0        211
839567    840019    3               19               27.9       211
853590    854554    1               19               98.7       211
879305    879676    1               19               23.2       211
898066    898975    1               19               28.9       211
916985    917586    3               19               49.1       211
919570    920500    1               19               47.3       211
920501    920795    3               19               3.1        211
920796    921147    1               19               12.9       211
942044    942268    1               19               12.7       211
946102    946665    3               19               6.7        211
946666    947441    1               19               14.7       211
950914    951228    3               19               42.0       211
955642    957285    3               19               19.1       211
962320    962714    3               19               123.7      211
984120    984438    3               19               62.1       211
984439    984500    1               19               10.6       211
1000781   1001184   1               19               0.2        211
1004723   1006525   1               19               186.3      211
1006526   1008580   3               19               8.7        211
1016797   1016985   1               19               15.6       211
1017793   1017820   1               19               12.3       211
1019935   1020059   3               19               16.0       211
1020060   1020123   1               19               1.8        211
1020371   1020769   3               19               81.8       211
1024194   1024830   3               19               39.4       211
1026187   1026352   3               19               8.2        211
1031247   1032078   1               19               97.2       211
1036372   1037412   3               19               55.2       211
1037413   1037543   1               19               17.5       211
1054444   1055011   1               19               22.5       211
1074181   1074235   1               19               14.4       211
1087891   1088034   3               19               0.3        211
1092427   1093698   1               19               116.5      211
1109475   1109748   1               19               25.5       211
1119297   1121167   1               19               12.1       211
1127693   1128074   3               19               47.5       211
1134230   1134477   3               19               16.3       211
1141831   1142949   3               19               53.8       211
1187896   1188216   3               19               11.6       211
1188217   1188409   1               19               27.7       211
1197115   1197208   3               19               3.0        211
1197703   1197770   1               19               17.2       211
1200902   1201305   3               19               7.6        211
1207168   1207419   1               19               55.0       211
1215946   1216632   1               19               44.6       211
1216786   1217080   1               19               8.4        211
1217081   1217375   3               19               33.6       211
1225477   1226572   1               19               97.0       211
1248379   1248879   3               19               12.8       211
1251011   1251496   3               19               32.6       211
1254637   1256856   1               19               45.6       211
1274731   1275525   3               19               138.4      211
1283789   1284245   1               19               9.4        211
1291181   1292257   1               19               166.8      211
1294670   1294877   1               19               7.1        211
1295366   1296235   1               19               95.5       211
1306837   1307305   3               19               26.8       211
1309145   1309711   1               19               19.6       211
1315801   1315962   1               19               12.2       211
1326058   1326268   1               19               21.5       211
1326269   1326334   3               19               29.1       211
1326335   1326789   1               19               46.4       211
1326790   1327053   3               19               30.5       211
1327054   1327662   1               19               70.0       211
1327663   1327822   3               19               6.9        211
1327823   1329082   1               19               193.9      211
1330444   1332855   1               19               103.3      211
1338581   1338832   3               19               16.0       211
1347225   1349515   1               19               57.7       211
1349905   1350414   1               19               61.4       211
1350415   1350533   3               19               23.8       211
1365862   1366196   3               19               20.6       211
1392538   1393458   3               19               57.9       211
1410367   1411051   1               19               1.7        211
1413071   1413783   1               19               41.1       211
1415923   1416500   1               19               62.9       211
1423724   1424818   1               19               97.1       211
1426876   1427920   1               19               42.5       211
1429915   1430102   1               19               21.8       211
1433575   1433687   3               19               1.8        211
1437277   1437866   3               19               76.2       211
1453246   1453335   1               19               40.9       211
1457915   1458660   3               19               26.7       211
1464274   1464944   3               19               33.9       211
1483657   1483920   3               19               8.6        211
1495044   1495651   3               19               20.5       211
1496991   1497264   3               19               17.9       211
1498219   1498967   3               19               78.8       211
1504430   1504602   1               19               1.7        211
1505073   1505832   1               19               85.9       211
1508882   1509426   1               19               2.1        211
1520375   1520917   1               19               19.3       211
1552121   1552656   1               19               2.3        211
1557884   1558068   3               19               10.3       211
1558069   1558287   1               19               13.1       211
1570324   1570471   1               19               0.1        211
1571038   1571966   1               19               88.2       211
1574125   1574472   1               19               36.5       211
1585413   1586362   1               19               94.1       211
1586875   1587612   1               19               62.4       211
1630241   1630534   1               19               7.1        211
1662775   1663488   1               19               68.2       211
1666373   1667274   3               19               29.3       211
1690820   1692228   3               19               14.3       211
1702481   1702865   3               19               7.1        211
1712322   1712589   1               19               14.9       211
1712590   1712686   3               19               1.2        211
1713018   1713430   3               19               20.4       211
1717177   1717282   1               19               11.7       211
1717283   1717797   3               19               50.8       211
1723901   1724535   3               19               12.5       211
1743268   1743682   3               19               6.0        211
1768332   1768387   1               19               22.8       211
1768772   1769957   1               19               57.9       211
1771376   1771498   1               19               23.2       211
1779591   1779855   1               19               5.6        211
1790635   1790751   3               19               17.0       211
1796551   1796982   3               19               25.9       211
1797394   1798870   3               19               50.4       211
1800970   1801636   1               19               118.1      211
1812364   1812874   1               19               34.3       211
1821699   1822358   1               19               41.3       211
1827275   1828038   1               19               51.4       211
1841960   1842040   1               19               0.6        211
1849318   1849626   1               19               24.4       211
1849891   1850406   1               19               9.6        211
1850882   1851361   1               19               1.8        211
4640      5370      3               20               38.7       234
14140     16705     1               20               178.0      234
18936     19084     1               20               13.5       234
34033     34441     1               20               19.3       234
40048     40314     3               20               10.1       234
40315     41007     1               20               34.5       234
55021     55589     1               20               27.4       234
55590     56301     3               20               70.9       234
65096     65180     1               20               5.7        234
76306     76392     1               20               5.5        234
103007    103495    1               20               20.9       234
119462    119677    1               20               6.8        234
119678    119832    3               20               23.6       234
119833    120308    1               20               31.8       234
122337    122556    1               20               15.0       234
135935    136060    3               20               1.2        234
136291    136351    3               20               21.6       234
156007    156082    3               20               15.9       234
163804    163920    1               20               6.7        234
173902    175046    1               20               77.7       234
183062    183720    1               20               71.8       234
190840    191283    1               20               2.9        234
195950    196267    3               20               13.5       234
196268    196371    1               20               5.9        234
199255    199858    3               20               47.5       234
199859    200404    1               20               48.5       234
213107    213488    1               20               7.4        234
227300    227624    3               20               34.9       234
227625    227757    1               20               13.1       234
228158    228520    3               20               24.0       234
234829    234946    3               20               10.5       234
241589    241641    3               20               9.6        234
241642    242125    1               20               89.4       234
242126    242296    3               20               77.2       234
242297    242329    1               20               5.5        234
248460    251383    1               20               63.8       234
262229    263422    1               20               71.0       234
266656    266875    3               20               11.4       234
272413    273075    3               20               83.8       234
284782    285285    3               20               0.5        234
292451    292543    1               20               11.1       234
303307    303536    1               20               12.5       234
307338    307609    3               20               6.8        234
307907    308809    3               20               1.7        234
309461    310789    3               20               34.3       234
311788    311941    3               20               2.6        234
320012    321916    3               20               274.9      234
324274    325509    1               20               5.8        234
336084    336445    1               20               18.9       234
342209    342403    3               20               13.3       234
344887    345142    1               20               3.4        234
345143    345399    3               20               10.7       234
356341    356417    3               20               0.9        234
368678    368788    1               20               33.2       234
378569    379116    3               20               15.0       234
386783    386910    1               20               4.1        234
390619    391314    3               20               49.6       234
393798    393942    1               20               1.6        234
402616    402990    1               20               13.4       234
424220    424366    3               20               9.8        234
426499    426717    1               20               5.1        234
430661    431850    1               20               41.7       234
433903    435001    3               20               62.0       234
440959    441231    1               20               1.6        234
443867    444319    1               20               21.5       234
446368    446472    1               20               7.7        234
453733    453915    3               20               18.3       234
471349    471633    1               20               15.6       234
493454    493792    3               20               7.9        234
597604    597793    3               20               11.9       234
604249    604482    3               20               1.8        234
604483    604675    1               20               23.5       234
604676    604872    3               20               9.6        234
606311    606867    3               20               24.9       234
612884    613111    3               20               0.8        234
616498    616732    1               20               21.4       234
616733    617652    3               20               27.4       234
617833    618270    3               20               11.7       234
627565    628231    3               20               57.4       234
628763    629089    3               20               3.2        234
631207    632056    1               20               88.1       234
633524    634285    1               20               78.2       234
636408    636595    3               20               13.9       234
636596    636859    1               20               11.9       234
642382    642448    3               20               5.5        234
647024    647877    3               20               81.8       234
662158    662630    3               20               21.9       234
662631    662998    1               20               5.4        234
703317    703618    1               20               16.1       234
706057    706945    1               20               154.8      234
718982    719256    1               20               9.6        234
729236    730321    3               20               69.6       234
734468    734656    3               20               3.7        234
735910    736132    1               20               22.5       234
737512    738095    1               20               29.8       234
755866    756261    3               20               4.4        234
756845    756953    1               20               18.2       234
760829    761522    1               20               82.7       234
782953    783669    1               20               78.4       234
792644    792939    1               20               10.0       234
792940    793461    3               20               22.2       234
804934    805087    1               20               21.5       234
811378    811741    3               20               17.1       234
819778    820482    3               20               21.8       234
820483    821461    1               20               79.1       234
829834    830142    1               20               3.9        234
831682    832168    1               20               9.6        234
836003    836179    1               20               14.9       234
836180    836556    3               20               54.9       234
865868    866197    1               20               30.5       234
879688    880090    1               20               1.0        234
890013    890848    1               20               60.9       234
893677    894161    1               20               21.2       234
901856    902467    3               20               12.4       234
902468    902850    1               20               6.1        234
934087    934335    1               20               8.0        234
938792    939516    1               20               1.0        234
939973    940161    1               20               33.1       234
941777    942361    1               20               23.4       234
950914    951581    3               20               98.3       234
954508    955090    1               20               40.0       234
956075    957285    3               20               10.8       234
962198    962798    3               20               176.7      234
972515    972633    3               20               10.4       234
980477    980719    3               20               20.6       234
984135    984424    3               20               61.9       234
984425    984500    1               20               13.4       234
992501    994030    1               20               89.7       234
999745    1000637   3               20               92.1       234
1010920   1011144   3               20               7.8        234
1017113   1017820   1               20               11.3       234
1020871   1021687   1               20               48.3       234
1054444   1054682   1               20               21.0       234
1055495   1059673   1               20               160.7      234
1061750   1063075   1               20               168.5      234
1077413   1077991   3               20               19.2       234
1077992   1078392   1               20               18.1       234
1078740   1079082   1               20               3.9        234
1111247   1112917   1               20               70.7       234
1113889   1114699   1               20               47.0       234
1129177   1129851   1               20               21.8       234
1131324   1131925   3               20               21.0       234
1131926   1132161   1               20               17.4       234
1137080   1138218   3               20               48.7       234
1138684   1139094   3               20               14.5       234
1141831   1142238   3               20               10.3       234
1149491   1150509   1               20               63.8       234
1162970   1163434   1               20               78.0       234
1169233   1169401   1               20               6.4        234
1177531   1177774   3               20               16.8       234
1177775   1178045   1               20               36.4       234
1195717   1195764   3               20               8.0        234
1197358   1198071   1               20               36.5       234
1207168   1207419   1               20               55.3       234
1208886   1209181   1               20               33.7       234
1215926   1217051   1               20               60.4       234
1228357   1229305   3               20               68.7       234
1230238   1230326   3               20               9.4        234
1244290   1244368   3               20               6.3        234
1248379   1248879   3               20               15.8       234
1256168   1256373   3               20               7.4        234
1260395   1260499   3               20               5.8        234
1260500   1260578   1               20               38.0       234
1260579   1261284   3               20               56.2       234
1288784   1288867   1               20               7.8        234
1308811   1309137   1               20               3.2        234
1314451   1314639   3               20               6.8        234
1326058   1326268   1               20               21.6       234
1326269   1326334   3               20               29.3       234
1326335   1326567   1               20               21.6       234
1333654   1334364   1               20               65.2       234
1349905   1350414   1               20               61.9       234
1350415   1350533   3               20               24.0       234
1370803   1372617   1               20               78.2       234
1380397   1380582   3               20               12.2       234
1380583   1380922   1               20               17.0       234
1387888   1388378   1               20               1.3        234
1389694   1389737   3               20               11.3       234
1392569   1392864   3               20               46.8       234
1393084   1394985   3               20               57.1       234
1415923   1416500   1               20               63.3       234
1423724   1423768   1               20               11.1       234
1423901   1424943   1               20               57.3       234
1426876   1427920   1               20               44.5       234
1429915   1430032   1               20               24.1       234
1445119   1446324   1               20               111.5      234
1451210   1451539   1               20               4.3        234
1456244   1457059   3               20               0.9        234
1460611   1460841   1               20               14.2       234
1473415   1474026   1               20               98.3       234
1480337   1480552   3               20               15.3       234
1484794   1484852   1               20               4.3        234
1484853   1484930   3               20               0.8        234
1485499   1486261   3               20               20.6       234
1497311   1498185   1               20               125.1      234
1525867   1526128   3               20               5.9        234
1568731   1568833   1               20               12.1       234
1570991   1571361   1               20               10.6       234
1586875   1587159   1               20               20.9       234
1587856   1588075   1               20               8.1        234
1623373   1624705   1               20               22.0       234
1628708   1629267   1               20               49.2       234
1629268   1629463   3               20               19.0       234
1636873   1636919   1               20               3.5        234
1646045   1646804   1               20               41.9       234
1662803   1663488   1               20               61.5       234
1670639   1670977   1               20               1.7        234
1685893   1686709   3               20               114.2      234
1689493   1690105   1               20               7.6        234
1700068   1700854   1               20               62.7       234
1705096   1705471   1               20               1.7        234
1718410   1718542   3               20               29.2       234
1718543   1718626   1               20               14.6       234
1726437   1727230   1               20               55.0       234
1733374   1734512   1               20               1.4        234
1740944   1741285   1               20               43.7       234
1745359   1746684   1               20               86.1       234
1768332   1768572   1               20               20.8       234
1768816   1769957   1               20               57.8       234
1775766   1776022   1               20               6.1        234
1776023   1777194   3               20               248.6      234
1779591   1779916   1               20               2.1        234
1782820   1783374   3               20               7.2        234
1798264   1798369   3               20               14.0       234
1800970   1801636   1               20               118.8      234
1813720   1814484   1               20               7.4        234
1827140   1827202   1               20               8.2        234
22648     22992     1               21               0.4        257
22993     23161     3               21               6.3        257
31201     31269     3               21               3.2        257
53126     53193     1               21               1.5        257
55819     56333     3               21               41.1       257
101589    101976    3               21               1.3        257
130799    131397    3               21               20.8       257
131842    132078    1               21               15.3       257
137864    138363    1               21               5.4        257
140435    140745    3               21               0.4        257
149054    149208    1               21               5.6        257
152252    152337    3               21               5.5        257
171519    171787    3               21               43.0       257
187742    188740    1               21               119.4      257
195450    195555    3               21               3.9        257
199255    199915    3               21               65.0       257
199916    200320    1               21               35.2       257
221273    221655    1               21               1.4        257
224258    224945    1               21               16.8       257
234857    235286    1               21               61.5       257
243523    243691    3               21               77.3       257
244838    246609    1               21               95.1       257
248460    248887    1               21               13.4       257
249163    249726    1               21               6.7        257
276187    276556    3               21               34.4       257
302982    303691    3               21               149.8      257
324274    325485    1               21               5.2        257
333272    333738    3               21               53.3       257
344844    344950    3               21               0.7        257
344951    345153    1               21               7.4        257
345154    345361    3               21               8.7        257
352633    353091    1               21               40.1       257
366296    366777    1               21               38.2       257
390619    390919    3               21               6.7        257
391504    391627    3               21               16.1       257
396695    396777    3               21               22.3       257
441896    442431    1               21               15.3       257
453439    453531    1               21               28.5       257
453733    455324    3               21               148.3      257
475934    476922    3               21               39.4       257
477056    478543    3               21               58.3       257
491726    492820    1               21               14.6       257
585390    586017    1               21               80.4       257
595436    595950    3               21               8.3        257
606273    606366    3               21               15.4       257
616429    616818    1               21               16.9       257
627733    627866    3               21               28.8       257
633079    633453    1               21               37.9       257
635771    636118    1               21               49.1       257
641713    642051    3               21               7.7        257
651127    651604    1               21               42.3       257
651605    651926    3               21               11.5       257
654442    654902    1               21               6.7        257
718982    719256    1               21               9.5        257
721265    722176    1               21               60.1       257
723235    723307    1               21               6.8        257
728522    729111    3               21               21.3       257
729112    729441    1               21               1.9        257
730961    731344    1               21               7.1        257
731537    731932    3               21               37.9       257
734468    734656    3               21               3.6        257
735910    736132    1               21               22.3       257
747199    747378    3               21               36.5       257
765026    765114    1               21               11.5       257
773482    774243    1               21               53.2       257
775027    775518    1               21               16.0       257
784976    785382    1               21               24.1       257
785383    786444    3               21               30.3       257
786445    786779    1               21               27.8       257
787588    788079    3               21               18.9       257
804934    805125    1               21               17.2       257
810724    811338    3               21               73.4       257
819448    819588    1               21               20.7       257
819589    819760    3               21               21.4       257
820544    820639    3               21               33.4       257
820640    823170    1               21               79.0       257
842616    843378    3               21               13.9       257
853021    853209    3               21               32.8       257
864690    864958    3               21               13.0       257
869639    870093    1               21               42.4       257
879711    879794    1               21               0.4        257
879795    880041    3               21               8.0        257
910764    911689    1               21               14.2       257
914771    915793    1               21               10.3       257
921778    921870    3               21               11.0       257
934412    934848    3               21               8.8        257
938792    940051    1               21               56.7       257
960656    960993    3               21               18.6       257
961607    962012    3               21               24.2       257
966531    966808    3               21               19.4       257
977288    977661    3               21               13.2       257
983819    984119    3               21               21.3       257
1013209   1013286   3               21               2.5        257
1023412   1023484   3               21               11.3       257
1035376   1035591   3               21               1.2        257
1046881   1047732   3               21               69.9       257
1056871   1057754   1               21               34.4       257
1058504   1059559   1               21               15.7       257
1059560   1061245   3               21               73.4       257
1069993   1070955   1               21               72.3       257
1094776   1094828   3               21               12.1       257
1111247   1111300   1               21               9.4        257
1111739   1112917   1               21               56.6       257
1116350   1117290   1               21               30.2       257
1129177   1129851   1               21               14.7       257
1131796   1132161   1               21               25.3       257
1132934   1133002   3               21               28.3       257
1162970   1163434   1               21               77.4       257
1163672   1164030   1               21               12.5       257
1164031   1164519   3               21               61.4       257
1171368   1172198   1               21               116.0      257
1192442   1194273   3               21               5.8        257
1196188   1196446   1               21               3.2        257
1197290   1197860   3               21               31.8       257
1197861   1198071   1               21               21.4       257
1198072   1198675   3               21               31.4       257
1207168   1207419   1               21               54.9       257
1214303   1214964   1               21               49.8       257
1243973   1244860   3               21               51.5       257
1303785   1304265   1               21               45.9       257
1326058   1326268   1               21               21.4       257
1326269   1326334   3               21               29.1       257
1326335   1326789   1               21               46.3       257
1326790   1327053   3               21               30.5       257
1327054   1327662   1               21               69.9       257
1327663   1327822   3               21               6.9        257
1327823   1329082   1               21               191.4      257
1349516   1349895   3               21               102.4      257
1356292   1356553   3               21               28.6       257
1373632   1374582   3               21               41.4       257
1380397   1381065   3               21               51.1       257
1381901   1382115   3               21               3.8        257
1389490   1389527   3               21               7.1        257
1395992   1396470   3               21               99.0       257
1435750   1435965   3               21               8.2        257
1480337   1480552   3               21               15.1       257
1493122   1494037   3               21               16.9       257
1495238   1495705   3               21               20.3       257
1498219   1499346   3               21               54.8       257
1504063   1504602   3               21               9.9        257
1508299   1508532   3               21               15.5       257
1583979   1584065   3               21               16.5       257
1620743   1621386   3               21               3.4        257
1662803   1664166   1               21               107.1      257
1671373   1671495   1               21               4.4        257
1671496   1671694   3               21               27.0       257
1685893   1685935   3               21               6.3        257
1688762   1688956   3               21               25.2       257
1689106   1689277   3               21               13.2       257
1798887   1799228   3               21               29.1       257
1813720   1814484   1               21               7.2        257
1848616   1848874   3               21               24.8       257
1851266   1851921   3               21               8.2        257
22978     23161     3               22               7.0        366
31201     31269     3               22               3.2        366
34633     36270     1               22               2.5        366
53126     53193     1               22               1.5        366
55819     56333     3               22               41.1       366
101589    101976    3               22               1.3        366
130799    131422    3               22               19.6       366
131842    132078    1               22               15.3       366
137864    138363    1               22               5.4        366
140435    140745    3               22               0.4        366
149054    149208    1               22               5.6        366
152252    152337    3               22               5.5        366
171519    171787    3               22               43.0       366
187742    188742    1               22               121.3      366
193846    194059    3               22               0.1        366
195450    195555    3               22               3.9        366
199255    199915    3               22               65.0       366
199916    200320    1               22               35.2       366
221273    221655    1               22               1.4        366
224258    224945    1               22               16.8       366
234857    235286    1               22               61.5       366
242228    242364    3               22               41.4       366
243523    243691    3               22               77.3       366
244838    246630    1               22               97.1       366
248460    248887    1               22               13.4       366
249163    249726    1               22               6.7        366
276187    276556    3               22               34.4       366
302982    303691    3               22               149.9      366
324274    325485    1               22               5.2        366
333272    333738    3               22               53.3       366
344844    344950    3               22               0.7        366
344951    345153    1               22               7.4        366
345154    345361    3               22               8.7        366
352633    353091    1               22               40.1       366
366296    366777    1               22               38.2       366
390619    390919    3               22               6.7        366
391504    391627    3               22               16.1       366
396695    396777    3               22               22.3       366
441896    442431    1               22               15.3       366
453439    453537    1               22               27.3       366
453719    455324    3               22               147.1      366
475934    476922    3               22               39.4       366
477056    478543    3               22               58.3       366
491726    492820    1               22               14.6       366
585390    586017    1               22               80.4       366
595436    595950    3               22               8.3        366
606273    606366    3               22               15.4       366
616429    616818    1               22               16.9       366
627733    627866    3               22               28.8       366
633079    633453    1               22               37.9       366
635771    636118    1               22               49.1       366
641713    642051    3               22               7.7        366
651127    651604    1               22               42.3       366
651605    651926    3               22               11.5       366
654442    654902    1               22               6.7        366
718982    719256    1               22               9.5        366
721265    722176    1               22               60.1       366
723235    723307    1               22               6.8        366
728522    729111    3               22               21.3       366
729112    729441    1               22               1.9        366
730961    731344    1               22               7.1        366
731537    731932    3               22               37.9       366
734468    734656    3               22               3.6        366
735910    736132    1               22               22.3       366
747199    747378    3               22               36.5       366
765026    765114    1               22               11.5       366
773482    774243    1               22               53.2       366
775027    775518    1               22               14.6       366
784976    785382    1               22               24.1       366
785383    786444    3               22               30.3       366
786445    786779    1               22               27.8       366
787588    788079    3               22               19.0       366
804934    805075    1               22               22.8       366
810724    811338    3               22               73.4       366
819448    819588    1               22               20.7       366
819589    819760    3               22               21.4       366
820544    820639    3               22               33.4       366
820640    823170    1               22               79.1       366
842616    843378    3               22               13.9       366
853021    853209    3               22               32.8       366
864690    864958    3               22               13.1       366
869639    870093    1               22               42.4       366
879711    879794    1               22               0.4        366
879795    880041    3               22               8.0        366
910764    911689    1               22               14.2       366
914771    915810    1               22               10.9       366
921778    921870    3               22               11.0       366
934412    934848    3               22               8.8        366
938792    940051    1               22               56.7       366
960656    960993    3               22               18.6       366
961607    962012    3               22               24.2       366
966531    966808    3               22               19.4       366
977288    977661    3               22               13.2       366
983819    984119    3               22               21.3       366
1013209   1013286   3               22               2.5        366
1023412   1023484   3               22               11.3       366
1035376   1035591   3               22               1.2        366
1046881   1047732   3               22               69.9       366
1056871   1057754   1               22               34.4       366
1058504   1059559   1               22               15.7       366
1059560   1061245   3               22               73.4       366
1069993   1070955   1               22               72.3       366
1090670   1091498   1               22               25.5       366
1094776   1094828   3               22               12.1       366
1111247   1111300   1               22               9.4        366
1111739   1112917   1               22               56.6       366
1116350   1117290   1               22               30.2       366
1129177   1129851   1               22               14.7       366
1131796   1132161   1               22               25.3       366
1132934   1133002   3               22               28.3       366
1162970   1163434   1               22               77.4       366
1163672   1164030   1               22               12.5       366
1164031   1164519   3               22               61.4       366
1171368   1172198   1               22               116.0      366
1192442   1194273   3               22               5.8        366
1196188   1196446   1               22               3.2        366
1197290   1197860   3               22               31.8       366
1197861   1198071   1               22               21.4       366
1198072   1198675   3               22               31.4       366
1207168   1207419   1               22               54.9       366
1214303   1214964   1               22               49.8       366
1243973   1244860   3               22               51.5       366
1303785   1304265   1               22               45.9       366
1326058   1326268   1               22               21.4       366
1326269   1326334   3               22               29.1       366
1326335   1326789   1               22               46.3       366
1326790   1327053   3               22               30.5       366
1327054   1327662   1               22               69.9       366
1327663   1327822   3               22               6.9        366
1327823   1329082   1               22               191.4      366
1349516   1349895   3               22               102.4      366
1356292   1356553   3               22               28.6       366
1373632   1374582   3               22               41.4       366
1380397   1381065   3               22               51.1       366
1381901   1382115   3               22               3.8        366
1389490   1389527   3               22               7.1        366
1395992   1396470   3               22               99.0       366
1435750   1435965   3               22               8.2        366
1480337   1480552   3               22               15.1       366
1493122   1494037   3               22               16.9       366
1495238   1495705   3               22               20.3       366
1498219   1499346   3               22               54.8       366
1504063   1504602   3               22               9.9        366
1508299   1508532   3               22               15.6       366
1583979   1584065   3               22               16.5       366
1620743   1621386   3               22               3.4        366
1662803   1664166   1               22               107.1      366
1671373   1671495   1               22               4.4        366
1671496   1671694   3               22               27.0       366
1685893   1685935   3               22               6.3        366
1688762   1688972   3               22               23.5       366
1689106   1689277   3               22               13.2       366
1798887   1799228   3               22               29.1       366
1813720   1814484   1               22               7.2        366
1848616   1848874   3               22               24.9       366
1851266   1851921   3               22               8.2        366
7987      8746      3               23               70.6       376
16501     16732     3               23               34.4       376
52372     52710     1               23               4.0        376
56888     57658     3               23               9.4        376
62818     63482     3               23               25.2       376
70973     71137     3               23               29.3       376
116189    117004    1               23               58.8       376
117005    117716    3               23               25.8       376
118708    118726    1               23               19.5       376
142379    142487    1               23               3.7        376
161081    161717    1               23               71.9       376
163847    163920    1               23               11.3       376
171674    171728    3               23               6.9        376
183524    183698    1               23               19.1       376
192664    192856    1               23               15.4       376
199141    199285    3               23               3.1        376
210800    211587    3               23               79.9       376
217982    218567    1               23               7.3        376
220813    221212    1               23               0.1        376
235252    235488    3               23               38.3       376
238825    239014    1               23               6.7        376
240643    242011    3               23               183.0      376
242225    242299    3               23               21.4       376
242300    242367    1               23               38.2       376
274406    276174    1               23               154.2      376
276175    276556    3               23               31.8       376
278027    278221    1               23               29.9       376
291407    292023    1               23               59.8       376
292024    292491    3               23               16.0       376
299832    300427    3               23               2.9        376
309220    310789    1               23               0.1        376
310790    311628    3               23               48.5       376
313091    313653    1               23               3.7        376
313654    314358    3               23               10.3       376
324308    325485    1               23               7.9        376
333272    333738    3               23               51.7       376
347468    348050    3               23               102.0      376
348575    348802    3               23               7.6        376
361169    361841    3               23               55.1       376
361842    361990    1               23               15.6       376
399659    399747    1               23               7.3        376
414340    414949    3               23               66.4       376
424220    424366    3               23               9.8        376
426499    426717    1               23               5.1        376
431059    431850    1               23               23.5       376
434200    434722    3               23               10.8       376
443867    445003    1               23               41.4       376
445649    446052    3               23               13.3       376
453439    453531    1               23               28.7       376
471349    471633    1               23               15.6       376
478391    478543    3               23               26.2       376
499231    499354    1               23               8.0        376
499427    500070    1               23               67.2       376
515060    515123    3               23               18.1       376
519235    519990    1               23               54.2       376
545114    545499    3               23               25.9       376
571504    571885    3               23               37.6       376
594344    594852    3               23               14.0       376
594853    594954    1               23               1.0        376
627348    627561    3               23               39.1       376
637073    637470    1               23               21.6       376
641760    642051    3               23               11.8       376
647024    647877    3               23               78.0       376
675529    675742    1               23               13.7       376
702659    702805    3               23               27.1       376
724535    724750    3               23               3.8        376
727430    729264    3               23               81.8       376
729782    730328    3               23               32.1       376
742863    743562    3               23               88.4       376
773296    773764    3               23               20.5       376
781826    782394    1               23               42.9       376
802716    802902    3               23               1.1        376
807407    807506    1               23               2.7        376
807637    807800    1               23               34.3       376
810724    811338    3               23               74.1       376
815709    815768    1               23               2.2        376
820647    823170    1               23               83.3       376
823798    823975    1               23               37.1       376
824743    825265    3               23               50.5       376
830568    830914    3               23               8.9        376
835938    836856    3               23               103.7      376
845525    847875    1               23               4.7        376
854273    854477    3               23               5.9        376
864766    864927    3               23               16.3       376
923615    923952    1               23               33.7       376
946477    946665    3               23               3.7        376
946666    947449    1               23               19.8       376
953648    954154    1               23               18.4       376
959155    959212    3               23               4.4        376
960172    960354    3               23               16.3       376
967171    968106    3               23               29.5       376
983908    984067    3               23               14.5       376
1020422   1020660   1               23               13.6       376
1038849   1039587   3               23               90.7       376
1051570   1051793   1               23               1.0        376
1056871   1057754   1               23               34.9       376
1058504   1059650   1               23               22.4       376
1071920   1072105   1               23               5.4        376
1072106   1072318   3               23               5.4        376
1090291   1090893   1               23               6.8        376
1109665   1109748   1               23               14.6       376
1119297   1122597   3               23               298.7      376
1129177   1129851   1               23               15.0       376
1131796   1132161   1               23               25.6       376
1136272   1136883   3               23               1.6        376
1140648   1141469   3               23               19.5       376
1141831   1142727   3               23               34.2       376
1150619   1151429   1               23               2.6        376
1151430   1151626   3               23               2.0        376
1161697   1161812   3               23               32.2       376
1173502   1173597   1               23               2.9        376
1177538   1177840   3               23               21.4       376
1197632   1198002   1               23               42.7       376
1208886   1209412   1               23               68.5       376
1233605   1234203   3               23               18.3       376
1241824   1242537   3               23               24.2       376
1248379   1248879   3               23               15.8       376
1256168   1256238   3               23               3.1        376
1256239   1256856   1               23               17.4       376
1257618   1259513   1               23               211.1      376
1262164   1262973   3               23               123.8      376
1274680   1275014   3               23               69.8       376
1275158   1275495   3               23               55.2       376
1282788   1284245   1               23               32.0       376
1307950   1308929   3               23               6.0        376
1308930   1309121   1               23               5.1        376
1314451   1314639   3               23               6.8        376
1325088   1325566   1               23               119.7      376
1326058   1326268   1               23               21.7       376
1326269   1326334   3               23               29.3       376
1326335   1326789   1               23               48.8       376
1326790   1327053   3               23               30.8       376
1327054   1327662   1               23               70.6       376
1327663   1327822   3               23               7.0        376
1327823   1329082   1               23               195.2      376
1333654   1334364   1               23               65.2       376
1352833   1353229   3               23               126.7      376
1373095   1373631   1               23               41.7       376
1378939   1379270   3               23               49.2       376
1382210   1382517   3               23               17.4       376
1382518   1384349   1               23               21.6       376
1396189   1396470   3               23               97.7       376
1397179   1398053   1               23               15.1       376
1414493   1414843   1               23               40.6       376
1423724   1424673   1               23               75.9       376
1435396   1435674   1               23               37.7       376
1435787   1436022   3               23               7.2        376
1451340   1451857   3               23               11.0       376
1451858   1451966   1               23               3.7        376
1459060   1459696   3               23               60.0       376
1460662   1460785   1               23               18.5       376
1478625   1480507   3               23               80.8       376
1574125   1574472   1               23               36.8       376
1585413   1586362   1               23               96.8       376
1587089   1587612   1               23               54.4       376
1623557   1624642   3               23               36.6       376
1628567   1628658   3               23               7.0        376
1628659   1628793   1               23               26.4       376
1640132   1640896   3               23               5.0        376
1647370   1647517   1               23               13.6       376
1658586   1659545   1               23               7.3        376
1660661   1660713   3               23               9.6        376
1662803   1663488   1               23               61.5       376
1671365   1671495   1               23               5.6        376
1685356   1686709   3               23               155.4      376
1694478   1694649   3               23               13.4       376
1726679   1727205   3               23               33.5       376
1733334   1734272   1               23               1.1        376
1740944   1741285   1               23               43.7       376
1754720   1755057   3               23               6.6        376
1770761   1771498   1               23               59.2       376
1787221   1787265   1               23               6.0        376
1801074   1801285   3               23               23.6       376
1801286   1801744   1               23               50.5       376
1813720   1814484   1               23               7.4        376
1826470   1827217   3               23               120.1      376
1827218   1828038   1               23               48.0       376
1830319   1830460   1               23               8.3        376
1837177   1837371   1               23               27.7       376
1844155   1844706   3               23               49.9       376
1848851   1848987   3               23               12.7       376
8441      8740      3               24               33.2       377
40337     40630     3               24               4.4        377
40631     40675     1               24               11.1       377
43523     43747     1               24               42.1       377
48932     49485     1               24               1.1        377
70396     70515     3               24               12.3       377
96389     97236     3               24               97.9       377
119886    120308    3               24               76.2       377
122687    123454    3               24               56.6       377
130717    131320    1               24               70.7       377
131990    133086    3               24               75.4       377
133087    133378    1               24               7.2        377
135028    135117    3               24               7.1        377
136737    136764    3               24               18.9       377
156007    156281    3               24               17.9       377
163847    164418    3               24               59.6       377
171805    172011    3               24               16.0       377
182720    183720    1               24               125.9      377
194995    195174    3               24               4.1        377
196004    196330    3               24               12.8       377
199594    200194    1               24               68.9       377
202096    202403    3               24               28.4       377
220574    220972    1               24               0.1        377
221231    221784    1               24               8.3        377
226030    226743    3               24               27.0       377
227300    227706    3               24               51.3       377
228355    228466    1               24               7.0        377
241021    241939    3               24               134.8      377
243523    243691    3               24               77.5       377
252584    252823    3               24               20.8       377
271679    271833    1               24               1.1        377
271834    272499    3               24               25.0       377
272500    273156    1               24               43.3       377
273157    273738    3               24               3.1        377
274451    274906    1               24               46.4       377
278276    278358    1               24               5.8        377
311015    311671    3               24               36.5       377
312271    312629    3               24               59.1       377
323635    325230    1               24               0.8        377
341721    342154    1               24               3.1        377
342155    342590    3               24               16.0       377
347468    347519    3               24               9.8        377
359369    359445    3               24               18.2       377
361650    361798    3               24               4.4        377
361799    362254    1               24               26.1       377
379306    379805    1               24               5.4        377
379806    380319    3               24               5.0        377
380320    380934    1               24               14.7       377
396832    397444    3               24               20.3       377
399659    399723    1               24               7.8        377
400204    400916    3               24               4.7        377
401218    402079    3               24               53.5       377
433903    434722    3               24               26.1       377
462386    462741    3               24               24.4       377
466676    467374    3               24               4.1        377
467802    468213    3               24               3.8        377
473906    474244    3               24               2.8        377
518060    518554    3               24               2.4        377
529532    530559    1               24               123.2      377
537478    537753    3               24               5.2        377
562400    562486    3               24               5.4        377
572809    572917    1               24               0.6        377
584631    584859    3               24               30.2       377
592217    592705    3               24               20.8       377
593428    593719    3               24               5.8        377
597293    597404    1               24               0.4        377
613360    613712    3               24               1.3        377
615377    615817    1               24               76.2       377
633079    633523    3               24               68.8       377
635434    636118    1               24               96.0       377
642400    642448    3               24               5.4        377
647471    647602    1               24               9.1        377
663044    663077    3               24               23.4       377
706057    706945    1               24               149.6      377
709405    709495    3               24               1.6        377
722344    722385    3               24               11.7       377
725515    725666    1               24               23.9       377
725667    726619    3               24               86.4       377
737512    738095    1               24               26.4       377
751640    751774    1               24               41.9       377
755573    755622    3               24               1.2        377
758612    758690    3               24               12.9       377
763420    763585    1               24               10.0       377
765634    765649    3               24               3.6        377
765766    765824    1               24               11.1       377
785779    786295    3               24               23.9       377
793033    793276    3               24               16.7       377
797211    797974    1               24               9.4        377
797975    798099    3               24               7.8        377
798674    798735    1               24               30.3       377
806127    806203    3               24               18.2       377
806405    806450    3               24               1.5        377
806451    806487    1               24               15.8       377
819448    819531    1               24               24.9       377
829888    830307    1               24               16.9       377
834801    835857    1               24               21.7       377
850193    850714    1               24               33.6       377
853590    854462    1               24               89.5       377
865877    866088    1               24               6.9        377
869639    870115    1               24               46.5       377
879711    879776    3               24               3.5        377
905665    906568    1               24               38.0       377
939887    940294    1               24               45.0       377
941777    942361    1               24               23.2       377
943654    944146    3               24               4.6        377
946429    946584    3               24               9.0        377
951155    951519    1               24               15.3       377
953537    953946    3               24               27.6       377
953947    954087    1               24               12.2       377
960212    960474    1               24               8.7        377
960875    961776    3               24               59.3       377
984139    984270    1               24               13.1       377
986652    986895    3               24               22.4       377
986896    987117    1               24               20.5       377
987118    987223    3               24               5.7        377
1014863   1015554   3               24               97.4       377
1046281   1046479   3               24               51.2       377
1053610   1053797   1               24               33.0       377
1072618   1073577   3               24               64.0       377
1073578   1074166   1               24               3.9        377
1090648   1090677   3               24               3.5        377
1092154   1092388   3               24               31.7       377
1101368   1101468   3               24               21.8       377
1109475   1109748   1               24               25.6       377
1129211   1129308   3               24               14.9       377
1132934   1133013   3               24               28.6       377
1140785   1140973   3               24               17.6       377
1158034   1158162   1               24               7.5        377
1163186   1164114   1               24               90.4       377
1164520   1165021   1               24               42.4       377
1175199   1175322   1               24               6.1        377
1182014   1182085   3               24               21.9       377
1195656   1196127   3               24               18.6       377
1197604   1197860   3               24               27.2       377
1197861   1198071   1               24               21.5       377
1198072   1198588   3               24               16.3       377
1202821   1202925   3               24               2.3        377
1207168   1207419   1               24               55.1       377
1225076   1225511   1               24               44.3       377
1225772   1226607   1               24               75.3       377
1233807   1234605   3               24               10.6       377
1235345   1235593   3               24               2.4        377
1241570   1241898   1               24               9.7        377
1251139   1251404   3               24               39.0       377
1255969   1256167   3               24               7.7        377
1260508   1261284   1               24               107.4      377
1262164   1262973   3               24               123.3      377
1263881   1264037   3               24               14.7       377
1267952   1268827   1               24               10.4       377
1274731   1275525   3               24               138.7      377
1278071   1278136   3               24               5.5        377
1278137   1278211   1               24               11.1       377
1298709   1299192   1               24               91.4       377
1302688   1303101   1               24               2.6        377
1314430   1314639   3               24               5.5        377
1326058   1326268   1               24               21.5       377
1326269   1326334   3               24               29.2       377
1326335   1326789   1               24               46.5       377
1326790   1327053   3               24               30.6       377
1327054   1327662   1               24               70.2       377
1327663   1327822   3               24               6.9        377
1327823   1328778   1               24               139.4      377
1330586   1332360   3               24               147.3      377
1332361   1332855   1               24               56.9       377
1349905   1350138   1               24               53.0       377
1358294   1358536   1               24               13.2       377
1379136   1379270   3               24               23.9       377
1382177   1382517   3               24               15.2       377
1382518   1383997   1               24               14.6       377
1386927   1388019   1               24               9.7        377
1389209   1389746   1               24               2.3        377
1394996   1395600   3               24               25.2       377
1396064   1396183   3               24               12.3       377
1405856   1405951   1               24               6.6        377
1432445   1432859   3               24               7.2        377
1440340   1441581   3               24               95.1       377
1445963   1446123   1               24               16.3       377
1446124   1446324   3               24               3.1        377
1446532   1446587   3               24               6.8        377
1446588   1447054   1               24               43.5       377
1460611   1460841   1               24               14.1       377
1483195   1483564   3               24               32.6       377
1485080   1485654   1               24               55.4       377
1485655   1486618   3               24               53.6       377
1493618   1493682   3               24               20.6       377
1496051   1496155   1               24               28.9       377
1496156   1496265   3               24               15.6       377
1515199   1515368   3               24               21.7       377
1518712   1519349   3               24               46.5       377
1540264   1540435   3               24               6.2        377
1561543   1561938   1               24               4.3        377
1570991   1571361   1               24               10.5       377
1574125   1574911   1               24               102.0      377
1574912   1575301   3               24               36.7       377
1615347   1615798   3               24               74.7       377
1628708   1628815   1               24               31.0       377
1636873   1636919   1               24               3.5        377
1669418   1669998   3               24               13.5       377
1676208   1676476   3               24               22.1       377
1682488   1682886   3               24               18.1       377
1685368   1685746   3               24               33.8       377
1685747   1686450   1               24               54.2       377
1686451   1686571   3               24               31.2       377
1687413   1689085   3               24               161.3      377
1709089   1709191   3               24               14.3       377
1726437   1727205   3               24               41.0       377
1735088   1735701   3               24               13.4       377
1741043   1741228   1               24               17.9       377
1741229   1741438   3               24               39.5       377
1754437   1754908   3               24               18.6       377
1754909   1756372   1               24               6.2        377
1757299   1760023   3               24               181.7      377
1761430   1761558   3               24               2.4        377
1786306   1786736   3               24               50.9       377
1794807   1795158   3               24               10.0       377
1796567   1796850   3               24               30.6       377
1797149   1798254   3               24               74.7       377
1800970   1801744   1               24               111.9      377
1810691   1810725   1               24               2.8        377
1810726   1810797   3               24               7.0        377
1816028   1816842   1               24               15.8       377
1827661   1828038   1               24               21.1       377
1830535   1830753   1               24               18.8       377
1843513   1844014   1               24               29.8       377
