# Supplementary material for: Spatiotemporal dynamics of multidrug resistant bacteria on intensive care unit surfaces
Source: Nat Commun. 2019 Oct 8;10:4569. doi: 10.1038/s41467-019-12563-1 (PMC6783542; doi:10.1038/s41467-019-12563-1)
Supplement: Supplementary file 16 — Source Data [file 41467_2019_12563_MOESM16_ESM.zip › SourceData/SupplementaryFigure2/EF_recombinations_PAK_ICU_AWD-RFP.txt]

232 RECENT RECOMBINATION EVENTS
Start     End       DonorLineage    RecipientStrain  log(BF)    StrainName
285661    286167    3               2                21.6       028
91256     92843     5               4                8.7        034
92844     96222     3               4                149.1      034
98629     100863    1               4                124.8      034
100864    101344    5               4                16.9       034
135356    136358    3               4                4.4        034
136359    138527    2               4                27.2       034
138528    139848    5               4                33.5       034
139849    149398    3               4                13.6       034
200821    201852    3               4                28.0       034
234575    235916    5               4                359.2      034
279883    284466    5               4                17.8       034
284467    287080    2               4                11.4       034
333061    334309    5               4                527.2      034
451469    455232    3               4                23.5       034
455233    456126    1               4                103.5      034
456272    456903    3               4                188.7      034
474343    475507    3               4                14.6       034
480925    484841    1               4                7.9        034
758047    759037    5               4                37.3       034
832594    834315    5               4                11.5       034
838917    839525    3               4                15.3       034
846335    850891    3               4                76.3       034
918381    919607    5               4                474.1      034
919608    920049    3               4                0.3        034
923978    925625    3               4                5.1        034
979197    980733    5               4                365.8      034
1023142   1024012   1               4                204.7      034
1108658   1110718   3               4                104.4      034
1159223   1159734   1               4                83.7       034
1295118   1296572   3               4                28.2       034
1302421   1304239   3               4                21.8       034
1334941   1338724   3               4                17.1       034
1352339   1353762   2               4                141.1      034
1375212   1379127   3               4                32.8       034
1424129   1425585   3               4                2.6        034
1442515   1444083   5               4                12.2       034
1466636   1468184   2               4                52.6       034
1485133   1486854   1               4                63.8       034
1526095   1536865   5               4                325.3      034
1565776   1567122   1               4                33.3       034
1600927   1608730   5               4                87.3       034
1738115   1741557   3               4                12.0       034
1778169   1781391   3               4                74.3       034
1789996   1791865   3               4                49.3       034
1815910   1816959   3               4                32.1       034
1838987   1839695   1               4                389.4      034
1839696   1840934   3               4                90.0       034
280806    284466    1               5                3.4        042
955127    971689    4               5                29.5       042
1108658   1110999   4               5                84.3       042
1545836   1549830   1               5                493.6      042
280806    284466    1               6                3.4        048
955127    971689    4               6                29.4       048
1108658   1110999   4               6                84.3       048
1545836   1549830   1               6                493.4      048
917170    917490    5               8                25.3       052
91256     92843     5               10               8.6        078
92844     96222     3               10               148.8      078
98629     100863    1               10               124.6      078
100864    101344    5               10               16.9       078
135356    136358    3               10               4.4        078
136359    138527    2               10               27.1       078
138528    139848    5               10               33.5       078
139849    149398    3               10               13.5       078
200821    201852    3               10               27.9       078
234575    235916    5               10               358.8      078
279883    284466    5               10               17.7       078
284467    287080    2               10               11.3       078
333061    334309    5               10               526.7      078
451469    455232    3               10               23.4       078
455233    455242    2               10               4.2        078
455243    455250    1               10               20.5       078
455251    455261    2               10               4.0        078
455262    455280    1               10               3.0        078
455281    455319    2               10               13.9       078
455320    455335    1               10               3.3        078
455336    455399    2               10               24.5       078
455400    455462    1               10               12.0       078
455522    455565    1               10               1.3        078
455589    456126    1               10               16.1       078
456205    456217    1               10               3.7        078
456272    456903    3               10               188.5      078
474343    475507    3               10               14.5       078
480925    481475    1               10               25.1       078
758047    759037    5               10               37.2       078
832594    834315    5               10               11.5       078
838917    839525    3               10               15.2       078
846335    850891    3               10               76.1       078
918381    919607    5               10               473.5      078
919608    920049    3               10               0.3        078
923978    925625    3               10               5.1        078
979197    980733    5               10               365.4      078
1023142   1024012   1               10               204.5      078
1108658   1110718   3               10               104.2      078
1159223   1159734   1               10               83.6       078
1295118   1296572   3               10               28.2       078
1302421   1304239   3               10               21.7       078
1334941   1338724   3               10               17.0       078
1352339   1353762   2               10               140.9      078
1375212   1379127   3               10               32.7       078
1424129   1425585   3               10               2.6        078
1442124   1444083   5               10               10.5       078
1466636   1468153   2               10               52.9       078
1484938   1486854   1               10               65.8       078
1526095   1536865   5               10               324.7      078
1565776   1567122   1               10               33.2       078
1600927   1608730   5               10               87.1       078
1738115   1741557   3               10               11.9       078
1778169   1781391   3               10               74.1       078
1789996   1791900   3               10               53.0       078
1815910   1816959   3               10               32.0       078
1838987   1839695   1               10               389.0      078
1839696   1840934   3               10               85.0       078
285661    286167    3               11               21.6       086
9964      10919     3               12               60.2       092
42749     44783     3               12               11.9       092
90900     92843     2               12               39.7       092
92844     96222     1               12               135.8      092
98629     100803    1               12               128.8      092
121138    123114    1               12               2.1        092
127325    128965    1               12               313.1      092
133681    136788    1               12               425.1      092
148501    149718    2               12               245.0      092
233227    234574    1               12               49.7       092
271886    273875    1               12               35.2       092
281296    286167    2               12               36.3       092
331735    333081    1               12               140.3      092
333082    333445    3               12               15.2       092
352855    354176    1               12               381.6      092
380172    387231    1               12               314.3      092
453188    456117    1               12               430.9      092
474195    475165    1               12               305.8      092
480925    484841    3               12               4.0        092
747584    748507    1               12               26.9       092
757538    759037    2               12               34.7       092
787121    791635    2               12               34.1       092
791636    792476    1               12               6.2        092
846289    847763    1               12               280.1      092
847764    850316    2               12               68.8       092
850317    850891    1               12               3.9        092
897530    904198    3               12               64.4       092
906668    908019    1               12               124.3      092
918633    921451    3               12               19.4       092
921452    923977    1               12               43.8       092
930221    933192    1               12               174.0      092
957072    960966    1               12               230.9      092
1011496   1012420   1               12               308.8      092
1017206   1019687   1               12               167.7      092
1023142   1024012   1               12               226.3      092
1109130   1110718   1               12               355.7      092
1154388   1160563   1               12               77.5       092
1160564   1165599   3               12               7.6        092
1183034   1185250   1               12               303.5      092
1284205   1285992   1               12               341.1      092
1294791   1296727   1               12               477.5      092
1300242   1301617   5               12               68.3       092
1301618   1305356   1               12               777.5      092
1318639   1319708   1               12               126.1      092
1336316   1338805   1               12               870.6      092
1352339   1356052   1               12               238.7      092
1375212   1380702   1               12               1051.4     092
1444084   1446106   1               12               298.9      092
1485115   1488207   1               12               139.3      092
1501513   1503195   1               12               2.8        092
1547374   1549830   1               12               663.1      092
1563500   1567122   1               12               289.1      092
1651047   1652193   1               12               167.9      092
1687790   1689225   3               12               22.6       092
1713913   1715661   3               12               50.0       092
1715662   1720170   1               12               185.6      092
1720171   1726043   5               12               20.4       092
1731281   1731756   1               12               89.7       092
1774079   1781602   1               12               432.8      092
1788839   1791900   3               12               158.4      092
1815431   1816959   1               12               277.9      092
1837137   1840392   1               12               823.5      092
1853783   1857492   1               12               41.1       092
9964      10919     3               13               60.2       101
42749     44783     3               13               11.8       101
90900     92843     2               13               39.7       101
92844     96222     1               13               135.8      101
98629     100803    1               13               128.8      101
121138    123114    1               13               2.1        101
127325    128965    1               13               313.1      101
133681    136788    1               13               425.0      101
148501    149718    2               13               245.0      101
233227    234574    1               13               49.7       101
271886    273875    1               13               35.2       101
281296    286167    2               13               29.5       101
331735    333081    1               13               140.2      101
333082    333445    3               13               15.2       101
352855    354176    1               13               381.5      101
380172    387231    1               13               314.2      101
453188    456117    1               13               430.8      101
474195    475165    1               13               305.7      101
480925    484841    3               13               4.0        101
747584    748507    1               13               26.9       101
757538    759037    2               13               34.7       101
787121    791635    2               13               34.1       101
791636    792476    1               13               6.2        101
846289    847763    1               13               280.1      101
847764    850316    2               13               68.8       101
850317    850891    1               13               3.9        101
897530    904198    3               13               64.4       101
906668    907922    1               13               126.6      101
918633    921451    3               13               19.4       101
921452    923977    1               13               43.8       101
930221    933192    1               13               174.0      101
957072    960966    1               13               230.9      101
1011496   1012420   1               13               308.7      101
1017206   1019687   1               13               167.6      101
1023142   1024012   1               13               226.2      101
1109130   1110718   1               13               355.6      101
1154388   1160563   1               13               77.5       101
1160564   1165599   3               13               7.6        101
1183034   1185250   1               13               303.4      101
1284205   1285992   1               13               335.4      101
1294791   1296727   1               13               477.4      101
1300242   1301617   5               13               68.3       101
1301618   1305356   1               13               777.4      101
1318639   1319708   1               13               126.1      101
1336316   1338805   1               13               870.5      101
1352339   1356052   1               13               238.6      101
1375212   1380702   1               13               1051.2     101
1444084   1446106   1               13               293.4      101
1485109   1488207   1               13               139.2      101
1501513   1503195   1               13               2.8        101
1547374   1549830   1               13               662.9      101
1563500   1567122   1               13               289.0      101
1651047   1652193   1               13               167.9      101
1687790   1689225   3               13               22.6       101
1713913   1715661   3               13               50.0       101
1715662   1720170   1               13               185.5      101
1720171   1726043   5               13               20.4       101
1731090   1731756   1               13               82.8       101
1772801   1781602   1               13               414.3      101
1788839   1791900   3               13               158.4      101
1815431   1816959   1               13               277.9      101
1837137   1840392   1               13               823.3      101
1853783   1857492   1               13               41.1       101
7281      71226     4               14               1.5        103
127624    180523    4               14               10.1       103
289082    323010    4               14               0.1        103
413037    458924    4               14               174.1      103
657658    741977    4               14               23.7       103
759038    836311    4               14               20.1       103
838917    859259    4               14               55.3       103
859260    860319    2               14               37.5       103
860320    870530    4               14               9.0        103
919144    974836    4               14               16.5       103
1003855   1009954   4               14               1.7        103
1017283   1018348   4               14               19.3       103
1080188   1082121   4               14               275.6      103
1102967   1113507   4               14               45.1       103
1185401   1185642   4               14               61.2       103
1194336   1226640   4               14               30.0       103
1251067   1273257   4               14               152.0      103
1291674   1317131   4               14               20.5       103
1339531   1358976   4               14               4.5        103
1401358   1543992   4               14               6.2        103
1565319   1567122   4               14               22.8       103
1685995   1694495   4               14               0.2        103
1710400   1777554   4               14               85.7       103
1787649   1828439   4               14               82.4       103
1833916   1850344   4               14               102.5      103
285661    286167    3               15               21.6       108
1         9910      4               23               233.1      155
70565     80881     1               23               143.1      155
110273    122473    2               23               1508.9     155
122474    122645    1               23               423.2      155
122646    122946    5               23               26.0       155
122947    128250    4               23               17.9       155
136343    136788    1               23               34.4       155
234787    237147    2               23               6.2        155
455233    455280    1               23               26.5       155
455281    455343    2               23               13.7       155
455344    455363    1               23               7.3        155
455364    455923    2               23               88.6       155
455924    455965    1               23               10.3       155
461735    463274    4               23               363.5      155
675015    685417    4               23               83.9       155
743806    746352    1               23               25.7       155
757148    759037    2               23               18.9       155
823201    842019    4               23               17.7       155
850424    858317    4               23               11.0       155
858318    862008    1               23               161.8      155
865710    869518    1               23               3.9        155
869519    878337    4               23               955.0      155
957295    971689    1               23               42.2       155
1009955   1011879   1               23               43.2       155
1023142   1023503   1               23               37.1       155
1023504   1023514   5               23               2.9        155
1047365   1092393   4               23               651.4      155
1156885   1163153   4               23               123.2      155
1178637   1188608   4               23               131.5      155
1192013   1194335   1               23               4.1        155
1213087   1216006   4               23               10.9       155
1225494   1253239   4               23               32.5       155
1276354   1277557   1               23               80.6       155
1291674   1295163   4               23               2.8        155
1307883   1314281   1               23               27.2       155
1314282   1317131   4               23               2.5        155
1339531   1345942   4               23               16.5       155
1372661   1374135   1               23               82.5       155
1440200   1444083   5               23               7.6        155
1563500   1573424   1               23               123.5      155
1591015   1596982   5               23               51.0       155
1596983   1598772   4               23               14.0       155
1726637   1729790   1               23               35.6       155
1767626   1776296   2               23               4.7        155
1776297   1783189   4               23               320.8      155
1791589   1807389   4               23               3.9        155
1811777   1817731   4               23               4.5        155
1828440   1832401   4               23               23.1       155
280806    284466    1               33               3.4        248
955127    971689    4               33               29.5       248
1108658   1110999   4               33               84.3       248
1545836   1549830   1               33               493.6      248
62796     71754     1               34               3.7        264
101614    129136    4               34               2.1        264
136343    136788    1               34               31.3       264
234959    235249    5               34               41.3       264
299367    323010    4               34               2.6        264
461191    463274    2               34               12.0       264
463275    469455    4               34               5.9        264
481152    484841    1               34               2.0        264
675015    720841    4               34               9.4        264
720842    722574    5               34               0.4        264
722575    820749    4               34               16.0       264
820750    828321    5               34               1.9        264
831569    836311    5               34               7.8        264
850631    859259    4               34               8.5        264
859260    860202    2               34               6.9        264
860203    862008    4               34               30.2       264
862009    863018    5               34               6.4        264
863019    870530    4               34               2.0        264
870531    878337    2               34               65.8       264
912538    912865    5               34               57.6       264
1015321   1023141   4               34               13.5       264
1023142   1024307   1               34               130.5      264
1074780   1092393   2               34               12.7       264
1156885   1159734   2               34               27.2       264
1188609   1190355   5               34               2.4        264
1194336   1223569   4               34               17.6       264
1291674   1294790   4               34               0.1        264
1339531   1352338   4               34               1.0        264
1440200   1444083   5               34               3.2        264
1466636   1468153   2               34               27.3       264
1591015   1596063   5               34               48.2       264
1767626   1780219   4               34               15.7       264
1791571   1797526   4               34               0.5        264
1797527   1799796   5               34               0.6        264
1814450   1822405   4               34               33.9       264
917170    917490    5               35               25.3       275
9964      10919     3               38               60.4       325
42749     44783     3               38               11.9       325
90900     92843     2               38               39.8       325
92844     96222     1               38               136.2      325
98629     100803    1               38               129.1      325
121138    123114    1               38               2.1        325
127325    128965    1               38               313.7      325
133681    136788    1               38               431.2      325
148501    149718    2               38               245.5      325
233227    234574    1               38               49.9       325
271886    273875    1               38               35.3       325
281296    286167    2               38               36.5       325
331735    333081    1               38               140.6      325
333082    333461    3               38               15.0       325
352855    354176    1               38               382.2      325
380172    387231    1               38               315.0      325
453188    456117    1               38               431.6      325
474195    475165    1               38               306.3      325
480925    484841    3               38               4.1        325
747584    748507    1               38               27.0       325
757538    759037    2               38               34.9       325
787121    791635    2               38               34.3       325
791636    792476    1               38               6.3        325
846289    847763    1               38               286.4      325
847764    850316    2               38               69.0       325
850317    850891    1               38               3.9        325
897530    904198    3               38               75.5       325
906668    908019    1               38               124.6      325
918633    921451    3               38               19.5       325
921452    925672    1               38               57.6       325
930221    933192    1               38               174.4      325
957072    960966    1               38               231.5      325
1011496   1012420   1               38               309.3      325
1017206   1019687   1               38               168.0      325
1023142   1024012   1               38               226.7      325
1109130   1110718   1               38               356.3      325
1154388   1160563   1               38               77.8       325
1160564   1165599   3               38               7.7        325
1183034   1185250   1               38               304.1      325
1284205   1285992   1               38               341.7      325
1294791   1296727   1               38               478.2      325
1300242   1301617   5               38               68.5       325
1301618   1305356   1               38               778.7      325
1318639   1319708   1               38               126.4      325
1336316   1338805   1               38               871.8      325
1352339   1356052   1               38               239.2      325
1375212   1380702   1               38               1052.8     325
1444084   1446106   1               38               299.5      325
1485109   1488660   1               38               134.2      325
1547374   1549830   1               38               664.0      325
1563500   1567122   1               38               289.7      325
1651047   1652193   1               38               168.3      325
1687790   1689225   3               38               22.7       325
1713913   1715661   3               38               50.1       325
1715662   1720170   1               38               186.0      325
1720171   1726043   5               38               20.6       325
1731090   1731756   1               38               83.0       325
1772801   1781602   1               38               415.3      325
1788839   1791900   3               38               158.8      325
1815431   1816959   1               38               278.5      325
1837137   1840392   1               38               824.6      325
1853783   1857492   1               38               41.3       325
285661    286167    3               40               21.5       354
9964      10919     3               41               56.9       358
42749     44783     3               41               10.4       358
67283     71303     3               41               26.1       358
74692     76289     5               41               12.3       358
93838     97687     3               41               153.0      358
98629     100803    3               41               122.0      358
127770    130415    3               41               59.4       358
156796    159258    3               41               15.4       358
285661    286167    3               41               21.3       358
395680    402860    2               41               38.0       358
419794    419859    3               41               0.6        358
419860    420259    5               41               71.8       358
454241    454302    3               41               0.7        358
454303    454836    5               41               45.6       358
454837    456903    3               41               448.7      358
480925    481671    3               41               14.0       358
826230    827400    3               41               7.2        358
846335    850213    3               41               89.7       358
891966    892847    2               41               58.2       358
892848    893083    3               41               6.8        358
925474    925625    3               41               19.4       358
972983    976374    3               41               21.9       358
1017206   1018045   3               41               39.7       358
1270044   1273114   3               41               358.4      358
1295164   1298291   3               41               36.9       358
1302285   1305356   3               41               37.2       358
1311504   1312366   5               41               5.3        358
1352339   1353762   2               41               142.0      358
1375212   1378602   3               41               39.2       358
1457741   1462993   3               41               5.7        358
1485154   1489161   1               41               117.2      358
1489162   1503195   3               41               1.2        358
1565776   1567122   1               41               33.6       358
1593250   1596982   3               41               99.1       358
1629501   1632897   3               41               9.3        358
1649896   1653120   3               41               12.8       358
1764302   1765430   3               41               0.6        358
1788839   1790218   1               41               174.6      358
1796933   1799796   3               41               7.8        358
1837137   1840392   3               41               193.0      358
1840393   1840410   1               41               3.1        358
285661    286167    3               42               21.6       367
285661    286167    3               43               21.6       370
285661    286167    3               44               21.5       375
75428     76585     5               45               0.7        380
125034    127324    5               45               0.5        380
127325    137738    4               45               17.3       380
137739    139895    5               45               29.8       380
150402    154201    2               45               15.0       380
154202    156189    5               45               3.5        380
226412    227071    1               45               61.0       380
227072    231327    5               45               3.9        380
231328    246639    4               45               4.8        380
285661    319925    2               45               7.8        380
394718    413036    2               45               11.7       380
459336    460397    5               45               14.3       380
460398    463274    2               45               10.4       380
463275    465404    4               45               1.0        380
663470    678918    2               45               49.2       380
739865    745179    4               45               4.7        380
745180    747583    1               45               25.1       380
752677    757951    5               45               8.1        380
757952    784897    2               45               0.9        380
824931    834950    5               45               7.4        380
834951    844663    2               45               45.6       380
848998    853002    5               45               39.9       380
856263    856953    1               45               1.0        380
856954    868419    2               45               99.9       380
870531    891717    2               45               27.3       380
908020    910213    1               45               9.1        380
1017283   1018402   4               45               13.7       380
1074780   1097670   2               45               5.2        380
1108658   1117438   4               45               45.2       380
1117439   1122082   5               45               1.4        380
1295212   1297797   4               45               7.3        380
1301618   1301943   5               45               11.4       380
1309959   1312678   5               45               13.3       380
1312679   1314586   1               45               8.3        380
1314587   1315445   5               45               75.0       380
1323272   1333477   5               45               3.1        380
1338941   1345942   2               45               63.4       380
1366965   1368346   5               45               6.5        380
1380703   1390026   5               45               4.4        380
1426660   1431003   5               45               7.2        380
1457741   1459676   5               45               15.4       380
1466636   1468129   2               45               13.4       380
1485048   1489161   2               45               95.3       380
1565776   1567122   2               45               2.0        380
1591015   1595912   5               45               34.5       380
1648152   1650571   2               45               2.0        380
1682355   1687650   2               45               21.6       380
1726637   1729790   1               45               20.4       380
1751792   1761911   4               45               0.8        380
1765431   1777554   2               45               5.4        380
1796933   1804326   5               45               6.5        380
